# Supplementary material for: Optimizing differential expression analysis for proteomics data via high-performing rules and ensemble inference
Source: Nat Commun. 2024 May 9;15:3922. doi: 10.1038/s41467-024-47899-w (PMC11082229; doi:10.1038/s41467-024-47899-w)
Supplement: Supplementary file 4 — Supplementary Data 1 [file 41467_2024_47899_MOESM4_ESM.xlsx]

## Sheet: FG_DDA
supp1. Tab1 Correlations of LODOCV tests under setting FG_DDA
dataset	contrast_index	mean_spearman*	median_spearman**	mean_pearson***	median_pearson****
HYE5600735_DDA	1	0.724982	0.799335	0.724629	0.793837		* mean_spearman means Spearman correlation calculated when using mean metric value for benchmarking
HYE6600735_DDA	1	0.531712	0.539292	0.537637	0.540581		** median_spearman means Spearman correlation calculated when using median metric value for benchmarking
HYEqe735_DDA	1	0.70156	0.763099	0.710249	0.76249		*** mean_pearson means Pearson correlation calculated when using mean metric value for benchmarking
HYEtims735_DDA	1	0.717044	0.766997	0.722692	0.769197		**** median_pearson means Pearson correlation calculated when using median metric value for benchmarking
HYtims134_DDA	1	0.694196	0.692339	0.693307	0.67909
HYtims134_DDA	2	0.799533	0.783665	0.796126	0.771744
HYtims134_DDA	3	0.631194	0.593441	0.657055	0.605998
HEtims425_DDA	1	0.75178	0.698879	0.748587	0.683223
HEtims425_DDA	2	0.799562	0.740191	0.798514	0.723845
HEtims425_DDA	3	0.769258	0.704518	0.772231	0.692951
YUltq006_DDA	1	0.665267	0.714485	0.66935	0.714049
YUltq006_DDA	2	0.590676	0.614819	0.596618	0.614978
YUltq099_DDA	1	0.377948	0.367129	0.379318	0.372204
YUltq099_DDA	2	0.688476	0.74038	0.700003	0.746135
YUltq819_DDA	1	0.26518	0.281222	0.276122	0.288829
YUltq819_DDA	2	0.473909	0.509709	0.483769	0.516685
YUltq819_DDA	3	0.640814	0.705544	0.642631	0.702184
HEqe408_DDA	1	0.660948	0.69931	0.667957	0.701699
HYqfl683_DDA	1	0.698418	0.68812	0.701695	0.686788
HYqfl683_DDA	2	0.652903	0.632388	0.661264	0.634279
HYqfl683_DDA	3	0.740858	0.768478	0.738688	0.758452
HYEtims777_DDA	1	0.782332	0.785379	0.788719	0.77531
	mean	0.652661	0.663124	0.657598	0.660661
	median	0.691336	0.701914	0.696655	0.697325

## Sheet: MQ_DDA
supp1. Tab2 Correlations of LODOCV tests under MQ_DDA
dataset	contrast_index	mean_spearman	median_spearman	mean_pearson	median_pearson
HYE5600735_LFQ	1	0.725846	0.74686	0.729394	0.74521
HYE6600735_LFQ	1	0.578347	0.561603	0.585559	0.560975
HYEqe735_LFQ	1	0.667459	0.679433	0.676827	0.683797
HYEtims735_LFQ	1	0.700528	0.742712	0.704827	0.742859
HYtims134_LFQ	1	0.536253	0.511671	0.556111	0.521224
HYtims134_LFQ	2	0.665103	0.633292	0.671979	0.631583
HYtims134_LFQ	3	0.645957	0.610297	0.665449	0.619526
HEtims425_LFQ	1	0.671858	0.594094	0.684296	0.597994
HEtims425_LFQ	2	0.784906	0.698375	0.781406	0.686117
HEtims425_LFQ	3	0.737297	0.642095	0.738507	0.635146
YUltq006_LFQ	1	0.695282	0.776043	0.705371	0.780063
YUltq006_LFQ	2	0.684615	0.751067	0.693544	0.753667
YUltq099_LFQ	1	0.499045	0.532504	0.4936	0.522353
YUltq099_LFQ	2	0.725815	0.777143	0.736921	0.782834
YUltq819_LFQ	1	0.429068	0.466652	0.439647	0.47528
YUltq819_LFQ	2	0.556126	0.619701	0.570348	0.62854
YUltq819_LFQ	3	0.593794	0.629365	0.595683	0.623119
HEqe408_LFQ	1	0.652808	0.693744	0.664662	0.699674
HYqfl683_LFQ	1	0.761113	0.781144	0.762331	0.776155
HYqfl683_LFQ	2	0.749365	0.749929	0.753416	0.744293
HYqfl683_LFQ	3	0.680372	0.730366	0.692118	0.735492
HYEtims777_LFQ	1	0.76733	0.736065	0.774882	0.730421
	mean	0.659468	0.666553	0.667131	0.667106
	median	0.676115	0.686589	0.688207	0.684957

## Sheet: DIANN_DIA
supp1. Tab3 Correlations of LODOCV tests under setting DIANN_DIA
dataset	contrast_index	mean_spearman	median_spearman	mean_pearson	median_pearson
HYEtims735_DIA	1	0.602447	0.631638	0.591833	0.612013
MYtims709_DIA	1	0.339527	0.356208	0.351857	0.36075
MYtims709_DIA	2	0.296603	0.32424	0.322509	0.345065
MYtims709_DIA	3	0.198542	0.25458	0.224728	0.275438
HEof_n600_DIA	1	0.601473	0.621405	0.611259	0.62546
HEof_n600_DIA	2	0.694241	0.706999	0.699094	0.702824
HEof_n600_DIA	3	0.670861	0.703876	0.677501	0.696663
HEof_w600_DIA	1	0.244197	0.268343	0.275049	0.29366
HEof_w600_DIA	2	0.510524	0.5546	0.522379	0.560414
HEof_w600_DIA	3	0.732171	0.766961	0.726655	0.757656
HYtims134_DIA	1	0.721167	0.690959	0.733129	0.676303
HYtims134_DIA	2	0.803218	0.767493	0.803867	0.750143
HYtims134_DIA	3	0.659815	0.632364	0.677848	0.625787
HEqe777_DIA	1	0.760703	0.708381	0.767957	0.693659
HEqe777_DIA	2	0.819295	0.754765	0.810528	0.730356
HEqe777_DIA	3	0.791164	0.722877	0.78964	0.70693
HEqe408_DIA	1	0.694658	0.726025	0.701584	0.724325
	mean	0.596506	0.599513	0.605142	0.59632
	median	0.670861	0.690959	0.677848	0.676303

## Sheet: spt_DIA
supp1. Tab4 Correlations of LODOCV tests under setting spt_DIA
dataset	contrast_index	mean_spearman	median_spearman	mean_pearson	median_pearson
HYEtims735_DIA	1	0.64438	0.664169	0.648247	0.666435
MYtims709_DIA	1	0.262841	0.250506	0.277197	0.259
MYtims709_DIA	2	0.236675	0.254342	0.262662	0.275304
MYtims709_DIA	3	0.184588	0.27014	0.214908	0.289647
HEof_n600_DIA	1	0.562159	0.610038	0.570739	0.61319
HEof_n600_DIA	2	0.669412	0.71025	0.6847	0.715802
HEof_n600_DIA	3	0.721799	0.76529	0.735394	0.769873
HEof_w600_DIA	4	0.183418	0.211669	0.21877	0.244358
HEof_w600_DIA	5	0.512782	0.562739	0.509202	0.557337
HEof_w600_DIA	6	0.778039	0.786813	0.779592	0.783182
HYtims134_DIA	1	0.680911	0.667808	0.67724	0.656952
HYtims134_DIA	2	0.761908	0.738367	0.753816	0.72526
HYtims134_DIA	3	0.568673	0.568104	0.585655	0.574513
HEqe777_DIA	1	0.706634	0.692282	0.726117	0.704223
HEqe777_DIA	2	0.772447	0.766976	0.772836	0.756195
HEqe777_DIA	3	0.732231	0.705602	0.739398	0.707033
HEqe408_DIA	1	0.681541	0.684134	0.688395	0.6843
	mean	0.568261	0.582896	0.57911	0.587212
	median	0.669412	0.667808	0.67724	0.666435

## Sheet: FG_TMT
supp1. Tab5 Correlations of LODOCV tests under setting FG_TMT
dataset	contrast_index	mean_spearman	median_spearman	mean_pearson	median_pearson
HEqe277_TMT10	1	0.790886	0.749734	0.796237	0.754672
HEqe277_TMT10	2	0.876789	0.857265	0.871617	0.854995
HEqe277_TMT10	3	0.745323	0.696304	0.752967	0.703765
HYqfl683_TMT11	1	0.877592	0.845291	0.862362	0.826162
HYqfl683_TMT11	2	0.817817	0.764583	0.811491	0.753977
HYqfl683_TMT11	3	0.795942	0.726233	0.79193	0.723155
HYms2faims815_TMT16	1	0.812633	0.810536	0.796876	0.793419
HYms2faims815_TMT16	2	0.852399	0.864401	0.853653	0.8644
HYms2faims815_TMT16	3	0.866399	0.855343	0.865065	0.854713
HYsps2815_TMT16	1	0.825459	0.844986	0.827575	0.846608
HYsps2815_TMT16	2	0.819437	0.841198	0.823689	0.84416
HYsps2815_TMT16	3	0.77324	0.789144	0.769646	0.785121
HYms2815_TMT16	1	0.764118	0.776281	0.766837	0.777441
HYms2815_TMT16	2	0.747388	0.756289	0.755155	0.762942
HYms2815_TMT16	3	0.742556	0.738842	0.748482	0.744671
	mean	0.807199	0.794429	0.806239	0.79268
	median	0.812633	0.789144	0.796876	0.785121

## Sheet: MQ_TMT
supp1. Tab6 Correlations of LODOCV tests under setting MQ_TMT
dataset	contrast_index	mean_spearman	median_spearman	mean_pearson	median_pearson
HEqe277	1	0.85386	0.826157	0.851282	0.822129
HEqe277	2	0.799663	0.758562	0.814428	0.777838
HEqe277	3	0.516681	0.440137	0.537569	0.459242
HYqfl683	1	0.882843	0.860037	0.873554	0.849901
HYqfl683	2	0.834955	0.804973	0.833793	0.795135
HYqfl683	3	0.871466	0.820065	0.861412	0.809509
HYms2faims815	1	0.752981	0.759965	0.743823	0.749909
HYms2faims815	2	0.833723	0.827093	0.839038	0.835137
HYms2faims815	3	0.885369	0.885565	0.882331	0.884456
HYsps2815	1	0.861996	0.842191	0.857642	0.840762
HYsps2815	2	0.855072	0.880691	0.857115	0.880911
HYsps2815	3	0.785146	0.777075	0.789337	0.781208
HYms2815	1	0.746201	0.73849	0.756048	0.749056
HYms2815	2	0.721423	0.712337	0.729066	0.722078
HYms2815	3	0.869893	0.889278	0.865127	0.881207
	mean	0.804752	0.788175	0.806104	0.789232
	median	0.834955	0.820065	0.839038	0.809509
