# Supplementary material for: Optimizing differential expression analysis for proteomics data via high-performing rules and ensemble inference
Source: Nat Commun. 2024 May 9;15:3922. doi: 10.1038/s41467-024-47899-w (PMC11082229; doi:10.1038/s41467-024-47899-w)
Supplement: Supplementary file 5 — Supplementary Data 2 [file 41467_2024_47899_MOESM5_ESM.xlsx]

## Sheet: rank_FG_DDA
supp2. Tab1 Workflow list and benchmarking results under FragPipe and DDA data(FG_DDA)
workflow	DEA	Platform	Matrix	Imput	normalization	mean_pauc001	median_pauc001	rank_mean_pauc001	rank_median_pauc001	mean_pauc005	median_pauc005	rank_mean_pauc005	rank_median_pauc005	mean_pauc01	median_pauc01	rank_mean_pauc01	rank_median_pauc01	mean_nmcc005	median_nmcc005	rank_mean_nmcc005	rank_median_nmcc005	mean_gmean005	median_gmean005	rank_mean_gmean005	rank_median_gmean005	avg_rank_mean	avg_rank_median	rank position
DEqMS|FragPipe|dlfq|missForest|blank	DEqMS	FragPipe	dlfq	missForest	blank	0.71329	0.709005	36	135	0.779445	0.779421	14	165	0.806167	0.811989	32	128	0.765257	0.823935	19	6	0.694024	0.794063	232	227	66.6	132.2	1
DEqMS|FragPipe|dlfq|SeqKNN|blank	DEqMS	FragPipe	dlfq	SeqKNN	blank	0.715904	0.712415	27	113	0.780763	0.784704	13	112	0.798627	0.811403	66	136	0.764113	0.819661	30	8	0.678705	0.759131	380	715	103.2	216.8	2
DEqMS|FragPipe|dlfq|bpca|blank	DEqMS	FragPipe	dlfq	bpca	blank	0.707427	0.706879	82	147	0.773804	0.776557	39	213	0.801508	0.808561	50	176	0.756513	0.810685	125	39	0.695563	0.800682	223	154	103.8	145.8	3
DEqMS|FragPipe|dlfq|Impseq|blank	DEqMS	FragPipe	dlfq	Impseq	blank	0.711476	0.711148	53	119	0.782467	0.779216	11	170	0.808969	0.81208	21	126	0.754467	0.807661	162	59	0.685417	0.802475	308	136	111	122	4
ROTS|FragPipe|dlfq|SeqKNN|blank	ROTS	FragPipe	dlfq	SeqKNN	blank	0.684646	0.679902	453	553	0.797051	0.800979	1	39	0.825349	0.832567	2	3	0.770369	0.815486	6	18	0.709458	0.792223	134	250	119.2	172.6	5
DEqMS|FragPipe|dlfq|Impseqrob|blank	DEqMS	FragPipe	dlfq	Impseqrob	blank	0.701773	0.702036	153	187	0.770391	0.771823	59	289	0.796201	0.802925	77	249	0.760721	0.812499	63	26	0.687295	0.77032	291	589	128.6	268	6
DEqMS|FragPipe|dlfq|missForest|lossf	DEqMS	FragPipe	dlfq	missForest	lossf	0.698567	0.680465	196	535	0.765476	0.742858	96	939	0.791249	0.768338	112	1216	0.762569	0.811143	42	33	0.692481	0.764671	240	648	137.2	674.2	7
limma|FragPipe|dlfq|missForest|blank	limma	FragPipe	dlfq	missForest	blank	0.703931	0.70923	129	132	0.773549	0.785237	41	107	0.803975	0.811551	39	134	0.759503	0.815707	81	15	0.674149	0.783998	423	345	142.6	146.6	8
limma|FragPipe|dlfq|missForest|lossf	limma	FragPipe	dlfq	missForest	lossf	0.69432	0.681153	264	517	0.764394	0.74696	112	822	0.793248	0.77248	94	1040	0.760992	0.808728	59	50	0.683662	0.763416	323	666	170.4	619	9
limma|FragPipe|dlfq|SeqKNN|blank	limma	FragPipe	dlfq	SeqKNN	blank	0.708077	0.719189	77	85	0.779111	0.791619	16	64	0.79943	0.821578	58	46	0.757287	0.815542	113	17	0.661239	0.758561	609	720	174.6	186.4	10
DEqMS|FragPipe|dlfq|missForest|Rlr	DEqMS	FragPipe	dlfq	missForest	Rlr	0.697659	0.686967	205	356	0.75879	0.748218	209	787	0.786507	0.776132	187	899	0.763279	0.81329	36	24	0.690658	0.779654	255	441	178.4	501.4	11
limma|FragPipe|dlfq|Impseq|blank	limma	FragPipe	dlfq	Impseq	blank	0.692404	0.682009	311	491	0.774416	0.774903	34	243	0.805911	0.812382	33	121	0.75399	0.803091	172	92	0.678954	0.8026	377	135	185.4	216.4	12
limma|FragPipe|dlfq|Impseqrob|blank	limma	FragPipe	dlfq	Impseqrob	blank	0.692821	0.687599	301	340	0.76452	0.763717	109	411	0.794461	0.806252	89	199	0.75998	0.80453	72	80	0.680274	0.764167	358	655	185.8	337	13
ROTS|FragPipe|dlfq|SeqKNN|Rlr	ROTS	FragPipe	dlfq	SeqKNN	Rlr	0.673939	0.664476	704	864	0.788814	0.788728	3	81	0.817261	0.823433	6	36	0.76383	0.810197	32	42	0.699808	0.774211	196	540	188.2	312.6	14
ROTS|FragPipe|dlfq|SeqKNN|lossf	ROTS	FragPipe	dlfq	SeqKNN	lossf	0.673102	0.663584	727	881	0.788651	0.776818	4	211	0.817117	0.810395	7	158	0.761537	0.809638	54	43	0.69574	0.758003	221	729	202.6	404.4	15
limma|FragPipe|dlfq|missForest|Rlr	limma	FragPipe	dlfq	missForest	Rlr	0.694256	0.68478	265	413	0.758831	0.755873	208	585	0.788913	0.776833	145	878	0.761336	0.815819	57	14	0.681836	0.779416	342	445	203.4	467	16
ROTS|FragPipe|dlfq|missForest|blank	ROTS	FragPipe	dlfq	missForest	blank	0.667747	0.673867	829	710	0.789794	0.78979	2	79	0.825518	0.815964	1	84	0.761874	0.789116	47	264	0.701995	0.783639	173	351	210.4	297.6	17
DEqMS|FragPipe|LFQ|Impseq|blank	DEqMS	FragPipe	LFQ	Impseq	blank	0.722493	0.742977	14	13	0.773849	0.802191	37	33	0.790517	0.826091	123	24	0.75658	0.777362	123	520	0.648863	0.781577	776	396	214.6	197.2	18
limma|FragPipe|dlfq|bpca|blank	limma	FragPipe	dlfq	bpca	blank	0.691725	0.683506	326	445	0.767917	0.77643	71	217	0.797618	0.814003	71	109	0.750875	0.802972	229	94	0.677268	0.800736	390	153	217.4	203.6	19
DEqMS|FragPipe|LFQ|SeqKNN|blank	DEqMS	FragPipe	LFQ	SeqKNN	blank	0.731507	0.727484	2	46	0.778783	0.808912	18	11	0.789648	0.824862	128	27	0.764367	0.785302	27	335	0.636596	0.775467	974	511	229.8	186	20
proDA|FragPipe|dlfq|Impseq|blank	proDA	FragPipe	dlfq	Impseq	blank	0.690601	0.681112	350	519	0.772973	0.774483	45	250	0.804623	0.810817	35	149	0.763922	0.82462	31	4	0.654444	0.801969	699	141	232	212.6	21
DEqMS|FragPipe|dlfq|MinProb|blank	DEqMS	FragPipe	dlfq	MinProb	blank	0.679245	0.680265	563	545	0.758682	0.7595	212	487	0.793048	0.796047	96	372	0.762712	0.810701	40	37	0.691349	0.851215	249	5	232	289.2	22
DEqMS|FragPipe|dlfq|Impseq|lossf	DEqMS	FragPipe	dlfq	Impseq	lossf	0.698848	0.667543	191	802	0.763517	0.736133	130	1157	0.789492	0.772525	130	1037	0.747571	0.808749	314	49	0.673933	0.757429	429	741	238.8	757.2	23
limma|FragPipe|LFQ|SeqKNN|blank	limma	FragPipe	LFQ	SeqKNN	blank	0.724055	0.750337	9	4	0.776641	0.809879	24	5	0.789046	0.826287	139	21	0.76509	0.78556	22	333	0.634284	0.775467	1005	509	239.8	174.4	24
limma|FragPipe|LFQ|nbavg|blank	limma	FragPipe	LFQ	nbavg	blank	0.709193	0.71204	63	115	0.766246	0.805801	91	25	0.779101	0.816708	355	80	0.767838	0.768179	11	762	0.654014	0.783832	710	348	246	266	25
DEqMS|FragPipe|dlfq|mice|blank	DEqMS	FragPipe	dlfq	mice	blank	0.69005	0.689515	358	312	0.761662	0.762648	159	431	0.788137	0.781075	154	742	0.753861	0.807007	178	63	0.678584	0.756306	381	764	246	462.4	26
DEqMS|FragPipe|LFQ|nbavg|blank	DEqMS	FragPipe	LFQ	nbavg	blank	0.70651	0.702877	93	180	0.765029	0.79421	104	54	0.778781	0.812002	366	127	0.769628	0.780323	8	448	0.657087	0.791463	661	256	246.4	213	27
ROTS|FragPipe|dlfq|Impseqrob|blank	ROTS	FragPipe	dlfq	Impseqrob	blank	0.661392	0.647697	932	1253	0.77461	0.771295	29	295	0.809263	0.806922	18	194	0.758708	0.785884	85	327	0.701612	0.76582	176	633	248	540.4	28
DEqMS|FragPipe|dlfq|missForest|center.median	DEqMS	FragPipe	dlfq	missForest	center.median	0.70349	0.716418	137	92	0.762853	0.778329	141	190	0.783179	0.800093	263	297	0.750553	0.79761	236	149	0.670798	0.74563	474	940	250.2	333.6	29
proDA|FragPipe|dlfq|missForest|blank	proDA	FragPipe	dlfq	missForest	blank	0.702706	0.708303	143	140	0.772069	0.783768	48	115	0.802374	0.810188	43	162	0.765089	0.817211	23	11	0.633933	0.76618	1009	626	253.2	210.8	30
ROTS|FragPipe|dlfq|missForest|Rlr	ROTS	FragPipe	dlfq	missForest	Rlr	0.659336	0.644018	965	1398	0.782607	0.777733	10	202	0.817348	0.823003	5	42	0.757411	0.801742	109	104	0.700785	0.779838	184	437	254.6	436.6	31
ROTS|FragPipe|LFQ|MinProb|blank	ROTS	FragPipe	LFQ	MinProb	blank	0.6879	0.675623	389	678	0.773156	0.807075	44	19	0.794637	0.821009	86	52	0.765177	0.787152	21	303	0.651688	0.801465	741	145	256.2	239.4	32
ROTS|FragPipe|dlfq|missForest|lossf	ROTS	FragPipe	dlfq	missForest	lossf	0.660104	0.646821	948	1277	0.78236	0.764137	12	404	0.818215	0.810449	4	155	0.757209	0.803363	115	91	0.697871	0.765831	206	632	257	511.8	33
proDA|FragPipe|dlfq|SeqKNN|blank	proDA	FragPipe	dlfq	SeqKNN	blank	0.708824	0.717238	67	90	0.778638	0.789896	19	77	0.798454	0.819209	67	58	0.769018	0.808009	9	56	0.625017	0.756481	1137	758	259.8	207.8	34
DEqMS|FragPipe|LFQ|SeqKNN|lossf	DEqMS	FragPipe	LFQ	SeqKNN	lossf	0.727707	0.729954	5	43	0.774833	0.807133	28	18	0.784918	0.818352	232	64	0.763154	0.783168	38	377	0.634558	0.772488	1000	564	260.6	213.2	35
limma|FragPipe|dlfq|QRILC|blank	limma	FragPipe	dlfq	QRILC	blank	0.687291	0.687694	399	339	0.760629	0.756726	172	565	0.79183	0.794288	107	419	0.761995	0.792495	45	213	0.662312	0.81051	591	77	262.8	322.6	36
limma|FragPipe|LFQ|Impseq|blank	limma	FragPipe	LFQ	Impseq	blank	0.707156	0.730095	85	41	0.766862	0.806381	83	20	0.786932	0.819466	182	57	0.755982	0.776888	133	531	0.645215	0.781611	834	395	263.4	208.8	37
ROTS|FragPipe|dlfq|QRILC|blank	ROTS	FragPipe	dlfq	QRILC	blank	0.660887	0.656962	938	1019	0.776009	0.776146	26	226	0.813218	0.816794	13	78	0.770235	0.813413	7	23	0.682678	0.859553	335	3	263.8	269.8	38
limma|FragPipe|LFQ|SeqKNN|lossf	limma	FragPipe	LFQ	SeqKNN	lossf	0.723236	0.745622	12	9	0.774442	0.806173	31	22	0.785231	0.816354	222	82	0.763414	0.784054	35	356	0.63197	0.772488	1031	562	266.2	206.2	39
DEqMS|FragPipe|LFQ|Impseq|lossf	DEqMS	FragPipe	LFQ	Impseq	lossf	0.71816	0.726899	19	49	0.770583	0.784942	57	110	0.785299	0.814022	218	108	0.753876	0.77199	177	653	0.643573	0.777043	867	469	267.6	277.8	40
ROTS|FragPipe|LFQ|MinDet|blank	ROTS	FragPipe	LFQ	MinDet	blank	0.685431	0.682873	436	466	0.772734	0.809187	46	8	0.795504	0.821111	81	51	0.761971	0.777181	46	525	0.647754	0.801365	790	146	279.8	239.2	41
DEqMS|FragPipe|dlfq|Impseq|Rlr	DEqMS	FragPipe	dlfq	Impseq	Rlr	0.694989	0.674487	243	694	0.759921	0.749655	188	745	0.787583	0.779353	169	802	0.747761	0.806875	306	65	0.668134	0.775717	506	506	282.4	562.4	42
ROTS|FragPipe|LFQ|nbavg|blank	ROTS	FragPipe	LFQ	nbavg	blank	0.669406	0.649581	798	1192	0.772059	0.80008	49	42	0.790929	0.827038	115	18	0.779415	0.811232	2	32	0.670809	0.815388	473	54	287.4	267.6	43
ROTS|FragPipe|dlfq|SeqKNN|center.median	ROTS	FragPipe	dlfq	SeqKNN	center.median	0.667	0.666233	842	833	0.776519	0.790484	25	70	0.807056	0.829717	27	7	0.753522	0.800718	183	111	0.680235	0.744213	360	961	287.4	396.4	44
proDA|FragPipe|dlfq|Impseqrob|blank	proDA	FragPipe	dlfq	Impseqrob	blank	0.691387	0.685895	334	378	0.763501	0.763926	131	409	0.793236	0.805643	95	210	0.763226	0.800515	37	113	0.645015	0.738738	840	1037	287.4	429.4	45
proDA|FragPipe|dlfq|bpca|blank	proDA	FragPipe	dlfq	bpca	blank	0.688133	0.682357	382	482	0.766156	0.7751	92	238	0.79588	0.812138	79	124	0.762853	0.823979	39	5	0.644045	0.800404	852	159	288.8	201.6	46
limma|FragPipe|dlfq|missForest|center.median	limma	FragPipe	dlfq	missForest	center.median	0.696311	0.697752	220	232	0.763206	0.781956	133	135	0.785867	0.805003	202	215	0.74801	0.791326	298	230	0.660714	0.744085	618	963	294.2	355	47
DEqMS|FragPipe|dlfq|missForest|center.mean	DEqMS	FragPipe	dlfq	missForest	center.mean	0.703752	0.710556	132	122	0.762474	0.776154	143	225	0.782028	0.796946	288	352	0.744849	0.781167	382	417	0.6665	0.750117	529	866	294.8	396.4	48
limma|FragPipe|dlfq|MinProb|blank	limma	FragPipe	dlfq	MinProb	blank	0.667839	0.676401	827	664	0.758454	0.768453	220	328	0.794586	0.811339	88	138	0.762466	0.80433	43	82	0.686752	0.845186	299	9	295.4	244.2	49
DEqMS|FragPipe|dlfq|SeqKNN|lossf	DEqMS	FragPipe	dlfq	SeqKNN	lossf	0.698101	0.685335	199	398	0.758434	0.742483	221	949	0.777296	0.760156	402	1584	0.75648	0.814828	126	20	0.665469	0.740604	542	1018	298	793.8	50
DEqMS|FragPipe|dlfq|SeqKNN|Rlr	DEqMS	FragPipe	dlfq	SeqKNN	Rlr	0.69676	0.692733	214	282	0.756978	0.748991	241	766	0.776291	0.766328	436	1295	0.756883	0.815395	119	19	0.666829	0.750686	526	856	307.2	643.6	51
DEP|FragPipe|dlfq|SeqKNN|blank	DEP	FragPipe	dlfq	SeqKNN	blank	0.707023	0.718902	87	86	0.778845	0.791678	17	63	0.799277	0.821616	60	45	0.759796	0.799113	76	125	0.610277	0.688374	1303	1543	308.6	372.4	52
limma|FragPipe|LFQ|Impseq|lossf	limma	FragPipe	LFQ	Impseq	lossf	0.704065	0.714974	127	102	0.764673	0.787495	108	89	0.782525	0.814883	276	96	0.754477	0.771686	160	662	0.642346	0.776856	888	477	311.8	285.2	53
DEqMS|FragPipe|dlfq|MinDet|blank	DEqMS	FragPipe	dlfq	MinDet	blank	0.671916	0.680501	750	534	0.755075	0.753706	283	635	0.789163	0.795899	135	376	0.759755	0.810721	78	36	0.684407	0.851293	318	4	312.8	317	54
proDA|FragPipe|dlfq|missForest|lossf	proDA	FragPipe	dlfq	missForest	lossf	0.692067	0.675915	318	674	0.762034	0.743046	149	935	0.790806	0.772036	118	1063	0.761412	0.808082	56	55	0.640133	0.747429	926	906	313.4	726.6	55
DEqMS|FragPipe|dlfq|QRILC|blank	DEqMS	FragPipe	dlfq	QRILC	blank	0.679514	0.673803	558	712	0.754224	0.740872	299	991	0.785764	0.78268	204	692	0.76268	0.799108	41	127	0.671766	0.828529	466	24	313.6	509.2	56
limma|FragPipe|LFQ|SeqKNN|Rlr	limma	FragPipe	LFQ	SeqKNN	Rlr	0.717456	0.743458	21	12	0.767968	0.797485	69	45	0.779998	0.805172	339	212	0.76143	0.781527	55	407	0.627776	0.770926	1086	580	314	251.2	57
ROTS|FragPipe|dlfq|SeqKNN|center.mean	ROTS	FragPipe	dlfq	SeqKNN	center.mean	0.660945	0.663887	937	877	0.775029	0.785974	27	101	0.80682	0.828954	28	9	0.750794	0.795502	231	170	0.680681	0.744876	354	950	315.4	421.4	58
limma|FragPipe|LFQ|nbavg|lossf	limma	FragPipe	LFQ	nbavg	lossf	0.70432	0.71035	122	125	0.760562	0.782608	175	129	0.772213	0.79441	549	415	0.76656	0.764038	15	872	0.652575	0.797714	729	182	318	344.6	59
limma|FragPipe|dlfq|mice|blank	limma	FragPipe	dlfq	mice	blank	0.685892	0.692614	429	285	0.75938	0.766982	196	354	0.789015	0.799666	141	305	0.749437	0.802543	264	96	0.664243	0.754153	563	794	318.6	366.8	60
DEqMS|FragPipe|LFQ|SeqKNN|Rlr	DEqMS	FragPipe	LFQ	SeqKNN	Rlr	0.716181	0.720595	25	80	0.765008	0.789922	105	75	0.777422	0.79859	399	331	0.761792	0.781499	48	408	0.631601	0.770926	1036	582	322.6	295.2	61
ROTS|FragPipe|LFQ|nbavg|lossf	ROTS	FragPipe	LFQ	nbavg	lossf	0.663771	0.654561	901	1065	0.76898	0.802062	64	35	0.788621	0.828885	152	11	0.780891	0.833297	1	2	0.668776	0.823386	498	35	323.2	229.6	62
ROTS|FragPipe|LFQ|MinProb|lossf	ROTS	FragPipe	LFQ	MinProb	lossf	0.678032	0.674222	591	698	0.763662	0.783558	126	119	0.789094	0.795686	137	379	0.76506	0.790661	25	244	0.649604	0.813413	767	67	329.2	301.4	63
ROTS|FragPipe|LFQ|nbavg|Rlr	ROTS	FragPipe	LFQ	nbavg	Rlr	0.665523	0.647984	871	1246	0.768862	0.802025	65	36	0.787428	0.827107	173	17	0.777742	0.823827	3	7	0.666017	0.819671	534	41	329.2	269.4	64
DEqMS|FragPipe|LFQ|bpca|blank	DEqMS	FragPipe	LFQ	bpca	blank	0.712469	0.718394	45	88	0.762905	0.801696	138	37	0.780381	0.815091	330	94	0.749599	0.77438	259	594	0.642716	0.779592	879	442	330.2	251	65
limma|FragPipe|dlfq|missForest|center.mean	limma	FragPipe	dlfq	missForest	center.mean	0.694662	0.699199	254	216	0.762884	0.780615	140	151	0.785635	0.802841	209	253	0.743682	0.781732	426	402	0.659337	0.749122	630	881	331.8	380.6	66
DEP|FragPipe|dlfq|missForest|blank	DEP	FragPipe	dlfq	missForest	blank	0.702319	0.709219	148	133	0.773219	0.785233	43	108	0.803812	0.811557	40	132	0.755543	0.803618	142	87	0.61002	0.690337	1307	1520	336	396	67
proDA|FragPipe|LFQ|Impseq|lossf	proDA	FragPipe	LFQ	Impseq	lossf	0.703813	0.714257	130	107	0.765381	0.784945	97	109	0.782814	0.813939	269	112	0.759729	0.773538	79	616	0.626165	0.776598	1112	484	337.4	285.6	68
DEqMS|FragPipe|LFQ|nbavg|lossf	DEqMS	FragPipe	LFQ	nbavg	lossf	0.702363	0.700292	147	205	0.757712	0.768272	230	333	0.770384	0.782272	620	701	0.768608	0.776877	10	532	0.655189	0.80052	690	157	339.4	385.6	69
limma|FragPipe|dlfq|Impseq|lossf	limma	FragPipe	dlfq	Impseq	lossf	0.680849	0.664541	523	861	0.758633	0.733639	217	1238	0.789443	0.763962	132	1418	0.746969	0.805442	330	74	0.667608	0.754159	515	793	343.4	876.8	70
ROTS|FragPipe|dlfq|MinProb|blank	ROTS	FragPipe	dlfq	MinProb	blank	0.64304	0.644189	1330	1384	0.766699	0.76747	84	344	0.809021	0.813906	19	113	0.771734	0.833587	5	1	0.688135	0.867005	281	1	343.8	368.6	71
proDA|FragPipe|LFQ|SeqKNN|blank	proDA	FragPipe	LFQ	SeqKNN	blank	0.726436	0.749391	6	5	0.776857	0.811895	21	4	0.788916	0.825355	144	25	0.761092	0.785822	58	330	0.596412	0.769011	1496	606	345	194	72
DEqMS|FragPipe|LFQ|Impseq|Rlr	DEqMS	FragPipe	LFQ	Impseq	Rlr	0.710796	0.725584	55	52	0.761197	0.77891	164	179	0.777694	0.799973	391	298	0.752315	0.769791	203	722	0.640962	0.777027	915	473	345.6	344.8	73
ROTS|FragPipe|LFQ|QRILC|blank	ROTS	FragPipe	LFQ	QRILC	blank	0.683567	0.678311	471	593	0.763375	0.770429	132	306	0.786496	0.799275	188	320	0.765239	0.776889	20	530	0.640115	0.80875	927	95	347.6	368.8	74
ROTS|FragPipe|dlfq|SeqKNN|quantiles	ROTS	FragPipe	dlfq	SeqKNN	quantiles	0.656594	0.661235	1010	932	0.767362	0.788698	78	82	0.799428	0.819184	59	59	0.750681	0.783963	234	357	0.680359	0.740953	357	1011	347.6	488.2	75
limma|FragPipe|dlfq|knn|blank	limma	FragPipe	dlfq	knn	blank	0.677564	0.692731	604	283	0.75461	0.762787	295	427	0.779809	0.796914	342	354	0.761558	0.808722	53	51	0.672554	0.774901	453	534	349.4	329.8	76
ROTS|FragPipe|dlfq|MinDet|blank	ROTS	FragPipe	dlfq	MinDet	blank	0.642883	0.632151	1337	1841	0.767288	0.764959	79	389	0.811088	0.810179	16	164	0.772414	0.832909	4	3	0.685199	0.866471	312	2	349.6	479.8	77
limma|FragPipe|dlfq|SeqKNN|lossf	limma	FragPipe	dlfq	SeqKNN	lossf	0.693873	0.688206	273	330	0.760057	0.747618	185	802	0.780738	0.768371	320	1215	0.751182	0.811366	221	31	0.650765	0.737406	758	1055	351.4	686.6	78
ROTS|FragPipe|dlfq|Impseqrob|lossf	ROTS	FragPipe	dlfq	Impseqrob	lossf	0.652375	0.615066	1082	2728	0.766599	0.752793	88	658	0.801432	0.787924	51	547	0.749861	0.783023	251	381	0.687319	0.748359	290	891	352.4	1041	79
limma|FragPipe|dlfq|SeqKNN|Rlr	limma	FragPipe	dlfq	SeqKNN	Rlr	0.694541	0.692931	258	277	0.760888	0.752639	170	666	0.781226	0.769146	305	1182	0.749904	0.811482	250	30	0.647017	0.747169	803	913	357.2	613.6	80
ROTS|FragPipe|LFQ|MinDet|lossf	ROTS	FragPipe	LFQ	MinDet	lossf	0.675456	0.669127	668	774	0.761865	0.782161	151	134	0.790871	0.795923	116	375	0.763774	0.792634	33	207	0.646043	0.813222	818	68	357.2	311.6	81
DEP|FragPipe|dlfq|Impseq|blank	DEP	FragPipe	dlfq	Impseq	blank	0.691046	0.681701	343	498	0.774067	0.774855	36	247	0.805717	0.812389	34	120	0.753831	0.797735	179	146	0.619817	0.698175	1199	1447	358.2	491.6	82
proDA|FragPipe|LFQ|SeqKNN|lossf	proDA	FragPipe	LFQ	SeqKNN	lossf	0.724092	0.744514	8	11	0.773839	0.805667	38	26	0.784668	0.81566	236	90	0.763579	0.802716	34	95	0.595657	0.772191	1499	567	363	157.8	83
limma|FragPipe|dlfq|MinDet|blank	limma	FragPipe	dlfq	MinDet	blank	0.659994	0.667956	953	792	0.754199	0.759953	302	476	0.78957	0.802525	129	261	0.759835	0.80664	74	67	0.679779	0.845033	365	10	364.6	321.2	84
ROTS|FragPipe|dlfq|mice|blank	ROTS	FragPipe	dlfq	mice	blank	0.64081	0.621647	1415	2396	0.764713	0.76942	107	315	0.809016	0.806816	20	195	0.757319	0.780288	111	450	0.70143	0.774798	179	535	366.4	778.2	85
DEqMS|FragPipe|dlfq|bpca|lossf	DEqMS	FragPipe	dlfq	bpca	lossf	0.694236	0.66684	266	823	0.752814	0.728691	331	1452	0.776552	0.758417	428	1685	0.744027	0.810418	413	41	0.676074	0.75604	402	770	368	954.2	86
ROTS|FragPipe|LFQ|SeqKNN|lossf	ROTS	FragPipe	LFQ	SeqKNN	lossf	0.67664	0.674859	640	687	0.770466	0.79967	58	43	0.788112	0.821844	155	44	0.761694	0.779573	49	465	0.639139	0.772488	945	563	369.4	360.4	87
limma|FragPipe|dlfq|Impseq|Rlr	limma	FragPipe	dlfq	Impseq	Rlr	0.679313	0.663833	561	878	0.757886	0.746819	228	829	0.788649	0.772285	149	1049	0.747287	0.80355	322	88	0.661836	0.775423	599	514	371.8	671.6	88
DEqMS|FragPipe|dlfq|bpca|Rlr	DEqMS	FragPipe	dlfq	bpca	Rlr	0.693026	0.678993	294	582	0.751382	0.746845	366	827	0.776673	0.764582	426	1393	0.745277	0.809553	367	44	0.67531	0.774936	412	531	373	675.4	89
proDA|FragPipe|LFQ|Impseq|blank	proDA	FragPipe	LFQ	Impseq	blank	0.70661	0.730146	91	39	0.767726	0.805939	73	24	0.787307	0.819162	175	60	0.753992	0.778765	171	485	0.604635	0.776681	1373	481	376.6	217.8	90
ROTS|FragPipe|dlfq|Impseqrob|Rlr	ROTS	FragPipe	dlfq	Impseqrob	Rlr	0.650424	0.629923	1126	1938	0.764481	0.755364	111	597	0.799122	0.788139	62	541	0.748288	0.778854	290	481	0.684423	0.757285	317	743	381.2	860	91
DEqMS|FragPipe|dlfq|bpca|center.median	DEqMS	FragPipe	dlfq	bpca	center.median	0.693636	0.701063	279	196	0.759696	0.774229	192	254	0.779568	0.795777	344	378	0.740585	0.79755	534	150	0.663999	0.751971	570	836	383.8	362.8	92
DEqMS|FragPipe|dlfq|Impseq|center.median	DEqMS	FragPipe	dlfq	Impseq	center.median	0.698923	0.698914	190	218	0.763612	0.77779	127	200	0.784103	0.811128	247	145	0.739179	0.79652	594	157	0.649301	0.754547	772	786	386	301.2	93
DEP|FragPipe|dlfq|bpca|blank	DEP	FragPipe	dlfq	bpca	blank	0.689647	0.683402	365	451	0.767433	0.776379	76	220	0.797374	0.813978	75	110	0.752764	0.79707	200	153	0.613385	0.69146	1266	1510	396.4	488.8	94
proDA|FragPipe|dlfq|missForest|Rlr	proDA	FragPipe	dlfq	missForest	Rlr	0.692626	0.682589	304	475	0.756674	0.747083	253	816	0.786525	0.772278	186	1050	0.759831	0.810693	75	38	0.622185	0.756783	1166	750	396.8	625.8	95
limma|FragPipe|LFQ|Impseq|Rlr	limma	FragPipe	LFQ	Impseq	Rlr	0.699941	0.70456	178	161	0.757698	0.790233	231	73	0.776513	0.805647	429	209	0.752604	0.770722	202	697	0.638462	0.777027	957	470	399.4	322	96
ROTS|FragPipe|LFQ|SeqKNN|Rlr	ROTS	FragPipe	LFQ	SeqKNN	Rlr	0.675241	0.671131	677	750	0.768689	0.788619	66	83	0.78608	0.81481	196	98	0.760632	0.775662	64	567	0.634343	0.770926	1004	581	401.4	415.8	97
limma|FragPipe|LFQ|bpca|blank	limma	FragPipe	LFQ	bpca	blank	0.701933	0.723993	151	65	0.75751	0.803533	234	28	0.777536	0.81694	396	75	0.749245	0.775449	271	571	0.637938	0.779942	961	431	402.6	234	98
ROTS|FragPipe|dlfq|missForest|center.median	ROTS	FragPipe	dlfq	missForest	center.median	0.65063	0.653157	1122	1099	0.761221	0.786843	163	95	0.798693	0.8091	65	174	0.747694	0.792523	309	209	0.680049	0.753597	363	807	404.4	476.8	99
DEqMS|FragPipe|dlfq|knn|blank	DEqMS	FragPipe	dlfq	knn	blank	0.676996	0.688133	622	333	0.748186	0.753063	438	651	0.774496	0.783581	496	664	0.761688	0.81402	50	22	0.674298	0.775977	418	494	404.8	432.8	100
DEqMS|FragPipe|dlfq|Impseqrob|lossf	DEqMS	FragPipe	dlfq	Impseqrob	lossf	0.686121	0.667214	425	810	0.747932	0.728159	445	1469	0.773594	0.749363	512	2205	0.751815	0.808418	208	53	0.673448	0.732782	434	1107	404.8	1128.8	101
ROTS|FragPipe|dlfq|knn|blank	ROTS	FragPipe	dlfq	knn	blank	0.651364	0.657516	1105	1011	0.749765	0.768486	406	327	0.783681	0.797355	255	344	0.767322	0.805012	12	79	0.691637	0.762126	248	676	405.2	487.4	102
DEqMS|FragPipe|top0|missForest|blank	DEqMS	FragPipe	top0	missForest	blank	0.660139	0.661198	946	935	0.743977	0.741259	540	979	0.781231	0.780615	304	764	0.755829	0.781195	135	416	0.714571	0.820716	112	38	407.4	626.4	103
ROTS|FragPipe|LFQ|SeqKNN|blank	ROTS	FragPipe	LFQ	SeqKNN	blank	0.670161	0.674572	783	690	0.766614	0.785397	86	106	0.787229	0.820314	178	53	0.760598	0.780989	66	421	0.640143	0.775467	925	510	407.6	356	104
ROTS|FragPipe|dlfq|missForest|center.mean	ROTS	FragPipe	dlfq	missForest	center.mean	0.648446	0.64569	1173	1319	0.763574	0.787475	128	90	0.800745	0.806048	53	204	0.747436	0.794609	316	181	0.679568	0.760765	370	694	408	497.6	105
limma|FragPipe|LFQ|MinDet|blank	limma	FragPipe	LFQ	MinDet	blank	0.688638	0.680429	378	537	0.751569	0.765125	362	387	0.781076	0.793293	313	438	0.757387	0.774276	110	597	0.641066	0.799146	912	167	415	425.2	106
proDA|FragPipe|LFQ|SeqKNN|Rlr	proDA	FragPipe	LFQ	SeqKNN	Rlr	0.718563	0.742491	18	14	0.767453	0.795068	75	52	0.779457	0.803012	345	244	0.760552	0.792734	67	205	0.589919	0.770059	1580	591	417	221.2	107
limma|FragPipe|LFQ|nbavg|Rlr	limma	FragPipe	LFQ	nbavg	Rlr	0.698713	0.710487	193	124	0.753105	0.776013	327	228	0.765728	0.787702	781	554	0.765064	0.763341	24	887	0.649409	0.795752	770	203	419	399.2	108
proDA|FragPipe|dlfq|Impseq|Rlr	proDA	FragPipe	dlfq	Impseq	Rlr	0.677575	0.661871	603	914	0.755469	0.744366	278	893	0.786534	0.769644	185	1156	0.754782	0.809088	154	48	0.642978	0.774102	876	541	419.2	710.4	109
proDA|FragPipe|dlfq|Impseq|lossf	proDA	FragPipe	dlfq	Impseq	lossf	0.677034	0.660025	620	961	0.756241	0.731694	263	1324	0.787452	0.762621	172	1481	0.75489	0.809239	151	45	0.641944	0.748895	892	885	419.6	939.2	110
ROTS|FragPipe|dlfq|Impseq|blank	ROTS	FragPipe	dlfq	Impseq	blank	0.637735	0.633719	1549	1767	0.769615	0.782915	63	125	0.810685	0.826869	17	20	0.752935	0.806997	194	64	0.687969	0.803171	285	130	421.6	421.2	111
proDA|FragPipe|LFQ|Impseq|Rlr	proDA	FragPipe	LFQ	Impseq	Rlr	0.700145	0.7059	171	154	0.758577	0.785488	218	104	0.776867	0.80306	420	242	0.757422	0.772847	107	626	0.620359	0.776272	1193	491	421.8	323.4	112
proDA|FragPipe|dlfq|MinProb|blank	proDA	FragPipe	dlfq	MinProb	blank	0.665156	0.671905	877	733	0.754209	0.759907	301	477	0.789273	0.804201	134	225	0.757419	0.799382	108	122	0.655007	0.816817	694	48	422.8	321	113
DEP|FragPipe|dlfq|Impseqrob|blank	DEP	FragPipe	dlfq	Impseqrob	blank	0.691697	0.687769	329	337	0.764355	0.763712	114	412	0.794387	0.806251	91	200	0.74947	0.79252	263	211	0.608573	0.689269	1322	1533	423.8	538.6	114
DEP|FragPipe|dlfq|missForest|lossf	DEP	FragPipe	dlfq	missForest	lossf	0.693483	0.680786	280	524	0.763905	0.746956	121	823	0.792973	0.772504	97	1038	0.750319	0.77255	241	636	0.602049	0.65514	1403	1877	428.4	979.6	115
proDA|FragPipe|dlfq|knn|blank	proDA	FragPipe	dlfq	knn	blank	0.676929	0.692919	628	278	0.752847	0.762068	330	443	0.777371	0.792964	400	450	0.761602	0.805667	52	73	0.651847	0.761237	739	689	429.8	386.6	116
DEqMS|FragPipe|LFQ|missForest|blank	DEqMS	FragPipe	LFQ	missForest	blank	0.720283	0.73059	16	38	0.764836	0.789347	106	80	0.776341	0.806655	433	196	0.749287	0.78376	270	360	0.60769	0.727287	1329	1172	430.8	369.2	117
DEqMS|FragPipe|dlfq|SeqKNN|center.median	DEqMS	FragPipe	dlfq	SeqKNN	center.median	0.702268	0.719937	149	84	0.753681	0.768721	314	322	0.768976	0.798456	664	333	0.746822	0.806747	336	66	0.650838	0.715724	754	1291	443.4	419.2	118
DEqMS|FragPipe|dlfq|Impseqrob|Rlr	DEqMS	FragPipe	dlfq	Impseqrob	Rlr	0.683633	0.660493	470	948	0.745019	0.743095	518	931	0.771475	0.759051	582	1653	0.752835	0.808225	196	54	0.671879	0.73816	465	1043	446.2	925.8	119
DEqMS|FragPipe|LFQ|bpca|lossf	DEqMS	FragPipe	LFQ	bpca	lossf	0.7042	0.687568	125	342	0.755047	0.785793	284	103	0.772932	0.79959	527	309	0.747144	0.769483	324	734	0.636428	0.775783	979	502	447.8	398	120
DEqMS|FragPipe|dlfq|Impseq|center.mean	DEqMS	FragPipe	dlfq	Impseq	center.mean	0.696678	0.703609	216	174	0.761043	0.781425	167	141	0.781809	0.813172	292	119	0.735457	0.793905	777	192	0.647169	0.758007	801	728	450.6	270.8	121
ROTS|FragPipe|dlfq|QRILC|Rlr	ROTS	FragPipe	dlfq	QRILC	Rlr	0.648884	0.631936	1158	1854	0.75189	0.746649	353	833	0.790284	0.81843	125	63	0.758463	0.795963	88	167	0.666309	0.816406	532	51	451.2	593.6	122
limma|FragPipe|LFQ|MinProb|blank	limma	FragPipe	LFQ	MinProb	blank	0.689374	0.679029	369	581	0.750934	0.756111	380	580	0.774588	0.787051	492	575	0.758173	0.774953	91	579	0.639931	0.799146	933	168	453	496.6	123
ROTS|FragPipe|dlfq|blank|blank	ROTS	FragPipe	dlfq	blank	blank	0.699965	0.691546	177	295	0.765154	0.790783	103	67	0.778072	0.817122	386	72	0.747138	0.786879	325	308	0.612232	0.64513	1280	1991	454.2	546.6	124
limma|FragPipe|dlfq|Impseq|center.median	limma	FragPipe	dlfq	Impseq	center.median	0.682489	0.684845	492	408	0.761821	0.78055	153	153	0.785672	0.811205	207	144	0.73902	0.792362	602	216	0.645628	0.750134	827	865	456.2	357.2	125
limma|FragPipe|LFQ|missForest|blank	limma	FragPipe	LFQ	missForest	blank	0.714042	0.729927	32	44	0.761862	0.775918	152	232	0.775514	0.81099	460	147	0.74894	0.784802	279	344	0.60538	0.727924	1361	1160	456.8	385.4	126
limma|FragPipe|dlfq|Impseqrob|lossf	limma	FragPipe	dlfq	Impseqrob	lossf	0.680546	0.66255	528	900	0.747526	0.735955	459	1169	0.774656	0.757429	489	1742	0.750167	0.805756	244	72	0.664187	0.727729	565	1166	457	1009.8	127
ROTS|FragPipe|LFQ|MinProb|Rlr	ROTS	FragPipe	LFQ	MinProb	Rlr	0.675945	0.670131	653	765	0.756338	0.776445	261	215	0.779429	0.789741	346	508	0.760352	0.786162	70	321	0.638504	0.80469	956	119	457.2	385.6	128
ROTS|FragPipe|top0|nbavg|blank	ROTS	FragPipe	top0	nbavg	blank	0.635406	0.640799	1672	1504	0.758038	0.752412	226	672	0.795764	0.802963	80	246	0.756858	0.767231	120	795	0.700297	0.832436	190	18	457.6	647	129
DEqMS|FragPipe|LFQ|missForest|lossf	DEqMS	FragPipe	LFQ	missForest	lossf	0.720857	0.738607	15	17	0.765517	0.807748	95	17	0.774501	0.813532	494	116	0.748018	0.781365	297	410	0.603761	0.709648	1387	1347	457.6	381.4	130
DEP|FragPipe|LFQ|SeqKNN|blank	DEP	FragPipe	LFQ	SeqKNN	blank	0.723665	0.753355	10	3	0.776692	0.812151	23	3	0.789068	0.826252	138	22	0.753167	0.795355	190	173	0.563745	0.679885	1935	1635	459.2	367.2	131
DEqMS|FragPipe|dlfq|bpca|center.mean	DEqMS	FragPipe	dlfq	bpca	center.mean	0.6904	0.698715	352	222	0.756811	0.771629	249	291	0.776961	0.799105	417	322	0.737285	0.79127	673	232	0.660563	0.754949	621	782	462.4	369.8	132
limma|FragPipe|dlfq|bpca|Rlr	limma	FragPipe	dlfq	bpca	Rlr	0.679185	0.66491	565	856	0.751498	0.746926	364	825	0.777202	0.770858	406	1110	0.743301	0.804221	436	83	0.665199	0.774649	548	536	463.8	682	133
limma|FragPipe|dlfq|SeqKNN|center.median	limma	FragPipe	dlfq	SeqKNN	center.median	0.697546	0.706047	208	153	0.757268	0.775088	237	239	0.773556	0.803361	513	232	0.743182	0.795979	441	166	0.640408	0.710012	921	1343	464	426.6	134
limma|FragPipe|LFQ|missForest|lossf	limma	FragPipe	LFQ	missForest	lossf	0.714682	0.727061	30	48	0.763944	0.809036	120	10	0.774967	0.814304	477	105	0.747812	0.781697	304	403	0.601667	0.708721	1409	1359	468	385	135
ROTS|FragPipe|LFQ|QRILC|Rlr	ROTS	FragPipe	LFQ	QRILC	Rlr	0.679232	0.67736	564	631	0.751685	0.76701	358	353	0.774922	0.783619	479	663	0.7644	0.772324	26	643	0.641062	0.814023	913	61	468	470.2	136
DEqMS|FragPipe|LFQ|MinProb|blank	DEqMS	FragPipe	LFQ	MinProb	blank	0.690372	0.691961	353	290	0.747535	0.74339	458	918	0.771378	0.774099	586	977	0.758097	0.778239	94	503	0.643656	0.803166	863	132	470.8	564	137
ROTS|FragPipe|dlfq|bpca|blank	ROTS	FragPipe	dlfq	bpca	blank	0.631136	0.620663	1878	2452	0.76244	0.774352	144	251	0.808123	0.813974	25	111	0.753885	0.800468	175	114	0.709538	0.801487	133	144	471	614.4	138
DEqMS|FragPipe|LFQ|MinDet|blank	DEqMS	FragPipe	LFQ	MinDet	blank	0.691804	0.69243	322	287	0.747419	0.744494	462	889	0.770441	0.77927	618	804	0.757497	0.777915	105	507	0.644047	0.803199	851	129	471.6	523.2	139
ROTS|FragPipe|LFQ|MinDet|Rlr	ROTS	FragPipe	LFQ	MinDet	Rlr	0.670618	0.669257	776	772	0.755701	0.776401	273	218	0.778916	0.789326	359	512	0.760836	0.779651	61	463	0.642137	0.810408	891	79	472	408.8	140
proDA|FragPipe|dlfq|MinDet|blank	proDA	FragPipe	dlfq	MinDet	blank	0.657569	0.662336	987	904	0.750379	0.751704	391	697	0.78528	0.79304	220	447	0.756987	0.800155	117	115	0.658366	0.815292	646	55	472.2	443.6	141
limma|FragPipe|top0|missForest|blank	limma	FragPipe	top0	missForest	blank	0.649672	0.653098	1139	1102	0.741791	0.745963	616	857	0.781054	0.783348	315	671	0.754205	0.770134	168	714	0.709666	0.818934	132	44	474	677.6	142
limma|FragPipe|dlfq|bpca|lossf	limma	FragPipe	dlfq	bpca	lossf	0.679885	0.662878	546	894	0.751511	0.735481	363	1182	0.776696	0.759774	424	1603	0.742205	0.805057	477	78	0.66412	0.754282	566	789	475.2	909.2	143
limma|FragPipe|dlfq|Impseqrob|Rlr	limma	FragPipe	dlfq	Impseqrob	Rlr	0.679768	0.676629	553	657	0.745832	0.734689	501	1206	0.773646	0.759589	511	1612	0.750694	0.803986	233	84	0.663162	0.734486	582	1090	476	929.8	144
ROTS|FragPipe|dlfq|MinProb|lossf	ROTS	FragPipe	dlfq	MinProb	lossf	0.638505	0.628352	1515	2023	0.752075	0.756493	349	572	0.791967	0.807836	106	187	0.764357	0.818402	28	10	0.678409	0.813769	383	64	476.2	571.2	145
DEqMS|FragPipe|top0|MinProb|blank	DEqMS	FragPipe	top0	MinProb	blank	0.655369	0.658431	1025	989	0.739294	0.754654	724	620	0.776718	0.783296	423	674	0.759438	0.803444	82	89	0.708944	0.831469	136	20	478	478.4	146
limma|FragPipe|dlfq|bpca|center.median	limma	FragPipe	dlfq	bpca	center.median	0.679088	0.678874	567	584	0.757079	0.769004	240	320	0.780376	0.795001	331	392	0.739331	0.791214	588	233	0.656816	0.749192	665	879	478.2	481.6	147
DEP|FragPipe|dlfq|QRILC|blank	DEP	FragPipe	dlfq	QRILC	blank	0.686345	0.687193	421	349	0.760092	0.757052	183	554	0.791577	0.794294	108	418	0.744192	0.766699	407	803	0.611375	0.643442	1293	2011	482.4	827	148
DEqMS|FragPipe|dlfq|blank|blank	DEqMS	FragPipe	dlfq	blank	blank	0.711701	0.701172	49	195	0.759365	0.768752	197	321	0.77186	0.793798	568	427	0.74672	0.794941	338	177	0.611844	0.691125	1287	1514	487.8	526.8	149
DEqMS|FragPipe|top0|Impseq|blank	DEqMS	FragPipe	top0	Impseq	blank	0.65041	0.651659	1127	1143	0.744084	0.751617	537	702	0.782982	0.778547	266	827	0.744561	0.767944	392	772	0.710178	0.809812	129	86	490.2	706	150
DEP|FragPipe|dlfq|mice|blank	DEP	FragPipe	dlfq	mice	blank	0.683714	0.692667	469	284	0.758882	0.766968	206	355	0.788753	0.799606	147	308	0.745182	0.782454	370	391	0.613835	0.672315	1263	1711	491	609.8	151
DEP|FragPipe|dlfq|missForest|Rlr	DEP	FragPipe	dlfq	missForest	Rlr	0.693481	0.684622	281	419	0.758649	0.755858	216	586	0.788795	0.776702	146	882	0.747723	0.777958	307	506	0.594856	0.647603	1506	1966	491.2	871.8	152
DEP|FragPipe|dlfq|missForest|center.median	DEP	FragPipe	dlfq	missForest	center.median	0.694769	0.699011	250	217	0.762906	0.781938	137	136	0.785739	0.804568	206	220	0.73845	0.782026	621	396	0.613492	0.667263	1265	1761	495.8	546	153
proDA|FragPipe|LFQ|MinDet|blank	proDA	FragPipe	LFQ	MinDet	blank	0.686807	0.679208	409	574	0.749232	0.764754	422	390	0.777953	0.792847	388	452	0.757188	0.771339	116	676	0.623885	0.790091	1146	271	496.2	472.6	154
DEP|FragPipe|LFQ|Impseq|blank	DEP	FragPipe	LFQ	Impseq	blank	0.705788	0.730095	103	42	0.766477	0.806368	89	21	0.786748	0.819506	184	56	0.747613	0.786743	313	311	0.573172	0.674183	1807	1698	499.2	425.6	155
ROTS|FragPipe|dlfq|MinDet|lossf	ROTS	FragPipe	dlfq	MinDet	lossf	0.636607	0.620378	1601	2464	0.752293	0.74816	343	789	0.794845	0.803002	84	245	0.760447	0.803745	68	86	0.676361	0.813426	400	66	499.2	730	156
proDA|FragPipe|LFQ|missForest|lossf	proDA	FragPipe	LFQ	missForest	lossf	0.715822	0.727715	28	45	0.764096	0.808751	118	14	0.774882	0.814043	482	107	0.752659	0.7813	201	411	0.583847	0.705082	1668	1387	499.4	392.8	157
DEqMS|FragPipe|dlfq|MinProb|center.median	DEqMS	FragPipe	dlfq	MinProb	center.median	0.674652	0.677291	688	636	0.747521	0.759223	460	496	0.771676	0.793803	575	426	0.749521	0.794698	261	179	0.667456	0.75813	517	727	500.2	492.8	158
DEqMS|FragPipe|top0|MinDet|blank	DEqMS	FragPipe	top0	MinDet	blank	0.648845	0.653929	1160	1078	0.738988	0.748115	732	791	0.775599	0.785527	455	612	0.759899	0.79836	73	133	0.718849	0.848983	88	6	501.6	524	159
proDA|FragPipe|LFQ|bpca|blank	proDA	FragPipe	LFQ	bpca	blank	0.701066	0.721094	159	78	0.756879	0.802817	244	31	0.776935	0.816627	418	81	0.74937	0.776552	266	548	0.600856	0.775372	1424	515	502.2	250.6	160
proDA|FragPipe|dlfq|QRILC|blank	proDA	FragPipe	dlfq	QRILC	blank	0.681312	0.678817	516	586	0.75104	0.743381	375	919	0.7802	0.779894	334	782	0.75927	0.783372	83	372	0.619433	0.766804	1206	618	502.8	655.4	161
ROTS|FragPipe|top0|SeqKNN|blank	ROTS	FragPipe	top0	SeqKNN	blank	0.627892	0.62584	2093	2163	0.758005	0.760823	227	459	0.802351	0.79171	44	466	0.762405	0.79118	44	235	0.714212	0.81006	113	82	504.2	681	162
limma|FragPipe|dlfq|SeqKNN|center.mean	limma	FragPipe	dlfq	SeqKNN	center.mean	0.695933	0.703154	225	178	0.755229	0.77302	280	275	0.772131	0.802371	557	264	0.739636	0.775454	575	570	0.642422	0.707102	885	1372	504.4	531.8	163
DEP|FragPipe|LFQ|SeqKNN|lossf	DEP	FragPipe	LFQ	SeqKNN	lossf	0.723124	0.748051	13	7	0.774495	0.806063	30	23	0.785269	0.816297	221	83	0.753234	0.797866	187	142	0.55282	0.653138	2101	1899	510.4	430.8	164
DEqMS|FragPipe|LFQ|nbavg|Rlr	DEqMS	FragPipe	LFQ	nbavg	Rlr	0.69129	0.69279	338	281	0.7462	0.748441	493	779	0.760597	0.766127	993	1306	0.767049	0.775308	13	575	0.652586	0.797572	728	183	513	624.8	165
DEqMS|FragPipe|dlfq|SeqKNN|center.mean	DEqMS	FragPipe	dlfq	SeqKNN	center.mean	0.700065	0.714796	174	104	0.75068	0.765538	383	375	0.766771	0.79691	745	355	0.741302	0.780523	509	442	0.650047	0.714119	762	1310	514.6	517.2	166
DEP|FragPipe|LFQ|nbavg|blank	DEP	FragPipe	LFQ	nbavg	blank	0.706183	0.703149	100	179	0.767928	0.805172	70	27	0.782212	0.816911	285	76	0.747971	0.780583	299	438	0.572219	0.653319	1821	1897	515	523.4	167
DEP|FragPipe|dlfq|knn|blank	DEP	FragPipe	dlfq	knn	blank	0.679474	0.69475	560	261	0.755247	0.76288	279	426	0.779937	0.796938	340	353	0.749822	0.782785	254	385	0.62381	0.659781	1147	1835	516	652	168
limma|FragPipe|dlfq|Impseq|center.mean	limma	FragPipe	dlfq	Impseq	center.mean	0.67955	0.684797	557	411	0.759749	0.786608	191	98	0.783683	0.817354	254	71	0.7364	0.792164	732	221	0.64408	0.754041	850	796	516.8	319.4	169
DEP|FragPipe|dlfq|missForest|center.mean	DEP	FragPipe	dlfq	missForest	center.mean	0.694432	0.699211	262	215	0.762898	0.78061	139	152	0.785625	0.802836	210	254	0.743295	0.789741	437	256	0.593094	0.679544	1536	1641	516.8	503.6	170
ROTS|FragPipe|LFQ|nbavg|center.mean	ROTS	FragPipe	LFQ	nbavg	center.mean	0.645729	0.635796	1247	1686	0.759787	0.795398	190	51	0.782328	0.814428	282	101	0.751018	0.748415	227	1329	0.65797	0.785671	650	325	519.2	698.4	171
ROTS|FragPipe|dlfq|MinProb|Rlr	ROTS	FragPipe	dlfq	MinProb	Rlr	0.637045	0.613921	1585	2785	0.751039	0.764298	376	401	0.79131	0.80845	110	180	0.765291	0.814799	18	21	0.667732	0.839561	511	12	520	679.8	172
limma|FragPipe|LFQ|missForest|Rlr	limma	FragPipe	LFQ	missForest	Rlr	0.71155	0.724308	51	63	0.758984	0.782494	204	131	0.772181	0.809883	553	167	0.746917	0.780153	333	454	0.598778	0.715211	1461	1296	520.4	422.2	173
ROTS|FragPipe|dlfq|QRILC|center.median	ROTS	FragPipe	dlfq	QRILC	center.median	0.646685	0.646633	1221	1285	0.746213	0.758654	491	512	0.785809	0.811215	203	143	0.758599	0.788275	86	280	0.661686	0.757698	601	733	520.4	590.6	174
DEP|FragPipe|LFQ|Impseq|lossf	DEP	FragPipe	LFQ	Impseq	lossf	0.703657	0.715163	135	101	0.764362	0.787689	113	87	0.782359	0.814881	280	97	0.752108	0.793272	205	197	0.567149	0.663883	1887	1784	524	453.2	175
ROTS|FragPipe|dlfq|MinDet|center.median	ROTS	FragPipe	dlfq	MinDet	center.median	0.634719	0.628646	1703	2002	0.749926	0.76276	403	428	0.789891	0.82353	127	32	0.764168	0.796665	29	155	0.68024	0.834599	359	14	524.2	526.2	176
DEqMS|FragPipe|top0|nbavg|blank	DEqMS	FragPipe	top0	nbavg	blank	0.655542	0.644576	1023	1370	0.739825	0.737115	689	1128	0.775545	0.771472	458	1086	0.754423	0.774415	163	591	0.686856	0.831053	296	22	525.8	839.4	177
proDA|FragPipe|dlfq|SeqKNN|Rlr	proDA	FragPipe	dlfq	SeqKNN	Rlr	0.693445	0.68596	282	374	0.758756	0.751781	210	692	0.779165	0.76872	354	1200	0.751877	0.807737	206	58	0.590169	0.736966	1579	1059	526.2	676.6	178
DEP|FragPipe|dlfq|Impseq|center.median	DEP	FragPipe	dlfq	Impseq	center.median	0.681767	0.685726	501	384	0.761664	0.780444	158	156	0.785615	0.81136	212	137	0.737714	0.785888	656	326	0.626625	0.695992	1108	1463	527	493.2	179
DEP|FragPipe|LFQ|SeqKNN|center.median	DEP	FragPipe	LFQ	SeqKNN	center.median	0.710613	0.724946	58	57	0.751771	0.774889	356	245	0.765546	0.781504	787	725	0.756407	0.770565	128	703	0.608665	0.676986	1319	1664	529.6	678.8	180
DEP|FragPipe|dlfq|MinProb|blank	DEP	FragPipe	dlfq	MinProb	blank	0.664752	0.666591	890	827	0.756857	0.763389	248	419	0.793755	0.804855	93	216	0.744456	0.770611	397	701	0.631859	0.671928	1033	1718	532.2	776.2	181
ROTS|FragPipe|dlfq|MinProb|center.median	ROTS	FragPipe	dlfq	MinProb	center.median	0.634991	0.635333	1694	1704	0.750669	0.767543	384	342	0.788098	0.829587	156	8	0.765438	0.810618	17	40	0.673691	0.834254	431	15	536.4	421.8	182
ROTS|FragPipe|LFQ|QRILC|lossf	ROTS	FragPipe	LFQ	QRILC	lossf	0.67176	0.666108	757	836	0.746977	0.732725	470	1283	0.772292	0.761739	546	1523	0.766171	0.774317	16	596	0.641258	0.816887	905	47	538.8	857	183
DEqMS|FragPipe|LFQ|missForest|Rlr	DEqMS	FragPipe	LFQ	missForest	Rlr	0.713182	0.726791	37	50	0.756665	0.78981	254	78	0.76881	0.803164	671	239	0.747107	0.780303	327	449	0.601228	0.715086	1419	1299	541.6	423	184
limma|FragPipe|dlfq|MinProb|center.median	limma	FragPipe	dlfq	MinProb	center.median	0.657571	0.64824	986	1231	0.748128	0.755139	440	607	0.776207	0.809288	438	173	0.750413	0.791876	238	226	0.661255	0.750296	608	860	542	619.4	185
limma|FragPipe|LFQ|bpca|lossf	limma	FragPipe	LFQ	bpca	lossf	0.694179	0.673971	268	705	0.750016	0.789914	401	76	0.77016	0.804071	627	228	0.746532	0.769594	340	727	0.628327	0.775703	1076	507	542.4	448.6	186
proDA|FragPipe|LFQ|nbavg|Rlr	proDA	FragPipe	LFQ	nbavg	Rlr	0.700842	0.702444	165	183	0.752735	0.777009	332	210	0.764876	0.788388	826	536	0.760743	0.769712	62	724	0.607496	0.786958	1335	311	544	392.8	187
DEqMS|FragPipe|LFQ|bpca|Rlr	DEqMS	FragPipe	LFQ	bpca	Rlr	0.700672	0.680813	166	523	0.747735	0.778816	453	181	0.76629	0.792364	760	459	0.746015	0.769185	349	742	0.635225	0.777068	994	467	544.4	474.4	188
ROTS|FragPipe|LFQ|MinProb|center.median	ROTS	FragPipe	LFQ	MinProb	center.median	0.669748	0.67162	790	741	0.752541	0.783755	336	116	0.774715	0.795888	485	377	0.756013	0.766293	132	817	0.636368	0.784892	980	336	544.6	477.4	189
limma|FragPipe|LFQ|SeqKNN|center.median	limma	FragPipe	LFQ	SeqKNN	center.median	0.712782	0.724526	41	61	0.752178	0.774855	346	246	0.765806	0.781488	779	726	0.745305	0.762086	366	917	0.620275	0.735528	1195	1073	545.4	604.6	190
DEP|FragPipe|dlfq|Impseq|lossf	DEP	FragPipe	dlfq	Impseq	lossf	0.680604	0.664239	527	866	0.758677	0.733642	213	1237	0.789481	0.763725	131	1429	0.744326	0.770899	404	691	0.599056	0.630634	1457	2139	546.4	1272.4	191
ROTS|FragPipe|LFQ|knn|lossf	ROTS	FragPipe	LFQ	knn	lossf	0.685175	0.680326	440	540	0.756482	0.739803	258	1033	0.778366	0.798789	379	328	0.750385	0.77098	239	689	0.600667	0.716002	1426	1288	548.4	775.6	192
ROTS|FragPipe|LFQ|nbavg|center.median	ROTS	FragPipe	LFQ	nbavg	center.median	0.643653	0.628051	1308	2038	0.756807	0.783314	250	121	0.780793	0.815941	319	85	0.75279	0.768991	199	746	0.656733	0.759686	666	708	548.4	739.6	193
DEqMS|FragPipe|top0|SeqKNN|blank	DEqMS	FragPipe	top0	SeqKNN	blank	0.660529	0.664955	943	854	0.736812	0.736285	808	1152	0.769294	0.766737	656	1276	0.757514	0.811817	104	29	0.693196	0.800961	236	151	549.4	692.4	194
ROTS|FragPipe|dlfq|MinDet|Rlr	ROTS	FragPipe	dlfq	MinDet	Rlr	0.631995	0.621099	1841	2422	0.74926	0.752224	421	676	0.79274	0.805856	101	206	0.766941	0.817033	14	13	0.679358	0.83895	373	13	550	666	195
proDA|FragPipe|dlfq|SeqKNN|lossf	proDA	FragPipe	dlfq	SeqKNN	lossf	0.693072	0.68577	293	383	0.758351	0.747197	223	813	0.778764	0.767138	367	1260	0.749164	0.805329	275	75	0.588223	0.727123	1603	1175	552.2	741.2	196
limma|FragPipe|dlfq|bpca|center.mean	limma	FragPipe	dlfq	bpca	center.mean	0.674246	0.677912	698	610	0.75487	0.770187	288	307	0.778276	0.800105	381	296	0.736775	0.786406	707	318	0.654025	0.753481	709	811	556.6	468.4	197
limma|FragPipe|top0|nbavg|blank	limma	FragPipe	top0	nbavg	blank	0.652009	0.649832	1087	1184	0.739823	0.742191	690	956	0.775076	0.77119	469	1098	0.751558	0.767234	213	794	0.683343	0.824832	330	31	557.8	812.6	198
proDA|FragPipe|dlfq|mice|blank	proDA	FragPipe	dlfq	mice	blank	0.682614	0.692467	484	286	0.756861	0.765524	247	376	0.786268	0.796147	192	370	0.743883	0.799476	415	120	0.597988	0.743937	1474	965	562.4	423.4	199
DEqMS|FragPipe|top3|SeqKNN|blank	DEqMS	FragPipe	top3	SeqKNN	blank	0.655126	0.652679	1028	1108	0.74325	0.738945	562	1066	0.776689	0.782493	425	699	0.747896	0.796114	300	161	0.668574	0.787248	500	309	563	668.6	200
proDA|FragPipe|LFQ|MinProb|blank	proDA	FragPipe	LFQ	MinProb	blank	0.687978	0.677378	387	629	0.747873	0.755635	448	589	0.770711	0.786665	610	584	0.755725	0.770773	138	695	0.615676	0.789367	1243	284	565.2	556.2	201
limma|FragPipe|LFQ|knn|blank	limma	FragPipe	LFQ	knn	blank	0.698649	0.68238	194	479	0.746091	0.772257	494	285	0.764094	0.793567	856	434	0.754202	0.77678	169	540	0.625994	0.790473	1117	267	566	401	202
proDA|FragPipe|dlfq|bpca|Rlr	proDA	FragPipe	dlfq	bpca	Rlr	0.677114	0.6616	615	922	0.749126	0.739754	425	1036	0.775031	0.765332	472	1353	0.752799	0.811096	197	34	0.625638	0.773792	1124	547	566.6	778.4	203
ROTS|FragPipe|LFQ|SeqKNN|center.median	ROTS	FragPipe	LFQ	SeqKNN	center.median	0.665842	0.690796	865	300	0.761717	0.808391	156	15	0.780926	0.821246	318	48	0.744406	0.763505	399	882	0.627432	0.735071	1096	1079	566.8	464.8	204
ROTS|FragPipe|dlfq|mice|lossf	ROTS	FragPipe	dlfq	mice	lossf	0.633586	0.61191	1768	2859	0.749085	0.743565	427	914	0.792774	0.7853	100	619	0.749121	0.766018	276	826	0.688423	0.746557	278	922	569.8	1228	205
limma|FragPipe|LFQ|MinDet|lossf	limma	FragPipe	LFQ	MinDet	lossf	0.678115	0.682863	587	467	0.740207	0.751889	670	686	0.771194	0.771301	592	1095	0.757591	0.776565	102	546	0.639818	0.809226	937	89	577.6	576.6	206
proDA|FragPipe|LFQ|bpca|lossf	proDA	FragPipe	LFQ	bpca	lossf	0.692941	0.671982	296	731	0.749491	0.787278	411	91	0.769678	0.801933	644	266	0.749426	0.771733	265	660	0.612797	0.775605	1273	508	577.8	451.2	207
limma|FragPipe|LFQ|QRILC|blank	limma	FragPipe	LFQ	QRILC	blank	0.695907	0.684564	227	420	0.743259	0.748086	561	794	0.764228	0.790445	847	495	0.757303	0.768644	112	754	0.623427	0.782771	1149	374	579.2	567.4	208
DEP|FragPipe|dlfq|Impseq|Rlr	DEP	FragPipe	dlfq	Impseq	Rlr	0.679106	0.66361	566	880	0.757855	0.746898	229	826	0.788636	0.772147	151	1055	0.743675	0.779097	428	476	0.593809	0.643443	1524	2010	579.6	1049.4	209
DEP|FragPipe|LFQ|SeqKNN|Rlr	DEP	FragPipe	LFQ	SeqKNN	Rlr	0.717193	0.745006	23	10	0.768013	0.797482	68	46	0.780022	0.804775	338	218	0.749242	0.788277	273	279	0.544759	0.6422	2202	2025	580.8	515.6	210
DEP|FragPipe|dlfq|MinDet|blank	DEP	FragPipe	dlfq	MinDet	blank	0.657494	0.658538	988	985	0.752398	0.759958	340	475	0.788024	0.796793	158	358	0.744326	0.769992	403	715	0.631919	0.672184	1032	1713	584.2	849.2	211
ROTS|FragPipe|LFQ|knn|blank	ROTS	FragPipe	LFQ	knn	blank	0.675431	0.67345	670	715	0.754304	0.747581	297	804	0.778576	0.810357	371	159	0.748442	0.774275	285	598	0.61056	0.791446	1300	257	584.6	506.6	212
DEqMS|FragPipe|dlfq|MinProb|center.mean	DEqMS	FragPipe	dlfq	MinProb	center.mean	0.671196	0.672815	766	723	0.743958	0.76069	541	461	0.768371	0.794672	689	402	0.744794	0.765432	384	839	0.665101	0.757131	550	747	586	634.4	213
DEP|FragPipe|LFQ|nbavg|lossf	DEP	FragPipe	LFQ	nbavg	lossf	0.700648	0.702364	167	184	0.761942	0.784032	150	114	0.775154	0.79643	467	364	0.748552	0.783112	283	379	0.568403	0.632111	1876	2122	588.6	632.6	214
proDA|FragPipe|LFQ|missForest|blank	proDA	FragPipe	LFQ	missForest	blank	0.715468	0.730978	29	37	0.762433	0.776443	145	216	0.77558	0.810767	457	150	0.744757	0.786628	386	315	0.564491	0.707298	1926	1371	588.6	417.8	215
proDA|FragPipe|LFQ|missForest|Rlr	proDA	FragPipe	LFQ	missForest	Rlr	0.712749	0.724859	42	58	0.759428	0.794367	195	53	0.772136	0.809479	555	171	0.74814	0.781262	291	413	0.569208	0.704996	1866	1388	589.8	416.6	216
limma|FragPipe|top0|MinProb|blank	limma	FragPipe	top0	MinProb	blank	0.64253	0.646021	1356	1308	0.737594	0.756968	791	558	0.775479	0.783923	463	658	0.754366	0.798869	165	128	0.701606	0.826416	177	26	590.4	535.6	217
limma|FragPipe|dlfq|MinProb|center.mean	limma	FragPipe	dlfq	MinProb	center.mean	0.653854	0.636414	1054	1669	0.745148	0.755408	513	594	0.773468	0.808101	514	184	0.748132	0.784261	293	351	0.663199	0.750527	581	859	591	731.4	218
DEP|FragPipe|dlfq|SeqKNN|Rlr	DEP	FragPipe	dlfq	SeqKNN	Rlr	0.693693	0.692945	277	276	0.760704	0.752677	171	665	0.781132	0.769179	310	1180	0.743764	0.781788	421	401	0.574702	0.641565	1788	2032	593.4	910.8	219
limma|FragPipe|dlfq|blank|blank	limma	FragPipe	dlfq	blank	blank	0.704832	0.688882	116	319	0.754727	0.775766	293	233	0.767342	0.800749	730	284	0.744096	0.780969	408	423	0.601158	0.629012	1421	2158	593.6	683.4	220
proDA|FragPipe|dlfq|bpca|lossf	proDA	FragPipe	dlfq	bpca	lossf	0.676992	0.660625	623	945	0.749267	0.729643	420	1412	0.774575	0.759513	493	1621	0.74922	0.811864	274	28	0.622548	0.749663	1163	872	594.6	975.6	221
DEqMS|FragPipe|top3|nbavg|blank	DEqMS	FragPipe	top3	nbavg	blank	0.651084	0.645144	1111	1339	0.736791	0.731039	809	1354	0.772892	0.774817	528	948	0.753409	0.755882	184	1094	0.681706	0.809158	345	91	595.4	965.2	222
DEqMS|FragPipe|LFQ|SeqKNN|center.median	DEqMS	FragPipe	LFQ	SeqKNN	center.median	0.708863	0.710985	66	120	0.748017	0.759834	443	480	0.762721	0.775175	911	931	0.744074	0.762381	410	908	0.623262	0.735198	1151	1077	596.2	703.2	223
ROTS|FragPipe|top0|missForest|blank	ROTS	FragPipe	top0	missForest	blank	0.622312	0.613334	2419	2802	0.752728	0.734018	333	1231	0.800009	0.794572	55	405	0.758282	0.802989	90	93	0.719066	0.809845	86	85	596.6	923.2	224
ROTS|FragPipe|dlfq|missForest|quantiles	ROTS	FragPipe	dlfq	missForest	quantiles	0.642649	0.63796	1351	1616	0.755547	0.763978	277	408	0.790141	0.809834	126	169	0.736442	0.781082	728	420	0.66821	0.756348	505	762	597.4	675	225
DEP|FragPipe|top0|missForest|blank	DEP	FragPipe	top0	missForest	blank	0.650791	0.653147	1118	1101	0.742016	0.746059	605	853	0.781143	0.783363	309	670	0.75178	0.783517	211	367	0.651162	0.706558	746	1377	597.8	873.6	226
DEqMS|FragPipe|top3|missForest|blank	DEqMS	FragPipe	top3	missForest	blank	0.658518	0.661748	974	917	0.733206	0.740513	951	1006	0.769618	0.778129	647	837	0.751408	0.777356	214	521	0.69769	0.798622	207	173	598.6	690.8	227
DEP|FragPipe|LFQ|bpca|blank	DEP	FragPipe	LFQ	bpca	blank	0.701574	0.722783	155	67	0.757338	0.803304	236	30	0.777444	0.816975	398	74	0.744336	0.787468	402	297	0.573004	0.669215	1811	1746	600.4	442.8	228
limma|FragPipe|dlfq|mice|Rlr	limma	FragPipe	dlfq	mice	Rlr	0.675249	0.677366	676	630	0.743232	0.739596	563	1043	0.772012	0.764139	561	1413	0.743055	0.792763	446	204	0.650543	0.740058	760	1023	601.2	862.6	229
DEP|FragPipe|dlfq|Impseq|center.mean	DEP	FragPipe	dlfq	Impseq	center.mean	0.677178	0.684956	613	406	0.759302	0.786922	201	93	0.783482	0.817631	258	69	0.743797	0.787824	419	289	0.594356	0.69096	1515	1516	601.2	474.6	230
DEqMS|FragPipe|LFQ|Impseq|center.median	DEqMS	FragPipe	LFQ	Impseq	center.median	0.70839	0.718276	74	89	0.75034	0.767503	393	343	0.763621	0.78289	872	685	0.738241	0.753079	633	1187	0.631358	0.750032	1039	868	602.2	634.4	231
ROTS|FragPipe|dlfq|Impseq|lossf	ROTS	FragPipe	dlfq	Impseq	lossf	0.62818	0.607643	2086	3059	0.763815	0.767923	123	340	0.80412	0.804074	37	227	0.74322	0.80251	440	97	0.683527	0.76414	326	658	602.4	876.2	232
limma|FragPipe|LFQ|nbavg|center.median	limma	FragPipe	LFQ	nbavg	center.median	0.695561	0.704297	232	163	0.743459	0.771213	552	297	0.758762	0.781996	1077	710	0.751026	0.737404	225	1668	0.63989	0.757293	934	742	604	716	233
ROTS|FragPipe|LFQ|MinDet|center.median	ROTS	FragPipe	LFQ	MinDet	center.median	0.661649	0.674356	928	697	0.746419	0.778606	486	186	0.773025	0.79483	523	396	0.752279	0.766346	204	811	0.642547	0.783338	882	359	604.6	489.8	234
proDA|FragPipe|dlfq|zero|blank	proDA	FragPipe	dlfq	zero	blank	0.674398	0.677687	694	617	0.750258	0.765539	395	374	0.781588	0.805156	298	213	0.75027	0.783576	242	365	0.602958	0.714694	1394	1308	604.6	575.4	235
DEqMS|FragPipe|dlfq|MinDet|center.median	DEqMS	FragPipe	dlfq	MinDet	center.median	0.664026	0.657838	897	997	0.743882	0.759281	545	492	0.76899	0.794454	663	413	0.746978	0.793384	328	196	0.661609	0.758141	602	726	607	564.8	236
ROTS|FragPipe|top3|nbavg|blank	ROTS	FragPipe	top3	nbavg	blank	0.628716	0.617448	2048	2609	0.749324	0.749472	417	750	0.789025	0.790124	140	503	0.753014	0.751669	193	1234	0.692106	0.826626	243	25	608.2	1024.2	237
DEP|FragPipe|dlfq|SeqKNN|center.mean	DEP	FragPipe	dlfq	SeqKNN	center.mean	0.695682	0.703721	229	173	0.755149	0.773025	282	274	0.772074	0.801905	559	267	0.748376	0.792333	286	217	0.581402	0.662602	1698	1805	610.8	547.2	238
ROTS|FragPipe|dlfq|QRILC|center.mean	ROTS	FragPipe	dlfq	QRILC	center.mean	0.641205	0.644062	1398	1394	0.744674	0.757895	528	534	0.784137	0.808503	246	177	0.753408	0.779678	185	461	0.654582	0.757268	697	746	610.8	662.4	239
ROTS|FragPipe|top3|missForest|blank	ROTS	FragPipe	top3	missForest	blank	0.622178	0.595647	2430	3601	0.75373	0.747166	313	815	0.802102	0.801792	46	270	0.755457	0.79437	146	184	0.710042	0.804343	130	120	613	998	240
limma|FragPipe|LFQ|Impseq|center.median	limma	FragPipe	LFQ	Impseq	center.median	0.701046	0.722241	160	71	0.750501	0.780182	389	157	0.764186	0.793619	849	432	0.739027	0.753079	601	1186	0.629379	0.750886	1067	855	613.2	540.2	241
ROTS|FragPipe|dlfq|QRILC|lossf	ROTS	FragPipe	dlfq	QRILC	lossf	0.638331	0.635315	1529	1705	0.741797	0.746021	615	854	0.780349	0.788153	332	540	0.759106	0.796343	84	159	0.668047	0.806537	507	106	613.4	672.8	242
limma|FragPipe|top0|Impseq|blank	limma	FragPipe	top0	Impseq	blank	0.637555	0.633502	1557	1776	0.740877	0.749848	650	742	0.782135	0.778743	286	818	0.743695	0.766155	424	822	0.704707	0.809867	158	84	615	848.4	243
DEP|FragPipe|LFQ|Impseq|Rlr	DEP	FragPipe	LFQ	Impseq	Rlr	0.699192	0.704515	186	162	0.757356	0.790473	235	71	0.776328	0.805767	434	207	0.749495	0.783435	262	371	0.562431	0.654639	1961	1885	615.6	539.2	244
DEqMS|FragPipe|dlfq|mice|lossf	DEqMS	FragPipe	dlfq	mice	lossf	0.678049	0.664163	589	871	0.73993	0.726405	686	1552	0.765869	0.749234	777	2214	0.743688	0.796048	425	163	0.66127	0.731723	607	1119	616.8	1183.8	245
limma|FragPipe|LFQ|MinProb|lossf	limma	FragPipe	LFQ	MinProb	lossf	0.678429	0.681802	576	495	0.739851	0.741699	688	971	0.764174	0.770684	852	1117	0.760622	0.775829	65	561	0.641087	0.809191	911	90	618.4	646.8	246
DEP|FragPipe|dlfq|blank|blank	DEP	FragPipe	dlfq	blank	blank	0.702559	0.70126	144	194	0.758499	0.7747	219	248	0.773055	0.800599	522	287	0.743274	0.794628	439	180	0.575479	0.651961	1771	1913	619	564.4	247
limma|FragPipe|dlfq|QRILC|center.median	limma	FragPipe	dlfq	QRILC	center.median	0.676799	0.664234	633	867	0.742048	0.755346	602	598	0.766659	0.783563	749	666	0.751197	0.783144	220	378	0.641209	0.726226	907	1190	622.2	739.8	248
ROTS|FragPipe|top0|SeqKNN|lossf	ROTS	FragPipe	top0	SeqKNN	lossf	0.626679	0.620937	2157	2432	0.747535	0.737909	457	1107	0.788954	0.771042	143	1103	0.751815	0.792949	209	200	0.703005	0.782906	167	370	626.6	1042.4	249
limma|FragPipe|top0|SeqKNN|blank	limma	FragPipe	top0	SeqKNN	blank	0.650842	0.653228	1116	1097	0.733398	0.742577	939	946	0.768554	0.770306	680	1129	0.755478	0.807893	145	57	0.689645	0.800585	261	156	628.2	677	250
limma|FragPipe|LFQ|bpca|Rlr	limma	FragPipe	LFQ	bpca	Rlr	0.692588	0.688791	306	320	0.745651	0.792045	502	62	0.765385	0.803081	798	241	0.744401	0.769899	400	717	0.624159	0.777068	1144	464	630	360.8	251
ROTS|FragPipe|LFQ|knn|Rlr	ROTS	FragPipe	LFQ	knn	Rlr	0.680104	0.674213	537	699	0.752488	0.73725	337	1124	0.775023	0.796555	474	363	0.747267	0.770815	323	693	0.597454	0.712228	1482	1327	630.6	841.2	252
ROTS|FragPipe|dlfq|blank|lossf	ROTS	FragPipe	dlfq	blank	lossf	0.692836	0.68901	299	317	0.757525	0.772025	233	286	0.770831	0.805487	604	211	0.739077	0.782121	600	394	0.601171	0.644375	1420	1999	631.2	641.4	253
DEqMS|FragPipe|LFQ|knn|blank	DEqMS	FragPipe	LFQ	knn	blank	0.694916	0.682649	247	473	0.740574	0.750407	659	725	0.760735	0.779821	987	786	0.754775	0.779525	156	466	0.626296	0.791217	1111	260	632	542	254
limma|FragPipe|dlfq|MinDet|center.median	limma	FragPipe	dlfq	MinDet	center.median	0.64879	0.644952	1162	1352	0.74321	0.746762	564	830	0.772702	0.796729	533	359	0.748532	0.792414	284	215	0.659143	0.752723	632	820	635	715.2	255
DEqMS|FragPipe|top3|MinProb|blank	DEqMS	FragPipe	top3	MinProb	blank	0.647188	0.646126	1206	1305	0.731424	0.738125	1028	1100	0.770764	0.778482	608	830	0.755681	0.798036	139	138	0.699914	0.811726	194	72	635	689	256
ROTS|FragPipe|dlfq|MinDet|center.mean	ROTS	FragPipe	dlfq	MinDet	center.mean	0.628328	0.627952	2076	2047	0.745986	0.762978	497	424	0.787047	0.824462	179	28	0.761613	0.788895	51	269	0.678989	0.833334	375	16	635.6	556.8	257
DEP|FragPipe|LFQ|MinDet|blank	DEP	FragPipe	LFQ	MinDet	blank	0.690048	0.679552	359	565	0.750653	0.756171	385	579	0.779002	0.788708	357	529	0.741719	0.770636	492	699	0.589352	0.662167	1588	1810	636.2	836.4	258
ROTS|FragPipe|dlfq|Impseq|Rlr	ROTS	FragPipe	dlfq	Impseq	Rlr	0.628667	0.606746	2051	3106	0.76169	0.760997	157	454	0.802839	0.807554	42	189	0.740785	0.792449	526	214	0.675576	0.775877	407	498	636.6	892.2	259
limma|FragPipe|top0|MinDet|blank	limma	FragPipe	top0	MinDet	blank	0.63531	0.643521	1680	1421	0.736754	0.757983	810	530	0.774363	0.786325	499	596	0.758416	0.798417	89	132	0.714996	0.848779	106	7	636.8	537.2	260
proDA|FragPipe|dlfq|blank|blank	proDA	FragPipe	dlfq	blank	blank	0.701791	0.684125	152	432	0.753306	0.774013	322	258	0.766622	0.799772	752	301	0.748769	0.77657	281	545	0.582153	0.615336	1690	2305	639.4	768.2	261
limma|FragPipe|dlfq|MinProb|Rlr	limma	FragPipe	dlfq	MinProb	Rlr	0.651603	0.655544	1096	1045	0.735952	0.739244	844	1055	0.768911	0.763884	668	1423	0.755157	0.797617	150	148	0.673204	0.815014	440	58	639.6	745.8	262
limma|FragPipe|top3|nbavg|blank	limma	FragPipe	top3	nbavg	blank	0.646988	0.652676	1214	1109	0.736683	0.740613	814	1002	0.773833	0.772968	506	1025	0.750358	0.753534	240	1169	0.67405	0.803501	426	128	640	886.6	263
proDA|FragPipe|top0|missForest|blank	proDA	FragPipe	top0	missForest	blank	0.647167	0.64994	1208	1180	0.738825	0.741978	735	963	0.777569	0.780279	395	771	0.752791	0.819341	198	9	0.655886	0.814426	679	59	643	596.4	264
proDA|FragPipe|LFQ|knn|blank	proDA	FragPipe	LFQ	knn	blank	0.698398	0.681384	198	510	0.74505	0.771144	517	298	0.762384	0.791815	931	465	0.753025	0.782638	192	389	0.602991	0.777623	1392	458	646	424	265
limma|FragPipe|LFQ|SeqKNN|center.mean	limma	FragPipe	LFQ	SeqKNN	center.mean	0.713737	0.738276	34	20	0.750567	0.767982	387	339	0.759599	0.775379	1033	923	0.740395	0.754104	539	1145	0.615315	0.741537	1248	1004	648.2	686.2	266
limma|FragPipe|dlfq|MinProb|lossf	limma	FragPipe	dlfq	MinProb	lossf	0.651552	0.659266	1098	973	0.736198	0.733405	833	1249	0.769405	0.765296	652	1354	0.753795	0.79968	181	118	0.670515	0.789145	484	286	649.6	796	267
ROTS|FragPipe|top0|SeqKNN|Rlr	ROTS	FragPipe	top0	SeqKNN	Rlr	0.624422	0.616925	2307	2633	0.748841	0.743903	431	902	0.790804	0.77602	119	908	0.75319	0.790239	189	252	0.698491	0.793251	203	240	649.8	987	268
limma|FragPipe|dlfq|knn|center.median	limma	FragPipe	dlfq	knn	center.median	0.668933	0.679734	802	562	0.744953	0.738692	521	1085	0.76725	0.775543	731	920	0.74497	0.792208	378	220	0.645634	0.685219	826	1581	651.6	873.6	269
limma|FragPipe|dlfq|mice|lossf	limma	FragPipe	dlfq	mice	lossf	0.677046	0.679779	618	557	0.740053	0.728159	678	1470	0.769053	0.757685	660	1731	0.740942	0.793619	521	195	0.648518	0.72745	783	1169	652	1024.4	270
DEP|FragPipe|dlfq|SeqKNN|lossf	DEP	FragPipe	dlfq	SeqKNN	lossf	0.693218	0.688203	290	331	0.759837	0.747607	189	803	0.780631	0.768318	322	1217	0.739987	0.777877	556	510	0.565897	0.614725	1904	2314	652.2	1035	271
DEqMS|FragPipe|dlfq|mice|Rlr	DEqMS	FragPipe	dlfq	mice	Rlr	0.676091	0.661907	651	913	0.738372	0.732215	757	1303	0.765678	0.753312	785	1976	0.744242	0.794151	405	187	0.656574	0.747653	669	903	653.4	1056.4	272
limma|FragPipe|dlfq|QRILC|lossf	limma	FragPipe	dlfq	QRILC	lossf	0.668123	0.658085	820	995	0.73654	0.711406	819	2265	0.766287	0.752499	761	2026	0.755797	0.786659	136	313	0.652325	0.773694	734	550	654	1229.8	273
proDA|FragPipe|dlfq|Impseqrob|lossf	proDA	FragPipe	dlfq	Impseqrob	lossf	0.678319	0.658885	582	983	0.745849	0.729959	500	1399	0.772772	0.753924	531	1949	0.746969	0.801985	331	102	0.607543	0.715341	1333	1294	655.4	1145.4	274
limma|FragPipe|dlfq|QRILC|Rlr	limma	FragPipe	dlfq	QRILC	Rlr	0.668438	0.66213	816	911	0.735005	0.71661	869	2013	0.765495	0.757016	790	1767	0.757649	0.78607	99	324	0.654064	0.798254	708	177	656.4	1038.4	275
DEqMS|FragPipe|dlfq|MinProb|lossf	DEqMS	FragPipe	dlfq	MinProb	lossf	0.659699	0.653781	957	1082	0.733036	0.715946	958	2053	0.765184	0.741548	812	2571	0.754834	0.802057	152	101	0.675612	0.795444	406	206	657	1202.6	276
DEP|FragPipe|dlfq|zero|blank	DEP	FragPipe	dlfq	zero	blank	0.680352	0.679837	533	556	0.755046	0.768088	285	335	0.777955	0.803319	387	233	0.739929	0.787805	564	291	0.593977	0.685168	1521	1583	658	599.6	277
ROTS|FragPipe|dlfq|MinProb|center.mean	ROTS	FragPipe	dlfq	MinProb	center.mean	0.627421	0.630724	2117	1903	0.745074	0.763864	515	410	0.783707	0.826141	252	23	0.76087	0.786921	60	307	0.681634	0.833321	347	17	658.2	532	278
DEqMS|FragPipe|LFQ|MinProb|lossf	DEqMS	FragPipe	LFQ	MinProb	lossf	0.681453	0.685172	511	402	0.736883	0.731948	806	1315	0.760586	0.763605	995	1433	0.758063	0.776782	95	539	0.642416	0.814093	886	60	658.6	749.8	279
ROTS|FragPipe|LFQ|MinProb|center.mean	ROTS	FragPipe	LFQ	MinProb	center.mean	0.659696	0.670731	958	756	0.745071	0.778642	516	185	0.769669	0.790985	645	489	0.75184	0.758946	207	1010	0.637231	0.780266	969	425	659	573	280
proDA|FragPipe|LFQ|bpca|Rlr	proDA	FragPipe	LFQ	bpca	Rlr	0.691731	0.687043	325	353	0.745116	0.787201	514	92	0.764679	0.799057	834	324	0.748669	0.771567	282	669	0.607285	0.776313	1340	488	659	385.2	281
proDA|FragPipe|LFQ|SeqKNN|center.median	proDA	FragPipe	LFQ	SeqKNN	center.median	0.711722	0.721799	48	76	0.751831	0.773463	354	266	0.764936	0.780254	824	772	0.745934	0.767597	351	780	0.578976	0.731467	1730	1123	661.4	603.4	282
ROTS|FragPipe|dlfq|bpca|Rlr	ROTS	FragPipe	dlfq	bpca	Rlr	0.623952	0.609952	2332	2949	0.758381	0.764648	222	393	0.803331	0.801539	41	273	0.742059	0.795792	482	168	0.691699	0.775052	247	528	664.8	862.2	283
DEP|FragPipe|dlfq|SeqKNN|center.median	DEP	FragPipe	dlfq	SeqKNN	center.median	0.69608	0.706184	222	152	0.756967	0.775083	242	240	0.773423	0.802875	516	252	0.736904	0.78613	700	322	0.585173	0.659315	1649	1843	665.8	561.8	284
proDA|FragPipe|dlfq|missForest|center.median	proDA	FragPipe	dlfq	missForest	center.median	0.694656	0.701731	255	190	0.762491	0.77934	142	168	0.784629	0.803248	237	236	0.73456	0.80229	819	100	0.566372	0.714879	1899	1305	670.4	399.8	285
proDA|FragPipe|LFQ|MinDet|lossf	proDA	FragPipe	LFQ	MinDet	lossf	0.676361	0.68215	647	486	0.737426	0.751933	794	684	0.767535	0.768602	719	1211	0.758115	0.772807	93	630	0.627149	0.800608	1101	155	670.8	633.2	286
proDA|FragPipe|dlfq|Impseqrob|Rlr	proDA	FragPipe	dlfq	Impseqrob	Rlr	0.678465	0.672066	575	730	0.743774	0.727938	547	1484	0.771488	0.757023	581	1766	0.747483	0.798791	315	129	0.607365	0.728767	1337	1153	671	1052.4	287
DEP|FragPipe|LFQ|missForest|blank	DEP	FragPipe	LFQ	missForest	blank	0.713312	0.730101	35	40	0.761817	0.775948	154	230	0.775487	0.811007	462	146	0.740873	0.787681	523	295	0.545285	0.644547	2198	1998	674.4	541.8	288
limma|FragPipe|dlfq|mice|center.mean	limma	FragPipe	dlfq	mice	center.mean	0.677986	0.687231	594	347	0.745583	0.758377	504	519	0.767526	0.791312	720	476	0.736098	0.76955	747	730	0.6467	0.725521	810	1201	675	654.6	289
DEqMS|FragPipe|LFQ|MinDet|lossf	DEqMS	FragPipe	LFQ	MinDet	lossf	0.681644	0.685957	505	375	0.735438	0.739222	857	1056	0.759563	0.764772	1036	1379	0.757612	0.778258	100	501	0.642595	0.813737	881	65	675.8	675.2	290
ROTS|FragPipe|top3|SeqKNN|blank	ROTS	FragPipe	top3	SeqKNN	blank	0.623079	0.611489	2381	2874	0.74834	0.74898	436	767	0.790773	0.796164	120	369	0.751791	0.778428	210	496	0.692004	0.794972	244	214	678.2	944	291
limma|FragPipe|LFQ|knn|lossf	limma	FragPipe	LFQ	knn	lossf	0.691103	0.680588	342	532	0.739596	0.757646	701	539	0.758622	0.780114	1084	775	0.754796	0.779506	153	467	0.626109	0.794178	1115	225	679	507.6	292
DEP|FragPipe|LFQ|MinProb|blank	DEP	FragPipe	LFQ	MinProb	blank	0.691789	0.677971	323	605	0.751576	0.757127	361	552	0.774905	0.788172	480	539	0.739891	0.772292	567	645	0.582841	0.640066	1681	2047	682.4	877.6	293
DEP|FragPipe|LFQ|Impseq|center.median	DEP	FragPipe	LFQ	Impseq	center.median	0.694506	0.72225	260	70	0.749165	0.780167	424	158	0.763427	0.79334	884	437	0.741418	0.76492	505	850	0.606015	0.708395	1353	1363	685.2	575.6	294
DEqMS|FragPipe|top3|MinDet|blank	DEqMS	FragPipe	top3	MinDet	blank	0.641127	0.647336	1402	1261	0.729966	0.736771	1085	1136	0.767612	0.777405	715	864	0.757847	0.796642	97	156	0.708754	0.846272	137	8	687.2	685	295
ROTS|FragPipe|top3|QRILC|blank	ROTS	FragPipe	top3	QRILC	blank	0.626555	0.633498	2166	1777	0.743934	0.759256	542	495	0.790478	0.812278	124	122	0.753819	0.81227	180	27	0.673997	0.819032	428	43	688	492.8	296
DEqMS|FragPipe|dlfq|MinProb|Rlr	DEqMS	FragPipe	dlfq	MinProb	Rlr	0.659096	0.662882	967	893	0.730275	0.723718	1075	1658	0.762692	0.745535	912	2367	0.756449	0.801238	127	108	0.679454	0.822331	372	37	690.6	1012.6	297
ROTS|FragPipe|dlfq|mice|Rlr	ROTS	FragPipe	dlfq	mice	Rlr	0.63225	0.620424	1830	2462	0.74318	0.748992	566	765	0.783227	0.798522	262	332	0.744724	0.772912	387	622	0.675388	0.75607	410	769	691	990	298
DEqMS|FragPipe|top0|QRILC|blank	DEqMS	FragPipe	top0	QRILC	blank	0.656631	0.662228	1005	909	0.729552	0.743433	1098	916	0.767353	0.768824	728	1195	0.754177	0.794139	170	188	0.672096	0.81985	459	40	692	649.6	299
DEqMS|FragPipe|top0|bpca|blank	DEqMS	FragPipe	top0	bpca	blank	0.647752	0.650906	1189	1161	0.73303	0.752846	959	657	0.768507	0.77725	684	867	0.742223	0.759681	476	979	0.704108	0.808358	162	97	694	752.2	300
proDA|FragPipe|dlfq|missForest|center.mean	proDA	FragPipe	dlfq	missForest	center.mean	0.692338	0.696861	313	240	0.761282	0.778807	162	182	0.784193	0.801179	244	277	0.733171	0.796023	874	165	0.567111	0.716692	1889	1286	696.4	430	301
ROTS|FragPipe|dlfq|MinProb|quantiles	ROTS	FragPipe	dlfq	MinProb	quantiles	0.630392	0.63208	1927	1845	0.741734	0.748218	618	786	0.781931	0.821356	289	47	0.75619	0.780757	130	432	0.666789	0.83204	527	19	698.2	625.8	302
limma|FragPipe|top3|missForest|blank	limma	FragPipe	top3	missForest	blank	0.648619	0.660021	1168	962	0.731489	0.750437	1025	723	0.76786	0.784095	705	647	0.746932	0.771532	332	670	0.688673	0.794341	272	222	700.4	644.8	303
ROTS|FragPipe|LFQ|QRILC|center.median	ROTS	FragPipe	LFQ	QRILC	center.median	0.658165	0.669904	980	768	0.740038	0.749377	680	753	0.763343	0.775615	888	916	0.756731	0.758373	122	1027	0.645283	0.78993	833	274	700.6	747.6	304
DEqMS|FragPipe|LFQ|nbavg|center.median	DEqMS	FragPipe	LFQ	nbavg	center.median	0.688648	0.678807	377	587	0.736146	0.746647	837	834	0.753819	0.762521	1309	1485	0.753231	0.748097	188	1341	0.647676	0.757923	792	731	700.6	995.6	305
DEqMS|FragPipe|dlfq|MinDet|center.mean	DEqMS	FragPipe	dlfq	MinDet	center.mean	0.659945	0.655626	954	1043	0.740089	0.75674	676	564	0.765576	0.795374	786	385	0.742466	0.762316	465	910	0.659586	0.75768	627	735	701.6	727.4	306
DEP|FragPipe|dlfq|bpca|center.median	DEP	FragPipe	dlfq	bpca	center.median	0.678301	0.677978	583	604	0.756909	0.76849	243	326	0.780303	0.794782	333	398	0.734574	0.774678	816	585	0.593197	0.663756	1535	1786	702	739.8	307
ROTS|FragPipe|LFQ|missForest|Rlr	ROTS	FragPipe	LFQ	missForest	Rlr	0.663015	0.664097	910	874	0.752858	0.773941	329	259	0.775816	0.787659	450	556	0.743283	0.771627	438	666	0.603776	0.722391	1386	1234	702.6	717.8	308
ROTS|FragPipe|dlfq|knn|Rlr	ROTS	FragPipe	dlfq	knn	Rlr	0.645936	0.642884	1241	1438	0.738018	0.738831	769	1076	0.769347	0.774145	653	973	0.756579	0.8044	124	81	0.652439	0.762158	731	675	703.6	848.6	309
DEP|FragPipe|LFQ|nbavg|Rlr	DEP	FragPipe	LFQ	nbavg	Rlr	0.696703	0.698804	215	221	0.755015	0.778915	286	178	0.768907	0.79132	669	475	0.744524	0.78344	395	370	0.562273	0.646268	1964	1979	705.8	644.6	310
proDA|FragPipe|dlfq|Impseq|center.median	proDA	FragPipe	dlfq	Impseq	center.median	0.681108	0.683852	518	438	0.760554	0.779327	176	169	0.784477	0.810085	238	165	0.73342	0.807163	863	62	0.57863	0.749804	1734	869	705.8	340.6	311
DEqMS|FragPipe|top3|Impseq|blank	DEqMS	FragPipe	top3	Impseq	blank	0.648455	0.642082	1172	1467	0.731501	0.736641	1024	1140	0.76853	0.779455	683	799	0.743825	0.765519	417	838	0.693641	0.795124	233	209	705.8	890.6	312
limma|FragPipe|dlfq|QRILC|center.mean	limma	FragPipe	dlfq	QRILC	center.mean	0.672086	0.663565	745	882	0.739481	0.755753	711	588	0.764523	0.784412	838	639	0.74733	0.778923	320	480	0.640663	0.724037	917	1217	706.2	761.2	313
DEqMS|FragPipe|dlfq|Impseqrob|center.median	DEqMS	FragPipe	dlfq	Impseqrob	center.median	0.68751	0.680329	396	539	0.742738	0.748108	583	792	0.761584	0.780546	959	765	0.735778	0.789205	762	261	0.644655	0.690026	842	1526	708.4	776.6	314
DEqMS|FragPipe|LFQ|SeqKNN|center.mean	DEqMS	FragPipe	LFQ	SeqKNN	center.mean	0.708793	0.707045	68	146	0.745586	0.756713	503	567	0.755959	0.776689	1200	883	0.73991	0.75228	566	1215	0.618625	0.741192	1208	1009	709	764	315
DEqMS|FragPipe|LFQ|mice|blank	DEqMS	FragPipe	LFQ	mice	blank	0.699501	0.698241	183	226	0.746239	0.76445	490	400	0.75925	0.779242	1046	805	0.739302	0.763151	590	891	0.614966	0.709451	1250	1350	711.8	734.4	316
ROTS|FragPipe|dlfq|blank|Rlr	ROTS	FragPipe	dlfq	blank	Rlr	0.686824	0.689243	408	315	0.753347	0.737539	321	1120	0.767692	0.761489	711	1532	0.737685	0.774258	657	599	0.598691	0.64505	1464	1994	712.2	1112	317
DEqMS|FragPipe|dlfq|mice|center.mean	DEqMS	FragPipe	dlfq	mice	center.mean	0.681967	0.678675	499	590	0.74123	0.750935	638	712	0.761598	0.782637	958	693	0.736174	0.766283	744	818	0.652423	0.729371	732	1143	714.2	791.2	318
limma|FragPipe|top0|missForest|center.median	limma	FragPipe	top0	missForest	center.median	0.649474	0.652713	1144	1107	0.735912	0.733357	848	1253	0.767573	0.765049	717	1363	0.738911	0.758638	608	1022	0.689341	0.793359	265	238	716.4	996.6	319
limma|FragPipe|dlfq|MinDet|center.mean	limma	FragPipe	dlfq	MinDet	center.mean	0.645833	0.633729	1246	1766	0.740177	0.745636	672	867	0.769947	0.798395	640	335	0.744874	0.772486	381	639	0.657853	0.752895	652	819	718.2	885.2	320
limma|FragPipe|dlfq|MinDet|lossf	limma	FragPipe	dlfq	MinDet	lossf	0.645645	0.652581	1250	1112	0.73361	0.725399	932	1589	0.766332	0.764211	759	1405	0.753656	0.798213	182	137	0.671093	0.789938	469	273	718.4	903.2	321
ROTS|FragPipe|LFQ|missForest|lossf	ROTS	FragPipe	LFQ	missForest	lossf	0.66487	0.676585	887	659	0.751445	0.778768	365	184	0.773185	0.79023	520	499	0.742244	0.775326	473	574	0.606541	0.711206	1347	1337	718.4	650.6	322
DEqMS|FragPipe|dlfq|MinDet|lossf	DEqMS	FragPipe	dlfq	MinDet	lossf	0.654291	0.652109	1048	1132	0.730749	0.717039	1049	1979	0.762595	0.74127	920	2588	0.753924	0.801712	173	105	0.675978	0.796701	403	193	718.6	1199.4	323
DEP|FragPipe|dlfq|bpca|Rlr	DEP	FragPipe	dlfq	bpca	Rlr	0.677834	0.664928	596	855	0.751248	0.746949	370	824	0.777059	0.770837	414	1112	0.739956	0.771815	561	657	0.584748	0.638991	1656	2052	719.4	1100	324
DEqMS|FragPipe|LFQ|Impseqrob|blank	DEqMS	FragPipe	LFQ	Impseqrob	blank	0.700946	0.693366	161	270	0.743152	0.762277	568	441	0.75535	0.776178	1230	897	0.744524	0.778248	394	502	0.615496	0.693921	1245	1487	719.6	719.4	325
ROTS|FragPipe|dlfq|bpca|lossf	ROTS	FragPipe	dlfq	bpca	lossf	0.622286	0.606408	2421	3119	0.751088	0.739081	374	1060	0.797485	0.795181	73	389	0.741571	0.793777	498	193	0.693429	0.763847	234	662	720	1084.6	326
limma|FragPipe|dlfq|Impseq|quantiles	limma	FragPipe	dlfq	Impseq	quantiles	0.669669	0.676596	793	658	0.746483	0.770432	484	305	0.772485	0.802595	538	259	0.733842	0.785009	843	339	0.638995	0.750247	948	862	721.2	484.6	327
DEqMS|FragPipe|LFQ|Impseq|center.mean	DEqMS	FragPipe	LFQ	Impseq	center.mean	0.705341	0.712289	109	114	0.748047	0.766885	442	356	0.757824	0.785825	1123	604	0.734413	0.74885	829	1313	0.626631	0.756105	1107	768	722	631	328
ROTS|FragPipe|dlfq|Impseqrob|center.mean	ROTS	FragPipe	dlfq	Impseqrob	center.mean	0.641587	0.623908	1385	2274	0.748614	0.754667	432	619	0.783755	0.786864	251	579	0.732177	0.767289	920	791	0.659365	0.722016	629	1235	723.4	1099.6	329
DEP|FragPipe|LFQ|missForest|lossf	DEP	FragPipe	LFQ	missForest	lossf	0.714249	0.727109	31	47	0.764024	0.809038	119	9	0.775043	0.814306	471	104	0.738724	0.790351	617	250	0.529918	0.622981	2390	2236	725.6	529.2	330
limma|FragPipe|dlfq|Impseqrob|center.median	limma	FragPipe	dlfq	Impseqrob	center.median	0.679896	0.666027	545	837	0.743187	0.738949	565	1065	0.76509	0.780916	818	748	0.735441	0.786485	778	316	0.640397	0.686986	923	1556	725.8	904.4	331
proDA|FragPipe|LFQ|knn|lossf	proDA	FragPipe	LFQ	knn	lossf	0.690616	0.680871	349	522	0.738689	0.755315	743	600	0.757184	0.776257	1152	896	0.757543	0.780113	103	455	0.611808	0.790774	1288	265	727	547.6	332
DEqMS|FragPipe|top0|missForest|center.median	DEqMS	FragPipe	top0	missForest	center.median	0.658092	0.665396	982	847	0.732798	0.731489	969	1334	0.762761	0.755317	908	1874	0.740004	0.758961	553	1009	0.694565	0.795423	231	207	728.6	1054.2	333
DEP|FragPipe|top0|Impseq|blank	DEP	FragPipe	top0	Impseq	blank	0.636352	0.633246	1618	1788	0.740121	0.749921	674	740	0.781739	0.778784	294	816	0.745782	0.771024	354	687	0.654067	0.694576	707	1477	729.4	1101.6	334
proDA|FragPipe|LFQ|MinProb|lossf	proDA	FragPipe	LFQ	MinProb	lossf	0.677022	0.680733	621	527	0.736635	0.741695	815	972	0.760222	0.7676	1010	1238	0.759764	0.769889	77	719	0.625563	0.800174	1126	160	729.8	723.2	335
limma|FragPipe|top3|SeqKNN|blank	limma	FragPipe	top3	SeqKNN	blank	0.644347	0.646711	1285	1280	0.736907	0.746616	802	835	0.775695	0.784454	453	637	0.743994	0.790904	414	240	0.654751	0.783755	696	349	730	668.2	336
DEP|FragPipe|dlfq|bpca|lossf	DEP	FragPipe	dlfq	bpca	lossf	0.678416	0.663177	577	888	0.751222	0.735542	372	1180	0.776552	0.759788	427	1602	0.738157	0.76634	641	812	0.586386	0.60816	1634	2385	730.2	1373.4	337
DEP|FragPipe|LFQ|nbavg|center.median	DEP	FragPipe	LFQ	nbavg	center.median	0.691706	0.703739	328	171	0.744404	0.773508	532	264	0.760496	0.783935	997	656	0.744785	0.774336	385	595	0.600653	0.709533	1427	1348	733.8	606.8	338
ROTS|FragPipe|LFQ|missForest|blank	ROTS	FragPipe	LFQ	missForest	blank	0.669416	0.678368	796	591	0.74837	0.757954	435	532	0.770703	0.791451	611	470	0.741464	0.776553	502	547	0.607882	0.726393	1328	1189	734.4	665.8	339
ROTS|FragPipe|LFQ|mice|blank	ROTS	FragPipe	LFQ	mice	blank	0.657237	0.645234	993	1336	0.744915	0.769268	522	317	0.767244	0.793762	732	429	0.743747	0.766015	422	827	0.63424	0.712246	1007	1326	735.2	847	340
ROTS|FragPipe|dlfq|knn|lossf	ROTS	FragPipe	dlfq	knn	lossf	0.647778	0.644961	1187	1350	0.740184	0.751358	671	708	0.770351	0.77207	623	1061	0.749676	0.801811	256	103	0.63924	0.746113	943	932	736	830.8	341
limma|FragPipe|dlfq|missForest|quantiles	limma	FragPipe	dlfq	missForest	quantiles	0.676593	0.701978	641	188	0.743137	0.777321	570	208	0.768034	0.804329	696	223	0.735836	0.778638	761	488	0.633277	0.749104	1015	882	736.6	397.8	342
ROTS|FragPipe|top0|missForest|lossf	ROTS	FragPipe	top0	missForest	lossf	0.617499	0.607994	2681	3046	0.74327	0.725602	558	1579	0.792115	0.772123	104	1059	0.751018	0.784263	226	350	0.713448	0.795068	115	213	736.8	1249.4	343
limma|FragPipe|LFQ|mice|blank	limma	FragPipe	LFQ	mice	blank	0.698561	0.708191	197	141	0.746736	0.762993	475	423	0.760796	0.788857	983	526	0.736732	0.763576	710	880	0.608187	0.709011	1323	1357	737.6	665.4	344
limma|FragPipe|LFQ|Impseq|center.mean	limma	FragPipe	LFQ	Impseq	center.mean	0.696409	0.725044	219	54	0.748129	0.778606	439	187	0.758942	0.794553	1066	408	0.734788	0.74885	809	1312	0.623007	0.756566	1155	754	737.6	543	345
ROTS|FragPipe|top0|QRILC|blank	ROTS	FragPipe	top0	QRILC	blank	0.624011	0.603692	2328	3230	0.74228	0.746975	599	819	0.790844	0.803118	117	240	0.754371	0.787786	164	292	0.670522	0.798683	483	172	738.2	950.6	346
ROTS|FragPipe|LFQ|MinDet|center.mean	ROTS	FragPipe	LFQ	MinDet	center.mean	0.653186	0.653594	1061	1089	0.74152	0.761398	626	447	0.771009	0.791445	598	471	0.743841	0.755796	416	1098	0.635364	0.781022	991	409	738.4	702.8	347
ROTS|FragPipe|top0|MinProb|blank	ROTS	FragPipe	top0	MinProb	blank	0.620596	0.59819	2510	3483	0.74072	0.755204	655	605	0.791131	0.810238	113	161	0.75744	0.817179	106	12	0.685415	0.809498	309	87	738.6	869.6	348
limma|FragPipe|dlfq|MinDet|Rlr	limma	FragPipe	dlfq	MinDet	Rlr	0.64379	0.651262	1303	1154	0.732694	0.727967	971	1482	0.765166	0.76308	813	1463	0.754485	0.797942	158	139	0.671936	0.815243	462	56	741.4	858.8	349
limma|FragPipe|dlfq|knn|Rlr	limma	FragPipe	dlfq	knn	Rlr	0.660386	0.677013	944	644	0.734449	0.731962	893	1314	0.757801	0.758	1125	1714	0.754575	0.805186	157	76	0.660971	0.74143	614	1005	746.6	950.6	350
DEP|FragPipe|LFQ|bpca|lossf	DEP	FragPipe	LFQ	bpca	lossf	0.695011	0.681404	242	509	0.750194	0.789989	396	74	0.770254	0.804148	625	226	0.743116	0.775241	445	577	0.557442	0.660965	2043	1825	750.2	642.2	351
DEP|FragPipe|dlfq|bpca|center.mean	DEP	FragPipe	dlfq	bpca	center.mean	0.673224	0.678127	724	599	0.754766	0.77051	292	304	0.778215	0.80036	383	291	0.732499	0.75687	908	1066	0.599647	0.682583	1444	1610	750.2	774	352
limma|FragPipe|dlfq|mice|center.median	limma	FragPipe	dlfq	mice	center.median	0.676402	0.683305	646	453	0.742486	0.758694	592	510	0.763927	0.791308	863	477	0.736093	0.767528	748	782	0.641231	0.700102	906	1435	751	731.4	353
limma|FragPipe|LFQ|MinDet|Rlr	limma	FragPipe	LFQ	MinDet	Rlr	0.674683	0.678149	685	598	0.732619	0.751646	973	699	0.760827	0.768209	981	1222	0.755673	0.775385	140	573	0.63652	0.805443	977	113	751.2	641	354
DEqMS|FragPipe|LFQ|QRILC|blank	DEqMS	FragPipe	LFQ	QRILC	blank	0.682995	0.665662	479	842	0.734052	0.724063	911	1645	0.756938	0.767455	1158	1246	0.755796	0.772649	137	635	0.62884	0.783875	1071	346	751.2	942.8	355
limma|FragPipe|dlfq|knn|lossf	limma	FragPipe	dlfq	knn	lossf	0.660265	0.669798	945	769	0.734103	0.730775	907	1364	0.757807	0.750934	1124	2117	0.753882	0.803437	176	90	0.660991	0.728246	613	1157	753	1099.4	356
DEqMS|FragPipe|dlfq|mice|center.median	DEqMS	FragPipe	dlfq	mice	center.median	0.679779	0.681827	552	494	0.737884	0.754225	775	626	0.7579	0.784893	1122	629	0.739619	0.781971	577	398	0.651289	0.709166	745	1354	754.2	700.2	357
ROTS|FragPipe|LFQ|SeqKNN|center.mean	ROTS	FragPipe	LFQ	SeqKNN	center.mean	0.652596	0.667945	1079	793	0.750192	0.776317	397	222	0.773944	0.806184	504	201	0.738362	0.747938	629	1348	0.622267	0.747191	1165	912	754.8	695.2	358
DEP|FragPipe|LFQ|SeqKNN|center.mean	DEP	FragPipe	LFQ	SeqKNN	center.mean	0.712908	0.738503	40	18	0.750359	0.767986	392	338	0.759481	0.775379	1038	922	0.739911	0.754573	565	1137	0.577538	0.655545	1753	1871	757.6	857.2	359
proDA|FragPipe|LFQ|Impseq|center.median	proDA	FragPipe	LFQ	Impseq	center.median	0.699088	0.720887	188	79	0.749777	0.778267	405	194	0.76321	0.793157	897	442	0.736987	0.755942	694	1091	0.588	0.744619	1605	953	757.8	551.8	360
limma|FragPipe|dlfq|knn|center.mean	limma	FragPipe	dlfq	knn	center.mean	0.665178	0.670421	876	760	0.741421	0.738788	630	1080	0.764161	0.778006	855	844	0.739573	0.763048	578	894	0.643743	0.680675	861	1629	760	1041.4	361
DEP|FragPipe|top0|nbavg|blank	DEP	FragPipe	top0	nbavg	blank	0.64521	0.638941	1260	1579	0.739572	0.740503	705	1007	0.777523	0.778856	397	813	0.742445	0.762742	467	900	0.636565	0.6786	975	1650	760.8	1189.8	362
limma|FragPipe|LFQ|QRILC|lossf	limma	FragPipe	LFQ	QRILC	lossf	0.685468	0.674541	435	692	0.734484	0.716894	891	1994	0.753709	0.748433	1315	2248	0.760352	0.765361	69	841	0.62738	0.78985	1098	276	761.6	1210.2	363
proDA|FragPipe|dlfq|SeqKNN|center.median	proDA	FragPipe	dlfq	SeqKNN	center.median	0.696024	0.706293	223	151	0.755771	0.773504	272	265	0.77234	0.801899	545	268	0.737255	0.800946	678	110	0.553338	0.693957	2092	1485	762	455.8	364
DEqMS|FragPipe|LFQ|Impseqrob|lossf	DEqMS	FragPipe	LFQ	Impseqrob	lossf	0.700095	0.698237	172	227	0.742939	0.767402	575	345	0.752458	0.779578	1365	795	0.743593	0.778603	429	491	0.613227	0.659769	1269	1836	762	738.8	365
DEP|FragPipe|top0|MinProb|blank	DEP	FragPipe	top0	MinProb	blank	0.643106	0.64651	1327	1289	0.737676	0.756956	787	559	0.77552	0.78398	459	652	0.742104	0.770321	481	708	0.650776	0.712323	757	1324	762.2	906.4	366
DEqMS|FragPipe|dlfq|knn|center.median	DEqMS	FragPipe	dlfq	knn	center.median	0.667455	0.68245	834	476	0.738009	0.742459	770	951	0.760121	0.774672	1015	952	0.744586	0.797348	390	152	0.646723	0.686639	809	1558	763.6	817.8	367
DEqMS|FragPipe|dlfq|MinDet|Rlr	DEqMS	FragPipe	dlfq	MinDet	Rlr	0.652066	0.658525	1086	986	0.727788	0.723198	1158	1685	0.759637	0.748053	1031	2267	0.754781	0.799898	155	117	0.677127	0.823453	391	34	764.2	1017.8	368
DEP|FragPipe|LFQ|Impseq|center.mean	DEP	FragPipe	LFQ	Impseq	center.mean	0.694649	0.724951	256	56	0.747759	0.778846	452	180	0.758756	0.794569	1078	406	0.737409	0.755116	670	1122	0.604416	0.668214	1378	1751	766.8	703	369
ROTS|FragPipe|dlfq|Impseqrob|center.median	ROTS	FragPipe	dlfq	Impseqrob	center.median	0.63927	0.6223	1475	2359	0.746303	0.752185	489	677	0.782424	0.790367	278	497	0.731458	0.778468	954	494	0.657807	0.708001	653	1367	769.8	1078.8	370
limma|FragPipe|top0|QRILC|blank	limma	FragPipe	top0	QRILC	blank	0.649833	0.657816	1137	998	0.729319	0.744941	1110	878	0.767897	0.773837	704	992	0.747705	0.78672	308	312	0.661972	0.81225	597	71	771.2	650.2	371
ROTS|FragPipe|LFQ|MinProb|quantiles	ROTS	FragPipe	LFQ	MinProb	quantiles	0.652969	0.63926	1070	1563	0.739305	0.772383	722	283	0.765856	0.791203	778	485	0.748039	0.75279	295	1196	0.635063	0.782708	996	379	772.2	781.2	372
proDA|FragPipe|dlfq|Impseq|center.mean	proDA	FragPipe	dlfq	Impseq	center.mean	0.677537	0.683033	605	459	0.758257	0.783265	225	122	0.782428	0.815059	277	95	0.730118	0.799652	1006	119	0.577529	0.747521	1754	904	773.4	339.8	373
proDA|FragPipe|LFQ|SeqKNN|center.mean	proDA	FragPipe	LFQ	SeqKNN	center.mean	0.711634	0.736208	50	27	0.749638	0.766425	407	363	0.758893	0.773878	1070	989	0.74067	0.7683	531	759	0.572994	0.73252	1812	1112	774	650	374
proDA|FragPipe|dlfq|bpca|center.median	proDA	FragPipe	dlfq	bpca	center.median	0.677599	0.677848	600	612	0.755922	0.770784	265	301	0.779213	0.794954	352	394	0.732185	0.807344	919	60	0.578565	0.747332	1736	909	774.4	455.2	375
DEqMS|FragPipe|dlfq|QRILC|lossf	DEqMS	FragPipe	dlfq	QRILC	lossf	0.660741	0.638033	940	1613	0.729105	0.707454	1121	2420	0.758057	0.733855	1116	2908	0.758055	0.78904	96	265	0.661827	0.779908	600	433	774.6	1527.8	376
ROTS|FragPipe|LFQ|Impseq|blank	ROTS	FragPipe	LFQ	Impseq	blank	0.628207	0.615856	2084	2692	0.74929	0.773372	419	268	0.778172	0.811616	385	131	0.75158	0.766109	212	823	0.64862	0.78141	781	402	776.2	863.2	377
DEqMS|FragPipe|LFQ|knn|lossf	DEqMS	FragPipe	LFQ	knn	lossf	0.686707	0.685992	412	373	0.733319	0.738725	946	1082	0.75426	0.766788	1288	1271	0.755898	0.782847	134	384	0.626856	0.795075	1103	211	776.6	664.2	378
limma|FragPipe|top3|MinProb|blank	limma	FragPipe	top3	MinProb	blank	0.635152	0.639275	1684	1562	0.729825	0.749445	1092	751	0.770371	0.779826	622	784	0.751035	0.792033	224	224	0.689463	0.806655	264	105	777.2	685.2	379
proDA|FragPipe|LFQ|Impseq|center.mean	proDA	FragPipe	LFQ	Impseq	center.mean	0.694331	0.722153	263	72	0.747266	0.777574	465	203	0.75822	0.794556	1102	407	0.736839	0.748201	705	1339	0.604951	0.74742	1370	907	781	585.6	380
limma|FragPipe|LFQ|MinProb|Rlr	limma	FragPipe	LFQ	MinProb	Rlr	0.67455	0.676926	691	648	0.732942	0.741072	963	985	0.756767	0.766739	1165	1274	0.75692	0.773552	118	615	0.635968	0.803641	986	126	784.6	729.6	381
limma|FragPipe|LFQ|nbavg|center.mean	limma	FragPipe	LFQ	nbavg	center.mean	0.693957	0.703792	272	169	0.738546	0.764266	751	402	0.749481	0.776854	1550	877	0.745538	0.73286	361	1814	0.635575	0.761561	989	685	784.6	789.4	382
DEqMS|FragPipe|LFQ|mice|lossf	DEqMS	FragPipe	LFQ	mice	lossf	0.692505	0.688189	308	332	0.741378	0.765151	632	386	0.755088	0.773152	1242	1016	0.740935	0.762323	522	909	0.616437	0.708699	1236	1360	788	800.6	383
proDA|FragPipe|top0|Impseq|blank	proDA	FragPipe	top0	Impseq	blank	0.63532	0.631784	1679	1857	0.737852	0.746261	779	850	0.77892	0.77425	358	967	0.742373	0.787863	469	287	0.656313	0.79695	673	190	791.6	830.2	384
DEqMS|FragPipe|LFQ|bpca|center.median	DEqMS	FragPipe	LFQ	bpca	center.median	0.692451	0.684683	309	418	0.740041	0.760983	679	455	0.755505	0.778639	1221	823	0.736525	0.748995	723	1307	0.631102	0.747801	1046	899	795.6	780.4	385
DEqMS|FragPipe|top0|Impseq|center.median	DEqMS	FragPipe	top0	Impseq	center.median	0.644498	0.645644	1281	1320	0.734144	0.730484	905	1382	0.767898	0.769531	703	1162	0.733755	0.742654	849	1495	0.69173	0.782996	246	367	796.8	1145.2	386
proDA|FragPipe|dlfq|MinProb|center.median	proDA	FragPipe	dlfq	MinProb	center.median	0.657276	0.645794	991	1314	0.745002	0.749806	519	743	0.771929	0.799537	566	312	0.738671	0.785613	618	332	0.611232	0.726032	1295	1197	797.8	779.6	387
DEP|FragPipe|LFQ|knn|blank	DEP	FragPipe	LFQ	knn	blank	0.698932	0.682422	189	478	0.746202	0.77332	492	270	0.764171	0.793601	853	433	0.74048	0.776356	536	551	0.564284	0.655778	1930	1868	800	720	388
limma|FragPipe|dlfq|SeqKNN|quantiles	limma	FragPipe	dlfq	SeqKNN	quantiles	0.679849	0.701641	549	191	0.739595	0.755028	702	609	0.760226	0.787418	1009	567	0.736055	0.767634	750	779	0.635229	0.693874	993	1488	800.6	726.8	389
ROTS|FragPipe|LFQ|mice|lossf	ROTS	FragPipe	LFQ	mice	lossf	0.652486	0.63909	1080	1570	0.745517	0.751107	507	710	0.774067	0.79336	503	436	0.736396	0.753391	733	1173	0.620552	0.716711	1191	1284	802.8	1034.6	390
ROTS|FragPipe|dlfq|mice|center.median	ROTS	FragPipe	dlfq	mice	center.median	0.637737	0.620296	1548	2468	0.734444	0.741836	894	967	0.772732	0.769446	532	1168	0.740626	0.778499	533	492	0.667999	0.747123	508	914	803	1201.8	391
ROTS|FragPipe|LFQ|QRILC|center.mean	ROTS	FragPipe	LFQ	QRILC	center.mean	0.65448	0.667526	1042	803	0.735355	0.74765	859	801	0.761036	0.768654	972	1207	0.754207	0.755342	167	1112	0.63632	0.794418	982	220	804.4	828.6	392
limma|FragPipe|top0|missForest|Rlr	limma	FragPipe	top0	missForest	Rlr	0.64163	0.653654	1383	1086	0.726601	0.725231	1186	1597	0.763166	0.751479	898	2074	0.745464	0.788218	364	282	0.699396	0.805455	198	112	805.8	1030.2	393
limma|FragPipe|LFQ|mice|lossf	limma	FragPipe	LFQ	mice	lossf	0.69321	0.687568	291	341	0.741452	0.750234	628	731	0.755907	0.775223	1205	929	0.739082	0.762501	599	904	0.610086	0.708532	1306	1362	805.8	853.4	394
DEP|FragPipe|dlfq|knn|center.median	DEP	FragPipe	dlfq	knn	center.median	0.672868	0.67949	729	569	0.746074	0.73855	495	1089	0.767842	0.775884	707	912	0.736958	0.769468	697	735	0.602121	0.647614	1402	1965	806	1054	395
DEqMS|FragPipe|dlfq|QRILC|center.median	DEqMS	FragPipe	dlfq	QRILC	center.median	0.673403	0.657761	719	1003	0.732312	0.743252	989	927	0.757079	0.781394	1156	731	0.746902	0.78273	335	387	0.645445	0.737272	831	1056	806	820.8	396
limma|FragPipe|top3|MinDet|blank	limma	FragPipe	top3	MinDet	blank	0.631214	0.637611	1874	1624	0.729081	0.750011	1124	737	0.767635	0.781075	714	743	0.7552	0.794323	149	186	0.702499	0.842081	170	11	806.2	660.2	397
limma|FragPipe|LFQ|bpca|center.median	limma	FragPipe	LFQ	bpca	center.median	0.688549	0.688359	379	329	0.741186	0.766212	643	367	0.756454	0.784098	1181	646	0.736696	0.748664	712	1321	0.625605	0.74846	1125	889	808	710.4	398
limma|FragPipe|top0|missForest|lossf	limma	FragPipe	top0	missForest	lossf	0.642009	0.661188	1366	936	0.725038	0.719697	1231	1835	0.764198	0.756741	848	1781	0.743728	0.780539	423	441	0.700135	0.79323	193	241	812.2	1046.8	399
proDA|FragPipe|dlfq|knn|center.median	proDA	FragPipe	dlfq	knn	center.median	0.668774	0.683216	805	456	0.743577	0.737874	550	1109	0.765531	0.775128	789	934	0.739857	0.795672	568	169	0.606114	0.674427	1351	1695	812.6	872.6	400
ROTS|FragPipe|top0|SeqKNN|center.median	ROTS	FragPipe	top0	SeqKNN	center.median	0.61981	0.624354	2551	2254	0.739504	0.738701	710	1084	0.780456	0.774609	327	955	0.749307	0.78325	268	374	0.695021	0.778477	227	452	816.6	1023.8	401
limma|FragPipe|LFQ|Impseqrob|blank	limma	FragPipe	LFQ	Impseqrob	blank	0.69364	0.680283	278	543	0.739011	0.736075	731	1161	0.753695	0.77638	1318	892	0.742952	0.776211	449	552	0.60945	0.69234	1313	1501	817.8	929.8	402
proDA|FragPipe|dlfq|SeqKNN|center.mean	proDA	FragPipe	dlfq	SeqKNN	center.mean	0.69409	0.702846	270	181	0.753644	0.771027	315	299	0.77067	0.800327	613	294	0.735306	0.803915	784	85	0.552132	0.685242	2118	1580	820	487.8	403
DEP|FragPipe|dlfq|Impseqrob|lossf	DEP	FragPipe	dlfq	Impseqrob	lossf	0.679851	0.662544	548	901	0.747331	0.735982	463	1163	0.774602	0.757429	491	1741	0.734367	0.737438	831	1663	0.575606	0.610365	1770	2355	820.6	1564.6	404
DEqMS|FragPipe|top0|mice|blank	DEqMS	FragPipe	top0	mice	blank	0.645451	0.631979	1255	1851	0.724784	0.731681	1238	1325	0.7625	0.758527	925	1679	0.743468	0.782714	430	388	0.690595	0.816178	256	52	820.8	1059	405
proDA|FragPipe|dlfq|MinProb|lossf	proDA	FragPipe	dlfq	MinProb	lossf	0.648379	0.651904	1174	1138	0.731671	0.727729	1016	1488	0.763483	0.754152	881	1937	0.751263	0.791579	218	227	0.646132	0.780265	816	426	821	1043.2	406
limma|FragPipe|LFQ|knn|Rlr	limma	FragPipe	LFQ	knn	Rlr	0.68635	0.675833	420	675	0.733151	0.764162	954	403	0.751313	0.774984	1422	938	0.754475	0.779169	161	472	0.623194	0.792582	1153	247	822	547	407
ROTS|FragPipe|top0|Impseq|blank	ROTS	FragPipe	top0	Impseq	blank	0.608273	0.584872	3146	4110	0.745499	0.738035	508	1104	0.798966	0.793776	63	428	0.74769	0.776706	310	542	0.717609	0.809235	91	88	823.6	1254.4	408
DEP|FragPipe|LFQ|missForest|Rlr	DEP	FragPipe	LFQ	missForest	Rlr	0.711484	0.72437	52	62	0.759021	0.783377	202	120	0.772136	0.809845	556	168	0.735015	0.787349	797	299	0.51739	0.626176	2514	2200	824.2	569.8	409
DEP|FragPipe|top0|MinDet|blank	DEP	FragPipe	top0	MinDet	blank	0.636988	0.645731	1587	1318	0.736632	0.758299	816	521	0.774296	0.786487	500	588	0.742886	0.767086	451	799	0.649062	0.709049	774	1355	825.6	916.2	410
DEP|FragPipe|top0|missForest|center.median	DEP	FragPipe	top0	missForest	center.median	0.649125	0.652736	1152	1106	0.735756	0.733389	852	1250	0.767462	0.764962	723	1366	0.7425	0.763278	463	889	0.639424	0.674914	940	1688	826	1259.8	411
proDA|FragPipe|LFQ|QRILC|blank	proDA	FragPipe	LFQ	QRILC	blank	0.691708	0.676713	327	652	0.734994	0.737929	871	1106	0.753993	0.778886	1304	812	0.753156	0.764986	191	848	0.599429	0.715219	1447	1295	828	942.6	412
DEqMS|FragPipe|dlfq|QRILC|Rlr	DEqMS	FragPipe	dlfq	QRILC	Rlr	0.658669	0.627774	972	2057	0.724062	0.7057	1263	2490	0.754646	0.732934	1264	2940	0.759609	0.792097	80	222	0.663963	0.805946	571	108	830	1563.4	413
DEqMS|FragPipe|dlfq|Impseqrob|center.mean	DEqMS	FragPipe	dlfq	Impseqrob	center.mean	0.684464	0.671851	457	735	0.739578	0.747037	704	818	0.758157	0.772427	1109	1044	0.730588	0.783272	981	373	0.641117	0.679426	910	1643	832.2	922.6	414
limma|FragPipe|dlfq|Impseqrob|center.mean	limma	FragPipe	dlfq	Impseqrob	center.mean	0.677212	0.658974	612	979	0.740811	0.735417	651	1184	0.761578	0.772891	960	1028	0.730756	0.780383	979	446	0.637362	0.67668	966	1669	833.6	1061.2	415
DEP|FragPipe|dlfq|MinProb|center.median	DEP	FragPipe	dlfq	MinProb	center.median	0.656517	0.645471	1012	1327	0.747667	0.750988	454	711	0.775957	0.808416	443	182	0.733646	0.767453	852	785	0.600972	0.659011	1423	1847	836.8	970.4	416
limma|FragPipe|top0|bpca|blank	limma	FragPipe	top0	bpca	blank	0.636043	0.63272	1637	1814	0.729437	0.74935	1105	755	0.766632	0.77866	751	821	0.740802	0.756719	525	1070	0.699069	0.808729	201	96	843.8	911.2	417
proDA|FragPipe|dlfq|knn|Rlr	proDA	FragPipe	dlfq	knn	Rlr	0.658326	0.665657	976	843	0.732127	0.73198	998	1313	0.755258	0.753885	1233	1952	0.757224	0.802369	114	99	0.641425	0.731284	902	1124	844.6	1066.2	418
proDA|FragPipe|dlfq|MinProb|center.mean	proDA	FragPipe	dlfq	MinProb	center.mean	0.653533	0.638706	1057	1586	0.741934	0.75142	610	707	0.769144	0.800767	658	283	0.738385	0.779677	628	462	0.61288	0.726139	1271	1193	844.8	846.2	419
proDA|FragPipe|top0|MinProb|blank	proDA	FragPipe	top0	MinProb	blank	0.641329	0.642381	1395	1455	0.732587	0.746297	976	849	0.768942	0.774322	666	964	0.745858	0.812823	353	25	0.64439	0.798914	844	170	846.8	692.6	420
proDA|FragPipe|dlfq|MinProb|Rlr	proDA	FragPipe	dlfq	MinProb	Rlr	0.647022	0.645214	1212	1337	0.730788	0.735085	1046	1193	0.762593	0.757322	921	1746	0.751394	0.791443	216	228	0.643905	0.805415	856	114	850.2	923.6	421
limma|FragPipe|dlfq|bpca|quantiles	limma	FragPipe	dlfq	bpca	quantiles	0.66229	0.667426	917	804	0.739463	0.754801	714	615	0.765343	0.786234	801	598	0.733189	0.785027	873	338	0.639008	0.749572	947	873	850.4	645.6	422
ROTS|FragPipe|LFQ|SeqKNN|quantiles	ROTS	FragPipe	LFQ	SeqKNN	quantiles	0.653051	0.666951	1068	819	0.741283	0.758859	635	503	0.76675	0.804727	746	219	0.738104	0.745199	642	1423	0.621929	0.746742	1168	919	851.8	776.6	423
ROTS|FragPipe|dlfq|bpca|center.median	ROTS	FragPipe	dlfq	bpca	center.median	0.621565	0.616651	2463	2652	0.745574	0.766764	506	357	0.785958	0.799527	201	313	0.737485	0.79775	664	145	0.674015	0.75869	427	719	852.2	837.2	424
limma|FragPipe|LFQ|missForest|center.median	limma	FragPipe	LFQ	missForest	center.median	0.708076	0.733363	78	33	0.744794	0.781147	524	143	0.756848	0.789226	1161	515	0.730221	0.761048	1001	942	0.595636	0.696174	1500	1462	852.8	619	425
limma|FragPipe|top3|QRILC|blank	limma	FragPipe	top3	QRILC	blank	0.643712	0.650634	1305	1165	0.724501	0.740278	1247	1018	0.765451	0.771974	794	1066	0.748038	0.783644	296	363	0.659629	0.791944	626	252	853.6	772.8	426
proDA|FragPipe|dlfq|mice|Rlr	proDA	FragPipe	dlfq	mice	Rlr	0.670939	0.666873	770	821	0.738712	0.732246	739	1301	0.767836	0.758479	708	1682	0.742564	0.788978	461	267	0.589016	0.715002	1591	1303	853.8	1074.8	427
proDA|FragPipe|top0|SeqKNN|blank	proDA	FragPipe	top0	SeqKNN	blank	0.648717	0.650248	1163	1174	0.730393	0.738171	1069	1099	0.765157	0.766278	814	1297	0.748997	0.809096	277	47	0.638961	0.78092	949	414	854.4	806.2	428
proDA|FragPipe|top0|MinDet|blank	proDA	FragPipe	top0	MinDet	blank	0.632759	0.638365	1805	1603	0.731697	0.748457	1014	777	0.768378	0.776857	688	876	0.749949	0.793987	248	190	0.667397	0.825164	519	29	854.8	695	429
ROTS|FragPipe|dlfq|mice|center.mean	ROTS	FragPipe	dlfq	mice	center.mean	0.631697	0.607029	1852	3090	0.737788	0.741209	782	982	0.778697	0.774823	368	947	0.736442	0.775804	729	562	0.665235	0.739686	546	1026	855.4	1321.4	430
proDA|FragPipe|LFQ|MinDet|Rlr	proDA	FragPipe	LFQ	MinDet	Rlr	0.672152	0.677109	744	642	0.729758	0.743162	1094	929	0.757481	0.75664	1137	1783	0.756198	0.770956	129	690	0.621584	0.796439	1176	196	856	848	431
DEP|FragPipe|dlfq|knn|center.mean	DEP	FragPipe	dlfq	knn	center.mean	0.669407	0.67449	797	693	0.742541	0.738685	588	1086	0.764729	0.777922	832	846	0.735436	0.756084	779	1084	0.611972	0.646907	1286	1972	856.4	1136.2	432
proDA|FragPipe|dlfq|knn|lossf	proDA	FragPipe	dlfq	knn	lossf	0.658414	0.664159	975	872	0.731923	0.727097	1006	1516	0.755044	0.74233	1246	2531	0.75521	0.801477	148	106	0.6404	0.719006	922	1267	859.4	1258.4	433
ROTS|FragPipe|top0|QRILC|Rlr	ROTS	FragPipe	top0	QRILC	Rlr	0.62425	0.618663	2318	2543	0.733441	0.714304	938	2137	0.777237	0.778801	405	814	0.753336	0.809171	186	46	0.672031	0.831144	460	21	861.4	1112.2	434
ROTS|FragPipe|top3|MinProb|blank	ROTS	FragPipe	top3	MinProb	blank	0.617575	0.608238	2675	3034	0.737971	0.754159	772	629	0.786999	0.799727	181	303	0.751247	0.80646	219	69	0.67189	0.78806	463	298	862	866.6	435
ROTS|FragPipe|dlfq|Impseq|center.median	ROTS	FragPipe	dlfq	Impseq	center.median	0.623407	0.61476	2369	2740	0.748563	0.770754	434	302	0.786783	0.806348	183	198	0.737161	0.805153	683	77	0.658534	0.756133	643	766	862.4	816.6	436
ROTS|FragPipe|top0|missForest|Rlr	ROTS	FragPipe	top0	missForest	Rlr	0.610914	0.591568	3025	3768	0.73854	0.740632	752	1000	0.787958	0.765721	161	1335	0.748791	0.784987	280	341	0.712542	0.803597	120	127	867.6	1314.2	437
proDA|FragPipe|LFQ|bpca|center.median	proDA	FragPipe	LFQ	bpca	center.median	0.686135	0.688445	424	328	0.740457	0.765444	663	378	0.755547	0.782302	1218	700	0.738181	0.751639	639	1238	0.601566	0.748238	1411	894	871	707.6	438
ROTS|FragPipe|dlfq|knn|center.median	ROTS	FragPipe	dlfq	knn	center.median	0.641736	0.645561	1379	1323	0.740497	0.753699	661	636	0.768694	0.782877	675	686	0.741386	0.788513	506	278	0.624584	0.700977	1140	1424	872.2	869.4	439
DEP|FragPipe|dlfq|Impseqrob|Rlr	DEP	FragPipe	dlfq	Impseqrob	Rlr	0.679968	0.676213	542	667	0.745892	0.734915	499	1196	0.773665	0.759582	510	1615	0.733095	0.76239	880	906	0.563723	0.628726	1937	2166	873.6	1310	440
DEP|FragPipe|LFQ|nbavg|center.mean	DEP	FragPipe	LFQ	nbavg	center.mean	0.690101	0.700418	356	202	0.739512	0.766468	709	362	0.751368	0.778975	1418	810	0.739531	0.747012	582	1372	0.610202	0.701656	1305	1421	874	833.4	441
proDA|FragPipe|dlfq|bpca|center.mean	proDA	FragPipe	dlfq	bpca	center.mean	0.672569	0.676708	737	653	0.753848	0.769937	312	309	0.777237	0.799102	404	323	0.725801	0.792609	1162	208	0.577077	0.746555	1760	923	875	483.2	442
DEP|FragPipe|LFQ|bpca|Rlr	DEP	FragPipe	LFQ	bpca	Rlr	0.692101	0.686612	316	362	0.745465	0.792063	509	61	0.765315	0.803226	805	238	0.738822	0.767354	613	788	0.550134	0.628441	2143	2172	877.2	724.2	443
proDA|FragPipe|LFQ|mice|blank	proDA	FragPipe	LFQ	mice	blank	0.700296	0.709128	170	134	0.746984	0.768418	469	331	0.760302	0.787143	1006	572	0.735472	0.766653	776	804	0.561159	0.693398	1982	1491	880.6	666.4	444
proDA|FragPipe|dlfq|MinDet|lossf	proDA	FragPipe	dlfq	MinDet	lossf	0.642987	0.641474	1332	1483	0.729515	0.721202	1099	1769	0.760835	0.755612	980	1844	0.750707	0.790688	232	243	0.649548	0.781373	768	405	882.2	1148.8	445
ROTS|FragPipe|LFQ|MinDet|quantiles	ROTS	FragPipe	LFQ	MinDet	quantiles	0.645447	0.629554	1256	1955	0.733352	0.759298	942	491	0.763073	0.791369	903	474	0.745632	0.750046	359	1283	0.638189	0.782769	958	375	883.6	915.6	446
proDA|FragPipe|LFQ|missForest|center.median	proDA	FragPipe	LFQ	missForest	center.median	0.706377	0.734841	97	30	0.74374	0.780008	548	159	0.75522	0.788177	1238	538	0.736193	0.758234	741	1031	0.573599	0.689691	1801	1531	885	657.8	447
limma|FragPipe|top3|Impseq|blank	limma	FragPipe	top3	Impseq	blank	0.633224	0.636463	1786	1668	0.727736	0.743815	1163	907	0.766646	0.779779	750	789	0.74214	0.761813	480	926	0.689615	0.791634	262	254	888.2	908.8	448
proDA|FragPipe|dlfq|MinDet|center.median	proDA	FragPipe	dlfq	MinDet	center.median	0.64713	0.646668	1209	1283	0.739931	0.743079	685	933	0.768412	0.79346	686	435	0.738101	0.785305	643	334	0.617327	0.727267	1225	1174	889.6	831.8	449
limma|FragPipe|LFQ|Impseqrob|lossf	limma	FragPipe	LFQ	Impseqrob	lossf	0.692811	0.685437	302	392	0.740004	0.766251	683	365	0.751016	0.780062	1438	779	0.739971	0.778824	557	482	0.598391	0.648137	1469	1958	889.8	795.2	450
limma|FragPipe|top0|Impseq|center.median	limma	FragPipe	top0	Impseq	center.median	0.632198	0.628894	1833	1987	0.734687	0.73407	884	1230	0.771403	0.771298	583	1096	0.733032	0.742059	885	1518	0.689081	0.782406	267	381	890.4	1242.4	451
ROTS|FragPipe|top0|bpca|blank	ROTS	FragPipe	top0	bpca	blank	0.607753	0.589547	3168	3868	0.738649	0.742013	745	961	0.791018	0.791513	114	469	0.747657	0.769092	311	743	0.714104	0.807591	114	101	890.4	1228.4	452
DEP|FragPipe|dlfq|Impseq|quantiles	DEP	FragPipe	dlfq	Impseq	quantiles	0.670123	0.677381	785	628	0.746526	0.77061	482	303	0.77249	0.802616	537	258	0.734843	0.771684	807	663	0.568632	0.641631	1871	2031	896.4	776.6	453
proDA|FragPipe|top3|missForest|blank	proDA	FragPipe	top3	missForest	blank	0.64785	0.656899	1185	1021	0.728636	0.747472	1136	808	0.764181	0.781683	850	715	0.744895	0.798487	380	131	0.639985	0.784911	931	335	896.4	602	454
proDA|FragPipe|dlfq|knn|center.mean	proDA	FragPipe	dlfq	knn	center.mean	0.665134	0.674122	878	701	0.740731	0.73851	654	1090	0.762865	0.778101	907	839	0.736679	0.790279	713	251	0.606728	0.67114	1344	1728	899.2	921.8	455
ROTS|FragPipe|LFQ|nbavg|quantiles	ROTS	FragPipe	LFQ	nbavg	quantiles	0.629915	0.616739	1957	2643	0.736574	0.748177	817	788	0.768552	0.81183	681	130	0.747358	0.745209	318	1422	0.652783	0.766835	725	617	899.6	1120	456
ROTS|FragPipe|dlfq|bpca|center.mean	ROTS	FragPipe	dlfq	bpca	center.mean	0.62018	0.608874	2533	3007	0.744981	0.752248	520	675	0.787282	0.796995	177	350	0.734989	0.792892	801	202	0.671206	0.757805	468	732	899.8	993.2	457
ROTS|FragPipe|top3|nbavg|Rlr	ROTS	FragPipe	top3	nbavg	Rlr	0.617986	0.617324	2652	2614	0.736273	0.709841	830	2326	0.776829	0.780381	422	768	0.748139	0.754977	292	1126	0.685666	0.825728	306	28	900.4	1372.4	458
proDA|FragPipe|LFQ|knn|Rlr	proDA	FragPipe	LFQ	knn	Rlr	0.684897	0.67596	448	673	0.732095	0.757452	1001	543	0.749774	0.768609	1526	1210	0.754282	0.779378	166	470	0.605292	0.785891	1362	324	900.6	644	459
DEP|FragPipe|top3|SeqKNN|blank	DEP	FragPipe	top3	SeqKNN	blank	0.640329	0.646505	1437	1290	0.736067	0.746578	842	837	0.77529	0.78444	466	638	0.742188	0.777434	479	518	0.612061	0.654708	1282	1883	901.2	1033.2	460
DEqMS|FragPipe|dlfq|knn|center.mean	DEqMS	FragPipe	dlfq	knn	center.mean	0.662138	0.676909	921	650	0.733132	0.742966	955	936	0.756327	0.777402	1184	865	0.739011	0.761212	605	939	0.644236	0.681486	847	1622	902.4	1002.4	461
ROTS|FragPipe|dlfq|nbavg|blank	ROTS	FragPipe	dlfq	nbavg	blank	0.673228	0.681608	723	502	0.741723	0.748025	619	797	0.762538	0.766489	924	1286	0.733439	0.786765	862	310	0.603135	0.653795	1390	1892	903.6	957.4	462
DEqMS|FragPipe|dlfq|QRILC|center.mean	DEqMS	FragPipe	dlfq	QRILC	center.mean	0.669085	0.65384	800	1079	0.729449	0.74045	1103	1008	0.754699	0.776947	1260	872	0.742033	0.778627	483	489	0.643295	0.736685	872	1062	903.6	902	463
ROTS|FragPipe|top0|nbavg|Rlr	ROTS	FragPipe	top0	nbavg	Rlr	0.617714	0.623335	2665	2303	0.736125	0.713381	839	2174	0.7776	0.771662	393	1080	0.747297	0.771133	321	681	0.686253	0.829066	302	23	904	1252.2	464
proDA|FragPipe|LFQ|Impseqrob|lossf	proDA	FragPipe	LFQ	Impseqrob	lossf	0.694501	0.685291	261	400	0.740026	0.765362	682	382	0.750872	0.779467	1444	797	0.745067	0.776151	375	556	0.576093	0.608371	1767	2382	905.8	903.4	465
limma|FragPipe|LFQ|MinProb|center.median	limma	FragPipe	LFQ	MinProb	center.median	0.676348	0.680726	648	528	0.733752	0.750721	925	716	0.748923	0.778166	1584	836	0.746125	0.751922	346	1227	0.631222	0.777943	1041	456	908.8	752.6	466
ROTS|FragPipe|dlfq|MinDet|quantiles	ROTS	FragPipe	dlfq	MinDet	quantiles	0.625266	0.625878	2261	2157	0.733976	0.743747	916	910	0.777167	0.806061	407	203	0.750822	0.786972	230	306	0.652544	0.769297	730	600	908.8	835.2	467
DEP|FragPipe|LFQ|missForest|center.median	DEP	FragPipe	LFQ	missForest	center.median	0.706799	0.733369	90	32	0.744495	0.781184	531	142	0.756589	0.78925	1171	514	0.730278	0.762626	997	902	0.577134	0.674158	1759	1699	909.6	657.8	468
proDA|FragPipe|LFQ|MinProb|Rlr	proDA	FragPipe	LFQ	MinProb	Rlr	0.672069	0.675618	747	679	0.729483	0.737567	1101	1116	0.75241	0.756148	1370	1812	0.756732	0.76869	121	752	0.618081	0.794931	1215	215	910.8	914.8	469
ROTS|FragPipe|top0|nbavg|lossf	ROTS	FragPipe	top0	nbavg	lossf	0.617118	0.625045	2707	2212	0.736565	0.705912	818	2479	0.777121	0.772338	408	1048	0.746976	0.764907	329	852	0.686625	0.822543	300	36	912.4	1325.4	470
DEqMS|FragPipe|top0|missForest|lossf	DEqMS	FragPipe	top0	missForest	lossf	0.644898	0.634764	1269	1729	0.717027	0.704127	1613	2565	0.757337	0.749057	1144	2221	0.744968	0.782402	379	392	0.705358	0.793416	157	237	912.4	1428.8	471
DEqMS|FragPipe|top0|MinProb|center.median	DEqMS	FragPipe	top0	MinProb	center.median	0.644516	0.647452	1279	1260	0.723267	0.725544	1297	1581	0.75424	0.75632	1290	1803	0.744692	0.783069	389	380	0.684561	0.783662	315	350	914	1074.8	472
proDA|FragPipe|dlfq|mice|lossf	proDA	FragPipe	dlfq	mice	lossf	0.674518	0.677458	692	623	0.736468	0.724899	822	1612	0.765277	0.754096	808	1941	0.738303	0.790548	632	249	0.587314	0.693186	1618	1493	914.4	1183.6	473
DEqMS|FragPipe|dlfq|knn|lossf	DEqMS	FragPipe	dlfq	knn	lossf	0.656018	0.656102	1015	1036	0.72407	0.711956	1262	2245	0.748721	0.725904	1598	3245	0.755532	0.806254	143	70	0.664325	0.731224	558	1127	915.2	1544.6	474
DEqMS|FragPipe|LFQ|missForest|center.median	DEqMS	FragPipe	LFQ	missForest	center.median	0.707383	0.716372	83	94	0.740778	0.761023	653	453	0.753072	0.779219	1339	806	0.729432	0.757114	1029	1056	0.598044	0.696278	1473	1461	915.4	774	475
ROTS|FragPipe|dlfq|knn|center.mean	ROTS	FragPipe	dlfq	knn	center.mean	0.640464	0.639958	1430	1539	0.7389	0.752859	734	656	0.768056	0.784806	695	633	0.739317	0.777311	589	522	0.62531	0.696353	1132	1460	916	962	476
ROTS|FragPipe|top3|missForest|lossf	ROTS	FragPipe	top3	missForest	lossf	0.610417	0.581062	3048	4306	0.738702	0.71773	742	1940	0.787843	0.756315	165	1804	0.743136	0.778308	444	498	0.700414	0.776019	188	493	917.4	1808.2	477
DEP|FragPipe|LFQ|bpca|center.median	DEP	FragPipe	LFQ	bpca	center.median	0.687488	0.687725	397	338	0.740917	0.766099	648	368	0.756217	0.784106	1192	645	0.732825	0.752189	894	1219	0.598655	0.686566	1465	1560	919.2	826	478
limma|FragPipe|LFQ|MinDet|center.median	limma	FragPipe	LFQ	MinDet	center.median	0.668605	0.670367	809	762	0.732731	0.759132	970	498	0.752108	0.777834	1381	850	0.744575	0.755019	391	1125	0.630281	0.778497	1057	451	921.6	737.2	479
ROTS|FragPipe|dlfq|QRILC|quantiles	ROTS	FragPipe	dlfq	QRILC	quantiles	0.629521	0.633776	1983	1761	0.729294	0.737944	1112	1105	0.773443	0.796292	515	366	0.749965	0.779114	247	474	0.650782	0.755353	756	779	922.6	897	480
ROTS|FragPipe|top0|missForest|center.median	ROTS	FragPipe	top0	missForest	center.median	0.612559	0.597387	2953	3524	0.734257	0.719345	901	1851	0.781713	0.774129	295	976	0.748332	0.780212	287	453	0.701431	0.792845	178	243	922.8	1409.4	481
DEqMS|FragPipe|LFQ|nbavg|center.mean	DEqMS	FragPipe	LFQ	nbavg	center.mean	0.685877	0.686407	430	365	0.730355	0.739339	1070	1051	0.743279	0.762705	1942	1477	0.747632	0.744877	312	1438	0.643729	0.761784	862	682	923.2	1002.6	482
DEqMS|FragPipe|LFQ|MinProb|Rlr	DEqMS	FragPipe	LFQ	MinProb	Rlr	0.671856	0.682445	753	477	0.724901	0.723773	1235	1655	0.749648	0.748771	1536	2232	0.755517	0.774711	144	584	0.638548	0.806767	954	104	924.4	1010.4	483
proDA|FragPipe|dlfq|MinDet|Rlr	proDA	FragPipe	dlfq	MinDet	Rlr	0.640461	0.639295	1431	1561	0.727863	0.727542	1155	1501	0.759175	0.758737	1052	1669	0.751404	0.792029	215	225	0.649073	0.804863	773	117	925.2	1014.6	484
DEP|FragPipe|top3|nbavg|blank	DEP	FragPipe	top3	nbavg	blank	0.637349	0.639162	1571	1566	0.735451	0.732123	856	1306	0.776124	0.778686	439	820	0.738502	0.771167	619	680	0.624305	0.672424	1142	1710	925.4	1216.4	485
proDA|FragPipe|top3|SeqKNN|blank	proDA	FragPipe	top3	SeqKNN	blank	0.643607	0.645292	1313	1334	0.733559	0.742385	933	953	0.772224	0.780698	548	757	0.741002	0.810754	518	35	0.609211	0.753961	1315	799	925.4	775.6	486
DEqMS|FragPipe|top3|QRILC|blank	DEqMS	FragPipe	top3	QRILC	blank	0.651853	0.649548	1091	1193	0.724995	0.726922	1233	1528	0.763642	0.767928	871	1228	0.741475	0.792506	501	212	0.639857	0.800993	935	150	926.2	862.2	487
DEqMS|FragPipe|LFQ|MinDet|Rlr	DEqMS	FragPipe	LFQ	MinDet	Rlr	0.673475	0.683474	713	447	0.725075	0.730734	1230	1365	0.748731	0.75122	1597	2096	0.755544	0.776827	141	535	0.638521	0.810378	955	80	927.2	904.6	488
ROTS|FragPipe|LFQ|Impseq|lossf	ROTS	FragPipe	LFQ	Impseq	lossf	0.620997	0.609037	2492	2998	0.742549	0.75359	587	637	0.774897	0.79414	481	422	0.749243	0.764824	272	855	0.646289	0.777012	815	475	929.4	1077.4	489
limma|FragPipe|dlfq|MinProb|quantiles	limma	FragPipe	dlfq	MinProb	quantiles	0.643498	0.648552	1315	1218	0.730259	0.756743	1078	563	0.759743	0.787552	1027	560	0.741358	0.763982	507	874	0.653232	0.744529	722	954	929.8	833.8	490
DEP|FragPipe|top3|missForest|blank	DEP	FragPipe	top3	missForest	blank	0.64608	0.659589	1238	969	0.731025	0.750423	1039	724	0.767643	0.784034	713	650	0.739176	0.775741	595	564	0.629466	0.684497	1065	1590	930	899.4	491
DEqMS|FragPipe|top0|missForest|Rlr	DEqMS	FragPipe	top0	missForest	Rlr	0.641704	0.627156	1381	2087	0.717543	0.693248	1588	3097	0.755325	0.72972	1232	3094	0.747852	0.789291	302	259	0.705386	0.806077	156	107	931.8	1728.8	492
DEqMS|FragPipe|LFQ|bpca|center.mean	DEqMS	FragPipe	LFQ	bpca	center.mean	0.68808	0.687332	383	345	0.737281	0.754566	798	623	0.749728	0.773998	1530	986	0.732975	0.744492	887	1449	0.627539	0.754234	1093	791	938.2	838.8	493
DEP|FragPipe|top0|Impseq|center.median	DEP	FragPipe	top0	Impseq	center.median	0.631555	0.6287	1855	1997	0.734682	0.734077	885	1229	0.771395	0.771328	584	1094	0.740057	0.755315	549	1114	0.645996	0.645844	819	1983	938.4	1483.4	494
ROTS|FragPipe|top0|nbavg|center.median	ROTS	FragPipe	top0	nbavg	center.median	0.617049	0.617211	2711	2621	0.739069	0.736852	728	1132	0.783334	0.793249	260	440	0.73912	0.751831	598	1229	0.676295	0.825117	401	30	939.6	1090.4	495
DEP|FragPipe|dlfq|MinProb|center.mean	DEP	FragPipe	dlfq	MinProb	center.mean	0.657156	0.645985	995	1309	0.744709	0.754271	526	625	0.773227	0.807183	519	193	0.72486	0.764806	1214	856	0.59963	0.658035	1445	1850	939.8	966.6	496
ROTS|FragPipe|LFQ|missForest|center.median	ROTS	FragPipe	LFQ	missForest	center.median	0.651522	0.676708	1099	654	0.74424	0.775074	534	241	0.76687	0.796226	741	367	0.7317	0.755791	941	1099	0.603793	0.705874	1385	1382	940	748.6	497
proDA|FragPipe|LFQ|Impseqrob|blank	proDA	FragPipe	LFQ	Impseqrob	blank	0.694761	0.680699	252	529	0.739471	0.745681	712	866	0.753705	0.776947	1316	871	0.741478	0.772919	500	621	0.564798	0.67852	1920	1651	940	907.6	498
DEP|FragPipe|LFQ|MinProb|lossf	DEP	FragPipe	LFQ	MinProb	lossf	0.680483	0.681515	531	505	0.740584	0.74808	658	795	0.764531	0.77071	837	1116	0.735958	0.771042	755	685	0.564734	0.608861	1922	2379	940.6	1096	499
DEP|FragPipe|dlfq|missForest|quantiles	DEP	FragPipe	dlfq	missForest	quantiles	0.676545	0.701526	642	193	0.743129	0.777222	571	209	0.768026	0.804379	697	222	0.735608	0.771078	771	684	0.55705	0.649351	2044	1943	945	650.2	500
limma|FragPipe|top0|mice|blank	limma	FragPipe	top0	mice	blank	0.637459	0.627372	1562	2078	0.722988	0.736159	1308	1154	0.761952	0.76636	945	1294	0.739522	0.770184	584	711	0.683424	0.811707	328	73	945.4	1062	501
limma|FragPipe|LFQ|bpca|center.mean	limma	FragPipe	LFQ	bpca	center.mean	0.684438	0.684824	459	409	0.738372	0.75886	758	502	0.751361	0.77378	1419	995	0.73243	0.744152	910	1459	0.620985	0.754508	1184	787	946	830.4	502
DEqMS|FragPipe|LFQ|QRILC|lossf	DEqMS	FragPipe	LFQ	QRILC	lossf	0.676659	0.66551	639	845	0.72577	0.715787	1204	2061	0.746598	0.736524	1724	2798	0.757597	0.768894	101	749	0.62989	0.798242	1063	180	946.2	1326.6	503
DEP|FragPipe|dlfq|Impseqrob|center.median	DEP	FragPipe	dlfq	Impseqrob	center.median	0.678784	0.665946	572	838	0.742949	0.738797	574	1079	0.764926	0.780866	825	750	0.7238	0.769571	1251	728	0.594413	0.652004	1513	1911	947	1061.2	504
ROTS|FragPipe|LFQ|Impseqrob|blank	ROTS	FragPipe	LFQ	Impseqrob	blank	0.646598	0.654824	1224	1058	0.736342	0.735957	826	1168	0.759353	0.781639	1041	720	0.7426	0.76938	460	738	0.620861	0.705215	1187	1384	947.6	1013.6	505
DEqMS|FragPipe|dlfq|Impseq|quantiles	DEqMS	FragPipe	dlfq	Impseq	quantiles	0.66277	0.663011	913	891	0.732185	0.74953	995	748	0.758946	0.777591	1064	859	0.733819	0.785204	846	336	0.639433	0.752963	939	818	951.4	730.4	506
DEqMS|FragPipe|top0|MinDet|center.median	DEqMS	FragPipe	top0	MinDet	center.median	0.636986	0.637409	1588	1630	0.721596	0.727695	1382	1490	0.752798	0.758529	1354	1678	0.749356	0.780869	267	429	0.702547	0.811111	169	76	952	1060.6	507
DEqMS|FragPipe|dlfq|knn|Rlr	DEqMS	FragPipe	dlfq	knn	Rlr	0.65336	0.644946	1058	1353	0.722294	0.716092	1344	2038	0.747254	0.738605	1671	2708	0.756055	0.806463	131	68	0.664529	0.743833	556	966	952	1426.6	508
limma|FragPipe|top0|nbavg|center.median	limma	FragPipe	top0	nbavg	center.median	0.647249	0.646175	1203	1303	0.728384	0.724133	1141	1643	0.755553	0.750547	1217	2141	0.737839	0.740499	649	1582	0.664604	0.776752	554	479	952.8	1429.6	509
DEP|FragPipe|LFQ|QRILC|blank	DEP	FragPipe	LFQ	QRILC	blank	0.695017	0.68433	241	424	0.743141	0.748047	569	796	0.764162	0.790444	854	496	0.730455	0.756551	988	1074	0.551617	0.615933	2122	2298	954.8	1017.6	510
ROTS|FragPipe|top0|SeqKNN|center.mean	ROTS	FragPipe	top0	SeqKNN	center.mean	0.614871	0.608248	2831	3033	0.734997	0.724599	870	1626	0.775876	0.771787	447	1073	0.745638	0.780913	358	426	0.688579	0.782228	275	386	956.2	1308.8	511
DEqMS|FragPipe|dlfq|blank|lossf	DEqMS	FragPipe	dlfq	blank	lossf	0.688859	0.689356	376	314	0.735846	0.720621	850	1792	0.749117	0.737066	1574	2769	0.740088	0.796414	548	158	0.600364	0.671186	1433	1727	956.2	1352	512
DEP|FragPipe|top0|SeqKNN|blank	DEP	FragPipe	top0	SeqKNN	blank	0.650942	0.653189	1115	1098	0.733445	0.742665	937	945	0.76859	0.770307	678	1128	0.736849	0.776903	704	528	0.606216	0.632055	1349	2123	956.6	1164.4	513
DEP|FragPipe|dlfq|MinDet|center.median	DEP	FragPipe	dlfq	MinDet	center.median	0.648652	0.644851	1167	1359	0.741655	0.746569	622	838	0.771898	0.793974	567	424	0.729241	0.766328	1040	814	0.602976	0.647418	1393	1968	957.8	1080.6	514
proDA|FragPipe|LFQ|mice|lossf	proDA	FragPipe	LFQ	mice	lossf	0.693842	0.689536	274	311	0.741226	0.74874	639	771	0.755055	0.773716	1244	1001	0.737285	0.76515	674	843	0.561834	0.678185	1970	1653	960.2	915.8	515
ROTS|FragPipe|dlfq|Impseq|center.mean	ROTS	FragPipe	dlfq	Impseq	center.mean	0.619171	0.608831	2585	3011	0.746819	0.769338	472	316	0.786146	0.804246	194	224	0.733106	0.797915	879	140	0.655793	0.760941	680	691	962	876.4	516
limma|FragPipe|top0|missForest|center.mean	limma	FragPipe	top0	missForest	center.mean	0.641493	0.642955	1388	1433	0.726382	0.721906	1192	1740	0.760439	0.753249	1001	1980	0.732672	0.759823	899	975	0.683296	0.793708	331	231	962.2	1271.8	517
DEP|FragPipe|dlfq|mice|Rlr	DEP	FragPipe	dlfq	mice	Rlr	0.674908	0.677418	681	625	0.743088	0.739544	572	1046	0.771945	0.764141	565	1412	0.729197	0.749534	1043	1298	0.56283	0.604874	1956	2415	963.4	1359.2	518
ROTS|FragPipe|top3|missForest|Rlr	ROTS	FragPipe	top3	missForest	Rlr	0.611216	0.583801	3014	4178	0.733807	0.728646	924	1454	0.779409	0.780866	348	751	0.745921	0.787347	352	300	0.70015	0.789217	191	285	965.8	1393.6	519
DEP|FragPipe|dlfq|QRILC|center.median	DEP	FragPipe	dlfq	QRILC	center.median	0.673427	0.665341	716	848	0.741275	0.754847	636	612	0.766251	0.7834	762	668	0.725902	0.753976	1161	1152	0.591567	0.6314	1561	2129	967.2	1081.8	520
proDA|FragPipe|dlfq|MinDet|center.mean	proDA	FragPipe	dlfq	MinDet	center.mean	0.644088	0.635949	1293	1682	0.736884	0.742403	805	952	0.765716	0.795981	782	374	0.736582	0.780547	722	440	0.615944	0.727774	1240	1165	968.4	922.6	521
DEP|FragPipe|LFQ|bpca|center.mean	DEP	FragPipe	LFQ	bpca	center.mean	0.683079	0.68516	476	403	0.738047	0.758918	768	501	0.751208	0.773809	1423	994	0.735946	0.747099	756	1370	0.600077	0.713103	1435	1319	971.6	917.4	522
limma|FragPipe|LFQ|knn|center.median	limma	FragPipe	LFQ	knn	center.median	0.686597	0.696921	416	239	0.733732	0.757588	928	540	0.744422	0.765882	1860	1323	0.742834	0.75864	452	1021	0.618378	0.741217	1212	1008	973.6	826.2	523
limma|FragPipe|top0|MinProb|center.median	limma	FragPipe	top0	MinProb	center.median	0.632652	0.629172	1809	1974	0.725958	0.726672	1197	1538	0.759758	0.763188	1026	1457	0.742347	0.780516	470	443	0.678842	0.777503	378	459	976	1174.2	524
limma|FragPipe|LFQ|SeqKNN|quantiles	limma	FragPipe	LFQ	SeqKNN	quantiles	0.686068	0.68197	427	492	0.733089	0.753771	956	634	0.747303	0.766111	1668	1308	0.740046	0.752514	551	1207	0.612359	0.740863	1278	1014	976	931	525
ROTS|FragPipe|dlfq|blank|center.median	ROTS	FragPipe	dlfq	blank	center.median	0.679811	0.674882	550	686	0.744563	0.7439	530	903	0.761405	0.77103	967	1105	0.725257	0.77299	1188	619	0.584509	0.652069	1660	1910	979	1044.6	526
ROTS|FragPipe|top3|nbavg|lossf	ROTS	FragPipe	top3	nbavg	lossf	0.616296	0.622586	2757	2344	0.734016	0.697241	913	2907	0.774624	0.772205	490	1053	0.74497	0.752752	377	1197	0.679755	0.807868	366	99	980.6	1520	527
DEP|FragPipe|LFQ|knn|lossf	DEP	FragPipe	LFQ	knn	lossf	0.691574	0.681151	330	518	0.739792	0.757261	692	547	0.758705	0.779852	1080	783	0.736313	0.773753	738	611	0.555626	0.625758	2064	2207	980.8	933.2	528
DEqMS|FragPipe|top3|mice|blank	DEqMS	FragPipe	top3	mice	blank	0.6451	0.630556	1265	1914	0.721176	0.732633	1396	1286	0.758183	0.769993	1107	1138	0.737052	0.777534	690	514	0.672537	0.783522	454	355	982.4	1041.4	529
proDA|FragPipe|top0|missForest|center.median	proDA	FragPipe	top0	missForest	center.median	0.647178	0.649649	1207	1190	0.732194	0.729518	993	1417	0.763488	0.757774	880	1724	0.737214	0.791368	680	229	0.62189	0.770029	1169	592	985.8	1030.4	530
DEP|FragPipe|dlfq|mice|center.mean	DEP	FragPipe	dlfq	mice	center.mean	0.677037	0.687221	619	348	0.745416	0.758373	510	520	0.767418	0.79047	725	494	0.729504	0.769244	1025	741	0.556274	0.657466	2053	1854	986.4	791.4	531
DEqMS|FragPipe|dlfq|blank|Rlr	DEqMS	FragPipe	dlfq	blank	Rlr	0.684663	0.677137	452	641	0.733237	0.716718	950	2007	0.748314	0.731652	1623	3003	0.741273	0.795401	510	172	0.601854	0.673816	1404	1705	987.8	1505.6	532
DEqMS|FragPipe|top3|bpca|blank	DEqMS	FragPipe	top3	bpca	blank	0.642807	0.640742	1343	1507	0.721089	0.733676	1400	1236	0.758365	0.778559	1095	826	0.735561	0.762226	773	914	0.682132	0.787224	337	310	989.6	958.6	533
limma|FragPipe|top0|SeqKNN|center.median	limma	FragPipe	top0	SeqKNN	center.median	0.6466	0.649085	1223	1204	0.722772	0.725655	1317	1574	0.750015	0.750543	1511	2142	0.741694	0.766014	494	828	0.67388	0.756184	430	765	995	1302.6	534
limma|FragPipe|LFQ|QRILC|Rlr	limma	FragPipe	LFQ	QRILC	Rlr	0.678282	0.674572	584	691	0.723704	0.706349	1279	2463	0.744034	0.732111	1875	2978	0.758138	0.763041	92	895	0.623698	0.786637	1148	316	995.6	1468.6	535
proDA|FragPipe|top3|MinDet|blank	proDA	FragPipe	top3	MinDet	blank	0.628745	0.638623	2042	1589	0.724501	0.744939	1246	879	0.761372	0.770132	968	1132	0.750978	0.789592	228	257	0.66914	0.807629	496	100	996	791.4	536
ROTS|FragPipe|LFQ|Impseqrob|Rlr	ROTS	FragPipe	LFQ	Impseqrob	Rlr	0.643814	0.65201	1299	1135	0.736493	0.752594	821	668	0.758013	0.774478	1117	959	0.740785	0.776458	527	550	0.617802	0.671287	1218	1725	996.4	1007.4	537
DEqMS|FragPipe|top0|nbavg|center.median	DEqMS	FragPipe	top0	nbavg	center.median	0.649638	0.631299	1141	1882	0.721844	0.723302	1365	1679	0.74943	0.756454	1555	1792	0.742461	0.750263	466	1273	0.671944	0.786032	461	323	997.6	1389.8	538
proDA|FragPipe|dlfq|QRILC|lossf	proDA	FragPipe	dlfq	QRILC	lossf	0.664236	0.65226	896	1126	0.728467	0.699811	1140	2776	0.755517	0.744307	1220	2422	0.749666	0.77679	257	537	0.597104	0.740823	1486	1015	999.8	1575.2	539
ROTS|FragPipe|LFQ|Impseqrob|lossf	ROTS	FragPipe	LFQ	Impseqrob	lossf	0.642965	0.645912	1334	1310	0.735994	0.734575	843	1210	0.759563	0.775944	1035	911	0.740051	0.773874	550	608	0.616354	0.679117	1238	1645	1000	1136.8	540
DEP|FragPipe|dlfq|bpca|quantiles	DEP	FragPipe	dlfq	bpca	quantiles	0.66178	0.667038	924	816	0.739324	0.75482	721	613	0.765275	0.786263	809	597	0.736167	0.77446	745	590	0.573441	0.65033	1804	1925	1000.6	908.2	541
DEP|FragPipe|top3|MinProb|blank	DEP	FragPipe	top3	MinProb	blank	0.636716	0.638846	1595	1584	0.73147	0.749487	1027	749	0.771208	0.779701	591	793	0.735109	0.77331	795	617	0.633864	0.68138	1010	1623	1003.6	1073.2	542
proDA|FragPipe|LFQ|MinDet|center.median	proDA	FragPipe	LFQ	MinDet	center.median	0.66752	0.66877	832	780	0.730489	0.758846	1067	504	0.750066	0.77719	1505	868	0.745226	0.755842	369	1095	0.615039	0.771962	1249	571	1004.4	763.6	543
limma|FragPipe|LFQ|MinDet|center.mean	limma	FragPipe	LFQ	MinDet	center.mean	0.666185	0.669178	855	773	0.730532	0.757986	1064	529	0.751581	0.773001	1406	1023	0.739702	0.757299	573	1052	0.625503	0.784939	1127	334	1005	742.2	544
ROTS|FragPipe|LFQ|mice|Rlr	ROTS	FragPipe	LFQ	mice	Rlr	0.646741	0.630112	1218	1932	0.738819	0.755385	736	596	0.759055	0.774926	1058	941	0.735927	0.761032	757	945	0.614658	0.698285	1256	1444	1005	1171.6	545
proDA|FragPipe|top0|bpca|blank	proDA	FragPipe	top0	bpca	blank	0.634697	0.630695	1704	1905	0.726671	0.745931	1183	858	0.763461	0.774255	882	966	0.741233	0.788102	511	285	0.650975	0.795085	751	210	1006.2	844.8	546
DEP|FragPipe|LFQ|MinDet|lossf	DEP	FragPipe	LFQ	MinDet	lossf	0.675376	0.682932	672	464	0.739442	0.746009	716	855	0.770864	0.771356	602	1092	0.730562	0.767235	983	793	0.555533	0.603415	2065	2433	1007.6	1127.4	547
ROTS|FragPipe|top3|MinDet|blank	ROTS	FragPipe	top3	MinDet	blank	0.611472	0.60935	3006	2980	0.731529	0.738921	1022	1067	0.783522	0.800841	257	281	0.750492	0.800553	237	112	0.666663	0.78749	528	306	1010	949.2	548
proDA|FragPipe|dlfq|Impseqrob|center.median	proDA	FragPipe	dlfq	Impseqrob	center.median	0.680102	0.663436	538	884	0.74195	0.739701	609	1039	0.763662	0.781127	869	740	0.728678	0.78924	1068	260	0.561887	0.656176	1969	1863	1010.6	957.2	549
ROTS|FragPipe|LFQ|Impseq|Rlr	ROTS	FragPipe	LFQ	Impseq	Rlr	0.619864	0.598812	2547	3456	0.739154	0.758701	726	509	0.77218	0.795535	554	382	0.746194	0.763812	344	876	0.641561	0.777027	899	472	1014	1139	550
ROTS|FragPipe|top0|missForest|center.mean	ROTS	FragPipe	top0	missForest	center.mean	0.609817	0.594247	3069	3658	0.732578	0.715249	977	2093	0.781066	0.768659	314	1205	0.741332	0.78049	508	444	0.696132	0.788978	216	291	1016.8	1538.2	551
limma|FragPipe|dlfq|blank|Rlr	limma	FragPipe	dlfq	blank	Rlr	0.686105	0.677801	426	615	0.735323	0.726098	861	1561	0.749318	0.741545	1557	2572	0.737741	0.77103	655	686	0.589413	0.625555	1587	2209	1017.2	1528.6	552
DEqMS|FragPipe|top0|Impseq|center.mean	DEqMS	FragPipe	top0	Impseq	center.mean	0.638099	0.639027	1538	1575	0.725482	0.718225	1211	1919	0.760772	0.765943	986	1316	0.728905	0.748687	1055	1320	0.686159	0.782709	304	378	1018.8	1301.6	553
proDA|FragPipe|dlfq|zero|lossf	proDA	FragPipe	dlfq	zero	lossf	0.657126	0.658365	996	990	0.730563	0.722145	1062	1729	0.761242	0.755388	970	1870	0.741892	0.784206	486	353	0.589627	0.69025	1584	1523	1019.6	1293	554
proDA|FragPipe|LFQ|knn|center.median	proDA	FragPipe	LFQ	knn	center.median	0.68709	0.698817	406	220	0.733332	0.757963	945	531	0.743527	0.765686	1917	1339	0.743775	0.764429	420	862	0.601311	0.743166	1417	978	1021	786	555
ROTS|FragPipe|top3|nbavg|center.median	ROTS	FragPipe	top3	nbavg	center.median	0.618383	0.615812	2628	2693	0.734183	0.728803	903	1448	0.778196	0.792696	384	457	0.736646	0.744432	715	1452	0.670769	0.803847	477	125	1021.4	1235	556
limma|FragPipe|LFQ|missForest|center.mean	limma	FragPipe	LFQ	missForest	center.mean	0.704825	0.73178	117	36	0.742232	0.775549	601	236	0.750301	0.783189	1489	678	0.724512	0.751463	1225	1243	0.583516	0.696604	1676	1459	1021.6	730.4	557
DEP|FragPipe|dlfq|MinProb|Rlr	DEP	FragPipe	dlfq	MinProb	Rlr	0.649874	0.654329	1135	1069	0.735294	0.734904	863	1197	0.768572	0.763911	679	1420	0.730767	0.751233	978	1251	0.599092	0.646305	1455	1977	1022	1382.8	558
proDA|FragPipe|LFQ|MinProb|center.median	proDA	FragPipe	LFQ	MinProb	center.median	0.676921	0.700661	629	198	0.731726	0.748727	1012	773	0.745283	0.77763	1803	857	0.746486	0.753526	342	1170	0.607892	0.771684	1327	575	1022.6	714.6	559
ROTS|FragPipe|LFQ|knn|center.median	ROTS	FragPipe	LFQ	knn	center.median	0.667874	0.679437	826	570	0.735845	0.718703	851	1884	0.758642	0.76935	1083	1173	0.731648	0.759787	945	977	0.601326	0.742019	1416	998	1024.2	1120.4	560
proDA|FragPipe|LFQ|missForest|center.mean	proDA	FragPipe	LFQ	missForest	center.mean	0.704638	0.732925	118	34	0.741871	0.774275	612	252	0.750012	0.7822	1512	705	0.730331	0.759318	993	994	0.567112	0.685172	1888	1582	1024.6	713.4	561
DEqMS|FragPipe|LFQ|Impseqrob|Rlr	DEqMS	FragPipe	LFQ	Impseqrob	Rlr	0.692189	0.690559	315	305	0.733708	0.759276	929	493	0.745278	0.774764	1804	950	0.738849	0.775544	609	569	0.597954	0.628326	1475	2173	1026.4	898	562
ROTS|FragPipe|LFQ|min|blank	ROTS	FragPipe	LFQ	min	blank	0.634019	0.622722	1744	2333	0.737869	0.751912	776	685	0.772182	0.78425	552	643	0.742323	0.759303	471	995	0.589302	0.619272	1590	2270	1026.6	1385.2	563
proDA|FragPipe|dlfq|mice|center.mean	proDA	FragPipe	dlfq	mice	center.mean	0.676189	0.682674	650	471	0.744066	0.75667	539	568	0.76569	0.790218	784	500	0.727153	0.776816	1125	536	0.55758	0.67402	2041	1702	1027.8	755.4	564
DEP|FragPipe|top0|QRILC|blank	DEP	FragPipe	top0	QRILC	blank	0.651013	0.658293	1112	993	0.729476	0.744644	1102	883	0.767988	0.773777	700	996	0.732428	0.761884	911	923	0.607585	0.688801	1332	1537	1031.4	1066.4	565
ROTS|FragPipe|dlfq|Impseq|quantiles	ROTS	FragPipe	dlfq	Impseq	quantiles	0.6195	0.631592	2569	1868	0.74251	0.750842	591	714	0.782724	0.810543	273	153	0.730396	0.787392	989	298	0.652259	0.757512	735	739	1031.4	754.4	566
proDA|FragPipe|LFQ|bpca|center.mean	proDA	FragPipe	LFQ	bpca	center.mean	0.682822	0.684408	481	422	0.737757	0.758108	784	523	0.750619	0.772977	1466	1024	0.731663	0.746577	944	1388	0.596696	0.751383	1491	849	1033.2	841.2	567
proDA|FragPipe|dlfq|zero|Rlr	proDA	FragPipe	dlfq	zero	Rlr	0.658166	0.664879	979	857	0.729301	0.716556	1111	2016	0.760918	0.765705	978	1337	0.74223	0.78445	474	348	0.586808	0.694025	1624	1484	1033.2	1208.4	568
proDA|FragPipe|top0|missForest|lossf	proDA	FragPipe	top0	missForest	lossf	0.638662	0.656856	1503	1025	0.719668	0.717147	1464	1972	0.758325	0.753179	1097	1984	0.745678	0.797906	356	141	0.65105	0.792053	748	251	1033.6	1074.6	569
DEP|FragPipe|dlfq|MinProb|lossf	DEP	FragPipe	dlfq	MinProb	lossf	0.651391	0.660352	1104	951	0.735335	0.725085	860	1601	0.768967	0.765285	665	1355	0.729186	0.741162	1044	1561	0.595681	0.630115	1498	2145	1034.2	1522.6	570
DEP|FragPipe|dlfq|blank|lossf	DEP	FragPipe	dlfq	blank	lossf	0.683918	0.678251	465	595	0.739131	0.735819	727	1173	0.754471	0.754329	1275	1927	0.737184	0.774563	681	587	0.558365	0.610093	2025	2358	1034.6	1328	571
DEqMS|FragPipe|LFQ|knn|Rlr	DEqMS	FragPipe	LFQ	knn	Rlr	0.67706	0.678275	617	594	0.722791	0.738481	1316	1091	0.743517	0.758013	1921	1713	0.754478	0.78075	159	433	0.622708	0.792753	1160	244	1034.6	815	572
proDA|FragPipe|dlfq|QRILC|Rlr	proDA	FragPipe	dlfq	QRILC	Rlr	0.663055	0.644666	909	1365	0.725616	0.709372	1208	2344	0.753792	0.748055	1310	2266	0.749551	0.778611	260	490	0.597039	0.75588	1487	772	1034.8	1447.4	573
DEqMS|FragPipe|top0|missForest|center.mean	DEqMS	FragPipe	top0	missForest	center.mean	0.64616	0.652841	1236	1103	0.720392	0.715646	1430	2069	0.753232	0.743429	1335	2473	0.733327	0.763466	867	885	0.685488	0.798422	307	175	1035	1341	574
proDA|FragPipe|LFQ|QRILC|lossf	proDA	FragPipe	LFQ	QRILC	lossf	0.682329	0.671582	494	742	0.726531	0.712388	1189	2220	0.744647	0.742379	1843	2527	0.753896	0.767483	174	784	0.597788	0.702363	1478	1413	1035.6	1537.2	575
ROTS|FragPipe|LFQ|blank|blank	ROTS	FragPipe	LFQ	blank	blank	0.709108	0.736296	65	26	0.741542	0.777478	624	206	0.743456	0.784035	1928	649	0.739792	0.750977	571	1258	0.560118	0.573004	1996	2693	1036.8	966.4	576
DEqMS|FragPipe|top0|Impseq|lossf	DEqMS	FragPipe	top0	Impseq	lossf	0.637183	0.628877	1576	1988	0.717232	0.69067	1602	3210	0.758861	0.742466	1072	2522	0.735623	0.754708	769	1132	0.703039	0.770443	166	587	1037	1887.8	577
DEP|FragPipe|LFQ|MinProb|center.median	DEP	FragPipe	LFQ	MinProb	center.median	0.675783	0.679544	659	567	0.733751	0.750621	926	719	0.748839	0.778638	1592	824	0.738388	0.759918	626	970	0.603902	0.647637	1384	1964	1037.4	1008.8	578
DEqMS|FragPipe|LFQ|blank|blank	DEqMS	FragPipe	LFQ	blank	blank	0.712416	0.705254	46	157	0.73947	0.76048	713	464	0.742505	0.769564	2005	1159	0.741679	0.773084	496	618	0.564444	0.614542	1927	2317	1037.4	943	579
ROTS|FragPipe|LFQ|QRILC|quantiles	ROTS	FragPipe	LFQ	QRILC	quantiles	0.644695	0.661137	1274	937	0.725766	0.742561	1205	948	0.756535	0.763275	1175	1447	0.743373	0.744918	432	1435	0.62685	0.783454	1104	357	1038	1024.8	580
limma|FragPipe|top0|SeqKNN|Rlr	limma	FragPipe	top0	SeqKNN	Rlr	0.642013	0.648592	1365	1215	0.716386	0.716609	1657	2014	0.750382	0.74121	1484	2590	0.747837	0.797658	303	147	0.678495	0.782804	382	372	1038.2	1267.6	581
ROTS|FragPipe|top0|nbavg|center.mean	ROTS	FragPipe	top0	nbavg	center.mean	0.613826	0.61189	2892	2861	0.737963	0.733145	773	1263	0.781698	0.784136	296	644	0.735167	0.750042	791	1284	0.67262	0.823852	451	33	1040.6	1217	582
DEqMS|FragPipe|dlfq|missForest|quantiles	DEqMS	FragPipe	dlfq	missForest	quantiles	0.661733	0.671343	927	745	0.725833	0.754209	1199	627	0.752929	0.778223	1350	835	0.73642	0.780944	730	424	0.634429	0.751395	1001	846	1041.4	695.4	583
limma|FragPipe|LFQ|MinProb|center.mean	limma	FragPipe	LFQ	MinProb	center.mean	0.672804	0.677412	731	626	0.731567	0.745311	1020	871	0.74526	0.773446	1805	1007	0.740652	0.752378	532	1213	0.625718	0.783619	1123	354	1042.2	814.2	584
DEP|FragPipe|dlfq|mice|lossf	DEP	FragPipe	dlfq	mice	lossf	0.677402	0.679897	607	554	0.740227	0.728158	669	1471	0.769103	0.757689	659	1729	0.723503	0.733537	1262	1798	0.558879	0.576085	2015	2663	1042.4	1643	585
limma|FragPipe|dlfq|blank|lossf	limma	FragPipe	dlfq	blank	lossf	0.685623	0.678217	432	596	0.735376	0.723999	858	1647	0.748862	0.740556	1591	2615	0.736483	0.77162	727	668	0.587953	0.624254	1608	2222	1043.2	1549.6	586
DEP|FragPipe|dlfq|QRILC|Rlr	DEP	FragPipe	dlfq	QRILC	Rlr	0.666567	0.660511	849	947	0.734714	0.716537	883	2018	0.765337	0.756997	802	1768	0.73057	0.740044	982	1590	0.580634	0.634317	1710	2097	1045.2	1684	587
DEP|FragPipe|LFQ|mice|blank	DEP	FragPipe	LFQ	mice	blank	0.697581	0.708506	207	138	0.746707	0.763104	478	422	0.760793	0.788918	984	524	0.725784	0.767822	1164	773	0.52882	0.621762	2403	2242	1047.2	819.8	588
ROTS|FragPipe|top3|SeqKNN|Rlr	ROTS	FragPipe	top3	SeqKNN	Rlr	0.611609	0.595322	2998	3612	0.73062	0.716721	1058	2006	0.771627	0.773716	578	1000	0.74604	0.781291	348	412	0.690714	0.783625	254	353	1047.2	1476.6	589
limma|FragPipe|dlfq|nbavg|blank	limma	FragPipe	dlfq	nbavg	blank	0.6867	0.682973	413	462	0.736388	0.753278	825	648	0.752611	0.765602	1360	1341	0.734987	0.781204	802	415	0.570731	0.631349	1842	2130	1048.4	999.2	590
DEP|FragPipe|dlfq|knn|Rlr	DEP	FragPipe	dlfq	knn	Rlr	0.663306	0.678061	907	601	0.735318	0.732055	862	1311	0.758243	0.758093	1100	1708	0.736501	0.757346	725	1049	0.584778	0.637141	1655	2064	1049.8	1346.6	591
DEqMS|FragPipe|top0|bpca|center.median	DEqMS	FragPipe	top0	bpca	center.median	0.64047	0.648757	1429	1209	0.722487	0.730981	1336	1356	0.755199	0.761837	1239	1513	0.731502	0.742893	951	1486	0.687019	0.779708	294	440	1049.8	1200.8	592
limma|FragPipe|LFQ|min|blank	limma	FragPipe	LFQ	min	blank	0.650427	0.650621	1125	1166	0.724739	0.741909	1242	966	0.748531	0.781077	1614	741	0.750217	0.758645	243	1020	0.632153	0.79322	1030	242	1050.8	827	593
DEP|FragPipe|dlfq|SeqKNN|quantiles	DEP	FragPipe	dlfq	SeqKNN	quantiles	0.679997	0.701634	541	192	0.739544	0.755023	708	611	0.760174	0.787548	1013	562	0.734713	0.775697	814	566	0.54645	0.627562	2178	2182	1050.8	822.6	594
DEP|FragPipe|LFQ|knn|center.median	DEP	FragPipe	LFQ	knn	center.median	0.687796	0.697101	391	235	0.733988	0.758647	915	513	0.744519	0.765916	1854	1319	0.737884	0.759633	648	982	0.599392	0.645521	1449	1985	1051.4	1006.8	595
limma|FragPipe|top0|SeqKNN|lossf	limma	FragPipe	top0	SeqKNN	lossf	0.642545	0.652336	1355	1122	0.716065	0.704684	1681	2543	0.749613	0.737702	1539	2749	0.747773	0.788634	305	277	0.678808	0.774098	379	542	1051.8	1446.6	596
DEP|FragPipe|dlfq|MinDet|center.mean	DEP	FragPipe	dlfq	MinDet	center.mean	0.650951	0.63701	1114	1645	0.740055	0.745732	677	864	0.769888	0.792761	641	455	0.723643	0.760321	1256	956	0.590782	0.646328	1571	1976	1051.8	1179.2	597
limma|FragPipe|top0|nbavg|Rlr	limma	FragPipe	top0	nbavg	Rlr	0.638434	0.646132	1522	1304	0.718552	0.707693	1538	2412	0.752596	0.743191	1362	2489	0.74434	0.771814	401	658	0.673385	0.810456	437	78	1052	1388.2	598
limma|FragPipe|top0|nbavg|lossf	limma	FragPipe	top0	nbavg	lossf	0.639042	0.63775	1483	1621	0.71942	0.695153	1488	3010	0.752996	0.73327	1347	2934	0.741837	0.766604	487	807	0.672438	0.791092	457	261	1052.4	1726.6	599
ROTS|FragPipe|top3|SeqKNN|lossf	ROTS	FragPipe	top3	SeqKNN	lossf	0.613616	0.596753	2906	3559	0.730534	0.721313	1063	1760	0.770906	0.765502	601	1345	0.743145	0.775144	443	578	0.690986	0.76446	252	652	1053	1578.8	600
DEqMS|FragPipe|top0|SeqKNN|center.median	DEqMS	FragPipe	top0	SeqKNN	center.median	0.653179	0.657357	1062	1012	0.718715	0.720189	1521	1807	0.744608	0.748747	1845	2236	0.742816	0.770538	453	704	0.67671	0.755679	397	775	1055.6	1306.8	601
limma|FragPipe|top0|Impseq|lossf	limma	FragPipe	top0	Impseq	lossf	0.628402	0.625279	2071	2191	0.722391	0.713807	1341	2153	0.764497	0.743251	839	2484	0.734811	0.753799	808	1159	0.695851	0.768423	220	610	1055.8	1719.4	602
DEP|FragPipe|dlfq|QRILC|lossf	DEP	FragPipe	dlfq	QRILC	lossf	0.668833	0.657629	804	1008	0.736737	0.711369	812	2267	0.766413	0.752477	757	2029	0.728403	0.73377	1078	1787	0.571274	0.60055	1830	2465	1056.2	1911.2	603
limma|FragPipe|top0|Impseq|Rlr	limma	FragPipe	top0	Impseq	Rlr	0.627333	0.620107	2125	2478	0.721684	0.715895	1377	2057	0.764091	0.74605	857	2346	0.736505	0.755544	724	1109	0.698326	0.789011	204	289	1057.4	1655.8	604
ROTS|FragPipe|dlfq|blank|center.mean	ROTS	FragPipe	dlfq	blank	center.mean	0.675623	0.666764	664	825	0.74202	0.732096	604	1307	0.759362	0.763852	1040	1424	0.721956	0.760249	1341	959	0.584929	0.650499	1651	1923	1060	1287.6	605
ROTS|FragPipe|top3|QRILC|Rlr	ROTS	FragPipe	top3	QRILC	Rlr	0.615828	0.612006	2779	2856	0.730735	0.734613	1051	1209	0.774876	0.783447	483	667	0.746495	0.808431	341	52	0.656985	0.819183	663	42	1063.4	965.2	606
DEqMS|FragPipe|dlfq|bpca|quantiles	DEqMS	FragPipe	dlfq	bpca	quantiles	0.655955	0.662777	1016	895	0.727038	0.746583	1175	836	0.753018	0.771459	1346	1087	0.733666	0.784171	851	354	0.640008	0.751603	930	845	1063.6	803.4	607
DEqMS|FragPipe|LFQ|MinProb|center.median	DEqMS	FragPipe	LFQ	MinProb	center.median	0.674237	0.685577	699	389	0.725413	0.731205	1214	1347	0.742178	0.76239	2024	1491	0.745532	0.748923	362	1311	0.633119	0.780473	1020	422	1063.8	992	608
proDA|FragPipe|dlfq|blank|lossf	proDA	FragPipe	dlfq	blank	lossf	0.682553	0.670871	487	753	0.733923	0.724145	918	1641	0.748134	0.740378	1632	2622	0.742689	0.774555	455	588	0.570958	0.608502	1838	2381	1066	1597	609
proDA|FragPipe|top0|missForest|Rlr	proDA	FragPipe	top0	missForest	Rlr	0.63756	0.646624	1556	1286	0.720557	0.716345	1422	2027	0.757167	0.744368	1153	2420	0.744542	0.807231	393	61	0.646869	0.795854	807	201	1066.2	1199	610
limma|FragPipe|dlfq|min|blank	limma	FragPipe	dlfq	min	blank	0.628285	0.622175	2080	2366	0.723474	0.733111	1291	1265	0.757684	0.77339	1130	1010	0.749694	0.787229	255	301	0.662324	0.793549	590	234	1069.2	1035.2	611
limma|FragPipe|top3|missForest|center.median	limma	FragPipe	top3	missForest	center.median	0.642854	0.643634	1339	1416	0.722138	0.730507	1350	1380	0.7542	0.765556	1294	1342	0.732158	0.75662	921	1072	0.672778	0.763903	448	661	1070.4	1174.2	612
limma|FragPipe|top0|MinDet|center.median	limma	FragPipe	top0	MinDet	center.median	0.621147	0.62101	2487	2429	0.723522	0.727997	1288	1480	0.758573	0.764976	1087	1364	0.748078	0.781095	294	419	0.699088	0.805675	200	110	1071.2	1160.4	613
proDA|FragPipe|LFQ|zero|blank	proDA	FragPipe	LFQ	zero	blank	0.689651	0.683433	364	449	0.734394	0.734739	897	1204	0.751492	0.77413	1413	975	0.737471	0.758976	666	1008	0.558855	0.646221	2016	1980	1071.2	1123.2	614
limma|FragPipe|LFQ|Impseqrob|Rlr	limma	FragPipe	LFQ	Impseqrob	Rlr	0.687255	0.67699	400	645	0.733297	0.752969	947	652	0.745456	0.776053	1793	905	0.737221	0.77422	679	600	0.592002	0.620696	1553	2255	1074.4	1011.4	615
limma|FragPipe|top0|Impseq|center.mean	limma	FragPipe	top0	Impseq	center.mean	0.627307	0.62202	2127	2377	0.72944	0.723137	1104	1686	0.766816	0.766143	744	1303	0.728611	0.748771	1071	1314	0.681803	0.781767	343	393	1077.8	1414.6	616
proDA|FragPipe|dlfq|blank|Rlr	proDA	FragPipe	dlfq	blank	Rlr	0.682524	0.673906	490	707	0.733656	0.722976	931	1691	0.748492	0.741363	1617	2584	0.743825	0.77031	418	709	0.564067	0.60821	1933	2384	1077.8	1615	617
limma|FragPipe|top3|missForest|lossf	limma	FragPipe	top3	missForest	lossf	0.639814	0.661335	1452	930	0.714601	0.718708	1780	1883	0.752193	0.738492	1375	2712	0.740976	0.779142	519	473	0.688881	0.785043	271	332	1079.4	1266	618
proDA|FragPipe|top3|Impseq|blank	proDA	FragPipe	top3	Impseq	blank	0.632149	0.633624	1836	1769	0.725148	0.741356	1224	977	0.763222	0.776492	896	889	0.738848	0.787074	610	305	0.645141	0.781089	835	406	1080.2	869.2	619
limma|FragPipe|top0|nbavg|center.mean	limma	FragPipe	top0	nbavg	center.mean	0.643019	0.638638	1331	1588	0.723909	0.715517	1271	2078	0.751974	0.746392	1387	2334	0.734486	0.738038	824	1648	0.66249	0.764522	589	650	1080.4	1659.6	620
DEP|FragPipe|top0|bpca|blank	DEP	FragPipe	top0	bpca	blank	0.635963	0.632399	1640	1826	0.729184	0.74928	1116	756	0.766517	0.778696	754	819	0.734947	0.761517	805	930	0.62754	0.671312	1092	1723	1081.4	1210.8	621
DEqMS|FragPipe|top3|missForest|center.median	DEqMS	FragPipe	top3	missForest	center.median	0.651707	0.651272	1094	1153	0.718995	0.721923	1511	1738	0.749133	0.756272	1573	1805	0.734165	0.761418	839	935	0.677007	0.770379	392	588	1081.8	1243.8	622
DEP|FragPipe|top0|missForest|lossf	DEP	FragPipe	top0	missForest	lossf	0.643354	0.661685	1318	919	0.725415	0.719796	1213	1831	0.764365	0.756792	840	1776	0.735192	0.748438	790	1328	0.614232	0.60655	1261	2401	1084.4	1651	623
DEqMS|FragPipe|top0|Impseq|Rlr	DEqMS	FragPipe	top0	Impseq	Rlr	0.634312	0.621658	1725	2394	0.71537	0.689259	1730	3260	0.757451	0.744085	1139	2437	0.737445	0.755437	667	1111	0.704192	0.789449	161	282	1084.4	1896.8	624
DEqMS|FragPipe|LFQ|missForest|center.mean	DEqMS	FragPipe	LFQ	missForest	center.mean	0.705528	0.715545	106	98	0.738558	0.760136	750	470	0.746355	0.775103	1742	937	0.72448	0.748211	1227	1337	0.587499	0.704119	1615	1396	1088	847.6	625
DEP|FragPipe|dlfq|knn|lossf	DEP	FragPipe	dlfq	knn	lossf	0.661959	0.670542	923	758	0.734968	0.730794	872	1363	0.758241	0.750973	1101	2116	0.733122	0.748294	878	1334	0.583795	0.598803	1671	2479	1089	1610	626
proDA|FragPipe|LFQ|MinDet|center.mean	proDA	FragPipe	LFQ	MinDet	center.mean	0.664527	0.667673	893	798	0.728191	0.757839	1148	536	0.748892	0.772427	1587	1045	0.739992	0.757343	555	1050	0.613054	0.776167	1270	492	1090.6	784.2	627
DEP|FragPipe|top3|QRILC|blank	DEP	FragPipe	top3	QRILC	blank	0.642697	0.650567	1348	1167	0.724319	0.740336	1252	1013	0.765375	0.771918	799	1069	0.73306	0.765067	883	846	0.620638	0.650907	1190	1919	1094.4	1202.8	628
proDA|FragPipe|dlfq|Impseqrob|center.mean	proDA	FragPipe	dlfq	Impseqrob	center.mean	0.676481	0.656249	644	1033	0.739615	0.735542	699	1179	0.760676	0.773269	992	1015	0.72622	0.78277	1151	386	0.56085	0.662854	1988	1801	1094.8	1082.8	629
DEP|FragPipe|top0|missForest|Rlr	DEP	FragPipe	top0	missForest	Rlr	0.642695	0.65404	1349	1075	0.726777	0.725271	1181	1596	0.763259	0.751495	894	2072	0.7353	0.743211	785	1477	0.612532	0.623437	1276	2231	1097	1690.2	630
ROTS|FragPipe|top0|Impseq|Rlr	ROTS	FragPipe	top0	Impseq	Rlr	0.600464	0.572373	3545	4627	0.730692	0.723473	1053	1671	0.787542	0.785854	170	603	0.739529	0.76448	583	860	0.709308	0.790191	135	270	1097.2	1606.2	631
DEqMS|FragPipe|dlfq|nbavg|blank	DEqMS	FragPipe	dlfq	nbavg	blank	0.684456	0.68025	458	546	0.732253	0.740842	991	994	0.749586	0.755572	1541	1849	0.736635	0.784382	716	349	0.575053	0.637447	1783	2061	1097.8	1159.8	632
ROTS|FragPipe|top0|MinProb|Rlr	ROTS	FragPipe	top0	MinProb	Rlr	0.613716	0.590614	2898	3815	0.726101	0.72699	1195	1525	0.774975	0.781617	476	723	0.745003	0.788996	376	266	0.665205	0.801641	547	143	1098.4	1294.4	633
ROTS|FragPipe|top3|QRILC|lossf	ROTS	FragPipe	top3	QRILC	lossf	0.614314	0.590646	2860	3810	0.727886	0.711847	1154	2248	0.772401	0.775201	542	930	0.748979	0.806004	278	71	0.657225	0.788579	659	295	1098.6	1470.8	634
proDA|FragPipe|top3|MinProb|blank	proDA	FragPipe	top3	MinProb	blank	0.632274	0.638399	1827	1601	0.724772	0.74394	1240	901	0.763575	0.769117	876	1184	0.741699	0.799469	493	121	0.629969	0.769038	1061	605	1099.4	882.4	635
DEP|FragPipe|LFQ|missForest|center.mean	DEP	FragPipe	LFQ	missForest	center.mean	0.703716	0.731797	133	35	0.741998	0.775553	608	235	0.750185	0.78319	1494	677	0.720365	0.747964	1409	1347	0.570141	0.667445	1855	1758	1099.8	810.4	636
ROTS|FragPipe|LFQ|blank|lossf	ROTS	FragPipe	LFQ	blank	lossf	0.704142	0.734136	126	31	0.740898	0.782858	649	127	0.743146	0.787806	1951	552	0.735849	0.756406	760	1076	0.558943	0.577521	2013	2652	1099.8	887.6	637
limma|FragPipe|top0|MinProb|center.mean	limma	FragPipe	top0	MinProb	center.mean	0.630323	0.627623	1932	2061	0.722099	0.720001	1352	1818	0.75575	0.755109	1213	1886	0.738976	0.76835	606	757	0.675646	0.773444	405	551	1101.6	1414.6	638
ROTS|FragPipe|dlfq|blank|quantiles	ROTS	FragPipe	dlfq	blank	quantiles	0.673796	0.67303	708	720	0.739662	0.746438	697	847	0.759085	0.773869	1056	991	0.720223	0.760221	1416	960	0.585271	0.635364	1647	2082	1104.8	1120	639
DEP|FragPipe|LFQ|mice|lossf	DEP	FragPipe	LFQ	mice	lossf	0.692066	0.686918	319	357	0.741374	0.750244	633	730	0.755879	0.775234	1206	927	0.729964	0.759495	1014	987	0.532081	0.591291	2367	2538	1107.8	1107.8	640
limma|FragPipe|top3|SeqKNN|Rlr	limma	FragPipe	top3	SeqKNN	Rlr	0.639435	0.648125	1468	1238	0.721508	0.710416	1387	2309	0.755791	0.745496	1211	2370	0.736968	0.780623	695	437	0.647693	0.772152	791	568	1110.4	1384.4	641
DEP|FragPipe|LFQ|MinDet|center.median	DEP	FragPipe	LFQ	MinDet	center.median	0.670666	0.669947	774	767	0.732914	0.753889	966	631	0.75039	0.777847	1483	849	0.73114	0.757017	963	1062	0.60516	0.64913	1366	1944	1110.4	1050.6	642
ROTS|FragPipe|dlfq|bpca|quantiles	ROTS	FragPipe	dlfq	bpca	quantiles	0.617439	0.633596	2684	1772	0.736202	0.739422	832	1049	0.776863	0.78277	421	690	0.731572	0.780803	947	430	0.65636	0.755525	672	777	1111.2	943.6	643
DEqMS|FragPipe|LFQ|MinDet|center.median	DEqMS	FragPipe	LFQ	MinDet	center.median	0.669004	0.686572	801	363	0.725572	0.737429	1210	1121	0.74052	0.762997	2125	1467	0.744201	0.753797	406	1160	0.63329	0.779977	1014	429	1111.2	908	644
DEP|FragPipe|dlfq|Impseqrob|center.mean	DEP	FragPipe	dlfq	Impseqrob	center.mean	0.675888	0.65898	655	978	0.740543	0.735162	660	1192	0.761446	0.772894	966	1027	0.721826	0.758049	1349	1034	0.564242	0.64354	1931	2009	1112.2	1248	645
DEP|FragPipe|LFQ|SeqKNN|quantiles	DEP	FragPipe	LFQ	SeqKNN	quantiles	0.68506	0.688617	445	322	0.732863	0.753802	968	633	0.747216	0.766137	1674	1304	0.7363	0.74534	739	1416	0.578564	0.649542	1737	1938	1112.6	1122.6	646
ROTS|FragPipe|LFQ|bpca|lossf	ROTS	FragPipe	LFQ	bpca	lossf	0.618165	0.619869	2644	2490	0.732928	0.75637	965	577	0.765429	0.782617	796	695	0.74549	0.751767	363	1231	0.647375	0.77578	797	504	1113	1099.4	647
limma|FragPipe|LFQ|Impseq|quantiles	limma	FragPipe	LFQ	Impseq	quantiles	0.670187	0.661414	781	928	0.731166	0.771409	1038	293	0.747268	0.787817	1670	549	0.733229	0.741839	871	1532	0.619175	0.75248	1207	825	1113.4	825.4	648
DEP|FragPipe|dlfq|QRILC|center.mean	DEP	FragPipe	dlfq	QRILC	center.mean	0.669139	0.662693	799	898	0.738644	0.755196	746	606	0.764053	0.784253	860	642	0.722005	0.756549	1339	1075	0.571386	0.636047	1828	2073	1114.4	1058.8	649
limma|FragPipe|top3|mice|blank	limma	FragPipe	top3	mice	blank	0.635645	0.628675	1662	1998	0.719058	0.739145	1507	1058	0.758198	0.76464	1105	1391	0.736165	0.773787	746	610	0.664802	0.781375	553	404	1114.6	1092.2	650
limma|FragPipe|LFQ|mice|Rlr	limma	FragPipe	LFQ	mice	Rlr	0.685311	0.680572	439	533	0.733369	0.736644	941	1139	0.746701	0.750745	1714	2132	0.732516	0.760488	907	955	0.590754	0.692282	1572	1502	1114.6	1252.2	651
ROTS|FragPipe|top0|Impseq|lossf	ROTS	FragPipe	top0	Impseq	lossf	0.601699	0.57127	3475	4677	0.728631	0.714353	1137	2132	0.785575	0.767417	213	1249	0.738309	0.75576	630	1102	0.712191	0.76987	121	593	1115.2	1950.6	652
limma|FragPipe|top0|bpca|center.median	limma	FragPipe	top0	bpca	center.median	0.630253	0.632114	1936	1844	0.723311	0.735365	1296	1185	0.75881	0.762667	1074	1480	0.731113	0.743531	965	1470	0.68461	0.779847	314	435	1117	1282.8	653
ROTS|FragPipe|LFQ|knn|center.mean	ROTS	FragPipe	LFQ	knn	center.mean	0.654413	0.65905	1044	977	0.734417	0.731807	895	1319	0.758327	0.767399	1096	1251	0.72843	0.74383	1074	1465	0.597734	0.746734	1480	920	1117.8	1186.4	654
DEP|FragPipe|dlfq|MinDet|lossf	DEP	FragPipe	dlfq	MinDet	lossf	0.647497	0.653782	1196	1081	0.733077	0.723679	957	1659	0.76605	0.764192	770	1408	0.72617	0.737337	1155	1670	0.594454	0.628272	1512	2174	1118	1598.4	655
proDA|FragPipe|dlfq|QRILC|center.median	proDA	FragPipe	dlfq	QRILC	center.median	0.673138	0.662334	726	905	0.73466	0.743188	887	928	0.756526	0.76828	1176	1219	0.732981	0.770636	886	700	0.56365	0.686538	1939	1561	1122.8	1062.6	656
limma|FragPipe|LFQ|knn|center.mean	limma	FragPipe	LFQ	knn	center.mean	0.682191	0.6918	496	294	0.730334	0.751715	1072	696	0.740981	0.762353	2095	1493	0.737077	0.747777	687	1354	0.613273	0.744968	1267	947	1123.4	956.8	657
ROTS|FragPipe|top0|MinDet|blank	ROTS	FragPipe	top0	MinDet	blank	0.615539	0.600166	2795	3390	0.727461	0.742165	1170	958	0.77907	0.806069	356	202	0.74182	0.788728	488	274	0.646667	0.810203	811	81	1124	981	658
proDA|FragPipe|dlfq|mice|center.median	proDA	FragPipe	dlfq	mice	center.median	0.675127	0.682657	678	472	0.740258	0.754777	668	616	0.761544	0.789803	963	505	0.724152	0.783484	1243	369	0.554686	0.680936	2075	1627	1125.4	717.8	659
ROTS|FragPipe|top0|MinProb|lossf	ROTS	FragPipe	top0	MinProb	lossf	0.612657	0.597146	2950	3539	0.723954	0.71437	1269	2131	0.772552	0.785297	536	620	0.74508	0.788756	374	273	0.668258	0.791742	503	253	1126.4	1363.2	660
DEqMS|FragPipe|top3|missForest|lossf	DEqMS	FragPipe	top3	missForest	lossf	0.643797	0.637229	1300	1637	0.710897	0.706236	2002	2468	0.748532	0.749518	1613	2196	0.741663	0.783553	497	366	0.694718	0.785651	229	326	1128.2	1398.6	661
DEP|FragPipe|LFQ|MinProb|Rlr	DEP	FragPipe	LFQ	MinProb	Rlr	0.674663	0.676109	687	669	0.732961	0.740844	962	993	0.756773	0.766713	1164	1277	0.734345	0.774068	832	603	0.559831	0.634021	1999	2101	1128.8	1128.6	662
limma|FragPipe|dlfq|MinDet|quantiles	limma	FragPipe	dlfq	MinDet	quantiles	0.638514	0.648453	1514	1219	0.72084	0.739064	1407	1061	0.751495	0.783056	1412	680	0.738929	0.762126	607	915	0.65369	0.747688	716	901	1131.2	955.2	663
limma|FragPipe|top3|missForest|Rlr	limma	FragPipe	top3	missForest	Rlr	0.64273	0.661583	1345	924	0.714216	0.717019	1801	1981	0.748569	0.743226	1611	2487	0.73937	0.783588	586	364	0.684263	0.78498	319	333	1132.4	1217.8	664
DEP|FragPipe|LFQ|knn|Rlr	DEP	FragPipe	LFQ	knn	Rlr	0.687708	0.676454	395	663	0.733521	0.763612	935	415	0.751505	0.774978	1410	939	0.736187	0.771929	743	655	0.546137	0.64543	2184	1987	1133.4	931.8	665
limma|FragPipe|top0|MinProb|lossf	limma	FragPipe	top0	MinProb	lossf	0.629292	0.621265	1997	2413	0.716223	0.708863	1670	2375	0.753328	0.751674	1331	2066	0.744522	0.794729	396	178	0.688193	0.799289	280	166	1134.8	1439.6	666
proDA|FragPipe|LFQ|Impseqrob|Rlr	proDA	FragPipe	LFQ	Impseqrob	Rlr	0.688075	0.676984	384	647	0.733163	0.760126	953	471	0.745242	0.776655	1807	886	0.741084	0.773738	516	612	0.558594	0.601982	2022	2450	1136.4	1013.2	667
limma|FragPipe|dlfq|QRILC|quantiles	limma	FragPipe	dlfq	QRILC	quantiles	0.65391	0.654095	1053	1074	0.719519	0.729707	1480	1410	0.746951	0.760258	1694	1579	0.742623	0.777436	458	517	0.634862	0.729272	998	1145	1136.6	1145	668
ROTS|FragPipe|top0|Impseqrob|blank	ROTS	FragPipe	top0	Impseqrob	blank	0.60974	0.601126	3071	3341	0.732152	0.733746	997	1235	0.773905	0.779436	505	800	0.737105	0.775566	686	568	0.674078	0.782783	425	373	1136.8	1263.4	669
limma|FragPipe|dlfq|knn|quantiles	limma	FragPipe	dlfq	knn	quantiles	0.649193	0.658932	1151	980	0.722587	0.732898	1330	1277	0.747693	0.760291	1649	1577	0.737531	0.754543	660	1139	0.641296	0.684754	904	1589	1138.8	1312.4	670
DEqMS|FragPipe|top3|SeqKNN|Rlr	DEqMS	FragPipe	top3	SeqKNN	Rlr	0.642851	0.624264	1340	2256	0.71846	0.696706	1542	2935	0.749307	0.744079	1558	2438	0.739545	0.785874	581	328	0.655214	0.772507	688	561	1141.8	1703.6	671
proDA|FragPipe|LFQ|MinProb|center.mean	proDA	FragPipe	LFQ	MinProb	center.mean	0.672077	0.677686	746	618	0.729096	0.74493	1123	880	0.742026	0.772824	2032	1029	0.742682	0.751552	456	1242	0.60589	0.777104	1354	463	1142.2	846.4	672
DEqMS|FragPipe|top0|MinProb|center.mean	DEqMS	FragPipe	top0	MinProb	center.mean	0.639659	0.636185	1458	1673	0.7163	0.703329	1663	2601	0.748104	0.750489	1635	2146	0.739761	0.761359	572	936	0.678202	0.778138	384	454	1142.4	1562	673
DEqMS|FragPipe|LFQ|blank|lossf	DEqMS	FragPipe	LFQ	blank	lossf	0.706378	0.695454	96	253	0.734613	0.753217	888	649	0.738282	0.764715	2235	1382	0.740444	0.772856	537	623	0.562711	0.603559	1957	2429	1142.6	1067.2	674
limma|FragPipe|top3|nbavg|Rlr	limma	FragPipe	top3	nbavg	Rlr	0.638896	0.638295	1491	1605	0.716541	0.699521	1647	2793	0.749562	0.728236	1542	3160	0.742544	0.760251	462	958	0.663148	0.792724	583	245	1145	1752.2	675
limma|FragPipe|top0|knn|blank	limma	FragPipe	top0	knn	blank	0.628372	0.642007	2074	1469	0.721454	0.74383	1388	905	0.754565	0.771383	1268	1091	0.742483	0.796333	464	160	0.666149	0.78962	533	279	1145.4	780.8	676
DEqMS|FragPipe|top0|Impseqrob|blank	DEqMS	FragPipe	top0	Impseqrob	blank	0.646843	0.665398	1217	846	0.717646	0.72975	1585	1409	0.750367	0.765237	1487	1356	0.733265	0.774742	869	583	0.663914	0.783171	572	363	1146	911.4	677
DEP|FragPipe|LFQ|MinDet|Rlr	DEP	FragPipe	LFQ	MinDet	Rlr	0.673868	0.678014	706	603	0.732299	0.747317	990	811	0.757955	0.76819	1120	1224	0.734341	0.775952	833	559	0.553356	0.631026	2089	2135	1147.6	1066.4	678
DEP|FragPipe|top3|MinDet|blank	DEP	FragPipe	top3	MinDet	blank	0.631195	0.629324	1875	1968	0.729329	0.750081	1109	736	0.76773	0.781223	710	737	0.732373	0.776194	914	553	0.625244	0.667972	1133	1754	1148.2	1149.6	679
proDA|FragPipe|LFQ|zero|lossf	proDA	FragPipe	LFQ	zero	lossf	0.682127	0.671332	497	746	0.730728	0.749227	1052	759	0.747104	0.763997	1684	1416	0.741773	0.769898	490	718	0.558658	0.617221	2021	2288	1148.8	1185.4	680
proDA|FragPipe|LFQ|knn|center.mean	proDA	FragPipe	LFQ	knn	center.mean	0.683817	0.694304	466	265	0.73032	0.751958	1073	683	0.740498	0.763021	2126	1465	0.737274	0.761644	675	927	0.601523	0.743774	1413	968	1150.6	861.6	681
limma|FragPipe|top3|nbavg|center.median	limma	FragPipe	top3	nbavg	center.median	0.641975	0.642834	1368	1442	0.721418	0.711798	1389	2249	0.749193	0.749875	1564	2182	0.734491	0.727271	822	1947	0.658454	0.766736	644	620	1157.4	1688	682
limma|FragPipe|top0|MinDet|lossf	limma	FragPipe	top0	MinDet	lossf	0.624843	0.61187	2284	2863	0.715213	0.708813	1736	2381	0.752013	0.753499	1385	1972	0.750679	0.795149	235	176	0.706015	0.815093	150	57	1158	1489.8	683
limma|FragPipe|top0|MinProb|Rlr	limma	FragPipe	top0	MinProb	Rlr	0.629588	0.633413	1979	1781	0.714554	0.719807	1785	1830	0.752197	0.752749	1374	2009	0.74515	0.796102	371	162	0.688007	0.816646	284	50	1158.6	1166.4	684
ROTS|FragPipe|top3|MinProb|lossf	ROTS	FragPipe	top3	MinProb	lossf	0.615479	0.588686	2802	3905	0.724959	0.71703	1234	1980	0.770075	0.77091	630	1109	0.743679	0.786113	427	323	0.654237	0.775117	702	525	1159	1568.4	685
ROTS|FragPipe|top3|missForest|center.median	ROTS	FragPipe	top3	missForest	center.median	0.603198	0.588058	3386	3937	0.730509	0.716058	1066	2043	0.777658	0.786092	392	601	0.738218	0.770331	635	707	0.683688	0.775725	322	505	1160.2	1558.6	686
limma|FragPipe|top0|SeqKNN|center.mean	limma	FragPipe	top0	SeqKNN	center.mean	0.642864	0.645741	1338	1316	0.718688	0.718506	1523	1897	0.746234	0.748553	1750	2245	0.73672	0.747827	711	1350	0.670175	0.759145	486	714	1161.6	1504.4	687
DEP|FragPipe|top0|mice|blank	DEP	FragPipe	top0	mice	blank	0.638391	0.627092	1526	2090	0.723047	0.736137	1304	1155	0.76199	0.766425	944	1290	0.731761	0.76104	939	943	0.627181	0.671927	1099	1719	1162.4	1439.4	688
DEP|FragPipe|top3|Impseq|blank	DEP	FragPipe	top3	Impseq	blank	0.630148	0.635067	1946	1720	0.726577	0.743819	1187	906	0.766074	0.779808	767	788	0.733601	0.769857	855	721	0.630195	0.659151	1058	1845	1162.6	1196	689
DEP|FragPipe|top0|Impseq|center.mean	DEP	FragPipe	top0	Impseq	center.mean	0.626954	0.62179	2143	2386	0.729245	0.722437	1113	1719	0.766696	0.765964	748	1314	0.730491	0.741344	987	1552	0.645084	0.695144	837	1469	1165.6	1688	690
limma|FragPipe|LFQ|nbavg|quantiles	limma	FragPipe	LFQ	nbavg	quantiles	0.666688	0.652588	847	1111	0.720845	0.753138	1406	650	0.73793	0.772237	2253	1051	0.745127	0.732438	372	1821	0.638746	0.757127	951	748	1165.8	1076.2	691
ROTS|FragPipe|dlfq|mice|quantiles	ROTS	FragPipe	dlfq	mice	quantiles	0.631904	0.612658	1847	2830	0.724322	0.723064	1251	1690	0.762575	0.783205	922	676	0.728989	0.761204	1053	940	0.650047	0.727892	763	1162	1167.2	1459.6	692
ROTS|FragPipe|top3|nbavg|center.mean	ROTS	FragPipe	top3	nbavg	center.mean	0.61019	0.608711	3054	3018	0.730876	0.726435	1044	1549	0.775147	0.790006	468	504	0.735362	0.742265	783	1509	0.670054	0.803928	489	124	1167.6	1340.8	693
DEP|FragPipe|top0|missForest|center.mean	DEP	FragPipe	top0	missForest	center.mean	0.640858	0.642937	1413	1435	0.726174	0.721899	1194	1741	0.760326	0.753248	1005	1981	0.72866	0.738386	1069	1635	0.622971	0.682431	1158	1611	1167.8	1680.6	694
DEP|FragPipe|dlfq|MinDet|Rlr	DEP	FragPipe	dlfq	MinDet	Rlr	0.642624	0.642491	1353	1452	0.731823	0.728122	1008	1472	0.764738	0.763082	831	1462	0.727813	0.75224	1096	1218	0.591333	0.629966	1567	2148	1171	1550.4	695
DEP|FragPipe|dlfq|blank|Rlr	DEP	FragPipe	dlfq	blank	Rlr	0.685487	0.681651	434	500	0.739798	0.737262	691	1123	0.75548	0.75255	1223	2024	0.725338	0.771253	1182	678	0.535498	0.600768	2327	2463	1171.4	1357.6	696
ROTS|FragPipe|dlfq|Impseqrob|quantiles	ROTS	FragPipe	dlfq	Impseqrob	quantiles	0.624497	0.627337	2303	2082	0.732647	0.746519	972	844	0.770025	0.785235	634	621	0.724972	0.759671	1205	980	0.651403	0.708346	744	1364	1171.6	1178.2	697
DEqMS|FragPipe|LFQ|knn|center.median	DEqMS	FragPipe	LFQ	knn	center.median	0.679254	0.690813	562	299	0.724158	0.737175	1257	1125	0.736766	0.755444	2314	1863	0.741179	0.757281	513	1053	0.61782	0.733842	1217	1097	1172.6	1087.4	698
proDA|FragPipe|dlfq|nbavg|blank	proDA	FragPipe	dlfq	nbavg	blank	0.680723	0.677399	526	627	0.733018	0.745043	961	875	0.748628	0.759769	1604	1604	0.7381	0.789192	644	262	0.550909	0.620642	2133	2256	1173.6	1124.8	699
DEP|FragPipe|dlfq|mice|center.median	DEP	FragPipe	dlfq	mice	center.median	0.667463	0.671889	833	734	0.739949	0.757014	684	556	0.762484	0.791218	926	483	0.716326	0.74622	1530	1393	0.56646	0.650765	1898	1921	1174.2	1017.4	700
DEP|FragPipe|dlfq|nbavg|blank	DEP	FragPipe	dlfq	nbavg	blank	0.681551	0.683006	507	461	0.737656	0.747423	790	810	0.756038	0.76371	1197	1431	0.724986	0.768317	1204	758	0.546645	0.626013	2175	2205	1174.6	1133	701
ROTS|FragPipe|top0|blank|blank	ROTS	FragPipe	top0	blank	blank	0.640499	0.652317	1426	1123	0.736162	0.73031	835	1390	0.756718	0.769366	1170	1172	0.729289	0.768159	1039	763	0.601701	0.655145	1407	1874	1175.4	1264.4	702
limma|FragPipe|LFQ|blank|blank	limma	FragPipe	LFQ	blank	blank	0.708098	0.695292	76	254	0.735152	0.763607	866	416	0.738029	0.771688	2248	1078	0.738306	0.756778	631	1068	0.555279	0.567592	2068	2745	1177.8	1112.2	703
DEqMS|FragPipe|dlfq|blank|center.median	DEqMS	FragPipe	dlfq	blank	center.median	0.696459	0.693064	218	275	0.731415	0.738916	1030	1068	0.741718	0.76417	2048	1409	0.729966	0.784455	1013	347	0.589613	0.665838	1585	1774	1178.8	974.6	704
ROTS|FragPipe|LFQ|bpca|blank	ROTS	FragPipe	LFQ	bpca	blank	0.616388	0.610834	2751	2907	0.72906	0.725386	1125	1591	0.763329	0.786833	889	580	0.745991	0.747774	350	1355	0.648616	0.780955	782	413	1179.4	1369.2	705
proDA|FragPipe|LFQ|mice|Rlr	proDA	FragPipe	LFQ	mice	Rlr	0.685333	0.67905	438	580	0.732614	0.741202	974	983	0.745749	0.749099	1777	2220	0.737133	0.763507	684	881	0.558092	0.680985	2031	1625	1180.8	1257.8	706
limma|FragPipe|top3|bpca|blank	limma	FragPipe	top3	bpca	blank	0.630902	0.636021	1895	1679	0.71804	0.734145	1575	1227	0.755935	0.780031	1201	781	0.733836	0.759922	844	969	0.676898	0.784154	395	343	1182	999.8	707
ROTS|FragPipe|LFQ|mice|center.median	ROTS	FragPipe	LFQ	mice	center.median	0.64747	0.639509	1197	1555	0.731641	0.755772	1019	587	0.756556	0.769664	1174	1153	0.726573	0.744484	1144	1450	0.604533	0.694596	1377	1475	1182.2	1244	708
ROTS|FragPipe|top3|Impseq|blank	ROTS	FragPipe	top3	Impseq	blank	0.598594	0.575683	3662	4509	0.72341	0.723494	1294	1669	0.780443	0.786364	328	594	0.742006	0.769981	484	716	0.705444	0.803171	154	131	1184.4	1523.8	709
proDA|FragPipe|top0|Impseq|center.median	proDA	FragPipe	top0	Impseq	center.median	0.631061	0.627987	1886	2045	0.731844	0.730324	1007	1388	0.768117	0.767498	693	1245	0.725665	0.763031	1168	896	0.621753	0.761489	1173	686	1185.4	1252	710
DEqMS|FragPipe|top3|SeqKNN|lossf	DEqMS	FragPipe	top3	SeqKNN	lossf	0.641337	0.62145	1394	2405	0.718405	0.704863	1546	2530	0.74895	0.741118	1582	2593	0.736883	0.782266	701	393	0.654092	0.756426	705	760	1185.6	1736.2	711
limma|FragPipe|top3|SeqKNN|lossf	limma	FragPipe	top3	SeqKNN	lossf	0.638209	0.643369	1534	1423	0.720744	0.705446	1411	2501	0.754568	0.743737	1267	2459	0.733449	0.778235	861	504	0.643802	0.753497	859	810	1186.4	1539.4	712
ROTS|FragPipe|top3|SeqKNN|center.median	ROTS	FragPipe	top3	SeqKNN	center.median	0.611154	0.596653	3017	3565	0.724312	0.738078	1253	1102	0.76499	0.774843	821	945	0.741982	0.764669	485	859	0.680191	0.77293	361	556	1187.4	1405.4	713
DEqMS|FragPipe|top0|knn|blank	DEqMS	FragPipe	top0	knn	blank	0.63253	0.649225	1814	1201	0.718047	0.731746	1574	1322	0.749305	0.761639	1559	1526	0.742656	0.799905	457	116	0.665947	0.791326	537	259	1188.2	884.8	714
DEqMS|FragPipe|LFQ|mice|Rlr	DEqMS	FragPipe	LFQ	mice	Rlr	0.680959	0.679147	522	576	0.729224	0.734641	1114	1207	0.742635	0.742904	1993	2507	0.734426	0.760083	828	963	0.597193	0.694691	1485	1474	1188.4	1345.4	715
ROTS|FragPipe|LFQ|missForest|center.mean	ROTS	FragPipe	LFQ	missForest	center.mean	0.649653	0.669789	1140	770	0.733951	0.763634	917	413	0.755459	0.774088	1225	979	0.725389	0.744666	1180	1445	0.597659	0.710063	1481	1342	1188.6	989.8	716
proDA|FragPipe|dlfq|QRILC|center.mean	proDA	FragPipe	dlfq	QRILC	center.mean	0.668567	0.655306	811	1050	0.732437	0.744479	984	890	0.754547	0.769528	1269	1163	0.73187	0.766181	931	821	0.562987	0.689906	1954	1530	1189.8	1090.8	717
DEP|FragPipe|LFQ|Impseqrob|blank	DEP	FragPipe	LFQ	Impseqrob	blank	0.692344	0.680271	312	544	0.738445	0.732893	756	1278	0.753379	0.776384	1329	891	0.727389	0.770868	1118	692	0.524558	0.592049	2444	2531	1191.8	1187.2	718
ROTS|FragPipe|top0|SeqKNN|quantiles	ROTS	FragPipe	top0	SeqKNN	quantiles	0.613037	0.595308	2927	3614	0.725257	0.720809	1220	1785	0.768906	0.767351	670	1257	0.735903	0.760072	758	965	0.675793	0.781048	404	407	1195.8	1605.6	719
limma|FragPipe|top3|nbavg|lossf	limma	FragPipe	top3	nbavg	lossf	0.63626	0.629713	1623	1946	0.716134	0.688258	1677	3317	0.749001	0.725863	1581	3248	0.741125	0.756831	514	1067	0.662544	0.771538	588	578	1196.6	2031.2	720
DEP|FragPipe|dlfq|zero|Rlr	DEP	FragPipe	dlfq	zero	Rlr	0.665439	0.671953	873	732	0.736287	0.733626	829	1239	0.759742	0.755068	1028	1889	0.724187	0.772084	1239	650	0.558774	0.611292	2019	2350	1197.6	1372	721
proDA|FragPipe|top0|mice|blank	proDA	FragPipe	top0	mice	blank	0.634508	0.628277	1718	2029	0.718686	0.732093	1524	1308	0.75684	0.760771	1162	1555	0.739854	0.799282	569	124	0.633199	0.766523	1016	624	1197.8	1128	722
DEqMS|FragPipe|dlfq|SeqKNN|quantiles	DEqMS	FragPipe	dlfq	SeqKNN	quantiles	0.659718	0.658498	956	987	0.720126	0.73609	1446	1159	0.743509	0.768584	1922	1212	0.736747	0.767451	709	786	0.637202	0.704711	970	1390	1200.6	1106.8	723
limma|FragPipe|dlfq|Impseqrob|quantiles	limma	FragPipe	dlfq	Impseqrob	quantiles	0.66512	0.661975	879	912	0.727782	0.734229	1159	1222	0.750422	0.766372	1478	1293	0.723365	0.750316	1272	1271	0.616713	0.667353	1231	1760	1203.8	1291.6	724
DEqMS|FragPipe|LFQ|MinProb|center.mean	DEqMS	FragPipe	LFQ	MinProb	center.mean	0.670831	0.681305	772	514	0.723189	0.733242	1301	1259	0.737746	0.757118	2263	1759	0.739128	0.752467	597	1209	0.627751	0.786762	1087	313	1204	1010.8	725
limma|FragPipe|LFQ|QRILC|center.median	limma	FragPipe	LFQ	QRILC	center.median	0.679953	0.682164	544	485	0.719319	0.73479	1493	1200	0.735047	0.752186	2406	2043	0.746717	0.752492	339	1208	0.615356	0.76892	1247	608	1205.8	1108.8	726
proDA|FragPipe|LFQ|blank|blank	proDA	FragPipe	LFQ	blank	blank	0.708449	0.691439	72	296	0.734774	0.762527	881	437	0.738002	0.771495	2250	1085	0.740003	0.755102	554	1123	0.539589	0.561091	2272	2796	1205.8	1147.4	727
DEP|FragPipe|LFQ|QRILC|lossf	DEP	FragPipe	LFQ	QRILC	lossf	0.6843	0.674677	461	689	0.734094	0.7169	908	1992	0.753461	0.748456	1328	2247	0.727582	0.750735	1107	1259	0.542907	0.575755	2229	2670	1206.6	1771.4	728
DEP|FragPipe|top0|nbavg|center.median	DEP	FragPipe	top0	nbavg	center.median	0.641289	0.626684	1396	2110	0.729171	0.732451	1117	1293	0.7585	0.76313	1091	1460	0.722761	0.734234	1304	1767	0.624371	0.663039	1141	1796	1209.8	1685.2	729
limma|FragPipe|top0|missForest|quantiles	limma	FragPipe	top0	missForest	quantiles	0.63173	0.640477	1851	1519	0.720381	0.721288	1431	1762	0.754208	0.755909	1293	1828	0.727843	0.755905	1094	1093	0.675528	0.788652	408	294	1215.4	1299.2	730
DEP|FragPipe|dlfq|blank|center.median	DEP	FragPipe	dlfq	blank	center.median	0.694516	0.689621	259	310	0.736152	0.742022	836	960	0.74718	0.767449	1679	1247	0.727746	0.781631	1099	405	0.543006	0.640878	2227	2037	1220	991.8	731
DEqMS|FragPipe|top3|missForest|Rlr	DEqMS	FragPipe	top3	missForest	Rlr	0.646364	0.642228	1228	1465	0.708336	0.704959	2135	2524	0.74329	0.731184	1941	3026	0.740713	0.788878	529	270	0.688466	0.786704	277	315	1222	1520	732
DEqMS|FragPipe|LFQ|MinDet|center.mean	DEqMS	FragPipe	LFQ	MinDet	center.mean	0.666123	0.682148	856	487	0.72292	0.736666	1310	1137	0.737353	0.757575	2281	1735	0.73918	0.756118	593	1083	0.628466	0.786223	1075	320	1223	952.4	733
proDA|FragPipe|top0|missForest|center.mean	proDA	FragPipe	top0	missForest	center.mean	0.639607	0.64028	1461	1525	0.722854	0.717933	1313	1929	0.756512	0.747296	1178	2296	0.73087	0.792946	971	201	0.620031	0.773785	1197	548	1224	1299.8	734
proDA|FragPipe|LFQ|blank|lossf	proDA	FragPipe	LFQ	blank	lossf	0.704334	0.6886	121	323	0.7324	0.764741	986	391	0.735588	0.774011	2375	984	0.742738	0.757727	454	1040	0.544005	0.5633	2213	2780	1229.8	1103.6	735
limma|FragPipe|top3|SeqKNN|center.median	limma	FragPipe	top3	SeqKNN	center.median	0.640084	0.642444	1443	1453	0.722553	0.739372	1332	1050	0.751191	0.759303	1426	1640	0.727392	0.75378	1117	1162	0.645045	0.74002	838	1024	1231.2	1265.8	736
limma|FragPipe|dlfq|blank|center.median	limma	FragPipe	dlfq	blank	center.median	0.695579	0.686821	231	358	0.731976	0.740215	1005	1021	0.741399	0.760449	2067	1563	0.726794	0.772382	1138	641	0.580233	0.623085	1716	2235	1231.4	1163.6	737
ROTS|FragPipe|top3|MinDet|lossf	ROTS	FragPipe	top3	MinDet	lossf	0.609604	0.594139	3076	3666	0.723358	0.722829	1295	1698	0.770783	0.775565	606	919	0.740138	0.779102	546	475	0.658965	0.78405	636	344	1231.8	1420.4	738
DEP|FragPipe|LFQ|Impseqrob|lossf	DEP	FragPipe	LFQ	Impseqrob	lossf	0.691347	0.685402	337	394	0.739583	0.766248	703	366	0.750813	0.780063	1449	778	0.72692	0.760907	1133	948	0.514153	0.563563	2559	2773	1236.2	1051.8	739
DEP|FragPipe|LFQ|knn|center.mean	DEP	FragPipe	LFQ	knn	center.mean	0.683774	0.692193	468	289	0.730678	0.7518	1055	690	0.741158	0.762391	2086	1490	0.734745	0.75339	812	1174	0.576016	0.629148	1768	2156	1237.8	1159.8	740
DEqMS|FragPipe|top3|Impseq|center.median	DEqMS	FragPipe	top3	Impseq	center.median	0.640823	0.631075	1414	1890	0.717525	0.71983	1592	1828	0.746803	0.754831	1708	1907	0.729335	0.754694	1036	1133	0.672578	0.769271	452	601	1240.4	1471.8	741
DEqMS|FragPipe|top0|SeqKNN|lossf	DEqMS	FragPipe	top0	SeqKNN	lossf	0.641173	0.618659	1401	2544	0.708433	0.670614	2130	4019	0.741937	0.721812	2035	3406	0.747859	0.793654	301	194	0.682021	0.774917	338	532	1241	2139	742
ROTS|FragPipe|top3|missForest|center.mean	ROTS	FragPipe	top3	missForest	center.mean	0.59871	0.579039	3651	4382	0.725785	0.708997	1200	2365	0.775595	0.781803	456	713	0.73842	0.772386	623	640	0.687143	0.781002	293	411	1244.6	1702.2	743
ROTS|FragPipe|LFQ|bpca|Rlr	ROTS	FragPipe	LFQ	bpca	Rlr	0.613027	0.614365	2929	2761	0.732104	0.74857	999	775	0.762572	0.797074	923	349	0.743146	0.747478	442	1359	0.639841	0.777068	936	466	1245.8	1142	744
proDA|FragPipe|top0|QRILC|blank	proDA	FragPipe	top0	QRILC	blank	0.643348	0.651312	1320	1150	0.719095	0.729438	1503	1420	0.754399	0.76134	1278	1535	0.734953	0.77898	804	479	0.607649	0.749562	1330	874	1247	1091.6	745
DEqMS|FragPipe|top3|SeqKNN|center.median	DEqMS	FragPipe	top3	SeqKNN	center.median	0.648901	0.646074	1157	1306	0.719502	0.731074	1484	1352	0.745637	0.753567	1782	1966	0.72936	0.758984	1034	1007	0.64776	0.740001	789	1025	1249.2	1331.2	746
ROTS|FragPipe|top3|mice|blank	ROTS	FragPipe	top3	mice	blank	0.60295	0.575139	3403	4534	0.722608	0.72829	1327	1465	0.772452	0.785712	540	606	0.737263	0.75156	676	1241	0.686197	0.78101	303	410	1249.8	1651.2	747
DEqMS|FragPipe|top0|nbavg|center.mean	DEqMS	FragPipe	top0	nbavg	center.mean	0.643392	0.621773	1317	2387	0.714596	0.703009	1782	2621	0.743298	0.73666	1939	2793	0.737008	0.746733	692	1383	0.667269	0.782231	521	384	1250.2	1913.6	748
limma|FragPipe|top3|MinDet|center.median	limma	FragPipe	top3	MinDet	center.median	0.623899	0.628399	2338	2017	0.715672	0.729658	1708	1411	0.750159	0.758506	1495	1681	0.74344	0.75338	431	1175	0.687767	0.795704	287	204	1251.8	1297.6	749
DEP|FragPipe|LFQ|MinProb|center.mean	DEP	FragPipe	LFQ	MinProb	center.mean	0.674587	0.676564	689	660	0.732199	0.746837	992	828	0.745582	0.773423	1785	1008	0.732456	0.769556	909	729	0.567166	0.630366	1886	2141	1252.2	1073.2	750
limma|FragPipe|top0|QRILC|center.median	limma	FragPipe	top0	QRILC	center.median	0.638764	0.639684	1498	1546	0.715948	0.726861	1689	1531	0.74746	0.755953	1658	1823	0.73839	0.778491	625	493	0.647364	0.762388	798	674	1253.6	1213.4	751
ROTS|FragPipe|LFQ|Impseq|center.median	ROTS	FragPipe	LFQ	Impseq	center.median	0.617005	0.607266	2714	3074	0.731256	0.755539	1036	591	0.765208	0.792432	811	458	0.736404	0.752266	731	1216	0.635044	0.754843	997	783	1257.8	1224.4	752
DEqMS|FragPipe|top3|Impseqrob|blank	DEqMS	FragPipe	top3	Impseqrob	blank	0.645597	0.654626	1253	1063	0.713514	0.727061	1840	1521	0.749548	0.752201	1543	2042	0.731814	0.771327	935	677	0.652626	0.780594	727	419	1259.6	1144.4	753
DEqMS|FragPipe|top3|MinProb|center.median	DEqMS	FragPipe	top3	MinProb	center.median	0.63969	0.647034	1457	1273	0.713294	0.72126	1848	1765	0.744461	0.757686	1857	1730	0.737799	0.753438	651	1171	0.669764	0.75597	493	771	1261.2	1342	754
limma|FragPipe|top0|mice|center.median	limma	FragPipe	top0	mice	center.median	0.6311	0.628336	1884	2025	0.716579	0.718415	1643	1906	0.749899	0.744413	1519	2417	0.734033	0.758466	841	1025	0.674259	0.786047	421	322	1261.6	1539	755
DEP|FragPipe|dlfq|MinProb|quantiles	DEP	FragPipe	dlfq	MinProb	quantiles	0.644497	0.648448	1282	1220	0.729193	0.74273	1115	943	0.759196	0.787551	1050	561	0.722614	0.757593	1314	1042	0.59116	0.636344	1568	2068	1265.8	1166.8	756
DEqMS|FragPipe|top0|SeqKNN|Rlr	DEqMS	FragPipe	top0	SeqKNN	Rlr	0.639725	0.617739	1456	2595	0.706843	0.664823	2202	4216	0.741222	0.720461	2078	3471	0.749861	0.801389	252	107	0.68167	0.782951	346	368	1266.8	2151.4	757
DEqMS|FragPipe|top0|nbavg|lossf	DEqMS	FragPipe	top0	nbavg	lossf	0.634542	0.621729	1717	2390	0.711067	0.693114	1993	3103	0.744589	0.725386	1847	3265	0.744824	0.779455	383	468	0.676389	0.792524	399	248	1267.8	1894.8	758
limma|FragPipe|LFQ|blank|lossf	limma	FragPipe	LFQ	blank	lossf	0.702478	0.693182	146	273	0.731697	0.759426	1015	489	0.734878	0.769424	2417	1169	0.737105	0.761479	685	931	0.553925	0.572489	2081	2695	1268.8	1111.4	759
ROTS|FragPipe|top3|MinProb|Rlr	ROTS	FragPipe	top3	MinProb	Rlr	0.609668	0.592735	3074	3724	0.719796	0.720655	1458	1790	0.768402	0.787711	687	553	0.742891	0.794525	450	182	0.656181	0.784227	677	342	1269.2	1318.2	760
limma|FragPipe|top3|MinProb|center.median	limma	FragPipe	top3	MinProb	center.median	0.627589	0.628504	2110	2011	0.716585	0.729205	1641	1436	0.751061	0.756397	1434	1798	0.737826	0.759182	650	1000	0.667615	0.753672	514	805	1269.8	1410	761
proDA|FragPipe|dlfq|zero|center.median	proDA	FragPipe	dlfq	zero	center.median	0.667631	0.673484	831	714	0.734329	0.734939	899	1195	0.757644	0.772534	1131	1036	0.724343	0.778799	1230	484	0.540396	0.65971	2264	1837	1271	1053.2	762
ROTS|FragPipe|top0|knn|blank	ROTS	FragPipe	top0	knn	blank	0.614207	0.599477	2867	3426	0.721083	0.748118	1401	790	0.762647	0.786993	918	576	0.740011	0.784925	552	343	0.660428	0.779495	623	443	1272.2	1115.6	763
DEP|FragPipe|top0|MinProb|center.median	DEP	FragPipe	top0	MinProb	center.median	0.632187	0.629082	1835	1977	0.725773	0.727074	1201	1518	0.759543	0.76313	1037	1461	0.725337	0.726818	1183	1955	0.626688	0.669163	1106	1747	1272.4	1731.6	764
limma|FragPipe|top0|bpca|center.mean	limma	FragPipe	top0	bpca	center.mean	0.62771	0.62497	2100	2216	0.719079	0.720907	1505	1780	0.754391	0.753824	1279	1956	0.727398	0.748052	1115	1342	0.679628	0.783164	368	364	1273.4	1531.6	765
DEP|FragPipe|dlfq|zero|lossf	DEP	FragPipe	dlfq	zero	lossf	0.664439	0.67405	894	702	0.736889	0.732823	804	1280	0.759614	0.762006	1032	1502	0.718996	0.72259	1451	2038	0.545715	0.598498	2191	2483	1274.4	1601	766
DEP|FragPipe|dlfq|knn|quantiles	DEP	FragPipe	dlfq	knn	quantiles	0.652781	0.659202	1075	975	0.723622	0.732891	1280	1279	0.748216	0.760113	1628	1586	0.730839	0.75115	976	1254	0.601327	0.614503	1415	2319	1274.8	1482.6	767
ROTS|FragPipe|top0|Impseq|center.median	ROTS	FragPipe	top0	Impseq	center.median	0.59492	0.565908	3849	4865	0.725177	0.712972	1223	2198	0.780604	0.778934	324	811	0.735156	0.75046	793	1267	0.700546	0.78271	187	377	1275.2	1903.6	768
ROTS|FragPipe|top0|bpca|Rlr	ROTS	FragPipe	top0	bpca	Rlr	0.598204	0.575601	3679	4514	0.720485	0.723383	1426	1675	0.777092	0.769007	411	1188	0.737006	0.76986	693	720	0.702479	0.789034	171	288	1276	1677	769
limma|FragPipe|top3|missForest|center.mean	limma	FragPipe	top3	missForest	center.mean	0.636248	0.646215	1625	1301	0.715488	0.716966	1720	1986	0.748799	0.751271	1594	2090	0.730265	0.757949	998	1037	0.672879	0.770626	445	586	1276.4	1400	770
limma|FragPipe|dlfq|mice|quantiles	limma	FragPipe	dlfq	mice	quantiles	0.65826	0.650741	977	1162	0.723812	0.748738	1275	772	0.747238	0.781443	1672	729	0.724683	0.751646	1220	1236	0.616173	0.6866	1239	1559	1276.6	1091.6	771
DEqMS|FragPipe|top0|MinDet|lossf	DEqMS	FragPipe	top0	MinDet	lossf	0.629813	0.618411	1965	2558	0.706377	0.711253	2234	2271	0.744152	0.739256	1869	2673	0.752882	0.796812	195	154	0.711392	0.816736	123	49	1277.2	1541	772
DEqMS|FragPipe|top0|MinProb|lossf	DEqMS	FragPipe	top0	MinProb	lossf	0.631483	0.623166	1861	2310	0.707216	0.682893	2185	3545	0.745438	0.735765	1794	2838	0.747407	0.797853	317	144	0.692466	0.804019	241	122	1279.6	1791.8	773
ROTS|FragPipe|LFQ|blank|Rlr	ROTS	FragPipe	LFQ	blank	Rlr	0.693402	0.686818	284	359	0.732495	0.729547	980	1415	0.738032	0.756438	2247	1794	0.734573	0.751453	817	1244	0.554743	0.57336	2074	2690	1280.4	1500.4	774
ROTS|FragPipe|LFQ|min|Rlr	ROTS	FragPipe	LFQ	min	Rlr	0.629301	0.622585	1996	2345	0.723425	0.722767	1293	1701	0.759054	0.751622	1059	2069	0.74142	0.754953	504	1127	0.592159	0.614436	1551	2320	1280.6	1912.4	775
limma|FragPipe|top0|MinDet|Rlr	limma	FragPipe	top0	MinDet	Rlr	0.625156	0.615173	2264	2724	0.714175	0.722774	1805	1700	0.751072	0.754491	1433	1920	0.741033	0.797855	517	143	0.677791	0.818312	388	46	1281.4	1306.6	776
DEqMS|FragPipe|dlfq|blank|center.mean	DEqMS	FragPipe	dlfq	blank	center.mean	0.693256	0.688535	289	325	0.728286	0.730681	1144	1374	0.739043	0.754435	2199	1924	0.725193	0.772494	1190	638	0.588349	0.657509	1601	1853	1284.6	1222.8	777
DEqMS|FragPipe|top3|missForest|center.mean	DEqMS	FragPipe	top3	missForest	center.mean	0.646066	0.649287	1239	1199	0.71137	0.713738	1968	2157	0.743209	0.741553	1947	2570	0.732539	0.76212	906	916	0.679818	0.774598	364	537	1284.8	1475.8	778
DEqMS|FragPipe|top3|MinDet|center.median	DEqMS	FragPipe	top3	MinDet	center.median	0.631514	0.636764	1857	1656	0.711575	0.715976	1959	2049	0.74341	0.760267	1934	1578	0.744096	0.753432	409	1172	0.689059	0.798395	268	176	1285.4	1326.2	779
limma|FragPipe|top3|knn|blank	limma	FragPipe	top3	knn	blank	0.630668	0.632125	1910	1843	0.719224	0.744985	1496	877	0.750755	0.766988	1451	1266	0.735574	0.792784	772	203	0.647052	0.76344	802	665	1286.2	970.8	780
DEqMS|FragPipe|top3|nbavg|center.median	DEqMS	FragPipe	top3	nbavg	center.median	0.644206	0.626806	1291	2102	0.713825	0.716426	1819	2025	0.742308	0.75296	2018	1996	0.736591	0.73187	721	1834	0.662752	0.769333	584	599	1286.6	1711.2	781
ROTS|FragPipe|dlfq|knn|quantiles	ROTS	FragPipe	dlfq	knn	quantiles	0.634575	0.636911	1714	1650	0.722917	0.730727	1311	1368	0.756797	0.762348	1163	1494	0.727909	0.764192	1093	868	0.622663	0.69894	1161	1437	1288.4	1363.4	782
ROTS|FragPipe|top3|MinDet|Rlr	ROTS	FragPipe	top3	MinDet	Rlr	0.607065	0.584864	3199	4112	0.722041	0.723536	1355	1666	0.770019	0.786448	635	591	0.740676	0.785633	530	331	0.65272	0.782102	726	388	1289	1417.6	783
limma|FragPipe|top0|Impseqrob|blank	limma	FragPipe	top0	Impseqrob	blank	0.638308	0.660226	1531	954	0.715088	0.72863	1748	1455	0.748405	0.767578	1620	1239	0.731755	0.762388	940	907	0.660632	0.785056	619	331	1291.6	977.2	784
DEqMS|FragPipe|top0|bpca|center.mean	DEqMS	FragPipe	top0	bpca	center.mean	0.634736	0.634734	1702	1730	0.715176	0.715864	1739	2058	0.748558	0.752086	1612	2048	0.727744	0.74712	1100	1368	0.683756	0.783188	321	361	1294.8	1513	785
ROTS|FragPipe|LFQ|blank|center.median	ROTS	FragPipe	LFQ	blank	center.median	0.694098	0.705328	269	156	0.737868	0.781465	777	140	0.740912	0.786485	2102	589	0.723827	0.736178	1249	1707	0.552686	0.577558	2105	2650	1300.4	1048.4	786
ROTS|FragPipe|top0|nbavg|quantiles	ROTS	FragPipe	top0	nbavg	quantiles	0.609046	0.6086	3100	3024	0.722593	0.71837	1329	1910	0.765465	0.764853	792	1371	0.734754	0.761816	811	925	0.670866	0.762613	472	672	1300.8	1580.4	787
DEP|FragPipe|top3|missForest|center.median	DEP	FragPipe	top3	missForest	center.median	0.640444	0.643311	1433	1425	0.72168	0.730491	1378	1381	0.753952	0.765553	1306	1343	0.724914	0.746067	1209	1398	0.62101	0.652098	1183	1908	1301.8	1491	788
ROTS|FragPipe|LFQ|blank|center.mean	ROTS	FragPipe	LFQ	blank	center.mean	0.700883	0.7246	163	60	0.739059	0.778963	729	177	0.74134	0.784586	2068	636	0.719834	0.734041	1427	1775	0.550871	0.568902	2135	2730	1304.4	1075.6	789
DEqMS|FragPipe|LFQ|knn|center.mean	DEqMS	FragPipe	LFQ	knn	center.mean	0.674663	0.691841	686	293	0.721071	0.740524	1402	1005	0.733108	0.759329	2516	1637	0.737166	0.748457	682	1327	0.61545	0.743638	1246	969	1306.4	1046.2	790
ROTS|FragPipe|top0|missForest|quantiles	ROTS	FragPipe	top0	missForest	quantiles	0.600521	0.577974	3537	4422	0.722595	0.712175	1328	2234	0.77155	0.768228	580	1220	0.734278	0.773608	835	614	0.68986	0.778427	259	453	1307.8	1788.6	791
DEqMS|FragPipe|top0|mice|center.median	DEqMS	FragPipe	top0	mice	center.median	0.639017	0.627539	1485	2067	0.711778	0.701036	1946	2721	0.743965	0.73648	1881	2805	0.734299	0.761419	834	934	0.676722	0.785522	396	327	1308.4	1770.8	792
DEP|FragPipe|LFQ|zero|blank	DEP	FragPipe	LFQ	zero	blank	0.695846	0.686086	228	370	0.738667	0.75065	744	718	0.7481	0.776112	1636	902	0.719997	0.754144	1422	1144	0.516987	0.577621	2522	2649	1310.4	1156.6	793
DEqMS|FragPipe|top0|SeqKNN|center.mean	DEqMS	FragPipe	top0	SeqKNN	center.mean	0.646197	0.643843	1234	1406	0.711673	0.704846	1956	2531	0.7381	0.739842	2245	2645	0.737522	0.750205	661	1277	0.672136	0.75888	458	718	1310.8	1715.4	794
DEP|FragPipe|LFQ|Impseq|quantiles	DEP	FragPipe	LFQ	Impseq	quantiles	0.667767	0.661077	828	940	0.73068	0.771421	1054	292	0.747017	0.787828	1689	548	0.727656	0.743288	1105	1475	0.567376	0.652616	1883	1904	1311.8	1031.8	795
limma|FragPipe|dlfq|blank|center.mean	limma	FragPipe	dlfq	blank	center.mean	0.692733	0.684326	303	425	0.730006	0.73598	1084	1165	0.739706	0.756564	2164	1787	0.722776	0.761032	1302	944	0.579522	0.620968	1722	2251	1315	1314.4	796
proDA|FragPipe|top0|Impseq|Rlr	proDA	FragPipe	top0	Impseq	Rlr	0.625516	0.614004	2242	2781	0.716563	0.701338	1644	2709	0.758704	0.74151	1081	2574	0.734258	0.781553	837	406	0.648769	0.782856	777	371	1316.2	1768.2	797
DEP|FragPipe|top0|Impseq|lossf	DEP	FragPipe	top0	Impseq	lossf	0.62738	0.621472	2120	2403	0.722014	0.713803	1357	2154	0.764292	0.74329	842	2480	0.730211	0.752857	1002	1195	0.614131	0.593412	1262	2519	1316.6	2150.2	798
ROTS|FragPipe|top0|MinProb|center.median	ROTS	FragPipe	top0	MinProb	center.median	0.598574	0.579888	3663	4346	0.720809	0.736621	1408	1141	0.768608	0.787104	677	574	0.745618	0.783496	360	368	0.670788	0.801226	475	148	1316.6	1315.4	799
limma|FragPipe|top0|bpca|Rlr	limma	FragPipe	top0	bpca	Rlr	0.628726	0.622511	2047	2347	0.713193	0.720293	1855	1800	0.749691	0.743846	1535	2451	0.732734	0.753351	896	1176	0.690935	0.789132	253	287	1317.2	1612.2	800
limma|FragPipe|LFQ|mice|center.median	limma	FragPipe	LFQ	mice	center.median	0.687212	0.679765	401	558	0.727503	0.747476	1169	807	0.741481	0.760386	2060	1566	0.722223	0.745481	1330	1410	0.586734	0.674476	1626	1694	1317.2	1207	801
DEqMS|FragPipe|top3|knn|blank	DEqMS	FragPipe	top3	knn	blank	0.633862	0.646458	1753	1294	0.715023	0.724678	1755	1622	0.746172	0.755781	1756	1835	0.738232	0.798309	634	134	0.653656	0.7653	717	642	1323	1105.4	802
ROTS|FragPipe|top3|Impseq|Rlr	ROTS	FragPipe	top3	Impseq	Rlr	0.594456	0.566639	3875	4835	0.717289	0.706364	1601	2461	0.777093	0.760673	410	1557	0.739944	0.771461	562	672	0.700978	0.779452	182	444	1326	1993.8	803
DEP|FragPipe|top0|Impseq|Rlr	DEP	FragPipe	top0	Impseq	Rlr	0.626182	0.618383	2190	2559	0.721409	0.715904	1390	2056	0.763946	0.746057	862	2345	0.730184	0.737501	1003	1662	0.619754	0.603541	1200	2431	1329	2210.6	804
DEqMS|FragPipe|top0|MinDet|center.mean	DEqMS	FragPipe	top0	MinDet	center.mean	0.631404	0.626334	1864	2131	0.714238	0.715223	1799	2094	0.746671	0.751895	1719	2057	0.73541	0.757253	781	1054	0.670609	0.78081	482	416	1329	1550.4	805
proDA|FragPipe|LFQ|QRILC|Rlr	proDA	FragPipe	LFQ	QRILC	Rlr	0.674791	0.666506	683	829	0.715027	0.696059	1752	2971	0.73421	0.72084	2451	3451	0.75104	0.764913	223	851	0.592667	0.709868	1541	1345	1330	1889.4	806
DEqMS|FragPipe|top3|nbavg|lossf	DEqMS	FragPipe	top3	nbavg	lossf	0.635254	0.613211	1681	2807	0.709731	0.698899	2054	2821	0.741843	0.726629	2039	3225	0.74472	0.764388	388	864	0.669943	0.776371	491	487	1330.6	2040.8	807
DEqMS|FragPipe|top3|Impseq|lossf	DEqMS	FragPipe	top3	Impseq	lossf	0.63904	0.625056	1484	2207	0.707951	0.688804	2155	3283	0.744285	0.722364	1864	3383	0.733614	0.759833	854	974	0.686782	0.756637	298	752	1331	2119.8	808
limma|FragPipe|top3|nbavg|center.mean	limma	FragPipe	top3	nbavg	center.mean	0.637083	0.6312	1581	1887	0.716977	0.700099	1616	2760	0.744861	0.740179	1833	2632	0.731811	0.726363	936	1965	0.654137	0.753628	704	806	1334	2010	809
limma|FragPipe|top0|MinDet|center.mean	limma	FragPipe	top0	MinDet	center.mean	0.619076	0.623336	2587	2302	0.719473	0.721339	1485	1755	0.754435	0.757145	1276	1757	0.73452	0.753542	820	1168	0.668242	0.774909	504	533	1334.4	1503	810
limma|FragPipe|top3|Impseq|center.median	limma	FragPipe	top3	Impseq	center.median	0.626642	0.627621	2159	2062	0.718568	0.728698	1536	1451	0.750312	0.761787	1488	1517	0.729015	0.755055	1051	1124	0.673	0.765833	443	631	1335.4	1357	811
proDA|FragPipe|top0|Impseq|lossf	proDA	FragPipe	top0	Impseq	lossf	0.624211	0.618475	2320	2553	0.715827	0.699665	1696	2781	0.758372	0.739123	1094	2681	0.735286	0.77737	787	519	0.648208	0.764016	785	659	1336.4	1838.6	812
DEP|FragPipe|top0|bpca|center.median	DEP	FragPipe	top0	bpca	center.median	0.628874	0.63125	2031	1884	0.722809	0.735358	1315	1186	0.758576	0.762586	1086	1482	0.727747	0.758666	1098	1018	0.622955	0.665372	1159	1777	1337.8	1469.4	813
DEP|FragPipe|top0|MinProb|center.mean	DEP	FragPipe	top0	MinProb	center.mean	0.631921	0.634524	1846	1741	0.722841	0.72022	1314	1806	0.756139	0.755995	1196	1821	0.727397	0.744342	1116	1454	0.617668	0.65359	1219	1893	1338.2	1743	814
DEqMS|FragPipe|LFQ|Impseq|quantiles	DEqMS	FragPipe	LFQ	Impseq	quantiles	0.654228	0.66755	1050	800	0.72054	0.759063	1423	499	0.738667	0.778035	2216	842	0.734073	0.743106	840	1480	0.622158	0.749157	1167	880	1339.2	900.2	815
DEqMS|FragPipe|top3|Impseq|Rlr	DEqMS	FragPipe	top3	Impseq	Rlr	0.637226	0.622866	1574	2327	0.707966	0.692685	2153	3125	0.74352	0.728083	1920	3167	0.735299	0.760637	786	952	0.688617	0.776292	273	490	1341.2	2012.2	816
MSstats|FragPipe|all|TRUE|FALSE	MSstats	FragPipe	all	TRUE	FALSE	0.653068	0.665686	1067	841	0.722395	0.7463	1340	848	0.745538	0.776813	1788	879	0.730251	0.769021	999	745	0.593864	0.655143	1523	1875	1343.4	1037.6	817
DEqMS|FragPipe|LFQ|SeqKNN|quantiles	DEqMS	FragPipe	LFQ	SeqKNN	quantiles	0.661126	0.677323	935	635	0.718057	0.749572	1572	747	0.735148	0.763486	2398	1439	0.739967	0.745449	558	1413	0.61434	0.731189	1259	1128	1344.4	1072.4	818
limma|FragPipe|LFQ|min|lossf	limma	FragPipe	LFQ	min	lossf	0.640568	0.644137	1422	1389	0.713681	0.722219	1828	1723	0.73857	0.744653	2219	2405	0.751095	0.756552	222	1073	0.631603	0.800018	1035	162	1345.2	1350.4	819
DEqMS|FragPipe|top3|nbavg|Rlr	DEqMS	FragPipe	top3	nbavg	Rlr	0.635884	0.616128	1647	2681	0.708077	0.685187	2150	3450	0.741045	0.726005	2090	3241	0.746086	0.763666	347	878	0.669933	0.796233	492	197	1345.2	2089.4	820
proDA|FragPipe|top3|mice|blank	proDA	FragPipe	top3	mice	blank	0.6357	0.629326	1659	1967	0.716732	0.733959	1635	1233	0.75424	0.760921	1291	1546	0.732888	0.776052	890	558	0.614876	0.746621	1252	921	1345.4	1245	821
DEqMS|FragPipe|LFQ|QRILC|Rlr	DEqMS	FragPipe	LFQ	QRILC	Rlr	0.664963	0.659758	883	968	0.709768	0.686191	2051	3392	0.732708	0.713795	2530	3700	0.755405	0.768198	147	761	0.625969	0.794626	1119	217	1346	1807.6	822
DEP|FragPipe|LFQ|min|blank	DEP	FragPipe	LFQ	min	blank	0.651339	0.648309	1106	1225	0.725394	0.74222	1215	955	0.748906	0.776124	1585	900	0.729056	0.755224	1050	1118	0.575181	0.616895	1777	2292	1346.6	1298	823
ROTS|FragPipe|top3|Impseq|lossf	ROTS	FragPipe	top3	Impseq	lossf	0.597447	0.563753	3717	4954	0.716907	0.696751	1624	2931	0.775644	0.744142	454	2432	0.736623	0.760576	717	953	0.695587	0.765274	222	644	1346.8	2382.8	824
DEqMS|FragPipe|top0|nbavg|Rlr	DEqMS	FragPipe	top0	nbavg	Rlr	0.63226	0.618489	1828	2550	0.707544	0.690414	2168	3217	0.742418	0.722087	2012	3394	0.746799	0.774932	337	580	0.676972	0.81402	393	62	1347.6	1960.6	825
limma|FragPipe|top0|Impseq|quantiles	limma	FragPipe	top0	Impseq	quantiles	0.618186	0.622014	2641	2378	0.719967	0.716496	1452	2023	0.758923	0.763319	1067	1446	0.724786	0.745606	1217	1406	0.679663	0.77647	367	486	1348.8	1547.8	826
DEP|FragPipe|dlfq|blank|center.mean	DEP	FragPipe	dlfq	blank	center.mean	0.691379	0.686664	335	361	0.73388	0.738362	920	1095	0.745232	0.760348	1808	1571	0.720491	0.753892	1402	1156	0.538829	0.636058	2280	2072	1349	1251	827
proDA|FragPipe|top0|SeqKNN|center.median	proDA	FragPipe	top0	SeqKNN	center.median	0.644657	0.646889	1277	1275	0.718961	0.71877	1513	1879	0.745843	0.746541	1770	2328	0.734722	0.788647	813	276	0.604644	0.738083	1372	1046	1349	1360.8	828
proDA|FragPipe|dlfq|zero|center.mean	proDA	FragPipe	dlfq	zero	center.mean	0.662657	0.664226	914	868	0.731212	0.723769	1037	1656	0.756182	0.762914	1194	1471	0.722276	0.775274	1328	576	0.539419	0.663536	2274	1790	1349.4	1272.2	829
DEP|FragPipe|top3|mice|blank	DEP	FragPipe	top3	mice	blank	0.634582	0.627764	1713	2058	0.718597	0.739158	1532	1057	0.757952	0.764616	1121	1392	0.727648	0.767121	1106	796	0.612517	0.661815	1277	1814	1349.8	1423.4	830
ROTS|FragPipe|top3|SeqKNN|center.mean	ROTS	FragPipe	top3	SeqKNN	center.mean	0.607648	0.594658	3172	3645	0.719514	0.722593	1482	1705	0.760408	0.770752	1003	1115	0.73734	0.761314	671	937	0.67415	0.766672	422	623	1350	1605	831
ROTS|FragPipe|top0|QRILC|lossf	ROTS	FragPipe	top0	QRILC	lossf	0.612912	0.605427	2933	3157	0.714374	0.697867	1793	2877	0.761923	0.754156	948	1936	0.745641	0.791196	357	234	0.652885	0.78526	724	328	1351	1706.4	832
limma|FragPipe|LFQ|QRILC|center.mean	limma	FragPipe	LFQ	QRILC	center.mean	0.676982	0.677969	624	606	0.716418	0.733432	1654	1247	0.729679	0.750986	2699	2113	0.741113	0.753789	515	1161	0.61199	0.76925	1284	602	1355.2	1145.8	833
limma|FragPipe|top3|SeqKNN|center.mean	limma	FragPipe	top3	SeqKNN	center.mean	0.635874	0.643957	1649	1402	0.72062	0.728666	1421	1453	0.748178	0.746523	1629	2329	0.725141	0.752098	1195	1223	0.641742	0.735914	895	1069	1357.8	1495.2	834
DEP|FragPipe|LFQ|blank|blank	DEP	FragPipe	LFQ	blank	blank	0.707882	0.692799	79	280	0.738342	0.762556	760	436	0.742295	0.771641	2019	1081	0.724174	0.753925	1241	1154	0.501167	0.563357	2694	2779	1358.6	1146	835
DEqMS|FragPipe|LFQ|blank|Rlr	DEqMS	FragPipe	LFQ	blank	Rlr	0.692613	0.696728	305	242	0.7252	0.751334	1222	709	0.731482	0.763166	2596	1458	0.738169	0.771731	640	661	0.557885	0.602025	2036	2448	1359.8	1103.6	836
DEqMS|FragPipe|top0|MinProb|Rlr	DEqMS	FragPipe	top0	MinProb	Rlr	0.629162	0.622999	2008	2320	0.704233	0.676564	2358	3793	0.743043	0.735065	1957	2854	0.749835	0.802408	253	98	0.693023	0.823964	237	32	1362.6	1819.4	837
proDA|FragPipe|LFQ|zero|Rlr	proDA	FragPipe	LFQ	zero	Rlr	0.67678	0.667208	634	811	0.72243	0.731231	1339	1345	0.740387	0.760776	2131	1554	0.738768	0.767094	614	798	0.552986	0.61663	2097	2294	1363	1360.4	838
DEqMS|FragPipe|LFQ|min|blank	DEqMS	FragPipe	LFQ	min	blank	0.638327	0.631177	1530	1888	0.715301	0.729201	1733	1437	0.737894	0.769751	2256	1151	0.750122	0.759711	245	978	0.63056	0.795073	1052	212	1363.2	1133.2	839
DEP|FragPipe|LFQ|nbavg|quantiles	DEP	FragPipe	LFQ	nbavg	quantiles	0.665775	0.637457	866	1627	0.722708	0.754585	1321	622	0.740626	0.772235	2118	1052	0.729646	0.735807	1021	1718	0.596603	0.702634	1492	1412	1363.6	1286.2	840
DEqMS|FragPipe|dlfq|MinProb|quantiles	DEqMS	FragPipe	dlfq	MinProb	quantiles	0.635037	0.632553	1690	1820	0.712275	0.724619	1919	1625	0.74257	0.764361	1999	1397	0.740284	0.762545	541	903	0.655453	0.752607	686	824	1367	1313.8	841
ROTS|FragPipe|top0|mice|blank	ROTS	FragPipe	top0	mice	blank	0.594909	0.567751	3850	4799	0.715733	0.714703	1704	2118	0.771795	0.785137	570	623	0.740526	0.755197	535	1119	0.701408	0.810042	180	83	1367.8	1748.4	842
DEqMS|FragPipe|top0|QRILC|center.median	DEqMS	FragPipe	top0	QRILC	center.median	0.644043	0.645828	1295	1312	0.708557	0.71197	2117	2244	0.739442	0.741239	2180	2589	0.74073	0.782013	528	397	0.653451	0.760683	720	696	1368	1447.6	843
DEP|FragPipe|LFQ|zero|lossf	DEP	FragPipe	LFQ	zero	lossf	0.690773	0.674012	347	704	0.736086	0.76343	841	418	0.744832	0.775961	1835	910	0.723352	0.754055	1274	1151	0.514175	0.565671	2558	2761	1371	1188.8	844
DEP|FragPipe|top0|knn|blank	DEP	FragPipe	top0	knn	blank	0.631621	0.641744	1853	1476	0.72264	0.744024	1325	899	0.755053	0.771427	1245	1089	0.727697	0.769379	1102	739	0.605141	0.649952	1369	1933	1378.8	1227.2	845
DEP|FragPipe|top0|nbavg|center.mean	DEP	FragPipe	top0	nbavg	center.mean	0.632428	0.622812	1818	2328	0.723178	0.722511	1302	1712	0.754035	0.754825	1301	1908	0.722382	0.730113	1324	1881	0.622994	0.675978	1156	1680	1380.2	1901.8	846
proDA|FragPipe|top3|QRILC|blank	proDA	FragPipe	top3	QRILC	blank	0.63905	0.647047	1482	1272	0.714709	0.732939	1774	1274	0.752739	0.759015	1356	1655	0.733584	0.776584	858	544	0.600204	0.724914	1434	1208	1380.8	1190.6	847
DEqMS|FragPipe|top0|blank|blank	DEqMS	FragPipe	top0	blank	blank	0.655601	0.65692	1022	1020	0.718203	0.716956	1555	1987	0.742236	0.767805	2022	1231	0.731687	0.779595	942	464	0.604008	0.69297	1383	1496	1384.8	1239.6	848
ROTS|FragPipe|top3|MinProb|center.median	ROTS	FragPipe	top3	MinProb	center.median	0.604798	0.596866	3308	3552	0.718098	0.740295	1569	1017	0.764603	0.775801	835	913	0.74015	0.79056	545	248	0.656662	0.790057	668	272	1385	1200.4	849
ROTS|FragPipe|LFQ|mice|center.mean	ROTS	FragPipe	LFQ	mice	center.mean	0.648221	0.636855	1178	1654	0.72169	0.71917	1376	1858	0.748363	0.764256	1622	1403	0.723057	0.740847	1290	1568	0.598794	0.70863	1459	1361	1385	1568.8	850
proDA|FragPipe|top0|Impseq|center.mean	proDA	FragPipe	top0	Impseq	center.mean	0.625782	0.621116	2225	2421	0.726204	0.721035	1193	1773	0.763149	0.763411	899	1442	0.720384	0.766302	1407	815	0.61948	0.762975	1205	669	1385.8	1424	851
proDA|FragPipe|LFQ|blank|Rlr	proDA	FragPipe	LFQ	blank	Rlr	0.697967	0.681251	200	516	0.726815	0.762618	1179	432	0.731392	0.771509	2604	1084	0.739017	0.757503	603	1046	0.5336	0.563603	2345	2772	1386.2	1170	852
DEP|FragPipe|LFQ|blank|lossf	DEP	FragPipe	LFQ	blank	lossf	0.703702	0.688085	134	334	0.735892	0.766711	849	358	0.739803	0.77534	2160	925	0.725554	0.753111	1175	1183	0.50836	0.547692	2622	2906	1388	1141.2	853
proDA|FragPipe|top3|bpca|blank	proDA	FragPipe	top3	bpca	blank	0.629492	0.633036	1985	1799	0.715612	0.730321	1714	1389	0.752701	0.776801	1357	880	0.733265	0.788236	868	281	0.633144	0.772908	1018	557	1388.4	981.2	854
MSstats|FragPipe|all|FALSE|FALSE	MSstats	FragPipe	all	FALSE	FALSE	0.650001	0.667411	1132	805	0.721711	0.734753	1373	1202	0.744524	0.76709	1853	1261	0.732408	0.76973	912	723	0.582975	0.63692	1680	2065	1390	1211.2	855
DEqMS|FragPipe|top0|bpca|Rlr	DEqMS	FragPipe	top0	bpca	Rlr	0.633272	0.615204	1783	2722	0.706432	0.689814	2229	3242	0.743435	0.725298	1933	3272	0.735097	0.752518	796	1206	0.696716	0.789408	211	283	1390.4	2145	856
ROTS|FragPipe|top0|Impseq|center.mean	ROTS	FragPipe	top0	Impseq	center.mean	0.591426	0.567351	4022	4810	0.721854	0.712586	1364	2213	0.777364	0.772029	401	1064	0.731526	0.752591	950	1202	0.695954	0.781994	218	390	1391	1935.8	857
limma|FragPipe|LFQ|missForest|quantiles	limma	FragPipe	LFQ	missForest	quantiles	0.680361	0.691842	532	292	0.72511	0.752783	1228	661	0.737914	0.766502	2255	1285	0.724014	0.74363	1246	1468	0.58135	0.698583	1699	1439	1392	1029	858
DEP|FragPipe|top0|missForest|quantiles	DEP	FragPipe	top0	missForest	quantiles	0.631414	0.640553	1863	1515	0.720348	0.721316	1432	1759	0.754169	0.755919	1296	1827	0.723824	0.738061	1250	1645	0.625226	0.683484	1134	1603	1395	1669.8	859
DEqMS|FragPipe|top3|SeqKNN|center.mean	DEqMS	FragPipe	top3	SeqKNN	center.mean	0.644241	0.642868	1290	1439	0.715741	0.716577	1703	2015	0.741013	0.743191	2093	2490	0.727672	0.757429	1104	1047	0.647235	0.736384	799	1064	1397.8	1611	860
ROTS|FragPipe|top0|bpca|lossf	ROTS	FragPipe	top0	bpca	lossf	0.5996	0.570019	3595	4718	0.715024	0.699654	1754	2784	0.770681	0.758723	612	1671	0.734273	0.770236	836	710	0.697874	0.774519	205	538	1400.4	2084.2	861
ttest|FragPipe|LFQ|MinDet|blank	ttest	FragPipe	LFQ	MinDet	blank	0.65416	0.648375	1052	1222	0.724627	0.713287	1245	2180	0.751196	0.755169	1425	1881	0.728838	0.757052	1060	1059	0.543327	0.635813	2221	2075	1400.6	1683.4	862
limma|FragPipe|top0|QRILC|lossf	limma	FragPipe	top0	QRILC	lossf	0.635323	0.638976	1678	1576	0.706072	0.704668	2255	2545	0.743772	0.72842	1904	3151	0.741485	0.78891	499	268	0.656553	0.7878	670	304	1401.2	1568.8	863
proDA|FragPipe|top3|missForest|lossf	proDA	FragPipe	top3	missForest	lossf	0.636259	0.648248	1624	1230	0.709352	0.714424	2074	2127	0.746453	0.735118	1733	2852	0.738841	0.787704	611	294	0.636459	0.758516	978	721	1404	1444.8	864
limma|FragPipe|top3|MinProb|Rlr	limma	FragPipe	top3	MinProb	Rlr	0.625813	0.623597	2223	2293	0.707786	0.707154	2161	2430	0.74516	0.738734	1814	2697	0.74297	0.791062	448	236	0.67734	0.795797	389	202	1407	1571.6	865
limma|FragPipe|top3|MinDet|Rlr	limma	FragPipe	top3	MinDet	Rlr	0.622762	0.621977	2393	2381	0.707202	0.710117	2187	2316	0.743171	0.738863	1948	2689	0.748304	0.794512	288	183	0.695201	0.806928	226	103	1408.4	1534.4	866
limma|FragPipe|top3|Impseq|Rlr	limma	FragPipe	top3	Impseq	Rlr	0.626174	0.620116	2191	2477	0.71083	0.708384	2003	2391	0.747646	0.73868	1651	2702	0.733896	0.762308	842	911	0.680103	0.775216	362	521	1409.8	1800.4	867
limma|FragPipe|top0|nbavg|quantiles	limma	FragPipe	top0	nbavg	quantiles	0.634603	0.640443	1710	1520	0.71482	0.711664	1769	2254	0.744708	0.749501	1839	2199	0.728062	0.718986	1088	2101	0.658213	0.756318	648	763	1410.8	1767.4	868
DEqMS|FragPipe|LFQ|mice|center.median	DEqMS	FragPipe	LFQ	mice	center.median	0.681601	0.682374	506	480	0.7212	0.731668	1394	1326	0.736795	0.750159	2312	2168	0.722529	0.742014	1318	1521	0.593741	0.678763	1526	1649	1411.2	1428.8	869
limma|FragPipe|LFQ|blank|Rlr	limma	FragPipe	LFQ	blank	Rlr	0.695102	0.68582	238	380	0.725771	0.759212	1202	497	0.730356	0.769088	2662	1185	0.734476	0.756058	825	1086	0.549097	0.568045	2155	2739	1416.4	1177.4	870
DEP|FragPipe|top0|nbavg|Rlr	DEP	FragPipe	top0	nbavg	Rlr	0.632869	0.625984	1802	2150	0.719076	0.715275	1506	2092	0.75549	0.755091	1222	1887	0.727448	0.744067	1113	1462	0.599057	0.625182	1456	2211	1419.8	1960.4	871
ROTS|FragPipe|top3|knn|blank	ROTS	FragPipe	top3	knn	blank	0.609431	0.606947	3081	3094	0.719097	0.750138	1502	735	0.760994	0.777811	976	852	0.735707	0.782986	765	382	0.648942	0.778979	775	447	1419.8	1102	872
limma|FragPipe|top3|Impseq|lossf	limma	FragPipe	top3	Impseq	lossf	0.627613	0.623684	2107	2288	0.710519	0.700416	2019	2747	0.747472	0.734324	1655	2888	0.731867	0.759572	932	984	0.677876	0.756112	387	767	1420	1934.8	873
limma|FragPipe|top0|QRILC|Rlr	limma	FragPipe	top0	QRILC	Rlr	0.634859	0.646652	1698	1284	0.704892	0.707929	2329	2404	0.742759	0.730496	1983	3059	0.743304	0.787783	435	293	0.657398	0.805575	657	111	1420.4	1430.2	874
limma|FragPipe|top0|QRILC|center.mean	limma	FragPipe	top0	QRILC	center.mean	0.636152	0.641633	1634	1480	0.712181	0.717124	1926	1974	0.7439	0.744504	1891	2413	0.734884	0.775906	806	560	0.644017	0.7602	853	705	1422	1426.4	875
DEP|FragPipe|LFQ|QRILC|center.median	DEP	FragPipe	LFQ	QRILC	center.median	0.678497	0.682243	574	483	0.719003	0.734838	1510	1198	0.734822	0.752215	2421	2041	0.732951	0.742689	889	1492	0.579995	0.607833	1719	2391	1422.6	1521	876
proDA|FragPipe|LFQ|mice|center.median	proDA	FragPipe	LFQ	mice	center.median	0.686371	0.679382	418	571	0.728118	0.746179	1150	852	0.74067	0.75897	2116	1657	0.722931	0.738768	1296	1625	0.550717	0.66638	2136	1770	1423.2	1295	877
proDA|FragPipe|dlfq|blank|center.median	proDA	FragPipe	dlfq	blank	center.median	0.692913	0.684981	297	405	0.73205	0.740166	1002	1024	0.741739	0.761947	2045	1508	0.722912	0.766893	1297	801	0.520215	0.604114	2479	2423	1424	1232.2	878
proDA|FragPipe|top3|missForest|center.median	proDA	FragPipe	top3	missForest	center.median	0.64145	0.641855	1390	1472	0.718682	0.725823	1525	1568	0.750103	0.760753	1502	1556	0.72201	0.780917	1338	425	0.60515	0.735518	1367	1074	1424.4	1219	879
proDA|FragPipe|top0|bpca|center.median	proDA	FragPipe	top0	bpca	center.median	0.629128	0.62973	2012	1944	0.720055	0.731621	1448	1328	0.755148	0.758702	1240	1672	0.724189	0.765586	1238	837	0.620944	0.760256	1185	703	1424.6	1296.8	880
proDA|FragPipe|top0|SeqKNN|lossf	proDA	FragPipe	top0	SeqKNN	lossf	0.636203	0.634657	1629	1736	0.709288	0.685396	2081	3439	0.743232	0.720723	1945	3459	0.743333	0.788693	433	275	0.631532	0.767484	1038	613	1425.2	1904.4	881
ROTS|FragPipe|top3|MinDet|center.median	ROTS	FragPipe	top3	MinDet	center.median	0.599425	0.597126	3605	3540	0.716751	0.73891	1634	1069	0.763557	0.781464	877	727	0.743329	0.778405	434	497	0.663348	0.796886	579	191	1425.8	1204.8	882
DEP|FragPipe|top0|MinDet|center.median	DEP	FragPipe	top0	MinDet	center.median	0.621147	0.610462	2486	2925	0.723213	0.728057	1300	1477	0.758078	0.765053	1115	1362	0.725636	0.729399	1171	1893	0.62933	0.680961	1069	1626	1428.2	1856.6	883
limma|FragPipe|dlfq|min|center.median	limma	FragPipe	dlfq	min	center.median	0.623591	0.624983	2355	2215	0.715791	0.733171	1698	1262	0.749783	0.77693	1525	874	0.737479	0.772096	665	649	0.641513	0.714755	900	1307	1428.6	1261.4	884
ROTS|FragPipe|top3|bpca|blank	ROTS	FragPipe	top3	bpca	blank	0.595742	0.575785	3807	4507	0.716858	0.718493	1629	1902	0.769791	0.787111	642	573	0.735164	0.76443	792	861	0.68858	0.787982	274	301	1428.8	1628.8	885
limma|FragPipe|top3|Impseqrob|blank	limma	FragPipe	top3	Impseqrob	blank	0.637735	0.65116	1550	1156	0.711979	0.729334	1931	1430	0.74908	0.758873	1578	1661	0.727057	0.759501	1128	986	0.636266	0.777253	983	461	1434	1138.8	886
proDA|FragPipe|top0|MinDet|center.median	proDA	FragPipe	top0	MinDet	center.median	0.619047	0.612215	2591	2847	0.717128	0.717369	1605	1959	0.751503	0.758509	1411	1680	0.73639	0.780975	734	422	0.644852	0.783093	841	365	1436.4	1454.6	887
DEP|FragPipe|LFQ|MinDet|center.mean	DEP	FragPipe	LFQ	MinDet	center.mean	0.663477	0.66898	906	776	0.729162	0.748927	1118	770	0.748661	0.772968	1602	1026	0.719634	0.758543	1435	1024	0.551591	0.640379	2123	2043	1436.8	1127.8	888
DEP|FragPipe|top3|bpca|blank	DEP	FragPipe	top3	bpca	blank	0.629321	0.633196	1993	1791	0.718142	0.734189	1560	1223	0.755967	0.780051	1199	780	0.727568	0.764247	1108	867	0.606967	0.663264	1342	1793	1440.4	1290.8	889
DEqMS|FragPipe|top3|MinProb|center.mean	DEqMS	FragPipe	top3	MinProb	center.mean	0.634632	0.633802	1708	1760	0.708156	0.706067	2148	2472	0.73948	0.749152	2176	2218	0.736937	0.747485	699	1358	0.670721	0.742103	479	996	1442	1760.8	890
DEP|FragPipe|LFQ|Impseqrob|Rlr	DEP	FragPipe	LFQ	Impseqrob	Rlr	0.687194	0.676986	402	646	0.733262	0.753367	949	644	0.745432	0.776067	1795	904	0.720978	0.756229	1380	1081	0.500942	0.55503	2695	2855	1444.2	1226	891
DEP|FragPipe|top0|nbavg|lossf	DEP	FragPipe	top0	nbavg	lossf	0.633725	0.622086	1758	2371	0.719659	0.703764	1465	2582	0.755929	0.753974	1202	1947	0.72437	0.744007	1229	1463	0.590609	0.613398	1573	2327	1445.4	2138	892
proDA|FragPipe|top0|MinDet|lossf	proDA	FragPipe	top0	MinDet	lossf	0.623976	0.615405	2330	2713	0.706921	0.693865	2200	3072	0.743103	0.737792	1954	2744	0.747127	0.792698	326	206	0.674279	0.794402	419	221	1445.8	1791.2	893
DEqMS|FragPipe|top3|Impseq|center.mean	DEqMS	FragPipe	top3	Impseq	center.mean	0.63512	0.633287	1687	1786	0.712232	0.711654	1923	2258	0.741611	0.749289	2054	2208	0.727109	0.75316	1127	1182	0.673187	0.75968	441	709	1446.4	1628.6	894
limma|FragPipe|top3|MinDet|center.mean	limma	FragPipe	top3	MinDet	center.mean	0.618697	0.617477	2611	2607	0.711521	0.718243	1962	1918	0.745905	0.755525	1767	1854	0.739547	0.74701	580	1373	0.683503	0.786051	327	321	1449.4	1614.6	895
proDA|FragPipe|top3|SeqKNN|Rlr	proDA	FragPipe	top3	SeqKNN	Rlr	0.634792	0.631662	1701	1863	0.715484	0.702547	1721	2644	0.750087	0.741176	1504	2591	0.733592	0.799334	856	123	0.59857	0.760783	1467	693	1449.8	1582.8	896
DEP|FragPipe|top0|SeqKNN|center.median	DEP	FragPipe	top0	SeqKNN	center.median	0.645925	0.64877	1242	1207	0.722671	0.725648	1323	1576	0.74999	0.750504	1513	2145	0.720324	0.725375	1411	1990	0.575255	0.587312	1775	2569	1452.8	1897.4	897
ROTS|FragPipe|top0|bpca|center.median	ROTS	FragPipe	top0	bpca	center.median	0.594303	0.571097	3880	4684	0.715577	0.705412	1715	2505	0.769313	0.76678	655	1272	0.735234	0.744762	789	1443	0.695213	0.780304	225	423	1452.8	2065.4	898
DEqMS|FragPipe|top3|nbavg|center.mean	DEqMS	FragPipe	top3	nbavg	center.mean	0.639754	0.618472	1455	2554	0.7088	0.704767	2105	2534	0.737299	0.739563	2283	2653	0.734641	0.732236	815	1826	0.661017	0.755797	612	773	1454	2068	899
DEP|FragPipe|dlfq|min|blank	DEP	FragPipe	dlfq	min	blank	0.62482	0.624598	2289	2235	0.720256	0.733449	1439	1246	0.755982	0.760316	1198	1576	0.72875	0.754808	1062	1129	0.612011	0.645102	1283	1992	1454.2	1635.6	900
DEP|FragPipe|LFQ|mice|Rlr	DEP	FragPipe	LFQ	mice	Rlr	0.684549	0.680444	455	536	0.733459	0.737822	936	1110	0.746752	0.750744	1712	2133	0.719492	0.76489	1438	853	0.497405	0.602736	2739	2442	1456	1414.8	901
ROTS|FragPipe|top3|Impseq|center.median	ROTS	FragPipe	top3	Impseq	center.median	0.592788	0.569689	3955	4730	0.71838	0.706017	1548	2474	0.772678	0.773274	535	1014	0.731296	0.758664	956	1019	0.686969	0.777626	295	457	1457.8	1938.8	902
DEP|FragPipe|top3|missForest|center.mean	DEP	FragPipe	top3	missForest	center.mean	0.636246	0.645799	1626	1313	0.715542	0.716946	1717	1988	0.748826	0.751262	1593	2092	0.723536	0.741907	1259	1525	0.625854	0.680682	1121	1628	1463.2	1709.2	903
DEP|FragPipe|LFQ|QRILC|Rlr	DEP	FragPipe	LFQ	QRILC	Rlr	0.677764	0.673944	597	706	0.723553	0.706348	1284	2465	0.743926	0.732105	1884	2980	0.724866	0.758834	1213	1014	0.533941	0.604825	2342	2416	1464	1916.2	904
limma|FragPipe|top0|bpca|lossf	limma	FragPipe	top0	bpca	lossf	0.62697	0.624851	2142	2222	0.709443	0.719465	2070	1842	0.745317	0.743929	1801	2447	0.729666	0.750062	1020	1282	0.687369	0.770125	289	590	1464.4	1676.6	905
limma|FragPipe|top3|MinProb|center.mean	limma	FragPipe	top3	MinProb	center.mean	0.623459	0.624428	2366	2247	0.712383	0.715444	1905	2083	0.746866	0.748168	1703	2258	0.735001	0.751599	800	1239	0.665032	0.738909	551	1034	1465	1772.2	906
ROTS|FragPipe|top3|missForest|quantiles	ROTS	FragPipe	top3	missForest	quantiles	0.596506	0.569951	3772	4720	0.71858	0.712537	1534	2215	0.767516	0.780088	721	776	0.731246	0.764082	962	871	0.681352	0.779843	349	436	1467.6	1803.6	907
proDA|FragPipe|top0|knn|blank	proDA	FragPipe	top0	knn	blank	0.627139	0.641193	2134	1489	0.717931	0.738056	1577	1103	0.750527	0.764361	1474	1398	0.732569	0.792317	903	218	0.614956	0.764843	1251	647	1467.8	971	908
proDA|FragPipe|top0|MinProb|center.median	proDA	FragPipe	top0	MinProb	center.median	0.630186	0.62486	1945	2221	0.719323	0.722252	1492	1721	0.751951	0.755846	1389	1833	0.726751	0.784467	1139	346	0.60408	0.745705	1381	939	1469.2	1412	909
proDA|FragPipe|top3|SeqKNN|lossf	proDA	FragPipe	top3	SeqKNN	lossf	0.635143	0.628546	1685	2007	0.714937	0.695987	1761	2975	0.749157	0.740611	1569	2612	0.732408	0.790975	913	238	0.600537	0.745013	1428	946	1471.2	1755.6	910
DEP|FragPipe|top3|SeqKNN|center.mean	DEP	FragPipe	top3	SeqKNN	center.mean	0.634602	0.643817	1711	1408	0.720288	0.72796	1436	1483	0.748014	0.746166	1638	2341	0.72561	0.744937	1172	1433	0.601771	0.661336	1405	1821	1472.4	1697.2	911
proDA|FragPipe|LFQ|QRILC|center.median	proDA	FragPipe	LFQ	QRILC	center.median	0.676893	0.676559	631	661	0.712411	0.730077	1901	1397	0.725183	0.746163	2949	2342	0.745775	0.753721	355	1164	0.593548	0.713536	1529	1314	1473	1375.6	912
DEP|FragPipe|top0|SeqKNN|Rlr	DEP	FragPipe	top0	SeqKNN	Rlr	0.641907	0.64893	1370	1205	0.716399	0.716612	1655	2012	0.750398	0.741595	1481	2567	0.726967	0.738498	1131	1631	0.578556	0.568426	1738	2733	1475	2029.6	913
proDA|FragPipe|top3|missForest|Rlr	proDA	FragPipe	top3	missForest	Rlr	0.638499	0.651074	1516	1159	0.708931	0.713118	2098	2191	0.742477	0.737496	2009	2757	0.737306	0.793057	672	199	0.628089	0.769747	1081	594	1475.2	1380	914
DEqMS|FragPipe|top0|MinDet|Rlr	DEqMS	FragPipe	top0	MinDet	Rlr	0.625372	0.624819	2250	2224	0.704036	0.704129	2371	2564	0.742198	0.738868	2023	2687	0.744032	0.79829	412	135	0.683536	0.82588	325	27	1476.2	1527.4	915
limma|FragPipe|top0|mice|center.mean	limma	FragPipe	top0	mice	center.mean	0.624613	0.639088	2299	1571	0.712572	0.709839	1886	2327	0.746711	0.739182	1713	2676	0.729228	0.735873	1041	1717	0.6727	0.800416	449	158	1477.6	1689.8	916
DEP|FragPipe|top0|Impseq|quantiles	DEP	FragPipe	top0	Impseq	quantiles	0.61859	0.622062	2620	2373	0.720156	0.71652	1445	2020	0.759011	0.763224	1062	1454	0.726878	0.75292	1135	1192	0.625363	0.667439	1130	1759	1478.4	1759.6	917
limma|FragPipe|top0|mice|lossf	limma	FragPipe	top0	mice	lossf	0.626017	0.610203	2204	2939	0.707753	0.703537	2163	2591	0.746766	0.72793	1711	3175	0.732544	0.771465	905	671	0.675312	0.800153	411	161	1478.8	1907.4	918
DEP|FragPipe|top3|nbavg|center.median	DEP	FragPipe	top3	nbavg	center.median	0.632414	0.626145	1819	2140	0.720493	0.715634	1425	2071	0.751417	0.761452	1415	1533	0.719639	0.733997	1434	1776	0.609963	0.662777	1310	1802	1480.6	1864.4	919
ROTS|FragPipe|top0|MinProb|center.mean	ROTS	FragPipe	top0	MinProb	center.mean	0.594109	0.575132	3891	4535	0.716295	0.731449	1664	1335	0.764727	0.781446	833	728	0.742203	0.790621	478	246	0.665244	0.790951	545	262	1482.2	1421.2	920
limma|FragPipe|top0|min|blank	limma	FragPipe	top0	min	blank	0.61037	0.604428	3049	3202	0.709087	0.722021	2090	1732	0.752429	0.774443	1369	960	0.742434	0.790992	468	237	0.672807	0.802694	447	134	1484.6	1253	921
ROTS|FragPipe|top0|QRILC|center.median	ROTS	FragPipe	top0	QRILC	center.median	0.600578	0.600189	3536	3389	0.717052	0.731238	1610	1344	0.765085	0.76308	819	1464	0.739141	0.767681	596	776	0.643187	0.752286	873	829	1486.8	1560.4	922
ROTS|FragPipe|top3|blank|blank	ROTS	FragPipe	top3	blank	blank	0.62663	0.631495	2160	1873	0.72837	0.728108	1142	1474	0.751082	0.765786	1431	1331	0.726694	0.76576	1140	834	0.591447	0.645157	1564	1990	1487.4	1500.4	923
DEP|FragPipe|dlfq|Impseqrob|quantiles	DEP	FragPipe	dlfq	Impseqrob	quantiles	0.665514	0.661505	872	927	0.727768	0.734569	1161	1211	0.750398	0.766554	1480	1281	0.719424	0.759294	1441	996	0.519619	0.588754	2484	2557	1487.6	1394.4	924
limma|FragPipe|top3|MinProb|lossf	limma	FragPipe	top3	MinProb	lossf	0.624105	0.620888	2323	2437	0.708194	0.692682	2147	3126	0.745468	0.7381	1791	2733	0.737954	0.790937	646	239	0.665997	0.783851	535	347	1488.4	1776.4	925
limma|FragPipe|LFQ|Impseqrob|center.median	limma	FragPipe	LFQ	Impseqrob	center.median	0.684673	0.685708	451	386	0.719668	0.757104	1463	553	0.72993	0.769956	2686	1143	0.723621	0.742526	1257	1504	0.589342	0.60891	1589	2377	1489.2	1192.6	926
DEqMS|FragPipe|top3|MinProb|Rlr	DEqMS	FragPipe	top3	MinProb	Rlr	0.629615	0.620919	1978	2433	0.701301	0.688529	2507	3302	0.737663	0.74029	2266	2625	0.745415	0.799112	365	126	0.681975	0.804054	339	121	1491	1721.4	927
proDA|FragPipe|dlfq|blank|center.mean	proDA	FragPipe	dlfq	blank	center.mean	0.690063	0.683033	357	458	0.729846	0.735981	1089	1164	0.739853	0.757866	2158	1721	0.720963	0.760877	1381	949	0.519577	0.600688	2485	2464	1494	1351.2	928
DEP|FragPipe|top3|SeqKNN|Rlr	DEP	FragPipe	top3	SeqKNN	Rlr	0.634015	0.648127	1746	1237	0.720443	0.710442	1429	2308	0.755242	0.74546	1235	2371	0.724165	0.755654	1242	1106	0.57037	0.580189	1852	2627	1500.8	1929.8	929
proDA|FragPipe|top0|SeqKNN|Rlr	proDA	FragPipe	top0	SeqKNN	Rlr	0.636503	0.632224	1607	1838	0.709667	0.696501	2059	2948	0.743919	0.73338	1886	2927	0.736497	0.798286	726	136	0.616788	0.779875	1230	434	1501.6	1656.6	930
DEqMS|FragPipe|LFQ|Impseqrob|center.median	DEqMS	FragPipe	LFQ	Impseqrob	center.median	0.686752	0.685722	411	385	0.71754	0.746527	1589	842	0.728733	0.765788	2754	1330	0.723616	0.739391	1258	1609	0.595554	0.623601	1502	2229	1502.8	1279	931
DEqMS|FragPipe|dlfq|min|blank	DEqMS	FragPipe	dlfq	min	blank	0.615288	0.616733	2814	2644	0.709696	0.719036	2056	1862	0.745207	0.749012	1810	2224	0.749928	0.785004	249	340	0.662712	0.786894	585	312	1502.8	1476.4	932
ROTS|FragPipe|LFQ|min|lossf	ROTS	FragPipe	LFQ	min	lossf	0.619962	0.62307	2544	2316	0.717047	0.70526	1612	2512	0.754698	0.736322	1261	2814	0.741447	0.757819	503	1039	0.588491	0.61838	1598	2281	1503.6	2192.4	933
limma|FragPipe|LFQ|MinProb|quantiles	limma	FragPipe	LFQ	MinProb	quantiles	0.64726	0.652796	1202	1104	0.711723	0.738359	1951	1096	0.731856	0.767165	2574	1259	0.738441	0.746367	622	1392	0.621861	0.780545	1170	420	1503.8	1054.2	934
DEqMS|FragPipe|top0|bpca|lossf	DEqMS	FragPipe	top0	bpca	lossf	0.633839	0.612168	1755	2850	0.703387	0.690452	2412	3216	0.73902	0.724726	2200	3299	0.732047	0.750515	925	1265	0.694657	0.771989	230	570	1504.4	2240	935
DEP|FragPipe|top3|SeqKNN|lossf	DEP	FragPipe	top3	SeqKNN	lossf	0.632986	0.63886	1799	1582	0.719625	0.705431	1470	2502	0.753997	0.74373	1303	2460	0.725466	0.74962	1178	1294	0.575065	0.567531	1782	2746	1506.4	2116.8	936
DEP|FragPipe|LFQ|missForest|quantiles	DEP	FragPipe	LFQ	missForest	quantiles	0.678355	0.684795	580	412	0.724763	0.752786	1241	660	0.737756	0.766504	2262	1284	0.722989	0.735684	1293	1723	0.548648	0.624739	2158	2215	1506.8	1258.8	937
ROTS|FragPipe|top3|Impseqrob|blank	ROTS	FragPipe	top3	Impseqrob	blank	0.601653	0.576614	3478	4473	0.715641	0.719959	1711	1819	0.763355	0.77083	887	1113	0.73268	0.768298	898	760	0.664302	0.77938	560	446	1506.8	1722.2	938
DEP|FragPipe|dlfq|QRILC|quantiles	DEP	FragPipe	dlfq	QRILC	quantiles	0.653201	0.653717	1059	1084	0.719443	0.729822	1486	1404	0.746933	0.759837	1696	1599	0.72282	0.749845	1300	1288	0.560385	0.601802	1995	2453	1507.2	1565.6	939
DEP|FragPipe|top0|mice|center.median	DEP	FragPipe	top0	mice	center.median	0.62967	0.628791	1975	1993	0.716226	0.718349	1668	1911	0.749722	0.744381	1531	2418	0.725096	0.716498	1197	2139	0.621611	0.601369	1175	2458	1509.2	2183.8	940
ROTS|FragPipe|LFQ|Impseq|quantiles	ROTS	FragPipe	LFQ	Impseq	quantiles	0.611687	0.60705	2993	3088	0.723543	0.751654	1285	698	0.755773	0.789357	1212	511	0.731285	0.743261	958	1476	0.627166	0.748271	1100	892	1509.6	1333	941
DEP|FragPipe|LFQ|blank|Rlr	DEP	FragPipe	LFQ	blank	Rlr	0.698574	0.683265	195	454	0.730612	0.762756	1059	429	0.735762	0.771703	2366	1077	0.725164	0.750531	1193	1264	0.496484	0.544981	2743	2927	1511.2	1230.2	942
DEP|FragPipe|top0|SeqKNN|center.mean	DEP	FragPipe	top0	SeqKNN	center.mean	0.642702	0.645524	1347	1324	0.718639	0.718506	1528	1898	0.746206	0.748242	1753	2254	0.717244	0.728858	1504	1904	0.600746	0.616094	1425	2296	1511.4	1935.2	943
limma|FragPipe|top3|QRILC|center.median	limma	FragPipe	top3	QRILC	center.median	0.63619	0.634717	1631	1731	0.708909	0.717813	2099	1933	0.740051	0.748839	2147	2230	0.735011	0.771772	798	659	0.642299	0.743408	889	975	1512.8	1505.6	944
DEP|FragPipe|top3|knn|blank	DEP	FragPipe	top3	knn	blank	0.63029	0.6339	1934	1758	0.718891	0.745016	1515	876	0.750578	0.766986	1468	1267	0.724919	0.765123	1208	845	0.599882	0.635599	1439	2079	1512.8	1365	945
DEP|FragPipe|top0|MinProb|lossf	DEP	FragPipe	top0	MinProb	lossf	0.630305	0.626174	1933	2137	0.716543	0.709165	1646	2356	0.753486	0.751865	1326	2059	0.723305	0.73222	1279	1828	0.603329	0.609454	1389	2370	1514.6	2150	946
DEqMS|FragPipe|LFQ|QRILC|center.median	DEqMS	FragPipe	LFQ	QRILC	center.median	0.666745	0.664974	845	852	0.704809	0.716075	2335	2041	0.724036	0.732475	3014	2960	0.74691	0.754593	334	1136	0.630928	0.781465	1048	399	1515.2	1477.6	947
DEqMS|FragPipe|top3|MinProb|lossf	DEqMS	FragPipe	top3	MinProb	lossf	0.629555	0.620319	1982	2467	0.701752	0.692758	2488	3120	0.738908	0.738187	2206	2730	0.741689	0.795486	495	171	0.674362	0.787811	417	303	1517.6	1758.2	948
ROTS|FragPipe|top0|mice|Rlr	ROTS	FragPipe	top0	mice	Rlr	0.594786	0.565845	3858	4868	0.711267	0.70268	1975	2635	0.765107	0.758315	817	1696	0.736359	0.770159	736	713	0.696491	0.799456	213	163	1519.8	2015	949
DEqMS|FragPipe|top3|MinDet|center.mean	DEqMS	FragPipe	top3	MinDet	center.mean	0.624511	0.622335	2302	2357	0.70609	0.707743	2254	2411	0.7382	0.749934	2240	2179	0.740826	0.746109	524	1396	0.686528	0.789687	301	278	1524.2	1724.2	950
DEP|FragPipe|top3|SeqKNN|center.median	DEP	FragPipe	top3	SeqKNN	center.median	0.63573	0.642327	1658	1459	0.721718	0.737699	1372	1113	0.750723	0.759292	1455	1641	0.718896	0.737648	1453	1658	0.581341	0.639696	1700	2049	1527.6	1584	951
ROTS|FragPipe|top0|MinDet|Rlr	ROTS	FragPipe	top0	MinDet	Rlr	0.607164	0.601576	3196	3317	0.714111	0.715662	1807	2068	0.767424	0.774259	724	965	0.732661	0.773807	900	609	0.632312	0.759775	1028	707	1531	1533.2	952
DEP|FragPipe|top0|Impseqrob|blank	DEP	FragPipe	top0	Impseqrob	blank	0.639617	0.660455	1460	949	0.715413	0.728503	1726	1460	0.748569	0.767543	1610	1243	0.723094	0.76192	1286	922	0.590371	0.649463	1578	1939	1532	1302.6	953
proDA|FragPipe|top0|SeqKNN|center.mean	proDA	FragPipe	top0	SeqKNN	center.mean	0.640239	0.643627	1440	1417	0.71479	0.713046	1771	2193	0.741753	0.746351	2044	2336	0.730534	0.788837	984	272	0.601083	0.735034	1422	1082	1532.2	1460	954
DEP|FragPipe|top0|SeqKNN|lossf	DEP	FragPipe	top0	SeqKNN	lossf	0.642106	0.652349	1362	1121	0.715921	0.704675	1690	2544	0.749511	0.737738	1546	2748	0.72384	0.737421	1248	1664	0.571096	0.5612	1837	2795	1536.6	2174.4	955
ROTS|FragPipe|top0|MinDet|quantiles	ROTS	FragPipe	top0	MinDet	quantiles	0.603041	0.594329	3396	3657	0.714872	0.728964	1767	1442	0.762756	0.791112	909	486	0.732113	0.776159	924	555	0.653935	0.788188	712	297	1541.6	1287.4	956
DEqMS|FragPipe|top3|MinDet|Rlr	DEqMS	FragPipe	top3	MinDet	Rlr	0.624624	0.615768	2298	2696	0.699962	0.70229	2585	2656	0.735402	0.743983	2380	2444	0.749662	0.79864	258	130	0.699165	0.811404	199	74	1544	1600	957
limma|FragPipe|top3|Impseq|center.mean	limma	FragPipe	top3	Impseq	center.mean	0.620502	0.625677	2519	2170	0.713564	0.72456	1836	1628	0.746032	0.759836	1762	1600	0.726033	0.754221	1159	1143	0.671341	0.75662	467	753	1548.6	1458.8	958
DEP|FragPipe|dlfq|mice|quantiles	DEP	FragPipe	dlfq	mice	quantiles	0.658877	0.650741	971	1163	0.723936	0.749027	1270	763	0.747222	0.781599	1673	724	0.710067	0.744771	1702	1441	0.550975	0.61422	2131	2321	1549.4	1282.4	959
limma|FragPipe|LFQ|bpca|quantiles	limma	FragPipe	LFQ	bpca	quantiles	0.651958	0.649294	1088	1198	0.713781	0.724866	1820	1614	0.733458	0.755057	2492	1893	0.728866	0.737274	1058	1674	0.610952	0.750056	1299	867	1551.4	1449.2	960
DEP|FragPipe|top0|MinProb|Rlr	DEP	FragPipe	top0	MinProb	Rlr	0.630606	0.645264	1914	1335	0.714678	0.719855	1776	1824	0.752275	0.752746	1373	2010	0.722532	0.745002	1317	1429	0.60417	0.624235	1380	2223	1552	1764.2	961
ROTS|FragPipe|top0|blank|Rlr	ROTS	FragPipe	top0	blank	Rlr	0.629224	0.637077	2003	1643	0.723718	0.702685	1278	2634	0.746033	0.745573	1761	2365	0.724616	0.767296	1222	790	0.594997	0.652414	1505	1907	1553.8	1867.8	962
limma|FragPipe|top0|MinProb|quantiles	limma	FragPipe	top0	MinProb	quantiles	0.620012	0.618209	2541	2569	0.712191	0.723488	1925	1670	0.747663	0.755729	1650	1838	0.730947	0.749736	970	1290	0.655468	0.767112	685	615	1554.2	1596.4	963
DEP|FragPipe|LFQ|zero|Rlr	DEP	FragPipe	LFQ	zero	Rlr	0.686011	0.669065	428	775	0.729963	0.748674	1086	774	0.740055	0.77523	2145	928	0.719248	0.752241	1448	1217	0.503918	0.561065	2666	2797	1554.6	1298.2	964
limma|FragPipe|top3|MinDet|lossf	limma	FragPipe	top3	MinDet	lossf	0.621854	0.619499	2455	2505	0.707399	0.696163	2175	2966	0.743909	0.737085	1889	2767	0.73688	0.79252	702	210	0.663416	0.786429	578	318	1559.8	1753.2	965
ROTS|FragPipe|LFQ|Impseq|center.mean	ROTS	FragPipe	LFQ	Impseq	center.mean	0.612805	0.60365	2942	3233	0.719547	0.738888	1478	1070	0.753468	0.779463	1327	798	0.731099	0.748368	966	1330	0.627631	0.752096	1089	833	1560.4	1452.8	966
limma|FragPipe|top0|mice|Rlr	limma	FragPipe	top0	mice	Rlr	0.623101	0.601516	2379	3324	0.706303	0.712208	2242	2230	0.743803	0.736748	1901	2789	0.733822	0.782468	845	390	0.673402	0.807879	436	98	1560.6	1766.2	967
DEP|FragPipe|top3|Impseqrob|blank	DEP	FragPipe	top3	Impseqrob	blank	0.634223	0.650404	1734	1172	0.711212	0.729329	1982	1431	0.748699	0.758782	1599	1668	0.728358	0.768067	1080	768	0.60163	0.655024	1410	1879	1561	1383.6	968
DEP|FragPipe|top3|missForest|lossf	DEP	FragPipe	top3	missForest	lossf	0.63535	0.654963	1674	1053	0.713746	0.718761	1823	1880	0.751768	0.738524	1397	2711	0.723022	0.736255	1291	1704	0.586757	0.566984	1625	2749	1562	2019.4	969
DEP|FragPipe|LFQ|mice|center.median	DEP	FragPipe	LFQ	mice	center.median	0.684884	0.679994	449	551	0.726903	0.747538	1178	805	0.740981	0.760412	2096	1564	0.711686	0.736546	1655	1691	0.524417	0.630865	2446	2137	1564.8	1349.6	970
DEqMS|FragPipe|top0|mice|center.mean	DEqMS	FragPipe	top0	mice	center.mean	0.631323	0.629894	1867	1941	0.70564	0.686637	2285	3380	0.738777	0.725028	2212	3284	0.729426	0.735675	1030	1724	0.672882	0.804727	444	118	1567.6	2089.4	971
DEP|FragPipe|dlfq|MinDet|quantiles	DEP	FragPipe	dlfq	MinDet	quantiles	0.636226	0.639045	1627	1572	0.718167	0.726518	1559	1544	0.750108	0.783022	1501	681	0.718458	0.754085	1463	1147	0.582096	0.628609	1691	2168	1568.2	1422.4	972
ROTS|FragPipe|top0|bpca|center.mean	ROTS	FragPipe	top0	bpca	center.mean	0.587812	0.557742	4192	5201	0.713246	0.700609	1850	2741	0.77169	0.764102	573	1414	0.729811	0.751746	1017	1232	0.696144	0.78673	215	314	1569.4	2180.4	973
DEP|FragPipe|top0|QRILC|center.median	DEP	FragPipe	top0	QRILC	center.median	0.639591	0.643481	1462	1422	0.715915	0.727226	1691	1510	0.747407	0.756112	1661	1814	0.720075	0.728056	1420	1922	0.587153	0.646273	1622	1978	1571.2	1729.2	974
proDA|FragPipe|top3|SeqKNN|center.median	proDA	FragPipe	top3	SeqKNN	center.median	0.638185	0.640265	1536	1527	0.718507	0.732329	1539	1298	0.746952	0.754108	1693	1939	0.722944	0.791308	1295	231	0.574106	0.727777	1794	1164	1571.4	1231.8	975
limma|FragPipe|LFQ|mice|center.mean	limma	FragPipe	LFQ	mice	center.mean	0.681922	0.679536	500	568	0.721838	0.742785	1366	942	0.730926	0.756004	2631	1820	0.714612	0.74117	1582	1559	0.574738	0.671297	1785	1724	1572.8	1322.6	976
proDA|FragPipe|top0|Impseqrob|blank	proDA	FragPipe	top0	Impseqrob	blank	0.63634	0.657806	1619	1000	0.712243	0.723795	1922	1653	0.744876	0.764784	1831	1377	0.729169	0.776833	1045	534	0.599106	0.76529	1454	643	1574.2	1041.4	977
limma|FragPipe|LFQ|min|Rlr	limma	FragPipe	LFQ	min	Rlr	0.635534	0.636601	1669	1662	0.706378	0.71779	2233	1934	0.729987	0.734691	2681	2871	0.750085	0.755788	246	1100	0.630071	0.796993	1060	189	1577.8	1551.2	978
ROTS|FragPipe|top3|SeqKNN|quantiles	ROTS	FragPipe	top3	SeqKNN	quantiles	0.60035	0.586013	3554	4047	0.715431	0.710715	1724	2299	0.75712	0.768764	1154	1197	0.731613	0.760077	946	964	0.667728	0.763754	512	663	1578	1834	979
ROTS|FragPipe|LFQ|bpca|center.median	ROTS	FragPipe	LFQ	bpca	center.median	0.608925	0.610637	3105	2916	0.718089	0.741224	1570	981	0.750546	0.785735	1472	605	0.735432	0.748342	780	1332	0.637342	0.744641	967	952	1578.8	1357.2	980
DEqMS|FragPipe|top3|blank|blank	DEqMS	FragPipe	top3	blank	blank	0.649291	0.650415	1150	1171	0.714492	0.714603	1787	2123	0.738252	0.763196	2237	1456	0.727348	0.77815	1119	505	0.587954	0.685807	1607	1570	1580	1365	981
DEP|FragPipe|top0|MinDet|center.mean	DEP	FragPipe	top0	MinDet	center.mean	0.61836	0.614618	2630	2749	0.718767	0.721424	1520	1753	0.754082	0.757308	1299	1748	0.723533	0.735288	1260	1739	0.620288	0.669481	1194	1740	1580.6	1945.8	982
proDA|FragPipe|top3|knn|blank	proDA	FragPipe	top3	knn	blank	0.629102	0.635995	2015	1680	0.715378	0.74054	1729	1004	0.746315	0.76203	1746	1500	0.729461	0.788873	1028	271	0.603417	0.74179	1388	1001	1581.2	1091.2	983
DEqMS|FragPipe|top0|QRILC|center.mean	DEqMS	FragPipe	top0	QRILC	center.mean	0.638728	0.634861	1502	1728	0.701596	0.691077	2493	3190	0.733	0.733331	2522	2930	0.737745	0.771628	654	665	0.651455	0.759235	743	713	1582.8	1845.2	984
ROTS|FragPipe|top3|nbavg|quantiles	ROTS	FragPipe	top3	nbavg	quantiles	0.603393	0.600595	3366	3371	0.714688	0.713436	1775	2168	0.757094	0.783956	1155	654	0.730115	0.74506	1007	1426	0.660886	0.756533	616	756	1583.8	1675	985
limma|FragPipe|top3|QRILC|Rlr	limma	FragPipe	top3	QRILC	Rlr	0.632673	0.635576	1806	1696	0.70097	0.692562	2528	3130	0.738419	0.725437	2226	3262	0.739939	0.786335	563	319	0.647219	0.784489	800	338	1584.6	1749	986
ROTS|FragPipe|top0|Impseqrob|Rlr	ROTS	FragPipe	top0	Impseqrob	Rlr	0.598549	0.579519	3665	4365	0.716673	0.717196	1637	1970	0.761495	0.756363	964	1800	0.727239	0.759577	1122	983	0.665339	0.764151	543	656	1586.2	1954.8	987
limma|FragPipe|top0|SeqKNN|quantiles	limma	FragPipe	top0	SeqKNN	quantiles	0.630704	0.644306	1906	1381	0.707072	0.721205	2195	1768	0.736148	0.748155	2342	2259	0.731918	0.746037	929	1399	0.664249	0.757493	562	740	1586.8	1509.4	988
DEqMS|FragPipe|top0|mice|lossf	DEqMS	FragPipe	top0	mice	lossf	0.629586	0.604395	1980	3203	0.699353	0.658513	2631	4427	0.738531	0.712858	2220	3734	0.735473	0.779945	775	458	0.683369	0.802469	329	137	1587	2391.8	989
ROTS|FragPipe|LFQ|missForest|quantiles	ROTS	FragPipe	LFQ	missForest	quantiles	0.633425	0.643697	1774	1412	0.71627	0.713459	1666	2166	0.745463	0.770435	1792	1126	0.724594	0.740915	1223	1566	0.597365	0.712135	1483	1329	1587.6	1519.8	990
DEP|FragPipe|top3|nbavg|Rlr	DEP	FragPipe	top3	nbavg	Rlr	0.630246	0.62369	1938	2287	0.71595	0.70542	1688	2503	0.75219	0.750757	1377	2130	0.722166	0.743337	1331	1474	0.587225	0.602353	1620	2445	1590.8	2167.8	991
proDA|FragPipe|top0|bpca|center.mean	proDA	FragPipe	top0	bpca	center.mean	0.627308	0.624063	2126	2266	0.716088	0.716996	1679	1984	0.750719	0.752095	1456	2046	0.718162	0.754739	1472	1130	0.617446	0.763932	1221	660	1590.8	1617.2	992
DEqMS|FragPipe|top3|bpca|center.median	DEqMS	FragPipe	top3	bpca	center.median	0.634635	0.635888	1707	1684	0.708056	0.720094	2152	1813	0.738894	0.75493	2207	1899	0.723126	0.752437	1285	1210	0.661393	0.748056	604	895	1591	1500.2	993
limma|FragPipe|dlfq|nbavg|Rlr	limma	FragPipe	dlfq	nbavg	Rlr	0.670502	0.66289	777	892	0.716224	0.702593	1669	2641	0.731414	0.71285	2601	3735	0.731076	0.779386	967	469	0.563163	0.617258	1948	2287	1592.4	2004.8	994
ROTS|FragPipe|top0|QRILC|center.mean	ROTS	FragPipe	top0	QRILC	center.mean	0.600652	0.598023	3533	3491	0.712548	0.726103	1888	1560	0.760492	0.760362	998	1570	0.73706	0.765042	688	847	0.643581	0.734494	866	1089	1594.6	1711.4	995
limma|FragPipe|dlfq|nbavg|lossf	limma	FragPipe	dlfq	nbavg	lossf	0.67099	0.661098	769	939	0.717693	0.701464	1584	2702	0.7321	0.711492	2561	3772	0.728461	0.77867	1073	487	0.560911	0.61488	1987	2310	1594.8	2042	996
ttest|FragPipe|dlfq|MinProb|blank	ttest	FragPipe	dlfq	MinProb	blank	0.627348	0.630763	2123	1901	0.717191	0.71761	1604	1942	0.752939	0.755805	1349	1834	0.729123	0.768099	1048	767	0.570182	0.696967	1854	1456	1595.6	1580	997
ROTS|FragPipe|top0|mice|center.median	ROTS	FragPipe	top0	mice	center.median	0.590808	0.576389	4042	4483	0.709325	0.690526	2078	3214	0.765543	0.769956	788	1144	0.734963	0.747279	803	1366	0.688918	0.797109	270	185	1596.2	2078.4	998
limma|FragPipe|top0|blank|blank	limma	FragPipe	top0	blank	blank	0.648308	0.660904	1177	942	0.712492	0.70579	1896	2484	0.737011	0.734298	2298	2890	0.727464	0.762446	1112	905	0.595159	0.64074	1504	2038	1597.4	1851.8	999
limma|FragPipe|LFQ|knn|quantiles	limma	FragPipe	LFQ	knn	quantiles	0.655024	0.655927	1032	1038	0.710663	0.729462	2013	1419	0.726635	0.742902	2864	2508	0.735372	0.744286	782	1456	0.610522	0.745741	1301	938	1598.4	1471.8	1000
DEqMS|FragPipe|dlfq|Impseqrob|quantiles	DEqMS	FragPipe	dlfq	Impseqrob	quantiles	0.651126	0.648274	1109	1226	0.711215	0.725474	1981	1586	0.735214	0.749144	2393	2219	0.723445	0.748494	1265	1326	0.614728	0.672103	1255	1715	1600.6	1614.4	1001
limma|FragPipe|dlfq|min|center.mean	limma	FragPipe	dlfq	min	center.mean	0.621035	0.620855	2488	2442	0.711268	0.732447	1974	1295	0.745913	0.777564	1766	860	0.733711	0.753041	850	1189	0.640037	0.717359	929	1277	1601.4	1412.6	1002
DEP|FragPipe|LFQ|Impseqrob|center.median	DEP	FragPipe	LFQ	Impseqrob	center.median	0.682576	0.684764	486	415	0.719237	0.756914	1495	560	0.729537	0.769929	2705	1145	0.71704	0.742526	1510	1505	0.57268	0.617106	1815	2291	1602.2	1183.2	1003
ttest|FragPipe|LFQ|SeqKNN|lossf	ttest	FragPipe	LFQ	SeqKNN	lossf	0.662392	0.647317	916	1262	0.718781	0.728955	1519	1443	0.737319	0.762957	2282	1470	0.734444	0.777898	827	509	0.520519	0.639936	2474	2048	1603.6	1346.4	1004
proDA|FragPipe|top3|Impseqrob|blank	proDA	FragPipe	top3	Impseqrob	blank	0.6361	0.648554	1636	1217	0.709113	0.724626	2088	1624	0.745632	0.757064	1783	1764	0.729465	0.771371	1027	675	0.594597	0.752696	1511	822	1609	1220.4	1005
DEqMS|FragPipe|top0|QRILC|lossf	DEqMS	FragPipe	top0	QRILC	lossf	0.631502	0.615211	1859	2721	0.695766	0.663614	2814	4258	0.733866	0.722028	2468	3396	0.746211	0.796043	343	164	0.663439	0.789804	577	277	1612.2	2163.2	1006
ROTS|FragPipe|top0|Impseq|quantiles	ROTS	FragPipe	top0	Impseq	quantiles	0.587754	0.561821	4195	5057	0.713711	0.709068	1826	2359	0.769154	0.773814	657	993	0.727173	0.750301	1124	1272	0.689177	0.781885	266	392	1613.6	2014.6	1007
limma|FragPipe|top3|QRILC|lossf	limma	FragPipe	top3	QRILC	lossf	0.632251	0.628529	1829	2010	0.701074	0.680914	2521	3613	0.738118	0.735788	2244	2835	0.738194	0.7872	637	302	0.645017	0.772964	839	555	1614	1863	1008
SAM|FragPipe|dlfq|QRILC|blank	SAM	FragPipe	dlfq	QRILC	blank	0.663956	0.671629	898	740	0.758669	0.756317	215	578	0.794387	0.802504	90	262	0.635746	0.5	3051	6152	0.301148	0	3831	6359	1617	2818.2	1009
DEP|FragPipe|top0|bpca|center.mean	DEP	FragPipe	top0	bpca	center.mean	0.626148	0.624881	2194	2219	0.718633	0.720928	1529	1778	0.754169	0.753569	1295	1965	0.71653	0.742449	1525	1508	0.592602	0.584143	1543	2597	1617.2	2013.4	1010
ROTS|FragPipe|top3|MinProb|quantiles	ROTS	FragPipe	top3	MinProb	quantiles	0.602911	0.5787	3406	4392	0.712661	0.730965	1878	1357	0.758254	0.778562	1099	825	0.731272	0.777523	959	515	0.648289	0.775178	784	522	1625.2	1522.2	1011
limma|FragPipe|LFQ|min|center.median	limma	FragPipe	LFQ	min	center.median	0.636446	0.647017	1611	1274	0.708855	0.729409	2100	1425	0.728329	0.753994	2769	1946	0.740943	0.746854	520	1378	0.625436	0.775426	1128	513	1625.6	1307.2	1012
DEP|FragPipe|top3|missForest|Rlr	DEP	FragPipe	top3	missForest	Rlr	0.639129	0.661558	1481	925	0.713412	0.717048	1843	1978	0.748169	0.743241	1631	2486	0.719801	0.736192	1428	1705	0.577965	0.576921	1746	2658	1625.8	1950.4	1013
ROTS|FragPipe|LFQ|knn|quantiles	ROTS	FragPipe	LFQ	knn	quantiles	0.635345	0.64286	1675	1440	0.713166	0.716121	1856	2037	0.743584	0.751669	1912	2067	0.725584	0.736088	1174	1710	0.594088	0.749714	1518	871	1627	1625	1014
ROTS|FragPipe|top3|Impseqrob|Rlr	ROTS	FragPipe	top3	Impseqrob	Rlr	0.605674	0.581418	3261	4293	0.715109	0.697433	1746	2895	0.759253	0.750895	1045	2122	0.720751	0.744993	1394	1432	0.654186	0.751623	703	844	1629.8	2317.2	1015
ROTS|FragPipe|top3|QRILC|center.median	ROTS	FragPipe	top3	QRILC	center.median	0.602874	0.59219	3409	3743	0.711807	0.723359	1944	1678	0.760478	0.755417	999	1867	0.732821	0.774117	895	602	0.641131	0.741329	909	1006	1631.2	1779.2	1016
proDA|FragPipe|top0|MinProb|center.mean	proDA	FragPipe	top0	MinProb	center.mean	0.628531	0.622667	2062	2336	0.715141	0.707646	1742	2416	0.747883	0.749851	1644	2184	0.72332	0.787081	1277	304	0.600381	0.74234	1432	988	1631.4	1645.6	1017
ROTS|FragPipe|top0|MinDet|lossf	ROTS	FragPipe	top0	MinDet	lossf	0.608542	0.606875	3126	3100	0.710447	0.703168	2025	2613	0.76089	0.764657	979	1390	0.731138	0.76349	964	883	0.62947	0.758458	1064	723	1631.6	1741.8	1018
DEP|FragPipe|top3|MinDet|center.median	DEP	FragPipe	top3	MinDet	center.median	0.624998	0.620625	2273	2454	0.7162	0.729613	1673	1413	0.750418	0.758931	1479	1659	0.718475	0.747524	1462	1356	0.61116	0.626807	1296	2193	1636.6	1815	1019
ROTS|FragPipe|LFQ|mice|quantiles	ROTS	FragPipe	LFQ	mice	quantiles	0.633434	0.635816	1772	1685	0.713898	0.711169	1815	2282	0.744397	0.770553	1861	1123	0.72082	0.732229	1390	1827	0.606704	0.704583	1345	1391	1636.6	1661.6	1020
limma|FragPipe|top3|bpca|center.median	limma	FragPipe	top3	bpca	center.median	0.625184	0.628308	2263	2027	0.710049	0.715218	2042	2095	0.742944	0.75595	1968	1824	0.723011	0.75391	1292	1155	0.65984	0.746934	624	915	1637.8	1603.2	1021
ttest|FragPipe|LFQ|MinProb|blank	ttest	FragPipe	LFQ	MinProb	blank	0.647991	0.636729	1183	1657	0.717757	0.717333	1580	1960	0.738395	0.758116	2230	1707	0.72986	0.756012	1016	1088	0.546107	0.636251	2185	2070	1638.8	1696.4	1022
proDA|FragPipe|top3|nbavg|center.median	proDA	FragPipe	top3	nbavg	center.median	0.640308	0.640859	1439	1500	0.714939	0.701705	1760	2689	0.741255	0.733514	2077	2918	0.721541	0.754682	1360	1134	0.591699	0.745794	1559	937	1639	1835.6	1023
proDA|FragPipe|LFQ|QRILC|center.mean	proDA	FragPipe	LFQ	QRILC	center.mean	0.673787	0.676328	709	665	0.709749	0.72887	2052	1447	0.720671	0.744976	3176	2396	0.737921	0.748693	647	1319	0.58725	0.723789	1619	1220	1640.6	1409.4	1024
ROTS|FragPipe|dlfq|min|blank	ROTS	FragPipe	dlfq	min	blank	0.605698	0.621089	3260	2424	0.714215	0.727365	1802	1508	0.7602	0.770589	1011	1120	0.737415	0.766078	669	825	0.598705	0.694752	1462	1472	1640.8	1469.8	1025
ttest|FragPipe|LFQ|SeqKNN|blank	ttest	FragPipe	LFQ	SeqKNN	blank	0.664918	0.666747	885	826	0.725109	0.736451	1229	1148	0.743787	0.76951	1902	1165	0.719119	0.765843	1450	831	0.492749	0.607756	2774	2392	1648	1272.4	1026
ROTS|FragPipe|top3|MinProb|center.mean	ROTS	FragPipe	top3	MinProb	center.mean	0.597631	0.575894	3700	4502	0.712288	0.738711	1918	1083	0.758806	0.774663	1075	953	0.735869	0.783963	759	358	0.647587	0.75518	795	780	1649.4	1535.2	1027
ROTS|FragPipe|top3|bpca|Rlr	ROTS	FragPipe	top3	bpca	Rlr	0.591202	0.562059	4026	5043	0.710439	0.702218	2026	2659	0.767029	0.768041	739	1226	0.728087	0.755334	1087	1113	0.679182	0.767971	374	612	1650.4	2130.6	1028
limma|FragPipe|top3|missForest|quantiles	limma	FragPipe	top3	missForest	quantiles	0.626909	0.632431	2144	1825	0.705186	0.713411	2312	2172	0.739479	0.746547	2177	2327	0.726969	0.756332	1130	1077	0.668753	0.765975	499	629	1652.4	1606	1029
DEP|FragPipe|top0|blank|blank	DEP	FragPipe	top0	blank	blank	0.644554	0.649826	1278	1185	0.715543	0.718822	1716	1876	0.741869	0.754989	2038	1897	0.723133	0.767354	1284	787	0.563192	0.631787	1947	2126	1652.6	1574.2	1030
DEqMS|FragPipe|top3|MinDet|lossf	DEqMS	FragPipe	top3	MinDet	lossf	0.625469	0.614065	2245	2779	0.700435	0.705067	2556	2520	0.73689	0.741416	2306	2580	0.73819	0.797396	638	151	0.667447	0.790853	518	264	1652.6	1658.8	1031
DEP|FragPipe|top0|nbavg|quantiles	DEP	FragPipe	top0	nbavg	quantiles	0.626214	0.623774	2187	2284	0.715063	0.72211	1751	1731	0.74736	0.756582	1664	1784	0.721126	0.742057	1373	1519	0.611376	0.627528	1292	2183	1653.4	1900.2	1032
proDA|FragPipe|top3|missForest|center.mean	proDA	FragPipe	top3	missForest	center.mean	0.634481	0.645081	1719	1341	0.711711	0.711608	1954	2259	0.744452	0.745851	1858	2357	0.720452	0.772712	1403	632	0.607525	0.752076	1334	835	1653.6	1484.8	1033
DEP|FragPipe|top3|nbavg|lossf	DEP	FragPipe	top3	nbavg	lossf	0.628315	0.619115	2077	2517	0.715881	0.696556	1694	2944	0.751816	0.745989	1396	2351	0.720154	0.731142	1419	1854	0.582791	0.598352	1683	2485	1653.8	2430.2	1034
DEP|FragPipe|top3|nbavg|center.mean	DEP	FragPipe	top3	nbavg	center.mean	0.630688	0.623412	1908	2298	0.716968	0.712644	1617	2209	0.747457	0.751131	1659	2102	0.711108	0.727403	1676	1943	0.601367	0.656369	1414	1861	1654.8	2082.6	1035
DEP|FragPipe|top3|MinProb|center.median	DEP	FragPipe	top3	MinProb	center.median	0.628221	0.629209	2083	1971	0.71731	0.729148	1598	1439	0.751454	0.75645	1414	1793	0.715988	0.741525	1541	1542	0.585548	0.624563	1642	2217	1655.6	1792.4	1036
proDA|FragPipe|top0|MinProb|lossf	proDA	FragPipe	top0	MinProb	lossf	0.625458	0.625051	2246	2211	0.70633	0.691891	2238	3155	0.742669	0.735843	1991	2833	0.736033	0.801224	751	109	0.630434	0.784769	1053	337	1655.8	1729	1037
proDA|FragPipe|top0|mice|center.median	proDA	FragPipe	top0	mice	center.median	0.631104	0.628369	1883	2022	0.712517	0.708889	1894	2374	0.744782	0.734207	1837	2896	0.724214	0.775714	1237	565	0.599424	0.742157	1448	992	1659.8	1769.8	1038
DEP|FragPipe|LFQ|mice|center.mean	DEP	FragPipe	LFQ	mice	center.mean	0.68176	0.682722	502	470	0.721883	0.742805	1363	941	0.730945	0.75602	2629	1817	0.708763	0.739806	1736	1595	0.554256	0.636175	2077	2071	1661.4	1378.8	1039
DEqMS|FragPipe|top0|QRILC|Rlr	DEqMS	FragPipe	top0	QRILC	Rlr	0.630111	0.611945	1948	2857	0.693021	0.661846	2933	4317	0.731753	0.721311	2580	3424	0.748304	0.794033	289	189	0.664482	0.811384	557	75	1661.4	2172.4	1040
DEP|FragPipe|top0|MinDet|Rlr	DEP	FragPipe	top0	MinDet	Rlr	0.625377	0.616183	2249	2678	0.713747	0.722923	1822	1693	0.750882	0.754491	1443	1921	0.720622	0.73588	1398	1716	0.602778	0.621363	1396	2245	1661.6	2050.6	1041
limma|FragPipe|LFQ|Impseqrob|center.mean	limma	FragPipe	LFQ	Impseqrob	center.mean	0.682489	0.683888	491	437	0.717698	0.753328	1583	646	0.724526	0.764958	2992	1367	0.716987	0.740415	1512	1583	0.578593	0.607575	1735	2394	1662.6	1285.4	1042
DEP|FragPipe|top3|MinDet|center.mean	DEP	FragPipe	top3	MinDet	center.mean	0.622767	0.625906	2392	2154	0.711887	0.71825	1939	1917	0.746095	0.755617	1759	1842	0.724178	0.738508	1240	1630	0.635562	0.687133	990	1554	1664	1819.4	1043
proDA|FragPipe|LFQ|Impseqrob|center.median	proDA	FragPipe	LFQ	Impseqrob	center.median	0.682286	0.687186	495	350	0.719118	0.757481	1501	542	0.729361	0.769185	2716	1179	0.721084	0.741882	1374	1528	0.540449	0.591107	2261	2541	1669.4	1228	1044
ROTS|FragPipe|top0|QRILC|quantiles	ROTS	FragPipe	top0	QRILC	quantiles	0.600767	0.586496	3530	4023	0.705702	0.71653	2279	2019	0.754351	0.756983	1281	1769	0.739843	0.777534	570	513	0.65518	0.773024	692	554	1670.4	1775.6	1045
ROTS|FragPipe|LFQ|bpca|center.mean	ROTS	FragPipe	LFQ	bpca	center.mean	0.605711	0.599917	3259	3402	0.716468	0.750348	1651	727	0.749642	0.782077	1537	708	0.732586	0.744323	902	1455	0.63381	0.750536	1011	858	1672	1430	1046
proDA|FragPipe|top3|Impseq|lossf	proDA	FragPipe	top3	Impseq	lossf	0.624999	0.611175	2272	2890	0.706757	0.688624	2206	3294	0.742785	0.727	1980	3215	0.731471	0.773911	953	607	0.638877	0.753413	950	813	1672.2	2163.8	1047
proDA|FragPipe|top3|Impseq|center.median	proDA	FragPipe	top3	Impseq	center.median	0.626727	0.626576	2155	2114	0.715798	0.726957	1697	1527	0.746915	0.759415	1697	1627	0.717036	0.765994	1511	829	0.607911	0.7465	1326	924	1677.2	1404.2	1048
DEqMS|FragPipe|LFQ|nbavg|quantiles	DEqMS	FragPipe	LFQ	nbavg	quantiles	0.639413	0.631461	1470	1876	0.700065	0.726203	2577	1558	0.721612	0.755058	3132	1892	0.747349	0.737715	319	1657	0.641818	0.762847	894	671	1678.4	1530.8	1049
ROTS|FragPipe|top0|mice|lossf	ROTS	FragPipe	top0	mice	lossf	0.591002	0.562619	4035	4999	0.703352	0.67045	2415	4025	0.762726	0.743542	910	2466	0.734488	0.765148	823	844	0.695906	0.803108	219	133	1680.4	2493.4	1050
limma|FragPipe|top3|min|blank	limma	FragPipe	top3	min	blank	0.607005	0.601104	3201	3343	0.705433	0.727018	2295	1523	0.747011	0.767645	1691	1236	0.73876	0.784666	615	345	0.661398	0.775338	603	516	1681	1392.6	1051
ROTS|FragPipe|top0|Impseqrob|lossf	ROTS	FragPipe	top0	Impseqrob	lossf	0.600022	0.574603	3572	4551	0.712267	0.70303	1920	2620	0.757586	0.748088	1136	2263	0.72479	0.747792	1216	1352	0.664013	0.763489	569	664	1682.6	2290	1052
DEqMS|FragPipe|LFQ|mice|center.mean	DEqMS	FragPipe	LFQ	mice	center.mean	0.677347	0.67768	608	619	0.715125	0.734425	1745	1215	0.725233	0.751047	2944	2107	0.717099	0.738252	1509	1639	0.587767	0.674704	1610	1690	1683.2	1454	1053
DEqMS|FragPipe|top3|mice|center.median	DEqMS	FragPipe	top3	mice	center.median	0.637942	0.635384	1543	1702	0.702224	0.702089	2462	2670	0.73182	0.735777	2576	2837	0.725055	0.73726	1201	1675	0.658712	0.757279	640	745	1684.4	1925.8	1054
DEqMS|FragPipe|LFQ|Impseqrob|center.mean	DEqMS	FragPipe	LFQ	Impseqrob	center.mean	0.684225	0.689112	462	316	0.715211	0.748367	1737	780	0.722094	0.760322	3100	1575	0.717781	0.735796	1486	1719	0.585182	0.61468	1648	2316	1686.6	1341.2	1055
ROTS|FragPipe|dlfq|nbavg|center.median	ROTS	FragPipe	dlfq	nbavg	center.median	0.659054	0.654419	968	1067	0.7126	0.722705	1882	1702	0.729222	0.73976	2723	2649	0.723721	0.781912	1254	399	0.587686	0.626181	1612	2199	1687.8	1603.2	1056
DEqMS|FragPipe|dlfq|nbavg|lossf	DEqMS	FragPipe	dlfq	nbavg	lossf	0.668014	0.652183	825	1128	0.712401	0.693942	1902	3068	0.727084	0.71075	2830	3796	0.730529	0.779954	985	457	0.566542	0.617599	1897	2285	1687.8	2146.8	1057
proDA|FragPipe|top3|SeqKNN|center.mean	proDA	FragPipe	top3	SeqKNN	center.mean	0.634128	0.642264	1740	1463	0.717016	0.725622	1614	1578	0.744664	0.74279	1842	2512	0.720397	0.785847	1405	329	0.570872	0.711451	1839	1335	1688	1443.4	1058
DEqMS|FragPipe|top3|bpca|Rlr	DEqMS	FragPipe	top3	bpca	Rlr	0.634198	0.616451	1735	2660	0.699387	0.695611	2629	2985	0.733803	0.728734	2474	3137	0.726947	0.757033	1132	1061	0.670714	0.767021	480	616	1690	2091.8	1059
DEP|FragPipe|top0|MinDet|lossf	DEP	FragPipe	top0	MinDet	lossf	0.624303	0.618484	2316	2552	0.714574	0.708985	1783	2366	0.751672	0.753291	1403	1978	0.719684	0.72986	1433	1884	0.594197	0.592007	1517	2533	1690.4	2262.6	1060
limma|FragPipe|top3|QRILC|center.mean	limma	FragPipe	top3	QRILC	center.mean	0.631232	0.635236	1873	1708	0.704634	0.705318	2343	2507	0.736136	0.745653	2345	2362	0.731257	0.770174	960	712	0.639073	0.729535	946	1142	1693.4	1686.2	1061
ROTS|FragPipe|top3|Impseqrob|lossf	ROTS	FragPipe	top3	Impseqrob	lossf	0.60334	0.568527	3370	4766	0.711943	0.6891	1932	3267	0.758524	0.743248	1090	2485	0.72148	0.749067	1362	1304	0.65373	0.742681	714	983	1693.6	2561	1062
ROTS|FragPipe|dlfq|nbavg|lossf	ROTS	FragPipe	dlfq	nbavg	lossf	0.645286	0.635221	1258	1710	0.708242	0.696912	2143	2924	0.731851	0.721181	2575	3434	0.728706	0.783176	1066	376	0.600517	0.626214	1429	2198	1694.2	2128.4	1063
DEqMS|FragPipe|LFQ|QRILC|center.mean	DEqMS	FragPipe	LFQ	QRILC	center.mean	0.662549	0.654684	915	1062	0.701644	0.71986	2492	1823	0.717473	0.736714	3310	2790	0.739962	0.752747	559	1198	0.620271	0.775246	1196	518	1694.4	1478.2	1064
DEP|FragPipe|top0|bpca|Rlr	DEP	FragPipe	top0	bpca	Rlr	0.627283	0.619514	2128	2504	0.712729	0.720314	1876	1799	0.749485	0.743855	1549	2448	0.720319	0.740938	1413	1565	0.594749	0.577892	1508	2644	1694.8	2192	1065
proDA|FragPipe|top0|bpca|Rlr	proDA	FragPipe	top0	bpca	Rlr	0.624822	0.616548	2288	2656	0.707496	0.706161	2170	2470	0.744109	0.735146	1871	2851	0.728109	0.781666	1086	404	0.630075	0.78264	1059	380	1694.8	1752.2	1066
proDA|FragPipe|top0|zero|blank	proDA	FragPipe	top0	zero	blank	0.622041	0.62517	2444	2196	0.713731	0.721769	1825	1747	0.749712	0.756156	1534	1810	0.727497	0.772842	1109	629	0.589797	0.719363	1581	1262	1698.6	1528.8	1067
limma|FragPipe|dlfq|blank|quantiles	limma	FragPipe	dlfq	blank	quantiles	0.672795	0.665638	733	844	0.714999	0.711046	1756	2287	0.728543	0.730182	2762	3076	0.719386	0.745606	1442	1405	0.573526	0.615325	1802	2306	1699	1983.6	1068
ttest|FragPipe|dlfq|MinDet|blank	ttest	FragPipe	dlfq	MinDet	blank	0.622622	0.627107	2401	2088	0.714921	0.717125	1765	1973	0.751834	0.754849	1394	1906	0.726983	0.757508	1129	1045	0.573357	0.704237	1806	1395	1699	1681.4	1069
proDA|FragPipe|dlfq|nbavg|lossf	proDA	FragPipe	dlfq	nbavg	lossf	0.664974	0.650547	882	1168	0.714393	0.69436	1792	3056	0.729027	0.706726	2739	3950	0.733804	0.779237	847	471	0.541909	0.603125	2237	2440	1699.4	2217	1070
ROTS|FragPipe|top0|blank|lossf	ROTS	FragPipe	top0	blank	lossf	0.625889	0.62327	2217	2306	0.719593	0.695281	1475	3002	0.742645	0.732824	1992	2947	0.72337	0.769401	1271	737	0.592299	0.650413	1547	1924	1700.4	2183.2	1071
DEP|FragPipe|dlfq|nbavg|lossf	DEP	FragPipe	dlfq	nbavg	lossf	0.668691	0.650728	807	1164	0.719247	0.702477	1494	2645	0.73521	0.716736	2394	3598	0.717349	0.752133	1499	1221	0.536357	0.578185	2316	2639	1702	2253.4	1072
DEP|FragPipe|dlfq|nbavg|Rlr	DEP	FragPipe	dlfq	nbavg	Rlr	0.666708	0.649263	846	1200	0.717356	0.706593	1596	2455	0.734251	0.714532	2449	3675	0.721631	0.745057	1357	1427	0.538542	0.581301	2283	2620	1706.2	2275.4	1073
proDA|FragPipe|top3|MinDet|center.median	proDA	FragPipe	top3	MinDet	center.median	0.620969	0.62458	2495	2237	0.709174	0.722168	2086	1727	0.742516	0.749023	2002	2223	0.731568	0.777571	948	512	0.634395	0.766408	1003	625	1706.8	1464.8	1074
DEqMS|FragPipe|top0|mice|Rlr	DEqMS	FragPipe	top0	mice	Rlr	0.626258	0.599653	2182	3412	0.695973	0.657	2798	4482	0.734167	0.710015	2453	3821	0.735996	0.780904	753	427	0.680683	0.808833	353	94	1707.8	2447.2	1075
ROTS|FragPipe|LFQ|blank|quantiles	ROTS	FragPipe	LFQ	blank	quantiles	0.66818	0.666954	818	818	0.721544	0.746531	1385	840	0.731238	0.755899	2614	1830	0.715642	0.732317	1549	1824	0.546548	0.568978	2176	2727	1708.4	1607.8	1076
proDA|FragPipe|LFQ|mice|center.mean	proDA	FragPipe	LFQ	mice	center.mean	0.680982	0.679551	521	566	0.721181	0.741775	1395	969	0.729783	0.754676	2692	1915	0.715635	0.740962	1550	1563	0.530248	0.662892	2385	1800	1708.6	1362.6	1077
limma|FragPipe|top3|mice|center.median	limma	FragPipe	top3	mice	center.median	0.628427	0.632359	2070	1829	0.707109	0.715513	2192	2079	0.738611	0.743996	2217	2442	0.722499	0.734826	1319	1749	0.651024	0.752285	749	830	1709.4	1785.8	1078
limma|FragPipe|dlfq|min|lossf	limma	FragPipe	dlfq	min	lossf	0.616806	0.616681	2725	2647	0.70371	0.704151	2386	2563	0.735322	0.726062	2385	3239	0.745118	0.778262	373	500	0.655652	0.765206	681	645	1710	1918.8	1079
proDA|FragPipe|top3|Impseq|Rlr	proDA	FragPipe	top3	Impseq	Rlr	0.62356	0.612976	2358	2817	0.706632	0.694815	2212	3030	0.742703	0.728483	1988	3147	0.730362	0.779011	990	478	0.63441	0.765311	1002	640	1710	2022.4	1080
limma|FragPipe|dlfq|zero|blank	limma	FragPipe	dlfq	zero	blank	0.612244	0.60577	2968	3141	0.705512	0.713069	2292	2192	0.74129	0.761133	2075	1538	0.742991	0.776702	447	543	0.647602	0.771827	794	573	1715.2	1597.4	1081
DEqMS|FragPipe|top3|mice|lossf	DEqMS	FragPipe	top3	mice	lossf	0.633484	0.60788	1771	3053	0.697734	0.656338	2717	4502	0.732648	0.705975	2532	3974	0.729369	0.774494	1032	589	0.666967	0.771573	524	577	1715.2	2539	1082
limma|FragPipe|top3|mice|lossf	limma	FragPipe	top3	mice	lossf	0.628845	0.630933	2033	1894	0.702345	0.691483	2454	3174	0.738762	0.717798	2214	3565	0.725071	0.771133	1198	682	0.655586	0.770644	682	585	1716.2	1980	1083
proDA|FragPipe|top0|MinProb|Rlr	proDA	FragPipe	top0	MinProb	Rlr	0.625309	0.629869	2258	1943	0.703981	0.704753	2374	2535	0.74091	0.736245	2103	2818	0.735707	0.815565	764	16	0.627428	0.79419	1097	224	1719.2	1507.2	1084
limma|FragPipe|top3|nbavg|quantiles	limma	FragPipe	top3	nbavg	quantiles	0.630428	0.630106	1924	1933	0.704715	0.699929	2340	2770	0.734219	0.739884	2450	2641	0.726648	0.721739	1142	2049	0.651619	0.753502	742	809	1719.6	2040.4	1085
ROTS|FragPipe|LFQ|zero|center.median	ROTS	FragPipe	LFQ	zero	center.median	0.621785	0.610508	2458	2922	0.720043	0.728483	1450	1462	0.746217	0.76585	1752	1326	0.726191	0.740883	1153	1567	0.573802	0.686842	1800	1557	1722.6	1766.8	1086
DEP|FragPipe|LFQ|Impseqrob|center.mean	DEP	FragPipe	LFQ	Impseqrob	center.mean	0.680183	0.68313	535	457	0.717392	0.753319	1595	647	0.72436	0.764952	3001	1368	0.72452	0.74078	1224	1569	0.539652	0.616695	2271	2293	1725.2	1266.8	1087
proDA|FragPipe|top0|MinDet|Rlr	proDA	FragPipe	top0	MinDet	Rlr	0.618765	0.614938	2609	2734	0.703909	0.696734	2376	2933	0.740571	0.739844	2121	2643	0.737513	0.79532	662	174	0.643848	0.794609	858	218	1725.2	1740.4	1088
limma|FragPipe|LFQ|MinDet|quantiles	limma	FragPipe	LFQ	MinDet	quantiles	0.63864	0.649583	1504	1191	0.705168	0.718582	2314	1890	0.725561	0.764487	2927	1395	0.736836	0.747498	706	1357	0.621329	0.781041	1179	408	1726	1248.2	1089
DEP|FragPipe|dlfq|blank|quantiles	DEP	FragPipe	dlfq	blank	quantiles	0.673602	0.671542	711	743	0.719508	0.725642	1483	1577	0.734253	0.75285	2448	1999	0.714301	0.751914	1586	1228	0.528898	0.597697	2402	2490	1726	1607.4	1090
limma|FragPipe|LFQ|blank|center.median	limma	FragPipe	LFQ	blank	center.median	0.694939	0.715597	245	97	0.714437	0.753542	1789	641	0.721981	0.760345	3113	1572	0.72267	0.736739	1311	1688	0.545885	0.573482	2188	2687	1729.2	1337	1091
DEqMS|FragPipe|LFQ|blank|center.median	DEqMS	FragPipe	LFQ	blank	center.median	0.69177	0.697405	324	233	0.712512	0.742171	1895	957	0.721791	0.757577	3121	1734	0.724308	0.740611	1233	1576	0.553885	0.588952	2082	2554	1731	1410.8	1092
DEqMS|FragPipe|LFQ|min|lossf	DEqMS	FragPipe	LFQ	min	lossf	0.627	0.61783	2139	2588	0.70336	0.711157	2413	2284	0.726887	0.728065	2844	3168	0.7513	0.756741	217	1069	0.631155	0.802372	1044	138	1731.4	1849.4	1093
ROTS|FragPipe|dlfq|nbavg|Rlr	ROTS	FragPipe	dlfq	nbavg	Rlr	0.645218	0.624838	1259	2223	0.705542	0.698379	2291	2851	0.730097	0.721747	2675	3407	0.729621	0.783869	1022	359	0.601524	0.631067	1412	2134	1731.8	2194.8	1094
limma|FragPipe|top0|MinDet|quantiles	limma	FragPipe	top0	MinDet	quantiles	0.617259	0.621227	2700	2416	0.705785	0.727665	2270	1492	0.741433	0.756015	2064	1819	0.729366	0.739598	1033	1606	0.661864	0.769626	598	595	1733	1585.6	1095
DEqMS|FragPipe|dlfq|mice|quantiles	DEqMS	FragPipe	dlfq	mice	quantiles	0.641654	0.643207	1382	1427	0.704436	0.717474	2348	1953	0.7299	0.750807	2687	2129	0.726105	0.7518	1156	1230	0.627443	0.691514	1095	1509	1733.6	1649.6	1096
SAM|FragPipe|LFQ|QRILC|blank	SAM	FragPipe	LFQ	QRILC	blank	0.679725	0.677966	554	607	0.745958	0.758095	498	524	0.769581	0.800356	648	292	0.63426	0.5	3070	5933	0.291029	0	3911	6135	1736.2	2698.2	1097
DEqMS|FragPipe|LFQ|missForest|quantiles	DEqMS	FragPipe	LFQ	missForest	quantiles	0.658949	0.688962	969	318	0.711559	0.733506	1961	1243	0.72663	0.759518	2865	1620	0.724245	0.74305	1235	1481	0.584469	0.697053	1661	1454	1738.2	1223.2	1098
limma|FragPipe|top0|bpca|quantiles	limma	FragPipe	top0	bpca	quantiles	0.617351	0.62303	2692	2318	0.705665	0.717286	2282	1965	0.74356	0.752493	1915	2027	0.721776	0.742036	1351	1520	0.672504	0.77685	455	478	1739	1661.6	1099
ROTS|FragPipe|top0|mice|center.mean	ROTS	FragPipe	top0	mice	center.mean	0.585172	0.567356	4330	4809	0.704296	0.690805	2355	3203	0.761784	0.749482	955	2200	0.734202	0.741857	838	1531	0.695969	0.809023	217	92	1739	2367	1100
DEqMS|FragPipe|dlfq|MinDet|quantiles	DEqMS	FragPipe	dlfq	MinDet	quantiles	0.622341	0.625673	2416	2171	0.701023	0.718751	2524	1881	0.733979	0.758259	2459	1700	0.738742	0.763094	616	893	0.655183	0.75272	691	821	1741.2	1493.2	1101
proDA|FragPipe|top0|MinDet|center.mean	proDA	FragPipe	top0	MinDet	center.mean	0.617298	0.61496	2696	2732	0.712991	0.70522	1864	2514	0.747161	0.750925	1681	2119	0.724496	0.784121	1226	355	0.615765	0.74284	1241	980	1741.6	1740	1102
proDA|FragPipe|top0|bpca|lossf	proDA	FragPipe	top0	bpca	lossf	0.623804	0.621206	2344	2418	0.703765	0.705464	2382	2500	0.739892	0.732374	2157	2967	0.73198	0.77846	928	495	0.641443	0.765132	901	646	1742.4	1805.2	1103
limma|FragPipe|top3|bpca|Rlr	limma	FragPipe	top3	bpca	Rlr	0.624687	0.629404	2295	1962	0.703048	0.713802	2424	2155	0.737048	0.738818	2296	2694	0.725309	0.758091	1184	1033	0.666971	0.766031	523	628	1744.4	1694.4	1104
limma|FragPipe|top0|knn|center.median	limma	FragPipe	top0	knn	center.median	0.618324	0.625197	2634	2193	0.709575	0.722443	2062	1718	0.740014	0.743265	2148	2483	0.728505	0.767314	1072	789	0.646833	0.720214	808	1254	1744.8	1687.4	1105
proDA|FragPipe|top3|MinDet|Rlr	proDA	FragPipe	top3	MinDet	Rlr	0.618891	0.616137	2605	2680	0.69931	0.688419	2636	3311	0.733611	0.731602	2482	3006	0.744435	0.790599	398	247	0.660923	0.787944	615	302	1747.2	1909.2	1106
ttest|FragPipe|dlfq|missForest|blank	ttest	FragPipe	dlfq	missForest	blank	0.646577	0.644588	1225	1368	0.721509	0.729862	1386	1403	0.750679	0.761063	1461	1541	0.706538	0.735618	1791	1729	0.480207	0.621417	2874	2243	1747.4	1656.8	1107
proDA|FragPipe|dlfq|nbavg|Rlr	proDA	FragPipe	dlfq	nbavg	Rlr	0.664265	0.649333	895	1197	0.712876	0.698606	1872	2834	0.728386	0.707295	2767	3929	0.733053	0.780324	884	447	0.53594	0.605277	2320	2410	1747.6	2163.4	1108
limma|FragPipe|dlfq|min|Rlr	limma	FragPipe	dlfq	min	Rlr	0.615554	0.618436	2793	2555	0.701762	0.705787	2487	2485	0.734006	0.728099	2457	3166	0.746152	0.7779	345	508	0.657385	0.78099	658	412	1748	1825.2	1109
DEqMS|FragPipe|top3|bpca|center.mean	DEqMS	FragPipe	top3	bpca	center.mean	0.63068	0.631001	1909	1892	0.703904	0.714146	2377	2140	0.734301	0.741043	2446	2598	0.720852	0.751262	1388	1249	0.659584	0.746832	628	918	1749.6	1759.4	1110
ttest|FragPipe|dlfq|Impseq|blank	ttest	FragPipe	dlfq	Impseq	blank	0.629142	0.625949	2010	2153	0.719373	0.711657	1489	2257	0.753372	0.758356	1330	1692	0.720365	0.769059	1408	744	0.517446	0.70335	2512	1406	1749.8	1650.4	1111
proDA|FragPipe|LFQ|zero|center.median	proDA	FragPipe	LFQ	zero	center.median	0.678032	0.67286	592	721	0.712335	0.733005	1912	1272	0.727017	0.748085	2836	2264	0.72432	0.742799	1231	1489	0.546299	0.598584	2181	2482	1750.4	1645.6	1112
DEqMS|FragPipe|top3|bpca|lossf	DEqMS	FragPipe	top3	bpca	lossf	0.634153	0.609915	1738	2952	0.698017	0.689963	2700	3235	0.731533	0.722894	2594	3364	0.724071	0.754709	1245	1131	0.667382	0.751067	520	854	1759.4	2307.2	1113
ttest|FragPipe|dlfq|bpca|blank	ttest	FragPipe	dlfq	bpca	blank	0.628934	0.633033	2025	1800	0.719182	0.720286	1500	1801	0.752819	0.765859	1352	1325	0.719588	0.772293	1436	644	0.519562	0.697771	2486	1449	1759.8	1403.8	1114
proDA|FragPipe|LFQ|Impseqrob|center.mean	proDA	FragPipe	LFQ	Impseqrob	center.mean	0.679565	0.685908	556	377	0.715623	0.752599	1712	667	0.723143	0.76415	3047	1411	0.719692	0.739353	1432	1612	0.555704	0.589536	2061	2548	1761.6	1323	1115
limma|FragPipe|dlfq|nbavg|center.median	limma	FragPipe	dlfq	nbavg	center.median	0.677584	0.67316	601	717	0.713363	0.718153	1846	1924	0.72573	0.728495	2919	3146	0.721228	0.775755	1368	563	0.553354	0.610246	2090	2356	1764.8	1741.2	1116
DEP|FragPipe|LFQ|QRILC|center.mean	DEP	FragPipe	LFQ	QRILC	center.mean	0.674722	0.678023	684	602	0.715884	0.733475	1692	1245	0.729427	0.751016	2711	2111	0.719773	0.751392	1430	1246	0.536789	0.601377	2310	2457	1765.4	1532.2	1117
DEqMS|FragPipe|dlfq|nbavg|Rlr	DEqMS	FragPipe	dlfq	nbavg	Rlr	0.663246	0.648189	908	1234	0.708545	0.697055	2119	2920	0.724598	0.710666	2986	3801	0.732017	0.780639	927	436	0.567057	0.620169	1891	2263	1766.2	2130.8	1118
ROTS|FragPipe|LFQ|Impseqrob|quantiles	ROTS	FragPipe	LFQ	Impseqrob	quantiles	0.619735	0.612013	2556	2855	0.713029	0.74924	1863	757	0.742782	0.785302	1981	618	0.727933	0.73619	1092	1706	0.606558	0.685455	1346	1578	1767.6	1502.8	1119
limma|FragPipe|LFQ|zero|blank	limma	FragPipe	LFQ	zero	blank	0.628948	0.620893	2024	2436	0.706507	0.730641	2222	1376	0.728668	0.763493	2757	1437	0.740255	0.75235	544	1214	0.611018	0.771704	1298	574	1769	1407.4	1120
ROTS|FragPipe|dlfq|MLE|blank	ROTS	FragPipe	dlfq	MLE	blank	0.61373	0.625139	2897	2198	0.711902	0.713547	1936	2162	0.748616	0.734573	1606	2877	0.732238	0.786657	917	314	0.596579	0.689946	1494	1527	1770	1815.6	1121
DEP|FragPipe|LFQ|min|lossf	DEP	FragPipe	LFQ	min	lossf	0.639857	0.635706	1448	1691	0.712533	0.712203	1891	2231	0.737843	0.744782	2259	2402	0.723331	0.752121	1276	1222	0.559383	0.578282	2007	2638	1776.2	2036.8	1122
SAM|FragPipe|dlfq|MinDet|blank	SAM	FragPipe	dlfq	MinDet	blank	0.65701	0.652193	999	1127	0.762254	0.765393	146	380	0.803976	0.800745	38	285	0.609748	0.5	3473	6166	0.24258	0	4232	6373	1777.6	2866.2	1123
limma|FragPipe|top3|blank|blank	limma	FragPipe	top3	blank	blank	0.642049	0.649143	1364	1203	0.709664	0.705544	2060	2497	0.734616	0.754257	2436	1931	0.723453	0.761116	1264	941	0.576585	0.627315	1766	2188	1778	1752	1124
ttest|FragPipe|LFQ|MinDet|lossf	ttest	FragPipe	LFQ	MinDet	lossf	0.6432	0.648747	1321	1210	0.708995	0.699655	2095	2783	0.736396	0.729185	2331	3119	0.730359	0.759433	991	989	0.548658	0.682784	2157	1607	1779	1941.6	1125
DEP|FragPipe|dlfq|min|center.median	DEP	FragPipe	dlfq	min	center.median	0.622508	0.624246	2408	2258	0.715445	0.733014	1723	1270	0.749742	0.767086	1528	1262	0.715624	0.756327	1551	1078	0.582584	0.618507	1685	2279	1779	1629.4	1126
proDA|FragPipe|LFQ|blank|center.median	proDA	FragPipe	LFQ	blank	center.median	0.694839	0.707508	248	145	0.71658	0.75154	1642	704	0.722627	0.759203	3071	1647	0.72152	0.735449	1361	1734	0.513064	0.558901	2576	2828	1779.6	1411.6	1127
DEP|FragPipe|top0|QRILC|center.mean	DEP	FragPipe	top0	QRILC	center.mean	0.637304	0.641616	1572	1481	0.712346	0.717568	1910	1946	0.744021	0.744241	1876	2427	0.709093	0.731757	1723	1836	0.572545	0.609983	1818	2360	1779.8	2010	1128
ROTS|FragPipe|LFQ|Impseqrob|center.mean	ROTS	FragPipe	LFQ	Impseqrob	center.mean	0.628273	0.644918	2082	1355	0.713122	0.740257	1858	1019	0.740956	0.784083	2099	648	0.721042	0.737324	1377	1671	0.597355	0.624272	1484	2221	1780	1382.8	1129
DEqMS|FragPipe|top0|missForest|quantiles	DEqMS	FragPipe	top0	missForest	quantiles	0.617893	0.630341	2660	1925	0.700765	0.711057	2541	2286	0.736791	0.738806	2313	2695	0.729328	0.758274	1037	1030	0.68068	0.793523	355	235	1781.2	1634.2	1130
SAM|FragPipe|LFQ|MinProb|blank	SAM	FragPipe	LFQ	MinProb	blank	0.680046	0.68206	540	490	0.753511	0.762886	317	425	0.779198	0.777727	353	856	0.606659	0.5	3539	5961	0.250261	0	4163	6163	1782.4	2779	1131
limma|FragPipe|LFQ|min|center.mean	limma	FragPipe	LFQ	min	center.mean	0.633968	0.644106	1747	1393	0.704949	0.725862	2327	1566	0.725221	0.75125	2946	2094	0.736595	0.748761	719	1316	0.621533	0.781434	1177	401	1783.2	1354	1132
DEP|FragPipe|top0|mice|center.mean	DEP	FragPipe	top0	mice	center.mean	0.624312	0.638145	2314	1608	0.71252	0.70985	1893	2325	0.746673	0.737681	1718	2750	0.710477	0.711529	1696	2228	0.610447	0.607534	1302	2395	1784.6	2261.2	1133
DEqMS|FragPipe|dlfq|Impseq|MBQN	DEqMS	FragPipe	dlfq	Impseq	MBQN	0.625762	0.625537	2228	2180	0.717499	0.732262	1593	1300	0.752335	0.764224	1372	1404	0.698367	0.734511	2042	1760	0.581481	0.724507	1696	1214	1786.2	1571.6	1134
DEP|FragPipe|LFQ|bpca|quantiles	DEP	FragPipe	LFQ	bpca	quantiles	0.650684	0.644399	1121	1375	0.71339	0.724823	1844	1616	0.73324	0.755025	2502	1895	0.721835	0.730183	1348	1879	0.551759	0.63503	2120	2086	1787	1770.2	1135
DEP|FragPipe|top3|Impseq|center.median	DEP	FragPipe	top3	Impseq	center.median	0.622434	0.627372	2411	2079	0.717534	0.727727	1590	1489	0.749814	0.760833	1521	1550	0.706611	0.732614	1786	1819	0.585997	0.636591	1640	2066	1789.6	1800.6	1136
DEP|FragPipe|top0|MinProb|quantiles	DEP	FragPipe	top0	MinProb	quantiles	0.619512	0.620036	2568	2482	0.712067	0.723553	1928	1665	0.74761	0.755695	1653	1840	0.714931	0.744403	1575	1453	0.616682	0.678893	1232	1648	1791.2	1817.6	1137
SAM|FragPipe|dlfq|MinProb|blank	SAM	FragPipe	dlfq	MinProb	blank	0.6572	0.656148	994	1035	0.760264	0.767775	181	341	0.799249	0.80295	61	247	0.609048	0.5	3483	6180	0.241227	0	4249	6387	1793.6	2838	1138
ROTS|FragPipe|LFQ|Impseqrob|center.median	ROTS	FragPipe	LFQ	Impseqrob	center.median	0.628145	0.647061	2087	1271	0.71122	0.718329	1980	1915	0.737156	0.754068	2289	1944	0.724725	0.737857	1219	1654	0.602711	0.635667	1397	2077	1794.4	1772.2	1139
ttest|FragPipe|LFQ|nbavg|lossf	ttest	FragPipe	LFQ	nbavg	lossf	0.662276	0.640818	918	1503	0.7111	0.73375	1987	1234	0.727879	0.746048	2787	2347	0.733196	0.74821	872	1338	0.526364	0.645468	2427	1986	1798.2	1681.6	1140
DEP|FragPipe|top3|MinProb|center.mean	DEP	FragPipe	top3	MinProb	center.mean	0.626788	0.626305	2149	2132	0.714335	0.715431	1795	2086	0.747848	0.753446	1647	1973	0.713495	0.736968	1609	1681	0.574214	0.613032	1793	2330	1798.6	2040.4	1141
ttest|FragPipe|dlfq|SeqKNN|blank	ttest	FragPipe	dlfq	SeqKNN	blank	0.650019	0.64972	1131	1187	0.722092	0.740303	1353	1016	0.748772	0.767789	1595	1232	0.704684	0.746869	1846	1376	0.455537	0.601911	3078	2452	1800.6	1452.6	1142
limma|FragPipe|top3|bpca|center.mean	limma	FragPipe	top3	bpca	center.mean	0.620175	0.625952	2534	2152	0.706527	0.716712	2220	2008	0.739454	0.750316	2178	2159	0.720203	0.75308	1417	1185	0.657463	0.746424	656	927	1801	1686.2	1143
limma|FragPipe|top3|mice|Rlr	limma	FragPipe	top3	mice	Rlr	0.625355	0.62037	2253	2465	0.699661	0.704688	2611	2542	0.73662	0.731054	2321	3032	0.727115	0.779709	1126	460	0.654001	0.793628	711	232	1804.4	1746.2	1144
ROTS|FragPipe|dlfq|nbavg|center.mean	ROTS	FragPipe	dlfq	nbavg	center.mean	0.655207	0.647066	1027	1270	0.709881	0.719834	2049	1827	0.727072	0.730194	2832	3075	0.717978	0.767995	1480	770	0.58567	0.627694	1641	2180	1805.8	1824.4	1145
proDA|FragPipe|top3|MinProb|center.median	proDA	FragPipe	top3	MinProb	center.median	0.627599	0.632293	2109	1833	0.710284	0.719369	2031	1850	0.743445	0.746617	1931	2325	0.720521	0.77976	1401	459	0.590607	0.725012	1574	1206	1809.2	1534.6	1146
DEqMS|FragPipe|top0|Impseq|quantiles	DEqMS	FragPipe	top0	Impseq	quantiles	0.608826	0.620825	3112	2444	0.702782	0.704924	2437	2527	0.743296	0.753175	1940	1987	0.725051	0.745272	1202	1420	0.68065	0.780077	356	428	1809.4	1761.2	1147
DEqMS|FragPipe|top3|QRILC|Rlr	DEqMS	FragPipe	top3	QRILC	Rlr	0.633014	0.612609	1797	2832	0.69298	0.674893	2937	3852	0.729042	0.731099	2734	3029	0.738498	0.79313	620	198	0.637922	0.790934	962	263	1810	2034.8	1148
ROTS|FragPipe|top3|blank|lossf	ROTS	FragPipe	top3	blank	lossf	0.628562	0.620785	2061	2446	0.71694	0.689984	1622	3233	0.739669	0.720136	2166	3483	0.717242	0.764181	1505	870	0.581155	0.632595	1702	2117	1811.2	2429.8	1149
DEqMS|FragPipe|top3|QRILC|center.median	DEqMS	FragPipe	top3	QRILC	center.median	0.639423	0.642823	1469	1443	0.700799	0.713221	2538	2186	0.73089	0.742167	2636	2539	0.724403	0.762823	1228	899	0.618586	0.748002	1209	896	1816	1592.6	1150
DEP|FragPipe|top0|QRILC|Rlr	DEP	FragPipe	top0	QRILC	Rlr	0.635596	0.64708	1665	1269	0.704959	0.707487	2325	2418	0.742809	0.7305	1977	3057	0.71838	0.730441	1466	1874	0.583858	0.596541	1667	2497	1820	2223	1151
proDA|FragPipe|top3|nbavg|center.mean	proDA	FragPipe	top3	nbavg	center.mean	0.635479	0.628567	1670	2004	0.710564	0.688335	2017	3312	0.737128	0.724092	2291	3322	0.717445	0.753054	1496	1188	0.586224	0.737526	1636	1053	1822	2175.8	1152
limma|FragPipe|top3|bpca|lossf	limma	FragPipe	top3	bpca	lossf	0.624692	0.626725	2294	2107	0.701952	0.705959	2480	2476	0.734987	0.734865	2412	2859	0.72224	0.755715	1329	1103	0.662042	0.749406	596	875	1822.2	1884	1153
ROTS|FragPipe|top3|Impseq|center.mean	ROTS	FragPipe	top3	Impseq	center.mean	0.588567	0.563472	4153	4966	0.705747	0.696457	2274	2950	0.756748	0.767409	1166	1250	0.725772	0.75253	1166	1204	0.680796	0.772374	352	565	1822.2	2187	1154
DEP|FragPipe|top3|MinProb|Rlr	DEP	FragPipe	top3	MinProb	Rlr	0.626804	0.623618	2147	2292	0.709028	0.707166	2093	2429	0.74578	0.741022	1775	2600	0.715964	0.739203	1542	1617	0.591431	0.588859	1565	2556	1824.4	2298.8	1155
DEqMS|FragPipe|top3|mice|Rlr	DEqMS	FragPipe	top3	mice	Rlr	0.629839	0.609664	1963	2966	0.693863	0.658931	2902	4410	0.729058	0.711334	2733	3779	0.730868	0.786192	972	320	0.664321	0.799451	559	164	1825.8	2327.8	1156
proDA|FragPipe|top0|mice|lossf	proDA	FragPipe	top0	mice	lossf	0.622619	0.610047	2402	2945	0.700587	0.684131	2549	3492	0.738825	0.713961	2210	3693	0.733084	0.794358	881	185	0.627451	0.786243	1094	319	1827.2	2126.8	1157
DEP|FragPipe|LFQ|MinProb|quantiles	DEP	FragPipe	LFQ	MinProb	quantiles	0.649865	0.662269	1136	908	0.71244	0.73827	1898	1097	0.732279	0.769384	2549	1170	0.723146	0.756969	1283	1064	0.5394	0.637302	2275	2062	1828.2	1260.2	1158
SAM|FragPipe|dlfq|missForest|blank	SAM	FragPipe	dlfq	missForest	blank	0.654315	0.668745	1047	781	0.743928	0.761153	543	452	0.78063	0.79317	323	441	0.623396	0.5	3238	6096	0.274315	0	3990	6303	1828.2	2814.6	1159
DEP|FragPipe|top3|Impseq|center.mean	DEP	FragPipe	top3	Impseq	center.mean	0.620073	0.625473	2539	2184	0.713203	0.724549	1853	1629	0.745796	0.759061	1773	1651	0.716059	0.732249	1539	1825	0.599695	0.637925	1442	2060	1829.2	1869.8	1160
limma|FragPipe|dlfq|nbavg|center.mean	limma	FragPipe	dlfq	nbavg	center.mean	0.674288	0.66695	696	820	0.710985	0.717564	1997	1947	0.723732	0.725897	3022	3247	0.717706	0.768128	1487	765	0.561894	0.606802	1968	2398	1834	1835.4	1161
DEP|FragPipe|top0|QRILC|lossf	DEP	FragPipe	top0	QRILC	lossf	0.636199	0.63914	1630	1567	0.706306	0.705341	2241	2506	0.743885	0.728444	1894	3149	0.714685	0.721699	1580	2050	0.571115	0.569256	1836	2726	1836.2	2399.6	1162
DEqMS|FragPipe|dlfq|knn|quantiles	DEqMS	FragPipe	dlfq	knn	quantiles	0.624828	0.633624	2286	1770	0.699741	0.714948	2604	2111	0.729037	0.736816	2735	2785	0.737255	0.754282	677	1142	0.642536	0.685631	883	1574	1837	1876.4	1163
ROTS|FragPipe|top3|QRILC|center.mean	ROTS	FragPipe	top3	QRILC	center.mean	0.595363	0.581584	3827	4284	0.706659	0.717488	2210	1951	0.756297	0.755565	1186	1850	0.730329	0.755244	994	1117	0.635603	0.732292	988	1116	1841	2063.6	1164
DEP|FragPipe|top0|min|blank	DEP	FragPipe	top0	min	blank	0.607519	0.597008	3181	3546	0.705222	0.720023	2310	1817	0.749933	0.768979	1517	1191	0.72619	0.752731	1154	1199	0.630922	0.684338	1049	1594	1842.2	1869.4	1165
limma|FragPipe|dlfq|min|quantiles	limma	FragPipe	dlfq	min	quantiles	0.618605	0.622067	2618	2372	0.700314	0.717879	2559	1932	0.734756	0.763013	2424	1466	0.735246	0.755542	788	1110	0.645773	0.732586	823	1111	1842.4	1598.2	1166
DEP|FragPipe|top3|bpca|center.median	DEP	FragPipe	top3	bpca	center.median	0.623833	0.628139	2343	2033	0.709958	0.720099	2045	1812	0.742924	0.755503	1970	1857	0.717344	0.751283	1500	1248	0.605262	0.654421	1364	1886	1844.4	1767.2	1167
DEP|FragPipe|top3|blank|blank	DEP	FragPipe	top3	blank	blank	0.636604	0.646338	1602	1298	0.711723	0.717445	1952	1955	0.739276	0.768998	2190	1189	0.720063	0.766099	1421	824	0.555937	0.638547	2060	2058	1845	1464.8	1168
DEP|FragPipe|top0|bpca|lossf	DEP	FragPipe	top0	bpca	lossf	0.625972	0.624562	2207	2238	0.709135	0.714905	2087	2113	0.745155	0.743968	1815	2446	0.71738	0.735076	1498	1745	0.586948	0.569787	1623	2722	1846	2252.8	1169
DEP|FragPipe|LFQ|blank|center.median	DEP	FragPipe	LFQ	blank	center.median	0.690417	0.709551	351	129	0.716223	0.751875	1671	687	0.725064	0.759572	2954	1616	0.711125	0.728664	1675	1911	0.512275	0.561054	2583	2798	1846.8	1428.2	1170
DEP|FragPipe|top0|zero|blank	DEP	FragPipe	top0	zero	blank	0.625291	0.635444	2259	1699	0.712255	0.725794	1921	1569	0.743911	0.756256	1888	1806	0.719357	0.76497	1445	849	0.579382	0.645935	1725	1982	1847.6	1581	1171
ROTS|FragPipe|top3|mice|Rlr	ROTS	FragPipe	top3	mice	Rlr	0.593084	0.555388	3940	5263	0.705244	0.698499	2309	2841	0.75453	0.756196	1270	1809	0.725268	0.745031	1187	1428	0.665312	0.781501	544	397	1850	2347.6	1172
ROTS|FragPipe|top3|MinDet|center.mean	ROTS	FragPipe	top3	MinDet	center.mean	0.587045	0.575354	4232	4524	0.70429	0.717485	2356	1952	0.754947	0.780734	1247	756	0.73661	0.768029	718	769	0.654079	0.773871	706	546	1851.8	1709.4	1173
DEqMS|FragPipe|dlfq|missForest|MBQN	DEqMS	FragPipe	dlfq	missForest	MBQN	0.649332	0.651932	1149	1137	0.7146	0.716663	1781	2011	0.742891	0.750348	1973	2154	0.69017	0.66791	2253	2828	0.552769	0.676209	2104	1677	1852	1961.4	1174
DEqMS|FragPipe|top3|QRILC|lossf	DEqMS	FragPipe	top3	QRILC	lossf	0.633166	0.61412	1790	2775	0.695109	0.674353	2839	3875	0.729948	0.728191	2683	3162	0.733129	0.788046	877	286	0.628094	0.776576	1079	485	1853.6	2116.6	1175
ROTS|FragPipe|top3|knn|center.median	ROTS	FragPipe	top3	knn	center.median	0.605111	0.605376	3289	3158	0.70845	0.732978	2128	1273	0.749773	0.755065	1527	1891	0.7228	0.759506	1301	985	0.631186	0.75399	1043	798	1857.6	1621	1176
DEP|FragPipe|top3|MinProb|lossf	DEP	FragPipe	top3	MinProb	lossf	0.625845	0.620868	2219	2438	0.709341	0.69257	2077	3129	0.746048	0.737825	1760	2743	0.713494	0.715466	1610	2157	0.586487	0.591273	1632	2539	1859.6	2601.2	1177
proDA|FragPipe|top0|mice|center.mean	proDA	FragPipe	top0	mice	center.mean	0.62356	0.639042	2359	1573	0.707956	0.699187	2154	2807	0.741205	0.732047	2081	2982	0.722873	0.7829	1298	383	0.601702	0.740918	1406	1012	1859.6	1751.4	1178
limma|FragPipe|top0|knn|center.mean	limma	FragPipe	top0	knn	center.mean	0.617724	0.630368	2664	1924	0.705856	0.714333	2263	2134	0.73696	0.743164	2301	2493	0.724878	0.74057	1212	1577	0.643747	0.716721	860	1283	1860	1882.2	1179
DEP|FragPipe|top3|Impseq|Rlr	DEP	FragPipe	top3	Impseq	Rlr	0.622985	0.619927	2386	2487	0.710079	0.708368	2040	2392	0.747274	0.738684	1669	2701	0.715398	0.725819	1555	1981	0.584812	0.566511	1653	2753	1860.6	2462.8	1180
limma|FragPipe|top0|QRILC|quantiles	limma	FragPipe	top0	QRILC	quantiles	0.625145	0.644318	2266	1380	0.699787	0.71121	2602	2277	0.733119	0.7435	2515	2469	0.729716	0.757043	1018	1060	0.641131	0.752207	908	831	1861.8	1603.4	1181
limma|FragPipe|top3|knn|center.median	limma	FragPipe	top3	knn	center.median	0.623198	0.63507	2373	1718	0.706768	0.723882	2205	1652	0.735633	0.742787	2373	2513	0.722071	0.741346	1334	1550	0.632385	0.709717	1026	1346	1862.2	1755.8	1182
DEqMS|FragPipe|top0|Impseqrob|center.median	DEqMS	FragPipe	top0	Impseqrob	center.median	0.638614	0.649197	1506	1202	0.702004	0.704258	2476	2558	0.72699	0.733425	2837	2925	0.715781	0.735886	1545	1715	0.638648	0.744226	952	960	1863.2	1872	1183
DEP|FragPipe|top0|knn|center.median	DEP	FragPipe	top0	knn	center.median	0.62101	0.625074	2490	2206	0.710564	0.722516	2018	1711	0.740534	0.74318	2122	2492	0.721954	0.743417	1342	1473	0.606084	0.635855	1352	2074	1864.8	1991.2	1184
DEP|FragPipe|top3|missForest|quantiles	DEP	FragPipe	top3	missForest	quantiles	0.626564	0.631353	2165	1879	0.705147	0.71342	2316	2170	0.739439	0.746556	2181	2326	0.723086	0.74288	1287	1487	0.602602	0.643921	1398	2004	1869.4	1973.2	1185
ttest|FragPipe|LFQ|MinProb|lossf	ttest	FragPipe	LFQ	MinProb	lossf	0.642804	0.640984	1344	1496	0.707484	0.694234	2171	3059	0.726979	0.728294	2839	3159	0.73323	0.7616	870	928	0.551103	0.676494	2129	1674	1870.6	2063.2	1186
DEqMS|FragPipe|top0|knn|center.median	DEqMS	FragPipe	top0	knn	center.median	0.620936	0.620564	2496	2457	0.702287	0.709658	2458	2332	0.731002	0.74026	2625	2627	0.730305	0.778806	995	483	0.64869	0.723238	779	1224	1870.6	1824.6	1187
DEqMS|FragPipe|dlfq|QRILC|quantiles	DEqMS	FragPipe	dlfq	QRILC	quantiles	0.629301	0.62265	1995	2338	0.692981	0.690162	2936	3225	0.724445	0.732843	2995	2944	0.740305	0.777468	540	516	0.64165	0.728149	897	1158	1872.6	2036.2	1188
ROTS|FragPipe|top0|knn|center.median	ROTS	FragPipe	top0	knn	center.median	0.598938	0.574056	3638	4569	0.705399	0.725084	2298	1602	0.745939	0.76391	1764	1421	0.732368	0.770594	915	702	0.65091	0.768249	753	611	1873.6	1781	1189
proDA|FragPipe|LFQ|min|Rlr	proDA	FragPipe	LFQ	min	Rlr	0.632577	0.638573	1812	1592	0.702557	0.716981	2445	1985	0.722124	0.722886	3095	3365	0.739683	0.755712	574	1104	0.599254	0.729768	1450	1138	1875.2	1836.8	1190
DEP|FragPipe|dlfq|nbavg|center.median	DEP	FragPipe	dlfq	nbavg	center.median	0.671478	0.66739	762	806	0.714146	0.726549	1806	1542	0.728103	0.737836	2777	2742	0.713659	0.771015	1603	688	0.52618	0.60952	2431	2368	1875.8	1629.2	1191
ROTS|FragPipe|top3|bpca|lossf	ROTS	FragPipe	top3	bpca	lossf	0.592139	0.558719	3992	5169	0.702221	0.683009	2464	3539	0.756465	0.744987	1180	2395	0.723349	0.754871	1275	1128	0.671093	0.757969	470	730	1876.2	2592.2	1192
ttest|FragPipe|dlfq|knn|blank	ttest	FragPipe	dlfq	knn	blank	0.641393	0.646186	1392	1302	0.716315	0.722495	1660	1714	0.746615	0.7467	1722	2322	0.704625	0.715942	1847	2150	0.492913	0.575833	2773	2669	1878.8	2031.4	1193
ROTS|FragPipe|top0|bpca|quantiles	ROTS	FragPipe	top0	bpca	quantiles	0.587622	0.566752	4200	4828	0.702426	0.697857	2453	2879	0.755929	0.759213	1203	1646	0.725039	0.749571	1203	1296	0.681947	0.778933	340	448	1879.8	2219.4	1194
limma|FragPipe|LFQ|QRILC|quantiles	limma	FragPipe	LFQ	QRILC	quantiles	0.647398	0.648003	1198	1244	0.695656	0.717274	2818	1966	0.714885	0.744099	3417	2435	0.73749	0.746861	663	1377	0.608007	0.765303	1325	641	1884.2	1532.6	1195
DEqMS|FragPipe|top3|mice|center.mean	DEqMS	FragPipe	top3	mice	center.mean	0.634245	0.62508	1728	2204	0.697603	0.690244	2727	3220	0.72717	0.721425	2825	3422	0.722052	0.734874	1336	1748	0.646958	0.757282	805	744	1884.2	2267.6	1196
ROTS|FragPipe|top3|blank|Rlr	ROTS	FragPipe	top3	blank	Rlr	0.620511	0.610466	2518	2923	0.716914	0.697865	1623	2878	0.740604	0.727647	2120	3190	0.718604	0.763208	1460	890	0.58112	0.632906	1703	2112	1884.8	2398.6	1197
ROTS|FragPipe|top0|mice|quantiles	ROTS	FragPipe	top0	mice	quantiles	0.586625	0.568808	4254	4759	0.700942	0.692845	2529	3116	0.755382	0.751792	1228	2063	0.728156	0.741509	1085	1544	0.683103	0.798251	332	178	1885.6	2332	1198
DEqMS|FragPipe|LFQ|bpca|quantiles	DEqMS	FragPipe	LFQ	bpca	quantiles	0.641497	0.653378	1387	1094	0.699835	0.706347	2595	2466	0.72166	0.754476	3130	1922	0.729161	0.736898	1046	1683	0.612721	0.751783	1274	841	1886.4	1601.2	1199
limma|FragPipe|top3|mice|center.mean	limma	FragPipe	top3	mice	center.mean	0.624009	0.627093	2329	2089	0.703654	0.704055	2392	2568	0.735159	0.738174	2397	2731	0.719583	0.73395	1437	1778	0.642697	0.735329	880	1075	1887	2048.2	1200
DEP|FragPipe|top3|Impseq|lossf	DEP	FragPipe	top3	Impseq	lossf	0.62388	0.615939	2341	2690	0.709739	0.70041	2053	2748	0.747068	0.734327	1686	2886	0.712843	0.725364	1627	1991	0.579076	0.5561	1728	2852	1887	2633.4	1201
proDA|FragPipe|top0|blank|blank	proDA	FragPipe	top0	blank	blank	0.641103	0.645434	1406	1329	0.708347	0.702808	2134	2627	0.733558	0.726779	2486	3220	0.722104	0.76145	1333	932	0.553192	0.628859	2093	2164	1890.4	2054.4	1202
DEP|FragPipe|top0|mice|lossf	DEP	FragPipe	top0	mice	lossf	0.626201	0.610022	2188	2946	0.707796	0.703572	2160	2589	0.746837	0.727946	1705	3173	0.713566	0.726735	1605	1957	0.573963	0.57973	1795	2630	1890.6	2659	1203
proDA|FragPipe|top3|MinDet|lossf	proDA	FragPipe	top3	MinDet	lossf	0.618351	0.610983	2631	2895	0.699888	0.678998	2590	3691	0.735001	0.730826	2410	3043	0.734505	0.790652	821	245	0.633692	0.759634	1012	710	1892.8	2116.8	1204
DEqMS|FragPipe|dlfq|nbavg|center.median	DEqMS	FragPipe	dlfq	nbavg	center.median	0.673243	0.671108	722	751	0.706502	0.711289	2223	2269	0.719242	0.722379	3232	3382	0.720722	0.775415	1395	572	0.565418	0.612482	1909	2339	1896.2	1862.6	1205
proDA|FragPipe|top3|Impseq|center.mean	proDA	FragPipe	top3	Impseq	center.mean	0.619643	0.624627	2563	2233	0.710768	0.722901	2007	1694	0.742685	0.757504	1989	1737	0.714918	0.762076	1576	918	0.605653	0.738915	1358	1033	1898.6	1523	1206
ROTS|FragPipe|top0|MinDet|center.median	ROTS	FragPipe	top0	MinDet	center.median	0.591998	0.57296	3996	4603	0.706393	0.727674	2231	1491	0.75623	0.7794	1190	801	0.729704	0.772073	1019	651	0.629358	0.773753	1068	549	1900.8	1619	1207
limma|FragPipe|top3|MinProb|quantiles	limma	FragPipe	top3	MinProb	quantiles	0.616551	0.619541	2739	2502	0.701838	0.71896	2484	1866	0.736019	0.752753	2351	2008	0.727474	0.734459	1111	1764	0.645838	0.732873	822	1105	1901.4	1849	1208
proDA|FragPipe|top3|MinDet|center.mean	proDA	FragPipe	top3	MinDet	center.mean	0.614698	0.615358	2842	2714	0.70479	0.704691	2336	2541	0.738202	0.744537	2239	2412	0.728932	0.768868	1054	750	0.631241	0.757572	1040	737	1902.2	1830.8	1209
ROTS|FragPipe|top3|MinDet|quantiles	ROTS	FragPipe	top3	MinDet	quantiles	0.594821	0.579221	3857	4375	0.70253	0.713124	2448	2190	0.753085	0.778781	1338	817	0.72954	0.769603	1024	726	0.644205	0.775439	848	512	1903	1724	1210
limma|FragPipe|top0|Impseqrob|center.median	limma	FragPipe	top0	Impseqrob	center.median	0.630474	0.652272	1922	1125	0.704136	0.706045	2365	2473	0.731231	0.741815	2615	2558	0.714004	0.737359	1594	1669	0.632701	0.741735	1023	1002	1903.8	1765.4	1211
ROTS|FragPipe|top3|bpca|center.median	ROTS	FragPipe	top3	bpca	center.median	0.587659	0.56662	4198	4836	0.703559	0.703098	2395	2618	0.752804	0.769168	1353	1181	0.72728	0.754057	1121	1150	0.670727	0.753774	478	803	1909	2117.6	1212
limma|FragPipe|LFQ|mice|quantiles	limma	FragPipe	LFQ	mice	quantiles	0.660632	0.664973	941	853	0.706883	0.739276	2201	1053	0.721111	0.753402	3160	1975	0.716783	0.736769	1517	1685	0.579196	0.685972	1727	1568	1909.2	1426.8	1213
ROTS|FragPipe|top0|Impseqrob|center.median	ROTS	FragPipe	top0	Impseqrob	center.median	0.593799	0.56246	3901	5012	0.708467	0.709226	2127	2354	0.75416	0.753793	1297	1958	0.716222	0.747449	1534	1361	0.65543	0.743202	687	977	1909.2	2332.4	1214
proDA|FragPipe|top3|MinProb|center.mean	proDA	FragPipe	top3	MinProb	center.mean	0.621462	0.621224	2469	2417	0.705366	0.700769	2302	2733	0.739015	0.738853	2201	2690	0.724928	0.774798	1207	581	0.604612	0.71051	1374	1340	1910.6	1952.2	1215
limma|FragPipe|top3|SeqKNN|quantiles	limma	FragPipe	top3	SeqKNN	quantiles	0.624449	0.639619	2305	1549	0.705791	0.727412	2269	1507	0.735854	0.7445	2358	2414	0.717304	0.746767	1502	1381	0.624682	0.73312	1139	1104	1914.6	1591	1216
ROTS|FragPipe|top0|blank|center.median	ROTS	FragPipe	top0	blank	center.median	0.623474	0.633126	2364	1794	0.713529	0.694913	1839	3023	0.739819	0.748263	2159	2252	0.71543	0.75899	1554	1006	0.584682	0.647095	1659	1971	1915	2009.2	1217
ROTS|FragPipe|top0|knn|lossf	ROTS	FragPipe	top0	knn	lossf	0.606931	0.583886	3204	4174	0.701273	0.698485	2509	2843	0.743483	0.736855	1926	2782	0.730003	0.78369	1009	361	0.639933	0.747195	932	911	1916	2214.2	1218
ttest|FragPipe|LFQ|nbavg|blank	ttest	FragPipe	LFQ	nbavg	blank	0.662039	0.656404	922	1032	0.714861	0.740859	1768	992	0.733189	0.765903	2507	1321	0.713627	0.73567	1604	1728	0.491456	0.546468	2784	2912	1917	1597	1219
ROTS|FragPipe|top0|knn|Rlr	ROTS	FragPipe	top0	knn	Rlr	0.604862	0.581397	3305	4294	0.702316	0.708292	2457	2399	0.742797	0.757806	1978	1723	0.730282	0.783659	996	362	0.644102	0.74355	849	971	1917	1949.8	1220
ROTS|FragPipe|top3|Impseqrob|center.mean	ROTS	FragPipe	top3	Impseqrob	center.mean	0.593494	0.55304	3914	5321	0.709501	0.704447	2068	2552	0.756874	0.765469	1160	1347	0.711647	0.750131	1659	1278	0.648072	0.747234	788	910	1917.8	2281.6	1221
ttest|FragPipe|LFQ|Impseq|blank	ttest	FragPipe	LFQ	Impseq	blank	0.638013	0.624388	1540	2251	0.71161	0.71166	1958	2256	0.740866	0.764696	2104	1385	0.720266	0.751646	1414	1237	0.511695	0.615053	2588	2308	1920.8	1887.4	1222
ttest|FragPipe|LFQ|Impseq|lossf	ttest	FragPipe	LFQ	Impseq	lossf	0.630623	0.618413	1912	2557	0.703473	0.692794	2404	3117	0.730901	0.7556	2634	1846	0.739635	0.766602	576	808	0.553883	0.68163	2083	1620	1921.8	1989.6	1223
DEP|FragPipe|top3|bpca|center.mean	DEP	FragPipe	top3	bpca	center.mean	0.618659	0.625858	2616	2162	0.705939	0.715432	2261	2085	0.739126	0.749264	2196	2211	0.721633	0.733205	1356	1804	0.621162	0.684269	1182	1596	1922.2	1971.6	1224
DEP|FragPipe|LFQ|blank|center.mean	DEP	FragPipe	LFQ	blank	center.mean	0.693328	0.705682	288	155	0.712642	0.748104	1881	793	0.715946	0.757641	3376	1732	0.711138	0.739766	1673	1597	0.52957	0.583749	2393	2604	1922.2	1376.2	1225
DEP|FragPipe|top3|mice|center.median	DEP	FragPipe	top3	mice	center.median	0.626105	0.631958	2197	1853	0.70662	0.715522	2215	2077	0.738398	0.743997	2229	2441	0.717133	0.745254	1508	1421	0.598213	0.617209	1471	2289	1924	2016.2	1226
proDA|FragPipe|LFQ|blank|center.mean	proDA	FragPipe	LFQ	blank	center.mean	0.692831	0.703721	300	172	0.711275	0.749134	1972	761	0.713288	0.757462	3473	1740	0.719135	0.731704	1449	1838	0.526026	0.558103	2434	2836	1925.6	1469.4	1227
limma|FragPipe|LFQ|blank|center.mean	limma	FragPipe	LFQ	blank	center.mean	0.693394	0.711893	285	117	0.70989	0.748971	2048	769	0.712491	0.758092	3509	1709	0.716524	0.737411	1526	1667	0.540406	0.564636	2263	2768	1926.2	1406	1228
SAM|FragPipe|LFQ|QRILC|lossf	SAM	FragPipe	LFQ	QRILC	lossf	0.665909	0.653761	863	1083	0.737827	0.733491	781	1244	0.760246	0.756516	1008	1790	0.633763	0.5	3078	5943	0.291376	0	3902	6145	1926.4	3241	1229
ROTS|FragPipe|top0|min|blank	ROTS	FragPipe	top0	min	blank	0.601077	0.596835	3508	3554	0.708423	0.729256	2131	1434	0.759066	0.771041	1057	1104	0.721702	0.758924	1353	1011	0.588644	0.720322	1596	1252	1929	1671	1230
limma|FragPipe|top0|Impseqrob|lossf	limma	FragPipe	top0	Impseqrob	lossf	0.626229	0.631769	2184	1858	0.698205	0.698814	2687	2825	0.732303	0.726163	2547	3238	0.720321	0.76764	1412	778	0.645911	0.763075	820	667	1930	1873.2	1231
DEP|FragPipe|LFQ|knn|quantiles	DEP	FragPipe	LFQ	knn	quantiles	0.65432	0.656627	1045	1027	0.710504	0.729557	2021	1414	0.72656	0.742949	2871	2502	0.721692	0.733238	1354	1802	0.53207	0.611945	2368	2343	1931.8	1817.6	1232
limma|FragPipe|top0|min|center.median	limma	FragPipe	top0	min	center.median	0.603741	0.600833	3354	3362	0.699679	0.715015	2608	2106	0.740054	0.751138	2146	2101	0.732828	0.771969	893	654	0.657199	0.747347	660	908	1932.2	1826.2	1233
ttest|FragPipe|LFQ|bpca|blank	ttest	FragPipe	LFQ	bpca	blank	0.636493	0.621337	1610	2409	0.709541	0.730379	2067	1385	0.73379	0.770543	2475	1124	0.726846	0.75607	1137	1085	0.5317	0.614908	2374	2309	1932.6	1662.4	1234
ROTS|FragPipe|top3|mice|lossf	ROTS	FragPipe	top3	mice	lossf	0.590779	0.565555	4044	4875	0.699565	0.666515	2621	4157	0.7517	0.734329	1401	2885	0.725781	0.745623	1165	1404	0.673215	0.76261	439	673	1934	2798.8	1235
proDA|FragPipe|top3|MinProb|Rlr	proDA	FragPipe	top3	MinProb	Rlr	0.621155	0.614562	2485	2752	0.699101	0.690016	2646	3231	0.734831	0.731862	2420	2989	0.732596	0.787839	901	288	0.617402	0.769408	1222	596	1934.8	1971.2	1236
limma|FragPipe|dlfq|MLE|blank	limma	FragPipe	dlfq	MLE	blank	0.617346	0.606776	2693	3105	0.701995	0.718615	2477	1889	0.733515	0.741631	2489	2566	0.736869	0.77715	703	526	0.609193	0.672509	1316	1708	1935.6	1958.8	1237
limma|FragPipe|top0|Impseqrob|Rlr	limma	FragPipe	top0	Impseqrob	Rlr	0.625863	0.643984	2218	1400	0.697135	0.711247	2744	2273	0.731599	0.73284	2591	2945	0.722954	0.772746	1294	631	0.645419	0.775785	832	501	1935.8	1550	1238
DEqMS|FragPipe|LFQ|blank|center.mean	DEqMS	FragPipe	LFQ	blank	center.mean	0.689804	0.699997	362	207	0.70732	0.74201	2182	962	0.711813	0.750988	3538	2112	0.71881	0.74513	1456	1425	0.549605	0.587243	2148	2573	1937.2	1455.8	1239
DEP|FragPipe|top0|SeqKNN|quantiles	DEP	FragPipe	top0	SeqKNN	quantiles	0.629863	0.644565	1960	1371	0.706801	0.721206	2203	1767	0.736033	0.747399	2350	2294	0.718323	0.737984	1470	1650	0.580761	0.615939	1708	2297	1938.2	1875.8	1240
DEP|FragPipe|top0|bpca|quantiles	DEP	FragPipe	top0	bpca	quantiles	0.61636	0.622996	2754	2321	0.705156	0.71348	2315	2165	0.743321	0.752426	1937	2031	0.721876	0.761266	1346	938	0.60555	0.661042	1359	1823	1942.2	1855.6	1241
SAM|FragPipe|dlfq|SeqKNN|blank	SAM	FragPipe	dlfq	SeqKNN	blank	0.66174	0.685794	926	381	0.744784	0.756452	525	574	0.777287	0.795577	403	380	0.607137	0.5	3532	6288	0.235426	0	4329	6499	1943	2824.4	1242
ROTS|FragPipe|LFQ|zero|blank	ROTS	FragPipe	LFQ	zero	blank	0.61164	0.617162	2996	2623	0.704653	0.699815	2342	2775	0.739313	0.755221	2185	1876	0.737669	0.753187	658	1179	0.592799	0.681752	1538	1619	1943.8	2014.4	1243
ttest|FragPipe|LFQ|missForest|blank	ttest	FragPipe	LFQ	missForest	blank	0.663519	0.671145	904	749	0.71661	0.723376	1639	1677	0.733706	0.74223	2478	2537	0.708463	0.740247	1748	1587	0.471771	0.586074	2956	2588	1945	1827.6	1244
limma|FragPipe|dlfq|zero|center.median	limma	FragPipe	dlfq	zero	center.median	0.618169	0.623903	2642	2276	0.706631	0.730729	2213	1367	0.734525	0.75869	2441	1674	0.724777	0.759899	1218	971	0.618076	0.685792	1216	1572	1946	1572	1245
DEP|FragPipe|top3|MinDet|Rlr	DEP	FragPipe	top3	MinDet	Rlr	0.623074	0.61986	2382	2491	0.707338	0.710092	2181	2317	0.743219	0.738845	1946	2692	0.713513	0.724624	1607	2004	0.586575	0.594445	1629	2513	1949	2403.4	1246
ROTS|FragPipe|LFQ|bpca|quantiles	ROTS	FragPipe	LFQ	bpca	quantiles	0.601763	0.5842	3471	4150	0.706263	0.719024	2244	1864	0.743033	0.772503	1959	1039	0.729582	0.737736	1023	1655	0.630341	0.751393	1055	847	1950.4	1911	1247
DEP|FragPipe|dlfq|min|center.mean	DEP	FragPipe	dlfq	min	center.mean	0.61804	0.620467	2649	2460	0.710491	0.73267	2023	1285	0.745642	0.767854	1781	1229	0.711414	0.744441	1665	1451	0.585533	0.635752	1644	2076	1952.4	1700.2	1248
ROTS|FragPipe|top3|QRILC|quantiles	ROTS	FragPipe	top3	QRILC	quantiles	0.595783	0.576736	3805	4469	0.701149	0.711196	2514	2278	0.747339	0.745525	1666	2368	0.732118	0.776519	923	549	0.643998	0.74528	854	942	1952.4	2121.2	1249
limma|FragPipe|top0|knn|lossf	limma	FragPipe	top0	knn	lossf	0.61362	0.615871	2905	2691	0.699454	0.699418	2626	2796	0.729581	0.716397	2702	3609	0.733495	0.789334	860	258	0.656195	0.756469	676	759	1953.8	2022.6	1250
SAM|FragPipe|dlfq|mice|blank	SAM	FragPipe	dlfq	mice	blank	0.6499	0.64678	1134	1278	0.742786	0.749185	581	760	0.783358	0.787317	259	568	0.606569	0.5	3544	6236	0.239229	0	4263	6443	1956.2	3057	1251
DEqMS|FragPipe|top0|min|blank	DEqMS	FragPipe	top0	min	blank	0.600986	0.604533	3518	3196	0.693677	0.707077	2910	2434	0.737176	0.757751	2286	1725	0.739958	0.787607	560	296	0.667777	0.805918	509	109	1956.6	1552	1252
ROTS|FragPipe|LFQ|min|quantiles	ROTS	FragPipe	LFQ	min	quantiles	0.613832	0.614729	2890	2743	0.69591	0.701348	2805	2708	0.735202	0.733008	2395	2939	0.738827	0.737722	612	1656	0.628033	0.766773	1083	619	1957	2133	1253
proDA|FragPipe|LFQ|zero|center.mean	proDA	FragPipe	LFQ	zero	center.mean	0.6757	0.670361	661	763	0.708638	0.726497	2112	1545	0.718611	0.741997	3264	2546	0.716553	0.745325	1523	1417	0.543062	0.607855	2225	2389	1957	1732	1254
DEqMS|FragPipe|top3|missForest|quantiles	DEqMS	FragPipe	top3	missForest	quantiles	0.622632	0.641636	2398	1479	0.69243	0.706695	2977	2449	0.726774	0.736658	2852	2794	0.727978	0.76103	1091	946	0.671032	0.771669	471	576	1957.8	1648.8	1255
limma|FragPipe|top3|Impseq|quantiles	limma	FragPipe	top3	Impseq	quantiles	0.612844	0.618279	2938	2565	0.700729	0.716686	2544	2009	0.736328	0.754136	2335	1938	0.721369	0.752074	1367	1224	0.661352	0.75179	606	840	1958	1715.2	1256
limma|FragPipe|LFQ|Impseqrob|quantiles	limma	FragPipe	LFQ	Impseqrob	quantiles	0.659578	0.662154	960	910	0.701289	0.715218	2508	2096	0.7146	0.739834	3429	2646	0.72343	0.739782	1268	1596	0.586578	0.628545	1628	2171	1958.6	1883.8	1257
ROTS|FragPipe|top3|knn|center.mean	ROTS	FragPipe	top3	knn	center.mean	0.602574	0.597343	3427	3526	0.70535	0.722204	2304	1724	0.747176	0.750574	1680	2138	0.721438	0.759884	1363	972	0.632634	0.746489	1024	926	1959.6	1857.2	1258
limma|FragPipe|top0|knn|Rlr	limma	FragPipe	top0	knn	Rlr	0.611809	0.612473	2989	2837	0.698798	0.712052	2660	2241	0.72988	0.7296	2690	3099	0.735137	0.792033	794	223	0.656664	0.775821	667	500	1960	1780	1259
DEP|FragPipe|top3|QRILC|center.median	DEP	FragPipe	top3	QRILC	center.median	0.63331	0.634717	1780	1732	0.708196	0.71751	2146	1948	0.73962	0.748798	2171	2231	0.711203	0.732447	1670	1820	0.557961	0.598224	2034	2486	1960.2	2043.4	1260
SAM|FragPipe|LFQ|nbavg|blank	SAM	FragPipe	LFQ	nbavg	blank	0.654839	0.644373	1036	1377	0.742332	0.756422	596	575	0.768329	0.801051	690	279	0.614989	0.5	3371	6003	0.255126	0	4121	6205	1962.8	2887.8	1261
proDA|FragPipe|top0|mice|Rlr	proDA	FragPipe	top0	mice	Rlr	0.618348	0.601332	2632	3333	0.697991	0.689337	2702	3257	0.735322	0.718308	2384	3548	0.73186	0.790724	933	242	0.621854	0.762111	1171	677	1964.4	2211.4	1262
ttest|FragPipe|LFQ|knn|blank	ttest	FragPipe	LFQ	knn	blank	0.648151	0.644585	1179	1369	0.699618	0.679176	2617	3683	0.725273	0.744786	2939	2401	0.732885	0.772845	891	627	0.543229	0.666804	2222	1766	1969.6	1969.2	1263
proDA|FragPipe|top3|MinProb|lossf	proDA	FragPipe	top3	MinProb	lossf	0.61909	0.60891	2586	3002	0.699722	0.678991	2606	3693	0.735825	0.730445	2361	3064	0.730136	0.788161	1004	284	0.611035	0.759088	1297	716	1970.8	2151.8	1264
DEqMS|FragPipe|dlfq|bpca|MBQN	DEqMS	FragPipe	dlfq	bpca	MBQN	0.628904	0.636707	2027	1658	0.709689	0.723233	2057	1681	0.74522	0.754777	1809	1911	0.694763	0.717321	2153	2126	0.572603	0.709508	1816	1349	1972.4	1745	1265
DEqMS|FragPipe|dlfq|min|center.median	DEqMS	FragPipe	dlfq	min	center.median	0.607846	0.610191	3162	2941	0.699661	0.714958	2610	2110	0.734872	0.758441	2418	1684	0.736382	0.766607	735	805	0.639227	0.711777	944	1333	1973.8	1774.6	1266
proDA|FragPipe|top3|bpca|center.median	proDA	FragPipe	top3	bpca	center.median	0.624643	0.628345	2296	2024	0.70709	0.711994	2193	2243	0.739179	0.752722	2193	2014	0.710746	0.757558	1689	1043	0.595391	0.736215	1503	1066	1974.8	1678	1267
SAM|FragPipe|LFQ|MinProb|lossf	SAM	FragPipe	LFQ	MinProb	lossf	0.661394	0.658914	931	981	0.74293	0.73042	576	1384	0.770037	0.774202	633	969	0.605595	0.5	3568	5971	0.249597	0	4174	6173	1976.4	3095.6	1268
proDA|FragPipe|top0|QRILC|center.median	proDA	FragPipe	top0	QRILC	center.median	0.63258	0.628544	1811	2008	0.704407	0.71054	2350	2305	0.733863	0.736695	2469	2792	0.718343	0.771107	1469	683	0.574664	0.722749	1789	1229	1977.6	1803.4	1269
limma|FragPipe|top0|mice|quantiles	limma	FragPipe	top0	mice	quantiles	0.611292	0.61555	3010	2706	0.699034	0.712126	2652	2239	0.735837	0.73752	2360	2756	0.723147	0.726708	1282	1959	0.660587	0.796194	620	199	1984.8	1971.8	1270
DEqMS|FragPipe|dlfq|blank|quantiles	DEqMS	FragPipe	dlfq	blank	quantiles	0.650714	0.649406	1120	1194	0.700356	0.707878	2558	2406	0.718213	0.73671	3283	2791	0.723752	0.752697	1252	1201	0.580537	0.652751	1712	1902	1985	1898.8	1271
limma|FragPipe|dlfq|SeqKNN|MBQN	limma	FragPipe	dlfq	SeqKNN	MBQN	0.644057	0.651829	1294	1141	0.713323	0.731499	1847	1332	0.741606	0.756392	2056	1799	0.690565	0.679093	2239	2690	0.51915	0.66063	2494	1828	1986	1758	1272
DEP|FragPipe|top3|MinDet|lossf	DEP	FragPipe	top3	MinDet	lossf	0.621327	0.615531	2474	2708	0.706625	0.696148	2214	2967	0.743487	0.737257	1924	2762	0.71275	0.716473	1630	2141	0.581644	0.566566	1694	2752	1987.2	2666	1273
DEP|FragPipe|dlfq|MLE|blank	DEP	FragPipe	dlfq	MLE	blank	0.621447	0.61962	2471	2499	0.70254	0.719375	2446	1849	0.733661	0.741993	2479	2548	0.729938	0.772854	1015	624	0.593787	0.620967	1525	2252	1987.2	1954.4	1274
ttest|FragPipe|LFQ|missForest|lossf	ttest	FragPipe	LFQ	missForest	lossf	0.659411	0.656498	963	1029	0.715455	0.710906	1722	2292	0.731316	0.744584	2608	2409	0.709481	0.741329	1714	1554	0.473341	0.584008	2937	2600	1988.8	1976.8	1275
DEqMS|FragPipe|top3|QRILC|center.mean	DEqMS	FragPipe	top3	QRILC	center.mean	0.635055	0.632518	1689	1821	0.696211	0.697736	2787	2883	0.726648	0.730491	2860	3061	0.721679	0.751998	1355	1225	0.61483	0.735968	1253	1067	1988.8	2011.4	1276
DEP|FragPipe|top3|SeqKNN|quantiles	DEP	FragPipe	top3	SeqKNN	quantiles	0.623913	0.640038	2334	1537	0.705726	0.727418	2277	1506	0.735795	0.744499	2362	2415	0.722383	0.745274	1323	1419	0.583808	0.660055	1670	1832	1993.2	1741.8	1277
SAM|FragPipe|LFQ|SeqKNN|blank	SAM	FragPipe	LFQ	SeqKNN	blank	0.674364	0.667135	695	815	0.744895	0.761256	523	450	0.768785	0.800333	672	293	0.604552	0.5	3602	6068	0.225565	0	4483	6275	1995	2780.2	1278
DEqMS|FragPipe|dlfq|nbavg|center.mean	DEqMS	FragPipe	dlfq	nbavg	center.mean	0.670298	0.668848	780	778	0.703772	0.710544	2381	2302	0.716811	0.72161	3343	3414	0.715071	0.760973	1566	947	0.565815	0.60976	1905	2364	1995	1961	1279
DEqMS|FragPipe|LFQ|MinProb|quantiles	DEqMS	FragPipe	LFQ	MinProb	quantiles	0.627248	0.642927	2131	1436	0.695664	0.723903	2817	1651	0.718569	0.754346	3267	1926	0.7376	0.751408	659	1245	0.623229	0.781916	1152	391	2005.2	1329.8	1280
ROTS|FragPipe|top0|Impseqrob|center.mean	ROTS	FragPipe	top0	Impseqrob	center.mean	0.59081	0.55804	4041	5192	0.706026	0.708999	2259	2364	0.753759	0.758066	1312	1710	0.71237	0.749827	1639	1289	0.648741	0.746357	778	929	2005.8	2296.8	1281
DEP|FragPipe|dlfq|nbavg|center.mean	DEP	FragPipe	dlfq	nbavg	center.mean	0.668103	0.659219	821	974	0.711406	0.722117	1965	1730	0.725537	0.733323	2930	2931	0.703532	0.746987	1877	1374	0.524645	0.612879	2443	2333	2007.2	1868.4	1282
ROTS|FragPipe|top3|knn|lossf	ROTS	FragPipe	top3	knn	lossf	0.605378	0.583594	3277	4190	0.701309	0.692348	2506	3139	0.742983	0.752583	1963	2021	0.724111	0.768896	1244	748	0.630882	0.718607	1050	1271	2008	2273.8	1283
ROTS|FragPipe|top3|Impseqrob|center.median	ROTS	FragPipe	top3	Impseqrob	center.median	0.593445	0.558612	3915	5172	0.705855	0.703359	2264	2600	0.75066	0.746625	1463	2323	0.715265	0.755565	1559	1108	0.644352	0.73946	845	1030	2009.2	2446.6	1284
ttest|FragPipe|dlfq|Impseq|center.median	ttest	FragPipe	dlfq	Impseq	center.median	0.626139	0.618074	2195	2579	0.70827	0.694279	2141	3058	0.741323	0.753722	2069	1960	0.721389	0.787813	1366	290	0.538665	0.703468	2281	1403	2010.4	1858	1285
ROTS|FragPipe|top3|knn|Rlr	ROTS	FragPipe	top3	knn	Rlr	0.604964	0.584152	3299	4153	0.703339	0.701905	2416	2677	0.745044	0.76326	1824	1451	0.721392	0.774574	1365	586	0.623016	0.730705	1154	1132	2011.6	1999.8	1286
proDA|FragPipe|top3|mice|lossf	proDA	FragPipe	top3	mice	lossf	0.62624	0.612897	2183	2819	0.696224	0.670759	2786	4012	0.731753	0.699423	2579	4186	0.725167	0.773948	1192	606	0.608608	0.721112	1320	1244	2012	2573.4	1287
DEqMS|FragPipe|top3|knn|center.median	DEqMS	FragPipe	top3	knn	center.median	0.625492	0.641721	2244	1478	0.698279	0.704882	2683	2528	0.726614	0.734657	2869	2874	0.72327	0.741417	1280	1547	0.636266	0.708342	984	1365	2012	1958.4	1288
DEqMS|FragPipe|top0|nbavg|quantiles	DEqMS	FragPipe	top0	nbavg	quantiles	0.615857	0.623112	2777	2314	0.694266	0.704717	2885	2537	0.726934	0.738066	2841	2736	0.730239	0.719813	1000	2079	0.664262	0.781376	561	403	2012.8	2013.8	1289
ROTS|FragPipe|dlfq|min|center.median	ROTS	FragPipe	dlfq	min	center.median	0.602698	0.616612	3421	2653	0.703863	0.727797	2378	1487	0.746949	0.787576	1695	558	0.730977	0.772703	969	633	0.587959	0.687286	1606	1551	2013.8	1376.4	1290
SAM|FragPipe|dlfq|QRILC|center.median	SAM	FragPipe	dlfq	QRILC	center.median	0.650584	0.643014	1123	1432	0.730879	0.746551	1043	839	0.761876	0.791237	951	480	0.632386	0.5	3097	6156	0.297092	0	3859	6363	2014.6	3054	1291
DEP|FragPipe|top0|mice|Rlr	DEP	FragPipe	top0	mice	Rlr	0.621888	0.60152	2454	3323	0.706175	0.712274	2251	2229	0.74372	0.736787	1907	2787	0.712968	0.7348	1623	1752	0.570845	0.577788	1840	2645	2015	2547.2	1292
DEP|FragPipe|dlfq|SeqKNN|MBQN	DEP	FragPipe	dlfq	SeqKNN	MBQN	0.644137	0.651826	1292	1142	0.71359	0.731438	1835	1337	0.741723	0.756348	2047	1802	0.695444	0.708272	2130	2274	0.493147	0.538406	2771	2958	2015	1902.6	1293
proDA|FragPipe|top3|bpca|Rlr	proDA	FragPipe	top3	bpca	Rlr	0.622216	0.620859	2426	2441	0.698689	0.699981	2664	2766	0.732029	0.728559	2565	3144	0.724911	0.780444	1211	445	0.618513	0.757548	1210	738	2015.2	1906.8	1294
limma|FragPipe|LFQ|zero|center.median	limma	FragPipe	LFQ	zero	center.median	0.638823	0.647914	1494	1247	0.702221	0.722868	2463	1695	0.716147	0.733709	3360	2914	0.724913	0.733105	1210	1809	0.59218	0.726935	1550	1179	2015.4	1768.8	1295
SAM|FragPipe|dlfq|knn|blank	SAM	FragPipe	dlfq	knn	blank	0.653079	0.66845	1065	785	0.740035	0.756391	681	576	0.772068	0.790318	560	498	0.608235	0.5	3507	6138	0.239228	0	4264	6345	2015.4	2868.4	1296
DEqMS|FragPipe|top0|Impseqrob|lossf	DEqMS	FragPipe	top0	Impseqrob	lossf	0.627402	0.605034	2119	3176	0.691831	0.662982	3016	4279	0.72595	0.721973	2908	3398	0.722323	0.767542	1326	781	0.653706	0.762923	715	670	2016.8	2460.8	1297
proDA|FragPipe|top3|mice|center.median	proDA	FragPipe	top3	mice	center.median	0.629155	0.631398	2009	1878	0.70372	0.709504	2385	2340	0.733498	0.739387	2490	2664	0.716543	0.778728	1524	486	0.58326	0.713566	1678	1313	2017.2	1736.2	1298
limma|FragPipe|top3|knn|center.mean	limma	FragPipe	top3	knn	center.mean	0.616965	0.626071	2716	2144	0.70179	0.709656	2486	2334	0.731305	0.737745	2609	2746	0.722464	0.73465	1321	1757	0.637585	0.700842	965	1427	2019.4	2081.6	1299
DEqMS|FragPipe|top3|Impseqrob|center.median	DEqMS	FragPipe	top3	Impseqrob	center.median	0.637936	0.641047	1544	1493	0.694859	0.699941	2860	2769	0.722687	0.729801	3066	3088	0.714307	0.749992	1585	1286	0.631101	0.730096	1047	1135	2020.4	1954.2	1300
DEP|FragPipe|LFQ|min|Rlr	DEP	FragPipe	LFQ	min	Rlr	0.633485	0.631602	1770	1866	0.705063	0.709262	2321	2352	0.728889	0.734733	2745	2868	0.723083	0.749565	1289	1297	0.561069	0.603432	1983	2432	2021.6	2163	1301
limma|FragPipe|top3|Impseqrob|center.median	limma	FragPipe	top3	Impseqrob	center.median	0.630517	0.632555	1919	1819	0.698945	0.702658	2654	2636	0.72786	0.736328	2792	2813	0.712189	0.745467	1643	1411	0.626086	0.728776	1116	1152	2024.8	1966.2	1302
ttest|FragPipe|LFQ|bpca|lossf	ttest	FragPipe	LFQ	bpca	lossf	0.633336	0.633921	1779	1757	0.704718	0.709087	2339	2358	0.727521	0.76613	2809	1305	0.731294	0.769539	957	733	0.541414	0.680471	2244	1631	2025.6	1556.8	1303
limma|FragPipe|top3|knn|Rlr	limma	FragPipe	top3	knn	Rlr	0.61667	0.623805	2730	2282	0.697924	0.70126	2705	2711	0.726192	0.719977	2893	3490	0.731858	0.789129	934	263	0.643551	0.745079	868	944	2026	1938	1304
ttest|FragPipe|LFQ|SeqKNN|Rlr	ttest	FragPipe	LFQ	SeqKNN	Rlr	0.653018	0.639655	1069	1547	0.708272	0.722974	2140	1692	0.727876	0.760213	2789	1583	0.721848	0.764418	1347	863	0.491435	0.595915	2785	2500	2026	1637	1305
ttest|FragPipe|dlfq|MinProb|center.median	ttest	FragPipe	dlfq	MinProb	center.median	0.61981	0.628778	2550	1994	0.706264	0.701762	2243	2685	0.738809	0.747028	2211	2312	0.723388	0.767707	1270	775	0.568616	0.669332	1872	1744	2029.2	1902	1306
DEP|FragPipe|top0|Impseqrob|center.median	DEP	FragPipe	top0	Impseqrob	center.median	0.630188	0.652133	1944	1131	0.704036	0.705997	2370	2475	0.731046	0.741762	2622	2563	0.717599	0.727467	1491	1942	0.579481	0.62627	1723	2197	2030	2061.6	1307
DEP|FragPipe|top3|min|blank	DEP	FragPipe	top3	min	blank	0.604234	0.597647	3332	3508	0.701443	0.724887	2500	1613	0.7447	0.761856	1840	1512	0.722713	0.758728	1307	1017	0.621271	0.650286	1180	1926	2031.8	1915.2	1308
SAM|FragPipe|dlfq|missForest|center.median	SAM	FragPipe	dlfq	missForest	center.median	0.652776	0.664166	1076	870	0.734724	0.754607	882	621	0.76741	0.783954	726	655	0.610451	0.5	3460	6100	0.270745	0	4015	6307	2031.8	2910.6	1309
DEqMS|FragPipe|dlfq|SeqKNN|MBQN	DEqMS	FragPipe	dlfq	SeqKNN	MBQN	0.652344	0.653557	1083	1092	0.710209	0.713935	2035	2149	0.735635	0.746763	2372	2320	0.690468	0.678031	2242	2708	0.526296	0.659922	2430	1833	2032.4	2020.4	1310
SAM|FragPipe|dlfq|nbavg|blank	SAM	FragPipe	dlfq	nbavg	blank	0.675907	0.677333	654	633	0.735009	0.751846	868	688	0.760394	0.769488	1004	1166	0.612289	0.5	3422	6222	0.244709	0	4221	6429	2033.8	3027.6	1311
DEP|FragPipe|top3|QRILC|Rlr	DEP	FragPipe	top3	QRILC	Rlr	0.630735	0.635542	1905	1697	0.700583	0.692554	2550	3131	0.738211	0.7253	2238	3271	0.71228	0.720683	1642	2060	0.570703	0.578964	1843	2636	2035.6	2559	1312
DEP|FragPipe|LFQ|min|center.median	DEP	FragPipe	LFQ	min	center.median	0.635596	0.632457	1666	1823	0.708522	0.729544	2121	1416	0.728179	0.754158	2775	1935	0.716576	0.7419	1522	1526	0.552785	0.624536	2102	2218	2037.2	1783.6	1313
ttest|FragPipe|LFQ|MinDet|Rlr	ttest	FragPipe	LFQ	MinDet	Rlr	0.63455	0.646827	1715	1276	0.698119	0.695287	2694	3001	0.72608	0.726715	2901	3222	0.734448	0.759935	826	968	0.556137	0.676569	2057	1673	2038.6	2028	1314
limma|FragPipe|dlfq|missForest|MBQN	limma	FragPipe	dlfq	missForest	MBQN	0.630031	0.638541	1952	1596	0.712547	0.724475	1889	1632	0.745745	0.760017	1778	1589	0.687139	0.671874	2334	2791	0.540856	0.671994	2253	1717	2041.2	1865	1315
limma|FragPipe|top3|Impseqrob|Rlr	limma	FragPipe	top3	Impseqrob	Rlr	0.629031	0.62431	2018	2255	0.691997	0.698997	3002	2815	0.726329	0.72457	2880	3307	0.721227	0.770722	1369	696	0.639548	0.760749	938	695	2041.4	1953.6	1316
SAM|FragPipe|dlfq|blank|blank	SAM	FragPipe	dlfq	blank	blank	0.680746	0.684293	524	428	0.734395	0.735766	896	1174	0.752003	0.750345	1386	2156	0.618831	0.5	3302	6110	0.257282	0	4107	6317	2043	3237	1317
DEP|FragPipe|LFQ|mice|quantiles	DEP	FragPipe	LFQ	mice	quantiles	0.659528	0.67084	962	754	0.706645	0.739296	2211	1052	0.720992	0.753418	3164	1974	0.712943	0.736769	1624	1686	0.540368	0.627453	2265	2186	2045.2	1530.4	1318
proDA|FragPipe|dlfq|nbavg|center.median	proDA	FragPipe	dlfq	nbavg	center.median	0.670853	0.665913	771	839	0.711507	0.716795	1963	2003	0.723131	0.727468	3048	3195	0.711131	0.772129	1674	648	0.491962	0.594954	2781	2512	2047.4	1839.4	1319
limma|FragPipe|top0|Impseqrob|center.mean	limma	FragPipe	top0	Impseqrob	center.mean	0.626687	0.640543	2156	1516	0.699835	0.703687	2594	2584	0.727883	0.736509	2786	2799	0.711022	0.736602	1678	1690	0.632518	0.743418	1025	974	2047.8	1912.6	1320
DEP|FragPipe|LFQ|MinDet|quantiles	DEP	FragPipe	LFQ	MinDet	quantiles	0.64022	0.648725	1441	1211	0.705656	0.718482	2284	1903	0.725804	0.764326	2915	1401	0.717469	0.736523	1494	1694	0.551741	0.641987	2121	2029	2051	1647.6	1321
ROTS|FragPipe|dlfq|nbavg|quantiles	ROTS	FragPipe	dlfq	nbavg	quantiles	0.638399	0.637048	1525	1644	0.699376	0.700362	2630	2750	0.720395	0.713246	3188	3719	0.721162	0.758733	1371	1015	0.591484	0.634463	1563	2092	2055.4	2244	1322
DEP|FragPipe|top3|QRILC|lossf	DEP	FragPipe	top3	QRILC	lossf	0.630246	0.628599	1939	2003	0.700711	0.68109	2546	3605	0.737928	0.736039	2254	2826	0.711336	0.71163	1667	2224	0.567786	0.575046	1878	2677	2056.8	2667	1323
limma|FragPipe|top3|knn|lossf	limma	FragPipe	top3	knn	lossf	0.617371	0.620834	2689	2443	0.696964	0.685075	2756	3458	0.725241	0.709575	2942	3843	0.730127	0.784979	1005	342	0.641705	0.721468	896	1239	2057.6	2265	1324
limma|FragPipe|top0|min|center.mean	limma	FragPipe	top0	min	center.mean	0.601608	0.60346	3481	3243	0.696319	0.704	2782	2573	0.736193	0.73915	2339	2679	0.729989	0.750614	1011	1262	0.656132	0.746859	678	916	2058.2	2134.6	1325
DEqMS|FragPipe|top0|Impseqrob|Rlr	DEqMS	FragPipe	top0	Impseqrob	Rlr	0.625358	0.606038	2252	3134	0.68882	0.66179	3159	4321	0.724518	0.722077	2993	3395	0.725056	0.772854	1200	625	0.655095	0.775919	693	496	2059.4	2394.2	1326
limma|FragPipe|LFQ|zero|lossf	limma	FragPipe	LFQ	zero	lossf	0.618921	0.617697	2600	2599	0.697025	0.709382	2751	2343	0.720102	0.724317	3199	3315	0.742261	0.753889	472	1157	0.612163	0.780168	1281	427	2060.6	1968.2	1327
DEP|FragPipe|top3|Impseq|quantiles	DEP	FragPipe	top3	Impseq	quantiles	0.614229	0.618063	2866	2580	0.700974	0.716674	2527	2010	0.736425	0.754107	2328	1940	0.723439	0.740689	1266	1572	0.608951	0.651076	1317	1918	2060.8	2004	1328
DEqMS|FragPipe|LFQ|knn|quantiles	DEqMS	FragPipe	LFQ	knn	quantiles	0.631936	0.640843	1845	1502	0.693333	0.719459	2920	1843	0.713992	0.736348	3449	2812	0.735001	0.741243	799	1557	0.610229	0.747935	1304	897	2063.4	1722.2	1329
proDA|FragPipe|dlfq|nbavg|center.mean	proDA	FragPipe	dlfq	nbavg	center.mean	0.668143	0.660761	819	943	0.709314	0.713454	2079	2167	0.721348	0.718543	3151	3533	0.713545	0.767287	1606	792	0.503027	0.587276	2679	2572	2066.8	2001.4	1330
SAM|FragPipe|dlfq|QRILC|center.mean	SAM	FragPipe	dlfq	QRILC	center.mean	0.64603	0.627898	1240	2050	0.728777	0.756483	1133	573	0.760679	0.790605	991	492	0.631676	0.5	3108	6155	0.296449	0	3868	6362	2068	3126.4	1331
ROTS|FragPipe|top0|knn|center.mean	ROTS	FragPipe	top0	knn	center.mean	0.594098	0.572936	3892	4605	0.699981	0.713257	2583	2185	0.742571	0.752423	1998	2032	0.728263	0.771377	1083	674	0.648176	0.760848	786	692	2068.4	2037.6	1332
DEqMS|FragPipe|top0|MinProb|quantiles	DEqMS	FragPipe	top0	MinProb	quantiles	0.611394	0.624953	3007	2218	0.692443	0.701226	2975	2712	0.728826	0.741479	2747	2577	0.730768	0.741538	977	1541	0.658444	0.772552	645	559	2070.2	1921.4	1333
DEqMS|FragPipe|LFQ|min|Rlr	DEqMS	FragPipe	LFQ	min	Rlr	0.618287	0.61141	2638	2877	0.692244	0.695792	2989	2978	0.715515	0.712483	3391	3744	0.7493	0.757111	269	1057	0.62881	0.799094	1072	169	2071.8	2165	1334
proDA|FragPipe|top3|blank|blank	proDA	FragPipe	top3	blank	blank	0.635026	0.641777	1691	1474	0.704607	0.703984	2344	2574	0.731097	0.745114	2619	2387	0.718091	0.758606	1476	1023	0.541513	0.614738	2243	2313	2074.6	1954.2	1335
ttest|FragPipe|LFQ|min|blank	ttest	FragPipe	LFQ	min	blank	0.635776	0.620242	1654	2472	0.705348	0.708937	2305	2369	0.726453	0.754695	2876	1913	0.720989	0.74474	1379	1444	0.546729	0.626927	2170	2191	2076.8	2077.8	1336
proDA|FragPipe|top0|knn|center.median	proDA	FragPipe	top0	knn	center.median	0.616432	0.625904	2747	2155	0.705204	0.713286	2311	2181	0.735095	0.74025	2403	2628	0.720264	0.776737	1415	541	0.594376	0.715072	1514	1301	2078	1761.2	1337
SAM|FragPipe|LFQ|missForest|blank	SAM	FragPipe	LFQ	missForest	blank	0.671445	0.678765	763	589	0.737721	0.730874	785	1361	0.760262	0.756571	1007	1786	0.60854	0.5	3496	5877	0.234955	0	4340	6079	2078.2	3138.4	1338
DEqMS|FragPipe|top0|blank|center.median	DEqMS	FragPipe	top0	blank	center.median	0.644692	0.627404	1276	2076	0.697923	0.69102	2706	3194	0.715266	0.720931	3400	3444	0.719485	0.769335	1439	740	0.590807	0.68215	1570	1614	2078.2	2213.6	1339
ttest|FragPipe|dlfq|mice|blank	ttest	FragPipe	dlfq	mice	blank	0.635911	0.638572	1645	1593	0.713201	0.720086	1854	1814	0.741465	0.747952	2063	2271	0.702735	0.728019	1903	1924	0.473093	0.578797	2940	2637	2081	2047.8	1340
SAM|FragPipe|dlfq|MinDet|center.median	SAM	FragPipe	dlfq	MinDet	center.median	0.64187	0.631477	1375	1874	0.738493	0.763487	754	417	0.774993	0.799748	475	302	0.60675	0.5	3537	6170	0.239204	0	4266	6377	2081.4	3028	1341
DEP|FragPipe|dlfq|missForest|MBQN	DEP	FragPipe	dlfq	missForest	MBQN	0.630243	0.638485	1940	1597	0.712559	0.724356	1887	1635	0.745765	0.76001	1776	1591	0.692641	0.711417	2203	2231	0.509622	0.549174	2607	2899	2082.6	1990.6	1342
ROTS|FragPipe|top3|bpca|center.mean	ROTS	FragPipe	top3	bpca	center.mean	0.585023	0.563572	4340	4963	0.698899	0.697264	2655	2906	0.748171	0.766235	1630	1301	0.723364	0.751595	1273	1240	0.665948	0.750244	536	863	2086.8	2254.6	1343
SAM|FragPipe|top3|QRILC|blank	SAM	FragPipe	top3	QRILC	blank	0.628314	0.616104	2078	2684	0.732937	0.741402	964	976	0.775358	0.773876	465	990	0.632168	0.5	3101	5713	0.30037	0	3839	5911	2089.4	3254.8	1344
limma|FragPipe|top3|MinDet|quantiles	limma	FragPipe	top3	MinDet	quantiles	0.610475	0.619033	3046	2520	0.696467	0.718273	2775	1916	0.730232	0.754611	2671	1917	0.725217	0.734502	1189	1761	0.649354	0.737692	771	1051	2090.4	1833	1345
DEP|FragPipe|top3|QRILC|center.mean	DEP	FragPipe	top3	QRILC	center.mean	0.631509	0.633763	1858	1762	0.704729	0.705305	2338	2508	0.736192	0.745833	2340	2358	0.709523	0.727846	1713	1931	0.544746	0.568043	2203	2740	2090.4	2259.8	1346
DEP|FragPipe|top0|knn|center.mean	DEP	FragPipe	top0	knn	center.mean	0.620934	0.627053	2498	2091	0.707086	0.714318	2194	2135	0.737592	0.742997	2271	2500	0.709056	0.732904	1727	1813	0.576671	0.599791	1764	2470	2090.8	2201.8	1347
ttest|FragPipe|dlfq|Impseqrob|blank	ttest	FragPipe	dlfq	Impseqrob	blank	0.636386	0.634979	1616	1722	0.712344	0.717266	1911	1967	0.743364	0.744021	1936	2440	0.700903	0.714603	1965	2169	0.461285	0.559988	3039	2815	2093.4	2222.6	1348
SAM|FragPipe|top0|QRILC|blank	SAM	FragPipe	top0	QRILC	blank	0.630445	0.61639	1923	2666	0.730668	0.735835	1056	1172	0.772779	0.768715	530	1201	0.630889	0.5	3121	5493	0.298868	0	3846	5687	2095.2	3243.8	1349
ttest|FragPipe|dlfq|missForest|center.median	ttest	FragPipe	dlfq	missForest	center.median	0.637068	0.636229	1584	1672	0.705495	0.704515	2293	2549	0.734888	0.745497	2415	2369	0.711885	0.756008	1650	1089	0.515704	0.656926	2536	1857	2095.6	1907.2	1350
limma|FragPipe|top3|Impseqrob|lossf	limma	FragPipe	top3	Impseqrob	lossf	0.62831	0.619816	2079	2494	0.691766	0.683854	3021	3507	0.72703	0.720849	2834	3448	0.717273	0.767036	1503	800	0.631121	0.740616	1045	1017	2096.4	2253.2	1351
DEP|FragPipe|top3|knn|center.median	DEP	FragPipe	top3	knn	center.median	0.622371	0.625826	2412	2164	0.706367	0.723933	2235	1649	0.735429	0.742814	2376	2511	0.709781	0.738137	1707	1644	0.577244	0.587303	1757	2571	2097.4	2107.8	1352
limma|FragPipe|dlfq|Impseq|MBQN	limma	FragPipe	dlfq	Impseq	MBQN	0.606842	0.598192	3208	3482	0.711566	0.727125	1960	1514	0.7512	0.768688	1424	1203	0.697177	0.727336	2082	1946	0.572592	0.722858	1817	1228	2098.2	1874.6	1353
proDA|FragPipe|top3|zero|blank	proDA	FragPipe	top3	zero	blank	0.612801	0.610074	2943	2944	0.704536	0.722544	2347	1708	0.743892	0.752381	1892	2035	0.718921	0.767749	1452	774	0.568542	0.701228	1873	1423	2101.4	1776.8	1354
DEqMS|FragPipe|LFQ|zero|blank	DEqMS	FragPipe	LFQ	zero	blank	0.617965	0.6103	2653	2933	0.697693	0.721988	2720	1736	0.720664	0.753143	3177	1988	0.738202	0.748291	636	1335	0.607605	0.770974	1331	579	2103.4	1714.2	1355
DEqMS|FragPipe|top0|Impseqrob|center.mean	DEqMS	FragPipe	top0	Impseqrob	center.mean	0.632599	0.636033	1810	1678	0.694886	0.700036	2857	2763	0.721324	0.729554	3152	3101	0.710595	0.733143	1692	1808	0.633049	0.740427	1021	1020	2106.4	2074	1356
proDA|FragPipe|top3|mice|Rlr	proDA	FragPipe	top3	mice	Rlr	0.621711	0.614216	2461	2770	0.693304	0.681438	2921	3592	0.72948	0.715936	2707	3628	0.727291	0.790828	1120	241	0.606965	0.738145	1343	1045	2110.4	2255.2	1357
DEqMS|FragPipe|top3|Impseqrob|Rlr	DEqMS	FragPipe	top3	Impseqrob	Rlr	0.631026	0.612318	1892	2842	0.686521	0.663364	3270	4264	0.719535	0.718576	3223	3532	0.721578	0.768663	1358	753	0.645448	0.761612	830	684	2114.6	2415	1358
proDA|FragPipe|top0|QRILC|center.mean	proDA	FragPipe	top0	QRILC	center.mean	0.629189	0.632354	2005	1830	0.700021	0.699298	2579	2802	0.73001	0.735377	2679	2843	0.716629	0.768157	1520	764	0.574521	0.709259	1791	1353	2114.8	1918.4	1359
SAM|FragPipe|dlfq|MinDet|center.mean	SAM	FragPipe	dlfq	MinDet	center.mean	0.641991	0.626126	1367	2142	0.737103	0.762486	801	438	0.771787	0.798766	571	329	0.606159	0.5	3553	6169	0.238678	0	4284	6376	2115.2	3090.8	1360
DEqMS|FragPipe|top3|nbavg|quantiles	DEqMS	FragPipe	top3	nbavg	quantiles	0.619677	0.624454	2560	2245	0.689888	0.695617	3102	2984	0.720895	0.740153	3169	2634	0.728392	0.728091	1079	1919	0.655517	0.760266	684	702	2118.8	2096.8	1361
proDA|FragPipe|top0|QRILC|lossf	proDA	FragPipe	top0	QRILC	lossf	0.626129	0.608221	2196	3035	0.690636	0.672495	3068	3951	0.727027	0.708452	2835	3884	0.729204	0.78181	1042	400	0.598981	0.729649	1458	1141	2119.8	2482.2	1362
DEqMS|FragPipe|top0|knn|center.mean	DEqMS	FragPipe	top0	knn	center.mean	0.615015	0.617402	2824	2612	0.695038	0.695097	2845	3013	0.725708	0.730943	2920	3041	0.725268	0.741778	1186	1534	0.645516	0.716284	829	1287	2120.8	2297.4	1363
DEP|FragPipe|top3|MinProb|quantiles	DEP	FragPipe	top3	MinProb	quantiles	0.618949	0.619605	2599	2500	0.701951	0.715437	2481	2084	0.736052	0.752795	2347	2004	0.71251	0.734971	1634	1747	0.591879	0.659707	1555	1838	2123.2	2034.6	1364
DEqMS|FragPipe|LFQ|min|center.median	DEqMS	FragPipe	LFQ	min	center.median	0.617296	0.611432	2697	2876	0.693511	0.708817	2915	2380	0.715523	0.73474	3390	2867	0.741231	0.748192	512	1340	0.626903	0.775001	1102	530	2123.2	1998.6	1365
ttest|FragPipe|LFQ|nbavg|Rlr	ttest	FragPipe	LFQ	nbavg	Rlr	0.647894	0.642567	1184	1449	0.697675	0.720178	2722	1808	0.715972	0.740436	3374	2617	0.732869	0.747269	892	1367	0.523392	0.639446	2453	2050	2125	1858.2	1366
DEP|FragPipe|top3|mice|lossf	DEP	FragPipe	top3	mice	lossf	0.626752	0.63091	2151	1897	0.701904	0.691468	2483	3176	0.738512	0.717951	2222	3558	0.706645	0.718664	1785	2109	0.560978	0.535612	1985	2975	2125.2	2743	1367
limma|FragPipe|top0|blank|center.median	limma	FragPipe	top0	blank	center.median	0.639845	0.63745	1449	1629	0.69983	0.688592	2597	3297	0.716543	0.710527	3349	3807	0.715175	0.752859	1563	1194	0.583585	0.633061	1675	2111	2126.6	2407.6	1368
limma|FragPipe|LFQ|min|quantiles	limma	FragPipe	LFQ	min	quantiles	0.623943	0.640208	2333	1531	0.692576	0.714846	2967	2115	0.715378	0.752092	3394	2047	0.73566	0.739666	767	1603	0.621676	0.783184	1174	362	2127	1531.6	1369
proDA|FragPipe|top3|bpca|lossf	proDA	FragPipe	top3	bpca	lossf	0.622717	0.617305	2394	2618	0.698028	0.69329	2699	3094	0.730283	0.722005	2668	3397	0.716397	0.776856	1529	533	0.606434	0.740247	1348	1021	2127.6	2132.6	1370
ROTS|FragPipe|top3|Impseq|quantiles	ROTS	FragPipe	top3	Impseq	quantiles	0.581143	0.557323	4545	5212	0.694661	0.693833	2870	3073	0.751105	0.765337	1429	1352	0.722295	0.748767	1327	1315	0.670784	0.770828	476	583	2129.4	2307	1371
proDA|FragPipe|top3|bpca|center.mean	proDA	FragPipe	top3	bpca	center.mean	0.618691	0.625102	2612	2203	0.703427	0.714347	2410	2133	0.73591	0.747819	2357	2277	0.708589	0.75581	1740	1097	0.592566	0.724696	1544	1211	2132.6	1784.2	1372
SAM|FragPipe|dlfq|MinProb|center.median	SAM	FragPipe	dlfq	MinProb	center.median	0.643176	0.637385	1324	1631	0.736526	0.765093	820	388	0.770384	0.801297	621	275	0.605189	0.5	3585	6184	0.235984	0	4317	6391	2133.4	2973.8	1373
DEqMS|FragPipe|top3|Impseqrob|lossf	DEqMS	FragPipe	top3	Impseqrob	lossf	0.630047	0.607099	1950	3085	0.68738	0.656703	3232	4490	0.721019	0.716147	3163	3622	0.720399	0.774147	1404	601	0.640662	0.742636	918	984	2133.4	2556.4	1374
DEP|FragPipe|dlfq|Impseq|MBQN	DEP	FragPipe	dlfq	Impseq	MBQN	0.607564	0.597941	3178	3495	0.711862	0.727055	1941	1522	0.751322	0.768687	1421	1204	0.703303	0.740278	1889	1586	0.541629	0.602745	2242	2441	2134.2	2049.6	1375
DEP|FragPipe|top3|mice|center.mean	DEP	FragPipe	top3	mice	center.mean	0.622814	0.626882	2390	2100	0.703439	0.704063	2409	2567	0.735112	0.737959	2401	2738	0.704903	0.716312	1839	2145	0.586051	0.629784	1638	2151	2135.4	2340.2	1376
SAM|FragPipe|dlfq|MinProb|center.mean	SAM	FragPipe	dlfq	MinProb	center.mean	0.641885	0.628374	1374	2021	0.737268	0.763309	799	420	0.770936	0.800297	600	295	0.604958	0.5	3595	6183	0.236203	0	4313	6390	2136.2	3061.8	1377
SAM|FragPipe|dlfq|Impseqrob|blank	SAM	FragPipe	dlfq	Impseqrob	blank	0.63603	0.631245	1638	1885	0.738464	0.74209	755	959	0.779325	0.797463	350	341	0.605116	0.5	3589	6263	0.233197	0	4361	6471	2138.6	3183.8	1378
limma|FragPipe|top0|min|quantiles	limma	FragPipe	top0	min	quantiles	0.604897	0.605555	3303	3153	0.691766	0.710534	3020	2306	0.730995	0.745019	2626	2394	0.727731	0.736758	1101	1687	0.657913	0.751299	651	850	2140.2	2078	1379
ROTS|FragPipe|top0|blank|center.mean	ROTS	FragPipe	top0	blank	center.mean	0.617626	0.624524	2671	2241	0.708204	0.692328	2145	3140	0.733203	0.732041	2505	2983	0.711685	0.740771	1656	1570	0.57941	0.64364	1724	2007	2140.2	2388.2	1380
DEP|FragPipe|top3|nbavg|quantiles	DEP	FragPipe	top3	nbavg	quantiles	0.62268	0.622733	2396	2331	0.705037	0.712767	2322	2207	0.736834	0.747966	2309	2270	0.707718	0.730425	1767	1875	0.565505	0.590768	1908	2542	2140.4	2245	1381
DEqMS|FragPipe|dlfq|min|center.mean	DEqMS	FragPipe	dlfq	min	center.mean	0.604919	0.607457	3301	3064	0.694251	0.714264	2886	2138	0.730317	0.757554	2664	1736	0.732714	0.753305	897	1177	0.637282	0.712177	968	1328	2143.2	1888.6	1382
DEqMS|FragPipe|top3|min|blank	DEqMS	FragPipe	top3	min	blank	0.597352	0.600568	3723	3373	0.689028	0.708702	3149	2385	0.731761	0.750418	2578	2148	0.738047	0.783217	645	375	0.659756	0.776899	625	476	2144	1751.4	1383
DEqMS|FragPipe|dlfq|zero|blank	DEqMS	FragPipe	dlfq	zero	blank	0.600386	0.591839	3552	3760	0.691517	0.692964	3032	3111	0.729028	0.743211	2738	2488	0.740125	0.764261	547	866	0.643046	0.765713	875	635	2148.8	2172	1384
ROTS|FragPipe|top0|Impseqrob|quantiles	ROTS	FragPipe	top0	Impseqrob	quantiles	0.59217	0.564562	3989	4924	0.700143	0.698479	2574	2844	0.746247	0.749611	1749	2192	0.714806	0.748967	1578	1309	0.643093	0.736907	874	1060	2152.8	2465.8	1385
DEP|FragPipe|dlfq|min|lossf	DEP	FragPipe	dlfq	min	lossf	0.614768	0.618897	2835	2527	0.701567	0.700742	2495	2735	0.734268	0.724622	2447	3305	0.719835	0.734049	1426	1773	0.591523	0.63496	1562	2087	2153	2485.4	1386
DEP|FragPipe|top0|blank|center.median	DEP	FragPipe	top0	blank	center.median	0.639134	0.636796	1480	1655	0.703458	0.692083	2407	3146	0.721696	0.731669	3127	3002	0.706439	0.728743	1793	1909	0.562017	0.596606	1967	2496	2154.8	2441.6	1387
limma|FragPipe|top3|min|center.median	limma	FragPipe	top3	min	center.median	0.602808	0.606399	3415	3120	0.693272	0.707084	2924	2433	0.732396	0.749321	2542	2207	0.727687	0.745	1103	1430	0.647486	0.731236	796	1126	2156	2063.2	1388
DEP|FragPipe|LFQ|min|center.mean	DEP	FragPipe	LFQ	min	center.mean	0.633613	0.630126	1767	1931	0.705421	0.726144	2296	1559	0.725226	0.751396	2945	2082	0.712556	0.731222	1633	1851	0.550343	0.626007	2142	2206	2156.6	1925.8	1389
DEP|FragPipe|top3|zero|blank	DEP	FragPipe	top3	zero	blank	0.614357	0.61457	2857	2751	0.704574	0.716019	2345	2046	0.73894	0.749921	2203	2180	0.71495	0.767651	1574	777	0.573399	0.643266	1805	2016	2156.8	1954	1390
DEqMS|FragPipe|top3|Impseq|quantiles	DEqMS	FragPipe	top3	Impseq	quantiles	0.612505	0.617323	2956	2615	0.690033	0.698601	3097	2835	0.724835	0.735213	2968	2848	0.723456	0.755831	1263	1096	0.668453	0.755681	501	774	2157	2033.6	1391
ROTS|FragPipe|top3|mice|center.median	ROTS	FragPipe	top3	mice	center.median	0.584112	0.561885	4388	5054	0.693789	0.68987	2905	3238	0.746139	0.747113	1758	2308	0.724319	0.748559	1232	1324	0.667748	0.747677	510	902	2158.6	2565.2	1392
ROTS|FragPipe|top3|blank|center.median	ROTS	FragPipe	top3	blank	center.median	0.612811	0.616672	2941	2648	0.709628	0.696382	2061	2953	0.737673	0.738302	2265	2717	0.709074	0.742623	1726	1500	0.573149	0.629809	1808	2150	2160.2	2393.6	1393
limma|FragPipe|LFQ|nbavg|MBQN	limma	FragPipe	LFQ	nbavg	MBQN	0.645495	0.637181	1254	1639	0.708754	0.71791	2108	1930	0.727194	0.759339	2823	1636	0.695174	0.717864	2136	2119	0.518126	0.565642	2506	2762	2165.4	2017.2	1394
limma|FragPipe|top3|Impseqrob|center.mean	limma	FragPipe	top3	Impseqrob	center.mean	0.625826	0.624001	2222	2269	0.694709	0.697176	2866	2915	0.724057	0.7254	3012	3264	0.711808	0.745279	1652	1418	0.628086	0.726059	1082	1196	2166.8	2212.4	1395
DEqMS|FragPipe|top3|Impseqrob|center.mean	DEqMS	FragPipe	top3	Impseqrob	center.mean	0.632881	0.627865	1801	2053	0.690415	0.690646	3078	3211	0.718486	0.723738	3270	3333	0.712681	0.747969	1631	1346	0.630376	0.725519	1054	1202	2166.8	2229	1396
ttest|FragPipe|dlfq|min|blank	ttest	FragPipe	dlfq	min	blank	0.613292	0.61569	2918	2700	0.702757	0.70652	2440	2457	0.737043	0.742906	2297	2506	0.719984	0.747799	1423	1351	0.575323	0.685458	1773	1577	2170.2	2118.2	1397
proDA|FragPipe|top0|knn|center.mean	proDA	FragPipe	top0	knn	center.mean	0.615965	0.624448	2774	2246	0.701505	0.709009	2497	2363	0.732018	0.74033	2567	2624	0.717686	0.786472	1488	317	0.593456	0.706033	1531	1381	2171.4	1786.2	1398
limma|FragPipe|top3|QRILC|quantiles	limma	FragPipe	top3	QRILC	quantiles	0.62149	0.630582	2467	1912	0.690253	0.704435	3088	2553	0.722373	0.738548	3084	2710	0.726091	0.733701	1157	1793	0.628947	0.729948	1070	1137	2173.2	2021	1399
proDA|FragPipe|top3|mice|center.mean	proDA	FragPipe	top3	mice	center.mean	0.623785	0.626161	2347	2138	0.699637	0.697328	2614	2903	0.730288	0.732016	2667	2984	0.71622	0.776783	1535	538	0.581083	0.703541	1704	1402	2173.4	1993	1400
DEP|FragPipe|top0|Impseqrob|center.mean	DEP	FragPipe	top0	Impseqrob	center.mean	0.62681	0.64054	2146	1518	0.699913	0.702553	2588	2642	0.727869	0.736491	2791	2801	0.7132	0.73131	1616	1850	0.579033	0.602567	1729	2443	2174	2250.8	1401
DEP|FragPipe|top3|bpca|Rlr	DEP	FragPipe	top3	bpca	Rlr	0.621642	0.629051	2462	1979	0.702693	0.713817	2443	2152	0.736863	0.738827	2307	2693	0.709989	0.730866	1705	1863	0.562634	0.557524	1959	2840	2175.2	2305.4	1402
proDA|FragPipe|top3|knn|center.median	proDA	FragPipe	top3	knn	center.median	0.622274	0.63081	2422	1899	0.703126	0.716912	2423	1990	0.731094	0.73825	2620	2725	0.711668	0.772267	1657	646	0.577145	0.707471	1758	1370	2176	1726	1403
ttest|FragPipe|LFQ|SeqKNN|center.median	ttest	FragPipe	LFQ	SeqKNN	center.median	0.635979	0.618373	1639	2560	0.696856	0.689057	2761	3269	0.718428	0.723131	3274	3354	0.731255	0.758845	961	1013	0.541076	0.719986	2250	1256	2177	2290.4	1404
proDA|FragPipe|top0|QRILC|Rlr	proDA	FragPipe	top0	QRILC	Rlr	0.625094	0.615475	2267	2711	0.688708	0.685189	3168	3448	0.725532	0.713054	2931	3725	0.729013	0.780267	1052	451	0.59776	0.73881	1479	1036	2179.4	2274.2	1405
DEP|FragPipe|top3|bpca|lossf	DEP	FragPipe	top3	bpca	lossf	0.622209	0.626665	2427	2111	0.701697	0.705926	2491	2478	0.734887	0.734875	2416	2858	0.7099	0.728983	1706	1903	0.569753	0.552972	1859	2873	2179.8	2444.6	1406
DEP|FragPipe|top3|Impseqrob|center.median	DEP	FragPipe	top3	Impseqrob	center.median	0.626102	0.631429	2198	1877	0.698035	0.702651	2698	2639	0.727393	0.736406	2814	2809	0.71407	0.735982	1593	1712	0.587671	0.628959	1613	2161	2183.2	2239.6	1407
proDA|FragPipe|top3|QRILC|center.median	proDA	FragPipe	top3	QRILC	center.median	0.63083	0.629578	1899	1951	0.698081	0.703233	2696	2607	0.727117	0.733584	2827	2916	0.714175	0.765794	1591	832	0.565022	0.72243	1915	1233	2185.6	1907.8	1408
DEP|FragPipe|dlfq|min|Rlr	DEP	FragPipe	dlfq	min	Rlr	0.612974	0.61994	2931	2486	0.699608	0.698039	2618	2863	0.732945	0.728014	2525	3171	0.72116	0.74253	1372	1503	0.59612	0.657142	1497	1856	2188.6	2375.8	1409
ttest|FragPipe|dlfq|QRILC|blank	ttest	FragPipe	dlfq	QRILC	blank	0.638973	0.644059	1489	1395	0.708546	0.709118	2118	2357	0.73928	0.746132	2186	2343	0.699603	0.709928	2004	2246	0.446416	0.454342	3147	3332	2188.8	2334.6	1410
ttest|FragPipe|dlfq|knn|center.median	ttest	FragPipe	dlfq	knn	center.median	0.635094	0.633486	1688	1779	0.701911	0.701816	2482	2683	0.728965	0.732865	2742	2941	0.713985	0.736898	1595	1682	0.525053	0.627464	2438	2185	2189	2254	1411
SAM|FragPipe|top0|MinDet|blank	SAM	FragPipe	top0	MinDet	blank	0.63056	0.610001	1915	2948	0.742477	0.752486	593	670	0.78703	0.789059	180	518	0.59742	0.5	3769	5507	0.224006	0	4496	5701	2190.6	3068.8	1412
DEqMS|FragPipe|top0|missForest|MBQN	DEqMS	FragPipe	top0	missForest	MBQN	0.625528	0.590434	2241	3825	0.698405	0.682694	2678	3551	0.733388	0.725383	2496	3266	0.694764	0.694331	2152	2485	0.603101	0.749232	1391	878	2191.6	2801	1413
ttest|FragPipe|LFQ|knn|lossf	ttest	FragPipe	LFQ	knn	lossf	0.637077	0.624611	1582	2234	0.694052	0.678742	2893	3703	0.717446	0.730078	3312	3081	0.732125	0.766526	922	810	0.540972	0.646821	2251	1974	2192	2360.4	1414
DEqMS|FragPipe|top0|bpca|quantiles	DEqMS	FragPipe	top0	bpca	quantiles	0.6055	0.618197	3271	2573	0.688799	0.702282	3162	2657	0.727332	0.736106	2817	2823	0.722771	0.742152	1303	1514	0.674511	0.781476	416	398	2193.8	1993	1415
limma|FragPipe|LFQ|SeqKNN|max	limma	FragPipe	LFQ	SeqKNN	max	0.730628	0.760349	3	2	0.784	0.809802	9	6	0.797483	0.830428	74	4	0.5	0.5	5177	4419	0	0	5720	4575	2196.6	1801.2	1416
DEP|FragPipe|LFQ|QRILC|quantiles	DEP	FragPipe	LFQ	QRILC	quantiles	0.647317	0.655858	1199	1041	0.695631	0.717323	2820	1961	0.71484	0.744124	3421	2434	0.717561	0.740512	1493	1579	0.556428	0.613586	2050	2325	2196.6	1868	1417
ttest|FragPipe|dlfq|MinDet|center.median	ttest	FragPipe	dlfq	MinDet	center.median	0.614145	0.612245	2870	2845	0.701986	0.697968	2478	2868	0.735304	0.742078	2387	2542	0.720387	0.75701	1406	1063	0.570438	0.66923	1850	1745	2198.2	2212.6	1418
SAM|FragPipe|top0|MinProb|blank	SAM	FragPipe	top0	MinProb	blank	0.637072	0.618893	1583	2528	0.739653	0.744476	698	891	0.781174	0.782697	308	691	0.594424	0.5	3837	5521	0.217935	0	4565	5715	2198.2	3069.2	1419
ttest|FragPipe|LFQ|MinProb|Rlr	ttest	FragPipe	LFQ	MinProb	Rlr	0.633213	0.638066	1787	1612	0.695837	0.699978	2810	2767	0.71603	0.726661	3371	3223	0.733406	0.76068	864	951	0.548034	0.669084	2160	1749	2198.4	2060.4	1420
ttest|FragPipe|LFQ|Impseq|Rlr	ttest	FragPipe	LFQ	Impseq	Rlr	0.623878	0.606834	2342	3101	0.694341	0.680371	2882	3633	0.722073	0.749834	3105	2185	0.739246	0.765884	591	830	0.554247	0.676357	2078	1675	2199.6	2284.8	1421
ROTS|FragPipe|dlfq|min|center.mean	ROTS	FragPipe	dlfq	min	center.mean	0.598834	0.620902	3642	2435	0.699139	0.726869	2643	1530	0.740463	0.787597	2127	557	0.730627	0.771207	980	679	0.5878	0.682684	1609	1608	2200.2	1361.8	1422
limma|FragPipe|top0|min|lossf	limma	FragPipe	top0	min	lossf	0.600492	0.600879	3541	3358	0.687	0.70221	3252	2661	0.726365	0.731504	2878	3011	0.735549	0.784249	774	352	0.663767	0.787575	574	305	2203.8	1937.4	1423
DEqMS|FragPipe|LFQ|MinDet|quantiles	DEqMS	FragPipe	LFQ	MinDet	quantiles	0.618682	0.628898	2614	1986	0.690266	0.711373	3086	2266	0.714176	0.753564	3443	1967	0.736593	0.747309	720	1365	0.622987	0.782085	1157	389	2204	1594.6	1424
limma|FragPipe|LFQ|SeqKNN|MBQN	limma	FragPipe	LFQ	SeqKNN	MBQN	0.651467	0.645436	1101	1328	0.71075	0.718426	2010	1905	0.731029	0.759281	2624	1643	0.683625	0.714983	2413	2164	0.480131	0.592842	2875	2527	2204.6	1913.4	1425
ROTS|FragPipe|top0|MinDet|center.mean	ROTS	FragPipe	top0	MinDet	center.mean	0.587919	0.564524	4185	4926	0.699954	0.715984	2586	2048	0.746913	0.769658	1698	1155	0.722493	0.764802	1320	857	0.616459	0.758494	1235	722	2204.8	1941.6	1426
ttest|FragPipe|LFQ|SeqKNN|center.mean	ttest	FragPipe	LFQ	SeqKNN	center.mean	0.636633	0.624719	1599	2227	0.696452	0.688156	2776	3321	0.717137	0.723439	3324	3341	0.727793	0.757929	1097	1038	0.542521	0.719247	2233	1264	2205.8	2238.2	1427
DEqMS|FragPipe|dlfq|min|lossf	DEqMS	FragPipe	dlfq	min	lossf	0.600919	0.609578	3520	2970	0.687687	0.683173	3221	3531	0.720245	0.703783	3192	4045	0.744067	0.771829	411	656	0.654369	0.758226	701	724	2209	2385.2	1428
limma|FragPipe|dlfq|nbavg|quantiles	limma	FragPipe	dlfq	nbavg	quantiles	0.657978	0.657767	983	1002	0.69712	0.688895	2747	3277	0.711913	0.704979	3533	4013	0.711995	0.756891	1646	1065	0.550492	0.605131	2139	2412	2209.6	2353.8	1429
ttest|FragPipe|dlfq|Impseq|center.mean	ttest	FragPipe	dlfq	Impseq	center.mean	0.61783	0.612323	2661	2841	0.702202	0.692226	2465	3142	0.735936	0.751194	2356	2097	0.719357	0.756257	1444	1080	0.550967	0.700189	2132	1434	2211.6	2118.8	1430
DEP|FragPipe|top0|MinDet|quantiles	DEP	FragPipe	top0	MinDet	quantiles	0.613073	0.61331	2925	2805	0.702281	0.723917	2459	1650	0.739622	0.755751	2170	1837	0.706605	0.720085	1788	2074	0.580177	0.65487	1718	1881	2212	2049.4	1431
limma|FragPipe|top0|knn|quantiles	limma	FragPipe	top0	knn	quantiles	0.608299	0.609336	3144	2984	0.693922	0.719487	2900	1841	0.727177	0.745026	2824	2391	0.722573	0.733927	1315	1779	0.642826	0.722876	878	1227	2212.2	2044.4	1432
proDA|FragPipe|top0|Impseqrob|center.median	proDA	FragPipe	top0	Impseqrob	center.median	0.628987	0.648605	2022	1214	0.700914	0.701887	2530	2679	0.727514	0.736252	2811	2817	0.710915	0.759668	1681	981	0.558016	0.698781	2033	1438	2215.4	1825.8	1433
DEqMS|FragPipe|top0|SeqKNN|quantiles	DEqMS	FragPipe	top0	SeqKNN	quantiles	0.611605	0.627631	2999	2060	0.686004	0.701604	3284	2694	0.718243	0.728641	3282	3140	0.731664	0.748026	943	1343	0.663854	0.758156	573	725	2216.2	1992.4	1434
limma|FragPipe|top3|bpca|quantiles	limma	FragPipe	top3	bpca	quantiles	0.614741	0.621952	2837	2382	0.692278	0.710402	2988	2310	0.726076	0.747979	2902	2268	0.714989	0.750109	1570	1280	0.647614	0.742241	793	991	2218	1846.2	1435
DEP|FragPipe|top0|Impseqrob|lossf	DEP	FragPipe	top0	Impseqrob	lossf	0.626088	0.631768	2199	1859	0.698192	0.69881	2688	2826	0.732264	0.72625	2550	3234	0.711351	0.724082	1666	2015	0.56047	0.5808	1993	2624	2219.2	2511.6	1436
DEP|FragPipe|LFQ|SeqKNN|MBQN	DEP	FragPipe	LFQ	SeqKNN	MBQN	0.65101	0.645584	1113	1322	0.710754	0.718412	2009	1907	0.73089	0.759275	2637	1644	0.689806	0.71531	2261	2161	0.45536	0.545506	3079	2925	2219.8	1991.8	1437
DEP|FragPipe|top0|QRILC|quantiles	DEP	FragPipe	top0	QRILC	quantiles	0.625807	0.644656	2224	1366	0.699847	0.711187	2593	2279	0.733161	0.743412	2510	2475	0.709086	0.741165	1725	1560	0.555958	0.583801	2059	2603	2222.2	2056.6	1438
DEqMS|FragPipe|top0|knn|lossf	DEqMS	FragPipe	top0	knn	lossf	0.608253	0.601246	3148	3336	0.685412	0.651229	3319	4633	0.716062	0.689122	3366	4467	0.736959	0.793971	696	191	0.662237	0.757053	592	749	2224.2	2675.2	1439
limma|FragPipe|top0|blank|Rlr	limma	FragPipe	top0	blank	Rlr	0.633024	0.640918	1796	1498	0.691931	0.681317	3008	3596	0.716889	0.7039	3338	4041	0.720774	0.764352	1393	865	0.588887	0.635553	1593	2080	2225.6	2416	1440
ROTS|FragPipe|top3|mice|center.mean	ROTS	FragPipe	top3	mice	center.mean	0.584782	0.561945	4357	5051	0.694979	0.691285	2848	3181	0.744807	0.733102	1836	2937	0.721022	0.743704	1378	1467	0.653867	0.74641	713	928	2226.4	2712.8	1441
DEqMS|FragPipe|top3|knn|center.mean	DEqMS	FragPipe	top3	knn	center.mean	0.617826	0.633397	2662	1783	0.691912	0.695578	3009	2989	0.721079	0.724764	3161	3296	0.72254	0.736526	1316	1693	0.636182	0.69837	985	1443	2226.6	2240.8	1442
DEqMS|FragPipe|top3|knn|Rlr	DEqMS	FragPipe	top3	knn	Rlr	0.615021	0.60879	2823	3014	0.687426	0.654102	3228	4564	0.714856	0.687112	3419	4507	0.733621	0.792257	853	219	0.646659	0.748496	813	888	2227.2	2638.4	1443
SAM|FragPipe|dlfq|missForest|center.mean	SAM	FragPipe	dlfq	missForest	center.mean	0.637097	0.643198	1579	1428	0.72544	0.750005	1212	738	0.760809	0.777253	982	866	0.617436	0.5	3326	6099	0.265062	0	4051	6306	2230	3087.4	1444
DEP|FragPipe|top0|Impseqrob|Rlr	DEP	FragPipe	top0	Impseqrob	Rlr	0.626459	0.644002	2171	1399	0.697213	0.711261	2741	2270	0.731604	0.732865	2589	2942	0.711033	0.729744	1677	1888	0.561255	0.586877	1979	2580	2231.4	2215.8	1445
proDA|FragPipe|top3|QRILC|Rlr	proDA	FragPipe	top3	QRILC	Rlr	0.624917	0.618257	2279	2566	0.687316	0.675646	3237	3832	0.722638	0.711864	3067	3760	0.728709	0.777819	1065	511	0.594688	0.734395	1510	1091	2231.6	2352	1446
limma|FragPipe|top0|blank|center.mean	limma	FragPipe	top0	blank	center.mean	0.63709	0.639553	1580	1552	0.696349	0.688435	2780	3309	0.713668	0.718323	3460	3547	0.711637	0.731123	1660	1855	0.581501	0.631102	1695	2132	2235	2479	1447
DEP|FragPipe|top3|knn|center.mean	DEP	FragPipe	top3	knn	center.mean	0.620427	0.632493	2522	1822	0.702514	0.709666	2449	2331	0.73168	0.73776	2584	2745	0.7085	0.73821	1747	1640	0.567717	0.57596	1879	2665	2236.2	2240.6	1448
limma|FragPipe|top0|blank|lossf	limma	FragPipe	top0	blank	lossf	0.633244	0.634207	1785	1751	0.692834	0.679153	2945	3685	0.717007	0.700499	3330	4157	0.717965	0.766606	1481	806	0.585295	0.634089	1646	2100	2237.4	2499.8	1449
limma|FragPipe|dlfq|zero|center.mean	limma	FragPipe	dlfq	zero	center.mean	0.612819	0.618765	2940	2537	0.697894	0.71211	2708	2240	0.727767	0.745253	2797	2385	0.718877	0.737909	1454	1653	0.611482	0.677374	1291	1661	2238	2095.2	1450
DEqMS|FragPipe|top3|MinProb|quantiles	DEqMS	FragPipe	top3	MinProb	quantiles	0.613171	0.62009	2923	2479	0.687793	0.702119	3219	2668	0.721269	0.741512	3153	2573	0.727477	0.739671	1110	1602	0.648095	0.739605	787	1029	2238.4	2070.2	1451
limma|FragPipe|top0|min|Rlr	limma	FragPipe	top0	min	Rlr	0.598833	0.599554	3643	3419	0.684668	0.701528	3352	2699	0.724969	0.729737	2960	3093	0.736949	0.785902	698	325	0.665131	0.796455	549	195	2240.4	1946.2	1452
ttest|FragPipe|LFQ|bpca|Rlr	ttest	FragPipe	LFQ	bpca	Rlr	0.62888	0.615235	2030	2718	0.696072	0.707188	2793	2427	0.718614	0.754304	3263	1929	0.7338	0.766528	848	809	0.538658	0.675604	2282	1682	2243.2	1913	1453
ttest|FragPipe|LFQ|knn|center.mean	ttest	FragPipe	LFQ	knn	center.mean	0.627352	0.613838	2121	2787	0.695052	0.686296	2844	3388	0.719847	0.723704	3216	3335	0.728792	0.751057	1061	1257	0.561293	0.697883	1978	1448	2244	2443	1454
proDA|FragPipe|top3|QRILC|lossf	proDA	FragPipe	top3	QRILC	lossf	0.624591	0.613781	2300	2788	0.687625	0.665828	3223	4177	0.723255	0.71672	3041	3599	0.7272	0.777241	1123	523	0.59323	0.712386	1534	1323	2244.2	2482	1455
limma|FragPipe|LFQ|Impseq|max	limma	FragPipe	LFQ	Impseq	max	0.710628	0.710522	57	123	0.767415	0.808839	77	12	0.785429	0.822759	215	43	0.5	0.5	5168	4405	0	0	5707	4558	2244.8	1828.2	1456
proDA|FragPipe|top0|Impseqrob|lossf	proDA	FragPipe	top0	Impseqrob	lossf	0.62341	0.623922	2368	2273	0.69258	0.680727	2966	3618	0.726549	0.711832	2873	3761	0.72019	0.77614	1418	557	0.588357	0.753284	1599	815	2244.8	2204.8	1457
DEP|FragPipe|LFQ|zero|center.median	DEP	FragPipe	LFQ	zero	center.median	0.674279	0.651244	697	1155	0.705742	0.699647	2275	2785	0.715888	0.711747	3379	3766	0.694681	0.715741	2155	2154	0.499035	0.559199	2719	2825	2245	2537	1458
limma|FragPipe|LFQ|zero|center.mean	limma	FragPipe	LFQ	zero	center.mean	0.629815	0.63847	1964	1599	0.69584	0.713271	2809	2183	0.711167	0.734972	3553	2857	0.721571	0.741473	1359	1545	0.592533	0.738537	1546	1040	2246.2	1844.8	1459
ROTS|FragPipe|top3|knn|quantiles	ROTS	FragPipe	top3	knn	quantiles	0.600835	0.591149	3526	3787	0.695991	0.699194	2797	2805	0.74	0.758835	2149	1663	0.715125	0.750129	1564	1279	0.618382	0.703994	1211	1398	2249.4	2186.4	1460
ttest|FragPipe|dlfq|SeqKNN|center.median	ttest	FragPipe	dlfq	SeqKNN	center.median	0.637866	0.638025	1545	1615	0.703261	0.708324	2418	2395	0.729498	0.739843	2706	2644	0.706456	0.750425	1792	1268	0.490144	0.639336	2794	2051	2251	1994.6	1461
SAM|FragPipe|dlfq|Impseq|blank	SAM	FragPipe	dlfq	Impseq	blank	0.617502	0.607376	2680	3066	0.741922	0.760279	611	469	0.787998	0.808469	160	179	0.606391	0.5	3549	6250	0.240131	0	4256	6457	2251.2	3284.2	1462
ttest|FragPipe|dlfq|MinProb|center.mean	ttest	FragPipe	dlfq	MinProb	center.mean	0.613616	0.606359	2907	3125	0.700218	0.696001	2569	2973	0.733495	0.745423	2491	2375	0.720878	0.767107	1386	797	0.565399	0.67077	1910	1729	2252.6	2199.8	1463
DEqMS|FragPipe|dlfq|MLE|blank	DEqMS	FragPipe	dlfq	MLE	blank	0.608517	0.592582	3130	3726	0.693115	0.702805	2931	2629	0.725702	0.73199	2921	2985	0.733586	0.7675	857	783	0.599918	0.664293	1438	1783	2255.4	2381.2	1464
limma|FragPipe|dlfq|QRILC|max	limma	FragPipe	dlfq	QRILC	max	0.699129	0.706711	187	149	0.767066	0.793784	82	55	0.798017	0.823715	69	30	0.5	0.5	5202	4445	0	0	5745	4601	2257	1856	1465
SAM|FragPipe|dlfq|QRILC|Rlr	SAM	FragPipe	dlfq	QRILC	Rlr	0.632307	0.628003	1825	2043	0.720223	0.718957	1443	1867	0.758829	0.744275	1073	2424	0.632213	0.5	3100	6164	0.297692	0	3852	6371	2258.6	3773.8	1466
DEqMS|FragPipe|top3|knn|lossf	DEqMS	FragPipe	top3	knn	lossf	0.615535	0.606398	2796	3122	0.686223	0.650331	3278	4659	0.714357	0.682921	3438	4607	0.73141	0.789861	955	254	0.645603	0.721862	828	1236	2259	2775.6	1467
DEP|FragPipe|LFQ|nbavg|MBQN	DEP	FragPipe	LFQ	nbavg	MBQN	0.640473	0.638393	1428	1602	0.709556	0.717607	2065	1944	0.729404	0.759162	2713	1649	0.694593	0.708379	2157	2272	0.473782	0.489676	2933	3211	2259.2	2135.6	1468
ttest|FragPipe|LFQ|missForest|Rlr	ttest	FragPipe	LFQ	missForest	Rlr	0.649626	0.638938	1142	1580	0.703003	0.703941	2425	2575	0.722218	0.731045	3089	3033	0.710787	0.737925	1687	1652	0.471975	0.582435	2954	2611	2259.4	2290.2	1469
limma|FragPipe|LFQ|bpca|max	limma	FragPipe	LFQ	bpca	max	0.708395	0.696539	73	243	0.763731	0.790821	125	66	0.781599	0.814787	297	99	0.5	0.5	5134	4363	0	0	5669	4516	2259.6	1857.4	1470
ttest|FragPipe|LFQ|nbavg|center.median	ttest	FragPipe	LFQ	nbavg	center.median	0.637031	0.608729	1586	3017	0.691905	0.697227	3010	2911	0.712297	0.722304	3518	3384	0.730344	0.729934	992	1882	0.545665	0.732463	2193	1113	2259.8	2461.4	1471
limma|FragPipe|dlfq|knn|max	limma	FragPipe	dlfq	knn	max	0.704948	0.713612	115	109	0.765373	0.773233	98	272	0.787695	0.794465	166	411	0.5	0.5	5197	4440	0	0	5740	4596	2263.2	1965.6	1472
SAM|FragPipe|dlfq|QRILC|lossf	SAM	FragPipe	dlfq	QRILC	lossf	0.633739	0.633256	1756	1787	0.720652	0.719313	1419	1852	0.757638	0.750532	1133	2144	0.630219	0.5	3131	6162	0.294653	0	3881	6369	2264	3662.8	1473
ttest|FragPipe|LFQ|MinDet|center.median	ttest	FragPipe	LFQ	MinDet	center.median	0.623477	0.605599	2363	3151	0.69185	0.682655	3013	3552	0.721563	0.72103	3137	3439	0.730856	0.756211	974	1082	0.571233	0.742283	1834	990	2264.2	2442.8	1474
DEqMS|FragPipe|LFQ|Impseqrob|quantiles	DEqMS	FragPipe	LFQ	Impseqrob	quantiles	0.642677	0.66007	1350	955	0.688657	0.69757	3171	2893	0.703832	0.725484	3786	3257	0.72193	0.734113	1344	1768	0.583615	0.609829	1674	2362	2265	2247	1475
DEqMS|FragPipe|dlfq|Impseqrob|MBQN	DEqMS	FragPipe	dlfq	Impseqrob	MBQN	0.632458	0.636525	1815	1667	0.700285	0.715336	2560	2088	0.730654	0.749505	2645	2197	0.689574	0.691784	2268	2519	0.557805	0.690321	2038	1521	2265.2	1998.4	1476
proDA|FragPipe|dlfq|SeqKNN|MBQN	proDA	FragPipe	dlfq	SeqKNN	MBQN	0.6429	0.650389	1335	1173	0.712106	0.731241	1927	1343	0.740216	0.757271	2138	1750	0.667097	0.69698	2665	2440	0.41993	0.498824	3291	3169	2271.2	1975	1477
DEP|FragPipe|top0|min|center.median	DEP	FragPipe	top0	min	center.median	0.606422	0.600795	3231	3364	0.700498	0.705265	2552	2511	0.740417	0.750861	2128	2125	0.708519	0.722531	1745	2039	0.581314	0.580547	1701	2625	2271.4	2532.8	1478
SAM|FragPipe|top3|MinDet|blank	SAM	FragPipe	top3	MinDet	blank	0.622026	0.613408	2446	2801	0.736407	0.748569	824	776	0.781807	0.782129	293	706	0.606053	0.5	3557	5727	0.241553	0	4241	5925	2272.2	3187	1479
limma|FragPipe|top0|zero|blank	limma	FragPipe	top0	zero	blank	0.593659	0.586762	3908	4005	0.687254	0.69629	3238	2962	0.732253	0.75109	2551	2104	0.732212	0.76844	918	756	0.650984	0.786562	750	317	2273	2028.8	1480
DEqMS|FragPipe|top3|SeqKNN|quantiles	DEqMS	FragPipe	top3	SeqKNN	quantiles	0.618167	0.632625	2643	1816	0.691574	0.7045	3031	2550	0.722712	0.738742	3065	2696	0.717467	0.751218	1495	1252	0.624693	0.734758	1138	1084	2274.4	1879.6	1481
ttest|FragPipe|LFQ|mice|blank	ttest	FragPipe	LFQ	mice	blank	0.653196	0.652657	1060	1110	0.706478	0.716924	2226	1989	0.721764	0.734289	3123	2892	0.700447	0.724377	1981	2008	0.468911	0.569545	2983	2724	2274.6	2144.6	1482
ttest|FragPipe|LFQ|knn|Rlr	ttest	FragPipe	LFQ	knn	Rlr	0.638852	0.638477	1493	1598	0.69246	0.677822	2974	3741	0.712695	0.733316	3499	2932	0.729139	0.765242	1047	842	0.532173	0.643421	2366	2012	2275.8	2225	1483
DEqMS|FragPipe|top0|blank|center.mean	DEqMS	FragPipe	top0	blank	center.mean	0.637487	0.626026	1560	2148	0.691472	0.687458	3036	3345	0.709681	0.710922	3615	3789	0.715275	0.739517	1558	1608	0.587732	0.676803	1611	1668	2276	2511.6	1484
DEP|FragPipe|top0|knn|lossf	DEP	FragPipe	top0	knn	lossf	0.615475	0.613065	2804	2814	0.700129	0.699677	2575	2780	0.72994	0.716534	2685	3603	0.715201	0.735342	1562	1738	0.577491	0.577518	1755	2653	2276.2	2717.6	1485
limma|FragPipe|LFQ|QRILC|max	limma	FragPipe	LFQ	QRILC	max	0.719074	0.720089	17	82	0.760292	0.768567	178	324	0.778594	0.78257	370	696	0.5	0.5	5144	4374	0	0	5679	4527	2277.6	2000.6	1486
limma|FragPipe|dlfq|zero|lossf	limma	FragPipe	dlfq	zero	lossf	0.601317	0.59929	3500	3436	0.688006	0.68214	3200	3570	0.721405	0.71099	3147	3786	0.738386	0.770513	627	705	0.641031	0.742687	914	982	2277.6	2495.8	1487
DEqMS|FragPipe|dlfq|min|Rlr	DEqMS	FragPipe	dlfq	min	Rlr	0.59896	0.609043	3636	2997	0.683899	0.689741	3390	3244	0.717435	0.71255	3313	3743	0.745242	0.77441	368	592	0.655208	0.773991	689	545	2279.2	2224.2	1488
DEP|FragPipe|top0|knn|Rlr	DEP	FragPipe	top0	knn	Rlr	0.615743	0.614617	2784	2750	0.700158	0.712314	2573	2226	0.730583	0.729738	2652	3092	0.713179	0.739685	1617	1599	0.575478	0.580171	1772	2628	2279.6	2459	1489
limma|FragPipe|LFQ|MinDet|max	limma	FragPipe	LFQ	MinDet	max	0.700083	0.721998	173	74	0.759585	0.772995	193	277	0.785643	0.790619	208	491	0.5	0.5	5148	4380	0	0	5683	4532	2281	1950.8	1490
DEP|FragPipe|dlfq|min|quantiles	DEP	FragPipe	dlfq	min	quantiles	0.61443	0.621766	2852	2389	0.697608	0.707313	2726	2423	0.733397	0.762977	2495	1468	0.713102	0.73981	1619	1594	0.579788	0.619172	1720	2271	2282.4	2029	1491
DEqMS|FragPipe|LFQ|nbavg|MBQN	DEqMS	FragPipe	LFQ	nbavg	MBQN	0.642304	0.625026	1358	2213	0.702899	0.704961	2432	2523	0.722382	0.74354	3082	2467	0.696918	0.717951	2087	2116	0.522952	0.583014	2456	2606	2283	2385	1492
limma|FragPipe|dlfq|missForest|div.mean	limma	FragPipe	dlfq	missForest	div.mean	0.696288	0.694899	221	258	0.76525	0.780767	99	148	0.786283	0.803768	191	230	0.5	0.5	5183	4426	0	0	5726	4582	2284	1928.8	1493
DEP|FragPipe|dlfq|nbavg|quantiles	DEP	FragPipe	dlfq	nbavg	quantiles	0.655606	0.656101	1021	1037	0.698175	0.697574	2691	2892	0.714308	0.714539	3439	3674	0.709331	0.752698	1718	1200	0.514721	0.591227	2552	2540	2284.2	2268.6	1494
DEP|FragPipe|LFQ|blank|quantiles	DEP	FragPipe	LFQ	blank	quantiles	0.666011	0.659398	858	971	0.697474	0.714817	2731	2117	0.705569	0.737453	3743	2758	0.716604	0.73731	1521	1672	0.513739	0.570577	2569	2712	2284.4	2046	1495
SAM|FragPipe|LFQ|SeqKNN|lossf	SAM	FragPipe	LFQ	SeqKNN	lossf	0.654949	0.647554	1033	1256	0.727831	0.724637	1157	1623	0.758114	0.770567	1111	1121	0.603495	0.5	3630	6078	0.223432	0	4501	6285	2286.4	3272.6	1496
DEP|FragPipe|top0|blank|center.mean	DEP	FragPipe	top0	blank	center.mean	0.633107	0.634167	1794	1752	0.69905	0.696121	2650	2970	0.718251	0.729712	3281	3096	0.70973	0.728404	1708	1915	0.559747	0.589278	2001	2550	2286.8	2456.6	1497
limma|FragPipe|LFQ|MinProb|max	limma	FragPipe	LFQ	MinProb	max	0.703	0.69933	140	212	0.758673	0.772764	214	280	0.784289	0.789552	242	510	0.5	0.5	5153	4385	0	0	5688	4537	2287.4	1984.8	1498
limma|FragPipe|dlfq|missForest|sum	limma	FragPipe	dlfq	missForest	sum	0.697758	0.714707	204	105	0.76161	0.764482	160	397	0.787621	0.796587	168	362	0.5	0.5	5181	4424	0	0	5724	4580	2287.4	1973.6	1499
ttest|FragPipe|LFQ|MinDet|center.mean	ttest	FragPipe	LFQ	MinDet	center.mean	0.619591	0.59951	2566	3423	0.69194	0.682185	3006	3568	0.721854	0.731767	3119	2997	0.729994	0.755782	1010	1101	0.577943	0.743794	1747	967	2289.6	2411.2	1500
limma|FragPipe|LFQ|nbavg|max	limma	FragPipe	LFQ	nbavg	max	0.704245	0.696973	124	238	0.765155	0.802472	102	32	0.778835	0.814378	362	102	0.5	0.5	5163	4396	0	0	5698	4548	2289.8	1863.2	1501
limma|FragPipe|LFQ|blank|quantiles	limma	FragPipe	LFQ	blank	quantiles	0.665881	0.664036	864	876	0.694616	0.710931	2871	2290	0.701753	0.73126	3846	3023	0.715113	0.73411	1565	1769	0.536969	0.56631	2306	2757	2290.4	2143	1502
DEqMS|FragPipe|top0|knn|Rlr	DEqMS	FragPipe	top0	knn	Rlr	0.604399	0.603271	3323	3252	0.683322	0.647728	3409	4731	0.715114	0.68759	3406	4494	0.737055	0.795186	689	175	0.659204	0.7759	631	497	2291.6	2629.8	1503
limma|FragPipe|dlfq|Impseq|max	limma	FragPipe	dlfq	Impseq	max	0.686188	0.67725	422	638	0.774364	0.774242	35	253	0.815187	0.812088	9	125	0.5	0.5	5224	4475	0	0	5772	4632	2292.4	2024.6	1504
ROTS|FragPipe|dlfq|SeqKNN|MBQN	ROTS	FragPipe	dlfq	SeqKNN	MBQN	0.597259	0.604981	3727	3178	0.710101	0.744539	2039	887	0.748259	0.764259	1627	1402	0.695827	0.691275	2119	2534	0.562547	0.715927	1960	1289	2294.4	1858	1505
DEqMS|FragPipe|LFQ|mice|quantiles	DEqMS	FragPipe	LFQ	mice	quantiles	0.638775	0.651539	1497	1146	0.690902	0.714601	3058	2124	0.707175	0.741864	3691	2554	0.716469	0.733767	1528	1788	0.581037	0.678109	1706	1654	2296	1853.2	1506
DEqMS|FragPipe|dlfq|MinProb|MBQN	DEqMS	FragPipe	dlfq	MinProb	MBQN	0.624013	0.625287	2327	2190	0.698108	0.717398	2695	1958	0.732625	0.750077	2533	2169	0.699588	0.708419	2006	2271	0.564777	0.695165	1921	1468	2296.4	2011.2	1507
proDA|FragPipe|top0|knn|lossf	proDA	FragPipe	top0	knn	lossf	0.608287	0.611402	3145	2878	0.692427	0.676218	2978	3807	0.722807	0.701664	3063	4118	0.728338	0.788183	1081	283	0.61763	0.743505	1220	972	2297.4	2411.6	1508
limma|FragPipe|top3|min|center.mean	limma	FragPipe	top3	min	center.mean	0.600275	0.604198	3556	3208	0.688471	0.69711	3179	2917	0.727662	0.738229	2802	2727	0.726341	0.741981	1146	1522	0.646958	0.718118	806	1275	2297.8	2329.8	1509
proDA|FragPipe|top0|Impseqrob|Rlr	proDA	FragPipe	top0	Impseqrob	Rlr	0.621954	0.631463	2453	1875	0.691425	0.692428	3038	3135	0.725783	0.722737	2916	3372	0.719386	0.776894	1443	529	0.585999	0.750603	1639	857	2297.8	1953.6	1510
SAM|FragPipe|LFQ|MinProb|Rlr	SAM	FragPipe	LFQ	MinProb	Rlr	0.643723	0.632562	1304	1818	0.726391	0.699943	1191	2768	0.755413	0.760809	1227	1552	0.605303	0.5	3578	5973	0.248265	0	4190	6175	2298	3657.2	1511
limma|FragPipe|dlfq|SeqKNN|max	limma	FragPipe	dlfq	SeqKNN	max	0.688959	0.697256	375	234	0.771177	0.778329	50	191	0.802212	0.815905	45	87	0.5	0.5	5233	4489	0	0	5788	4649	2298.2	1930	1512
DEP|FragPipe|LFQ|Impseqrob|quantiles	DEP	FragPipe	LFQ	Impseqrob	quantiles	0.65814	0.661587	981	923	0.701012	0.715078	2526	2101	0.714459	0.739764	3436	2648	0.697974	0.714611	2053	2168	0.518875	0.603548	2498	2430	2298.8	2054	1513
DEqMS|FragPipe|LFQ|min|center.mean	DEqMS	FragPipe	LFQ	min	center.mean	0.613365	0.602805	2915	3272	0.689147	0.706827	3144	2442	0.711854	0.732069	3535	2981	0.736276	0.750068	740	1281	0.622393	0.780685	1164	417	2299.6	2078.6	1514
ROTS|FragPipe|dlfq|min|quantiles	ROTS	FragPipe	dlfq	min	quantiles	0.593415	0.601028	3918	3347	0.693571	0.701185	2913	2715	0.737475	0.753102	2276	1990	0.73336	0.774016	865	605	0.593535	0.694056	1530	1483	2300.4	2028	1515
SAM|FragPipe|LFQ|missForest|lossf	SAM	FragPipe	LFQ	missForest	lossf	0.643631	0.653592	1312	1090	0.716868	0.705571	1628	2496	0.746376	0.729073	1741	3128	0.639153	0.5	3001	5887	0.302386	0	3821	6089	2300.6	3738	1516
ROTS|FragPipe|top0|MinProb|quantiles	ROTS	FragPipe	top0	MinProb	quantiles	0.593556	0.570282	3912	4707	0.694028	0.71505	2896	2105	0.742758	0.760339	1984	1573	0.721075	0.75873	1375	1016	0.607305	0.74826	1339	893	2301.2	2058.8	1517
proDA|FragPipe|top0|knn|Rlr	proDA	FragPipe	top0	knn	Rlr	0.60814	0.611835	3152	2865	0.691851	0.687262	3012	3348	0.722997	0.712113	3056	3755	0.728729	0.790052	1064	253	0.617221	0.76168	1228	683	2302.4	2180.8	1518
limma|FragPipe|dlfq|missForest|max	limma	FragPipe	dlfq	missForest	max	0.681686	0.687303	504	346	0.770136	0.783	61	123	0.801991	0.813447	48	117	0.5	0.5	5182	4425	0	0	5725	4581	2304	1918.4	1519
limma|FragPipe|top0|missForest|MBQN	limma	FragPipe	top0	missForest	MBQN	0.613363	0.580787	2916	4319	0.698313	0.68578	2682	3419	0.737655	0.734801	2267	2863	0.693689	0.699513	2183	2393	0.597863	0.745802	1477	936	2305	2786	1520
ttest|FragPipe|LFQ|QRILC|blank	ttest	FragPipe	LFQ	QRILC	blank	0.651299	0.645841	1107	1311	0.701128	0.675835	2518	3826	0.720174	0.704785	3196	4015	0.708571	0.715445	1741	2158	0.470594	0.531096	2966	3011	2305.6	2864.2	1521
DEqMS|FragPipe|top0|MinDet|quantiles	DEqMS	FragPipe	top0	MinDet	quantiles	0.603048	0.611078	3394	2893	0.684092	0.702805	3378	2628	0.722308	0.741334	3087	2585	0.728416	0.738579	1076	1628	0.662206	0.77511	593	526	2305.6	2052	1522
limma|FragPipe|dlfq|zero|Rlr	limma	FragPipe	dlfq	zero	Rlr	0.600061	0.597776	3570	3502	0.685789	0.683255	3298	3528	0.719846	0.707825	3218	3908	0.739552	0.771669	579	664	0.643497	0.761341	869	688	2306.8	2458	1523
ttest|FragPipe|dlfq|missForest|center.mean	ttest	FragPipe	dlfq	missForest	center.mean	0.628628	0.628187	2053	2032	0.699996	0.700339	2581	2751	0.731416	0.745574	2600	2364	0.708285	0.745535	1753	1407	0.515233	0.650726	2549	1922	2307.2	2095.2	1524
SAM|FragPipe|LFQ|mice|blank	SAM	FragPipe	LFQ	mice	blank	0.657926	0.65735	984	1013	0.723791	0.730242	1276	1391	0.746452	0.744059	1734	2439	0.612693	0.5	3413	6017	0.25299	0	4133	6219	2308	3415.8	1525
limma|FragPipe|LFQ|zero|Rlr	limma	FragPipe	LFQ	zero	Rlr	0.612574	0.612734	2952	2828	0.688684	0.702179	3169	2665	0.71072	0.716277	3571	3614	0.740266	0.753684	543	1165	0.609453	0.776682	1312	480	2309.4	2150.4	1526
SAM|FragPipe|LFQ|MinDet|Rlr	SAM	FragPipe	LFQ	MinDet	Rlr	0.637201	0.624005	1575	2268	0.72571	0.700395	1206	2749	0.76269	0.747059	914	2310	0.607621	0.5	3522	5959	0.234558	0	4344	6161	2312.2	3889.4	1527
ROTS|FragPipe|top0|blank|quantiles	ROTS	FragPipe	top0	blank	quantiles	0.61598	0.622115	2772	2368	0.704181	0.686707	2361	3376	0.729892	0.726182	2688	3236	0.703874	0.734046	1863	1774	0.568372	0.638942	1877	2053	2312.2	2561.4	1528
DEP|FragPipe|top3|mice|Rlr	DEP	FragPipe	top3	mice	Rlr	0.620441	0.620505	2521	2459	0.698747	0.704646	2663	2546	0.736141	0.731032	2343	3034	0.702512	0.72415	1911	2012	0.55156	0.550553	2124	2892	2312.4	2588.6	1529
ROTS|FragPipe|top3|blank|center.mean	ROTS	FragPipe	top3	blank	center.mean	0.607926	0.598826	3160	3454	0.705264	0.688876	2308	3279	0.733533	0.743683	2488	2462	0.706783	0.741881	1784	1530	0.571933	0.622093	1824	2237	2312.8	2592.4	1530
limma|FragPipe|LFQ|missForest|MBQN	limma	FragPipe	LFQ	missForest	MBQN	0.646882	0.647541	1216	1257	0.708626	0.712423	2113	2219	0.72999	0.721973	2680	3399	0.67396	0.684926	2576	2602	0.468395	0.597874	2989	2489	2314.8	2393.2	1531
proDA|FragPipe|top3|knn|Rlr	proDA	FragPipe	top3	knn	Rlr	0.613587	0.617277	2911	2620	0.692518	0.678433	2970	3712	0.720028	0.703539	3201	4061	0.726222	0.786768	1150	309	0.605485	0.729068	1360	1148	2318.4	2370	1532
DEqMS|FragPipe|top0|blank|lossf	DEqMS	FragPipe	top0	blank	lossf	0.629026	0.608973	2019	3000	0.688005	0.660501	3201	4355	0.712831	0.697792	3494	4245	0.721163	0.785133	1370	337	0.5939	0.679776	1522	1638	2321.2	2715	1533
limma|FragPipe|dlfq|missForest|div.median	limma	FragPipe	dlfq	missForest	div.median	0.692972	0.699237	295	214	0.761123	0.781719	165	138	0.784385	0.799506	240	314	0.5	0.5	5184	4427	0	0	5727	4583	2322.2	1935.2	1534
limma|FragPipe|dlfq|Impseqrob|max	limma	FragPipe	dlfq	Impseqrob	max	0.686665	0.681561	414	504	0.764483	0.752003	110	681	0.795313	0.802924	82	250	0.5	0.5	5228	4479	0	0	5777	4637	2322.2	2110.2	1535
ttest|FragPipe|LFQ|min|lossf	ttest	FragPipe	LFQ	min	lossf	0.626452	0.605768	2172	3142	0.695212	0.683065	2836	3538	0.714978	0.70653	3410	3957	0.726893	0.751251	1134	1250	0.5549	0.648397	2071	1954	2324.6	2768.2	1536
proDA|FragPipe|dlfq|Impseq|MBQN	proDA	FragPipe	dlfq	Impseq	MBQN	0.605547	0.59682	3265	3556	0.71024	0.725485	2033	1584	0.749947	0.767553	1516	1241	0.690974	0.741946	2230	1524	0.51138	0.683346	2593	1605	2327.4	1902	1537
limma|FragPipe|dlfq|bpca|max	limma	FragPipe	dlfq	bpca	max	0.676008	0.664132	652	873	0.771027	0.768269	53	334	0.811928	0.807204	14	192	0.5	0.5	5192	4435	0	0	5735	4591	2329.2	2085	1538
limma|FragPipe|dlfq|bpca|MBQN	limma	FragPipe	dlfq	bpca	MBQN	0.607027	0.608168	3200	3036	0.703413	0.726808	2411	1532	0.743874	0.760401	1896	1565	0.693074	0.699615	2196	2391	0.563198	0.709936	1946	1344	2329.8	1973.6	1539
DEqMS|FragPipe|top3|blank|center.median	DEqMS	FragPipe	top3	blank	center.median	0.639781	0.633402	1454	1782	0.690114	0.689162	3094	3264	0.708167	0.723144	3662	3353	0.711622	0.741054	1661	1562	0.575118	0.663389	1779	1792	2330	2350.6	1540
SAM|FragPipe|dlfq|bpca|blank	SAM	FragPipe	dlfq	bpca	blank	0.619185	0.614967	2583	2731	0.734801	0.756721	879	566	0.778848	0.785922	361	602	0.606056	0.5	3556	6124	0.23902	0	4272	6331	2330.2	3270.8	1541
SAM|FragPipe|top3|MinProb|blank	SAM	FragPipe	top3	MinProb	blank	0.62988	0.625136	1959	2199	0.736138	0.746679	838	831	0.777596	0.776936	394	873	0.593551	0.5	3858	5741	0.214686	0	4609	5939	2331.6	3116.6	1542
SAM|FragPipe|LFQ|QRILC|Rlr	SAM	FragPipe	LFQ	QRILC	Rlr	0.647189	0.645792	1205	1315	0.718116	0.7034	1563	2596	0.74377	0.731716	1905	3000	0.633323	0.5	3082	5945	0.291208	0	3905	6147	2332	3800.6	1543
ROTS|FragPipe|dlfq|min|lossf	ROTS	FragPipe	dlfq	min	lossf	0.597408	0.603253	3719	3254	0.690899	0.696368	3059	2954	0.731475	0.742307	2597	2534	0.735768	0.781103	763	418	0.593729	0.677336	1527	1662	2333	2164.4	1544
proDA|FragPipe|top0|zero|center.median	proDA	FragPipe	top0	zero	center.median	0.615185	0.617711	2817	2598	0.700224	0.700523	2565	2744	0.730445	0.730249	2660	3074	0.712998	0.764873	1622	854	0.559436	0.696917	2005	1457	2333.8	2145.4	1545
proDA|FragPipe|top3|Impseqrob|lossf	proDA	FragPipe	top3	Impseqrob	lossf	0.625603	0.614144	2235	2773	0.687145	0.67375	3245	3906	0.721689	0.71763	3128	3570	0.720622	0.770793	1399	694	0.584019	0.721303	1666	1241	2334.6	2436.8	1546
SAM|FragPipe|dlfq|MinDet|lossf	SAM	FragPipe	dlfq	MinDet	lossf	0.630094	0.625171	1949	2195	0.727902	0.724465	1152	1633	0.767352	0.766525	729	1282	0.605656	0.5	3565	6176	0.238843	0	4282	6383	2335.4	3533.8	1547
DEqMS|FragPipe|LFQ|zero|lossf	DEqMS	FragPipe	LFQ	zero	lossf	0.609474	0.60691	3079	3096	0.688205	0.697968	3194	2869	0.711151	0.713313	3554	3714	0.740269	0.750242	542	1275	0.609962	0.772532	1311	560	2336	2302.8	1548
limma|FragPipe|dlfq|mice|max	limma	FragPipe	dlfq	mice	max	0.692413	0.6971	310	236	0.759935	0.759023	187	500	0.786072	0.792841	197	453	0.5	0.5	5222	4471	0	0	5767	4627	2336.6	2057.4	1549
proDA|FragPipe|top3|Impseqrob|center.median	proDA	FragPipe	top3	Impseqrob	center.median	0.629951	0.630673	1956	1908	0.69584	0.699234	2808	2803	0.724298	0.735388	3003	2842	0.703285	0.755303	1890	1115	0.558136	0.71352	2030	1315	2337.4	1996.6	1550
DEqMS|FragPipe|dlfq|zero|center.median	DEqMS	FragPipe	dlfq	zero	center.median	0.610574	0.608375	3038	3028	0.692228	0.695104	2991	3011	0.720733	0.741506	3172	2575	0.724248	0.759229	1234	998	0.614821	0.68776	1254	1548	2337.8	2232	1551
ttest|FragPipe|LFQ|knn|center.median	ttest	FragPipe	LFQ	knn	center.median	0.630006	0.611781	1954	2867	0.688843	0.675541	3158	3834	0.711273	0.712747	3550	3736	0.73051	0.752395	986	1212	0.556883	0.705166	2047	1386	2339	2607	1552
proDA|FragPipe|LFQ|SeqKNN|MBQN	proDA	FragPipe	LFQ	SeqKNN	MBQN	0.650809	0.644119	1117	1390	0.709067	0.718743	2091	1882	0.729101	0.759834	2730	1601	0.678203	0.733381	2515	1800	0.432146	0.54237	3242	2941	2339	1922.8	1553
DEqMS|FragPipe|LFQ|SeqKNN|MBQN	DEqMS	FragPipe	LFQ	SeqKNN	MBQN	0.651191	0.644854	1108	1358	0.704833	0.705299	2332	2509	0.723619	0.741987	3029	2549	0.684502	0.71228	2396	2207	0.485121	0.595875	2839	2501	2340.8	2224.8	1554
proDA|FragPipe|top3|QRILC|center.mean	proDA	FragPipe	top3	QRILC	center.mean	0.626198	0.628562	2189	2005	0.693445	0.689851	2916	3239	0.723213	0.728573	3044	3143	0.712181	0.764185	1644	869	0.565005	0.715021	1916	1302	2341.8	2111.6	1555
ttest|FragPipe|LFQ|nbavg|center.mean	ttest	FragPipe	LFQ	nbavg	center.mean	0.635381	0.622051	1673	2375	0.68952	0.695938	3121	2977	0.709187	0.71773	3632	3569	0.725656	0.728483	1169	1914	0.552173	0.734127	2117	1093	2342.4	2385.6	1556
limma|FragPipe|dlfq|missForest|vsn	limma	FragPipe	dlfq	missForest	vsn	0.689367	0.684293	371	427	0.756762	0.750621	251	720	0.78604	0.781006	198	745	0.5	0.5	5185	4428	0	0	5728	4584	2346.6	2180.8	1557
proDA|FragPipe|top3|knn|lossf	proDA	FragPipe	top3	knn	lossf	0.613282	0.608877	2919	3006	0.691273	0.666027	3046	4169	0.719026	0.693212	3242	4365	0.72534	0.780562	1181	439	0.605825	0.705197	1356	1385	2348.8	2672.8	1558
limma|FragPipe|top3|blank|center.median	limma	FragPipe	top3	blank	center.median	0.636321	0.636121	1620	1674	0.693283	0.684504	2922	3480	0.710121	0.706184	3598	3968	0.708565	0.733788	1742	1786	0.569332	0.612699	1864	2336	2349.2	2648.8	1559
limma|FragPipe|top0|Impseqrob|quantiles	limma	FragPipe	top0	Impseqrob	quantiles	0.619311	0.64512	2579	1340	0.688963	0.700235	3153	2756	0.719985	0.734662	3203	2873	0.709132	0.727965	1722	1925	0.627572	0.728823	1091	1150	2349.6	2008.8	1560
ROTS|FragPipe|LFQ|zero|center.mean	ROTS	FragPipe	LFQ	zero	center.mean	0.609888	0.615286	3066	2716	0.701251	0.712643	2510	2210	0.728337	0.755906	2768	1829	0.718215	0.736458	1471	1703	0.56338	0.650818	1943	1920	2351.6	2075.6	1561
ttest|FragPipe|dlfq|MinDet|center.mean	ttest	FragPipe	dlfq	MinDet	center.mean	0.610531	0.605887	3041	3139	0.697054	0.699882	2748	2771	0.730891	0.741503	2635	2576	0.718027	0.755906	1479	1092	0.569033	0.667581	1868	1757	2354.2	2267	1562
DEP|FragPipe|top0|mice|quantiles	DEP	FragPipe	top0	mice	quantiles	0.607332	0.606601	3190	3112	0.698121	0.702605	2693	2640	0.735304	0.734458	2386	2882	0.707313	0.729773	1775	1887	0.578742	0.581695	1732	2615	2355.2	2627.2	1563
DEP|FragPipe|LFQ|missForest|MBQN	DEP	FragPipe	LFQ	missForest	MBQN	0.645913	0.647675	1243	1254	0.70831	0.712387	2137	2221	0.72974	0.721963	2694	3400	0.680738	0.721604	2461	2051	0.429536	0.510817	3255	3118	2358	2408.8	1564
limma|FragPipe|top3|blank|Rlr	limma	FragPipe	top3	blank	Rlr	0.63081	0.629599	1900	1949	0.689014	0.678179	3151	3725	0.71241	0.701234	3513	4130	0.71886	0.761875	1455	924	0.575289	0.614793	1774	2312	2358.6	2608	1565
ttest|FragPipe|dlfq|bpca|center.median	ttest	FragPipe	dlfq	bpca	center.median	0.614326	0.599446	2859	3427	0.698536	0.69073	2668	3206	0.733081	0.729169	2518	3120	0.71948	0.789814	1440	255	0.536431	0.701626	2315	1422	2360	2286	1566
proDA|FragPipe|top3|Impseqrob|Rlr	proDA	FragPipe	top3	Impseqrob	Rlr	0.624994	0.620082	2274	2480	0.68684	0.685275	3259	3444	0.720592	0.718026	3178	3556	0.719329	0.772345	1446	642	0.583718	0.737972	1673	1047	2366	2233.8	1567
SAM|FragPipe|dlfq|MinProb|lossf	SAM	FragPipe	dlfq	MinProb	lossf	0.630368	0.63347	1929	1780	0.725289	0.727588	1219	1498	0.765247	0.754944	810	1898	0.605258	0.5	3581	6190	0.237816	0	4296	6397	2367	3552.6	1568
SAM|FragPipe|top0|SeqKNN|blank	SAM	FragPipe	top0	SeqKNN	blank	0.628839	0.625464	2034	2185	0.729598	0.737898	1097	1108	0.76873	0.76947	673	1167	0.60035	0.5	3707	5629	0.235393	0	4331	5827	2368.4	3183.2	1569
proDA|FragPipe|top3|knn|center.mean	proDA	FragPipe	top3	knn	center.mean	0.615752	0.625878	2783	2158	0.698142	0.702973	2692	2622	0.726737	0.734622	2855	2876	0.708846	0.758998	1733	1005	0.574944	0.691141	1784	1513	2369.4	2034.8	1570
limma|FragPipe|top3|min|Rlr	limma	FragPipe	top3	min	Rlr	0.59834	0.605257	3674	3164	0.682246	0.691859	3452	3159	0.719201	0.721116	3236	3436	0.734566	0.77909	818	477	0.656221	0.769346	675	598	2371	2166.8	1571
DEP|FragPipe|top0|knn|quantiles	DEP	FragPipe	top0	knn	quantiles	0.611051	0.608561	3021	3025	0.694747	0.719596	2864	1838	0.727607	0.745025	2807	2392	0.71447	0.741707	1583	1536	0.589612	0.640702	1586	2040	2372.2	2166.2	1572
DEP|FragPipe|top0|min|center.mean	DEP	FragPipe	top0	min	center.mean	0.602632	0.603581	3424	3236	0.695192	0.693802	2837	3075	0.73537	0.738676	2381	2704	0.707584	0.722758	1770	2035	0.599171	0.621822	1452	2241	2372.8	2658.2	1573
DEqMS|FragPipe|top0|blank|Rlr	DEqMS	FragPipe	top0	blank	Rlr	0.626151	0.605345	2193	3159	0.685187	0.660463	3328	4356	0.711498	0.700864	3546	4140	0.723311	0.781437	1278	409	0.594001	0.684843	1519	1588	2372.8	2730.4	1574
SAM|FragPipe|dlfq|mice|center.median	SAM	FragPipe	dlfq	mice	center.median	0.641889	0.624736	1373	2226	0.724134	0.727424	1258	1505	0.754477	0.773715	1274	1002	0.603253	0.5	3631	6240	0.235359	0	4332	6447	2373.6	3484	1575
proDA|FragPipe|dlfq|missForest|MBQN	proDA	FragPipe	dlfq	missForest	MBQN	0.627707	0.638192	2101	1607	0.710982	0.724253	1998	1638	0.744232	0.760324	1867	1574	0.664409	0.656875	2707	2974	0.437039	0.532838	3211	3000	2376.8	2158.6	1576
limma|FragPipe|top3|min|lossf	limma	FragPipe	top3	min	lossf	0.598438	0.604283	3668	3206	0.682678	0.6892	3429	3262	0.71896	0.720532	3248	3468	0.733135	0.777233	875	524	0.654966	0.762092	695	679	2383	2227.8	1577
proDA|FragPipe|top0|Impseqrob|center.mean	proDA	FragPipe	top0	Impseqrob	center.mean	0.624719	0.63734	2292	1634	0.696431	0.701972	2779	2676	0.72398	0.731338	3016	3019	0.707215	0.763149	1777	892	0.55621	0.684933	2056	1586	2384	1961.4	1578
SAM|FragPipe|LFQ|MinDet|center.median	SAM	FragPipe	LFQ	MinDet	center.median	0.649433	0.651287	1146	1152	0.721585	0.744914	1383	881	0.750555	0.769959	1469	1142	0.605799	0.5	3562	5951	0.233178	0	4362	6153	2384.4	3055.8	1579
limma|FragPipe|dlfq|Impseq|div.median	limma	FragPipe	dlfq	Impseq	div.median	0.680085	0.681259	539	515	0.761051	0.778574	166	188	0.785	0.810539	227	154	0.5	0.5	5226	4477	0	0	5774	4634	2386.4	1993.6	1580
limma|FragPipe|LFQ|nbavg|sum	limma	FragPipe	LFQ	nbavg	sum	0.699778	0.696307	182	244	0.755857	0.79032	269	72	0.770156	0.810182	628	163	0.5	0.5	5162	4395	0	0	5697	4547	2387.6	1884.2	1581
ROTS|FragPipe|dlfq|min|Rlr	ROTS	FragPipe	dlfq	min	Rlr	0.594334	0.596917	3878	3551	0.689318	0.695312	3135	2998	0.731386	0.74178	2605	2561	0.735706	0.78122	766	414	0.591593	0.682016	1560	1615	2388.8	2227.8	1582
limma|FragPipe|LFQ|MinProb|MBQN	limma	FragPipe	LFQ	MinProb	MBQN	0.632087	0.63235	1840	1831	0.703461	0.720388	2405	1797	0.727037	0.759404	2833	1628	0.69119	0.734753	2226	1753	0.506365	0.585576	2641	2592	2389	1920.2	1583
DEqMS|FragPipe|top0|MinProb|MBQN	DEqMS	FragPipe	top0	MinProb	MBQN	0.617374	0.615101	2688	2726	0.692934	0.708935	2939	2370	0.727561	0.741812	2808	2559	0.70062	0.738304	1976	1637	0.593003	0.726443	1537	1187	2389.6	2095.8	1584
ROTS|FragPipe|top3|bpca|quantiles	ROTS	FragPipe	top3	bpca	quantiles	0.582515	0.560549	4480	5104	0.691058	0.689605	3053	3251	0.742507	0.760792	2004	1553	0.711001	0.747409	1679	1363	0.652192	0.748406	736	890	2390.4	2432.2	1585
SAM|FragPipe|dlfq|SeqKNN|center.median	SAM	FragPipe	dlfq	SeqKNN	center.median	0.644469	0.658482	1283	988	0.723541	0.743754	1286	909	0.751969	0.775135	1388	933	0.604364	0.5	3607	6292	0.231412	0	4393	6503	2391.4	3125	1586
limma|FragPipe|dlfq|QRILC|MBQN	limma	FragPipe	dlfq	QRILC	MBQN	0.621977	0.634883	2448	1726	0.700202	0.706921	2571	2439	0.733162	0.744571	2509	2410	0.697891	0.720441	2056	2068	0.530584	0.628999	2381	2159	2393	2160.4	1587
DEqMS|FragPipe|top3|SeqKNN|MBQN	DEqMS	FragPipe	top3	SeqKNN	MBQN	0.62608	0.602719	2200	3280	0.694275	0.672015	2884	3968	0.725086	0.707281	2953	3930	0.695928	0.728802	2115	1906	0.572827	0.712273	1814	1325	2393.2	2881.8	1588
DEP|FragPipe|top3|knn|Rlr	DEP	FragPipe	top3	knn	Rlr	0.616602	0.620589	2734	2455	0.697717	0.701365	2718	2707	0.726085	0.720031	2900	3488	0.710042	0.732159	1704	1830	0.564948	0.560301	1918	2807	2394.8	2657.4	1589
SAM|FragPipe|dlfq|MinProb|Rlr	SAM	FragPipe	dlfq	MinProb	Rlr	0.626672	0.622279	2158	2361	0.727335	0.726441	1172	1548	0.766741	0.758344	747	1693	0.604921	0.5	3597	6192	0.236906	0	4304	6399	2395.6	3638.6	1590
limma|FragPipe|LFQ|knn|max	limma	FragPipe	LFQ	knn	max	0.71138	0.714822	54	103	0.752135	0.792395	348	59	0.766172	0.80324	765	237	0.5	0.5	5139	4369	0	0	5674	4522	2396	1858	1591
DEqMS|FragPipe|LFQ|missForest|MBQN	DEqMS	FragPipe	LFQ	missForest	MBQN	0.652926	0.652086	1071	1133	0.703487	0.710644	2403	2301	0.724439	0.718404	2996	3540	0.673978	0.684195	2575	2614	0.47328	0.598944	2938	2478	2396.6	2413.2	1592
limma|FragPipe|LFQ|missForest|max	limma	FragPipe	LFQ	missForest	max	0.706581	0.709869	92	128	0.751369	0.760935	368	457	0.766248	0.794314	763	416	0.5	0.5	5124	4353	0	0	5659	4506	2401.2	1972	1593
DEP|FragPipe|top3|Impseqrob|lossf	DEP	FragPipe	top3	Impseqrob	lossf	0.625151	0.619855	2265	2492	0.690989	0.68385	3055	3508	0.726628	0.720754	2867	3456	0.708719	0.713969	1737	2184	0.553793	0.58892	2084	2555	2401.6	2839	1594
limma|FragPipe|dlfq|SeqKNN|div.median	limma	FragPipe	dlfq	SeqKNN	div.median	0.696525	0.704094	217	165	0.756861	0.775947	246	231	0.77307	0.800596	521	288	0.5	0.5	5235	4491	0	0	5790	4651	2401.8	1965.2	1595
DEP|FragPipe|LFQ|SeqKNN|max	DEP	FragPipe	LFQ	SeqKNN	max	0.730279	0.760729	4	1	0.78404	0.809792	8	7	0.797507	0.830348	72	6	0.5	0.5	5657	5065	0	0	6274	5241	2403	2064	1596
limma|FragPipe|LFQ|MinDet|MBQN	limma	FragPipe	LFQ	MinDet	MBQN	0.632204	0.628126	1832	2035	0.702456	0.722567	2451	1707	0.726625	0.759567	2868	1618	0.690873	0.735916	2234	1714	0.507096	0.592135	2634	2530	2403.8	1920.8	1597
SAM|FragPipe|LFQ|QRILC|center.median	SAM	FragPipe	LFQ	QRILC	center.median	0.661418	0.66069	930	944	0.716855	0.737683	1630	1115	0.73541	0.759439	2378	1625	0.628763	0.5	3151	5937	0.286116	0	3937	6139	2405.2	3152	1598
DEP|FragPipe|top3|bpca|quantiles	DEP	FragPipe	top3	bpca	quantiles	0.61462	0.621945	2844	2383	0.692237	0.710335	2990	2312	0.726119	0.747945	2899	2272	0.712599	0.732025	1632	1831	0.584114	0.663255	1665	1795	2406	2118.6	1599
SAM|FragPipe|LFQ|mice|lossf	SAM	FragPipe	LFQ	mice	lossf	0.65212	0.643259	1085	1426	0.721091	0.698966	1399	2817	0.742728	0.752777	1986	2006	0.611903	0.5	3429	6027	0.251015	0	4148	6229	2409.4	3701	1600
DEP|FragPipe|LFQ|min|quantiles	DEP	FragPipe	LFQ	min	quantiles	0.624284	0.625495	2317	2183	0.692637	0.710207	2959	2315	0.715369	0.752175	3398	2044	0.714897	0.728256	1577	1917	0.573809	0.635146	1799	2084	2410	2108.6	1601
DEqMS|FragPipe|top3|blank|Rlr	DEqMS	FragPipe	top3	blank	Rlr	0.630203	0.608537	1941	3026	0.68513	0.668963	3330	4065	0.708852	0.699285	3642	4193	0.719912	0.780081	1425	456	0.580511	0.668098	1713	1753	2410.2	2698.6	1602
limma|FragPipe|dlfq|Impseq|div.mean	limma	FragPipe	dlfq	Impseq	div.mean	0.677581	0.684113	602	434	0.759359	0.786861	198	94	0.783307	0.818104	261	67	0.5	0.5	5225	4476	0	0	5773	4633	2411.8	1940.8	1603
limma|FragPipe|dlfq|SeqKNN|vsn	limma	FragPipe	dlfq	SeqKNN	vsn	0.692012	0.686993	321	355	0.755907	0.746965	266	821	0.775837	0.768723	449	1199	0.5	0.5	5236	4492	0	0	5791	4652	2412.6	2303.8	1604
DEP|FragPipe|top0|blank|Rlr	DEP	FragPipe	top0	blank	Rlr	0.629266	0.63598	2000	1681	0.695075	0.695583	2842	2988	0.722072	0.717893	3106	3560	0.70904	0.726541	1728	1963	0.53016	0.546192	2387	2917	2412.6	2621.8	1605
ttest|FragPipe|dlfq|missForest|lossf	ttest	FragPipe	dlfq	missForest	lossf	0.630518	0.633177	1918	1792	0.699629	0.691855	2616	3160	0.728057	0.720152	2779	3482	0.703721	0.739654	1866	1605	0.478519	0.620079	2888	2264	2413.4	2460.6	1606
limma|FragPipe|LFQ|SeqKNN|div.median	limma	FragPipe	LFQ	SeqKNN	div.median	0.713139	0.725882	38	51	0.752322	0.774134	342	255	0.76545	0.780648	795	761	0.5	0.5	5179	4421	0	0	5722	4577	2415.2	2013	1607
limma|FragPipe|LFQ|missForest|sum	limma	FragPipe	LFQ	missForest	sum	0.707289	0.690675	84	302	0.749531	0.760679	408	462	0.765298	0.791416	806	473	0.5	0.5	5123	4352	0	0	5658	4505	2415.8	2018.8	1608
limma|FragPipe|LFQ|mice|max	limma	FragPipe	LFQ	mice	max	0.702964	0.68615	141	369	0.751987	0.764521	352	396	0.767469	0.780787	722	755	0.5	0.5	5167	4401	0	0	5702	4553	2416.8	2094.8	1609
limma|FragPipe|top3|blank|lossf	limma	FragPipe	top3	blank	lossf	0.62891	0.629627	2026	1948	0.688897	0.676345	3155	3801	0.711537	0.693899	3545	4343	0.716093	0.759419	1536	990	0.570578	0.61287	1846	2335	2421.6	2683.4	1610
limma|FragPipe|top3|mice|quantiles	limma	FragPipe	top3	mice	quantiles	0.610498	0.622383	3044	2354	0.685616	0.70219	3305	2662	0.720143	0.731788	3197	2995	0.714288	0.73155	1588	1841	0.636526	0.744154	976	962	2422	2162.8	1611
ttest|FragPipe|LFQ|mice|lossf	ttest	FragPipe	LFQ	mice	lossf	0.650201	0.642115	1130	1466	0.701516	0.700683	2496	2737	0.717284	0.719065	3319	3514	0.697554	0.724164	2073	2011	0.453849	0.570606	3095	2710	2422.6	2487.6	1612
limma|FragPipe|top0|nbavg|MBQN	limma	FragPipe	top0	nbavg	MBQN	0.614107	0.597932	2875	3496	0.697252	0.69567	2738	2983	0.72932	0.732416	2722	2964	0.697658	0.717476	2068	2122	0.580412	0.6985	1715	1441	2423.6	2601.2	1613
limma|FragPipe|dlfq|bpca|div.median	limma	FragPipe	dlfq	bpca	div.median	0.677426	0.679762	606	559	0.756871	0.767349	245	350	0.780028	0.795542	337	381	0.5	0.5	5194	4437	0	0	5737	4593	2423.8	2064	1614
ttest|FragPipe|LFQ|MinProb|center.mean	ttest	FragPipe	LFQ	MinProb	center.mean	0.620289	0.609259	2529	2988	0.688168	0.693938	3196	3069	0.71093	0.717136	3562	3587	0.729338	0.754302	1035	1141	0.573833	0.744372	1797	956	2423.8	2348.2	1615
ROTS|FragPipe|top3|min|blank	ROTS	FragPipe	top3	min	blank	0.594686	0.599943	3863	3400	0.696178	0.689938	2788	3236	0.746411	0.766868	1738	1270	0.710723	0.73892	1690	1622	0.557668	0.656021	2040	1865	2423.8	2278.6	1616
limma|FragPipe|dlfq|SeqKNN|div.mean	limma	FragPipe	dlfq	SeqKNN	div.mean	0.695108	0.700522	237	199	0.754832	0.773881	290	260	0.771643	0.799563	577	311	0.5	0.5	5234	4490	0	0	5789	4650	2425.4	1982	1617
DEqMS|FragPipe|LFQ|zero|center.median	DEqMS	FragPipe	LFQ	zero	center.median	0.623029	0.616668	2384	2650	0.687951	0.702726	3206	2633	0.704575	0.724908	3769	3290	0.724812	0.729529	1215	1891	0.591898	0.729228	1554	1146	2425.6	2322	1618
DEqMS|FragPipe|LFQ|QRILC|quantiles	DEqMS	FragPipe	LFQ	QRILC	quantiles	0.620886	0.620458	2499	2461	0.673642	0.697614	3738	2890	0.696429	0.729865	3961	3084	0.736771	0.751064	708	1256	0.615692	0.766679	1242	622	2429.6	2062.6	1619
limma|FragPipe|top3|zero|blank	limma	FragPipe	top3	zero	blank	0.591485	0.587555	4018	3967	0.683871	0.704243	3393	2559	0.727786	0.750053	2796	2172	0.729493	0.765416	1026	840	0.640913	0.767114	916	614	2429.8	2030.4	1620
proDA|FragPipe|LFQ|missForest|MBQN	proDA	FragPipe	LFQ	missForest	MBQN	0.645673	0.643961	1249	1401	0.706955	0.712141	2198	2236	0.728092	0.721832	2778	3404	0.667736	0.696252	2644	2457	0.423278	0.553067	3284	2872	2430.6	2474	1621
DEP|FragPipe|top3|Impseqrob|center.mean	DEP	FragPipe	top3	Impseqrob	center.mean	0.624393	0.624114	2309	2263	0.694442	0.696842	2876	2928	0.723915	0.725334	3018	3269	0.710068	0.730745	1701	1868	0.540822	0.599056	2254	2475	2431.6	2560.6	1622
SAM|FragPipe|dlfq|knn|center.mean	SAM	FragPipe	dlfq	knn	center.mean	0.637995	0.648563	1541	1216	0.722522	0.731845	1334	1318	0.753719	0.779742	1313	790	0.60411	0.5	3611	6141	0.233245	0	4360	6348	2431.8	3162.6	1623
DEqMS|FragPipe|top3|blank|lossf	DEqMS	FragPipe	top3	blank	lossf	0.629766	0.607945	1969	3048	0.686263	0.657195	3277	4471	0.708604	0.690955	3654	4431	0.717332	0.782057	1501	395	0.577043	0.663001	1761	1798	2432.4	2828.6	1624
DEP|FragPipe|top0|missForest|MBQN	DEP	FragPipe	top0	missForest	MBQN	0.613589	0.580892	2910	4316	0.698186	0.685778	2689	3421	0.737594	0.734795	2270	2864	0.697679	0.692197	2067	2513	0.542666	0.599499	2231	2472	2433.4	3117.2	1625
proDA|FragPipe|top0|zero|lossf	proDA	FragPipe	top0	zero	lossf	0.608094	0.601068	3153	3345	0.688681	0.67288	3170	3937	0.726128	0.702199	2897	4107	0.722068	0.774763	1335	582	0.587345	0.717127	1617	1280	2434.4	2650.2	1626
limma|FragPipe|top3|knn|quantiles	limma	FragPipe	top3	knn	quantiles	0.610519	0.620138	3042	2476	0.687938	0.707746	3209	2410	0.718369	0.736972	3277	2776	0.716072	0.734063	1537	1772	0.626149	0.697529	1113	1451	2435.6	2177	1627
limma|FragPipe|dlfq|MinProb|MBQN	limma	FragPipe	dlfq	MinProb	MBQN	0.608538	0.597944	3127	3494	0.696605	0.711173	2771	2281	0.73668	0.761677	2317	1524	0.70041	0.711599	1984	2225	0.561171	0.694715	1981	1473	2436	2199.4	1628
ttest|FragPipe|LFQ|missForest|center.median	ttest	FragPipe	LFQ	missForest	center.median	0.634913	0.621158	1696	2419	0.693552	0.676791	2914	3784	0.713401	0.713666	3468	3704	0.715757	0.744641	1546	1446	0.514455	0.663034	2556	1797	2436	2630	1629
DEP|FragPipe|top0|blank|lossf	DEP	FragPipe	top0	blank	lossf	0.630046	0.629471	1951	1957	0.696169	0.691063	2789	3191	0.722208	0.71094	3090	3788	0.705381	0.726166	1824	1972	0.516646	0.543028	2526	2937	2436	2769	1630
DEqMS|FragPipe|LFQ|blank|quantiles	DEqMS	FragPipe	LFQ	blank	quantiles	0.647108	0.654505	1211	1066	0.685533	0.695385	3312	2996	0.694831	0.718859	4005	3522	0.718368	0.738848	1468	1624	0.545859	0.587692	2189	2564	2437	2354.4	1631
limma|FragPipe|dlfq|MinProb|max	limma	FragPipe	dlfq	MinProb	max	0.677307	0.681713	609	497	0.753917	0.779387	311	166	0.781243	0.821173	303	49	0.5	0.5	5210	4455	0	0	5753	4611	2437.2	1955.6	1632
ROTS|FragPipe|LFQ|min|center.mean	ROTS	FragPipe	LFQ	min	center.mean	0.589616	0.559324	4098	5151	0.678901	0.655737	3577	4522	0.724928	0.723257	2963	3350	0.741734	0.738294	491	1638	0.629916	0.6878	1062	1546	2438.2	3241.4	1633
DEP|FragPipe|top3|blank|center.median	DEP	FragPipe	top3	blank	center.median	0.628882	0.632064	2029	1846	0.695854	0.693649	2807	3082	0.71493	0.729151	3413	3121	0.705364	0.73804	1825	1647	0.551324	0.609798	2127	2363	2440.2	2411.8	1634
limma|FragPipe|top3|min|quantiles	limma	FragPipe	top3	min	quantiles	0.600225	0.608165	3561	3037	0.683843	0.699645	3394	2786	0.720906	0.742406	3167	2524	0.72353	0.729488	1261	1892	0.645704	0.718968	824	1268	2441.4	2301.4	1635
ROTS|FragPipe|LFQ|zero|lossf	ROTS	FragPipe	LFQ	zero	lossf	0.593359	0.590309	3923	3828	0.687413	0.679515	3229	3666	0.724297	0.728699	3004	3139	0.739353	0.753089	587	1184	0.598458	0.683845	1468	1600	2442.2	2683.4	1636
ttest|FragPipe|LFQ|MinProb|center.median	ttest	FragPipe	LFQ	MinProb	center.median	0.62208	0.606712	2437	3109	0.689853	0.681652	3105	3584	0.713045	0.720343	3485	3476	0.72664	0.754059	1143	1149	0.55751	0.697013	2042	1455	2442.4	2554.6	1637
DEqMS|FragPipe|dlfq|MinDet|MBQN	DEqMS	FragPipe	dlfq	MinDet	MBQN	0.621318	0.619204	2476	2515	0.693726	0.700579	2909	2742	0.72897	0.752861	2741	1998	0.696754	0.708299	2088	2273	0.559684	0.694911	2003	1470	2443.4	2199.6	1638
proDA|FragPipe|top0|blank|center.median	proDA	FragPipe	top0	blank	center.median	0.63448	0.628875	1720	1989	0.696591	0.686461	2773	3383	0.713991	0.708756	3450	3871	0.706172	0.755663	1802	1105	0.520601	0.621341	2473	2246	2443.6	2518.8	1639
DEqMS|FragPipe|top3|bpca|quantiles	DEqMS	FragPipe	top3	bpca	quantiles	0.612313	0.616024	2964	2685	0.68111	0.700464	3498	2745	0.71447	0.733886	3435	2907	0.715254	0.750207	1561	1276	0.649742	0.742374	766	987	2444.8	2120	1640
ttest|FragPipe|dlfq|SeqKNN|center.mean	ttest	FragPipe	dlfq	SeqKNN	center.mean	0.629265	0.633014	2001	1802	0.697893	0.697013	2709	2922	0.725616	0.73439	2924	2884	0.705921	0.735671	1808	1726	0.491607	0.627996	2783	2178	2445	2302.4	1641
DEP|FragPipe|top3|Impseqrob|Rlr	DEP	FragPipe	top3	Impseqrob	Rlr	0.625598	0.624254	2237	2257	0.691335	0.698988	3042	2816	0.726009	0.724899	2904	3292	0.704558	0.72325	1849	2027	0.545515	0.56965	2194	2723	2445.2	2623	1642
ttest|FragPipe|LFQ|Impseq|center.median	ttest	FragPipe	LFQ	Impseq	center.median	0.621185	0.606895	2483	3098	0.685733	0.682584	3301	3554	0.714939	0.721439	3411	3420	0.729974	0.744577	1012	1447	0.558755	0.738662	2020	1038	2445.4	2511.4	1643
DEqMS|FragPipe|top0|nbavg|MBQN	DEqMS	FragPipe	top0	nbavg	MBQN	0.618704	0.604015	2610	3213	0.692748	0.684981	2951	3463	0.723654	0.727382	3026	3199	0.700223	0.714335	1986	2176	0.584746	0.719258	1657	1263	2446	2662.8	1644
ROTS|FragPipe|top3|mice|quantiles	ROTS	FragPipe	top3	mice	quantiles	0.580828	0.563172	4566	4975	0.685807	0.682306	3296	3562	0.73707	0.746875	2294	2317	0.718634	0.746821	1459	1380	0.660523	0.737173	622	1058	2447.4	2658.4	1645
DEP|FragPipe|top3|knn|lossf	DEP	FragPipe	top3	knn	lossf	0.616649	0.618719	2732	2541	0.696596	0.685071	2772	3460	0.725052	0.709675	2956	3836	0.705597	0.724932	1816	1996	0.562428	0.552273	1962	2881	2447.6	2942.8	1646
SAM|FragPipe|LFQ|MinProb|center.median	SAM	FragPipe	LFQ	MinProb	center.median	0.650314	0.648059	1128	1242	0.721596	0.752441	1381	671	0.745324	0.770852	1800	1111	0.600142	0.5	3713	5965	0.244886	0	4219	6167	2448.2	3031.2	1647
DEqMS|FragPipe|top3|blank|center.mean	DEqMS	FragPipe	top3	blank	center.mean	0.635552	0.627027	1668	2092	0.685278	0.688989	3323	3272	0.703085	0.720642	3811	3463	0.71082	0.733193	1685	1805	0.576639	0.658854	1765	1848	2450.4	2496	1648
limma|FragPipe|dlfq|Impseq|vsn	limma	FragPipe	dlfq	Impseq	vsn	0.676962	0.667136	625	814	0.751615	0.740749	360	998	0.782798	0.769553	270	1160	0.5	0.5	5227	4478	0	0	5775	4635	2451.4	2417	1649
DEP|FragPipe|dlfq|bpca|MBQN	DEP	FragPipe	dlfq	bpca	MBQN	0.606872	0.609518	3207	2976	0.70346	0.726739	2406	1535	0.743846	0.760367	1899	1569	0.692824	0.703602	2199	2342	0.514984	0.568066	2550	2737	2452.2	2231.8	1650
limma|FragPipe|LFQ|SeqKNN|vsn	limma	FragPipe	LFQ	SeqKNN	vsn	0.706446	0.708341	95	139	0.747783	0.7604	450	466	0.764874	0.781617	827	722	0.5	0.5	5180	4422	0	0	5723	4578	2455	2065.4	1651
DEP|FragPipe|LFQ|Impseq|max	DEP	FragPipe	LFQ	Impseq	max	0.708453	0.710291	71	126	0.767234	0.808783	80	13	0.785379	0.82493	216	26	0.5	0.5	5648	5051	0	0	6261	5225	2455.2	2088.2	1652
limma|FragPipe|dlfq|MinDet|max	limma	FragPipe	dlfq	MinDet	max	0.67336	0.677329	720	634	0.754217	0.786283	300	100	0.781323	0.82338	302	38	0.5	0.5	5206	4450	0	0	5749	4606	2455.4	1965.6	1653
SAM|FragPipe|LFQ|blank|blank	SAM	FragPipe	LFQ	blank	blank	0.682334	0.679988	493	552	0.719813	0.723232	1457	1682	0.728824	0.770092	2748	1134	0.61546	0.5	3366	5891	0.245375	0	4215	6093	2455.8	3070.4	1654
DEP|FragPipe|LFQ|MinDet|max	DEP	FragPipe	LFQ	MinDet	max	0.70216	0.722699	150	68	0.763862	0.773062	122	273	0.787852	0.808473	164	178	0.5	0.5	5624	5021	0	0	6233	5195	2458.6	2147	1655
limma|FragPipe|dlfq|blank|max	limma	FragPipe	dlfq	blank	max	0.698793	0.681942	192	493	0.751219	0.768614	373	323	0.764986	0.795302	822	387	0.5	0.5	5187	4430	0	0	5730	4586	2460.8	2043.8	1656
DEqMS|FragPipe|top3|missForest|MBQN	DEqMS	FragPipe	top3	missForest	MBQN	0.616604	0.589731	2733	3855	0.692139	0.674382	2996	3872	0.727894	0.715269	2785	3646	0.691844	0.69597	2218	2464	0.590454	0.737678	1575	1052	2461.4	2977.8	1657
DEqMS|FragPipe|top0|SeqKNN|MBQN	DEqMS	FragPipe	top0	SeqKNN	MBQN	0.623322	0.607289	2371	3072	0.688417	0.680938	3182	3610	0.719263	0.712876	3231	3733	0.702297	0.727114	1927	1951	0.588027	0.73682	1604	1061	2463	2685.4	1658
limma|FragPipe|top0|SeqKNN|MBQN	limma	FragPipe	top0	SeqKNN	MBQN	0.616429	0.605312	2748	3162	0.691931	0.683978	3007	3502	0.72561	0.727221	2925	3205	0.701529	0.723821	1948	2019	0.582209	0.733799	1689	1098	2463.4	2597.2	1659
DEP|FragPipe|top3|QRILC|quantiles	DEP	FragPipe	top3	QRILC	quantiles	0.621723	0.633928	2460	1756	0.690258	0.704435	3087	2554	0.72238	0.738705	3083	2700	0.706205	0.724465	1799	2007	0.567069	0.610708	1890	2354	2463.8	2274.2	1660
limma|FragPipe|LFQ|Impseq|div.median	limma	FragPipe	LFQ	Impseq	div.median	0.700608	0.722337	169	69	0.750178	0.779119	398	173	0.76353	0.793283	878	439	0.5	0.5	5170	4407	0	0	5709	4560	2464.8	1929.6	1661
limma|FragPipe|dlfq|MLE|lossf	limma	FragPipe	dlfq	MLE	lossf	0.605885	0.606199	3249	3128	0.685907	0.672623	3291	3943	0.715214	0.690799	3404	4435	0.731798	0.768833	937	751	0.599435	0.65495	1446	1880	2465.4	2827.4	1662
limma|FragPipe|dlfq|bpca|div.mean	limma	FragPipe	dlfq	bpca	div.mean	0.672796	0.680603	732	531	0.755012	0.770041	287	308	0.778297	0.802945	380	248	0.5	0.5	5193	4436	0	0	5736	4592	2465.6	2023	1663
SAM|FragPipe|LFQ|nbavg|lossf	SAM	FragPipe	LFQ	nbavg	lossf	0.633397	0.621388	1777	2407	0.718677	0.708842	1526	2378	0.750035	0.764904	1507	1369	0.61374	0.5	3397	6013	0.254839	0	4123	6215	2466	3676.4	1664
proDA|FragPipe|top0|zero|Rlr	proDA	FragPipe	top0	zero	Rlr	0.607629	0.605684	3174	3148	0.687771	0.681548	3220	3591	0.725254	0.713398	2941	3712	0.722045	0.774382	1337	593	0.584684	0.713572	1658	1312	2466	2471.2	1665
ROTS|FragPipe|dlfq|MLE|lossf	ROTS	FragPipe	dlfq	MLE	lossf	0.598107	0.578621	3683	4396	0.689888	0.689126	3101	3266	0.724412	0.712673	2998	3740	0.728685	0.777061	1067	527	0.596825	0.685554	1490	1576	2467.8	2701	1666
DEqMS|FragPipe|top0|min|center.median	DEqMS	FragPipe	top0	min	center.median	0.591652	0.585485	4011	4082	0.68056	0.682401	3516	3561	0.721378	0.725732	3149	3254	0.730978	0.776162	968	554	0.654451	0.746853	698	917	2468.4	2473.6	1667
limma|FragPipe|LFQ|SeqKNN|div.mean	limma	FragPipe	LFQ	SeqKNN	div.mean	0.713761	0.738912	33	15	0.750985	0.767115	378	352	0.759593	0.774506	1034	958	0.5	0.5	5178	4420	0	0	5721	4576	2468.8	2064.2	1668
MSstats|FragPipe|top3|TRUE|FALSE	MSstats	FragPipe	top3	TRUE	FALSE	0.617942	0.617747	2655	2594	0.696073	0.72004	2792	1816	0.721578	0.757063	3135	1765	0.715596	0.738139	1552	1642	0.54417	0.620181	2211	2262	2469	2015.8	1669
DEP|FragPipe|dlfq|QRILC|max	DEP	FragPipe	dlfq	QRILC	max	0.69721	0.706741	210	148	0.766608	0.793538	87	56	0.797783	0.823583	70	31	0.5	0.5	5682	5091	0	0	6299	5267	2469.6	2118.6	1670
DEqMS|FragPipe|dlfq|mice|MBQN	DEqMS	FragPipe	dlfq	mice	MBQN	0.627872	0.622091	2094	2370	0.698523	0.698472	2671	2845	0.726925	0.729606	2842	3098	0.683497	0.665598	2415	2858	0.535309	0.635126	2328	2085	2470	2651.2	1671
SAM|FragPipe|top0|nbavg|blank	SAM	FragPipe	top0	nbavg	blank	0.611666	0.597351	2994	3525	0.726618	0.733541	1185	1241	0.768021	0.768774	698	1196	0.61203	0.5	3426	5563	0.265112	0	4050	5757	2470.6	3456.4	1672
SAM|FragPipe|LFQ|MinDet|center.mean	SAM	FragPipe	LFQ	MinDet	center.mean	0.646248	0.657627	1233	1010	0.717293	0.71685	1600	1998	0.748905	0.768963	1586	1193	0.605456	0.5	3573	5950	0.232842	0	4367	6152	2471.8	3260.6	1673
limma|FragPipe|dlfq|blank|sum	limma	FragPipe	dlfq	blank	sum	0.697855	0.679752	202	560	0.750112	0.767387	400	346	0.764258	0.79422	843	421	0.5	0.5	5186	4429	0	0	5729	4585	2472	2068.2	1674
DEP|FragPipe|dlfq|knn|max	DEP	FragPipe	dlfq	knn	max	0.703937	0.713596	128	110	0.765156	0.773234	101	271	0.78765	0.794476	167	410	0.5	0.5	5677	5086	0	0	6294	5262	2473.4	2227.8	1675
SAM|FragPipe|top3|missForest|blank	SAM	FragPipe	top3	missForest	blank	0.6122	0.598034	2969	3490	0.724049	0.741038	1264	987	0.767036	0.784843	738	630	0.610965	0.5	3452	5657	0.282605	0	3944	5855	2473.4	3323.8	1676
ttest|FragPipe|dlfq|blank|blank	ttest	FragPipe	dlfq	blank	blank	0.647726	0.645076	1190	1342	0.700224	0.684125	2566	3493	0.719961	0.705399	3205	3992	0.694918	0.714838	2147	2165	0.426886	0.47009	3270	3277	2475.6	2853.8	1677
ttest|FragPipe|dlfq|mice|center.mean	ttest	FragPipe	dlfq	mice	center.mean	0.622132	0.623364	2434	2300	0.696755	0.699629	2763	2787	0.725581	0.732684	2926	2956	0.708857	0.72615	1732	1973	0.516456	0.626813	2528	2192	2476.6	2441.6	1678
DEP|FragPipe|LFQ|nbavg|max	DEP	FragPipe	LFQ	nbavg	max	0.703253	0.704228	138	164	0.7676	0.800232	74	40	0.782386	0.814323	279	103	0.5	0.5	5643	5042	0	0	6252	5215	2477.2	2112.8	1679
SAM|FragPipe|LFQ|QRILC|center.mean	SAM	FragPipe	LFQ	QRILC	center.mean	0.651464	0.65832	1102	991	0.714929	0.73781	1763	1111	0.734512	0.759762	2442	1606	0.629003	0.5	3146	5936	0.286254	0	3935	6138	2477.6	3156.4	1680
limma|FragPipe|top3|blank|center.mean	limma	FragPipe	top3	blank	center.mean	0.63113	0.628485	1879	2012	0.689209	0.67878	3142	3701	0.705982	0.705942	3728	3978	0.70684	0.726335	1783	1967	0.570009	0.606119	1857	2405	2477.8	2812.6	1681
DEP|FragPipe|LFQ|bpca|max	DEP	FragPipe	LFQ	bpca	max	0.704567	0.694871	119	259	0.763001	0.790641	136	69	0.781214	0.815353	306	93	0.5	0.5	5610	5006	0	0	6219	5180	2478	2121.4	1682
limma|FragPipe|dlfq|MLE|center.median	limma	FragPipe	dlfq	MLE	center.median	0.609101	0.613711	3093	2789	0.69389	0.71988	2901	1822	0.716606	0.734984	3346	2856	0.720791	0.763618	1391	879	0.583834	0.640317	1669	2045	2480	2078.2	1683
DEqMS|FragPipe|top0|mice|quantiles	DEqMS	FragPipe	top0	mice	quantiles	0.600129	0.601522	3564	3322	0.678757	0.685786	3584	3418	0.716209	0.719844	3357	3495	0.722669	0.727667	1312	1936	0.662171	0.795306	595	208	2482.4	2475.8	1684
ttest|FragPipe|dlfq|knn|center.mean	ttest	FragPipe	dlfq	knn	center.mean	0.625598	0.617733	2236	2596	0.694672	0.688033	2868	3323	0.723125	0.722299	3049	3385	0.708809	0.728091	1734	1920	0.515665	0.629993	2539	2147	2485.2	2674.2	1685
DEP|FragPipe|LFQ|QRILC|max	DEP	FragPipe	LFQ	QRILC	max	0.718153	0.720064	20	83	0.76006	0.768556	184	325	0.77847	0.782558	375	697	0.5	0.5	5620	5016	0	0	6229	5190	2485.6	2262.2	1686
DEqMS|FragPipe|LFQ|MinDet|MBQN	DEqMS	FragPipe	LFQ	MinDet	MBQN	0.634877	0.624768	1697	2225	0.697376	0.708336	2736	2394	0.721114	0.740007	3159	2638	0.690092	0.723381	2257	2026	0.512604	0.603263	2581	2437	2486	2344	1687
DEP|FragPipe|top0|Impseqrob|quantiles	DEP	FragPipe	top0	Impseqrob	quantiles	0.618687	0.645166	2613	1338	0.688843	0.700265	3157	2754	0.719959	0.735373	3208	2844	0.709615	0.737198	1711	1677	0.577644	0.61218	1749	2341	2487.6	2190.8	1688
DEqMS|FragPipe|top0|MinDet|MBQN	DEqMS	FragPipe	top0	MinDet	MBQN	0.616114	0.614627	2764	2748	0.689873	0.70239	3104	2650	0.724928	0.744671	2962	2404	0.698903	0.73193	2025	1832	0.58969	0.730779	1583	1130	2487.6	2152.8	1689
SAM|FragPipe|dlfq|MinDet|Rlr	SAM	FragPipe	dlfq	MinDet	Rlr	0.622586	0.625744	2405	2166	0.721668	0.723112	1379	1687	0.763803	0.754206	867	1933	0.60667	0.5	3538	6178	0.240324	0	4254	6385	2488.6	3669.8	1690
SAM|FragPipe|dlfq|min|blank	SAM	FragPipe	dlfq	min	blank	0.623911	0.620823	2335	2445	0.731651	0.741423	1018	975	0.768535	0.788612	682	530	0.59583	0.5	3809	6194	0.214864	0	4605	6401	2489.8	3309	1691
DEqMS|FragPipe|LFQ|MinProb|MBQN	DEqMS	FragPipe	LFQ	MinProb	MBQN	0.633676	0.623842	1762	2281	0.697758	0.707261	2714	2425	0.721136	0.739367	3157	2665	0.690839	0.723546	2236	2023	0.511918	0.59523	2585	2507	2490.8	2380.2	1692
ttest|FragPipe|dlfq|Impseq|lossf	ttest	FragPipe	dlfq	Impseq	lossf	0.615527	0.614111	2797	2776	0.697227	0.677789	2740	3744	0.730635	0.712715	2649	3737	0.711571	0.768118	1663	766	0.509118	0.677987	2614	1659	2492.6	2536.4	1693
DEP|FragPipe|LFQ|MinProb|max	DEP	FragPipe	LFQ	MinProb	max	0.699207	0.698858	184	219	0.759942	0.772684	186	281	0.784945	0.802539	230	260	0.5	0.5	5629	5026	0	0	6238	5200	2493.4	2197.2	1694
DEP|FragPipe|dlfq|missForest|div.mean	DEP	FragPipe	dlfq	missForest	div.mean	0.695442	0.694419	234	264	0.765166	0.780756	100	150	0.786197	0.803905	193	229	0.5	0.5	5663	5072	0	0	6280	5248	2494	2192.6	1695
DEP|FragPipe|dlfq|missForest|sum	DEP	FragPipe	dlfq	missForest	sum	0.696983	0.714486	212	106	0.761365	0.764481	161	398	0.787494	0.796598	171	361	0.5	0.5	5661	5070	0	0	6278	5246	2496.6	2236.2	1696
ttest|FragPipe|dlfq|mice|center.median	ttest	FragPipe	dlfq	mice	center.median	0.627137	0.630521	2135	1920	0.696964	0.702082	2757	2671	0.725234	0.742911	2943	2505	0.703411	0.73241	1883	1823	0.492476	0.646855	2777	1973	2499	2178.4	1697
ttest|FragPipe|LFQ|Impseq|center.mean	ttest	FragPipe	LFQ	Impseq	center.mean	0.618893	0.606485	2603	3113	0.682417	0.672901	3439	3934	0.712027	0.721186	3529	3432	0.728905	0.744228	1056	1457	0.568704	0.739652	1869	1027	2499.2	2592.6	1698
DEP|FragPipe|top3|MinDet|quantiles	DEP	FragPipe	top3	MinDet	quantiles	0.609419	0.601533	3082	3320	0.694308	0.706885	2883	2441	0.729118	0.754798	2729	1910	0.704241	0.724854	1852	1999	0.563013	0.6311	1953	2133	2499.8	2360.6	1699
ttest|FragPipe|dlfq|MinProb|lossf	ttest	FragPipe	dlfq	MinProb	lossf	0.610644	0.608332	3032	3030	0.691415	0.672393	3039	3954	0.723123	0.708192	3050	3893	0.721923	0.757214	1345	1055	0.557909	0.669139	2035	1748	2500.2	2736	1700
limma|FragPipe|top3|SeqKNN|MBQN	limma	FragPipe	top3	SeqKNN	MBQN	0.616026	0.602227	2770	3297	0.695083	0.68106	2841	3606	0.729161	0.71974	2726	3497	0.694671	0.729532	2156	1890	0.559171	0.70884	2010	1358	2500.6	2729.6	1701
ROTS|FragPipe|dlfq|zero|blank	ROTS	FragPipe	dlfq	zero	blank	0.606972	0.609726	3203	2961	0.690154	0.695158	3092	3009	0.731245	0.733762	2613	2910	0.715316	0.75214	1557	1220	0.556212	0.651699	2055	1915	2504	2403	1702
SAM|FragPipe|dlfq|nbavg|center.median	SAM	FragPipe	dlfq	nbavg	center.median	0.666109	0.649865	857	1183	0.718105	0.739777	1568	1034	0.736162	0.766116	2341	1307	0.60872	0.5	3492	6226	0.239184	0	4267	6433	2505	3236.6	1703
limma|FragPipe|dlfq|knn|sum	limma	FragPipe	dlfq	knn	sum	0.667092	0.685243	839	401	0.750693	0.755524	382	592	0.778439	0.783568	376	665	0.5	0.5	5196	4439	0	0	5739	4595	2506.4	2138.4	1704
limma|FragPipe|dlfq|MLE|Rlr	limma	FragPipe	dlfq	MLE	Rlr	0.604482	0.60486	3315	3183	0.68414	0.674466	3376	3868	0.713039	0.692368	3486	4391	0.732276	0.769541	916	731	0.599757	0.663814	1441	1785	2506.8	2791.6	1705
SAM|FragPipe|top0|missForest|blank	SAM	FragPipe	top0	missForest	blank	0.611552	0.59749	3002	3515	0.725115	0.739566	1227	1045	0.769947	0.779493	639	796	0.607144	0.5	3531	5437	0.2525	0	4138	5631	2507.4	3284.8	1706
ttest|FragPipe|LFQ|QRILC|lossf	ttest	FragPipe	LFQ	QRILC	lossf	0.646303	0.630874	1231	1898	0.690992	0.679659	3054	3658	0.709062	0.694857	3636	4325	0.710268	0.71979	1700	2080	0.4755	0.532652	2918	3001	2507.8	2992.4	1707
DEP|FragPipe|LFQ|MinProb|MBQN	DEP	FragPipe	LFQ	MinProb	MBQN	0.631266	0.627571	1869	2065	0.703177	0.720274	2421	1802	0.726785	0.75938	2851	1632	0.682279	0.73185	2430	1835	0.469082	0.51734	2981	3079	2510.4	2082.6	1708
DEP|FragPipe|dlfq|Impseq|max	DEP	FragPipe	dlfq	Impseq	max	0.683148	0.677015	473	643	0.77325	0.774105	42	257	0.81458	0.811987	11	129	0.5	0.5	5708	5126	0	0	6330	5303	2512.8	2291.6	1709
DEP|FragPipe|dlfq|SeqKNN|max	DEP	FragPipe	dlfq	SeqKNN	max	0.687144	0.696985	404	237	0.770786	0.77807	55	195	0.802057	0.815871	47	88	0.5	0.5	5717	5140	0	0	6346	5320	2513.8	2196	1710
ttest|FragPipe|dlfq|bpca|center.mean	ttest	FragPipe	dlfq	bpca	center.mean	0.603744	0.592968	3353	3715	0.693214	0.679209	2925	3681	0.728578	0.722579	2759	3377	0.719321	0.758027	1447	1035	0.553717	0.698522	2086	1440	2514	2649.6	1711
ttest|FragPipe|dlfq|bpca|lossf	ttest	FragPipe	dlfq	bpca	lossf	0.615525	0.611271	2799	2884	0.695934	0.688804	2800	3282	0.728397	0.718668	2764	3527	0.712434	0.770699	1636	698	0.513452	0.676613	2572	1671	2514.2	2412.4	1712
DEP|FragPipe|dlfq|missForest|max	DEP	FragPipe	dlfq	missForest	max	0.680234	0.687346	534	344	0.769909	0.782884	62	126	0.801856	0.813554	49	115	0.5	0.5	5662	5071	0	0	6279	5247	2517.2	2180.6	1713
limma|FragPipe|dlfq|bpca|vsn	limma	FragPipe	dlfq	bpca	vsn	0.67888	0.66677	569	824	0.746042	0.742887	496	937	0.771244	0.761754	590	1520	0.5	0.5	5195	4438	0	0	5738	4594	2517.6	2462.6	1714
limma|FragPipe|LFQ|Impseq|div.mean	limma	FragPipe	LFQ	Impseq	div.mean	0.697442	0.725042	209	55	0.748252	0.777957	437	198	0.758912	0.79475	1069	399	0.5	0.5	5169	4406	0	0	5708	4559	2518.4	1923.4	1715
proDA|FragPipe|top0|zero|center.mean	proDA	FragPipe	top0	zero	center.mean	0.611735	0.614315	2992	2766	0.69579	0.697038	2812	2921	0.726337	0.729261	2879	3114	0.707097	0.761939	1778	921	0.550873	0.675785	2134	1681	2519	2280.6	1716
limma|FragPipe|dlfq|Impseqrob|MBQN	limma	FragPipe	dlfq	Impseqrob	MBQN	0.616346	0.620032	2755	2483	0.696912	0.71885	2759	1874	0.73115	0.753685	2616	1962	0.68805	0.685549	2301	2599	0.547307	0.680484	2167	1630	2519.6	2109.6	1717
proDA|FragPipe|top3|Impseqrob|center.mean	proDA	FragPipe	top3	Impseqrob	center.mean	0.624532	0.620957	2301	2431	0.691633	0.694396	3029	3048	0.720529	0.72526	3180	3274	0.698966	0.747042	2023	1371	0.555504	0.697638	2066	1450	2519.8	2314.8	1718
limma|FragPipe|LFQ|knn|sum	limma	FragPipe	LFQ	knn	sum	0.685167	0.691938	441	291	0.742334	0.740068	595	1027	0.766508	0.779081	755	808	0.5	0.5	5138	4368	0	0	5673	4521	2520.4	2203	1719
SAM|FragPipe|LFQ|MinProb|center.mean	SAM	FragPipe	LFQ	MinProb	center.mean	0.649526	0.64675	1143	1279	0.719191	0.751798	1499	691	0.742878	0.769143	1974	1183	0.598157	0.5	3748	5964	0.241974	0	4238	6166	2520.4	3056.6	1720
limma|FragPipe|LFQ|missForest|div.median	limma	FragPipe	LFQ	missForest	div.median	0.706328	0.735362	98	28	0.74428	0.780968	533	144	0.756261	0.788405	1187	534	0.5	0.5	5126	4355	0	0	5661	4508	2521	1913.8	1721
ttest|FragPipe|dlfq|missForest|Rlr	ttest	FragPipe	dlfq	missForest	Rlr	0.627694	0.628001	2102	2044	0.695506	0.701162	2828	2716	0.724436	0.734697	2997	2870	0.704755	0.736472	1843	1699	0.485345	0.620872	2835	2253	2521	2316.4	1722
DEqMS|FragPipe|top3|MinDet|quantiles	DEqMS	FragPipe	top3	MinDet	quantiles	0.599266	0.612785	3614	2824	0.679018	0.694822	3574	3028	0.714114	0.739498	3447	2658	0.724655	0.73548	1221	1732	0.649481	0.740786	769	1016	2525	2251.6	1723
limma|FragPipe|top0|SeqKNN|max	limma	FragPipe	top0	SeqKNN	max	0.647202	0.656489	1204	1030	0.746503	0.758767	483	506	0.781891	0.7838	290	659	0.5	0.5	5062	4276	0	0	5591	4426	2526	2179.4	1724
DEqMS|FragPipe|top0|QRILC|quantiles	DEqMS	FragPipe	top0	QRILC	quantiles	0.604063	0.61189	3339	2862	0.675119	0.687324	3693	3347	0.710329	0.720845	3590	3450	0.728061	0.746474	1089	1391	0.640411	0.753998	920	797	2526.2	2369.4	1725
ROTS|FragPipe|top3|Impseqrob|quantiles	ROTS	FragPipe	top3	Impseqrob	quantiles	0.585252	0.550316	4325	5385	0.689322	0.701206	3133	2714	0.734672	0.74947	2430	2201	0.705709	0.740664	1812	1574	0.63926	0.723967	942	1218	2528.4	2618.4	1726
ROTS|FragPipe|top0|knn|quantiles	ROTS	FragPipe	top0	knn	quantiles	0.590386	0.570049	4064	4716	0.684942	0.696895	3341	2925	0.730903	0.747728	2633	2281	0.718487	0.766293	1461	816	0.623395	0.752465	1150	826	2529.8	2312.8	1727
ttest|FragPipe|dlfq|QRILC|center.median	ttest	FragPipe	dlfq	QRILC	center.median	0.629047	0.628006	2017	2041	0.69492	0.683235	2851	3529	0.722083	0.721158	3103	3435	0.705102	0.719718	1833	2084	0.483298	0.556449	2853	2848	2531.4	2787.4	1728
SAM|FragPipe|top3|SeqKNN|blank	SAM	FragPipe	top3	SeqKNN	blank	0.619838	0.612766	2549	2825	0.724283	0.738461	1254	1092	0.763643	0.769813	870	1148	0.601434	0.5	3674	5849	0.236218	0	4312	6051	2531.8	3393	1729
ROTS|FragPipe|LFQ|min|center.median	ROTS	FragPipe	LFQ	min	center.median	0.588584	0.558066	4151	5191	0.682669	0.660872	3430	4338	0.727927	0.73155	2783	3007	0.733504	0.740034	859	1591	0.599983	0.609497	1436	2369	2531.8	3299.2	1730
SAM|FragPipe|top3|nbavg|blank	SAM	FragPipe	top3	nbavg	blank	0.609415	0.602391	3083	3291	0.723611	0.736456	1281	1147	0.764939	0.763713	823	1430	0.612473	0.5	3416	5783	0.262736	0	4059	5981	2532.4	3526.4	1731
limma|FragPipe|dlfq|MinDet|MBQN	limma	FragPipe	dlfq	MinDet	MBQN	0.608993	0.597829	3101	3500	0.691501	0.708924	3033	2372	0.73514	0.755718	2399	1839	0.697507	0.709645	2076	2252	0.555649	0.68722	2063	1553	2534.4	2303.2	1732
DEP|FragPipe|top3|min|center.median	DEP	FragPipe	top3	min	center.median	0.603244	0.603627	3383	3234	0.691215	0.698572	3049	2837	0.731038	0.749157	2623	2217	0.703364	0.731667	1886	1840	0.578864	0.627164	1731	2189	2534.4	2463.4	1733
SAM|FragPipe|LFQ|nbavg|center.median	SAM	FragPipe	LFQ	nbavg	center.median	0.633948	0.625127	1751	2200	0.722037	0.74487	1356	882	0.742865	0.779821	1975	785	0.611067	0.5	3450	6007	0.25207	0	4140	6209	2534.4	3216.6	1734
ROTS|FragPipe|LFQ|MLE|blank	ROTS	FragPipe	LFQ	MLE	blank	0.622183	0.640854	2429	1501	0.689447	0.693446	3122	3087	0.711457	0.72307	3547	3357	0.71647	0.73983	1527	1592	0.556264	0.570365	2054	2715	2535.8	2450.4	1735
ttest|FragPipe|dlfq|MinProb|Rlr	ttest	FragPipe	dlfq	MinProb	Rlr	0.606024	0.604257	3242	3207	0.687822	0.67059	3216	4022	0.72157	0.710179	3136	3814	0.725796	0.772021	1163	652	0.56424	0.691262	1932	1511	2537.8	2641.2	1736
DEP|FragPipe|dlfq|Impseqrob|max	DEP	FragPipe	dlfq	Impseqrob	max	0.685021	0.68157	446	503	0.7642	0.752003	116	682	0.795139	0.802751	83	257	0.5	0.5	5712	5130	0	0	6335	5308	2538.4	2376	1737
limma|FragPipe|LFQ|Impseqrob|max	limma	FragPipe	LFQ	Impseqrob	max	0.690714	0.679085	348	579	0.742755	0.741015	582	988	0.763375	0.769548	886	1161	0.5	0.5	5172	4409	0	0	5712	4564	2540	2340.2	1738
SAM|FragPipe|dlfq|SeqKNN|center.mean	SAM	FragPipe	dlfq	SeqKNN	center.mean	0.64072	0.648103	1416	1239	0.717124	0.739811	1607	1032	0.747611	0.767609	1652	1237	0.603784	0.5	3618	6291	0.230809	0	4407	6502	2540	3260.2	1739
limma|FragPipe|LFQ|bpca|sum	limma	FragPipe	LFQ	bpca	sum	0.640091	0.635938	1442	1683	0.754178	0.742576	304	947	0.788007	0.801598	159	271	0.5	0.5	5133	4362	0	0	5668	4515	2541.2	2355.6	1740
ROTS|FragPipe|top3|blank|quantiles	ROTS	FragPipe	top3	blank	quantiles	0.606601	0.593095	3217	3709	0.697858	0.678944	2711	3696	0.726644	0.728304	2861	3156	0.69988	0.733978	1993	1777	0.56462	0.620728	1924	2254	2541.2	2918.4	1741
DEP|FragPipe|dlfq|bpca|max	DEP	FragPipe	dlfq	bpca	max	0.67483	0.66407	682	875	0.770895	0.768049	54	336	0.811864	0.807343	15	190	0.5	0.5	5672	5081	0	0	6289	5257	2542.4	2347.8	1742
limma|FragPipe|dlfq|mice|MBQN	limma	FragPipe	dlfq	mice	MBQN	0.615439	0.61655	2808	2655	0.700914	0.719424	2531	1845	0.732465	0.741075	2538	2597	0.682786	0.667607	2425	2831	0.526514	0.634118	2425	2099	2545.4	2405.4	1743
DEP|FragPipe|dlfq|missForest|div.median	DEP	FragPipe	dlfq	missForest	div.median	0.689874	0.698269	361	225	0.760592	0.781729	174	137	0.784092	0.799383	248	316	0.5	0.5	5664	5073	0	0	6281	5249	2545.6	2200	1744
SAM|FragPipe|LFQ|Impseq|blank	SAM	FragPipe	LFQ	Impseq	blank	0.615248	0.603455	2815	3244	0.730271	0.733124	1076	1264	0.766392	0.797773	758	338	0.603692	0.5	3623	6031	0.22811	0	4458	6233	2546	3422	1745
ttest|FragPipe|dlfq|zero|blank	ttest	FragPipe	dlfq	zero	blank	0.641123	0.63976	1403	1541	0.689426	0.6812	3126	3598	0.709358	0.707665	3626	3913	0.708313	0.742663	1751	1493	0.486004	0.518136	2827	3073	2546.6	2723.6	1746
proDA|FragPipe|LFQ|MinDet|MBQN	proDA	FragPipe	LFQ	MinDet	MBQN	0.631031	0.627309	1891	2084	0.699255	0.721331	2640	1757	0.722805	0.75833	3064	1695	0.687998	0.734489	2305	1763	0.48489	0.574171	2841	2683	2548.2	1996.4	1747
DEP|FragPipe|dlfq|missForest|vsn	DEP	FragPipe	dlfq	missForest	vsn	0.689316	0.684181	372	430	0.75672	0.750603	252	722	0.78602	0.780999	199	746	0.5	0.5	5665	5074	0	0	6282	5250	2554	2444.4	1748
ttest|FragPipe|dlfq|MinDet|lossf	ttest	FragPipe	dlfq	MinDet	lossf	0.608308	0.604865	3143	3182	0.690832	0.673784	3063	3903	0.721536	0.705836	3139	3980	0.719952	0.744764	1424	1442	0.559695	0.660086	2002	1831	2554.2	2867.6	1749
DEqMS|FragPipe|dlfq|QRILC|MBQN	DEqMS	FragPipe	dlfq	QRILC	MBQN	0.62431	0.607851	2315	3054	0.691259	0.693378	3047	3088	0.723083	0.724491	3054	3309	0.697812	0.711721	2062	2218	0.537789	0.632414	2294	2119	2554.4	2757.6	1750
DEP|FragPipe|LFQ|nbavg|vsn	DEP	FragPipe	LFQ	nbavg	vsn	0.684542	0.67126	456	747	0.734366	0.733383	898	1251	0.753261	0.752807	1334	2002	0.514255	0.5	4794	5045	0.0297808	0	5291	5218	2554.6	2852.6	1751
DEP|FragPipe|dlfq|QRILC|MBQN	DEP	FragPipe	dlfq	QRILC	MBQN	0.622082	0.63489	2436	1725	0.700204	0.705947	2570	2477	0.733194	0.74456	2506	2411	0.68043	0.703305	2463	2347	0.488524	0.494084	2804	3194	2555.8	2430.8	1752
DEP|FragPipe|top0|nbavg|MBQN	DEP	FragPipe	top0	nbavg	MBQN	0.607324	0.590638	3191	3811	0.697408	0.693338	2734	3092	0.731925	0.744961	2570	2397	0.696515	0.716212	2101	2148	0.546031	0.582071	2186	2614	2556.4	2812.4	1753
DEP|FragPipe|LFQ|MinDet|MBQN	DEP	FragPipe	LFQ	MinDet	MBQN	0.629569	0.613592	1981	2794	0.701404	0.722537	2504	1709	0.726045	0.759583	2903	1614	0.68246	0.727388	2427	1944	0.470551	0.516972	2967	3081	2556.4	2228.4	1754
DEP|FragPipe|top0|zero|Rlr	DEP	FragPipe	top0	zero	Rlr	0.614101	0.616403	2876	2665	0.69231	0.69852	2986	2839	0.724804	0.720131	2971	3484	0.705575	0.720233	1817	2069	0.55055	0.59295	2138	2526	2557.6	2716.6	1755
ttest|FragPipe|dlfq|Impseq|Rlr	ttest	FragPipe	dlfq	Impseq	Rlr	0.613968	0.612159	2885	2851	0.694979	0.683346	2849	3522	0.728805	0.719629	2750	3504	0.712494	0.769698	1635	725	0.503081	0.681922	2678	1617	2559.4	2443.8	1756
ttest|FragPipe|LFQ|blank|blank	ttest	FragPipe	LFQ	blank	blank	0.656607	0.633058	1007	1796	0.690547	0.66714	3071	4132	0.699388	0.690457	3893	4439	0.707535	0.740128	1771	1588	0.45909	0.516556	3057	3085	2559.8	3008	1757
DEP|FragPipe|dlfq|mice|max	DEP	FragPipe	dlfq	mice	max	0.689477	0.696807	368	241	0.75935	0.758615	200	515	0.785743	0.792833	205	454	0.5	0.5	5706	5122	0	0	6325	5298	2560.8	2326	1758
ttest|FragPipe|dlfq|SeqKNN|lossf	ttest	FragPipe	dlfq	SeqKNN	lossf	0.629793	0.631057	1967	1891	0.696868	0.684629	2760	3476	0.723148	0.707276	3046	3932	0.701095	0.73647	1962	1700	0.455716	0.596677	3076	2495	2562.2	2698.8	1759
SAM|FragPipe|dlfq|SeqKNN|Rlr	SAM	FragPipe	dlfq	SeqKNN	Rlr	0.636747	0.614279	1593	2768	0.715712	0.718873	1707	1871	0.750391	0.759017	1482	1654	0.60386	0.5	3616	6300	0.230711	0	4413	6511	2562.2	3820.8	1760
limma|FragPipe|dlfq|SeqKNN|sum	limma	FragPipe	dlfq	SeqKNN	sum	0.669724	0.690765	791	301	0.743867	0.765207	546	383	0.775389	0.797398	464	342	0.5	0.5	5232	4488	0	0	5787	4648	2564	2032.4	1761
ttest|FragPipe|LFQ|missForest|center.mean	ttest	FragPipe	LFQ	missForest	center.mean	0.633255	0.616289	1784	2674	0.687681	0.675705	3222	3831	0.70844	0.714014	3658	3689	0.712339	0.741882	1640	1529	0.517323	0.663396	2516	1791	2564	2702.8	1762
limma|FragPipe|LFQ|nbavg|div.median	limma	FragPipe	LFQ	nbavg	div.median	0.695031	0.703317	240	175	0.742899	0.769245	578	318	0.757449	0.780162	1140	774	0.5	0.5	5165	4398	0	0	5700	4550	2564.6	2043	1763
SAM|FragPipe|dlfq|missForest|lossf	SAM	FragPipe	dlfq	missForest	lossf	0.625994	0.628656	2205	2000	0.715494	0.701072	1719	2719	0.75772	0.751373	1128	2084	0.606851	0.5	3536	6106	0.241535	0	4242	6313	2566	3844.4	1764
limma|FragPipe|LFQ|Impseq|vsn	limma	FragPipe	LFQ	Impseq	vsn	0.691119	0.676705	341	655	0.742013	0.741563	606	974	0.759923	0.76547	1023	1346	0.5	0.5	5171	4408	0	0	5710	4562	2570.2	2389	1765
ttest|FragPipe|top0|MinDet|blank	ttest	FragPipe	top0	MinDet	blank	0.598683	0.606023	3654	3137	0.688115	0.703501	3198	2594	0.731367	0.751835	2607	2061	0.714664	0.727577	1581	1938	0.57299	0.643366	1813	2014	2570.6	2348.8	1766
limma|FragPipe|dlfq|QRILC|vsn	limma	FragPipe	dlfq	QRILC	vsn	0.667676	0.661399	830	929	0.732867	0.715678	967	2067	0.762236	0.762566	934	1483	0.511565	0.5	4816	4448	0.0247853	0	5308	4604	2571	2706.2	1767
ttest|FragPipe|dlfq|Impseqrob|center.median	ttest	FragPipe	dlfq	Impseqrob	center.median	0.626223	0.616335	2185	2671	0.69288	0.691787	2944	3163	0.721455	0.740072	3146	2636	0.703569	0.735439	1874	1735	0.500033	0.605615	2709	2407	2571.6	2522.4	1768
proDA|FragPipe|LFQ|MinProb|MBQN	proDA	FragPipe	LFQ	MinProb	MBQN	0.630946	0.634995	1894	1721	0.700281	0.718965	2561	1865	0.722845	0.758142	3060	1706	0.684989	0.737414	2382	1666	0.471208	0.568064	2961	2738	2571.6	1939.2	1769
limma|FragPipe|dlfq|MinProb|div.median	limma	FragPipe	dlfq	MinProb	div.median	0.656617	0.648159	1006	1235	0.747893	0.754693	447	618	0.775987	0.809665	442	170	0.5	0.5	5212	4457	0	0	5755	4613	2572.4	2218.6	1770
DEP|FragPipe|top3|blank|center.mean	DEP	FragPipe	top3	blank	center.mean	0.626733	0.6289	2154	1985	0.692018	0.690187	3001	3223	0.710767	0.727512	3568	3192	0.700669	0.733647	1974	1795	0.545462	0.58731	2195	2570	2578.4	2553	1771
ttest|FragPipe|LFQ|bpca|center.median	ttest	FragPipe	LFQ	bpca	center.median	0.614987	0.600358	2827	3381	0.682977	0.670205	3420	4030	0.708262	0.712369	3661	3747	0.729293	0.746642	1038	1386	0.563145	0.735738	1949	1071	2579	2723	1772
DEP|FragPipe|dlfq|MLE|lossf	DEP	FragPipe	dlfq	MLE	lossf	0.609983	0.613604	3062	2793	0.686728	0.673759	3262	3905	0.71556	0.691155	3388	4421	0.720699	0.746176	1397	1395	0.574732	0.569897	1786	2720	2579	3046.8	1773
limma|FragPipe|LFQ|missForest|div.mean	limma	FragPipe	LFQ	missForest	div.mean	0.706455	0.737232	94	22	0.742536	0.773677	589	263	0.751073	0.782243	1432	702	0.5	0.5	5125	4354	0	0	5660	4507	2580	1969.6	1774
limma|FragPipe|top0|blank|quantiles	limma	FragPipe	top0	blank	quantiles	0.624823	0.634365	2287	1744	0.685925	0.678502	3288	3709	0.705877	0.705143	3730	4007	0.705816	0.72526	1810	1993	0.574533	0.628974	1790	2160	2581	2722.6	1775
proDA|FragPipe|top0|blank|center.mean	proDA	FragPipe	top0	blank	center.mean	0.629914	0.625691	1958	2168	0.6924	0.681934	2979	3576	0.710616	0.711796	3576	3764	0.702881	0.753166	1901	1181	0.519205	0.618015	2492	2283	2581.2	2594.4	1776
ROTS|FragPipe|dlfq|MLE|Rlr	ROTS	FragPipe	dlfq	MLE	Rlr	0.5978	0.604437	3690	3201	0.688813	0.683003	3161	3540	0.724232	0.709631	3008	3839	0.725408	0.778295	1179	499	0.568539	0.690995	1874	1515	2582.4	2518.8	1777
DEP|FragPipe|dlfq|zero|center.mean	DEP	FragPipe	dlfq	zero	center.mean	0.640944	0.626961	1412	2096	0.697394	0.719234	2735	1855	0.712946	0.731839	3488	2990	0.685183	0.71738	2378	2124	0.4774	0.535153	2900	2982	2582.6	2409.4	1778
DEP|FragPipe|dlfq|QRILC|vsn	DEP	FragPipe	dlfq	QRILC	vsn	0.665538	0.658911	870	982	0.732491	0.715645	981	2070	0.762073	0.762553	938	1484	0.511565	0.5	4817	5094	0.0247853	0	5309	5270	2583	2980	1779
limma|FragPipe|LFQ|missForest|vsn	limma	FragPipe	LFQ	missForest	vsn	0.69993	0.701812	179	189	0.738708	0.7402	740	1023	0.755795	0.758859	1210	1662	0.5	0.5	5127	4356	0	0	5662	4509	2583.6	2347.8	1780
DEqMS|FragPipe|dlfq|zero|center.mean	DEqMS	FragPipe	dlfq	zero	center.mean	0.603955	0.605454	3341	3156	0.683629	0.694489	3402	3040	0.713853	0.724051	3456	3323	0.719764	0.747402	1431	1364	0.611549	0.679297	1289	1644	2583.8	2505.4	1781
DEP|FragPipe|LFQ|nbavg|sum	DEP	FragPipe	LFQ	nbavg	sum	0.696828	0.6937	213	269	0.756173	0.782293	264	133	0.772197	0.811236	550	141	0.5	0.5	5642	5041	0	0	6251	5214	2584	2159.6	1782
DEP|FragPipe|top0|zero|lossf	DEP	FragPipe	top0	zero	lossf	0.61444	0.611468	2851	2875	0.692442	0.695408	2976	2994	0.72496	0.717423	2961	3582	0.703708	0.722361	1867	2041	0.540057	0.584974	2267	2595	2584.4	2817.4	1783
MSstats|FragPipe|top3|FALSE|FALSE	MSstats	FragPipe	top3	FALSE	FALSE	0.617683	0.618257	2667	2567	0.692305	0.70198	2987	2675	0.71831	0.740913	3280	2602	0.711947	0.744995	1649	1431	0.533259	0.612503	2351	2338	2586.8	2322.6	1784
SAM|FragPipe|dlfq|MinProb|quantiles	SAM	FragPipe	dlfq	MinProb	quantiles	0.619371	0.62737	2576	2080	0.720328	0.738577	1434	1087	0.758967	0.776268	1063	895	0.605436	0.5	3575	6187	0.2372	0	4299	6394	2589.4	3328.6	1785
limma|FragPipe|dlfq|MLE|center.mean	limma	FragPipe	dlfq	MLE	center.mean	0.606736	0.610951	3212	2900	0.690512	0.714878	3075	2114	0.713648	0.72966	3462	3097	0.717136	0.754062	1507	1148	0.581885	0.642367	1692	2024	2589.6	2256.6	1786
DEP|FragPipe|top0|min|quantiles	DEP	FragPipe	top0	min	quantiles	0.6041	0.599087	3336	3445	0.687795	0.709718	3218	2330	0.728749	0.745068	2753	2389	0.704016	0.718851	1859	2105	0.57452	0.604434	1792	2421	2591.6	2538	1787
proDA|FragPipe|top0|blank|lossf	proDA	FragPipe	top0	blank	lossf	0.623582	0.623197	2357	2308	0.685943	0.672753	3285	3939	0.712192	0.696004	3522	4294	0.714276	0.765633	1589	836	0.54454	0.625732	2206	2208	2591.8	2717	1788
limma|FragPipe|top0|MinProb|MBQN	limma	FragPipe	top0	MinProb	MBQN	0.600358	0.591896	3553	3757	0.691363	0.702653	3040	2638	0.73057	0.759681	2654	1611	0.697744	0.718976	2064	2102	0.584799	0.723924	1654	1219	2593	2265.4	1789
DEqMS|FragPipe|dlfq|min|quantiles	DEqMS	FragPipe	dlfq	min	quantiles	0.592735	0.594636	3958	3648	0.673375	0.683166	3745	3532	0.711335	0.727679	3549	3188	0.734401	0.758326	830	1028	0.642483	0.719039	884	1266	2593.2	2532.4	1790
ROTS|FragPipe|dlfq|zero|center.median	ROTS	FragPipe	dlfq	zero	center.median	0.593292	0.611241	3929	2885	0.691065	0.706813	3052	2444	0.733855	0.730795	2470	3045	0.711557	0.763005	1664	898	0.57011	0.673838	1856	1704	2594.2	2195.2	1791
ttest|FragPipe|dlfq|bpca|Rlr	ttest	FragPipe	dlfq	bpca	Rlr	0.613758	0.606064	2895	3132	0.693763	0.692219	2908	3143	0.727243	0.727723	2821	3186	0.710568	0.772521	1694	637	0.505166	0.678069	2659	1657	2595.4	2351	1792
limma|FragPipe|dlfq|Impseqrob|vsn	limma	FragPipe	dlfq	Impseqrob	vsn	0.679011	0.657227	568	1016	0.741412	0.735969	631	1167	0.766039	0.755529	772	1852	0.5	0.5	5231	4482	0	0	5780	4640	2596.4	2631.4	1793
limma|FragPipe|dlfq|knn|div.median	limma	FragPipe	dlfq	knn	div.median	0.668192	0.681343	817	512	0.745199	0.744262	512	895	0.76759	0.769976	716	1140	0.5	0.5	5199	4442	0	0	5742	4598	2597.2	2317.4	1794
DEP|FragPipe|top3|SeqKNN|MBQN	DEP	FragPipe	top3	SeqKNN	MBQN	0.615565	0.602469	2792	3290	0.694906	0.681103	2853	3604	0.729072	0.719764	2732	3496	0.694767	0.710824	2151	2241	0.522701	0.560477	2458	2805	2597.2	3087.2	1795
DEP|FragPipe|dlfq|Impseq|div.median	DEP	FragPipe	dlfq	Impseq	div.median	0.679677	0.682362	555	481	0.760923	0.778307	169	193	0.784939	0.810426	231	157	0.5	0.5	5710	5128	0	0	6332	5305	2599.4	2252.8	1796
limma|FragPipe|LFQ|nbavg|vsn	limma	FragPipe	LFQ	nbavg	vsn	0.686142	0.67986	423	555	0.732511	0.733224	979	1261	0.749965	0.750201	1514	2165	0.514255	0.5	4793	4399	0.0297808	0	5290	4551	2599.8	2586.2	1797
DEP|FragPipe|dlfq|Impseqrob|MBQN	DEP	FragPipe	dlfq	Impseqrob	MBQN	0.61672	0.620147	2728	2474	0.697134	0.719128	2745	1860	0.73127	0.753863	2610	1954	0.689284	0.702275	2274	2357	0.506282	0.518688	2643	3069	2600	2342.8	1798
SAM|FragPipe|dlfq|blank|center.median	SAM	FragPipe	dlfq	blank	center.median	0.659392	0.654906	964	1055	0.714025	0.721637	1809	1751	0.729441	0.741314	2710	2586	0.615184	0.5	3368	6114	0.250944	0	4151	6321	2600.4	3565.4	1799
proDA|FragPipe|top0|missForest|MBQN	proDA	FragPipe	top0	missForest	MBQN	0.608267	0.582204	3147	4253	0.694989	0.681988	2847	3575	0.7345	0.729279	2443	3111	0.691904	0.718326	2216	2113	0.532938	0.727043	2355	1176	2601.6	2845.6	1800
DEqMS|FragPipe|dlfq|nbavg|quantiles	DEqMS	FragPipe	dlfq	nbavg	quantiles	0.63433	0.634905	1723	1724	0.678733	0.670955	3585	4006	0.696711	0.693899	3954	4344	0.711981	0.757319	1647	1051	0.552683	0.61586	2106	2299	2603	2684.8	1801
DEqMS|FragPipe|LFQ|zero|Rlr	DEqMS	FragPipe	LFQ	zero	Rlr	0.600466	0.597114	3544	3541	0.677158	0.683278	3630	3527	0.699859	0.701566	3884	4120	0.738408	0.749664	624	1292	0.607099	0.773086	1341	553	2604.6	2606.6	1802
DEP|FragPipe|dlfq|MLE|center.median	DEP	FragPipe	dlfq	MLE	center.median	0.613702	0.614003	2901	2782	0.694722	0.719834	2865	1826	0.716933	0.734781	3334	2866	0.710747	0.763323	1688	888	0.541892	0.593045	2238	2524	2605.2	2177.2	1803
SAM|FragPipe|dlfq|mice|center.mean	SAM	FragPipe	dlfq	mice	center.mean	0.632537	0.605563	1813	3152	0.715884	0.731913	1693	1316	0.749811	0.760833	1523	1551	0.602212	0.5	3651	6239	0.234167	0	4347	6446	2605.4	3740.8	1804
limma|FragPipe|LFQ|QRILC|MBQN	limma	FragPipe	LFQ	QRILC	MBQN	0.634823	0.632808	1699	1808	0.693968	0.697771	2899	2882	0.716945	0.746765	3333	2319	0.688749	0.735531	2291	1731	0.487953	0.567676	2810	2744	2606.4	2296.8	1805
DEP|FragPipe|LFQ|knn|max	DEP	FragPipe	LFQ	knn	max	0.709128	0.715188	64	100	0.751651	0.792468	359	58	0.765918	0.803276	775	235	0.5	0.5	5615	5011	0	0	6224	5185	2607.4	2117.8	1806
proDA|FragPipe|top0|blank|Rlr	proDA	FragPipe	top0	blank	Rlr	0.623291	0.622472	2372	2351	0.684736	0.678079	3349	3731	0.711643	0.701916	3543	4113	0.715057	0.762693	1568	901	0.544722	0.626361	2205	2195	2607.4	2658.2	1807
limma|FragPipe|dlfq|QRILC|div.median	limma	FragPipe	dlfq	QRILC	div.median	0.674073	0.66374	701	879	0.74132	0.753573	634	638	0.766069	0.782955	768	683	0.5	0.5	5204	4447	0	0	5747	4603	2610.8	2250	1808
ttest|FragPipe|dlfq|min|center.median	ttest	FragPipe	dlfq	min	center.median	0.602036	0.587779	3463	3957	0.691767	0.687139	3019	3357	0.724545	0.731413	2991	3015	0.712084	0.741344	1645	1553	0.563705	0.648383	1938	1955	2611.2	2767.4	1809
ttest|FragPipe|LFQ|min|Rlr	ttest	FragPipe	LFQ	min	Rlr	0.618287	0.606418	2637	3117	0.683562	0.678796	3404	3700	0.704131	0.695017	3780	4316	0.726316	0.74952	1147	1299	0.553154	0.642801	2095	2021	2612.6	2890.6	1810
DEP|FragPipe|LFQ|missForest|max	DEP	FragPipe	LFQ	missForest	max	0.705172	0.708914	112	136	0.751018	0.760745	377	460	0.766083	0.794232	766	420	0.5	0.5	5600	4996	0	0	6209	5170	2612.8	2236.4	1811
limma|FragPipe|dlfq|Impseqrob|div.median	limma	FragPipe	dlfq	Impseqrob	div.median	0.678798	0.668578	571	783	0.742644	0.737542	584	1118	0.763102	0.778993	902	809	0.5	0.5	5230	4481	0	0	5779	4639	2613.2	2366	1812
limma|FragPipe|top3|Impseqrob|quantiles	limma	FragPipe	top3	Impseqrob	quantiles	0.615049	0.620242	2820	2471	0.679104	0.697658	3571	2886	0.708778	0.723319	3645	3346	0.706345	0.734494	1796	1762	0.615668	0.721058	1244	1245	2615.2	2342	1813
[truncated: 6,039 more rows]

## Sheet: rank_MQ_DDA
supp2. Tab2 Workflow list and benchmarking results under maxquant and DDA data (MQ_DDA)
[truncated: 7,853 more rows]

## Sheet: rank_DIANN_DIA
supp2. Tab3 Workflow list and benchmarking results under DIA-NN and DIA data (DIANN_DIA)
[truncated: 6,285 more rows]

[truncated: 4 more sheets: rank_spt_DIA, rank_FG_TMT, rank_MQ_TMT, Kruskal-Wallis tests]
