# Supplementary material for: Optimizing differential expression analysis for proteomics data via high-performing rules and ensemble inference
Source: Nat Commun. 2024 May 9;15:3922. doi: 10.1038/s41467-024-47899-w (PMC11082229; doi:10.1038/s41467-024-47899-w)
Supplement: Supplementary file 6 — Supplementary Data 3 [file 41467_2024_47899_MOESM6_ESM.xlsx]

## Sheet: FG_DDA
supp3. Tab1 FG_DDA workflows and their performance levels							supp3. Tab2 FG_DDA workflow performance level classification performances with CatBoost under 10-fold cv results
DEA	expression_type	MVI	Normalization	label*	class**		fold	Accuracy	F1	Recall	Precision	MCC
DEqMS	dlfq	missForest	No_norm	1	H		fold1	0.898219	0.873921	0.879864	0.868818	0.842948
DEqMS	dlfq	SeqKNN	No_norm	1	H		fold2	0.902036	0.860299	0.856477	0.864995	0.849416
DEqMS	dlfq	bpca	No_norm	1	H		fold3	0.918471	0.893004	0.88563	0.902196	0.873718
DEqMS	dlfq	Impseq	No_norm	1	H		fold4	0.915924	0.893238	0.888447	0.900337	0.870121
ROTS	dlfq	SeqKNN	No_norm	1	H		fold5	0.913376	0.884218	0.875563	0.894407	0.863365
DEqMS	dlfq	Impseqrob	No_norm	1	H		fold6	0.900637	0.880294	0.891223	0.870661	0.850213
DEqMS	dlfq	missForest	lossf	1	H		fold7	0.913376	0.897059	0.900939	0.893719	0.864488
limma	dlfq	missForest	No_norm	1	H		fold8	0.913376	0.882867	0.868119	0.90536	0.865893
limma	dlfq	missForest	lossf	1	H		fold9	0.909554	0.898354	0.895609	0.901221	0.859758
limma	dlfq	SeqKNN	No_norm	1	H		fold10	0.901911	0.861698	0.862586	0.860896	0.846683
DEqMS	dlfq	missForest	Rlr	1	H		mean	0.908688	0.882495	0.880446	0.886261	0.85866
limma	dlfq	Impseq	No_norm	1	H		std	0.00692352	0.0130236	0.01388	0.0167507	0.0100741
limma	dlfq	Impseqrob	No_norm	1	H
ROTS	dlfq	SeqKNN	Rlr	1	H
ROTS	dlfq	SeqKNN	lossf	1	H
limma	dlfq	missForest	Rlr	1	H		supp3. Tab3 Feature importance of FG_DDA workflows
ROTS	dlfq	missForest	No_norm	1	H		feature	FeatureImportance
DEqMS	LFQ	Impseq	No_norm	1	H		norm	33.707
limma	dlfq	bpca	No_norm	1	H		DEA	29.0152
DEqMS	LFQ	SeqKNN	No_norm	1	H		MVI	21.6276
DEqMS	dlfq	MinProb	No_norm	1	H		exp_ty	15.6502
proDA	dlfq	Impseq	No_norm	1	H
DEqMS	dlfq	Impseq	lossf	1	H
limma	LFQ	SeqKNN	No_norm	1	H
DEqMS	dlfq	mice	No_norm	1	H		* label, those workflows ranked at top5% are labelled as 1, at top5%-25% are labelled as 2, at 25%-50% are labelled as 3, at bottom 50% are labelled as 0
limma	LFQ	nbavg	No_norm	1	H		** class, those workflows ranked at top5% are in class "H", at top5%-25% are in class "RH", at 25%-50% are in class "RL", at bottom 50% are in class "L"
DEqMS	LFQ	nbavg	No_norm	1	H
ROTS	dlfq	Impseqrob	No_norm	1	H
DEqMS	dlfq	missForest	center.median	1	H
proDA	dlfq	missForest	No_norm	1	H
ROTS	dlfq	missForest	Rlr	1	H
ROTS	LFQ	MinProb	No_norm	1	H
ROTS	dlfq	missForest	lossf	1	H
proDA	dlfq	SeqKNN	No_norm	1	H
DEqMS	LFQ	SeqKNN	lossf	1	H
limma	dlfq	QRILC	No_norm	1	H
limma	LFQ	Impseq	No_norm	1	H
ROTS	dlfq	QRILC	No_norm	1	H
limma	LFQ	SeqKNN	lossf	1	H
DEqMS	LFQ	Impseq	lossf	1	H
ROTS	LFQ	MinDet	No_norm	1	H
DEqMS	dlfq	Impseq	Rlr	1	H
ROTS	LFQ	nbavg	No_norm	1	H
proDA	dlfq	Impseqrob	No_norm	1	H
ROTS	dlfq	SeqKNN	center.median	1	H
proDA	dlfq	bpca	No_norm	1	H
limma	dlfq	missForest	center.median	1	H
DEqMS	dlfq	missForest	center.mean	1	H
limma	dlfq	MinProb	No_norm	1	H
DEqMS	dlfq	SeqKNN	lossf	1	H
DEqMS	dlfq	SeqKNN	Rlr	1	H
DEP	dlfq	SeqKNN	No_norm	1	H
limma	LFQ	Impseq	lossf	1	H
DEqMS	dlfq	MinDet	No_norm	1	H
proDA	dlfq	missForest	lossf	1	H
DEqMS	dlfq	QRILC	No_norm	1	H
limma	LFQ	SeqKNN	Rlr	1	H
ROTS	dlfq	SeqKNN	center.mean	1	H
limma	LFQ	nbavg	lossf	1	H
limma	dlfq	mice	No_norm	1	H
DEqMS	LFQ	SeqKNN	Rlr	1	H
ROTS	LFQ	nbavg	lossf	1	H
ROTS	LFQ	nbavg	Rlr	1	H
ROTS	LFQ	MinProb	lossf	1	H
DEqMS	LFQ	bpca	No_norm	1	H
limma	dlfq	missForest	center.mean	1	H
DEP	dlfq	missForest	No_norm	1	H
proDA	LFQ	Impseq	lossf	1	H
DEqMS	LFQ	nbavg	lossf	1	H
limma	dlfq	Impseq	lossf	1	H
ROTS	dlfq	MinProb	No_norm	1	H
proDA	LFQ	SeqKNN	No_norm	1	H
DEqMS	LFQ	Impseq	Rlr	1	H
ROTS	dlfq	SeqKNN	quantiles	1	H
ROTS	LFQ	QRILC	No_norm	1	H
limma	dlfq	knn	No_norm	1	H
ROTS	dlfq	MinDet	No_norm	1	H
limma	dlfq	SeqKNN	lossf	1	H
ROTS	dlfq	Impseqrob	lossf	1	H
limma	dlfq	SeqKNN	Rlr	1	H
ROTS	LFQ	MinDet	lossf	1	H
DEP	dlfq	Impseq	No_norm	1	H
proDA	LFQ	SeqKNN	lossf	1	H
limma	dlfq	MinDet	No_norm	1	H
ROTS	dlfq	mice	No_norm	1	H
DEqMS	dlfq	bpca	lossf	1	H
ROTS	LFQ	SeqKNN	lossf	1	H
limma	dlfq	Impseq	Rlr	1	H
DEqMS	dlfq	bpca	Rlr	1	H
proDA	LFQ	Impseq	No_norm	1	H
ROTS	dlfq	Impseqrob	Rlr	1	H
DEqMS	dlfq	bpca	center.median	1	H
DEqMS	dlfq	Impseq	center.median	1	H
DEP	dlfq	bpca	No_norm	1	H
proDA	dlfq	missForest	Rlr	1	H
limma	LFQ	Impseq	Rlr	1	H
ROTS	LFQ	SeqKNN	Rlr	1	H
limma	LFQ	bpca	No_norm	1	H
ROTS	dlfq	missForest	center.median	1	H
DEqMS	dlfq	knn	No_norm	1	H
DEqMS	dlfq	Impseqrob	lossf	1	H
ROTS	dlfq	knn	No_norm	1	H
DEqMS	top0	missForest	No_norm	1	H
ROTS	LFQ	SeqKNN	No_norm	1	H
ROTS	dlfq	missForest	center.mean	1	H
limma	LFQ	MinDet	No_norm	1	H
proDA	LFQ	SeqKNN	Rlr	1	H
limma	LFQ	nbavg	Rlr	1	H
proDA	dlfq	Impseq	Rlr	1	H
proDA	dlfq	Impseq	lossf	1	H
ROTS	dlfq	Impseq	No_norm	1	H
proDA	LFQ	Impseq	Rlr	1	H
proDA	dlfq	MinProb	No_norm	1	H
DEP	dlfq	Impseqrob	No_norm	1	H
DEP	dlfq	missForest	lossf	1	H
proDA	dlfq	knn	No_norm	1	H
DEqMS	LFQ	missForest	No_norm	1	H
DEqMS	dlfq	SeqKNN	center.median	1	H
DEqMS	dlfq	Impseqrob	Rlr	1	H
DEqMS	LFQ	bpca	lossf	1	H
DEqMS	dlfq	Impseq	center.mean	1	H
ROTS	dlfq	QRILC	Rlr	1	H
limma	LFQ	MinProb	No_norm	1	H
ROTS	dlfq	No_MVI	No_norm	1	H
limma	dlfq	Impseq	center.median	1	H
limma	LFQ	missForest	No_norm	1	H
limma	dlfq	Impseqrob	lossf	1	H
ROTS	LFQ	MinProb	Rlr	1	H
DEqMS	LFQ	missForest	lossf	1	H
ROTS	top0	nbavg	No_norm	1	H
DEP	LFQ	SeqKNN	No_norm	1	H
DEqMS	dlfq	bpca	center.mean	1	H
limma	dlfq	bpca	Rlr	1	H
limma	dlfq	SeqKNN	center.median	1	H
limma	LFQ	missForest	lossf	1	H
ROTS	LFQ	QRILC	Rlr	1	H
DEqMS	LFQ	MinProb	No_norm	1	H
ROTS	dlfq	bpca	No_norm	1	H
DEqMS	LFQ	MinDet	No_norm	1	H
ROTS	LFQ	MinDet	Rlr	1	H
proDA	dlfq	MinDet	No_norm	1	H
limma	top0	missForest	No_norm	1	H
limma	dlfq	bpca	lossf	1	H
limma	dlfq	Impseqrob	Rlr	1	H
ROTS	dlfq	MinProb	lossf	1	H
DEqMS	top0	MinProb	No_norm	1	H
limma	dlfq	bpca	center.median	1	H
DEP	dlfq	QRILC	No_norm	1	H
DEqMS	dlfq	No_MVI	No_norm	1	H
DEqMS	top0	Impseq	No_norm	1	H
DEP	dlfq	mice	No_norm	1	H
DEP	dlfq	missForest	Rlr	1	H
DEP	dlfq	missForest	center.median	1	H
proDA	LFQ	MinDet	No_norm	1	H
ROTS	dlfq	MinDet	lossf	1	H
DEP	LFQ	Impseq	No_norm	1	H
proDA	LFQ	missForest	lossf	1	H
DEqMS	dlfq	MinProb	center.median	1	H
DEqMS	top0	MinDet	No_norm	1	H
proDA	LFQ	bpca	No_norm	1	H
proDA	dlfq	QRILC	No_norm	1	H
ROTS	top0	SeqKNN	No_norm	1	H
limma	dlfq	SeqKNN	center.mean	1	H
DEP	LFQ	SeqKNN	lossf	1	H
DEqMS	LFQ	nbavg	Rlr	1	H
DEqMS	dlfq	SeqKNN	center.mean	1	H
DEP	LFQ	nbavg	No_norm	1	H
DEP	dlfq	knn	No_norm	1	H
DEP	dlfq	missForest	center.mean	1	H
limma	dlfq	Impseq	center.mean	1	H
ROTS	LFQ	nbavg	center.mean	1	H
ROTS	dlfq	MinProb	Rlr	1	H
limma	LFQ	missForest	Rlr	1	H
ROTS	dlfq	QRILC	center.median	1	H
DEP	LFQ	Impseq	lossf	1	H
ROTS	dlfq	MinDet	center.median	1	H
DEqMS	top0	nbavg	No_norm	1	H
proDA	dlfq	SeqKNN	Rlr	1	H
DEP	dlfq	Impseq	center.median	1	H
DEP	LFQ	SeqKNN	center.median	1	H
DEP	dlfq	MinProb	No_norm	1	H
ROTS	dlfq	MinProb	center.median	1	H
ROTS	LFQ	QRILC	lossf	1	H
DEqMS	LFQ	missForest	Rlr	1	H
limma	dlfq	MinProb	center.median	1	H
limma	LFQ	bpca	lossf	1	H
proDA	LFQ	nbavg	Rlr	1	H
DEqMS	LFQ	bpca	Rlr	1	H
ROTS	LFQ	MinProb	center.median	1	H
limma	LFQ	SeqKNN	center.median	1	H
DEP	dlfq	Impseq	lossf	1	H
ROTS	LFQ	nbavg	center.median	1	H
ROTS	LFQ	knn	lossf	1	H
DEqMS	top0	SeqKNN	No_norm	1	H
ROTS	dlfq	MinDet	Rlr	1	H
proDA	dlfq	SeqKNN	lossf	1	H
limma	dlfq	bpca	center.mean	1	H
limma	top0	nbavg	No_norm	1	H
proDA	dlfq	mice	No_norm	1	H
DEqMS	top3	SeqKNN	No_norm	1	H
proDA	LFQ	MinProb	No_norm	1	H
limma	LFQ	knn	No_norm	1	H
proDA	dlfq	bpca	Rlr	1	H
ROTS	LFQ	SeqKNN	center.median	1	H
ROTS	dlfq	mice	lossf	1	H
limma	LFQ	MinDet	lossf	1	H
proDA	LFQ	bpca	lossf	1	H
limma	LFQ	QRILC	No_norm	1	H
DEP	dlfq	Impseq	Rlr	1	H
DEP	LFQ	SeqKNN	Rlr	1	H
DEP	dlfq	MinDet	No_norm	1	H
ROTS	LFQ	knn	No_norm	1	H
DEqMS	dlfq	MinProb	center.mean	1	H
DEP	LFQ	nbavg	lossf	1	H
proDA	LFQ	missForest	No_norm	1	H
proDA	LFQ	missForest	Rlr	1	H
limma	top0	MinProb	No_norm	1	H
limma	dlfq	MinProb	center.mean	1	H
DEP	dlfq	SeqKNN	Rlr	1	H
limma	dlfq	No_MVI	No_norm	1	H
proDA	dlfq	bpca	lossf	1	H
DEqMS	top3	nbavg	No_norm	1	H
DEqMS	LFQ	SeqKNN	center.median	1	H
ROTS	top0	missForest	No_norm	1	H
ROTS	dlfq	missForest	quantiles	1	H
DEP	top0	missForest	No_norm	1	H
DEqMS	top3	missForest	No_norm	1	H
DEP	LFQ	bpca	No_norm	1	H
DEP	dlfq	Impseq	center.mean	1	H
limma	dlfq	mice	Rlr	1	H
DEqMS	LFQ	Impseq	center.median	1	H
ROTS	dlfq	Impseq	lossf	1	H
limma	LFQ	nbavg	center.median	1	H
ROTS	LFQ	MinDet	center.median	1	H
proDA	dlfq	zero	No_norm	1	H
DEqMS	dlfq	MinDet	center.median	1	H
ROTS	top3	nbavg	No_norm	1	H
DEP	dlfq	SeqKNN	center.mean	1	H
ROTS	dlfq	QRILC	center.mean	1	H
ROTS	top3	missForest	No_norm	1	H
limma	LFQ	Impseq	center.median	1	H
ROTS	dlfq	QRILC	lossf	1	H
limma	top0	Impseq	No_norm	1	H
DEP	LFQ	Impseq	Rlr	1	H
DEqMS	dlfq	mice	lossf	1	H
limma	LFQ	MinProb	lossf	1	H
DEP	dlfq	No_MVI	No_norm	1	H
limma	dlfq	QRILC	center.median	1	H
ROTS	top0	SeqKNN	lossf	1	H
limma	top0	SeqKNN	No_norm	1	H
limma	LFQ	bpca	Rlr	1	H
ROTS	LFQ	knn	Rlr	1	H
ROTS	dlfq	No_MVI	lossf	1	H
DEqMS	LFQ	knn	No_norm	1	H
limma	dlfq	MinDet	center.median	1	H
DEqMS	top3	MinProb	No_norm	1	H
ROTS	dlfq	MinDet	center.mean	1	H
DEP	LFQ	MinDet	No_norm	1	H
ROTS	dlfq	Impseq	Rlr	1	H
limma	top0	MinDet	No_norm	1	H
proDA	dlfq	No_MVI	No_norm	1	H
limma	dlfq	MinProb	Rlr	1	H
limma	top3	nbavg	No_norm	1	H
proDA	top0	missForest	No_norm	1	H
proDA	LFQ	knn	No_norm	1	H
limma	LFQ	SeqKNN	center.mean	1	H
limma	dlfq	MinProb	lossf	1	H
ROTS	top0	SeqKNN	Rlr	1	H
limma	dlfq	knn	center.median	1	H
limma	dlfq	mice	lossf	1	H
DEP	dlfq	SeqKNN	lossf	1	H
DEqMS	dlfq	mice	Rlr	1	H
limma	dlfq	QRILC	lossf	1	H
proDA	dlfq	Impseqrob	lossf	1	H
limma	dlfq	QRILC	Rlr	1	H
DEqMS	dlfq	MinProb	lossf	1	H
DEP	dlfq	zero	No_norm	1	H
ROTS	dlfq	MinProb	center.mean	1	H
DEqMS	LFQ	MinProb	lossf	1	H
ROTS	LFQ	MinProb	center.mean	1	H
proDA	LFQ	bpca	Rlr	1	H
proDA	LFQ	SeqKNN	center.median	1	H
ROTS	dlfq	bpca	Rlr	1	H
DEP	dlfq	SeqKNN	center.median	1	H
proDA	dlfq	missForest	center.median	1	H
proDA	LFQ	MinDet	lossf	1	H
proDA	dlfq	Impseqrob	Rlr	1	H
DEP	LFQ	missForest	No_norm	1	H
limma	dlfq	mice	center.mean	1	H
DEqMS	LFQ	MinDet	lossf	1	H
ROTS	top3	SeqKNN	No_norm	1	H
limma	LFQ	knn	lossf	1	H
DEP	LFQ	MinProb	No_norm	1	H
DEP	LFQ	Impseq	center.median	1	H
DEqMS	top3	MinDet	No_norm	1	H
ROTS	top3	QRILC	No_norm	1	H
DEqMS	dlfq	MinProb	Rlr	1	H
ROTS	dlfq	mice	Rlr	1	H
DEqMS	top0	QRILC	No_norm	1	H
DEqMS	top0	bpca	No_norm	1	H
proDA	dlfq	missForest	center.mean	1	H
ROTS	dlfq	MinProb	quantiles	1	H
limma	top3	missForest	No_norm	1	H
ROTS	LFQ	QRILC	center.median	1	H
DEqMS	LFQ	nbavg	center.median	1	H
DEqMS	dlfq	MinDet	center.mean	1	H
DEP	dlfq	bpca	center.median	1	H
ROTS	LFQ	missForest	Rlr	1	H
ROTS	dlfq	knn	Rlr	1	H
proDA	dlfq	Impseq	center.median	1	H
DEP	LFQ	nbavg	Rlr	1	H
DEqMS	top3	Impseq	No_norm	1	H
limma	dlfq	QRILC	center.mean	1	H
DEqMS	dlfq	Impseqrob	center.median	1	H
DEqMS	LFQ	SeqKNN	center.mean	1	H
DEqMS	LFQ	mice	No_norm	1	H
ROTS	dlfq	No_MVI	Rlr	1	H
DEqMS	dlfq	mice	center.mean	1	H
limma	top0	missForest	center.median	1	H
limma	dlfq	MinDet	center.mean	1	H
ROTS	LFQ	missForest	lossf	1	H
limma	dlfq	MinDet	lossf	1	H
DEqMS	dlfq	MinDet	lossf	1	H
DEP	dlfq	bpca	Rlr	1	H
DEqMS	LFQ	Impseqrob	No_norm	1	H
ROTS	dlfq	bpca	lossf	1	H
limma	dlfq	Impseq	quantiles	1	H
DEqMS	LFQ	Impseq	center.mean	1	H
ROTS	dlfq	Impseqrob	center.mean	1	H
DEP	LFQ	missForest	lossf	1	H
limma	dlfq	Impseqrob	center.median	1	H
proDA	LFQ	knn	lossf	1	H
DEqMS	top0	missForest	center.median	1	H
DEP	top0	Impseq	No_norm	1	H
proDA	LFQ	MinProb	lossf	1	H
limma	top3	SeqKNN	No_norm	1	H
DEP	dlfq	bpca	lossf	1	H
DEP	LFQ	nbavg	center.median	1	H
ROTS	LFQ	missForest	No_norm	1	H
ROTS	LFQ	mice	No_norm	1	H
ROTS	dlfq	knn	lossf	1	H
limma	dlfq	missForest	quantiles	1	H
ROTS	top0	missForest	lossf	1	H
limma	LFQ	Impseq	center.mean	1	H
limma	LFQ	mice	No_norm	1	H
ROTS	top0	QRILC	No_norm	1	H
ROTS	LFQ	MinDet	center.mean	1	H
ROTS	top0	MinProb	No_norm	1	H
limma	dlfq	MinDet	Rlr	1	H
limma	dlfq	knn	Rlr	1	H
DEP	LFQ	bpca	lossf	1	H
DEP	dlfq	bpca	center.mean	1	H
limma	dlfq	mice	center.median	1	H
DEqMS	LFQ	QRILC	No_norm	1	H
limma	LFQ	MinDet	Rlr	1	H
limma	dlfq	knn	lossf	1	H
DEqMS	dlfq	mice	center.median	1	H
ROTS	LFQ	SeqKNN	center.mean	1	H
DEP	LFQ	SeqKNN	center.mean	1	H
proDA	LFQ	Impseq	center.median	1	H
limma	dlfq	knn	center.mean	1	H
DEP	top0	nbavg	No_norm	1	H
limma	LFQ	QRILC	lossf	1	H
proDA	dlfq	SeqKNN	center.median	1	H
DEqMS	LFQ	Impseqrob	lossf	1	H
DEP	top0	MinProb	No_norm	1	H
DEqMS	dlfq	knn	center.median	1	H
DEqMS	dlfq	MinDet	Rlr	1	H
DEP	LFQ	Impseq	center.mean	1	H
ROTS	dlfq	Impseqrob	center.median	1	H
limma	top0	QRILC	No_norm	1	H
ROTS	LFQ	MinProb	quantiles	1	H
proDA	dlfq	Impseq	center.mean	1	H
proDA	LFQ	SeqKNN	center.mean	1	H
proDA	dlfq	bpca	center.median	1	H
DEqMS	dlfq	QRILC	lossf	1	H
ROTS	LFQ	Impseq	No_norm	1	H
DEqMS	LFQ	knn	lossf	1	H
limma	top3	MinProb	No_norm	1	H
proDA	LFQ	Impseq	center.mean	1	H
limma	LFQ	MinProb	Rlr	1	H
limma	LFQ	nbavg	center.mean	1	H
DEqMS	LFQ	mice	lossf	1	H
proDA	top0	Impseq	No_norm	1	H
DEqMS	LFQ	bpca	center.median	1	H
DEqMS	top0	Impseq	center.median	1	H
proDA	dlfq	MinProb	center.median	1	H
DEP	LFQ	knn	No_norm	1	H
limma	dlfq	SeqKNN	quantiles	1	H
ROTS	LFQ	mice	lossf	1	H
ROTS	dlfq	mice	center.median	1	H
ROTS	LFQ	QRILC	center.mean	1	H
limma	top0	missForest	Rlr	1	H
limma	LFQ	mice	lossf	2	RH
DEqMS	dlfq	QRILC	center.median	2	RH
DEP	dlfq	knn	center.median	2	RH
limma	top3	MinDet	No_norm	2	RH
limma	LFQ	bpca	center.median	2	RH
limma	top0	missForest	lossf	2	RH
proDA	dlfq	knn	center.median	2	RH
ROTS	top0	SeqKNN	center.median	2	RH
limma	LFQ	Impseqrob	No_norm	2	RH
proDA	dlfq	SeqKNN	center.mean	2	RH
DEP	dlfq	Impseqrob	lossf	2	RH
DEqMS	top0	mice	No_norm	2	RH
proDA	dlfq	MinProb	lossf	2	RH
limma	LFQ	knn	Rlr	2	RH
ROTS	top0	Impseq	No_norm	2	RH
DEP	LFQ	missForest	Rlr	2	RH
DEP	top0	MinDet	No_norm	2	RH
DEP	top0	missForest	center.median	2	RH
proDA	LFQ	QRILC	No_norm	2	RH
DEqMS	dlfq	QRILC	Rlr	2	RH
DEqMS	dlfq	Impseqrob	center.mean	2	RH
limma	dlfq	Impseqrob	center.mean	2	RH
DEP	dlfq	MinProb	center.median	2	RH
limma	top0	bpca	No_norm	2	RH
proDA	dlfq	knn	Rlr	2	RH
proDA	dlfq	MinProb	center.mean	2	RH
proDA	top0	MinProb	No_norm	2	RH
proDA	dlfq	MinProb	Rlr	2	RH
limma	dlfq	bpca	quantiles	2	RH
ROTS	LFQ	SeqKNN	quantiles	2	RH
ROTS	dlfq	bpca	center.median	2	RH
limma	LFQ	missForest	center.median	2	RH
limma	top3	QRILC	No_norm	2	RH
proDA	dlfq	mice	Rlr	2	RH
proDA	top0	SeqKNN	No_norm	2	RH
proDA	top0	MinDet	No_norm	2	RH
ROTS	dlfq	mice	center.mean	2	RH
proDA	LFQ	MinDet	Rlr	2	RH
DEP	dlfq	knn	center.mean	2	RH
proDA	dlfq	knn	lossf	2	RH
ROTS	top0	QRILC	Rlr	2	RH
ROTS	top3	MinProb	No_norm	2	RH
ROTS	dlfq	Impseq	center.median	2	RH
ROTS	top0	missForest	Rlr	2	RH
proDA	LFQ	bpca	center.median	2	RH
ROTS	dlfq	knn	center.median	2	RH
DEP	dlfq	Impseqrob	Rlr	2	RH
DEP	LFQ	nbavg	center.mean	2	RH
proDA	dlfq	bpca	center.mean	2	RH
DEP	LFQ	bpca	Rlr	2	RH
proDA	LFQ	mice	No_norm	2	RH
proDA	dlfq	MinDet	lossf	2	RH
ROTS	LFQ	MinDet	quantiles	2	RH
proDA	LFQ	missForest	center.median	2	RH
limma	top3	Impseq	No_norm	2	RH
proDA	dlfq	MinDet	center.median	2	RH
limma	LFQ	Impseqrob	lossf	2	RH
ROTS	top0	bpca	No_norm	2	RH
limma	top0	Impseq	center.median	2	RH
DEP	dlfq	Impseq	quantiles	2	RH
proDA	top3	missForest	No_norm	2	RH
proDA	dlfq	knn	center.mean	2	RH
ROTS	LFQ	nbavg	quantiles	2	RH
ROTS	dlfq	bpca	center.mean	2	RH
ROTS	top3	nbavg	Rlr	2	RH
proDA	LFQ	knn	Rlr	2	RH
DEP	top3	SeqKNN	No_norm	2	RH
DEqMS	dlfq	knn	center.mean	2	RH
DEqMS	dlfq	QRILC	center.mean	2	RH
ROTS	dlfq	nbavg	No_norm	2	RH
ROTS	top0	nbavg	Rlr	2	RH
proDA	LFQ	Impseqrob	lossf	2	RH
ROTS	dlfq	MinDet	quantiles	2	RH
limma	LFQ	MinProb	center.median	2	RH
DEP	LFQ	missForest	center.median	2	RH
proDA	LFQ	MinProb	Rlr	2	RH
DEqMS	top0	missForest	lossf	2	RH
ROTS	top0	nbavg	lossf	2	RH
DEqMS	top0	MinProb	center.median	2	RH
proDA	dlfq	mice	lossf	2	RH
DEqMS	dlfq	knn	lossf	2	RH
DEqMS	LFQ	missForest	center.median	2	RH
ROTS	dlfq	knn	center.mean	2	RH
ROTS	top3	missForest	lossf	2	RH
DEP	LFQ	bpca	center.median	2	RH
limma	LFQ	MinDet	center.median	2	RH
ROTS	dlfq	QRILC	quantiles	2	RH
ROTS	top0	missForest	center.median	2	RH
DEqMS	LFQ	nbavg	center.mean	2	RH
DEqMS	LFQ	MinProb	Rlr	2	RH
proDA	dlfq	MinDet	Rlr	2	RH
proDA	top3	SeqKNN	No_norm	2	RH
DEP	top3	nbavg	No_norm	2	RH
DEqMS	top3	QRILC	No_norm	2	RH
DEqMS	LFQ	MinDet	Rlr	2	RH
ROTS	LFQ	Impseq	lossf	2	RH
limma	dlfq	MinProb	quantiles	2	RH
DEP	top3	missForest	No_norm	2	RH
DEqMS	top0	missForest	Rlr	2	RH
DEqMS	LFQ	bpca	center.mean	2	RH
DEP	top0	Impseq	center.median	2	RH
ROTS	top0	nbavg	center.median	2	RH
DEP	dlfq	MinProb	center.mean	2	RH
proDA	LFQ	Impseqrob	No_norm	2	RH
ROTS	LFQ	missForest	center.median	2	RH
DEP	LFQ	MinProb	lossf	2	RH
DEP	dlfq	missForest	quantiles	2	RH
limma	top0	mice	No_norm	2	RH
limma	LFQ	bpca	center.mean	2	RH
DEqMS	LFQ	QRILC	lossf	2	RH
DEP	dlfq	Impseqrob	center.median	2	RH
ROTS	LFQ	Impseqrob	No_norm	2	RH
DEqMS	dlfq	Impseq	quantiles	2	RH
DEqMS	top0	MinDet	center.median	2	RH
DEqMS	dlfq	knn	Rlr	2	RH
limma	top0	nbavg	center.median	2	RH
DEP	LFQ	QRILC	No_norm	2	RH
ROTS	top0	SeqKNN	center.mean	2	RH
DEqMS	dlfq	No_MVI	lossf	2	RH
DEP	top0	SeqKNN	No_norm	2	RH
DEP	dlfq	MinDet	center.median	2	RH
proDA	LFQ	mice	lossf	2	RH
ROTS	dlfq	Impseq	center.mean	2	RH
limma	top0	missForest	center.mean	2	RH
DEP	dlfq	mice	Rlr	2	RH
ROTS	top3	missForest	Rlr	2	RH
DEP	dlfq	QRILC	center.median	2	RH
proDA	dlfq	MinDet	center.mean	2	RH
DEP	LFQ	bpca	center.mean	2	RH
limma	LFQ	knn	center.median	2	RH
limma	LFQ	SeqKNN	quantiles	2	RH
limma	top0	MinProb	center.median	2	RH
ROTS	dlfq	No_MVI	center.median	2	RH
ROTS	top3	nbavg	lossf	2	RH
DEP	LFQ	knn	lossf	2	RH
DEqMS	top3	mice	No_norm	2	RH
proDA	top0	missForest	center.median	2	RH
DEP	dlfq	mice	center.mean	2	RH
DEqMS	dlfq	No_MVI	Rlr	2	RH
DEqMS	top3	bpca	No_norm	2	RH
limma	top0	SeqKNN	center.median	2	RH
limma	LFQ	QRILC	Rlr	2	RH
proDA	top3	MinDet	No_norm	2	RH
ROTS	LFQ	Impseqrob	Rlr	2	RH
DEqMS	top0	nbavg	center.median	2	RH
proDA	dlfq	QRILC	lossf	2	RH
ROTS	LFQ	Impseqrob	lossf	2	RH
DEP	dlfq	bpca	quantiles	2	RH
DEP	top3	MinProb	No_norm	2	RH
proDA	LFQ	MinDet	center.median	2	RH
limma	LFQ	MinDet	center.mean	2	RH
ROTS	LFQ	mice	Rlr	2	RH
proDA	top0	bpca	No_norm	2	RH
DEP	LFQ	MinDet	lossf	2	RH
ROTS	top3	MinDet	No_norm	2	RH
proDA	dlfq	Impseqrob	center.median	2	RH
ROTS	LFQ	Impseq	Rlr	2	RH
ROTS	top0	missForest	center.mean	2	RH
limma	dlfq	No_MVI	Rlr	2	RH
DEqMS	top0	Impseq	center.mean	2	RH
proDA	dlfq	zero	lossf	2	RH
proDA	LFQ	knn	center.median	2	RH
ROTS	top3	nbavg	center.median	2	RH
limma	LFQ	missForest	center.mean	2	RH
DEP	dlfq	MinProb	Rlr	2	RH
proDA	LFQ	MinProb	center.median	2	RH
ROTS	LFQ	knn	center.median	2	RH
proDA	LFQ	missForest	center.mean	2	RH
DEqMS	LFQ	Impseqrob	Rlr	2	RH
ROTS	LFQ	min	No_norm	2	RH
proDA	dlfq	mice	center.mean	2	RH
DEP	top0	QRILC	No_norm	2	RH
ROTS	dlfq	Impseq	quantiles	2	RH
proDA	dlfq	zero	Rlr	2	RH
proDA	LFQ	bpca	center.mean	2	RH
proDA	top0	missForest	lossf	2	RH
DEP	dlfq	MinProb	lossf	2	RH
DEqMS	LFQ	knn	Rlr	2	RH
DEP	dlfq	No_MVI	lossf	2	RH
proDA	dlfq	QRILC	Rlr	2	RH
DEqMS	top0	missForest	center.mean	2	RH
proDA	LFQ	QRILC	lossf	2	RH
ROTS	LFQ	No_MVI	No_norm	2	RH
DEqMS	top0	Impseq	lossf	2	RH
DEP	LFQ	MinProb	center.median	2	RH
DEqMS	LFQ	No_MVI	No_norm	2	RH
ROTS	LFQ	QRILC	quantiles	2	RH
limma	top0	SeqKNN	Rlr	2	RH
ROTS	top0	nbavg	center.mean	2	RH
DEqMS	dlfq	missForest	quantiles	2	RH
limma	LFQ	MinProb	center.mean	2	RH
DEP	dlfq	mice	lossf	2	RH
limma	dlfq	No_MVI	lossf	2	RH
DEP	dlfq	QRILC	Rlr	2	RH
ROTS	top3	SeqKNN	Rlr	2	RH
DEP	LFQ	mice	No_norm	2	RH
limma	dlfq	nbavg	No_norm	2	RH
DEqMS	top0	bpca	center.median	2	RH
DEP	dlfq	knn	Rlr	2	RH
limma	LFQ	min	No_norm	2	RH
DEP	dlfq	SeqKNN	quantiles	2	RH
DEP	LFQ	knn	center.median	2	RH
limma	top0	SeqKNN	lossf	2	RH
DEP	dlfq	MinDet	center.mean	2	RH
limma	top0	nbavg	Rlr	2	RH
limma	top0	nbavg	lossf	2	RH
ROTS	top3	SeqKNN	lossf	2	RH
DEqMS	top0	SeqKNN	center.median	2	RH
limma	top0	Impseq	lossf	2	RH
DEP	dlfq	QRILC	lossf	2	RH
limma	top0	Impseq	Rlr	2	RH
ROTS	dlfq	No_MVI	center.mean	2	RH
ROTS	top3	QRILC	Rlr	2	RH
DEqMS	dlfq	bpca	quantiles	2	RH
DEqMS	LFQ	MinProb	center.median	2	RH
proDA	dlfq	No_MVI	lossf	2	RH
proDA	top0	missForest	Rlr	2	RH
limma	dlfq	min	No_norm	2	RH
limma	top3	missForest	center.median	2	RH
limma	top0	MinDet	center.median	2	RH
proDA	LFQ	zero	No_norm	2	RH
limma	LFQ	Impseqrob	Rlr	2	RH
limma	top0	Impseq	center.mean	2	RH
proDA	dlfq	No_MVI	Rlr	2	RH
limma	top3	missForest	lossf	2	RH
proDA	top3	Impseq	No_norm	2	RH
limma	top0	nbavg	center.mean	2	RH
DEP	top0	bpca	No_norm	2	RH
DEqMS	top3	missForest	center.median	2	RH
DEP	top0	missForest	lossf	2	RH
DEqMS	top0	Impseq	Rlr	2	RH
DEqMS	LFQ	missForest	center.mean	2	RH
DEP	dlfq	knn	lossf	2	RH
proDA	LFQ	MinDet	center.mean	2	RH
DEP	top3	QRILC	No_norm	2	RH
proDA	dlfq	Impseqrob	center.mean	2	RH
DEP	top0	missForest	Rlr	2	RH
ROTS	top0	Impseq	Rlr	2	RH
DEqMS	dlfq	nbavg	No_norm	2	RH
ROTS	top0	MinProb	Rlr	2	RH
ROTS	top3	QRILC	lossf	2	RH
proDA	top3	MinProb	No_norm	2	RH
DEP	LFQ	missForest	center.mean	2	RH
ROTS	LFQ	No_MVI	lossf	2	RH
limma	top0	MinProb	center.mean	2	RH
ROTS	dlfq	No_MVI	quantiles	2	RH
DEP	LFQ	mice	lossf	2	RH
limma	top3	SeqKNN	Rlr	2	RH
DEP	LFQ	MinDet	center.median	2	RH
DEqMS	LFQ	MinDet	center.median	2	RH
ROTS	dlfq	bpca	quantiles	2	RH
DEP	dlfq	Impseqrob	center.mean	2	RH
DEP	LFQ	SeqKNN	quantiles	2	RH
ROTS	LFQ	bpca	lossf	2	RH
limma	LFQ	Impseq	quantiles	2	RH
DEP	dlfq	QRILC	center.mean	2	RH
limma	LFQ	mice	Rlr	2	RH
limma	top3	mice	No_norm	2	RH
ROTS	top0	Impseq	lossf	2	RH
limma	top0	bpca	center.median	2	RH
ROTS	LFQ	knn	center.mean	2	RH
DEP	dlfq	MinDet	lossf	2	RH
proDA	dlfq	QRILC	center.median	2	RH
limma	LFQ	knn	center.mean	2	RH
ROTS	top0	MinDet	No_norm	2	RH
proDA	dlfq	mice	center.median	2	RH
ROTS	top0	MinProb	lossf	2	RH
DEqMS	top3	missForest	lossf	2	RH
DEP	LFQ	MinProb	Rlr	2	RH
limma	dlfq	MinDet	quantiles	2	RH
limma	top3	missForest	Rlr	2	RH
DEP	LFQ	knn	Rlr	2	RH
limma	top0	MinProb	lossf	2	RH
proDA	LFQ	Impseqrob	Rlr	2	RH
limma	dlfq	QRILC	quantiles	2	RH
ROTS	top0	Impseqrob	No_norm	2	RH
limma	dlfq	knn	quantiles	2	RH
DEqMS	top3	SeqKNN	Rlr	2	RH
proDA	LFQ	MinProb	center.mean	2	RH
DEqMS	top0	MinProb	center.mean	2	RH
DEqMS	LFQ	No_MVI	lossf	2	RH
limma	top3	nbavg	Rlr	2	RH
limma	top0	knn	No_norm	2	RH
DEqMS	top0	Impseqrob	No_norm	2	RH
DEP	LFQ	MinDet	Rlr	2	RH
DEP	top3	MinDet	No_norm	2	RH
proDA	LFQ	zero	lossf	2	RH
proDA	LFQ	knn	center.mean	2	RH
limma	top3	nbavg	center.median	2	RH
limma	top0	MinDet	lossf	2	RH
limma	top0	MinProb	Rlr	2	RH
ROTS	top3	MinProb	lossf	2	RH
ROTS	top3	missForest	center.median	2	RH
limma	top0	SeqKNN	center.mean	2	RH
DEP	top0	mice	No_norm	2	RH
DEP	top3	Impseq	No_norm	2	RH
DEP	top0	Impseq	center.mean	2	RH
limma	LFQ	nbavg	quantiles	2	RH
ROTS	dlfq	mice	quantiles	2	RH
ROTS	top3	nbavg	center.mean	2	RH
DEP	top0	missForest	center.mean	2	RH
DEP	dlfq	MinDet	Rlr	2	RH
DEP	dlfq	No_MVI	Rlr	2	RH
ROTS	dlfq	Impseqrob	quantiles	2	RH
DEqMS	LFQ	knn	center.median	2	RH
proDA	dlfq	nbavg	No_norm	2	RH
DEP	dlfq	mice	center.median	2	RH
DEP	dlfq	nbavg	No_norm	2	RH
ROTS	top0	No_MVI	No_norm	2	RH
limma	LFQ	No_MVI	No_norm	2	RH
DEqMS	dlfq	No_MVI	center.median	2	RH
ROTS	LFQ	bpca	No_norm	2	RH
proDA	LFQ	mice	Rlr	2	RH
limma	top3	bpca	No_norm	2	RH
ROTS	LFQ	mice	center.median	2	RH
ROTS	top3	Impseq	No_norm	2	RH
proDA	top0	Impseq	center.median	2	RH
DEqMS	top3	SeqKNN	lossf	2	RH
limma	top3	SeqKNN	lossf	2	RH
ROTS	top3	SeqKNN	center.median	2	RH
DEqMS	top0	knn	No_norm	2	RH
DEqMS	LFQ	mice	Rlr	2	RH
ROTS	LFQ	missForest	center.mean	2	RH
proDA	dlfq	QRILC	center.mean	2	RH
DEP	LFQ	Impseqrob	No_norm	2	RH
ROTS	top0	SeqKNN	quantiles	2	RH
limma	top3	nbavg	lossf	2	RH
DEP	dlfq	zero	Rlr	2	RH
proDA	top0	mice	No_norm	2	RH
DEqMS	dlfq	SeqKNN	quantiles	2	RH
limma	dlfq	Impseqrob	quantiles	2	RH
DEqMS	LFQ	MinProb	center.mean	2	RH
proDA	LFQ	No_MVI	No_norm	2	RH
limma	LFQ	QRILC	center.median	2	RH
DEP	LFQ	QRILC	lossf	2	RH
DEP	top0	nbavg	center.median	2	RH
limma	top0	missForest	quantiles	2	RH
DEP	dlfq	No_MVI	center.median	2	RH
DEqMS	top3	missForest	Rlr	2	RH
DEqMS	LFQ	MinDet	center.mean	2	RH
proDA	top0	missForest	center.mean	2	RH
proDA	LFQ	No_MVI	lossf	2	RH
limma	top3	SeqKNN	center.median	2	RH
limma	dlfq	No_MVI	center.median	2	RH
ROTS	top3	MinDet	lossf	2	RH
DEP	LFQ	Impseqrob	lossf	2	RH
DEP	LFQ	knn	center.mean	2	RH
DEqMS	top3	Impseq	center.median	2	RH
DEqMS	top0	SeqKNN	lossf	2	RH
ROTS	top3	missForest	center.mean	2	RH
ROTS	LFQ	bpca	Rlr	2	RH
proDA	top0	QRILC	No_norm	2	RH
DEqMS	top3	SeqKNN	center.median	2	RH
ROTS	top3	mice	No_norm	2	RH
DEqMS	top0	nbavg	center.mean	2	RH
limma	top3	MinDet	center.median	2	RH
DEP	LFQ	MinProb	center.mean	2	RH
limma	top0	QRILC	center.median	2	RH
ROTS	LFQ	Impseq	center.median	2	RH
DEqMS	top3	Impseqrob	No_norm	2	RH
DEqMS	top3	MinProb	center.median	2	RH
limma	top0	mice	center.median	2	RH
DEP	dlfq	MinProb	quantiles	2	RH
DEqMS	top0	SeqKNN	Rlr	2	RH
DEqMS	top0	nbavg	lossf	2	RH
limma	LFQ	No_MVI	lossf	2	RH
ROTS	top3	MinProb	Rlr	2	RH
limma	top3	MinProb	center.median	2	RH
proDA	dlfq	zero	center.median	2	RH
ROTS	top0	knn	No_norm	2	RH
DEP	top0	MinProb	center.median	2	RH
limma	top0	bpca	center.mean	2	RH
DEP	dlfq	zero	lossf	2	RH
DEP	dlfq	knn	quantiles	2	RH
ROTS	top0	Impseq	center.median	2	RH
ROTS	top0	bpca	Rlr	2	RH
limma	top3	missForest	center.mean	2	RH
limma	dlfq	mice	quantiles	2	RH
DEqMS	top0	MinDet	lossf	2	RH
DEqMS	top0	MinProb	lossf	2	RH
ROTS	LFQ	No_MVI	Rlr	2	RH
ROTS	LFQ	min	Rlr	2	RH
limma	top0	MinDet	Rlr	2	RH
DEqMS	dlfq	No_MVI	center.mean	2	RH
DEqMS	top3	missForest	center.mean	2	RH
DEqMS	top3	MinDet	center.median	2	RH
limma	top3	knn	No_norm	2	RH
DEqMS	top3	nbavg	center.median	2	RH
ROTS	dlfq	knn	quantiles	2	RH
ROTS	top3	MinDet	Rlr	2	RH
limma	top0	Impseqrob	No_norm	2	RH
DEqMS	top0	bpca	center.mean	2	RH
ROTS	LFQ	No_MVI	center.median	2	RH
ROTS	top0	nbavg	quantiles	2	RH
DEP	top3	missForest	center.median	2	RH
ROTS	LFQ	No_MVI	center.mean	2	RH
DEqMS	LFQ	knn	center.mean	2	RH
ROTS	top0	missForest	quantiles	2	RH
DEqMS	top0	mice	center.median	2	RH
DEP	LFQ	zero	No_norm	2	RH
DEqMS	top0	SeqKNN	center.mean	2	RH
DEP	LFQ	Impseq	quantiles	2	RH
limma	dlfq	No_MVI	center.mean	2	RH
proDA	top0	Impseq	Rlr	2	RH
DEP	top0	Impseq	lossf	2	RH
ROTS	top0	MinProb	center.median	2	RH
limma	top0	bpca	Rlr	2	RH
limma	LFQ	mice	center.median	2	RH
DEqMS	top3	knn	No_norm	2	RH
ROTS	top3	Impseq	Rlr	2	RH
DEP	top0	Impseq	Rlr	2	RH
DEqMS	top0	MinDet	center.mean	2	RH
proDA	LFQ	QRILC	Rlr	2	RH
DEqMS	top3	nbavg	lossf	2	RH
DEqMS	top3	Impseq	lossf	2	RH
limma	top3	nbavg	center.mean	2	RH
limma	top0	MinDet	center.mean	2	RH
limma	top3	Impseq	center.median	2	RH
proDA	top0	Impseq	lossf	2	RH
DEP	top0	bpca	center.median	2	RH
DEP	top0	MinProb	center.mean	2	RH
DEqMS	LFQ	Impseq	quantiles	2	RH
DEqMS	top3	Impseq	Rlr	2	RH
MSstats	all	TRUE	FALSE	2	RH
DEqMS	LFQ	SeqKNN	quantiles	2	RH
limma	LFQ	min	lossf	2	RH
DEqMS	top3	nbavg	Rlr	2	RH
proDA	top3	mice	No_norm	2	RH
DEqMS	LFQ	QRILC	Rlr	2	RH
DEP	LFQ	min	No_norm	2	RH
ROTS	top3	Impseq	lossf	2	RH
DEqMS	top0	nbavg	Rlr	2	RH
limma	top0	Impseq	quantiles	2	RH
DEP	dlfq	No_MVI	center.mean	2	RH
proDA	top0	SeqKNN	center.median	2	RH
proDA	dlfq	zero	center.mean	2	RH
DEP	top3	mice	No_norm	2	RH
ROTS	top3	SeqKNN	center.mean	2	RH
ROTS	top0	QRILC	lossf	2	RH
limma	LFQ	QRILC	center.mean	2	RH
limma	top3	SeqKNN	center.mean	2	RH
DEP	LFQ	No_MVI	No_norm	2	RH
DEqMS	LFQ	No_MVI	Rlr	2	RH
DEqMS	top0	MinProb	Rlr	2	RH
proDA	LFQ	zero	Rlr	2	RH
DEqMS	LFQ	min	No_norm	2	RH
DEP	LFQ	nbavg	quantiles	2	RH
DEqMS	dlfq	MinProb	quantiles	2	RH
ROTS	top0	mice	No_norm	2	RH
DEqMS	top0	QRILC	center.median	2	RH
DEP	LFQ	zero	lossf	2	RH
DEP	top0	knn	No_norm	2	RH
DEP	top0	nbavg	center.mean	2	RH
proDA	top3	QRILC	No_norm	2	RH
DEqMS	top0	No_MVI	No_norm	2	RH
ROTS	top3	MinProb	center.median	2	RH
ROTS	LFQ	mice	center.mean	2	RH
proDA	top0	Impseq	center.mean	2	RH
proDA	LFQ	No_MVI	Rlr	2	RH
DEP	LFQ	No_MVI	lossf	2	RH
proDA	top3	bpca	No_norm	2	RH
MSstats	all	FALSE	FALSE	2	RH
DEqMS	top0	bpca	Rlr	2	RH
ROTS	top0	Impseq	center.mean	2	RH
limma	LFQ	missForest	quantiles	2	RH
DEP	top0	missForest	quantiles	2	RH
DEqMS	top3	SeqKNN	center.mean	2	RH
ROTS	top0	bpca	lossf	2	RH
ttest	LFQ	MinDet	No_norm	2	RH
limma	top0	QRILC	lossf	2	RH
proDA	top3	missForest	lossf	2	RH
limma	top3	MinProb	Rlr	2	RH
limma	top3	MinDet	Rlr	2	RH
limma	top3	Impseq	Rlr	2	RH
limma	top0	nbavg	quantiles	2	RH
DEqMS	LFQ	mice	center.median	2	RH
limma	LFQ	No_MVI	Rlr	2	RH
ROTS	top3	knn	No_norm	2	RH
DEP	top0	nbavg	Rlr	2	RH
limma	top3	Impseq	lossf	2	RH
limma	top0	QRILC	Rlr	2	RH
limma	top0	QRILC	center.mean	2	RH
DEP	LFQ	QRILC	center.median	2	RH
proDA	LFQ	mice	center.median	2	RH
proDA	dlfq	No_MVI	center.median	2	RH
proDA	top3	missForest	center.median	2	RH
proDA	top0	bpca	center.median	2	RH
proDA	top0	SeqKNN	lossf	2	RH
ROTS	top3	MinDet	center.median	2	RH
DEP	top0	MinDet	center.median	2	RH
limma	dlfq	min	center.median	2	RH
ROTS	top3	bpca	No_norm	2	RH
limma	top3	Impseqrob	No_norm	2	RH
proDA	top0	MinDet	center.median	2	RH
DEP	LFQ	MinDet	center.mean	2	RH
DEP	top3	bpca	No_norm	2	RH
DEqMS	top3	MinProb	center.mean	2	RH
DEP	LFQ	Impseqrob	Rlr	2	RH
DEP	top0	nbavg	lossf	2	RH
proDA	top0	MinDet	lossf	2	RH
DEqMS	top3	Impseq	center.mean	2	RH
limma	top3	MinDet	center.mean	2	RH
proDA	top3	SeqKNN	Rlr	2	RH
ROTS	top0	bpca	center.median	2	RH
DEP	top0	SeqKNN	center.median	2	RH
DEqMS	top3	nbavg	center.mean	2	RH
DEP	dlfq	min	No_norm	2	RH
DEP	LFQ	mice	Rlr	2	RH
ROTS	top3	Impseq	center.median	2	RH
DEP	top3	missForest	center.mean	2	RH
DEP	LFQ	QRILC	Rlr	2	RH
limma	top0	bpca	lossf	2	RH
limma	top3	MinProb	center.mean	2	RH
ROTS	top3	missForest	quantiles	2	RH
proDA	top0	knn	No_norm	2	RH
proDA	top0	MinProb	center.median	2	RH
proDA	top3	SeqKNN	lossf	2	RH
DEP	top3	SeqKNN	center.mean	2	RH
proDA	LFQ	QRILC	center.median	2	RH
DEP	top0	SeqKNN	Rlr	2	RH
proDA	top3	missForest	Rlr	2	RH
DEqMS	top0	MinDet	Rlr	2	RH
limma	top0	mice	center.mean	2	RH
DEP	top0	Impseq	quantiles	2	RH
limma	top0	mice	lossf	2	RH
DEP	top3	nbavg	center.median	2	RH
ROTS	top0	MinProb	center.mean	2	RH
limma	top0	min	No_norm	2	RH
ROTS	top0	QRILC	center.median	2	RH
ROTS	top3	No_MVI	No_norm	2	RH
DEP	dlfq	Impseqrob	quantiles	2	RH
limma	top3	MinProb	lossf	2	RH
limma	LFQ	Impseqrob	center.median	2	RH
DEqMS	top3	MinProb	Rlr	2	RH
proDA	dlfq	No_MVI	center.mean	2	RH
DEP	top3	SeqKNN	Rlr	2	RH
proDA	top0	SeqKNN	Rlr	2	RH
DEqMS	dlfq	min	No_norm	2	RH
DEqMS	LFQ	Impseqrob	center.median	2	RH
ROTS	LFQ	min	lossf	2	RH
limma	LFQ	MinProb	quantiles	2	RH
DEqMS	top0	bpca	lossf	2	RH
DEP	top3	SeqKNN	lossf	2	RH
DEP	LFQ	missForest	quantiles	2	RH
ROTS	top3	Impseqrob	No_norm	2	RH
DEP	dlfq	QRILC	quantiles	2	RH
DEP	top0	mice	center.median	2	RH
ROTS	LFQ	Impseq	quantiles	2	RH
DEP	LFQ	No_MVI	Rlr	2	RH
DEP	top0	SeqKNN	center.mean	2	RH
limma	top3	QRILC	center.median	2	RH
DEP	top3	knn	No_norm	2	RH
DEP	top0	MinProb	lossf	2	RH
DEqMS	LFQ	QRILC	center.median	2	RH
DEqMS	top3	MinProb	lossf	2	RH
ROTS	top0	mice	Rlr	2	RH
DEqMS	top3	MinDet	center.mean	2	RH
DEP	top3	SeqKNN	center.median	2	RH
ROTS	top0	MinDet	Rlr	2	RH
DEP	top0	Impseqrob	No_norm	2	RH
proDA	top0	SeqKNN	center.mean	2	RH
DEP	top0	SeqKNN	lossf	2	RH
ROTS	top0	MinDet	quantiles	2	RH
DEqMS	top3	MinDet	Rlr	2	RH
limma	top3	Impseq	center.mean	2	RH
DEP	dlfq	mice	quantiles	2	RH
limma	LFQ	bpca	quantiles	2	RH
DEP	top0	MinProb	Rlr	2	RH
ROTS	top0	No_MVI	Rlr	2	RH
limma	top0	MinProb	quantiles	2	RH
DEP	LFQ	zero	Rlr	2	RH
limma	top3	MinDet	lossf	2	RH
ROTS	LFQ	Impseq	center.mean	2	RH
limma	top0	mice	Rlr	2	RH
DEP	top3	Impseqrob	No_norm	2	RH
DEP	top3	missForest	lossf	2	RH
DEP	LFQ	mice	center.median	2	RH
DEqMS	top0	mice	center.mean	2	RH
DEP	dlfq	MinDet	quantiles	2	RH
ROTS	top0	bpca	center.mean	2	RH
DEP	top0	QRILC	center.median	2	RH
proDA	top3	SeqKNN	center.median	2	RH
limma	LFQ	mice	center.mean	2	RH
proDA	top0	Impseqrob	No_norm	2	RH
limma	LFQ	min	Rlr	2	RH
ROTS	top3	SeqKNN	quantiles	2	RH
ROTS	LFQ	bpca	center.median	2	RH
DEqMS	top3	No_MVI	No_norm	2	RH
DEP	top0	MinDet	center.mean	2	RH
proDA	top3	knn	No_norm	2	RH
DEqMS	top0	QRILC	center.mean	2	RH
ROTS	top3	nbavg	quantiles	2	RH
limma	top3	QRILC	Rlr	2	RH
ROTS	top0	Impseqrob	Rlr	2	RH
limma	top0	SeqKNN	quantiles	2	RH
DEqMS	top0	mice	lossf	2	RH
ROTS	LFQ	missForest	quantiles	2	RH
proDA	top0	bpca	center.mean	2	RH
DEP	top3	nbavg	Rlr	2	RH
DEqMS	top3	bpca	center.median	2	RH
limma	dlfq	nbavg	Rlr	2	RH
ROTS	top0	QRILC	center.mean	2	RH
limma	dlfq	nbavg	lossf	2	RH
ttest	dlfq	MinProb	No_norm	2	RH
ROTS	top0	mice	center.median	2	RH
limma	top0	No_MVI	No_norm	2	RH
limma	LFQ	knn	quantiles	2	RH
DEqMS	dlfq	Impseqrob	quantiles	2	RH
limma	dlfq	min	center.mean	2	RH
DEP	LFQ	Impseqrob	center.median	2	RH
ttest	LFQ	SeqKNN	lossf	2	RH
proDA	top3	Impseqrob	No_norm	2	RH
DEqMS	top0	QRILC	lossf	2	RH
ROTS	top0	Impseq	quantiles	2	RH
limma	top3	QRILC	lossf	2	RH
SAM	dlfq	QRILC	No_norm	2	RH
DEP	top0	bpca	center.mean	2	RH
ROTS	top3	MinProb	quantiles	2	RH
limma	LFQ	min	center.median	2	RH
DEP	top3	missForest	Rlr	2	RH
ROTS	LFQ	knn	quantiles	2	RH
ROTS	top3	Impseqrob	Rlr	2	RH
ROTS	top3	QRILC	center.median	2	RH
proDA	top0	MinProb	center.mean	2	RH
ROTS	top0	MinDet	lossf	2	RH
ROTS	LFQ	mice	quantiles	2	RH
DEP	top3	MinDet	center.median	2	RH
limma	top3	bpca	center.median	2	RH
ttest	LFQ	MinProb	No_norm	2	RH
proDA	top3	nbavg	center.median	2	RH
proDA	LFQ	QRILC	center.mean	2	RH
ROTS	dlfq	min	No_norm	2	RH
ttest	LFQ	SeqKNN	No_norm	2	RH
ROTS	top3	MinProb	center.mean	2	RH
ROTS	top3	bpca	Rlr	2	RH
limma	top3	missForest	quantiles	2	RH
DEP	top0	No_MVI	No_norm	2	RH
DEqMS	top3	MinDet	lossf	2	RH
DEP	top0	nbavg	quantiles	2	RH
proDA	top3	missForest	center.mean	2	RH
DEP	top3	nbavg	lossf	2	RH
DEP	top3	nbavg	center.mean	2	RH
DEP	top3	MinProb	center.median	2	RH
proDA	top0	MinProb	lossf	2	RH
proDA	top0	mice	center.median	2	RH
DEP	LFQ	mice	center.mean	2	RH
DEqMS	top0	QRILC	Rlr	2	RH
DEP	top0	MinDet	Rlr	2	RH
limma	LFQ	Impseqrob	center.mean	2	RH
DEP	top3	MinDet	center.mean	2	RH
proDA	LFQ	Impseqrob	center.median	2	RH
ROTS	top0	QRILC	quantiles	2	RH
ROTS	LFQ	bpca	center.mean	2	RH
proDA	top3	Impseq	lossf	2	RH
proDA	top3	Impseq	center.median	2	RH
DEqMS	LFQ	nbavg	quantiles	2	RH
ROTS	top0	mice	lossf	2	RH
limma	top3	min	No_norm	2	RH
ROTS	top0	Impseqrob	lossf	2	RH
DEqMS	LFQ	mice	center.mean	2	RH
DEqMS	top3	mice	center.median	2	RH
DEqMS	LFQ	Impseqrob	center.mean	2	RH
ROTS	dlfq	nbavg	center.median	2	RH
DEqMS	dlfq	nbavg	lossf	2	RH
proDA	top3	SeqKNN	center.mean	2	RH
DEqMS	top3	bpca	Rlr	2	RH
DEP	top0	MinDet	lossf	2	RH
limma	top3	QRILC	center.mean	2	RH
ROTS	top3	Impseqrob	lossf	2	RH
ROTS	dlfq	nbavg	lossf	2	RH
DEqMS	LFQ	QRILC	center.mean	2	RH
DEP	top0	bpca	Rlr	2	RH
proDA	top0	bpca	Rlr	2	RH
proDA	top0	zero	No_norm	2	RH
ttest	dlfq	MinDet	No_norm	2	RH
limma	dlfq	No_MVI	quantiles	2	RH
proDA	dlfq	nbavg	lossf	2	RH
ROTS	top0	No_MVI	lossf	2	RH
DEP	dlfq	nbavg	lossf	2	RH
DEP	dlfq	nbavg	Rlr	2	RH
proDA	top3	MinDet	center.median	2	RH
DEqMS	top0	mice	Rlr	2	RH
ROTS	LFQ	No_MVI	quantiles	2	RH
proDA	LFQ	mice	center.mean	2	RH
limma	top3	mice	center.median	2	RH
limma	dlfq	min	lossf	2	RH
proDA	top3	Impseq	Rlr	2	RH
limma	dlfq	zero	No_norm	2	RH
DEqMS	top3	mice	lossf	2	RH
limma	top3	mice	lossf	2	RH
proDA	top0	MinProb	Rlr	2	RH
limma	top3	nbavg	quantiles	2	RH
ROTS	LFQ	zero	center.median	2	RH
DEP	LFQ	Impseqrob	center.mean	2	RH
proDA	top0	MinDet	Rlr	2	RH
DEP	dlfq	No_MVI	quantiles	2	RH
limma	LFQ	MinDet	quantiles	2	RH
limma	LFQ	No_MVI	center.median	2	RH
DEqMS	LFQ	No_MVI	center.median	2	RH
DEqMS	LFQ	min	lossf	2	RH
ROTS	dlfq	nbavg	Rlr	2	RH
limma	top0	MinDet	quantiles	2	RH
DEqMS	dlfq	mice	quantiles	2	RH
SAM	LFQ	QRILC	No_norm	2	RH
DEqMS	LFQ	missForest	quantiles	2	RH
ROTS	top0	mice	center.mean	2	RH
limma	top0	bpca	quantiles	2	RH
DEqMS	dlfq	MinDet	quantiles	2	RH
proDA	top0	MinDet	center.mean	2	RH
proDA	top0	bpca	lossf	2	RH
limma	top3	bpca	Rlr	2	RH
limma	top0	knn	center.median	2	RH
proDA	top3	MinDet	Rlr	2	RH
ttest	dlfq	missForest	No_norm	2	RH
proDA	dlfq	nbavg	Rlr	2	RH
limma	dlfq	min	Rlr	2	RH
DEqMS	top3	bpca	center.mean	2	RH
ttest	dlfq	Impseq	No_norm	2	RH
proDA	LFQ	zero	center.median	2	RH
DEqMS	top3	bpca	lossf	2	RH
ttest	dlfq	bpca	No_norm	2	RH
proDA	LFQ	Impseqrob	center.mean	2	RH
limma	dlfq	nbavg	center.median	2	RH
DEP	LFQ	QRILC	center.mean	2	RH
DEqMS	dlfq	nbavg	Rlr	2	RH
ROTS	LFQ	Impseqrob	quantiles	2	RH
limma	LFQ	zero	No_norm	2	RH
ROTS	dlfq	MLE	No_norm	2	RH
DEP	LFQ	min	lossf	2	RH
SAM	dlfq	MinDet	No_norm	2	RH
limma	top3	No_MVI	No_norm	2	RH
ttest	LFQ	MinDet	lossf	2	RH
DEP	dlfq	min	center.median	2	RH
proDA	LFQ	No_MVI	center.median	2	RH
DEP	top0	QRILC	center.mean	2	RH
ROTS	LFQ	Impseqrob	center.mean	2	RH
DEqMS	top0	missForest	quantiles	2	RH
SAM	LFQ	MinProb	No_norm	2	RH
limma	LFQ	min	center.mean	2	RH
DEP	top0	mice	center.mean	2	RH
DEqMS	dlfq	Impseq	MBQN	2	RH
DEP	LFQ	bpca	quantiles	2	RH
DEP	top3	Impseq	center.median	2	RH
DEP	top0	MinProb	quantiles	2	RH
SAM	dlfq	MinProb	No_norm	2	RH
ROTS	LFQ	Impseqrob	center.median	2	RH
ttest	LFQ	nbavg	lossf	2	RH
DEP	top3	MinProb	center.mean	2	RH
ttest	dlfq	SeqKNN	No_norm	2	RH
limma	top3	bpca	center.mean	2	RH
limma	top3	mice	Rlr	2	RH
ROTS	dlfq	nbavg	center.mean	2	RH
proDA	top3	MinProb	center.median	2	RH
DEqMS	top0	Impseq	quantiles	2	RH
DEqMS	top3	QRILC	Rlr	2	RH
ROTS	top3	No_MVI	lossf	2	RH
DEqMS	top3	QRILC	center.median	2	RH
DEP	top0	QRILC	Rlr	2	RH
proDA	top3	nbavg	center.mean	2	RH
limma	top3	bpca	lossf	2	RH
ROTS	top3	Impseq	center.mean	2	RH
DEP	top3	MinProb	Rlr	2	RH
DEqMS	top3	mice	Rlr	2	RH
proDA	top0	mice	lossf	2	RH
SAM	dlfq	missForest	No_norm	2	RH
DEP	LFQ	MinProb	quantiles	2	RH
DEP	top3	Impseq	center.mean	2	RH
limma	dlfq	nbavg	center.mean	2	RH
DEP	top0	QRILC	lossf	2	RH
DEqMS	dlfq	knn	quantiles	2	RH
ROTS	top3	QRILC	center.mean	2	RH
DEP	top0	min	No_norm	2	RH
limma	dlfq	min	quantiles	2	RH
DEP	top3	bpca	center.median	2	RH
DEP	top3	No_MVI	No_norm	2	RH
DEP	top0	bpca	lossf	2	RH
DEP	LFQ	No_MVI	center.median	2	RH
DEP	top0	zero	No_norm	2	RH
ROTS	top3	mice	Rlr	2	RH
ROTS	top3	MinDet	center.mean	2	RH
DEqMS	dlfq	missForest	MBQN	2	RH
DEqMS	top3	QRILC	lossf	2	RH
ROTS	top3	knn	center.median	2	RH
proDA	top0	mice	center.mean	2	RH
DEP	top3	MinProb	lossf	2	RH
limma	top0	knn	center.mean	2	RH
DEP	top3	Impseq	Rlr	2	RH
limma	top0	QRILC	quantiles	2	RH
limma	top3	knn	center.median	2	RH
DEqMS	top0	Impseqrob	center.median	2	RH
DEP	top0	knn	center.median	2	RH
DEP	top3	missForest	quantiles	2	RH
DEqMS	top0	knn	center.median	2	RH
ttest	LFQ	MinProb	lossf	2	RH
DEqMS	dlfq	QRILC	quantiles	2	RH
ROTS	top0	knn	center.median	2	RH
proDA	LFQ	min	Rlr	2	RH
DEP	dlfq	nbavg	center.median	2	RH
ROTS	top3	bpca	lossf	2	RH
ttest	dlfq	knn	No_norm	2	RH
ROTS	top0	bpca	quantiles	2	RH
DEqMS	top3	mice	center.mean	2	RH
limma	LFQ	QRILC	quantiles	2	RH
ROTS	top3	No_MVI	Rlr	2	RH
ROTS	top0	mice	quantiles	2	RH
DEqMS	LFQ	bpca	quantiles	2	RH
limma	top3	mice	center.mean	2	RH
DEP	top3	Impseq	lossf	2	RH
proDA	top0	No_MVI	No_norm	2	RH
DEP	top0	mice	lossf	2	RH
proDA	top3	MinDet	lossf	2	RH
DEqMS	dlfq	nbavg	center.median	2	RH
proDA	top3	Impseq	center.mean	2	RH
ROTS	top0	MinDet	center.median	2	RH
limma	top3	MinProb	quantiles	2	RH
proDA	top3	MinDet	center.mean	2	RH
ROTS	top3	MinDet	quantiles	2	RH
limma	top0	Impseqrob	center.median	2	RH
ROTS	top3	bpca	center.median	2	RH
limma	LFQ	mice	quantiles	2	RH
ROTS	top0	Impseqrob	center.median	2	RH
proDA	top3	MinProb	center.mean	2	RH
limma	top3	SeqKNN	quantiles	2	RH
ROTS	top0	No_MVI	center.median	2	RH
ROTS	top0	knn	lossf	2	RH
ttest	LFQ	nbavg	No_norm	2	RH
ROTS	top0	knn	Rlr	2	RH
ROTS	top3	Impseqrob	center.mean	2	RH
ttest	LFQ	Impseq	No_norm	2	RH
ttest	LFQ	Impseq	lossf	2	RH
DEP	LFQ	No_MVI	center.mean	2	RH
DEP	top3	bpca	center.mean	2	RH
DEP	top3	mice	center.median	2	RH
proDA	LFQ	No_MVI	center.mean	2	RH
limma	LFQ	No_MVI	center.mean	2	RH
SAM	LFQ	QRILC	lossf	2	RH
ROTS	top0	min	No_norm	2	RH
limma	top0	Impseqrob	lossf	2	RH
DEP	LFQ	knn	quantiles	2	RH
limma	top0	min	center.median	2	RH
ttest	LFQ	bpca	No_norm	2	RH
ROTS	top3	mice	lossf	2	RH
proDA	top3	MinProb	Rlr	2	RH
limma	dlfq	MLE	No_norm	2	RH
limma	top0	Impseqrob	Rlr	2	RH
DEqMS	LFQ	No_MVI	center.mean	2	RH
DEP	top0	SeqKNN	quantiles	2	RH
DEP	top0	bpca	quantiles	2	RH
SAM	dlfq	SeqKNN	No_norm	2	RH
ROTS	LFQ	zero	No_norm	2	RH
ttest	LFQ	missForest	No_norm	2	RH
limma	dlfq	zero	center.median	2	RH
DEP	top3	MinDet	Rlr	2	RH
ROTS	LFQ	bpca	quantiles	2	RH
DEP	dlfq	min	center.mean	2	RH
ROTS	top3	QRILC	quantiles	2	RH
limma	top0	knn	lossf	2	RH
SAM	dlfq	mice	No_norm	2	RH
DEqMS	top0	min	No_norm	2	RH
ROTS	LFQ	min	quantiles	2	RH
proDA	LFQ	zero	center.mean	2	RH
DEqMS	top3	missForest	quantiles	2	RH
limma	top3	Impseq	quantiles	2	RH
limma	LFQ	Impseqrob	quantiles	2	RH
ROTS	top3	knn	center.mean	2	RH
limma	top0	knn	Rlr	2	RH
DEP	top3	QRILC	center.median	2	RH
SAM	LFQ	nbavg	No_norm	2	RH
proDA	top0	mice	Rlr	2	RH
ttest	LFQ	knn	No_norm	2	RH
proDA	top3	MinProb	lossf	2	RH
DEqMS	dlfq	bpca	MBQN	2	RH
DEqMS	dlfq	min	center.median	2	RH
proDA	top3	bpca	center.median	2	RH
SAM	LFQ	MinProb	lossf	2	RH
proDA	top0	QRILC	center.median	2	RH
limma	top0	mice	quantiles	2	RH
DEqMS	dlfq	No_MVI	quantiles	2	RH
limma	dlfq	SeqKNN	MBQN	2	RH
DEP	dlfq	MLE	No_norm	2	RH
DEP	top3	MinDet	lossf	2	RH
DEqMS	top3	QRILC	center.mean	2	RH
ttest	LFQ	missForest	lossf	2	RH
DEP	top3	SeqKNN	quantiles	2	RH
DEqMS	dlfq	nbavg	center.mean	2	RH
SAM	LFQ	SeqKNN	No_norm	2	RH
DEqMS	LFQ	MinProb	quantiles	2	RH
ROTS	top0	Impseqrob	center.mean	2	RH
DEP	dlfq	nbavg	center.mean	2	RH
ROTS	top3	knn	lossf	2	RH
ROTS	top3	Impseqrob	center.median	2	RH
ttest	dlfq	Impseq	center.median	2	RH
ROTS	top3	knn	Rlr	2	RH
DEqMS	top3	knn	center.median	2	RH
proDA	top3	mice	lossf	2	RH
DEqMS	top0	nbavg	quantiles	2	RH
ROTS	dlfq	min	center.median	2	RH
SAM	dlfq	QRILC	center.median	2	RH
DEP	dlfq	SeqKNN	MBQN	2	RH
DEP	top0	mice	Rlr	2	RH
proDA	top3	bpca	Rlr	2	RH
limma	LFQ	zero	center.median	2	RH
SAM	dlfq	knn	No_norm	2	RH
DEqMS	top0	Impseqrob	lossf	2	RH
proDA	top3	mice	center.median	2	RH
limma	top3	knn	center.mean	2	RH
DEqMS	top3	Impseqrob	center.median	2	RH
DEP	LFQ	min	Rlr	2	RH
limma	top3	Impseqrob	center.median	2	RH
ttest	LFQ	bpca	lossf	2	RH
ttest	LFQ	SeqKNN	Rlr	2	RH
limma	top3	knn	Rlr	2	RH
ttest	dlfq	MinProb	center.median	2	RH
DEP	top0	Impseqrob	center.median	2	RH
SAM	dlfq	missForest	center.median	2	RH
DEP	top3	min	No_norm	2	RH
DEqMS	dlfq	SeqKNN	MBQN	2	RH
SAM	dlfq	nbavg	No_norm	2	RH
DEP	top3	QRILC	Rlr	2	RH
DEP	LFQ	min	center.median	2	RH
ttest	LFQ	MinDet	Rlr	2	RH
limma	dlfq	missForest	MBQN	2	RH
limma	top3	Impseqrob	Rlr	2	RH
SAM	dlfq	No_MVI	No_norm	2	RH
DEP	LFQ	mice	quantiles	2	RH
proDA	dlfq	nbavg	center.median	2	RH
limma	top0	Impseqrob	center.mean	2	RH
DEP	LFQ	MinDet	quantiles	2	RH
ROTS	dlfq	nbavg	quantiles	2	RH
DEP	top3	QRILC	lossf	2	RH
limma	top3	knn	lossf	2	RH
limma	top0	min	center.mean	2	RH
DEqMS	top0	Impseqrob	Rlr	2	RH
limma	LFQ	zero	lossf	2	RH
DEP	top3	Impseq	quantiles	2	RH
DEqMS	LFQ	knn	quantiles	2	RH
proDA	dlfq	nbavg	center.mean	2	RH
SAM	dlfq	QRILC	center.mean	2	RH
ROTS	top0	knn	center.mean	2	RH
DEqMS	top0	MinProb	quantiles	2	RH
DEqMS	LFQ	min	Rlr	2	RH
proDA	top3	No_MVI	No_norm	2	RH
ttest	LFQ	min	No_norm	2	RH
proDA	top0	knn	center.median	2	RH
DEqMS	top0	No_MVI	center.median	2	RH
SAM	LFQ	missForest	No_norm	2	RH
ttest	dlfq	mice	No_norm	2	RH
SAM	dlfq	MinDet	center.median	2	RH
DEP	dlfq	missForest	MBQN	2	RH
ROTS	top3	bpca	center.mean	2	RH
SAM	top3	QRILC	No_norm	2	RH
DEP	top3	QRILC	center.mean	2	RH
limma	top3	MinDet	quantiles	2	RH
DEP	top0	knn	center.mean	2	RH
ttest	dlfq	Impseqrob	No_norm	2	RH
SAM	top0	QRILC	No_norm	2	RH
ttest	dlfq	missForest	center.median	2	RH
limma	top3	Impseqrob	lossf	2	RH
DEP	top3	knn	center.median	2	RH
limma	dlfq	Impseq	MBQN	2	RH
proDA	top3	zero	No_norm	2	RH
DEqMS	LFQ	zero	No_norm	2	RH
DEqMS	top0	Impseqrob	center.mean	2	RH
proDA	top3	mice	Rlr	2	RH
DEqMS	top3	Impseqrob	Rlr	2	RH
proDA	top0	QRILC	center.mean	2	RH
SAM	dlfq	MinDet	center.mean	2	RH
DEqMS	top3	nbavg	quantiles	2	RH
proDA	top0	QRILC	lossf	2	RH
DEqMS	top0	knn	center.mean	2	RH
DEqMS	LFQ	min	center.median	2	RH
DEP	top3	MinProb	quantiles	2	RH
ttest	LFQ	nbavg	Rlr	2	RH
DEP	top3	mice	lossf	2	RH
limma	top0	No_MVI	center.median	2	RH
limma	LFQ	min	quantiles	2	RH
proDA	top3	bpca	lossf	2	RH
ROTS	top3	Impseq	quantiles	2	RH
proDA	top3	bpca	center.mean	2	RH
SAM	dlfq	MinProb	center.median	2	RH
DEqMS	top3	Impseqrob	lossf	2	RH
DEP	dlfq	Impseq	MBQN	2	RH
DEP	top3	mice	center.mean	2	RH
SAM	dlfq	MinProb	center.mean	2	RH
SAM	dlfq	Impseqrob	No_norm	2	RH
ROTS	top0	No_MVI	center.mean	2	RH
limma	top0	min	quantiles	2	RH
DEP	top3	nbavg	quantiles	2	RH
DEqMS	dlfq	min	center.mean	2	RH
DEqMS	top3	min	No_norm	2	RH
DEqMS	dlfq	zero	No_norm	2	RH
ROTS	top0	Impseqrob	quantiles	2	RH
DEP	dlfq	min	lossf	2	RH
DEP	top0	No_MVI	center.median	2	RH
limma	top3	min	center.median	2	RH
DEP	LFQ	min	center.mean	2	RH
DEP	top3	zero	No_norm	2	RH
DEqMS	top3	Impseq	quantiles	2	RH
ROTS	top3	mice	center.median	2	RH
ROTS	top3	No_MVI	center.median	2	RH
limma	LFQ	nbavg	MBQN	2	RH
DEqMS	top3	Impseqrob	center.mean	2	RH
limma	top3	Impseqrob	center.mean	2	RH
ttest	dlfq	min	No_norm	2	RH
proDA	top0	knn	center.mean	2	RH
limma	top3	QRILC	quantiles	2	RH
proDA	top3	mice	center.mean	2	RH
DEP	top0	Impseqrob	center.mean	2	RH
DEP	top3	bpca	Rlr	2	RH
proDA	top3	knn	center.median	2	RH
ttest	LFQ	SeqKNN	center.median	2	RH
proDA	top0	QRILC	Rlr	2	RH
DEP	top3	bpca	lossf	2	RH
DEP	top3	Impseqrob	center.median	2	RH
proDA	top3	QRILC	center.median	2	RH
DEP	dlfq	min	Rlr	2	RH
ttest	dlfq	QRILC	No_norm	2	RH
ttest	dlfq	knn	center.median	2	RH
SAM	top0	MinDet	No_norm	2	RH
DEqMS	top0	missForest	MBQN	2	RH
ttest	LFQ	knn	lossf	2	RH
DEqMS	top0	bpca	quantiles	2	RH
DEP	LFQ	QRILC	quantiles	2	RH
limma	LFQ	SeqKNN	max	2	RH
ttest	dlfq	MinDet	center.median	2	RH
SAM	top0	MinProb	No_norm	2	RH
ttest	LFQ	MinProb	Rlr	2	RH
ttest	LFQ	Impseq	Rlr	2	RH
ROTS	dlfq	min	center.mean	2	RH
limma	top0	min	lossf	2	RH
DEqMS	LFQ	MinDet	quantiles	2	RH
limma	LFQ	SeqKNN	MBQN	2	RH
ROTS	top0	MinDet	center.mean	2	RH
ttest	LFQ	SeqKNN	center.mean	2	RH
DEqMS	dlfq	min	lossf	2	RH
limma	dlfq	nbavg	quantiles	2	RH
ttest	dlfq	Impseq	center.mean	2	RH
DEP	top0	MinDet	quantiles	2	RH
limma	top0	knn	quantiles	2	RH
proDA	top0	Impseqrob	center.median	2	RH
DEqMS	top0	SeqKNN	quantiles	2	RH
limma	top3	bpca	quantiles	2	RH
DEP	top0	Impseqrob	lossf	2	RH
DEP	LFQ	SeqKNN	MBQN	2	RH
DEP	top0	QRILC	quantiles	2	RH
DEqMS	top0	knn	lossf	2	RH
limma	top0	No_MVI	Rlr	2	RH
ROTS	top3	mice	center.mean	2	RH
DEqMS	top3	knn	center.mean	2	RH
DEqMS	top3	knn	Rlr	2	RH
SAM	dlfq	missForest	center.mean	2	RH
DEP	top0	Impseqrob	Rlr	2	RH
proDA	top3	QRILC	Rlr	2	RH
limma	top0	No_MVI	center.mean	2	RH
DEP	top3	knn	center.mean	2	RH
limma	top0	No_MVI	lossf	2	RH
limma	dlfq	zero	center.mean	2	RH
DEqMS	top3	MinProb	quantiles	2	RH
limma	top0	min	Rlr	2	RH
ttest	LFQ	bpca	Rlr	2	RH
ttest	LFQ	knn	center.mean	2	RH
proDA	top3	QRILC	lossf	2	RH
limma	LFQ	Impseq	max	2	RH
proDA	top0	Impseqrob	lossf	2	RH
DEP	LFQ	zero	center.median	2	RH
limma	LFQ	zero	center.mean	2	RH
ROTS	top3	knn	quantiles	2	RH
ttest	dlfq	SeqKNN	center.median	2	RH
SAM	dlfq	Impseq	No_norm	2	RH
ttest	dlfq	MinProb	center.mean	2	RH
DEqMS	dlfq	MLE	No_norm	2	RH
limma	dlfq	QRILC	max	2	RH
SAM	dlfq	QRILC	Rlr	2	RH
DEqMS	top3	knn	lossf	2	RH
DEP	LFQ	nbavg	MBQN	2	RH
ttest	LFQ	missForest	Rlr	2	RH
limma	LFQ	bpca	max	2	RH
ttest	LFQ	nbavg	center.median	2	RH
limma	dlfq	knn	max	2	RH
SAM	dlfq	QRILC	lossf	2	RH
ttest	LFQ	MinDet	center.median	2	RH
DEqMS	LFQ	Impseqrob	quantiles	2	RH
DEqMS	dlfq	Impseqrob	MBQN	2	RH
proDA	dlfq	SeqKNN	MBQN	2	RH
DEP	top0	min	center.median	2	RH
SAM	top3	MinDet	No_norm	2	RH
limma	top0	zero	No_norm	2	RH
DEqMS	top3	SeqKNN	quantiles	2	RH
ttest	LFQ	mice	No_norm	2	RH
ttest	LFQ	knn	Rlr	2	RH
DEqMS	top0	No_MVI	center.mean	2	RH
DEP	top0	knn	lossf	2	RH
limma	LFQ	QRILC	max	2	RH
limma	dlfq	zero	lossf	2	RH
DEqMS	dlfq	min	Rlr	2	RH
DEP	top0	knn	Rlr	2	RH
limma	LFQ	MinDet	max	2	RH
DEP	dlfq	min	quantiles	2	RH
DEqMS	LFQ	nbavg	MBQN	2	RH
limma	dlfq	missForest	div.mean	2	RH
DEP	dlfq	nbavg	quantiles	2	RH
DEP	LFQ	No_MVI	quantiles	2	RH
SAM	LFQ	SeqKNN	lossf	2	RH
DEP	top0	No_MVI	center.mean	2	RH
limma	LFQ	MinProb	max	2	RH
limma	dlfq	missForest	sum	2	RH
ttest	LFQ	MinDet	center.mean	2	RH
limma	LFQ	nbavg	max	2	RH
limma	LFQ	No_MVI	quantiles	2	RH
DEqMS	top0	knn	Rlr	2	RH
limma	dlfq	Impseq	max	2	RH
ROTS	dlfq	SeqKNN	MBQN	2	RH
DEqMS	LFQ	mice	quantiles	2	RH
DEqMS	dlfq	MinProb	MBQN	2	RH
proDA	top0	knn	lossf	2	RH
limma	top3	min	center.mean	2	RH
proDA	top0	Impseqrob	Rlr	2	RH
SAM	LFQ	MinProb	Rlr	2	RH
limma	dlfq	SeqKNN	max	2	RH
DEP	LFQ	Impseqrob	quantiles	2	RH
DEqMS	LFQ	min	center.mean	2	RH
ROTS	dlfq	min	quantiles	2	RH
SAM	LFQ	missForest	lossf	2	RH
ROTS	top0	MinProb	quantiles	2	RH
proDA	top0	knn	Rlr	2	RH
limma	dlfq	missForest	max	2	RH
limma	top0	missForest	MBQN	2	RH
ttest	LFQ	QRILC	No_norm	2	RH
DEqMS	top0	MinDet	quantiles	2	RH
limma	dlfq	zero	Rlr	2	RH
ttest	dlfq	missForest	center.mean	2	RH
SAM	LFQ	mice	No_norm	2	RH
limma	LFQ	zero	Rlr	2	RH
ROTS	top0	No_MVI	quantiles	2	RH
SAM	LFQ	MinDet	Rlr	2	RH
DEP	top3	mice	Rlr	2	RH
ROTS	top3	No_MVI	center.mean	2	RH
limma	LFQ	missForest	MBQN	2	RH
proDA	top3	knn	Rlr	2	RH
DEqMS	top0	No_MVI	lossf	2	RH
limma	dlfq	missForest	div.median	2	RH
limma	dlfq	Impseqrob	max	2	RH
ttest	LFQ	min	lossf	2	RH
proDA	dlfq	Impseq	MBQN	2	RH
limma	dlfq	bpca	max	2	RH
limma	dlfq	bpca	MBQN	2	RH
DEqMS	top3	No_MVI	center.median	2	RH
SAM	dlfq	bpca	No_norm	2	RH
SAM	top3	MinProb	No_norm	2	RH
SAM	LFQ	QRILC	Rlr	2	RH
ROTS	dlfq	min	lossf	2	RH
proDA	top0	zero	center.median	2	RH
proDA	top3	Impseqrob	lossf	2	RH
SAM	dlfq	MinDet	lossf	2	RH
DEqMS	LFQ	zero	lossf	2	RH
limma	dlfq	mice	max	2	RH
proDA	top3	Impseqrob	center.median	2	RH
DEqMS	dlfq	zero	center.median	2	RH
ttest	LFQ	knn	center.median	2	RH
proDA	LFQ	SeqKNN	MBQN	2	RH
DEqMS	LFQ	SeqKNN	MBQN	2	RH
proDA	top3	QRILC	center.mean	2	RH
ttest	LFQ	nbavg	center.mean	2	RH
limma	dlfq	missForest	vsn	2	RH
proDA	top3	knn	lossf	2	RH
limma	top3	No_MVI	center.median	2	RH
limma	top0	Impseqrob	quantiles	2	RH
ROTS	LFQ	zero	center.mean	2	RH
ttest	dlfq	MinDet	center.mean	2	RH
DEP	top0	mice	quantiles	2	RH
DEP	LFQ	missForest	MBQN	2	RH
limma	top3	No_MVI	Rlr	2	RH
ttest	dlfq	bpca	center.median	2	RH
proDA	top3	Impseqrob	Rlr	2	RH
SAM	dlfq	MinProb	lossf	2	RH
SAM	top0	SeqKNN	No_norm	2	RH
proDA	top3	knn	center.mean	2	RH
limma	top3	min	Rlr	2	RH
DEP	top0	knn	quantiles	2	RH
DEP	top0	min	center.mean	2	RH
DEqMS	top0	No_MVI	Rlr	2	RH
SAM	dlfq	mice	center.median	2	RH
proDA	dlfq	missForest	MBQN	2	RH
limma	top3	min	lossf	2	RH
proDA	top0	Impseqrob	center.mean	2	RH
SAM	LFQ	MinDet	center.median	2	RH
limma	dlfq	Impseq	div.median	2	RH
limma	LFQ	nbavg	sum	2	RH
ROTS	dlfq	min	Rlr	2	RH
limma	LFQ	MinProb	MBQN	2	RH
DEqMS	top0	MinProb	MBQN	2	RH
ROTS	top3	bpca	quantiles	2	RH
SAM	dlfq	SeqKNN	center.median	2	RH
limma	dlfq	QRILC	MBQN	2	RH
DEqMS	top3	SeqKNN	MBQN	2	RH
DEP	top3	knn	Rlr	2	RH
SAM	dlfq	MinProb	Rlr	2	RH
limma	LFQ	knn	max	2	RH
DEqMS	LFQ	missForest	MBQN	2	RH
limma	LFQ	missForest	max	2	RH
DEP	top3	Impseqrob	lossf	2	RH
limma	dlfq	SeqKNN	div.median	2	RH
DEP	LFQ	SeqKNN	max	2	RH
limma	LFQ	MinDet	MBQN	2	RH
SAM	LFQ	QRILC	center.median	2	RH
DEP	top3	bpca	quantiles	2	RH
SAM	LFQ	mice	lossf	2	RH
DEP	LFQ	min	quantiles	2	RH
DEqMS	top3	No_MVI	Rlr	2	RH
limma	dlfq	Impseq	div.mean	2	RH
DEP	top0	No_MVI	Rlr	2	RH
limma	dlfq	SeqKNN	vsn	2	RH
ttest	dlfq	missForest	lossf	2	RH
limma	LFQ	SeqKNN	div.median	2	RH
limma	LFQ	missForest	sum	2	RH
limma	LFQ	mice	max	2	RH
limma	top3	No_MVI	lossf	2	RH
limma	top3	mice	quantiles	2	RH
ttest	LFQ	mice	lossf	2	RH
limma	top0	nbavg	MBQN	2	RH
ROTS	top3	min	No_norm	2	RH
limma	dlfq	bpca	div.median	2	RH
ttest	LFQ	MinProb	center.mean	2	RH
limma	dlfq	SeqKNN	div.mean	2	RH
DEqMS	LFQ	zero	center.median	2	RH
DEqMS	LFQ	QRILC	quantiles	2	RH
limma	top3	zero	No_norm	2	RH
proDA	LFQ	missForest	MBQN	2	RH
DEP	top3	Impseqrob	center.mean	2	RH
SAM	dlfq	knn	center.mean	2	RH
DEqMS	top3	No_MVI	lossf	2	RH
DEP	top0	missForest	MBQN	2	RH
proDA	top0	zero	lossf	2	RH
limma	top3	knn	quantiles	2	RH
ttest	LFQ	missForest	center.median	2	RH
limma	dlfq	MinProb	MBQN	2	RH
DEP	top0	No_MVI	lossf	2	RH
DEqMS	LFQ	No_MVI	quantiles	2	RH
limma	dlfq	MinProb	max	2	RH
ROTS	LFQ	min	center.mean	2	RH
DEP	top3	No_MVI	center.median	2	RH
limma	top3	min	quantiles	2	RH
ROTS	LFQ	zero	lossf	2	RH
ttest	LFQ	MinProb	center.median	2	RH
DEqMS	dlfq	MinDet	MBQN	2	RH
proDA	top0	No_MVI	center.median	2	RH
DEqMS	top3	bpca	quantiles	2	RH
ttest	dlfq	SeqKNN	center.mean	2	RH
DEP	top3	Impseqrob	Rlr	2	RH
ttest	LFQ	Impseq	center.median	2	RH
DEqMS	top0	nbavg	MBQN	2	RH
ROTS	top3	mice	quantiles	2	RH
DEP	top3	knn	lossf	2	RH
SAM	LFQ	MinProb	center.median	2	RH
DEqMS	top3	No_MVI	center.mean	2	RH
limma	dlfq	Impseq	vsn	2	RH
DEP	dlfq	bpca	MBQN	2	RH
limma	LFQ	SeqKNN	vsn	2	RH
DEP	LFQ	Impseq	max	2	RH
limma	dlfq	MinDet	max	2	RH
SAM	LFQ	No_MVI	No_norm	2	RH
DEP	LFQ	MinDet	max	2	RH
limma	dlfq	No_MVI	max	2	RH
DEqMS	top3	missForest	MBQN	2	RH
DEqMS	top0	SeqKNN	MBQN	2	RH
limma	top0	SeqKNN	MBQN	2	RH
DEP	top3	QRILC	quantiles	2	RH
limma	LFQ	Impseq	div.median	2	RH
limma	dlfq	MLE	lossf	2	RH
limma	dlfq	bpca	div.mean	2	RH
SAM	LFQ	nbavg	lossf	2	RH
proDA	top0	zero	Rlr	2	RH
ROTS	dlfq	MLE	lossf	2	RH
DEqMS	top0	min	center.median	2	RH
limma	LFQ	SeqKNN	div.mean	2	RH
MSstats	top3	TRUE	FALSE	2	RH
DEP	dlfq	QRILC	max	2	RH
DEqMS	dlfq	mice	MBQN	2	RH
SAM	top0	nbavg	No_norm	2	RH
SAM	LFQ	MinDet	center.mean	2	RH
limma	dlfq	No_MVI	sum	2	RH
SAM	top3	missForest	No_norm	2	RH
DEP	dlfq	knn	max	2	RH
ttest	dlfq	No_MVI	No_norm	2	RH
ttest	dlfq	mice	center.mean	2	RH
DEP	LFQ	nbavg	max	2	RH
SAM	LFQ	QRILC	center.mean	2	RH
limma	top3	No_MVI	center.mean	2	RH
DEP	LFQ	bpca	max	2	RH
limma	dlfq	MLE	center.median	2	RH
DEqMS	top0	mice	quantiles	2	RH
ttest	dlfq	knn	center.mean	2	RH
DEP	LFQ	QRILC	max	2	RH
DEqMS	LFQ	MinDet	MBQN	2	RH
DEP	top0	Impseqrob	quantiles	2	RH
DEqMS	top0	MinDet	MBQN	2	RH
SAM	dlfq	MinDet	Rlr	2	RH
SAM	dlfq	min	No_norm	2	RH
DEqMS	LFQ	MinProb	MBQN	2	RH
ttest	dlfq	Impseq	lossf	2	RH
DEP	LFQ	MinProb	max	2	RH
DEP	dlfq	missForest	div.mean	2	RH
DEP	dlfq	missForest	sum	2	RH
ttest	dlfq	mice	center.median	2	RH
ttest	LFQ	Impseq	center.mean	2	RH
DEP	top3	MinDet	quantiles	2	RH
ttest	dlfq	MinProb	lossf	2	RH
limma	top3	SeqKNN	MBQN	2	RH
ROTS	dlfq	zero	No_norm	2	RH
SAM	dlfq	nbavg	center.median	2	RH
limma	dlfq	knn	sum	2	RH
limma	dlfq	MLE	Rlr	2	RH
SAM	top0	missForest	No_norm	2	RH
ttest	LFQ	QRILC	lossf	2	RH
DEP	LFQ	MinProb	MBQN	2	RH
DEP	dlfq	Impseq	max	2	RH
DEP	dlfq	SeqKNN	max	2	RH
ttest	dlfq	bpca	center.mean	2	RH
ttest	dlfq	bpca	lossf	2	RH
DEP	dlfq	missForest	max	2	RH
limma	dlfq	bpca	vsn	2	RH
limma	LFQ	Impseq	div.mean	2	RH
proDA	top0	zero	center.mean	2	RH
limma	dlfq	Impseqrob	MBQN	2	RH
proDA	top3	Impseqrob	center.mean	2	RH
SAM	LFQ	MinProb	center.mean	2	RH
limma	LFQ	knn	sum	2	RH
limma	LFQ	missForest	div.median	2	RH
ttest	dlfq	missForest	Rlr	2	RH
DEqMS	top3	MinDet	quantiles	2	RH
limma	top0	SeqKNN	max	2	RH
DEqMS	top0	QRILC	quantiles	2	RH
ROTS	top3	Impseqrob	quantiles	2	RH
ROTS	top0	knn	quantiles	2	RH
ttest	dlfq	QRILC	center.median	2	RH
ROTS	LFQ	min	center.median	2	RH
SAM	top3	SeqKNN	No_norm	2	RH
SAM	top3	nbavg	No_norm	2	RH
SAM	LFQ	nbavg	center.median	2	RH
DEP	top3	min	center.median	2	RH
limma	dlfq	MinDet	MBQN	2	RH
ROTS	LFQ	MLE	No_norm	2	RH
ttest	dlfq	MinProb	Rlr	2	RH
DEP	dlfq	Impseqrob	max	2	RH
limma	LFQ	Impseqrob	max	2	RH
SAM	dlfq	SeqKNN	center.mean	2	RH
ROTS	top3	No_MVI	quantiles	2	RH
limma	LFQ	bpca	sum	2	RH
DEP	dlfq	bpca	max	2	RH
limma	dlfq	mice	MBQN	2	RH
DEP	dlfq	missForest	div.median	2	RH
SAM	LFQ	Impseq	No_norm	2	RH
ttest	dlfq	zero	No_norm	2	RH
proDA	LFQ	MinDet	MBQN	2	RH
DEP	dlfq	missForest	vsn	2	RH
ttest	dlfq	MinDet	lossf	2	RH
DEqMS	dlfq	QRILC	MBQN	2	RH
DEP	LFQ	nbavg	vsn	2	RH
DEP	dlfq	QRILC	MBQN	2	RH
DEP	LFQ	MinDet	MBQN	2	RH
DEP	top0	nbavg	MBQN	2	RH
DEP	top0	zero	Rlr	2	RH
ttest	dlfq	Impseq	Rlr	2	RH
ttest	LFQ	No_MVI	No_norm	2	RH
DEP	dlfq	mice	max	2	RH
ttest	dlfq	SeqKNN	lossf	2	RH
SAM	dlfq	SeqKNN	Rlr	2	RH
limma	dlfq	SeqKNN	sum	2	RH
ttest	LFQ	missForest	center.mean	2	RH
limma	LFQ	nbavg	div.median	2	RH
SAM	dlfq	missForest	lossf	2	RH
limma	LFQ	Impseq	vsn	2	RH
ttest	top0	MinDet	No_norm	2	RH
limma	dlfq	QRILC	vsn	2	RH
ttest	dlfq	Impseqrob	center.median	2	RH
proDA	LFQ	MinProb	MBQN	2	RH
limma	dlfq	MinProb	div.median	2	RH
DEP	top3	No_MVI	center.mean	2	RH
DEP	dlfq	MLE	lossf	2	RH
ttest	LFQ	bpca	center.median	2	RH
limma	LFQ	missForest	div.mean	2	RH
limma	top0	No_MVI	quantiles	2	RH
proDA	top0	No_MVI	center.mean	2	RH
ROTS	dlfq	MLE	Rlr	2	RH
DEP	dlfq	zero	center.mean	2	RH
DEP	dlfq	QRILC	vsn	2	RH
limma	LFQ	missForest	vsn	2	RH
DEqMS	dlfq	zero	center.mean	2	RH
DEP	LFQ	nbavg	sum	2	RH
DEP	top0	zero	lossf	2	RH
MSstats	top3	FALSE	FALSE	2	RH
SAM	dlfq	MinProb	quantiles	2	RH
limma	dlfq	MLE	center.mean	2	RH
DEP	top0	min	quantiles	2	RH
proDA	top0	No_MVI	lossf	2	RH
limma	top0	MinProb	MBQN	2	RH
DEqMS	dlfq	min	quantiles	2	RH
ROTS	dlfq	zero	center.median	2	RH
ttest	dlfq	bpca	Rlr	2	RH
limma	dlfq	Impseqrob	vsn	2	RH
DEP	top3	SeqKNN	MBQN	2	RH
limma	dlfq	knn	div.median	2	RH
DEP	dlfq	Impseq	div.median	2	RH
limma	LFQ	nbavg	vsn	2	RH
DEP	dlfq	Impseqrob	MBQN	2	RH
SAM	dlfq	No_MVI	center.median	2	RH
proDA	top0	missForest	MBQN	2	RH
DEqMS	dlfq	nbavg	quantiles	2	RH
DEqMS	LFQ	zero	Rlr	2	RH
DEP	dlfq	MLE	center.median	2	RH
SAM	dlfq	mice	center.mean	2	RH
limma	LFQ	QRILC	MBQN	2	RH
proDA	top0	No_MVI	Rlr	2	RH
DEP	LFQ	knn	max	2	RH
limma	dlfq	QRILC	div.median	2	RH
ttest	dlfq	min	center.median	2	RH
ttest	LFQ	min	Rlr	2	RH
DEP	LFQ	missForest	max	2	RH
limma	dlfq	Impseqrob	div.median	2	RH
limma	top3	Impseqrob	quantiles	2	RH
DEqMS	dlfq	No_MVI	MBQN	2	RH
ROTS	LFQ	nbavg	MBQN	2	RH
limma	dlfq	MinProb	div.mean	2	RH
ttest	top3	MinDet	No_norm	2	RH
MSstats	all	TRUE	equalizeMedians	2	RH
ttest	LFQ	min	center.median	2	RH
DEP	dlfq	No_MVI	max	2	RH
DEP	dlfq	SeqKNN	div.median	2	RH
DEP	LFQ	SeqKNN	div.median	2	RH
DEP	dlfq	SeqKNN	vsn	2	RH
ttest	LFQ	Impseqrob	lossf	2	RH
DEP	dlfq	mice	MBQN	2	RH
DEP	LFQ	missForest	sum	2	RH
limma	top0	zero	center.median	2	RH
DEqMS	top0	min	center.mean	2	RH
DEqMS	LFQ	zero	center.mean	2	RH
DEP	LFQ	mice	max	2	RH
DEP	top3	No_MVI	Rlr	2	RH
limma	dlfq	zero	quantiles	2	RH
DEP	dlfq	Impseq	div.mean	2	RH
DEqMS	top3	min	center.median	2	RH
DEqMS	top3	nbavg	MBQN	2	RH
limma	top3	nbavg	MBQN	2	RH
DEP	dlfq	SeqKNN	div.mean	2	RH
ttest	LFQ	Impseqrob	No_norm	2	RH
DEP	dlfq	bpca	div.median	2	RH
DEqMS	top3	MinProb	MBQN	2	RH
ttest	LFQ	bpca	center.mean	2	RH
limma	dlfq	MinProb	vsn	2	RH
limma	LFQ	bpca	div.median	2	RH
ttest	LFQ	No_MVI	lossf	2	RH
SAM	dlfq	missForest	Rlr	2	RH
limma	dlfq	knn	div.mean	2	RH
DEP	top3	No_MVI	lossf	2	RH
proDA	dlfq	bpca	MBQN	2	RH
DEP	top0	SeqKNN	MBQN	2	RH
SAM	dlfq	mice	lossf	2	RH
DEqMS	top3	mice	quantiles	2	RH
limma	dlfq	Impseqrob	div.mean	2	RH
limma	top0	MinDet	MBQN	2	RH
DEP	top3	knn	quantiles	2	RH
DEP	dlfq	No_MVI	sum	2	RH
DEqMS	top0	zero	No_norm	2	RH
DEP	dlfq	MinProb	max	2	RH
ttest	dlfq	SeqKNN	Rlr	2	RH
DEP	LFQ	SeqKNN	vsn	2	RH
DEqMS	top3	QRILC	quantiles	2	RH
limma	dlfq	MinDet	div.median	2	RH
SAM	dlfq	mice	Rlr	2	RH
DEP	dlfq	bpca	div.mean	2	RH
limma	dlfq	QRILC	div.mean	2	RH
DEP	dlfq	Impseq	vsn	2	RH
DEP	dlfq	MinProb	MBQN	2	RH
ttest	dlfq	MinDet	Rlr	2	RH
DEP	dlfq	MinDet	max	2	RH
ttest	dlfq	No_MVI	center.median	2	RH
limma	top3	missForest	MBQN	2	RH
DEqMS	top0	Impseq	MBQN	2	RH
DEqMS	top3	MinDet	MBQN	2	RH
DEqMS	dlfq	zero	lossf	2	RH
SAM	dlfq	knn	Rlr	2	RH
DEP	dlfq	knn	sum	2	RH
DEP	top0	min	lossf	2	RH
DEqMS	top0	QRILC	MBQN	2	RH
DEP	LFQ	SeqKNN	div.mean	2	RH
proDA	top3	min	center.median	2	RH
DEP	dlfq	MinProb	vsn	2	RH
SAM	dlfq	SeqKNN	lossf	2	RH
DEP	top3	mice	quantiles	2	RH
DEP	LFQ	Impseq	div.median	2	RH
SAM	dlfq	knn	lossf	2	RH
SAM	dlfq	QRILC	quantiles	2	RH
limma	top0	missForest	div.median	2	RH
limma	LFQ	nbavg	div.mean	2	RH
DEqMS	LFQ	min	quantiles	2	RH
DEqMS	dlfq	MinProb	vsn	2	RH
ttest	LFQ	min	center.mean	2	RH
SAM	LFQ	SeqKNN	Rlr	2	RH
proDA	top3	No_MVI	center.median	2	RH
limma	top3	SeqKNN	max	2	RH
limma	LFQ	bpca	div.mean	2	RH
SAM	dlfq	No_MVI	center.mean	2	RH
DEP	LFQ	QRILC	MBQN	2	RH
proDA	dlfq	MinProb	MBQN	2	RH
DEP	dlfq	No_MVI	MBQN	2	RH
proDA	top3	No_MVI	Rlr	2	RH
proDA	top3	zero	center.median	2	RH
DEP	top0	SeqKNN	max	2	RH
SAM	LFQ	No_MVI	lossf	2	RH
proDA	top3	No_MVI	lossf	2	RH
DEqMS	top0	min	lossf	2	RH
ROTS	LFQ	zero	Rlr	2	RH
limma	top0	Impseq	max	2	RH
limma	dlfq	MinDet	div.mean	2	RH
DEP	LFQ	knn	sum	2	RH
DEqMS	dlfq	MLE	center.median	2	RH
limma	LFQ	mice	MBQN	2	RH
ROTS	top0	min	Rlr	2	RH
SAM	top0	QRILC	center.median	2	RH
DEqMS	dlfq	MLE	lossf	2	RH
proDA	top3	SeqKNN	MBQN	2	RH
limma	dlfq	bpca	sum	2	RH
DEP	LFQ	missForest	div.median	2	RH
limma	dlfq	No_MVI	MBQN	2	RH
DEP	dlfq	MinDet	vsn	2	RH
limma	top0	nbavg	max	2	RH
DEqMS	top0	Impseqrob	quantiles	2	RH
ROTS	top0	SeqKNN	MBQN	2	RH
DEP	dlfq	bpca	vsn	2	RH
limma	dlfq	MinDet	vsn	2	RH
SAM	top0	knn	No_norm	2	RH
plgem	count	No_MVI	No_norm	2	RH
DEP	top3	min	center.mean	2	RH
limma	top0	knn	max	2	RH
DEqMS	LFQ	mice	MBQN	2	RH
plgem	count	QRILC	No_norm	2	RH
limma	top0	QRILC	MBQN	2	RH
DEP	dlfq	MLE	Rlr	2	RH
plgem	count	zero	No_norm	2	RH
DEqMS	dlfq	zero	Rlr	2	RH
DEqMS	top0	knn	quantiles	2	RH
DEP	top0	No_MVI	quantiles	2	RH
limma	dlfq	nbavg	max	2	RH
DEP	dlfq	MLE	center.mean	2	RH
DEP	top0	min	Rlr	2	RH
ttest	dlfq	knn	Rlr	2	RH
SAM	LFQ	nbavg	Rlr	2	RH
ttest	top0	MinProb	No_norm	2	RH
DEP	LFQ	Impseqrob	max	2	RH
DEP	top3	Impseqrob	quantiles	2	RH
limma	top0	missForest	max	2	RH
DEP	LFQ	bpca	sum	2	RH
proDA	top3	zero	lossf	2	RH
DEP	LFQ	Impseq	div.mean	2	RH
ROTS	dlfq	Impseq	MBQN	2	RH
SAM	dlfq	nbavg	center.mean	2	RH
limma	top3	zero	center.median	2	RH
DEqMS	top3	knn	quantiles	2	RH
SAM	dlfq	Impseq	center.median	2	RH
ROTS	LFQ	QRILC	MBQN	2	RH
ttest	dlfq	knn	lossf	2	RH
DEP	top3	zero	center.median	2	RH
proDA	top3	zero	Rlr	2	RH
DEP	LFQ	nbavg	div.median	2	RH
proDA	dlfq	MinDet	MBQN	2	RH
limma	top0	zero	lossf	2	RH
DEqMS	dlfq	QRILC	vsn	2	RH
ROTS	LFQ	QRILC	max	2	RH
DEP	dlfq	zero	max	2	RH
ttest	top3	MinProb	No_norm	2	RH
DEP	dlfq	knn	div.median	3	RL
DEP	LFQ	MLE	No_norm	3	RL
ttest	LFQ	mice	Rlr	3	RL
limma	dlfq	knn	MBQN	3	RL
DEP	LFQ	Impseq	vsn	3	RL
SAM	top0	nbavg	center.median	3	RL
DEqMS	top3	min	center.mean	3	RL
DEP	dlfq	MinProb	div.median	3	RL
SAM	LFQ	missForest	Rlr	3	RL
DEqMS	dlfq	MinDet	vsn	3	RL
DEP	LFQ	missForest	vsn	3	RL
ttest	dlfq	min	center.mean	3	RL
ROTS	dlfq	MLE	quantiles	3	RL
ROTS	top0	min	center.median	3	RL
DEqMS	top3	Impseqrob	quantiles	3	RL
limma	LFQ	MinDet	div.median	3	RL
DEP	LFQ	missForest	div.mean	3	RL
DEqMS	top3	zero	No_norm	3	RL
DEP	dlfq	SeqKNN	sum	3	RL
DEqMS	dlfq	MLE	Rlr	3	RL
DEqMS	top0	min	Rlr	3	RL
proDA	top0	SeqKNN	MBQN	3	RL
ttest	dlfq	nbavg	No_norm	3	RL
ttest	top0	missForest	No_norm	3	RL
ttest	LFQ	QRILC	Rlr	3	RL
limma	top0	zero	Rlr	3	RL
limma	LFQ	MLE	No_norm	3	RL
SAM	top0	MinProb	center.median	3	RL
limma	LFQ	bpca	vsn	3	RL
limma	LFQ	MinProb	div.median	3	RL
limma	top3	nbavg	max	3	RL
DEP	top0	MinProb	MBQN	3	RL
ttest	LFQ	QRILC	center.median	3	RL
limma	top0	zero	center.mean	3	RL
ROTS	top0	min	center.mean	3	RL
[truncated: 5,854 more rows]

## Sheet: MQ_DDA
supp3. Tab4 MQ_DDA workflows and their performance levels							supp3. Tab5 MQ_DDA workflow performance level classification performances with CatBoost under 10-fold cv results
DEA	expression_type	MVI	Normalization	label	class		fold	Accuracy	F1	Recall	Precision	MCC
DEqMS	dlfq	Impseq	No_norm	1	H		fold1	0.90458	0.885717	0.884064	0.888015	0.852431
limma	dlfq	Impseq	No_norm	1	H		fold2	0.910941	0.890848	0.884047	0.899026	0.863496
DEqMS	dlfq	SeqKNN	No_norm	1	H		fold3	0.912102	0.88647	0.884588	0.888773	0.862958
DEqMS	dlfq	bpca	No_norm	1	H		fold4	0.900637	0.857934	0.860312	0.856558	0.846938
limma	dlfq	SeqKNN	No_norm	1	H		fold5	0.918471	0.888536	0.888974	0.88833	0.87194
DEqMS	dlfq	Impseq	lossf	1	H		fold6	0.900637	0.866635	0.874415	0.859609	0.849868
DEqMS	dlfq	missForest	No_norm	1	H		fold7	0.909554	0.878552	0.881139	0.876361	0.858749
limma	dlfq	Impseq	lossf	1	H		fold8	0.89172	0.847036	0.831789	0.872174	0.832217
limma	dlfq	missForest	No_norm	1	H		fold9	0.903185	0.878141	0.8816	0.875923	0.849974
DEqMS	dlfq	Impseq	Rlr	1	H		fold10	0.907006	0.884311	0.889275	0.880331	0.855691
limma	dlfq	Impseq	Rlr	1	H		mean	0.905883	0.876418	0.87602	0.87851	0.854426
limma	dlfq	bpca	No_norm	1	H		std	0.00708581	0.0138314	0.0167604	0.0126765	0.0103729
DEqMS	dlfq	Impseqrob	No_norm	1	H
limma	dlfq	Impseqrob	No_norm	1	H
ROTS	dlfq	SeqKNN	No_norm	1	H		supp3. Tab6 Feature importance of MQ_DDA workflows
DEP	dlfq	Impseq	No_norm	1	H		feature	FeatureImportance
limma	dlfq	SeqKNN	lossf	1	H		norm	33.1625
DEqMS	LFQ	SeqKNN	lossf	1	H		DEA	29.4992
DEqMS	dlfq	SeqKNN	lossf	1	H		MVI	23.3918
proDA	dlfq	Impseq	No_norm	1	H		exp_ty	13.9466
ROTS	dlfq	missForest	No_norm	1	H
limma	LFQ	SeqKNN	lossf	1	H
limma	dlfq	SeqKNN	Rlr	1	H
limma	dlfq	nbavg	No_norm	1	H
DEqMS	dlfq	SeqKNN	Rlr	1	H
ROTS	dlfq	SeqKNN	lossf	1	H
limma	dlfq	missForest	lossf	1	H
limma	dlfq	missForest	Rlr	1	H
ROTS	dlfq	SeqKNN	Rlr	1	H
DEP	dlfq	bpca	No_norm	1	H
DEqMS	dlfq	missForest	lossf	1	H
DEqMS	dlfq	bpca	lossf	1	H
DEqMS	dlfq	missForest	Rlr	1	H
DEqMS	dlfq	nbavg	No_norm	1	H
limma	dlfq	bpca	lossf	1	H
proDA	dlfq	Impseq	lossf	1	H
DEqMS	dlfq	bpca	Rlr	1	H
limma	dlfq	bpca	Rlr	1	H
DEP	dlfq	Impseq	lossf	1	H
ROTS	dlfq	missForest	Rlr	1	H
DEP	dlfq	missForest	No_norm	1	H
limma	LFQ	SeqKNN	Rlr	1	H
DEP	dlfq	SeqKNN	No_norm	1	H
ROTS	dlfq	Impseq	No_norm	1	H
DEqMS	LFQ	SeqKNN	Rlr	1	H
proDA	dlfq	nbavg	No_norm	1	H
DEP	dlfq	Impseqrob	No_norm	1	H
ROTS	LFQ	SeqKNN	Rlr	1	H
DEqMS	LFQ	Impseq	lossf	1	H
DEP	dlfq	nbavg	No_norm	1	H
DEqMS	dlfq	Impseqrob	lossf	1	H
ROTS	dlfq	Impseqrob	No_norm	1	H
proDA	dlfq	Impseq	Rlr	1	H
DEP	dlfq	Impseq	Rlr	1	H
limma	dlfq	Impseq	center.median	1	H
DEP	dlfq	Impseq	center.median	1	H
ROTS	LFQ	SeqKNN	lossf	1	H
limma	dlfq	Impseqrob	lossf	1	H
proDA	LFQ	SeqKNN	lossf	1	H
proDA	dlfq	Impseqrob	No_norm	1	H
DEqMS	dlfq	Impseq	center.median	1	H
DEP	dlfq	missForest	lossf	1	H
DEqMS	dlfq	Impseqrob	Rlr	1	H
DEP	dlfq	missForest	Rlr	1	H
limma	dlfq	Impseqrob	Rlr	1	H
DEP	dlfq	SeqKNN	center.median	1	H
ROTS	dlfq	missForest	lossf	1	H
ROTS	dlfq	bpca	No_norm	1	H
proDA	dlfq	bpca	No_norm	1	H
DEqMS	dlfq	MinProb	No_norm	1	H
limma	dlfq	MinProb	No_norm	1	H
ROTS	dlfq	Impseq	Rlr	1	H
DEqMS	LFQ	missForest	lossf	1	H
limma	LFQ	SeqKNN	center.median	1	H
proDA	dlfq	missForest	No_norm	1	H
ROTS	dlfq	Impseq	lossf	1	H
DEP	dlfq	SeqKNN	lossf	1	H
DEP	dlfq	zero	No_norm	1	H
DEqMS	dlfq	MinDet	No_norm	1	H
DEP	dlfq	SeqKNN	Rlr	1	H
limma	LFQ	Impseq	lossf	1	H
limma	LFQ	missForest	lossf	1	H
DEP	dlfq	bpca	lossf	1	H
limma	dlfq	nbavg	lossf	1	H
ROTS	dlfq	MinDet	No_norm	1	H
DEP	dlfq	bpca	Rlr	1	H
DEqMS	LFQ	mice	lossf	1	H
proDA	LFQ	SeqKNN	Rlr	1	H
DEP	LFQ	SeqKNN	lossf	1	H
ROTS	LFQ	knn	lossf	1	H
DEqMS	LFQ	SeqKNN	center.median	1	H
ROTS	dlfq	SeqKNN	center.median	1	H
proDA	dlfq	zero	No_norm	1	H
DEP	dlfq	nbavg	lossf	1	H
proDA	dlfq	bpca	lossf	1	H
limma	dlfq	nbavg	Rlr	1	H
limma	top3	Impseq	Rlr	1	H
limma	dlfq	Impseq	center.mean	1	H
ROTS	top3	SeqKNN	Rlr	1	H
limma	top3	Impseq	lossf	1	H
ROTS	dlfq	MinProb	lossf	1	H
limma	dlfq	MinDet	No_norm	1	H
DEqMS	dlfq	mice	No_norm	1	H
ROTS	dlfq	MinProb	No_norm	1	H
proDA	dlfq	Impseqrob	lossf	1	H
ROTS	dlfq	bpca	Rlr	1	H
DEqMS	dlfq	No_MVI	No_norm	1	H
ROTS	dlfq	bpca	lossf	1	H
limma	LFQ	SeqKNN	No_norm	1	H
DEqMS	LFQ	bpca	lossf	1	H
DEqMS	dlfq	Impseq	center.mean	1	H
DEqMS	LFQ	Impseq	Rlr	1	H
limma	LFQ	mice	lossf	1	H
limma	dlfq	mice	No_norm	1	H
limma	top3	Impseq	center.median	1	H
ROTS	dlfq	Impseqrob	Rlr	1	H
ROTS	top3	SeqKNN	center.median	1	H
ROTS	dlfq	No_MVI	No_norm	1	H
DEP	dlfq	Impseqrob	Rlr	1	H
limma	dlfq	knn	No_norm	1	H
ROTS	dlfq	Impseqrob	lossf	1	H
ROTS	LFQ	mice	lossf	1	H
proDA	dlfq	missForest	Rlr	1	H
ROTS	dlfq	MinDet	lossf	1	H
proDA	dlfq	bpca	Rlr	1	H
DEqMS	dlfq	bpca	center.median	1	H
limma	top3	SeqKNN	center.median	1	H
DEqMS	dlfq	nbavg	lossf	1	H
limma	dlfq	QRILC	No_norm	1	H
ROTS	LFQ	missForest	lossf	1	H
proDA	dlfq	Impseqrob	Rlr	1	H
DEP	dlfq	Impseqrob	lossf	1	H
DEqMS	dlfq	SeqKNN	center.median	1	H
proDA	dlfq	missForest	lossf	1	H
DEqMS	LFQ	mice	Rlr	1	H
DEP	LFQ	SeqKNN	Rlr	1	H
proDA	LFQ	Impseq	lossf	1	H
proDA	dlfq	SeqKNN	No_norm	1	H
limma	dlfq	bpca	center.median	1	H
DEP	dlfq	nbavg	Rlr	1	H
ROTS	LFQ	Impseq	lossf	1	H
DEqMS	LFQ	SeqKNN	No_norm	1	H
limma	LFQ	missForest	Rlr	1	H
DEP	LFQ	SeqKNN	center.median	1	H
limma	top3	SeqKNN	Rlr	1	H
DEqMS	dlfq	nbavg	Rlr	1	H
limma	dlfq	SeqKNN	center.median	1	H
ROTS	top3	SeqKNN	lossf	1	H
ROTS	dlfq	nbavg	No_norm	1	H
limma	LFQ	mice	Rlr	1	H
DEP	dlfq	MinProb	No_norm	1	H
DEqMS	top3	Impseq	center.median	1	H
DEqMS	top3	Impseq	Rlr	1	H
limma	LFQ	SeqKNN	center.mean	1	H
limma	LFQ	Impseq	Rlr	1	H
limma	dlfq	No_MVI	No_norm	1	H
DEqMS	LFQ	missForest	Rlr	1	H
proDA	dlfq	MinProb	No_norm	1	H
limma	top3	SeqKNN	lossf	1	H
limma	LFQ	bpca	lossf	1	H
limma	dlfq	missForest	center.median	1	H
DEqMS	dlfq	knn	No_norm	1	H
DEqMS	dlfq	missForest	center.median	1	H
ROTS	dlfq	SeqKNN	center.mean	1	H
proDA	dlfq	MinDet	No_norm	1	H
DEqMS	top3	Impseq	lossf	1	H
DEP	dlfq	No_MVI	No_norm	1	H
proDA	LFQ	missForest	lossf	1	H
ROTS	dlfq	QRILC	No_norm	1	H
DEP	dlfq	zero	lossf	1	H
ROTS	LFQ	knn	Rlr	1	H
ROTS	dlfq	MinDet	Rlr	1	H
proDA	dlfq	SeqKNN	Rlr	1	H
limma	top3	missForest	center.median	1	H
proDA	dlfq	SeqKNN	lossf	1	H
limma	top3	missForest	Rlr	1	H
ROTS	dlfq	missForest	center.median	1	H
DEP	dlfq	SeqKNN	center.mean	1	H
DEP	dlfq	nbavg	center.median	1	H
DEP	top3	Impseq	Rlr	1	H
DEqMS	top3	SeqKNN	Rlr	1	H
ROTS	LFQ	SeqKNN	No_norm	1	H
proDA	dlfq	Impseq	center.median	1	H
DEP	dlfq	mice	No_norm	1	H
DEP	dlfq	Impseq	center.mean	1	H
ROTS	LFQ	SeqKNN	center.median	1	H
DEP	dlfq	MinDet	No_norm	1	H
DEqMS	dlfq	QRILC	No_norm	1	H
proDA	dlfq	knn	No_norm	1	H
DEP	dlfq	missForest	center.median	1	H
proDA	LFQ	SeqKNN	center.median	1	H
DEqMS	LFQ	SeqKNN	center.mean	1	H
proDA	top3	Impseq	Rlr	1	H
proDA	dlfq	zero	lossf	1	H
proDA	LFQ	bpca	lossf	1	H
DEqMS	LFQ	Impseq	center.median	1	H
limma	top3	Impseq	center.mean	1	H
proDA	LFQ	Impseq	Rlr	1	H
ROTS	LFQ	Impseq	Rlr	1	H
DEP	dlfq	knn	No_norm	1	H
proDA	top3	Impseq	lossf	1	H
ROTS	LFQ	MinProb	lossf	1	H
ROTS	dlfq	No_MVI	Rlr	1	H
DEqMS	top3	missForest	Rlr	1	H
DEqMS	top3	SeqKNN	center.median	1	H
proDA	dlfq	No_MVI	No_norm	1	H
limma	dlfq	bpca	center.mean	1	H
ROTS	dlfq	mice	No_norm	1	H
limma	dlfq	SeqKNN	center.mean	1	H
ROTS	dlfq	No_MVI	lossf	1	H
DEqMS	dlfq	bpca	center.mean	1	H
DEP	LFQ	missForest	lossf	1	H
DEP	top3	Impseq	lossf	1	H
DEP	top3	Impseq	center.median	1	H
ROTS	top3	missForest	Rlr	1	H
DEqMS	LFQ	bpca	Rlr	1	H
ROTS	top3	SeqKNN	center.mean	1	H
proDA	dlfq	zero	Rlr	1	H
DEP	dlfq	bpca	center.median	1	H
ROTS	LFQ	mice	Rlr	1	H
DEqMS	top3	SeqKNN	lossf	1	H
limma	top3	bpca	center.median	1	H
DEqMS	dlfq	SeqKNN	center.mean	1	H
ROTS	LFQ	mice	center.median	1	H
ROTS	dlfq	knn	No_norm	1	H
DEP	dlfq	QRILC	No_norm	1	H
ROTS	LFQ	missForest	Rlr	1	H
ROTS	dlfq	Impseq	center.mean	1	H
ROTS	dlfq	nbavg	Rlr	1	H
ROTS	dlfq	MinProb	Rlr	1	H
proDA	LFQ	missForest	Rlr	1	H
DEqMS	top3	missForest	center.median	1	H
ROTS	top0	SeqKNN	Rlr	1	H
ROTS	dlfq	missForest	center.mean	1	H
limma	top3	missForest	lossf	1	H
DEP	top3	SeqKNN	Rlr	1	H
proDA	LFQ	SeqKNN	No_norm	1	H
limma	LFQ	bpca	Rlr	1	H
ROTS	dlfq	Impseq	center.median	1	H
ROTS	LFQ	bpca	lossf	1	H
limma	dlfq	nbavg	center.median	1	H
DEP	LFQ	Impseq	lossf	1	H
DEP	LFQ	SeqKNN	center.mean	1	H
proDA	dlfq	mice	No_norm	1	H
limma	top3	bpca	Rlr	1	H
ROTS	LFQ	Impseqrob	lossf	1	H
DEqMS	dlfq	mice	Rlr	1	H
ROTS	top3	missForest	center.median	1	H
proDA	dlfq	Impseq	center.mean	1	H
limma	LFQ	Impseq	center.median	1	H
DEqMS	top3	bpca	center.median	1	H
limma	top3	SeqKNN	center.mean	1	H
limma	dlfq	mice	Rlr	1	H
ROTS	LFQ	SeqKNN	center.mean	1	H
limma	dlfq	MinProb	Rlr	1	H
limma	LFQ	Impseq	quantiles	1	H
proDA	LFQ	SeqKNN	center.mean	1	H
limma	LFQ	missForest	center.median	1	H
ROTS	top0	missForest	Rlr	1	H
limma	dlfq	MinProb	lossf	1	H
proDA	LFQ	mice	lossf	1	H
proDA	LFQ	mice	Rlr	1	H
DEP	top3	Impseq	No_norm	1	H
ROTS	dlfq	nbavg	lossf	1	H
limma	dlfq	Impseqrob	center.median	1	H
DEP	dlfq	No_MVI	lossf	1	H
limma	dlfq	missForest	center.mean	1	H
DEqMS	top3	bpca	Rlr	1	H
proDA	dlfq	bpca	center.median	1	H
ROTS	LFQ	MinDet	lossf	1	H
DEP	LFQ	SeqKNN	No_norm	1	H
DEP	top3	SeqKNN	center.median	1	H
DEqMS	top3	missForest	lossf	1	H
limma	dlfq	Impseq	quantiles	1	H
DEqMS	top3	Impseq	center.mean	1	H
ROTS	top3	Impseq	lossf	1	H
DEqMS	dlfq	missForest	center.mean	1	H
DEqMS	dlfq	MinProb	lossf	1	H
ROTS	LFQ	QRILC	lossf	1	H
DEP	dlfq	mice	Rlr	1	H
DEqMS	dlfq	MinProb	Rlr	1	H
DEP	top3	SeqKNN	lossf	1	H
proDA	dlfq	QRILC	No_norm	1	H
proDA	LFQ	bpca	Rlr	1	H
limma	top3	bpca	lossf	1	H
ROTS	top0	SeqKNN	lossf	1	H
DEqMS	LFQ	Impseqrob	lossf	1	H
ROTS	top3	knn	Rlr	1	H
DEqMS	dlfq	No_MVI	lossf	1	H
limma	LFQ	mice	center.mean	1	H
DEqMS	dlfq	Impseqrob	center.median	1	H
ROTS	dlfq	SeqKNN	quantiles	1	H
DEP	top3	missForest	Rlr	1	H
DEqMS	LFQ	mice	center.median	1	H
DEP	LFQ	missForest	Rlr	1	H
ROTS	LFQ	Impseqrob	Rlr	1	H
ROTS	top3	MinProb	lossf	1	H
DEqMS	LFQ	bpca	center.median	1	H
DEqMS	dlfq	No_MVI	Rlr	1	H
DEP	top3	bpca	center.median	1	H
ROTS	top3	Impseq	center.median	1	H
limma	LFQ	missForest	No_norm	1	H
limma	LFQ	bpca	center.median	1	H
DEP	LFQ	mice	lossf	1	H
ROTS	top3	Impseq	Rlr	1	H
DEqMS	LFQ	missForest	center.median	1	H
limma	LFQ	SeqKNN	quantiles	1	H
DEP	dlfq	No_MVI	Rlr	1	H
ROTS	LFQ	SeqKNN	quantiles	1	H
DEqMS	dlfq	mice	lossf	1	H
ROTS	dlfq	QRILC	Rlr	1	H
limma	top3	mice	Rlr	1	H
ROTS	top3	MinProb	Rlr	1	H
DEqMS	dlfq	nbavg	center.median	1	H
limma	dlfq	mice	lossf	1	H
DEP	top3	bpca	Rlr	1	H
DEqMS	top3	bpca	lossf	1	H
DEP	dlfq	bpca	center.mean	1	H
DEqMS	top3	mice	Rlr	1	H
ROTS	top3	knn	center.median	1	H
ROTS	top3	QRILC	lossf	1	H
ROTS	top3	missForest	lossf	1	H
limma	LFQ	Impseqrob	lossf	1	H
limma	top3	Impseqrob	Rlr	1	H
limma	dlfq	knn	lossf	1	H
proDA	dlfq	missForest	center.median	1	H
limma	dlfq	MinDet	Rlr	1	H
DEP	LFQ	mice	Rlr	1	H
limma	dlfq	knn	Rlr	1	H
ROTS	dlfq	bpca	center.median	1	H
DEP	top3	Impseq	center.mean	1	H
ROTS	top3	SeqKNN	quantiles	1	H
ROTS	dlfq	bpca	center.mean	1	H
ROTS	LFQ	mice	quantiles	1	H
DEqMS	dlfq	MinDet	Rlr	1	H
limma	dlfq	No_MVI	lossf	1	H
ROTS	top3	QRILC	Rlr	1	H
DEP	dlfq	Impseqrob	center.median	1	H
DEP	top3	missForest	center.median	1	H
ROTS	top0	missForest	center.median	1	H
DEqMS	dlfq	MinDet	lossf	1	H
ROTS	dlfq	knn	lossf	1	H
limma	dlfq	No_MVI	Rlr	1	H
DEqMS	LFQ	Impseq	No_norm	1	H
ROTS	top0	Impseq	Rlr	1	H
ROTS	top3	bpca	center.median	1	H
DEP	dlfq	MinProb	lossf	1	H
limma	dlfq	MinDet	lossf	1	H
ROTS	LFQ	mice	No_norm	1	H
limma	dlfq	QRILC	lossf	1	H
ROTS	LFQ	Impseq	center.median	1	H
limma	top3	bpca	center.mean	1	H
limma	top3	missForest	center.mean	1	H
ROTS	LFQ	mice	center.mean	1	H
limma	LFQ	nbavg	lossf	1	H
DEP	LFQ	Impseq	Rlr	1	H
limma	LFQ	Impseq	No_norm	1	H
DEqMS	LFQ	mice	center.mean	1	H
ROTS	dlfq	QRILC	lossf	1	H
DEqMS	top3	mice	center.median	1	H
ROTS	dlfq	Impseqrob	center.median	1	H
ROTS	top3	MinProb	center.median	1	H
proDA	top3	Impseq	center.median	1	H
limma	LFQ	knn	lossf	1	H
DEP	top3	missForest	lossf	1	H
DEP	dlfq	mice	lossf	1	H
ROTS	dlfq	missForest	quantiles	1	H
DEP	LFQ	Impseq	quantiles	1	H
ROTS	top3	MinDet	lossf	1	H
ROTS	top0	SeqKNN	center.mean	1	H
limma	dlfq	QRILC	Rlr	1	H
limma	top3	mice	center.median	1	H
DEqMS	top3	SeqKNN	center.mean	1	H
ROTS	LFQ	bpca	Rlr	1	H
DEqMS	LFQ	missForest	No_norm	1	H
limma	LFQ	missForest	center.mean	1	H
ROTS	LFQ	Impseq	center.mean	1	H
ROTS	top0	missForest	lossf	1	H
ROTS	top3	MinDet	Rlr	1	H
proDA	dlfq	No_MVI	lossf	1	H
limma	top3	Impseq	quantiles	1	H
ROTS	top3	mice	Rlr	1	H
limma	top3	Impseq	No_norm	1	H
DEqMS	LFQ	Impseq	center.mean	1	H
proDA	dlfq	bpca	center.mean	1	H
proDA	dlfq	No_MVI	Rlr	1	H
ROTS	top3	knn	lossf	1	H
limma	LFQ	Impseq	center.mean	1	H
proDA	dlfq	SeqKNN	center.median	1	H
ROTS	top3	QRILC	center.median	1	H
DEP	top3	SeqKNN	center.mean	1	H
DEqMS	top3	Impseqrob	Rlr	1	H
ROTS	top0	Impseqrob	Rlr	1	H
proDA	dlfq	MinProb	Rlr	2	RH
proDA	LFQ	Impseq	center.median	2	RH
DEqMS	LFQ	nbavg	lossf	2	RH
proDA	dlfq	MinProb	lossf	2	RH
DEP	top3	bpca	lossf	2	RH
ROTS	top3	Impseqrob	lossf	2	RH
ROTS	top3	bpca	Rlr	2	RH
limma	top3	nbavg	Rlr	2	RH
DEqMS	LFQ	mice	No_norm	2	RH
ROTS	top3	Impseqrob	Rlr	2	RH
limma	dlfq	Impseqrob	center.mean	2	RH
limma	LFQ	bpca	No_norm	2	RH
limma	top3	Impseqrob	lossf	2	RH
DEP	dlfq	MinProb	Rlr	2	RH
ROTS	dlfq	MinProb	center.median	2	RH
ROTS	top3	MinDet	center.median	2	RH
limma	LFQ	mice	center.median	2	RH
DEP	dlfq	nbavg	center.mean	2	RH
ROTS	LFQ	QRILC	Rlr	2	RH
ROTS	dlfq	Impseqrob	center.mean	2	RH
proDA	dlfq	Impseqrob	center.median	2	RH
proDA	LFQ	bpca	center.median	2	RH
proDA	top3	bpca	Rlr	2	RH
limma	dlfq	MinProb	center.median	2	RH
limma	dlfq	bpca	quantiles	2	RH
limma	dlfq	nbavg	center.mean	2	RH
DEqMS	LFQ	bpca	No_norm	2	RH
ROTS	dlfq	mice	Rlr	2	RH
proDA	dlfq	knn	lossf	2	RH
ROTS	top3	Impseq	center.mean	2	RH
ROTS	top0	missForest	center.mean	2	RH
limma	top3	nbavg	center.median	2	RH
limma	top3	SeqKNN	quantiles	2	RH
DEP	LFQ	missForest	center.median	2	RH
ROTS	dlfq	mice	lossf	2	RH
ROTS	dlfq	nbavg	center.mean	2	RH
ROTS	dlfq	knn	Rlr	2	RH
limma	top3	mice	lossf	2	RH
proDA	dlfq	knn	Rlr	2	RH
ROTS	top0	SeqKNN	center.median	2	RH
ROTS	LFQ	MinProb	Rlr	2	RH
ROTS	top0	Impseqrob	center.median	2	RH
DEP	LFQ	Impseq	center.median	2	RH
ROTS	dlfq	Impseq	quantiles	2	RH
ROTS	top0	bpca	lossf	2	RH
DEP	dlfq	QRILC	lossf	2	RH
DEqMS	top3	bpca	center.mean	2	RH
DEP	LFQ	bpca	center.median	2	RH
limma	top3	nbavg	lossf	2	RH
ROTS	top0	bpca	Rlr	2	RH
proDA	LFQ	nbavg	lossf	2	RH
ROTS	top3	missForest	center.mean	2	RH
limma	top3	Impseqrob	center.median	2	RH
DEqMS	dlfq	Impseqrob	center.mean	2	RH
DEP	LFQ	missForest	center.mean	2	RH
ROTS	top0	bpca	center.median	2	RH
DEqMS	top3	mice	lossf	2	RH
ROTS	dlfq	nbavg	center.median	2	RH
DEP	dlfq	MinDet	lossf	2	RH
ROTS	top3	mice	center.median	2	RH
DEqMS	dlfq	knn	lossf	2	RH
DEqMS	top3	missForest	center.mean	2	RH
DEP	top3	nbavg	Rlr	2	RH
DEP	LFQ	bpca	lossf	2	RH
proDA	dlfq	MinDet	Rlr	2	RH
DEqMS	LFQ	knn	lossf	2	RH
DEP	LFQ	mice	center.mean	2	RH
ROTS	top0	Impseqrob	lossf	2	RH
ROTS	top0	Impseq	lossf	2	RH
ROTS	LFQ	MinDet	Rlr	2	RH
ROTS	top3	MinProb	center.mean	2	RH
proDA	dlfq	Impseq	quantiles	2	RH
ROTS	LFQ	missForest	No_norm	2	RH
ROTS	top0	missForest	quantiles	2	RH
DEP	top3	bpca	center.mean	2	RH
DEP	LFQ	nbavg	lossf	2	RH
proDA	dlfq	MinDet	lossf	2	RH
limma	LFQ	mice	No_norm	2	RH
DEqMS	top3	Impseqrob	lossf	2	RH
ROTS	top3	bpca	lossf	2	RH
proDA	top3	bpca	lossf	2	RH
DEP	top3	mice	Rlr	2	RH
DEP	dlfq	missForest	center.mean	2	RH
proDA	dlfq	mice	Rlr	2	RH
DEP	LFQ	missForest	No_norm	2	RH
proDA	LFQ	Impseqrob	lossf	2	RH
DEqMS	LFQ	missForest	center.mean	2	RH
proDA	LFQ	knn	lossf	2	RH
ROTS	top0	Impseq	center.mean	2	RH
proDA	LFQ	missForest	No_norm	2	RH
DEP	top3	Impseq	quantiles	2	RH
proDA	LFQ	missForest	center.median	2	RH
DEqMS	dlfq	knn	Rlr	2	RH
proDA	dlfq	missForest	center.mean	2	RH
ROTS	top3	mice	lossf	2	RH
limma	LFQ	Impseqrob	Rlr	2	RH
DEqMS	dlfq	Impseq	quantiles	2	RH
limma	LFQ	bpca	center.mean	2	RH
ROTS	top0	mice	lossf	2	RH
DEqMS	LFQ	Impseqrob	Rlr	2	RH
proDA	top3	missForest	center.median	2	RH
DEP	dlfq	MinDet	Rlr	2	RH
ROTS	dlfq	bpca	quantiles	2	RH
DEP	dlfq	Impseq	quantiles	2	RH
limma	top3	mice	center.mean	2	RH
DEP	top3	missForest	center.mean	2	RH
DEqMS	top3	Impseqrob	center.median	2	RH
DEP	dlfq	knn	lossf	2	RH
DEqMS	top3	Impseq	No_norm	2	RH
DEqMS	top0	Impseq	center.median	2	RH
limma	dlfq	SeqKNN	quantiles	2	RH
DEqMS	top0	SeqKNN	center.median	2	RH
limma	top3	knn	center.median	2	RH
DEP	dlfq	knn	center.median	2	RH
ROTS	top3	knn	center.mean	2	RH
ROTS	LFQ	knn	No_norm	2	RH
DEP	dlfq	No_MVI	center.median	2	RH
proDA	top3	bpca	center.median	2	RH
ROTS	LFQ	Impseq	No_norm	2	RH
ROTS	top3	nbavg	lossf	2	RH
limma	LFQ	nbavg	Rlr	2	RH
ROTS	dlfq	MinProb	center.mean	2	RH
DEP	dlfq	SeqKNN	quantiles	2	RH
proDA	top3	Impseq	center.mean	2	RH
DEqMS	top3	nbavg	Rlr	2	RH
proDA	LFQ	bpca	No_norm	2	RH
proDA	top3	missForest	Rlr	2	RH
limma	dlfq	missForest	quantiles	2	RH
DEqMS	dlfq	MinProb	center.median	2	RH
ROTS	top3	Impseqrob	center.median	2	RH
limma	top3	missForest	quantiles	2	RH
proDA	LFQ	Impseq	No_norm	2	RH
ROTS	dlfq	No_MVI	center.median	2	RH
ROTS	LFQ	knn	center.median	2	RH
ROTS	top3	mice	center.mean	2	RH
DEP	LFQ	bpca	Rlr	2	RH
limma	dlfq	mice	center.median	2	RH
proDA	dlfq	zero	center.median	2	RH
DEP	top3	mice	center.median	2	RH
DEP	LFQ	Impseq	No_norm	2	RH
proDA	dlfq	SeqKNN	center.mean	2	RH
DEqMS	top0	missForest	center.median	2	RH
proDA	top3	SeqKNN	Rlr	2	RH
DEqMS	LFQ	bpca	center.mean	2	RH
ROTS	top3	QRILC	center.mean	2	RH
DEP	top3	nbavg	center.median	2	RH
ROTS	top3	Impseqrob	center.mean	2	RH
proDA	LFQ	mice	center.mean	2	RH
ROTS	top3	nbavg	Rlr	2	RH
DEP	LFQ	Impseqrob	lossf	2	RH
limma	top3	knn	Rlr	2	RH
limma	top0	SeqKNN	center.median	2	RH
proDA	LFQ	Impseq	center.mean	2	RH
DEP	top3	Impseqrob	Rlr	2	RH
DEP	dlfq	mice	center.median	2	RH
ROTS	top3	bpca	center.mean	2	RH
proDA	dlfq	mice	lossf	2	RH
DEqMS	dlfq	mice	center.median	2	RH
DEP	dlfq	QRILC	Rlr	2	RH
DEqMS	top3	nbavg	center.median	2	RH
DEqMS	top3	nbavg	lossf	2	RH
ROTS	top0	bpca	center.mean	2	RH
DEqMS	top0	bpca	center.median	2	RH
limma	top3	MinProb	center.median	2	RH
ROTS	top3	nbavg	center.median	2	RH
DEqMS	top3	mice	center.mean	2	RH
ROTS	LFQ	bpca	center.mean	2	RH
ROTS	top3	missForest	quantiles	2	RH
DEP	top3	nbavg	lossf	2	RH
limma	dlfq	MinDet	center.median	2	RH
DEP	LFQ	SeqKNN	quantiles	2	RH
ROTS	LFQ	missForest	center.median	2	RH
ROTS	top3	MinDet	center.mean	2	RH
proDA	top3	missForest	lossf	2	RH
ROTS	top0	SeqKNN	quantiles	2	RH
DEP	dlfq	knn	Rlr	2	RH
DEP	LFQ	mice	center.median	2	RH
ROTS	LFQ	bpca	center.median	2	RH
ROTS	top3	MinProb	quantiles	2	RH
DEqMS	dlfq	QRILC	lossf	2	RH
DEP	dlfq	MinProb	center.median	2	RH
proDA	dlfq	bpca	quantiles	2	RH
DEqMS	dlfq	nbavg	center.mean	2	RH
limma	LFQ	knn	Rlr	2	RH
DEqMS	top0	SeqKNN	Rlr	2	RH
limma	top0	SeqKNN	Rlr	2	RH
ROTS	LFQ	Impseq	quantiles	2	RH
DEP	dlfq	Impseqrob	center.mean	2	RH
limma	top3	MinProb	Rlr	2	RH
limma	top0	missForest	center.median	2	RH
limma	top0	missForest	Rlr	2	RH
limma	top0	Impseq	center.median	2	RH
DEqMS	top3	Impseq	quantiles	2	RH
proDA	top3	SeqKNN	lossf	2	RH
ROTS	dlfq	No_MVI	center.mean	2	RH
DEqMS	top0	missForest	Rlr	2	RH
limma	top3	MinProb	lossf	2	RH
proDA	LFQ	missForest	center.mean	2	RH
limma	top0	missForest	lossf	2	RH
DEP	LFQ	mice	No_norm	2	RH
ROTS	LFQ	MinProb	No_norm	2	RH
ROTS	top0	mice	Rlr	2	RH
DEP	dlfq	zero	Rlr	2	RH
DEP	top3	SeqKNN	quantiles	2	RH
limma	top0	SeqKNN	lossf	2	RH
DEP	top3	missForest	No_norm	2	RH
ROTS	LFQ	MinProb	center.median	2	RH
DEP	top3	bpca	No_norm	2	RH
ROTS	dlfq	QRILC	center.median	2	RH
DEqMS	top0	SeqKNN	lossf	2	RH
DEqMS	top0	missForest	lossf	2	RH
ROTS	top0	Impseq	center.median	2	RH
DEP	dlfq	bpca	quantiles	2	RH
DEP	LFQ	Impseq	center.mean	2	RH
limma	top3	SeqKNN	No_norm	2	RH
DEqMS	dlfq	QRILC	Rlr	2	RH
proDA	LFQ	nbavg	Rlr	2	RH
limma	top3	MinDet	center.median	2	RH
proDA	dlfq	QRILC	lossf	2	RH
limma	top3	bpca	quantiles	2	RH
proDA	dlfq	Impseqrob	center.mean	2	RH
DEqMS	top0	Impseq	Rlr	2	RH
limma	top3	knn	lossf	2	RH
DEqMS	LFQ	nbavg	Rlr	2	RH
ROTS	top3	Impseq	quantiles	2	RH
DEqMS	dlfq	MinDet	center.median	2	RH
proDA	LFQ	bpca	center.mean	2	RH
DEP	top3	mice	lossf	2	RH
DEP	LFQ	nbavg	Rlr	2	RH
limma	top0	Impseq	Rlr	2	RH
DEqMS	top0	Impseq	lossf	2	RH
DEqMS	LFQ	Impseq	quantiles	2	RH
proDA	top3	SeqKNN	center.median	2	RH
ROTS	top3	No_MVI	center.median	2	RH
ROTS	LFQ	nbavg	lossf	2	RH
limma	top3	MinDet	Rlr	2	RH
limma	dlfq	MinProb	center.mean	2	RH
ROTS	LFQ	Impseqrob	center.median	2	RH
DEP	dlfq	missForest	quantiles	2	RH
limma	top0	missForest	center.mean	2	RH
DEqMS	top0	bpca	Rlr	2	RH
limma	top3	bpca	No_norm	2	RH
limma	top0	bpca	center.median	2	RH
ROTS	LFQ	missForest	center.mean	2	RH
ROTS	LFQ	missForest	quantiles	2	RH
limma	LFQ	MinProb	lossf	2	RH
limma	top0	Impseq	lossf	2	RH
limma	dlfq	knn	center.median	2	RH
ROTS	top0	Impseq	quantiles	2	RH
ROTS	top3	mice	quantiles	2	RH
proDA	LFQ	mice	center.median	2	RH
DEP	LFQ	knn	lossf	2	RH
limma	LFQ	mice	quantiles	2	RH
DEP	top3	missForest	quantiles	2	RH
DEqMS	top0	missForest	center.mean	2	RH
DEP	dlfq	nbavg	quantiles	2	RH
DEqMS	top0	bpca	lossf	2	RH
proDA	LFQ	Impseqrob	Rlr	2	RH
DEqMS	top3	bpca	No_norm	2	RH
limma	top3	MinDet	lossf	2	RH
ROTS	LFQ	knn	center.mean	2	RH
DEP	top3	Impseqrob	center.median	2	RH
DEqMS	dlfq	No_MVI	center.median	2	RH
limma	top3	Impseqrob	center.mean	2	RH
DEP	top3	knn	center.median	2	RH
ROTS	dlfq	nbavg	quantiles	2	RH
ROTS	LFQ	MinProb	center.mean	2	RH
ROTS	top0	MinProb	Rlr	2	RH
limma	top0	SeqKNN	center.mean	2	RH
proDA	dlfq	QRILC	Rlr	2	RH
DEqMS	top3	MinProb	center.median	2	RH
ROTS	top3	No_MVI	Rlr	2	RH
DEqMS	top0	Impseq	center.mean	2	RH
ROTS	top0	bpca	quantiles	2	RH
ROTS	top0	MinDet	Rlr	2	RH
ROTS	top0	mice	center.mean	2	RH
ROTS	LFQ	MinDet	No_norm	2	RH
DEqMS	top0	mice	center.median	2	RH
DEP	top3	Impseqrob	lossf	2	RH
DEP	top3	mice	center.mean	2	RH
DEP	top3	SeqKNN	No_norm	2	RH
limma	top0	bpca	Rlr	2	RH
DEqMS	top3	MinProb	Rlr	2	RH
DEqMS	top3	MinProb	lossf	2	RH
ROTS	top3	nbavg	center.mean	2	RH
DEP	top3	knn	Rlr	2	RH
proDA	LFQ	knn	Rlr	2	RH
limma	dlfq	No_MVI	center.median	2	RH
DEP	top0	SeqKNN	center.median	2	RH
ROTS	LFQ	bpca	No_norm	2	RH
DEqMS	top0	SeqKNN	center.mean	2	RH
limma	top3	nbavg	center.mean	2	RH
DEP	top3	MinProb	Rlr	2	RH
limma	LFQ	Impseqrob	center.median	2	RH
DEP	dlfq	knn	center.mean	2	RH
ROTS	top0	knn	center.median	2	RH
proDA	top3	nbavg	center.median	2	RH
limma	top0	Impseq	center.mean	2	RH
limma	top0	bpca	lossf	2	RH
ROTS	top3	knn	No_norm	2	RH
DEqMS	LFQ	Impseqrob	center.median	2	RH
DEP	top0	SeqKNN	Rlr	2	RH
proDA	dlfq	MinProb	center.median	2	RH
DEqMS	top3	knn	center.median	2	RH
proDA	top3	bpca	center.mean	2	RH
proDA	top3	Impseqrob	Rlr	2	RH
ROTS	top0	nbavg	lossf	2	RH
limma	LFQ	knn	center.median	2	RH
limma	LFQ	MinDet	lossf	2	RH
DEP	dlfq	MinProb	center.mean	2	RH
ROTS	top3	bpca	quantiles	2	RH
limma	top3	QRILC	Rlr	2	RH
DEP	top3	nbavg	center.mean	2	RH
ROTS	top0	knn	center.mean	2	RH
DEqMS	LFQ	MinProb	lossf	2	RH
DEP	top0	missForest	center.median	2	RH
ROTS	dlfq	mice	center.median	2	RH
DEP	top0	bpca	center.median	2	RH
ROTS	top3	nbavg	quantiles	2	RH
DEqMS	dlfq	bpca	quantiles	2	RH
DEqMS	top3	knn	Rlr	2	RH
DEP	top0	SeqKNN	lossf	2	RH
limma	dlfq	nbavg	quantiles	2	RH
limma	top3	QRILC	lossf	2	RH
DEqMS	top3	MinDet	lossf	2	RH
limma	LFQ	missForest	quantiles	2	RH
DEqMS	top0	MinProb	center.median	2	RH
ROTS	top3	MinDet	quantiles	2	RH
ROTS	top0	QRILC	lossf	2	RH
ROTS	top0	MinDet	center.median	2	RH
ROTS	top0	MinProb	center.median	2	RH
ROTS	top0	MinDet	lossf	2	RH
ROTS	top3	No_MVI	lossf	2	RH
DEqMS	top0	mice	lossf	2	RH
ROTS	top0	nbavg	Rlr	2	RH
limma	dlfq	mice	center.mean	2	RH
DEP	dlfq	MinDet	center.median	2	RH
DEP	top3	MinProb	lossf	2	RH
DEqMS	top3	MinDet	center.median	2	RH
ROTS	dlfq	No_MVI	quantiles	2	RH
DEqMS	top3	SeqKNN	quantiles	2	RH
DEP	top0	Impseq	center.median	2	RH
DEqMS	top3	MinDet	Rlr	2	RH
DEP	LFQ	bpca	No_norm	2	RH
DEqMS	top3	SeqKNN	No_norm	2	RH
DEqMS	LFQ	knn	Rlr	2	RH
limma	top0	mice	center.median	2	RH
DEP	top3	bpca	quantiles	2	RH
DEP	LFQ	knn	Rlr	2	RH
limma	top3	QRILC	center.median	2	RH
ROTS	top0	MinProb	lossf	2	RH
DEqMS	top0	bpca	center.mean	2	RH
limma	dlfq	QRILC	center.median	2	RH
ROTS	top0	mice	center.median	2	RH
ROTS	top3	knn	quantiles	2	RH
proDA	LFQ	MinProb	lossf	2	RH
limma	top0	bpca	center.mean	2	RH
DEP	top0	missForest	lossf	2	RH
DEP	LFQ	bpca	center.mean	2	RH
proDA	top3	mice	Rlr	2	RH
DEP	top3	nbavg	No_norm	2	RH
DEqMS	dlfq	MinProb	center.mean	2	RH
DEP	top3	MinProb	center.median	2	RH
proDA	LFQ	mice	No_norm	2	RH
ROTS	top0	Impseqrob	quantiles	2	RH
limma	dlfq	MinDet	center.mean	2	RH
ROTS	LFQ	No_MVI	lossf	2	RH
limma	LFQ	nbavg	center.median	2	RH
ROTS	dlfq	QRILC	center.mean	2	RH
limma	top0	Impseqrob	center.median	2	RH
ROTS	top0	Impseqrob	center.mean	2	RH
DEP	top0	missForest	Rlr	2	RH
limma	top3	missForest	No_norm	2	RH
DEP	dlfq	No_MVI	center.mean	2	RH
DEqMS	top0	Impseqrob	center.median	2	RH
DEP	LFQ	Impseqrob	Rlr	2	RH
DEP	dlfq	mice	center.mean	2	RH
DEqMS	LFQ	MinDet	lossf	2	RH
DEP	top3	MinDet	center.median	2	RH
DEP	LFQ	MinProb	lossf	2	RH
ROTS	top0	nbavg	center.mean	2	RH
ROTS	dlfq	Impseqrob	quantiles	2	RH
DEqMS	top3	knn	lossf	2	RH
ROTS	top0	QRILC	Rlr	2	RH
limma	top3	MinProb	center.mean	2	RH
ROTS	LFQ	QRILC	center.median	2	RH
ROTS	top0	MinProb	center.mean	2	RH
ROTS	dlfq	mice	center.mean	2	RH
DEP	dlfq	Impseqrob	quantiles	2	RH
DEP	top0	Impseq	Rlr	2	RH
proDA	top3	knn	center.median	2	RH
limma	top0	Impseqrob	Rlr	2	RH
limma	LFQ	QRILC	lossf	2	RH
DEqMS	dlfq	knn	center.median	2	RH
DEqMS	top0	MinProb	lossf	2	RH
DEP	top3	MinDet	Rlr	2	RH
DEqMS	top0	mice	Rlr	2	RH
ROTS	top3	SeqKNN	No_norm	2	RH
ROTS	top0	nbavg	center.median	2	RH
limma	top3	knn	center.mean	2	RH
DEP	top0	SeqKNN	center.mean	2	RH
DEP	top0	Impseq	lossf	2	RH
ROTS	dlfq	knn	center.mean	2	RH
ROTS	top3	QRILC	quantiles	2	RH
DEqMS	top3	missForest	quantiles	2	RH
DEqMS	top3	Impseqrob	center.mean	2	RH
limma	top0	mice	lossf	2	RH
proDA	top3	SeqKNN	center.mean	2	RH
ROTS	dlfq	MinDet	center.median	2	RH
DEP	top3	zero	center.median	2	RH
ROTS	top0	mice	quantiles	2	RH
DEqMS	top0	MinProb	Rlr	2	RH
DEP	top0	bpca	Rlr	2	RH
limma	dlfq	knn	center.mean	2	RH
limma	top0	MinProb	center.median	2	RH
ROTS	LFQ	Impseqrob	quantiles	2	RH
DEP	top3	knn	No_norm	2	RH
ROTS	top0	QRILC	center.median	2	RH
DEqMS	top0	MinDet	center.median	2	RH
DEP	top3	Impseqrob	center.mean	2	RH
DEP	top0	bpca	lossf	2	RH
proDA	LFQ	MinDet	lossf	2	RH
limma	top3	mice	quantiles	2	RH
DEP	top3	QRILC	center.median	2	RH
DEqMS	top0	Impseq	No_norm	2	RH
limma	LFQ	MinProb	Rlr	2	RH
DEqMS	top0	mice	center.mean	2	RH
proDA	dlfq	knn	center.median	2	RH
DEqMS	top3	QRILC	lossf	2	RH
proDA	LFQ	zero	lossf	2	RH
proDA	top3	knn	Rlr	2	RH
proDA	top3	missForest	center.mean	2	RH
DEP	LFQ	knn	center.median	2	RH
DEqMS	dlfq	MinDet	center.mean	2	RH
ROTS	LFQ	Impseqrob	No_norm	2	RH
DEqMS	dlfq	mice	center.mean	2	RH
proDA	top3	Impseqrob	lossf	2	RH
proDA	LFQ	knn	center.median	2	RH
ROTS	LFQ	MinDet	center.median	2	RH
ROTS	LFQ	No_MVI	Rlr	2	RH
DEP	top3	QRILC	Rlr	2	RH
ROTS	top0	nbavg	quantiles	2	RH
proDA	dlfq	No_MVI	center.median	2	RH
DEqMS	LFQ	SeqKNN	quantiles	2	RH
ROTS	top0	QRILC	center.mean	2	RH
DEP	top3	zero	Rlr	2	RH
ROTS	LFQ	QRILC	center.mean	2	RH
DEP	top0	missForest	center.mean	2	RH
limma	LFQ	knn	center.mean	2	RH
DEP	top0	Impseq	center.mean	2	RH
ROTS	dlfq	knn	center.median	2	RH
ROTS	top3	No_MVI	center.mean	2	RH
limma	top0	MinProb	lossf	2	RH
DEP	top3	knn	lossf	2	RH
limma	top0	MinProb	Rlr	2	RH
DEqMS	top3	bpca	quantiles	2	RH
limma	top0	mice	Rlr	2	RH
proDA	top3	mice	center.median	2	RH
ROTS	top0	MinDet	center.mean	2	RH
limma	LFQ	Impseqrob	No_norm	2	RH
DEP	LFQ	nbavg	center.median	2	RH
DEqMS	top0	Impseqrob	Rlr	2	RH
ROTS	LFQ	MinProb	quantiles	2	RH
proDA	dlfq	mice	center.median	2	RH
proDA	dlfq	zero	center.mean	2	RH
limma	LFQ	knn	No_norm	2	RH
DEP	top3	QRILC	lossf	2	RH
ROTS	top3	Impseqrob	quantiles	2	RH
DEqMS	top0	SeqKNN	No_norm	2	RH
DEP	LFQ	missForest	quantiles	2	RH
proDA	top3	MinProb	Rlr	2	RH
DEqMS	LFQ	No_MVI	lossf	2	RH
DEP	top3	MinDet	lossf	2	RH
limma	top3	MinDet	center.mean	2	RH
proDA	top3	MinProb	center.median	2	RH
DEP	LFQ	Impseqrob	center.median	2	RH
DEP	top0	bpca	center.mean	2	RH
limma	top0	mice	center.mean	2	RH
DEqMS	top0	bpca	No_norm	2	RH
proDA	top0	SeqKNN	Rlr	2	RH
DEP	top3	mice	No_norm	2	RH
DEqMS	dlfq	SeqKNN	quantiles	2	RH
limma	top0	Impseqrob	lossf	2	RH
DEqMS	top3	nbavg	center.mean	2	RH
DEqMS	top3	QRILC	Rlr	2	RH
ROTS	top0	knn	lossf	2	RH
DEqMS	dlfq	missForest	quantiles	2	RH
DEqMS	top3	missForest	No_norm	2	RH
DEqMS	top0	missForest	No_norm	2	RH
proDA	top0	Impseq	center.median	2	RH
proDA	dlfq	MinProb	center.mean	2	RH
proDA	dlfq	MinDet	center.median	2	RH
DEqMS	top0	MinDet	lossf	2	RH
proDA	top3	Impseq	No_norm	2	RH
proDA	top3	MinProb	lossf	2	RH
proDA	top0	missForest	Rlr	2	RH
ROTS	top0	knn	Rlr	2	RH
ROTS	LFQ	QRILC	No_norm	2	RH
DEP	top3	No_MVI	Rlr	2	RH
DEqMS	LFQ	Impseqrob	No_norm	2	RH
proDA	top3	Impseqrob	center.median	2	RH
limma	LFQ	MinDet	Rlr	2	RH
DEP	top3	knn	center.mean	2	RH
DEP	top0	mice	center.median	2	RH
limma	LFQ	bpca	quantiles	2	RH
proDA	top3	mice	lossf	2	RH
DEqMS	dlfq	No_MVI	center.mean	2	RH
proDA	top0	bpca	center.median	2	RH
proDA	top0	SeqKNN	lossf	2	RH
DEqMS	LFQ	knn	center.median	2	RH
DEqMS	top0	nbavg	center.median	2	RH
proDA	top0	missForest	center.median	2	RH
DEqMS	top0	MinDet	Rlr	2	RH
proDA	top0	missForest	lossf	2	RH
DEP	top3	No_MVI	center.median	2	RH
DEqMS	top0	Impseqrob	lossf	2	RH
limma	top0	MinDet	lossf	2	RH
DEP	LFQ	MinDet	lossf	2	RH
ROTS	top0	MinProb	quantiles	2	RH
ROTS	LFQ	nbavg	Rlr	2	RH
proDA	top0	Impseq	Rlr	2	RH
limma	LFQ	nbavg	No_norm	2	RH
limma	dlfq	No_MVI	center.mean	2	RH
limma	top0	MinDet	Rlr	2	RH
ROTS	dlfq	MinProb	quantiles	2	RH
DEP	top0	MinProb	center.median	2	RH
DEqMS	top0	MinProb	center.mean	2	RH
limma	LFQ	Impseqrob	center.mean	2	RH
DEP	dlfq	QRILC	center.median	2	RH
limma	top0	MinDet	center.median	2	RH
DEqMS	top3	No_MVI	Rlr	2	RH
limma	top3	No_MVI	center.median	2	RH
proDA	top0	SeqKNN	center.median	2	RH
proDA	top3	knn	lossf	2	RH
proDA	top3	zero	Rlr	2	RH
limma	dlfq	Impseqrob	quantiles	2	RH
limma	top3	No_MVI	Rlr	2	RH
proDA	top3	MinDet	Rlr	2	RH
limma	top3	knn	No_norm	2	RH
ROTS	LFQ	knn	quantiles	2	RH
limma	top3	nbavg	quantiles	2	RH
limma	top0	missForest	No_norm	2	RH
ROTS	top3	MinProb	No_norm	2	RH
proDA	dlfq	knn	center.mean	2	RH
DEP	top3	zero	lossf	2	RH
proDA	dlfq	missForest	quantiles	2	RH
DEqMS	LFQ	nbavg	center.median	2	RH
limma	LFQ	No_MVI	lossf	2	RH
ROTS	top3	bpca	No_norm	2	RH
limma	top0	MinProb	center.mean	2	RH
limma	dlfq	min	No_norm	2	RH
ROTS	LFQ	Impseqrob	center.mean	2	RH
proDA	top0	Impseq	lossf	2	RH
limma	top0	nbavg	Rlr	2	RH
proDA	top3	MinDet	lossf	2	RH
DEP	LFQ	No_MVI	lossf	2	RH
DEqMS	top0	nbavg	lossf	2	RH
DEqMS	top0	nbavg	Rlr	2	RH
limma	top0	Impseq	No_norm	2	RH
ROTS	top0	MinDet	quantiles	2	RH
DEqMS	dlfq	knn	center.mean	2	RH
proDA	LFQ	MinProb	Rlr	2	RH
DEqMS	top3	MinProb	center.mean	2	RH
DEP	LFQ	mice	quantiles	2	RH
DEP	top0	bpca	No_norm	2	RH
limma	top0	Impseqrob	center.mean	2	RH
limma	top0	missForest	quantiles	2	RH
limma	top0	nbavg	lossf	2	RH
DEP	top3	mice	quantiles	2	RH
DEP	top3	Impseqrob	No_norm	2	RH
proDA	top0	bpca	Rlr	2	RH
proDA	top0	bpca	lossf	2	RH
proDA	top3	zero	lossf	2	RH
limma	top0	SeqKNN	No_norm	2	RH
proDA	LFQ	No_MVI	lossf	2	RH
DEP	top3	No_MVI	lossf	2	RH
DEP	top0	MinProb	lossf	2	RH
limma	top0	Impseq	quantiles	2	RH
DEP	LFQ	knn	No_norm	2	RH
DEP	top0	mice	Rlr	2	RH
DEqMS	top3	No_MVI	center.median	2	RH
DEqMS	top3	mice	quantiles	2	RH
proDA	LFQ	knn	center.mean	2	RH
limma	LFQ	nbavg	center.mean	2	RH
ROTS	dlfq	MinDet	center.mean	2	RH
DEP	top0	Impseqrob	center.median	2	RH
DEqMS	top3	QRILC	center.median	2	RH
proDA	top0	missForest	center.mean	2	RH
DEqMS	LFQ	Impseqrob	center.mean	2	RH
DEP	top0	MinProb	Rlr	2	RH
limma	top0	nbavg	center.median	2	RH
DEP	top3	MinProb	center.mean	2	RH
DEP	LFQ	QRILC	lossf	2	RH
proDA	LFQ	knn	No_norm	2	RH
DEqMS	LFQ	MinProb	Rlr	2	RH
DEqMS	top3	No_MVI	lossf	2	RH
DEP	top0	SeqKNN	No_norm	2	RH
DEP	top0	mice	lossf	2	RH
limma	top0	SeqKNN	quantiles	2	RH
limma	top3	Impseqrob	No_norm	2	RH
DEqMS	top0	Impseqrob	center.mean	2	RH
limma	dlfq	missForest	MBQN	2	RH
ROTS	top3	Impseq	No_norm	2	RH
limma	top3	No_MVI	lossf	2	RH
limma	top3	mice	No_norm	2	RH
proDA	LFQ	QRILC	lossf	2	RH
DEP	top0	Impseqrob	Rlr	2	RH
DEqMS	LFQ	QRILC	lossf	2	RH
proDA	top3	MinDet	center.median	2	RH
DEP	LFQ	MinProb	Rlr	2	RH
DEqMS	top3	knn	center.mean	2	RH
DEP	LFQ	knn	center.mean	2	RH
DEP	top0	missForest	No_norm	2	RH
DEP	LFQ	zero	lossf	2	RH
DEqMS	dlfq	missForest	MBQN	2	RH
SAM	dlfq	missForest	No_norm	2	RH
ROTS	top3	missForest	No_norm	2	RH
proDA	dlfq	SeqKNN	quantiles	2	RH
limma	LFQ	QRILC	Rlr	2	RH
DEP	top3	nbavg	quantiles	2	RH
ROTS	LFQ	MinDet	center.mean	2	RH
limma	top0	bpca	No_norm	2	RH
limma	dlfq	QRILC	center.mean	2	RH
proDA	top3	zero	center.median	2	RH
ROTS	top3	MinDet	No_norm	2	RH
DEP	dlfq	missForest	MBQN	2	RH
DEP	dlfq	MinDet	center.mean	2	RH
proDA	LFQ	MinDet	Rlr	2	RH
proDA	top3	knn	center.mean	2	RH
proDA	LFQ	Impseqrob	center.median	2	RH
limma	LFQ	SeqKNN	TIC	2	RH
proDA	top3	mice	center.mean	2	RH
DEP	top3	MinDet	center.mean	2	RH
DEqMS	top0	MinDet	center.mean	2	RH
DEP	top0	MinDet	center.median	2	RH
DEqMS	top3	MinDet	center.mean	2	RH
ROTS	dlfq	mice	quantiles	2	RH
DEP	top0	nbavg	center.median	2	RH
proDA	dlfq	MinDet	center.mean	2	RH
DEqMS	top3	mice	No_norm	2	RH
DEqMS	LFQ	MinDet	Rlr	2	RH
ROTS	top0	knn	quantiles	2	RH
limma	LFQ	MinProb	center.median	2	RH
DEP	dlfq	MinProb	quantiles	2	RH
DEqMS	top0	MinProb	No_norm	2	RH
ROTS	dlfq	min	No_norm	2	RH
DEP	top0	mice	center.mean	2	RH
DEP	LFQ	bpca	quantiles	2	RH
DEP	top0	nbavg	Rlr	2	RH
DEqMS	dlfq	QRILC	center.median	2	RH
DEP	top0	knn	No_norm	2	RH
DEP	LFQ	Impseqrob	No_norm	2	RH
limma	LFQ	Impseqrob	quantiles	2	RH
limma	top3	knn	quantiles	2	RH
limma	dlfq	MinProb	quantiles	2	RH
proDA	top0	SeqKNN	center.mean	2	RH
DEP	LFQ	nbavg	center.mean	2	RH
ROTS	LFQ	bpca	quantiles	2	RH
DEP	top0	nbavg	lossf	2	RH
limma	top0	QRILC	center.median	2	RH
ttest	dlfq	SeqKNN	No_norm	2	RH
ttest	dlfq	missForest	No_norm	2	RH
limma	top3	QRILC	center.mean	2	RH
ROTS	LFQ	MinDet	quantiles	2	RH
DEqMS	dlfq	Impseq	MBQN	2	RH
DEP	top0	Impseq	No_norm	2	RH
limma	top3	Impseqrob	quantiles	2	RH
DEqMS	top3	Impseqrob	No_norm	2	RH
limma	top0	bpca	quantiles	2	RH
limma	top3	nbavg	No_norm	2	RH
DEqMS	LFQ	nbavg	No_norm	2	RH
DEqMS	top0	Impseqrob	No_norm	2	RH
DEqMS	LFQ	SeqKNN	TIC	2	RH
DEqMS	LFQ	knn	No_norm	2	RH
DEqMS	top0	mice	No_norm	2	RH
DEP	top3	MinProb	No_norm	2	RH
limma	dlfq	Impseq	MBQN	2	RH
DEqMS	top3	MinProb	No_norm	2	RH
ROTS	LFQ	QRILC	quantiles	2	RH
ROTS	top0	knn	No_norm	2	RH
proDA	top3	QRILC	Rlr	2	RH
limma	top0	knn	center.median	2	RH
DEqMS	LFQ	knn	center.mean	2	RH
SAM	dlfq	SeqKNN	No_norm	2	RH
DEqMS	top0	MinDet	No_norm	2	RH
DEqMS	LFQ	No_MVI	Rlr	2	RH
proDA	top3	QRILC	lossf	2	RH
proDA	LFQ	zero	Rlr	2	RH
limma	top0	MinDet	center.mean	2	RH
limma	top3	MinProb	quantiles	2	RH
ROTS	top0	QRILC	quantiles	2	RH
DEqMS	top0	knn	center.median	2	RH
proDA	dlfq	No_MVI	center.mean	2	RH
DEqMS	top0	QRILC	center.median	2	RH
DEP	dlfq	Impseq	MBQN	2	RH
DEP	LFQ	MinDet	Rlr	2	RH
DEP	top0	Impseq	quantiles	2	RH
DEP	top0	Impseqrob	lossf	2	RH
limma	top0	knn	Rlr	2	RH
DEqMS	top0	nbavg	center.mean	2	RH
DEP	top0	SeqKNN	quantiles	2	RH
DEqMS	top3	knn	No_norm	2	RH
DEP	top0	MinDet	Rlr	2	RH
proDA	dlfq	QRILC	center.median	2	RH
ROTS	LFQ	No_MVI	center.median	2	RH
proDA	top0	Impseq	center.mean	2	RH
limma	dlfq	SeqKNN	MBQN	2	RH
limma	top0	QRILC	Rlr	2	RH
DEP	top3	QRILC	center.mean	2	RH
DEP	top0	MinDet	lossf	2	RH
limma	top0	QRILC	lossf	2	RH
DEqMS	top0	knn	No_norm	2	RH
DEqMS	top0	QRILC	lossf	2	RH
DEqMS	top0	QRILC	Rlr	2	RH
DEP	LFQ	No_MVI	Rlr	2	RH
proDA	dlfq	mice	center.mean	2	RH
DEqMS	top3	nbavg	No_norm	2	RH
limma	top0	nbavg	center.mean	2	RH
DEP	top0	QRILC	center.median	2	RH
DEqMS	top3	MinDet	No_norm	2	RH
DEqMS	dlfq	SeqKNN	MBQN	2	RH
limma	top3	MinProb	No_norm	2	RH
limma	LFQ	MinDet	center.median	2	RH
ROTS	top3	No_MVI	quantiles	2	RH
DEP	dlfq	SeqKNN	MBQN	2	RH
DEqMS	dlfq	nbavg	quantiles	2	RH
proDA	LFQ	Impseqrob	No_norm	2	RH
limma	LFQ	No_MVI	Rlr	2	RH
proDA	top0	bpca	center.mean	2	RH
proDA	top3	No_MVI	Rlr	2	RH
limma	top3	MinDet	No_norm	2	RH
limma	dlfq	mice	quantiles	2	RH
DEP	LFQ	MinProb	center.median	2	RH
DEqMS	top0	knn	Rlr	2	RH
limma	top0	knn	lossf	2	RH
DEqMS	dlfq	min	No_norm	2	RH
ROTS	LFQ	No_MVI	No_norm	2	RH
ROTS	top0	No_MVI	lossf	2	RH
DEP	LFQ	Impseqrob	center.mean	2	RH
proDA	LFQ	No_MVI	Rlr	2	RH
DEP	top0	missForest	quantiles	2	RH
proDA	top3	Impseqrob	center.mean	2	RH
ROTS	LFQ	No_MVI	center.mean	2	RH
DEP	dlfq	min	No_norm	2	RH
ROTS	top0	No_MVI	Rlr	2	RH
ROTS	top0	SeqKNN	No_norm	2	RH
DEqMS	top0	missForest	quantiles	2	RH
DEqMS	top0	Impseq	quantiles	2	RH
proDA	top0	mice	Rlr	2	RH
limma	LFQ	knn	quantiles	2	RH
DEP	dlfq	knn	quantiles	2	RH
ROTS	top0	MinDet	No_norm	2	RH
proDA	top0	mice	center.median	2	RH
DEP	dlfq	QRILC	center.mean	2	RH
DEP	LFQ	nbavg	No_norm	2	RH
SAM	dlfq	QRILC	No_norm	2	RH
ROTS	top0	No_MVI	center.median	2	RH
ROTS	LFQ	nbavg	center.mean	2	RH
ROTS	top3	QRILC	No_norm	2	RH
ROTS	LFQ	No_MVI	quantiles	2	RH
DEP	top3	No_MVI	center.mean	2	RH
DEP	top0	MinProb	center.mean	2	RH
proDA	LFQ	Impseqrob	center.mean	2	RH
SAM	dlfq	nbavg	No_norm	2	RH
limma	LFQ	MinProb	No_norm	2	RH
limma	top0	Impseqrob	No_norm	2	RH
DEP	top0	Impseqrob	center.mean	2	RH
DEqMS	LFQ	missForest	quantiles	2	RH
DEP	top3	MinDet	No_norm	2	RH
SAM	dlfq	Impseq	No_norm	2	RH
SAM	dlfq	Impseqrob	No_norm	2	RH
limma	top0	knn	No_norm	2	RH
limma	top3	No_MVI	center.mean	2	RH
DEqMS	dlfq	Impseqrob	MBQN	2	RH
proDA	top0	Impseqrob	Rlr	2	RH
DEP	top0	Impseqrob	No_norm	2	RH
proDA	top0	mice	lossf	2	RH
proDA	top3	No_MVI	lossf	2	RH
DEP	top0	MinDet	center.mean	2	RH
DEqMS	LFQ	nbavg	center.mean	2	RH
DEP	top0	nbavg	No_norm	2	RH
proDA	LFQ	QRILC	Rlr	2	RH
DEqMS	dlfq	Impseqrob	quantiles	2	RH
proDA	top3	MinProb	center.mean	2	RH
proDA	top0	MinProb	center.median	2	RH
DEP	dlfq	No_MVI	quantiles	2	RH
DEP	top0	bpca	quantiles	2	RH
limma	dlfq	Impseqrob	MBQN	2	RH
proDA	LFQ	MinProb	center.median	2	RH
DEqMS	top0	knn	lossf	2	RH
DEP	top3	Impseqrob	quantiles	2	RH
ROTS	top3	Impseqrob	No_norm	2	RH
ROTS	top3	nbavg	No_norm	2	RH
DEP	top3	QRILC	No_norm	2	RH
limma	top0	knn	center.mean	2	RH
DEP	LFQ	QRILC	Rlr	2	RH
DEqMS	top0	SeqKNN	quantiles	2	RH
proDA	dlfq	Impseqrob	quantiles	2	RH
proDA	top3	No_MVI	center.median	2	RH
limma	LFQ	MinProb	center.mean	2	RH
ROTS	top0	missForest	No_norm	2	RH
ROTS	top3	mice	No_norm	2	RH
DEP	dlfq	Impseqrob	MBQN	2	RH
proDA	top0	MinProb	lossf	2	RH
DEP	top0	QRILC	lossf	2	RH
DEP	top0	QRILC	Rlr	2	RH
DEP	top0	knn	center.median	2	RH
ROTS	top0	Impseqrob	No_norm	2	RH
DEP	LFQ	MinDet	center.median	2	RH
ROTS	dlfq	MinDet	quantiles	2	RH
proDA	top0	MinProb	Rlr	2	RH
proDA	top3	QRILC	center.median	2	RH
limma	LFQ	Impseq	TIC	2	RH
DEqMS	LFQ	mice	quantiles	2	RH
ROTS	LFQ	nbavg	center.median	2	RH
ROTS	top0	bpca	No_norm	2	RH
DEP	top0	nbavg	center.mean	2	RH
limma	top0	QRILC	center.mean	2	RH
DEP	top3	knn	quantiles	2	RH
DEP	top3	MinProb	quantiles	2	RH
DEqMS	LFQ	mice	TIC	2	RH
DEP	top0	knn	Rlr	2	RH
DEP	dlfq	QRILC	quantiles	2	RH
ROTS	top0	No_MVI	center.mean	2	RH
ROTS	dlfq	QRILC	quantiles	2	RH
limma	LFQ	mice	TIC	2	RH
limma	top0	mice	quantiles	2	RH
ROTS	top0	MinProb	No_norm	2	RH
DEqMS	dlfq	bpca	MBQN	2	RH
limma	LFQ	MinDet	No_norm	2	RH
ROTS	LFQ	nbavg	quantiles	2	RH
DEqMS	top0	nbavg	No_norm	2	RH
SAM	dlfq	mice	No_norm	2	RH
ROTS	top0	QRILC	No_norm	2	RH
proDA	top3	bpca	No_norm	2	RH
SAM	dlfq	MinDet	No_norm	2	RH
SAM	dlfq	knn	No_norm	2	RH
DEqMS	dlfq	QRILC	center.mean	2	RH
DEqMS	top3	Impseqrob	quantiles	2	RH
limma	top0	mice	No_norm	2	RH
proDA	top3	MinDet	center.mean	2	RH
DEqMS	dlfq	MinProb	quantiles	2	RH
proDA	top0	Impseqrob	center.median	2	RH
proDA	top0	MinDet	center.median	2	RH
DEqMS	top3	No_MVI	center.mean	2	RH
limma	top0	MinProb	quantiles	2	RH
limma	dlfq	No_MVI	quantiles	2	RH
DEqMS	top0	knn	center.mean	2	RH
DEP	top3	No_MVI	No_norm	2	RH
DEqMS	top3	MinProb	quantiles	2	RH
DEqMS	LFQ	QRILC	Rlr	2	RH
proDA	top3	SeqKNN	No_norm	2	RH
limma	top3	MinDet	quantiles	2	RH
DEqMS	top3	QRILC	center.mean	2	RH
limma	top0	MinProb	No_norm	2	RH
DEP	dlfq	MinDet	quantiles	2	RH
proDA	LFQ	MinDet	center.median	2	RH
limma	top0	MinDet	No_norm	2	RH
limma	LFQ	MinDet	center.mean	2	RH
DEqMS	top3	nbavg	quantiles	2	RH
DEqMS	top0	bpca	quantiles	2	RH
DEqMS	top0	QRILC	center.mean	2	RH
proDA	top0	mice	center.mean	2	RH
DEP	LFQ	No_MVI	center.median	2	RH
DEqMS	LFQ	MinProb	center.median	2	RH
proDA	top0	MinDet	lossf	2	RH
ROTS	top0	Impseq	No_norm	2	RH
proDA	top0	MinDet	Rlr	2	RH
ttest	dlfq	Impseqrob	No_norm	2	RH
proDA	dlfq	QRILC	center.mean	2	RH
ttest	dlfq	MinProb	No_norm	2	RH
proDA	dlfq	missForest	MBQN	2	RH
limma	dlfq	knn	quantiles	2	RH
DEP	LFQ	knn	quantiles	2	RH
SAM	dlfq	MinProb	No_norm	2	RH
DEP	LFQ	MinProb	No_norm	2	RH
proDA	top0	nbavg	Rlr	2	RH
ttest	dlfq	nbavg	No_norm	2	RH
limma	top0	nbavg	quantiles	2	RH
DEqMS	top3	knn	quantiles	2	RH
ttest	dlfq	Impseq	No_norm	2	RH
limma	top0	Impseqrob	quantiles	2	RH
DEP	dlfq	mice	quantiles	2	RH
DEP	top0	QRILC	center.mean	2	RH
limma	dlfq	MinDet	quantiles	2	RH
proDA	top0	Impseqrob	lossf	2	RH
ttest	dlfq	bpca	No_norm	2	RH
proDA	LFQ	MinProb	No_norm	2	RH
DEP	dlfq	nbavg	MBQN	2	RH
limma	LFQ	nbavg	quantiles	2	RH
limma	LFQ	QRILC	center.median	2	RH
DEP	top0	MinProb	No_norm	2	RH
DEqMS	LFQ	bpca	quantiles	2	RH
proDA	dlfq	Impseq	MBQN	2	RH
proDA	top3	zero	center.mean	2	RH
DEP	top0	knn	center.mean	2	RH
SAM	dlfq	No_MVI	No_norm	2	RH
DEP	top0	knn	lossf	2	RH
limma	dlfq	min	lossf	2	RH
proDA	top0	knn	center.median	2	RH
proDA	LFQ	MinProb	center.mean	2	RH
limma	LFQ	No_MVI	center.median	2	RH
limma	dlfq	Impseq	TIC	2	RH
DEP	top0	mice	quantiles	2	RH
limma	dlfq	min	Rlr	2	RH
DEP	LFQ	Impseqrob	quantiles	2	RH
DEqMS	top0	QRILC	No_norm	2	RH
DEqMS	LFQ	No_MVI	center.median	2	RH
limma	dlfq	bpca	MBQN	2	RH
DEqMS	LFQ	MinDet	center.median	2	RH
proDA	top0	knn	Rlr	2	RH
proDA	dlfq	zero	quantiles	2	RH
limma	top0	nbavg	No_norm	2	RH
ROTS	top0	min	quantiles	2	RH
DEP	dlfq	bpca	MBQN	2	RH
ROTS	LFQ	nbavg	No_norm	2	RH
proDA	top3	knn	No_norm	2	RH
ROTS	dlfq	knn	quantiles	2	RH
proDA	LFQ	zero	center.median	2	RH
DEP	top0	nbavg	quantiles	2	RH
proDA	top0	MinProb	center.mean	2	RH
proDA	dlfq	SeqKNN	MBQN	2	RH
limma	top3	QRILC	quantiles	2	RH
DEP	top0	MinProb	quantiles	2	RH
DEqMS	top0	mice	quantiles	2	RH
SAM	dlfq	bpca	No_norm	2	RH
proDA	LFQ	MinDet	No_norm	2	RH
limma	dlfq	nbavg	MBQN	2	RH
DEqMS	top3	QRILC	No_norm	2	RH
limma	LFQ	min	lossf	2	RH
DEqMS	top0	MinProb	quantiles	2	RH
proDA	top0	MinDet	center.mean	2	RH
SAM	dlfq	SeqKNN	Rlr	2	RH
limma	dlfq	QRILC	quantiles	2	RH
proDA	top0	zero	center.median	2	RH
ROTS	top0	mice	No_norm	2	RH
DEP	LFQ	MinDet	No_norm	2	RH
ttest	dlfq	MinDet	No_norm	2	RH
DEP	LFQ	MinProb	center.mean	2	RH
ROTS	top3	No_MVI	No_norm	2	RH
DEP	top0	zero	Rlr	2	RH
DEqMS	top0	No_MVI	center.median	2	RH
proDA	top0	zero	Rlr	2	RH
SAM	dlfq	SeqKNN	lossf	2	RH
DEqMS	LFQ	MinProb	No_norm	2	RH
proDA	top3	missForest	No_norm	2	RH
limma	dlfq	zero	No_norm	2	RH
ROTS	LFQ	min	Rlr	2	RH
DEP	LFQ	QRILC	center.median	2	RH
limma	LFQ	missForest	TIC	2	RH
proDA	LFQ	MinDet	center.mean	2	RH
DEqMS	dlfq	No_MVI	quantiles	2	RH
proDA	top0	zero	lossf	2	RH
ROTS	top3	QRILC	TIC	2	RH
limma	top3	QRILC	No_norm	2	RH
proDA	top0	Impseqrob	center.mean	2	RH
limma	top0	MinDet	quantiles	2	RH
DEP	top3	zero	center.mean	2	RH
ROTS	top0	No_MVI	quantiles	2	RH
DEP	LFQ	MinDet	center.mean	2	RH
DEqMS	LFQ	No_MVI	No_norm	2	RH
DEP	LFQ	No_MVI	center.mean	2	RH
proDA	top0	knn	lossf	2	RH
limma	LFQ	No_MVI	No_norm	2	RH
DEqMS	top0	No_MVI	Rlr	2	RH
DEqMS	dlfq	nbavg	MBQN	2	RH
SAM	dlfq	missForest	Rlr	2	RH
SAM	dlfq	missForest	lossf	2	RH
ROTS	top0	QRILC	TIC	2	RH
DEqMS	dlfq	Impseq	TIC	2	RH
SAM	LFQ	mice	lossf	2	RH
limma	top3	SeqKNN	TIC	2	RH
limma	top3	Impseq	TIC	2	RH
proDA	top0	knn	center.mean	2	RH
DEP	top3	No_MVI	quantiles	2	RH
proDA	dlfq	No_MVI	quantiles	2	RH
limma	top3	No_MVI	quantiles	2	RH
ROTS	top0	nbavg	No_norm	2	RH
DEP	top3	QRILC	quantiles	2	RH
DEqMS	dlfq	mice	quantiles	2	RH
DEP	top0	zero	lossf	2	RH
DEqMS	top0	No_MVI	lossf	2	RH
DEP	dlfq	min	Rlr	2	RH
proDA	dlfq	Impseqrob	MBQN	2	RH
ROTS	LFQ	min	lossf	2	RH
DEP	top3	MinDet	quantiles	2	RH
proDA	dlfq	knn	quantiles	2	RH
DEP	top0	MinDet	No_norm	2	RH
proDA	top3	No_MVI	center.mean	2	RH
limma	top0	knn	quantiles	2	RH
ROTS	LFQ	zero	center.median	2	RH
proDA	LFQ	No_MVI	center.median	2	RH
DEqMS	LFQ	MinProb	center.mean	2	RH
DEqMS	top0	Impseqrob	quantiles	2	RH
DEP	top0	Impseqrob	quantiles	2	RH
limma	LFQ	QRILC	No_norm	2	RH
DEP	dlfq	min	lossf	2	RH
limma	LFQ	QRILC	center.mean	2	RH
DEqMS	top3	MinDet	quantiles	2	RH
DEP	LFQ	No_MVI	No_norm	2	RH
DEP	dlfq	MinProb	TIC	2	RH
DEqMS	LFQ	MinDet	No_norm	2	RH
limma	top0	No_MVI	center.median	2	RH
proDA	dlfq	MinProb	quantiles	2	RH
ROTS	dlfq	min	Rlr	2	RH
DEqMS	LFQ	Impseq	TIC	2	RH
limma	dlfq	bpca	max	2	RH
DEqMS	dlfq	MinDet	quantiles	2	RH
limma	dlfq	SeqKNN	max	2	RH
DEP	dlfq	min	center.median	2	RH
DEqMS	dlfq	MinProb	MBQN	2	RH
limma	dlfq	missForest	max	2	RH
limma	LFQ	SeqKNN	MBQN	2	RH
limma	dlfq	Impseq	max	2	RH
proDA	top3	QRILC	center.mean	2	RH
limma	LFQ	No_MVI	center.mean	2	RH
limma	top0	QRILC	quantiles	2	RH
limma	dlfq	bpca	TIC	2	RH
DEP	top0	No_MVI	Rlr	2	RH
limma	top3	SeqKNN	MBQN	2	RH
limma	top0	No_MVI	Rlr	2	RH
proDA	dlfq	MinDet	quantiles	2	RH
DEP	top0	No_MVI	center.median	2	RH
proDA	top0	missForest	No_norm	2	RH
DEP	top0	mice	No_norm	2	RH
DEqMS	top3	No_MVI	No_norm	2	RH
limma	dlfq	SeqKNN	TIC	2	RH
proDA	top0	Impseq	No_norm	2	RH
DEqMS	LFQ	Impseqrob	quantiles	2	RH
DEP	top0	QRILC	No_norm	2	RH
DEqMS	top0	nbavg	quantiles	2	RH
proDA	LFQ	QRILC	center.median	2	RH
limma	top0	No_MVI	lossf	2	RH
proDA	top0	QRILC	lossf	2	RH
proDA	top3	nbavg	No_norm	2	RH
ROTS	dlfq	QRILC	TIC	2	RH
proDA	top0	SeqKNN	No_norm	2	RH
ttest	dlfq	knn	No_norm	2	RH
ttest	dlfq	SeqKNN	lossf	2	RH
limma	dlfq	QRILC	max	2	RH
limma	dlfq	Impseqrob	max	2	RH
proDA	LFQ	zero	No_norm	2	RH
ROTS	LFQ	min	quantiles	2	RH
SAM	LFQ	SeqKNN	lossf	2	RH
ttest	dlfq	missForest	lossf	2	RH
limma	dlfq	missForest	vsn	2	RH
DEqMS	top3	QRILC	quantiles	2	RH
DEP	top0	knn	quantiles	2	RH
limma	dlfq	MinProb	MBQN	2	RH
proDA	top3	MinDet	No_norm	2	RH
proDA	top0	QRILC	center.median	2	RH
ttest	dlfq	missForest	Rlr	2	RH
limma	top0	QRILC	No_norm	2	RH
proDA	top0	QRILC	Rlr	2	RH
DEP	LFQ	zero	Rlr	2	RH
limma	dlfq	mice	max	2	RH
DEqMS	LFQ	MinDet	center.mean	2	RH
limma	dlfq	missForest	sum	2	RH
limma	dlfq	Impseq	vsn	2	RH
DEP	top0	MinDet	quantiles	2	RH
proDA	LFQ	No_MVI	No_norm	2	RH
ROTS	top3	SeqKNN	MBQN	2	RH
ROTS	LFQ	min	center.median	2	RH
DEqMS	dlfq	SeqKNN	TIC	2	RH
limma	dlfq	knn	max	2	RH
limma	LFQ	min	Rlr	2	RH
limma	dlfq	SeqKNN	vsn	2	RH
DEP	top0	No_MVI	lossf	2	RH
DEP	LFQ	SeqKNN	MBQN	2	RH
DEqMS	LFQ	knn	quantiles	2	RH
limma	LFQ	MinProb	quantiles	2	RH
proDA	top0	bpca	No_norm	2	RH
DEqMS	LFQ	No_MVI	center.mean	2	RH
limma	dlfq	missForest	TIC	2	RH
limma	top3	min	center.median	2	RH
limma	top3	No_MVI	No_norm	2	RH
proDA	dlfq	mice	quantiles	2	RH
limma	dlfq	Impseq	div.median	2	RH
DEqMS	dlfq	MinDet	MBQN	2	RH
DEqMS	dlfq	bpca	TIC	2	RH
SAM	dlfq	Impseq	Rlr	2	RH
DEqMS	top0	No_MVI	center.mean	2	RH
limma	top3	min	Rlr	2	RH
DEqMS	dlfq	min	lossf	2	RH
proDA	top3	MinProb	No_norm	2	RH
DEqMS	dlfq	No_MVI	MBQN	2	RH
limma	dlfq	MinProb	max	2	RH
proDA	dlfq	bpca	MBQN	2	RH
DEP	dlfq	mice	MBQN	2	RH
limma	top3	min	lossf	2	RH
proDA	LFQ	zero	center.mean	2	RH
limma	LFQ	SeqKNN	max	2	RH
DEqMS	dlfq	zero	No_norm	2	RH
ROTS	dlfq	missForest	MBQN	2	RH
DEqMS	dlfq	min	Rlr	2	RH
ttest	dlfq	No_MVI	No_norm	2	RH
DEP	LFQ	nbavg	quantiles	2	RH
limma	dlfq	missForest	div.median	2	RH
limma	dlfq	bpca	vsn	2	RH
limma	dlfq	min	center.median	2	RH
ROTS	top3	min	quantiles	2	RH
DEP	dlfq	No_MVI	MBQN	2	RH
proDA	LFQ	No_MVI	center.mean	2	RH
limma	dlfq	mice	MBQN	2	RH
DEqMS	dlfq	missForest	TIC	2	RH
ttest	LFQ	SeqKNN	lossf	2	RH
DEqMS	dlfq	mice	MBQN	2	RH
limma	dlfq	SeqKNN	div.median	2	RH
limma	top3	Impseq	div.median	2	RH
DEqMS	dlfq	MinDet	TIC	2	RH
limma	LFQ	missForest	max	2	RH
DEP	top3	SeqKNN	MBQN	2	RH
DEP	dlfq	MinDet	TIC	2	RH
ROTS	LFQ	SeqKNN	TIC	2	RH
proDA	top0	zero	center.mean	2	RH
limma	top3	MinDet	TIC	2	RH
limma	dlfq	MinDet	MBQN	2	RH
limma	dlfq	MinDet	max	2	RH
DEqMS	LFQ	SeqKNN	MBQN	2	RH
limma	dlfq	Impseqrob	vsn	2	RH
limma	LFQ	SeqKNN	div.median	2	RH
ROTS	dlfq	Impseq	MBQN	2	RH
ROTS	top3	MinDet	TIC	2	RH
limma	dlfq	bpca	div.median	2	RH
limma	dlfq	MinDet	TIC	2	RH
limma	top0	No_MVI	center.mean	2	RH
DEqMS	top3	No_MVI	quantiles	2	RH
limma	dlfq	nbavg	max	2	RH
limma	dlfq	Impseq	div.mean	2	RH
DEP	top0	No_MVI	center.mean	2	RH
DEqMS	top3	SeqKNN	TIC	2	RH
ttest	dlfq	mice	No_norm	2	RH
ROTS	dlfq	zero	No_norm	2	RH
DEqMS	dlfq	knn	quantiles	2	RH
DEP	dlfq	nbavg	vsn	2	RH
DEqMS	top0	No_MVI	No_norm	2	RH
limma	dlfq	nbavg	vsn	2	RH
ROTS	top0	min	lossf	2	RH
DEqMS	dlfq	MinProb	TIC	2	RH
ROTS	top3	MinProb	TIC	2	RH
ttest	dlfq	SeqKNN	Rlr	2	RH
DEP	LFQ	QRILC	center.mean	2	RH
limma	LFQ	bpca	max	2	RH
DEP	top3	MinProb	TIC	2	RH
DEP	top0	Impseq	TIC	2	RH
limma	top0	Impseq	TIC	2	RH
ttest	dlfq	min	No_norm	2	RH
DEP	top0	QRILC	quantiles	2	RH
ROTS	dlfq	min	lossf	2	RH
limma	top3	missForest	MBQN	2	RH
limma	dlfq	MinProb	TIC	2	RH
ROTS	top3	SeqKNN	TIC	2	RH
DEP	dlfq	min	center.mean	2	RH
DEqMS	top0	MinDet	quantiles	2	RH
proDA	top0	knn	No_norm	2	RH
DEqMS	top3	SeqKNN	MBQN	2	RH
DEqMS	LFQ	QRILC	center.median	2	RH
DEP	dlfq	QRILC	MBQN	2	RH
limma	dlfq	No_MVI	MBQN	2	RH
limma	dlfq	No_MVI	max	2	RH
limma	dlfq	No_MVI	sum	2	RH
proDA	top3	Impseqrob	No_norm	2	RH
DEqMS	LFQ	min	lossf	2	RH
limma	LFQ	missForest	MBQN	2	RH
DEqMS	top0	SeqKNN	MBQN	2	RH
SAM	top3	MinDet	center.median	2	RH
SAM	top3	SeqKNN	lossf	2	RH
ROTS	top3	min	lossf	2	RH
limma	top3	Impseq	vsn	2	RH
limma	top3	MinProb	TIC	2	RH
DEP	dlfq	MinProb	MBQN	2	RH
limma	LFQ	SeqKNN	vsn	2	RH
limma	top3	SeqKNN	div.median	2	RH
limma	top3	Impseq	div.mean	2	RH
limma	dlfq	nbavg	sum	2	RH
DEqMS	top0	knn	quantiles	2	RH
proDA	top0	MinDet	No_norm	2	RH
proDA	LFQ	QRILC	No_norm	2	RH
limma	top0	bpca	TIC	2	RH
limma	top0	MinDet	TIC	2	RH
limma	top3	missForest	div.median	2	RH
DEqMS	LFQ	missForest	TIC	2	RH
DEP	dlfq	MinDet	MBQN	2	RH
DEP	dlfq	bpca	max	2	RH
proDA	LFQ	QRILC	center.mean	2	RH
SAM	top3	missForest	center.median	2	RH
DEP	dlfq	SeqKNN	max	2	RH
SAM	dlfq	mice	Rlr	2	RH
ROTS	top0	Impseq	TIC	2	RH
limma	dlfq	Impseqrob	div.median	2	RH
limma	LFQ	Impseq	max	2	RH
DEP	dlfq	missForest	max	2	RH
DEqMS	top0	SeqKNN	TIC	2	RH
ROTS	top3	missForest	MBQN	2	RH
limma	top0	SeqKNN	TIC	2	RH
DEP	dlfq	Impseq	max	2	RH
proDA	top3	mice	No_norm	2	RH
limma	top3	bpca	div.median	2	RH
SAM	dlfq	Impseq	lossf	2	RH
SAM	top3	SeqKNN	center.median	2	RH
DEP	LFQ	min	lossf	2	RH
limma	dlfq	SeqKNN	div.mean	2	RH
limma	top3	nbavg	TIC	2	RH
DEP	LFQ	MinProb	quantiles	2	RH
proDA	dlfq	QRILC	quantiles	2	RH
DEqMS	top3	Impseq	TIC	2	RH
limma	dlfq	missForest	div.mean	2	RH
DEP	top0	missForest	TIC	2	RH
limma	LFQ	SeqKNN	div.mean	2	RH
DEqMS	top0	Impseq	TIC	2	RH
limma	top0	missForest	TIC	2	RH
DEqMS	top0	bpca	TIC	2	RH
DEP	top3	zero	quantiles	2	RH
ROTS	top3	min	center.median	2	RH
DEqMS	dlfq	nbavg	vsn	2	RH
ROTS	dlfq	bpca	MBQN	2	RH
limma	dlfq	min	center.mean	2	RH
DEP	dlfq	QRILC	max	2	RH
DEqMS	top0	missForest	MBQN	2	RH
DEP	dlfq	Impseqrob	max	2	RH
SAM	dlfq	QRILC	Rlr	2	RH
DEP	dlfq	missForest	vsn	2	RH
SAM	dlfq	missForest	center.median	2	RH
ROTS	dlfq	Impseqrob	MBQN	2	RH
ttest	dlfq	nbavg	lossf	2	RH
SAM	dlfq	Impseq	center.median	2	RH
DEqMS	top0	missForest	TIC	2	RH
proDA	top0	QRILC	center.mean	2	RH
SAM	dlfq	QRILC	lossf	2	RH
DEP	top3	min	Rlr	2	RH
limma	dlfq	QRILC	MBQN	2	RH
ttest	dlfq	QRILC	No_norm	2	RH
limma	dlfq	zero	lossf	2	RH
DEP	top3	min	center.median	2	RH
DEP	top3	min	No_norm	2	RH
DEP	dlfq	missForest	sum	2	RH
ROTS	top0	Impseqrob	TIC	2	RH
DEP	dlfq	Impseq	vsn	2	RH
DEqMS	dlfq	QRILC	quantiles	2	RH
limma	top3	zero	center.median	2	RH
limma	dlfq	bpca	div.mean	2	RH
DEP	dlfq	mice	max	2	RH
ROTS	top0	MinDet	TIC	2	RH
ttest	LFQ	missForest	lossf	2	RH
proDA	top0	No_MVI	center.median	2	RH
limma	top0	MinProb	TIC	2	RH
DEP	dlfq	knn	max	2	RH
ROTS	top0	SeqKNN	TIC	2	RH
ROTS	top3	min	center.mean	2	RH
DEP	dlfq	SeqKNN	vsn	2	RH
limma	top0	Impseqrob	TIC	2	RH
proDA	dlfq	zero	MBQN	2	RH
limma	LFQ	missForest	div.median	2	RH
proDA	top0	MinProb	No_norm	2	RH
ROTS	top3	MinProb	MBQN	2	RH
SAM	LFQ	MinProb	lossf	2	RH
SAM	dlfq	SeqKNN	center.median	2	RH
ROTS	LFQ	min	center.mean	2	RH
DEP	dlfq	missForest	div.median	2	RH
limma	LFQ	Impseq	div.median	2	RH
limma	dlfq	zero	Rlr	2	RH
DEqMS	top0	Impseq	MBQN	2	RH
proDA	top0	No_MVI	Rlr	2	RH
SAM	LFQ	missForest	lossf	2	RH
DEP	dlfq	Impseq	div.median	2	RH
limma	dlfq	bpca	sum	2	RH
limma	top0	SeqKNN	MBQN	2	RH
limma	top3	Impseq	MBQN	2	RH
ROTS	dlfq	MinProb	MBQN	2	RH
DEqMS	LFQ	missForest	MBQN	2	RH
DEqMS	top0	MinProb	TIC	2	RH
limma	top3	min	center.mean	2	RH
ttest	dlfq	Impseq	lossf	2	RH
SAM	top3	knn	Rlr	2	RH
SAM	top3	bpca	center.median	2	RH
ROTS	top3	min	Rlr	2	RH
SAM	top3	SeqKNN	Rlr	2	RH
limma	top3	SeqKNN	vsn	2	RH
ROTS	dlfq	MinProb	TIC	2	RH
proDA	top0	No_MVI	lossf	2	RH
SAM	top3	MinDet	Rlr	2	RH
DEP	top3	missForest	MBQN	2	RH
limma	LFQ	MinDet	quantiles	2	RH
DEqMS	top0	QRILC	quantiles	2	RH
limma	top3	missForest	TIC	2	RH
SAM	top3	Impseq	center.median	2	RH
DEP	dlfq	MinProb	max	2	RH
DEP	dlfq	nbavg	TIC	2	RH
ROTS	LFQ	min	No_norm	2	RH
limma	top3	min	quantiles	2	RH
ROTS	dlfq	No_MVI	MBQN	2	RH
DEP	top3	min	lossf	2	RH
DEP	dlfq	bpca	vsn	2	RH
DEP	LFQ	QRILC	No_norm	2	RH
DEP	top0	zero	center.mean	2	RH
ttest	dlfq	nbavg	Rlr	2	RH
ROTS	top0	knn	TIC	2	RH
DEP	dlfq	zero	max	2	RH
limma	LFQ	min	center.median	2	RH
ROTS	dlfq	SeqKNN	MBQN	2	RH
DEP	LFQ	SeqKNN	max	2	RH
DEqMS	top0	MinProb	MBQN	2	RH
ROTS	top0	min	Rlr	2	RH
SAM	top3	MinProb	center.median	2	RH
ROTS	top0	SeqKNN	MBQN	2	RH
limma	top3	bpca	TIC	2	RH
SAM	dlfq	Impseqrob	Rlr	2	RH
limma	top3	SeqKNN	div.mean	2	RH
limma	dlfq	Impseqrob	TIC	2	RH
DEqMS	top3	missForest	MBQN	2	RH
SAM	dlfq	MinDet	Rlr	2	RH
DEP	top3	Impseq	div.median	2	RH
DEqMS	top3	MinProb	TIC	2	RH
limma	LFQ	missForest	vsn	2	RH
limma	dlfq	MinProb	vsn	2	RH
limma	top3	bpca	div.mean	2	RH
SAM	top3	missForest	Rlr	2	RH
SAM	top3	Impseq	Rlr	2	RH
DEP	dlfq	SeqKNN	div.median	2	RH
DEqMS	top0	bpca	MBQN	2	RH
ROTS	top0	MinProb	TIC	2	RH
limma	dlfq	zero	center.median	2	RH
limma	top3	missForest	vsn	2	RH
ROTS	dlfq	MinDet	MBQN	2	RH
DEqMS	LFQ	QRILC	No_norm	2	RH
ROTS	top0	min	center.median	2	RH
DEP	dlfq	No_MVI	max	2	RH
DEP	dlfq	nbavg	max	2	RH
proDA	top3	zero	No_norm	2	RH
limma	top0	Impseq	MBQN	2	RH
SAM	dlfq	Impseqrob	lossf	2	RH
DEP	dlfq	MinProb	vsn	2	RH
DEP	LFQ	missForest	max	2	RH
DEP	dlfq	Impseqrob	vsn	2	RH
limma	dlfq	min	quantiles	2	RH
DEP	dlfq	bpca	div.median	2	RH
DEP	LFQ	SeqKNN	div.median	2	RH
limma	LFQ	bpca	div.median	2	RH
limma	top0	min	center.median	2	RH
limma	top3	missForest	div.mean	2	RH
DEqMS	dlfq	Impseqrob	TIC	2	RH
limma	top0	No_MVI	No_norm	2	RH
DEP	top3	MinDet	TIC	2	RH
SAM	top0	missForest	center.median	2	RH
DEqMS	LFQ	nbavg	TIC	2	RH
SAM	top3	nbavg	center.median	2	RH
DEP	dlfq	No_MVI	sum	2	RH
DEP	dlfq	MinDet	max	2	RH
limma	top0	missForest	MBQN	2	RH
DEP	dlfq	QRILC	vsn	2	RH
DEP	top3	Impseqrob	TIC	2	RH
DEP	dlfq	Impseq	div.mean	2	RH
DEP	LFQ	missForest	MBQN	2	RH
DEqMS	LFQ	Impseq	MBQN	2	RH
limma	dlfq	QRILC	vsn	2	RH
ROTS	top3	knn	MBQN	2	RH
limma	dlfq	SeqKNN	sum	2	RH
DEP	top0	No_MVI	No_norm	2	RH
DEqMS	top3	MinDet	TIC	2	RH
DEP	LFQ	min	Rlr	2	RH
limma	dlfq	nbavg	TIC	2	RH
limma	LFQ	QRILC	quantiles	2	RH
limma	LFQ	Impseq	MBQN	2	RH
DEqMS	top0	MinDet	TIC	2	RH
proDA	top0	Impseqrob	No_norm	2	RH
limma	LFQ	Impseq	vsn	2	RH
ROTS	top0	missForest	TIC	2	RH
SAM	dlfq	Impseq	center.mean	2	RH
SAM	top3	knn	center.median	2	RH
limma	dlfq	mice	sum	2	RH
DEP	top0	MinDet	TIC	2	RH
SAM	top0	MinDet	Rlr	2	RH
limma	LFQ	bpca	TIC	2	RH
SAM	top3	Impseq	lossf	2	RH
limma	top0	mice	TIC	2	RH
DEqMS	top3	nbavg	TIC	2	RH
limma	dlfq	knn	MBQN	2	RH
limma	top0	min	Rlr	2	RH
ROTS	top0	No_MVI	No_norm	2	RH
DEP	top3	bpca	TIC	2	RH
DEqMS	top0	Impseqrob	TIC	2	RH
ROTS	top3	Impseq	TIC	2	RH
DEqMS	LFQ	QRILC	center.mean	2	RH
limma	top0	nbavg	TIC	2	RH
limma	top3	Impseqrob	TIC	2	RH
DEP	top0	SeqKNN	MBQN	2	RH
ROTS	top0	bpca	TIC	2	RH
DEP	LFQ	bpca	max	2	RH
proDA	LFQ	SeqKNN	MBQN	2	RH
DEqMS	top0	Impseqrob	MBQN	2	RH
limma	top0	min	lossf	2	RH
DEP	dlfq	missForest	div.mean	2	RH
limma	dlfq	nbavg	div.median	2	RH
DEP	top0	Impseqrob	TIC	2	RH
ROTS	top0	Impseq	MBQN	2	RH
ROTS	top3	Impseq	MBQN	2	RH
DEqMS	top0	MinDet	MBQN	2	RH
DEP	dlfq	nbavg	sum	2	RH
SAM	top3	MinDet	center.mean	2	RH
limma	dlfq	Impseqrob	div.mean	2	RH
ROTS	top3	MinDet	MBQN	2	RH
proDA	top0	mice	No_norm	2	RH
limma	LFQ	No_MVI	quantiles	2	RH
DEqMS	LFQ	bpca	TIC	2	RH
ROTS	top0	Impseqrob	MBQN	2	RH
DEqMS	LFQ	nbavg	quantiles	2	RH
DEP	dlfq	Impseqrob	div.median	2	RH
limma	top3	Impseq	max	2	RH
DEP	top0	MinProb	TIC	2	RH
ttest	dlfq	bpca	Rlr	2	RH
ROTS	dlfq	MLE	No_norm	2	RH
ttest	dlfq	bpca	lossf	2	RH
limma	top3	knn	TIC	2	RH
DEP	top0	No_MVI	quantiles	2	RH
DEP	top3	QRILC	TIC	2	RH
DEP	top3	Impseq	vsn	2	RH
SAM	dlfq	nbavg	Rlr	2	RH
ttest	dlfq	Impseqrob	lossf	2	RH
proDA	dlfq	MinProb	MBQN	2	RH
DEP	LFQ	SeqKNN	vsn	2	RH
SAM	top3	missForest	lossf	2	RH
DEqMS	dlfq	QRILC	MBQN	2	RH
DEP	top3	SeqKNN	div.median	2	RH
DEqMS	top3	Impseq	MBQN	2	RH
limma	LFQ	mice	div.median	2	RH
limma	LFQ	mice	max	2	RH
limma	LFQ	nbavg	TIC	2	RH
limma	top3	Impseqrob	MBQN	2	RH
limma	LFQ	zero	lossf	2	RH
proDA	dlfq	No_MVI	MBQN	2	RH
ttest	dlfq	MinProb	lossf	2	RH
limma	top3	mice	TIC	2	RH
limma	top0	bpca	MBQN	2	RH
DEP	top3	missForest	div.median	2	RH
ttest	dlfq	missForest	center.median	2	RH
ROTS	dlfq	nbavg	MBQN	2	RH
ROTS	top0	missForest	MBQN	2	RH
ROTS	top3	knn	TIC	2	RH
DEP	top3	min	center.mean	2	RH
DEP	top3	knn	TIC	2	RH
DEqMS	dlfq	min	center.median	2	RH
DEP	dlfq	bpca	div.mean	2	RH
DEqMS	dlfq	nbavg	TIC	2	RH
DEqMS	dlfq	MinProb	vsn	2	RH
limma	dlfq	mice	div.median	2	RH
proDA	dlfq	MinDet	MBQN	2	RH
DEP	dlfq	min	quantiles	2	RH
limma	top0	Impseqrob	MBQN	2	RH
SAM	dlfq	bpca	Rlr	2	RH
DEqMS	top0	mice	TIC	2	RH
limma	top0	min	quantiles	2	RH
limma	dlfq	MinDet	vsn	2	RH
limma	top0	No_MVI	quantiles	2	RH
limma	LFQ	min	center.mean	2	RH
SAM	top3	SeqKNN	quantiles	2	RH
limma	LFQ	missForest	div.mean	2	RH
limma	top3	bpca	vsn	2	RH
SAM	top3	MinProb	center.mean	2	RH
DEP	dlfq	MinDet	vsn	2	RH
DEP	top3	bpca	div.median	2	RH
DEqMS	LFQ	min	Rlr	2	RH
DEP	LFQ	No_MVI	quantiles	2	RH
DEqMS	top3	min	Rlr	2	RH
ttest	dlfq	MinDet	Rlr	2	RH
SAM	dlfq	nbavg	lossf	2	RH
DEqMS	top3	min	center.median	2	RH
ttest	dlfq	Impseqrob	Rlr	2	RH
ROTS	top0	MinProb	MBQN	2	RH
limma	top3	SeqKNN	max	2	RH
DEP	top0	knn	TIC	2	RH
DEqMS	top3	min	lossf	2	RH
limma	LFQ	min	No_norm	2	RH
proDA	top3	SeqKNN	TIC	2	RH
ttest	dlfq	MinProb	Rlr	2	RH
DEP	dlfq	SeqKNN	div.mean	2	RH
SAM	top3	Impseq	No_norm	2	RH
proDA	dlfq	mice	MBQN	2	RH
SAM	top3	MinProb	lossf	2	RH
ROTS	top3	zero	center.median	2	RH
SAM	top3	SeqKNN	No_norm	2	RH
ttest	dlfq	Impseq	Rlr	2	RH
DEP	LFQ	SeqKNN	div.mean	2	RH
ROTS	LFQ	zero	center.mean	2	RH
DEqMS	LFQ	bpca	MBQN	2	RH
DEP	top0	nbavg	TIC	2	RH
DEqMS	dlfq	knn	MBQN	2	RH
SAM	top3	MinProb	Rlr	2	RH
ROTS	top0	min	No_norm	2	RH
DEP	LFQ	Impseq	max	2	RH
DEqMS	top0	mice	MBQN	2	RH
limma	LFQ	zero	center.median	2	RH
proDA	top3	SeqKNN	MBQN	2	RH
limma	LFQ	Impseq	div.mean	2	RH
DEP	top3	Impseq	MBQN	2	RH
DEP	top0	min	center.median	2	RH
limma	top0	min	center.mean	2	RH
DEP	dlfq	knn	MBQN	2	RH
ROTS	top0	QRILC	MBQN	2	RH
limma	top0	knn	TIC	2	RH
limma	dlfq	No_MVI	vsn	2	RH
DEqMS	top3	missForest	TIC	2	RH
DEP	LFQ	Impseq	MBQN	2	RH
DEP	top0	Impseq	MBQN	2	RH
SAM	dlfq	bpca	center.median	2	RH
ROTS	LFQ	QRILC	TIC	2	RH
limma	top3	mice	div.median	2	RH
SAM	dlfq	MinProb	Rlr	2	RH
limma	dlfq	knn	sum	2	RH
limma	LFQ	bpca	MBQN	2	RH
limma	top3	Impseqrob	div.median	2	RH
ROTS	top0	MinDet	MBQN	2	RH
DEqMS	LFQ	mice	MBQN	2	RH
SAM	top3	SeqKNN	center.mean	2	RH
limma	LFQ	mice	MBQN	2	RH
limma	top0	MinProb	MBQN	2	RH
ROTS	dlfq	min	center.median	2	RH
SAM	top3	mice	Rlr	2	RH
DEP	dlfq	bpca	sum	2	RH
ROTS	top0	bpca	MBQN	2	RH
limma	top3	nbavg	MBQN	2	RH
SAM	top0	MinProb	lossf	2	RH
SAM	top0	Impseq	center.median	2	RH
proDA	LFQ	missForest	MBQN	2	RH
proDA	top3	Impseq	TIC	2	RH
ROTS	dlfq	bpca	TIC	2	RH
DEP	dlfq	zero	div.median	2	RH
proDA	top0	No_MVI	center.mean	2	RH
DEqMS	LFQ	MinProb	quantiles	2	RH
proDA	top3	QRILC	No_norm	2	RH
SAM	dlfq	mice	lossf	2	RH
DEP	top3	Impseq	TIC	2	RH
DEqMS	top0	nbavg	MBQN	2	RH
DEP	LFQ	min	center.median	2	RH
DEP	LFQ	missForest	div.median	2	RH
ROTS	top0	min	center.mean	2	RH
DEP	LFQ	MinDet	quantiles	2	RH
DEqMS	top0	nbavg	TIC	2	RH
SAM	top0	MinDet	center.median	2	RH
DEqMS	dlfq	MinDet	vsn	2	RH
DEP	dlfq	MLE	No_norm	2	RH
SAM	top0	SeqKNN	center.median	2	RH
DEP	dlfq	zero	quantiles	2	RH
DEP	top0	missForest	MBQN	2	RH
DEqMS	top3	bpca	TIC	2	RH
SAM	top3	QRILC	center.median	2	RH
DEqMS	dlfq	zero	lossf	2	RH
ROTS	top3	Impseqrob	MBQN	2	RH
DEP	top0	zero	quantiles	2	RH
limma	top3	bpca	MBQN	2	RH
SAM	top3	nbavg	lossf	2	RH
DEP	LFQ	Impseq	div.median	2	RH
limma	top0	MinDet	MBQN	2	RH
DEP	top3	SeqKNN	vsn	2	RH
limma	top3	zero	center.mean	2	RH
proDA	dlfq	Impseq	TIC	2	RH
limma	dlfq	mice	TIC	2	RH
ROTS	dlfq	Impseq	TIC	2	RH
SAM	top3	missForest	quantiles	2	RH
ttest	dlfq	MinProb	center.median	2	RH
proDA	top3	min	center.median	2	RH
ttest	dlfq	SeqKNN	center.median	2	RH
ttest	dlfq	nbavg	center.median	2	RH
limma	top3	Impseqrob	vsn	2	RH
ttest	dlfq	MinDet	lossf	2	RH
DEP	top3	nbavg	vsn	2	RH
SAM	dlfq	MinProb	lossf	2	RH
SAM	dlfq	missForest	center.mean	2	RH
DEqMS	top0	knn	TIC	2	RH
limma	LFQ	min	quantiles	2	RH
DEqMS	top0	No_MVI	quantiles	2	RH
limma	LFQ	Impseqrob	TIC	3	RL
DEP	top0	min	Rlr	3	RL
limma	top3	QRILC	TIC	3	RL
limma	top3	nbavg	div.median	3	RL
SAM	LFQ	mice	center.mean	3	RL
limma	top3	min	No_norm	3	RL
DEP	top3	min	quantiles	3	RL
SAM	dlfq	MinDet	lossf	3	RL
SAM	top3	Impseq	center.mean	3	RL
SAM	top3	Impseq	quantiles	3	RL
DEP	top0	min	No_norm	3	RL
DEqMS	dlfq	min	center.mean	3	RL
limma	LFQ	nbavg	MBQN	3	RL
proDA	top3	No_MVI	No_norm	3	RL
DEP	top0	QRILC	TIC	3	RL
DEqMS	top3	Impseqrob	TIC	3	RL
DEP	top3	SeqKNN	div.mean	3	RL
ttest	dlfq	Impseq	center.median	3	RL
DEP	dlfq	QRILC	TIC	3	RL
DEP	top0	bpca	MBQN	3	RL
ttest	LFQ	MinProb	lossf	3	RL
ttest	dlfq	SeqKNN	max	3	RL
DEP	LFQ	QRILC	quantiles	3	RL
proDA	top0	zero	No_norm	3	RL
DEP	dlfq	nbavg	div.median	3	RL
DEqMS	dlfq	zero	Rlr	3	RL
ROTS	dlfq	missForest	TIC	3	RL
DEP	top3	bpca	div.mean	3	RL
SAM	top3	mice	center.median	3	RL
DEP	LFQ	missForest	vsn	3	RL
limma	LFQ	bpca	vsn	3	RL
SAM	top0	Impseq	Rlr	3	RL
SAM	top3	MinDet	quantiles	3	RL
DEP	top3	Impseq	div.mean	3	RL
ttest	LFQ	mice	lossf	3	RL
[truncated: 5,854 more rows]

## Sheet: DIANN_DIA
supp3. Tab7 DIANN_DIA workflows and their performance levels							supp3. Tab8 DIANN_DIA workflow performance level classification performances with CatBoost under 10-fold cv results
DEA	expression_type	MVI	Normalization	label	class			Accuracy	F1	Recall	Precision	MCC
limma	dlfq	MinDet	No_norm	1	H		fold1	0.922099	0.911224	0.900671	0.922755	0.878744
limma	dlfq	Impseqrob	No_norm	1	H		fold2	0.895072	0.878095	0.885568	0.874392	0.84193
limma	LFQ	Impseq	No_norm	1	H		fold3	0.91097	0.882098	0.877802	0.886845	0.859014
limma	dlfq	MinProb	No_norm	1	H		fold4	0.901431	0.873535	0.880762	0.866945	0.842806
ROTS	dlfq	Impseq	No_norm	1	H		fold5	0.91879	0.908743	0.914664	0.904752	0.878853
ROTS	dlfq	QRILC	No_norm	1	H		fold6	0.91242	0.901123	0.902756	0.90117	0.868279
ROTS	LFQ	Impseq	No_norm	1	H		fold7	0.909236	0.905205	0.910909	0.900202	0.859312
ROTS	dlfq	MinProb	No_norm	1	H		fold8	0.91879	0.902085	0.90467	0.899911	0.872509
proDA	dlfq	MinDet	No_norm	1	H		fold9	0.902866	0.880141	0.884205	0.876771	0.848123
ROTS	dlfq	Impseqrob	No_norm	1	H		fold10	0.91879	0.902343	0.900399	0.904673	0.872343
ROTS	dlfq	MinDet	No_norm	1	H		mean	0.911046	0.894459	0.896241	0.893842	0.862191
ROTS	dlfq	bpca	No_norm	1	H		std	0.00849573	0.0135229	0.012423	0.0162647	0.0134194
ROTS	dlfq	missForest	No_norm	1	H
limma	dlfq	missForest	No_norm	1	H
ROTS	LFQ	bpca	No_norm	1	H		supp3. Tab9 Feature importance of DIANN_DIA workflows
ROTS	dlfq	nbavg	No_norm	1	H		Feature	FeatureImportance
proDA	dlfq	Impseqrob	No_norm	1	H		norm	28.6165
limma	dlfq	SeqKNN	No_norm	1	H		DEA	25.6778
proDA	dlfq	MinProb	No_norm	1	H		exp_ty	25.356
limma	dlfq	Impseq	No_norm	1	H		MVI	20.3497
limma	dlfq	bpca	No_norm	1	H
ROTS	LFQ	mice	No_norm	1	H
limma	LFQ	MinDet	No_norm	1	H
ROTS	LFQ	MinDet	No_norm	1	H
limma	dlfq	QRILC	No_norm	1	H
limma	dlfq	min	No_norm	1	H
limma	LFQ	MinProb	No_norm	1	H
ROTS	LFQ	MinProb	No_norm	1	H
proDA	dlfq	missForest	No_norm	1	H
ROTS	LFQ	missForest	No_norm	1	H
ROTS	dlfq	knn	No_norm	1	H
proDA	dlfq	Impseq	No_norm	1	H
ROTS	LFQ	Impseqrob	No_norm	1	H
ROTS	dlfq	mice	No_norm	1	H
proDA	dlfq	SeqKNN	No_norm	1	H
ROTS	dlfq	SeqKNN	No_norm	1	H
proDA	dlfq	bpca	No_norm	1	H
ROTS	LFQ	SeqKNN	No_norm	1	H
ROTS	dlfq	min	No_norm	1	H
DEP	LFQ	Impseq	No_norm	1	H
proDA	LFQ	MinDet	No_norm	1	H
limma	dlfq	zero	No_norm	1	H
limma	LFQ	nbavg	No_norm	1	H
proDA	dlfq	QRILC	No_norm	1	H
ROTS	LFQ	QRILC	No_norm	1	H
proDA	dlfq	min	No_norm	1	H
ROTS	LFQ	nbavg	No_norm	1	H
limma	dlfq	knn	No_norm	1	H
limma	LFQ	QRILC	No_norm	1	H
proDA	LFQ	MinProb	No_norm	1	H
limma	LFQ	Impseqrob	No_norm	1	H
limma	dlfq	nbavg	No_norm	1	H
limma	LFQ	missForest	No_norm	1	H
proDA	LFQ	Impseq	No_norm	1	H
limma	LFQ	bpca	No_norm	1	H
limma	LFQ	min	No_norm	1	H
limma	LFQ	SeqKNN	No_norm	1	H
proDA	dlfq	zero	No_norm	1	H
ROTS	dlfq	Impseq	center.mean	1	H
limma	dlfq	Impseqrob	center.mean	1	H
ROTS	dlfq	bpca	center.mean	1	H
limma	dlfq	MinDet	center.mean	1	H
ROTS	dlfq	zero	No_norm	1	H
proDA	LFQ	nbavg	No_norm	1	H
limma	dlfq	mice	No_norm	1	H
DEP	LFQ	bpca	No_norm	1	H
proDA	dlfq	knn	No_norm	1	H
proDA	LFQ	QRILC	No_norm	1	H
ROTS	dlfq	Impseqrob	center.mean	1	H
limma	dlfq	No_MVI	No_norm	1	H
ROTS	dlfq	bpca	center.median	1	H
proDA	dlfq	nbavg	No_norm	1	H
proDA	LFQ	bpca	No_norm	1	H
DEP	dlfq	MinDet	No_norm	1	H
limma	dlfq	MinProb	center.mean	1	H
ROTS	dlfq	Impseq	quantiles	1	H
proDA	dlfq	MinDet	center.mean	1	H
ROTS	dlfq	Impseq	center.median	1	H
proDA	LFQ	min	No_norm	1	H
ROTS	LFQ	knn	No_norm	1	H
DEP	dlfq	MinProb	No_norm	1	H
limma	LFQ	mice	No_norm	1	H
ROTS	dlfq	bpca	quantiles	1	H
limma	dlfq	MinDet	center.median	1	H
DEP	dlfq	min	No_norm	1	H
limma	dlfq	Impseqrob	center.median	1	H
proDA	dlfq	Impseqrob	center.mean	1	H
limma	LFQ	zero	No_norm	1	H
proDA	LFQ	Impseqrob	No_norm	1	H
ROTS	dlfq	Impseqrob	center.median	1	H
limma	dlfq	Impseq	center.mean	1	H
limma	dlfq	missForest	center.mean	1	H
ROTS	LFQ	Impseq	lossf	1	H
DEP	LFQ	MinDet	No_norm	1	H
DEP	LFQ	SeqKNN	No_norm	1	H
limma	dlfq	MinDet	quantiles	1	H
limma	dlfq	SeqKNN	center.mean	1	H
DEP	dlfq	Impseqrob	No_norm	1	H
DEP	dlfq	QRILC	No_norm	1	H
proDA	dlfq	MinProb	center.mean	1	H
limma	dlfq	bpca	center.mean	1	H
proDA	dlfq	No_MVI	No_norm	1	H
proDA	dlfq	mice	No_norm	1	H
limma	dlfq	missForest	quantiles	1	H
limma	dlfq	MinProb	quantiles	1	H
DEP	LFQ	nbavg	No_norm	1	H
limma	LFQ	knn	No_norm	1	H
DEP	LFQ	missForest	No_norm	1	H
proDA	LFQ	SeqKNN	No_norm	1	H
limma	dlfq	MinProb	center.median	1	H
proDA	LFQ	missForest	No_norm	1	H
ROTS	LFQ	Impseq	Rlr	1	H
proDA	dlfq	MinDet	center.median	1	H
DEP	LFQ	MinProb	No_norm	1	H
limma	dlfq	Impseq	quantiles	1	H
ROTS	dlfq	missForest	center.mean	1	H
ROTS	dlfq	missForest	quantiles	1	H
ROTS	LFQ	Impseq	center.median	1	H
ROTS	LFQ	mice	center.median	1	H
ROTS	dlfq	Impseqrob	quantiles	1	H
limma	dlfq	SeqKNN	quantiles	1	H
ROTS	dlfq	No_MVI	No_norm	1	H
proDA	dlfq	Impseq	center.mean	1	H
DEP	LFQ	QRILC	No_norm	1	H
proDA	dlfq	missForest	center.mean	1	H
ROTS	dlfq	missForest	center.median	1	H
ROTS	LFQ	mice	lossf	1	H
ROTS	dlfq	MinDet	quantiles	1	H
ROTS	LFQ	bpca	lossf	1	H
ROTS	dlfq	MinDet	center.median	1	H
ROTS	LFQ	bpca	Rlr	1	H
limma	dlfq	bpca	quantiles	1	H
limma	dlfq	QRILC	center.mean	1	H
limma	dlfq	min	center.mean	1	H
ROTS	LFQ	MinDet	lossf	1	H
DEP	LFQ	min	No_norm	1	H
ROTS	LFQ	min	No_norm	1	H
DEP	dlfq	missForest	No_norm	1	H
ROTS	LFQ	MinProb	lossf	1	H
proDA	dlfq	MinProb	center.median	1	H
proDA	dlfq	bpca	center.mean	1	H
ROTS	LFQ	mice	Rlr	1	H
limma	dlfq	missForest	center.median	1	H
ROTS	LFQ	Impseq	center.mean	1	H
proDA	dlfq	SeqKNN	center.mean	1	H
limma	dlfq	Impseq	center.median	1	H
ROTS	dlfq	nbavg	center.mean	1	H
proDA	dlfq	Impseqrob	center.median	1	H
ROTS	LFQ	bpca	center.median	1	H
ROTS	dlfq	QRILC	quantiles	1	H
proDA	LFQ	zero	No_norm	1	H
ROTS	dlfq	nbavg	quantiles	1	H
ROTS	LFQ	MinDet	center.median	1	H
DEP	LFQ	Impseqrob	No_norm	1	H
limma	dlfq	SeqKNN	center.median	1	H
limma	dlfq	bpca	center.median	1	H
ROTS	dlfq	MinProb	quantiles	1	H
limma	dlfq	min	quantiles	1	H
ROTS	LFQ	MinDet	Rlr	1	H
ROTS	dlfq	MinDet	center.mean	1	H
ROTS	dlfq	Impseq	lossf	1	H
DEP	dlfq	zero	No_norm	1	H
limma	dlfq	Impseqrob	quantiles	1	H
ROTS	LFQ	bpca	center.mean	1	H
DEP	dlfq	SeqKNN	No_norm	1	H
proDA	dlfq	QRILC	center.mean	1	H
ROTS	dlfq	nbavg	center.median	1	H
ROTS	LFQ	missForest	center.median	1	H
ROTS	dlfq	Impseq	Rlr	1	H
ROTS	dlfq	MinProb	center.mean	1	H
ROTS	dlfq	bpca	lossf	1	H
limma	dlfq	QRILC	quantiles	1	H
ROTS	LFQ	MinProb	center.median	1	H
ROTS	dlfq	bpca	Rlr	1	H
proDA	LFQ	knn	No_norm	1	H
ROTS	LFQ	nbavg	lossf	1	H
ROTS	dlfq	SeqKNN	center.mean	1	H
DEP	dlfq	Impseq	No_norm	1	H
DEP	dlfq	knn	No_norm	1	H
DEP	dlfq	nbavg	No_norm	1	H
proDA	dlfq	Impseq	center.median	1	H
ROTS	LFQ	MinProb	Rlr	1	H
DEP	dlfq	bpca	No_norm	1	H
ROTS	LFQ	MinDet	center.mean	1	H
proDA	LFQ	mice	No_norm	1	H
limma	LFQ	MinDet	center.median	1	H
ROTS	dlfq	QRILC	center.mean	1	H
limma	dlfq	min	center.median	1	H
limma	dlfq	QRILC	center.median	1	H
ROTS	LFQ	missForest	lossf	1	H
ROTS	LFQ	QRILC	center.median	1	H
limma	LFQ	Impseq	center.median	1	H
ROTS	LFQ	nbavg	Rlr	1	H
proDA	dlfq	missForest	center.median	1	H
limma	dlfq	nbavg	center.mean	1	H
ROTS	LFQ	Impseq	quantiles	1	H
DEP	dlfq	SeqKNN	quantiles	1	H
ROTS	LFQ	Impseqrob	lossf	1	H
proDA	dlfq	bpca	center.median	1	H
limma	LFQ	No_MVI	No_norm	1	H
DEP	dlfq	MinDet	center.mean	1	H
ROTS	LFQ	Impseqrob	Rlr	1	H
ROTS	dlfq	SeqKNN	quantiles	1	H
proDA	dlfq	zero	center.mean	1	H
ROTS	dlfq	Impseqrob	Rlr	1	H
ROTS	LFQ	min	center.median	1	H
ROTS	LFQ	mice	center.mean	1	H
ROTS	LFQ	nbavg	center.median	1	H
ROTS	dlfq	min	center.mean	1	H
ROTS	LFQ	MinProb	center.mean	1	H
ROTS	dlfq	SeqKNN	center.median	1	H
DEP	LFQ	mice	No_norm	1	H
ROTS	dlfq	Impseqrob	lossf	1	H
limma	LFQ	Impseq	lossf	1	H
ROTS	dlfq	QRILC	Rlr	1	H
ROTS	LFQ	bpca	quantiles	1	H
limma	LFQ	MinDet	lossf	1	H
ROTS	dlfq	QRILC	lossf	1	H
ROTS	LFQ	min	lossf	1	H
limma	dlfq	zero	center.mean	1	H
ROTS	dlfq	MinProb	center.median	1	H
ROTS	dlfq	QRILC	center.median	1	H
proDA	dlfq	SeqKNN	center.median	1	H
ROTS	dlfq	knn	quantiles	1	H
ROTS	LFQ	missForest	Rlr	1	H
ROTS	LFQ	Impseqrob	center.median	1	H
ROTS	dlfq	MinDet	Rlr	1	H
ROTS	LFQ	missForest	center.mean	1	H
limma	dlfq	MinDet	Rlr	1	H
limma	LFQ	MinDet	Rlr	1	H
DEP	dlfq	MinDet	quantiles	1	H
ROTS	dlfq	min	quantiles	1	H
ROTS	LFQ	SeqKNN	lossf	1	H
limma	LFQ	MinProb	center.median	1	H
limma	dlfq	knn	center.mean	1	H
ROTS	LFQ	min	Rlr	1	H
DEP	dlfq	Impseqrob	center.mean	1	H
DEP	dlfq	mice	No_norm	1	H
ROTS	dlfq	missForest	lossf	1	H
limma	dlfq	mice	center.mean	1	H
limma	LFQ	Impseq	Rlr	1	H
DEP	LFQ	knn	No_norm	1	H
ROTS	dlfq	MinProb	lossf	1	H
ROTS	dlfq	knn	center.mean	1	H
limma	LFQ	MinProb	lossf	1	H
limma	LFQ	MinDet	center.mean	1	H
proDA	dlfq	QRILC	center.median	1	H
ROTS	dlfq	MinDet	lossf	1	H
ROTS	LFQ	MinProb	quantiles	1	H
ROTS	LFQ	SeqKNN	Rlr	1	H
DEP	dlfq	Impseq	quantiles	1	H
ROTS	dlfq	missForest	Rlr	1	H
ROTS	LFQ	QRILC	lossf	1	H
limma	dlfq	nbavg	quantiles	1	H
ROTS	dlfq	MinProb	Rlr	1	H
limma	dlfq	MinDet	lossf	1	H
ROTS	dlfq	mice	center.median	1	H
limma	LFQ	MinProb	Rlr	1	H
ROTS	dlfq	knn	center.median	1	H
ROTS	LFQ	MinDet	quantiles	1	H
DEP	dlfq	MinProb	center.mean	1	H
ROTS	LFQ	QRILC	Rlr	1	H
limma	LFQ	Impseq	center.mean	1	H
limma	dlfq	No_MVI	center.mean	1	H
limma	dlfq	knn	quantiles	1	H
ROTS	dlfq	MLE	No_norm	1	H
proDA	LFQ	MinDet	center.median	1	H
ROTS	LFQ	SeqKNN	center.median	1	H
DEP	dlfq	MinProb	quantiles	1	H
limma	dlfq	zero	quantiles	1	H
ROTS	LFQ	zero	No_norm	1	H
limma	dlfq	MinProb	Rlr	1	H
ROTS	LFQ	min	quantiles	1	H
DEP	dlfq	missForest	quantiles	1	H
ROTS	LFQ	Impseqrob	center.mean	1	H
DEP	dlfq	Impseqrob	quantiles	1	H
ROTS	dlfq	min	Rlr	1	H
proDA	LFQ	No_MVI	No_norm	1	H
proDA	dlfq	MinDet	Rlr	1	H
ROTS	LFQ	min	center.mean	1	H
limma	dlfq	MinProb	lossf	1	H
ROTS	LFQ	nbavg	center.mean	1	H
proDA	dlfq	zero	center.median	1	H
ROTS	LFQ	Impseqrob	quantiles	1	H
limma	LFQ	MinDet	quantiles	1	H
DEP	dlfq	MinDet	Rlr	1	H
proDA	LFQ	MinDet	lossf	1	H
ROTS	dlfq	zero	center.mean	1	H
DEP	dlfq	min	quantiles	1	H
ROTS	dlfq	mice	center.mean	1	H
limma	LFQ	nbavg	quantiles	1	H
DEP	dlfq	missForest	center.mean	1	H
limma	dlfq	Impseqrob	lossf	1	H
limma	dlfq	nbavg	center.median	1	H
DEP	dlfq	MinDet	center.median	1	H
limma	LFQ	nbavg	center.median	1	H
ROTS	dlfq	nbavg	Rlr	1	H
proDA	LFQ	MinDet	Rlr	1	H
DEP	dlfq	Impseqrob	center.median	1	H
DEP	LFQ	MinDet	lossf	1	H
DEP	dlfq	Impseqrob	Rlr	1	H
limma	dlfq	zero	center.median	1	H
limma	LFQ	nbavg	lossf	1	H
ROTS	LFQ	SeqKNN	center.mean	1	H
ROTS	LFQ	QRILC	quantiles	1	H
proDA	dlfq	MinDet	lossf	1	H
limma	LFQ	MinProb	center.mean	1	H
DEP	dlfq	Impseqrob	lossf	1	H
ROTS	dlfq	nbavg	lossf	1	H
DEP	LFQ	Impseq	lossf	1	H
ROTS	LFQ	nbavg	quantiles	1	H
limma	dlfq	Impseqrob	Rlr	1	H
ROTS	LFQ	mice	quantiles	1	H
proDA	LFQ	MinProb	lossf	1	H
DEP	dlfq	No_MVI	No_norm	1	H
limma	top3	Impseq	No_norm	2	RH
limma	dlfq	mice	center.median	2	RH
proDA	dlfq	knn	center.mean	2	RH
DEP	dlfq	min	center.mean	2	RH
proDA	LFQ	MinProb	center.median	2	RH
ROTS	LFQ	QRILC	center.mean	2	RH
DEP	dlfq	MinDet	lossf	2	RH
proDA	dlfq	No_MVI	center.mean	2	RH
DEP	dlfq	QRILC	center.mean	2	RH
proDA	dlfq	MinProb	Rlr	2	RH
DEP	dlfq	QRILC	quantiles	2	RH
limma	dlfq	knn	center.median	2	RH
DEP	dlfq	MinProb	center.median	2	RH
limma	LFQ	MinProb	quantiles	2	RH
limma	LFQ	Impseqrob	lossf	2	RH
limma	LFQ	min	lossf	2	RH
ROTS	LFQ	No_MVI	No_norm	2	RH
limma	LFQ	min	quantiles	2	RH
ROTS	LFQ	missForest	quantiles	2	RH
limma	LFQ	QRILC	lossf	2	RH
limma	dlfq	No_MVI	quantiles	2	RH
proDA	dlfq	MinProb	lossf	2	RH
limma	LFQ	nbavg	Rlr	2	RH
proDA	LFQ	MinDet	center.mean	2	RH
proDA	LFQ	MinProb	Rlr	2	RH
DEP	dlfq	Impseq	center.mean	2	RH
DEP	dlfq	MinProb	Rlr	2	RH
limma	LFQ	QRILC	center.median	2	RH
DEP	dlfq	bpca	center.mean	2	RH
limma	LFQ	min	center.median	2	RH
proDA	dlfq	mice	center.mean	2	RH
ttest	dlfq	MinDet	No_norm	2	RH
ROTS	dlfq	min	lossf	2	RH
limma	LFQ	min	Rlr	2	RH
DEP	LFQ	MinDet	Rlr	2	RH
ROTS	dlfq	knn	Rlr	2	RH
ROTS	LFQ	knn	lossf	2	RH
proDA	dlfq	MLE	No_norm	2	RH
limma	LFQ	QRILC	Rlr	2	RH
limma	dlfq	min	lossf	2	RH
limma	dlfq	min	Rlr	2	RH
limma	LFQ	bpca	lossf	2	RH
DEP	dlfq	missForest	Rlr	2	RH
ROTS	dlfq	SeqKNN	lossf	2	RH
ROTS	LFQ	knn	Rlr	2	RH
limma	LFQ	Impseqrob	Rlr	2	RH
ROTS	LFQ	SeqKNN	quantiles	2	RH
limma	LFQ	bpca	center.median	2	RH
proDA	dlfq	nbavg	center.median	2	RH
ttest	dlfq	MinProb	No_norm	2	RH
limma	LFQ	nbavg	center.mean	2	RH
ROTS	dlfq	min	center.median	2	RH
limma	dlfq	No_MVI	center.median	2	RH
proDA	LFQ	nbavg	center.median	2	RH
ROTS	LFQ	knn	center.median	2	RH
proDA	LFQ	nbavg	lossf	2	RH
ROTS	dlfq	SeqKNN	Rlr	2	RH
ttest	dlfq	min	No_norm	2	RH
ROTS	dlfq	zero	center.median	2	RH
DEP	dlfq	min	center.median	2	RH
proDA	LFQ	Impseq	center.median	2	RH
limma	LFQ	Impseq	quantiles	2	RH
DEP	LFQ	Impseq	center.median	2	RH
ROTS	dlfq	knn	lossf	2	RH
ROTS	top3	Impseq	No_norm	2	RH
DEP	dlfq	SeqKNN	center.mean	2	RH
DEP	LFQ	Impseq	Rlr	2	RH
limma	dlfq	QRILC	lossf	2	RH
limma	dlfq	QRILC	Rlr	2	RH
ROTS	dlfq	No_MVI	center.mean	2	RH
DEP	LFQ	MinProb	lossf	2	RH
proDA	LFQ	MinProb	center.mean	2	RH
DEP	dlfq	missForest	lossf	2	RH
DEP	dlfq	min	lossf	2	RH
limma	dlfq	MLE	No_norm	2	RH
DEP	dlfq	missForest	center.median	2	RH
proDA	dlfq	Impseqrob	Rlr	2	RH
limma	LFQ	bpca	Rlr	2	RH
limma	LFQ	min	center.mean	2	RH
DEP	dlfq	min	Rlr	2	RH
limma	LFQ	Impseqrob	quantiles	2	RH
proDA	dlfq	Impseqrob	lossf	2	RH
limma	top3	bpca	No_norm	2	RH
DEP	LFQ	MinDet	center.median	2	RH
proDA	LFQ	Impseq	lossf	2	RH
limma	dlfq	SeqKNN	lossf	2	RH
DEP	dlfq	MinProb	lossf	2	RH
limma	dlfq	Impseq	lossf	2	RH
limma	LFQ	zero	lossf	2	RH
proDA	LFQ	QRILC	lossf	2	RH
limma	dlfq	bpca	lossf	2	RH
DEP	LFQ	No_MVI	No_norm	2	RH
limma	dlfq	missForest	Rlr	2	RH
ROTS	LFQ	MLE	No_norm	2	RH
DEP	LFQ	nbavg	lossf	2	RH
limma	LFQ	missForest	center.median	2	RH
DEP	dlfq	Impseq	center.median	2	RH
ROTS	top3	bpca	No_norm	2	RH
limma	LFQ	QRILC	center.mean	2	RH
ROTS	dlfq	mice	quantiles	2	RH
limma	LFQ	QRILC	quantiles	2	RH
limma	dlfq	missForest	lossf	2	RH
DEP	dlfq	QRILC	center.median	2	RH
DEP	dlfq	bpca	Rlr	2	RH
ROTS	LFQ	zero	Rlr	2	RH
DEP	dlfq	nbavg	center.mean	2	RH
limma	dlfq	SeqKNN	Rlr	2	RH
limma	dlfq	bpca	Rlr	2	RH
DEP	dlfq	Impseq	lossf	2	RH
DEP	dlfq	SeqKNN	center.median	2	RH
DEP	dlfq	SeqKNN	Rlr	2	RH
proDA	LFQ	Impseq	Rlr	2	RH
DEP	dlfq	Impseq	Rlr	2	RH
proDA	dlfq	mice	center.median	2	RH
DEP	dlfq	bpca	quantiles	2	RH
proDA	LFQ	min	lossf	2	RH
ROTS	LFQ	knn	center.mean	2	RH
proDA	LFQ	QRILC	center.median	2	RH
DEP	LFQ	nbavg	Rlr	2	RH
DEP	dlfq	zero	center.median	2	RH
limma	dlfq	zero	lossf	2	RH
proDA	dlfq	knn	center.median	2	RH
limma	LFQ	Impseqrob	center.median	2	RH
limma	dlfq	Impseq	Rlr	2	RH
ROTS	LFQ	zero	center.median	2	RH
limma	dlfq	zero	Rlr	2	RH
ROTS	LFQ	QRILC	quantiles.robust	2	RH
DEP	dlfq	nbavg	quantiles	2	RH
limma	LFQ	zero	Rlr	2	RH
DEP	LFQ	min	lossf	2	RH
limma	LFQ	bpca	center.mean	2	RH
proDA	LFQ	QRILC	Rlr	2	RH
limma	dlfq	mice	quantiles	2	RH
limma	LFQ	mice	center.median	2	RH
DEP	LFQ	Impseqrob	lossf	2	RH
proDA	dlfq	No_MVI	center.median	2	RH
ROTS	LFQ	zero	center.mean	2	RH
DEP	dlfq	bpca	center.median	2	RH
proDA	dlfq	min	Rlr	2	RH
DEP	LFQ	Impseq	center.mean	2	RH
limma	LFQ	SeqKNN	lossf	2	RH
DEP	LFQ	nbavg	quantiles	2	RH
DEP	dlfq	knn	quantiles	2	RH
ROTS	LFQ	knn	quantiles	2	RH
limma	LFQ	SeqKNN	center.median	2	RH
proDA	LFQ	Impseqrob	lossf	2	RH
DEP	LFQ	MinProb	center.median	2	RH
proDA	dlfq	QRILC	lossf	2	RH
proDA	LFQ	Impseq	center.mean	2	RH
DEP	dlfq	mice	center.mean	2	RH
DEP	LFQ	MinDet	center.mean	2	RH
DEP	dlfq	bpca	lossf	2	RH
proDA	dlfq	QRILC	Rlr	2	RH
ROTS	dlfq	zero	quantiles	2	RH
ROTS	LFQ	mice	TIC	2	RH
DEP	LFQ	MinProb	Rlr	2	RH
DEP	LFQ	MinDet	quantiles	2	RH
limma	LFQ	bpca	quantiles	2	RH
DEP	dlfq	SeqKNN	lossf	2	RH
DEP	top3	Impseq	No_norm	2	RH
limma	LFQ	missForest	center.mean	2	RH
ROTS	dlfq	zero	Rlr	2	RH
ROTS	LFQ	Impseq	TIC	2	RH
DEP	dlfq	knn	center.mean	2	RH
DEP	dlfq	QRILC	lossf	2	RH
DEP	LFQ	bpca	lossf	2	RH
proDA	dlfq	Impseq	lossf	2	RH
limma	LFQ	missForest	lossf	2	RH
limma	LFQ	missForest	quantiles	2	RH
ROTS	dlfq	No_MVI	center.median	2	RH
proDA	LFQ	QRILC	center.mean	2	RH
proDA	dlfq	missForest	Rlr	2	RH
limma	LFQ	zero	quantiles	2	RH
proDA	LFQ	Impseqrob	Rlr	2	RH
limma	LFQ	SeqKNN	quantiles	2	RH
proDA	dlfq	bpca	lossf	2	RH
proDA	LFQ	bpca	center.median	2	RH
DEP	LFQ	QRILC	lossf	2	RH
ROTS	LFQ	min	quantiles.robust	2	RH
limma	LFQ	Impseqrob	center.mean	2	RH
proDA	dlfq	missForest	lossf	2	RH
proDA	dlfq	SeqKNN	lossf	2	RH
ROTS	dlfq	No_MVI	quantiles	2	RH
proDA	dlfq	Impseq	Rlr	2	RH
DEP	LFQ	MinProb	quantiles	2	RH
proDA	dlfq	bpca	Rlr	2	RH
ROTS	LFQ	bpca	TIC	2	RH
ttest	dlfq	Impseqrob	No_norm	2	RH
limma	LFQ	SeqKNN	Rlr	2	RH
DEP	top3	bpca	No_norm	2	RH
DEP	dlfq	QRILC	Rlr	2	RH
proDA	LFQ	bpca	lossf	2	RH
ROTS	LFQ	MinProb	quantiles.robust	2	RH
ROTS	top3	MinDet	No_norm	2	RH
DEP	LFQ	MinProb	center.mean	2	RH
DEP	LFQ	min	Rlr	2	RH
limma	LFQ	SeqKNN	center.mean	2	RH
proDA	dlfq	SeqKNN	Rlr	2	RH
ttest	dlfq	missForest	No_norm	2	RH
DEP	LFQ	nbavg	center.median	2	RH
ROTS	LFQ	MinDet	quantiles.robust	2	RH
DEP	LFQ	zero	No_norm	2	RH
limma	dlfq	knn	Rlr	2	RH
limma	dlfq	knn	lossf	2	RH
limma	LFQ	missForest	Rlr	2	RH
limma	LFQ	mice	Rlr	2	RH
proDA	LFQ	bpca	Rlr	2	RH
DEP	dlfq	No_MVI	center.mean	2	RH
DEP	LFQ	Impseqrob	Rlr	2	RH
DEP	dlfq	MLE	No_norm	2	RH
proDA	LFQ	missForest	center.median	2	RH
ROTS	LFQ	Impseqrob	TIC	2	RH
DEP	LFQ	min	center.median	2	RH
DEP	LFQ	nbavg	center.mean	2	RH
ROTS	LFQ	MinDet	TIC	2	RH
DEP	dlfq	nbavg	Rlr	2	RH
DEP	LFQ	Impseq	quantiles	2	RH
limma	LFQ	mice	lossf	2	RH
limma	LFQ	knn	lossf	2	RH
ttest	dlfq	Impseq	No_norm	2	RH
ROTS	LFQ	zero	lossf	2	RH
proDA	top3	Impseq	No_norm	2	RH
DEP	dlfq	mice	center.median	2	RH
ROTS	LFQ	QRILC	TIC	2	RH
limma	dlfq	nbavg	lossf	2	RH
limma	dlfq	nbavg	Rlr	2	RH
proDA	dlfq	zero	Rlr	2	RH
proDA	dlfq	zero	lossf	2	RH
DEP	dlfq	knn	Rlr	2	RH
ttest	dlfq	bpca	No_norm	2	RH
proDA	LFQ	bpca	center.mean	2	RH
DEP	LFQ	bpca	Rlr	2	RH
ROTS	dlfq	zero	lossf	2	RH
DEP	dlfq	nbavg	lossf	2	RH
DEP	LFQ	Impseqrob	quantiles	2	RH
limma	LFQ	knn	center.median	2	RH
DEP	dlfq	nbavg	center.median	2	RH
DEP	LFQ	min	quantiles	2	RH
limma	LFQ	knn	quantiles	2	RH
DEP	LFQ	bpca	center.median	2	RH
limma	LFQ	MinProb	quantiles.robust	2	RH
DEP	dlfq	No_MVI	quantiles	2	RH
DEP	LFQ	QRILC	Rlr	2	RH
limma	LFQ	knn	Rlr	2	RH
DEP	LFQ	QRILC	center.median	2	RH
proDA	LFQ	MLE	No_norm	2	RH
ROTS	top3	Impseq	center.mean	2	RH
DEP	LFQ	SeqKNN	lossf	2	RH
limma	LFQ	mice	quantiles	2	RH
limma	LFQ	mice	center.mean	2	RH
limma	top3	Impseq	quantiles	2	RH
DEP	dlfq	knn	lossf	2	RH
ROTS	top3	Impseq	center.median	2	RH
limma	LFQ	zero	center.median	2	RH
DEP	dlfq	knn	center.median	2	RH
ttest	dlfq	SeqKNN	No_norm	2	RH
limma	LFQ	MLE	No_norm	2	RH
proDA	LFQ	Impseqrob	center.median	2	RH
limma	LFQ	zero	center.mean	2	RH
ROTS	top3	QRILC	No_norm	2	RH
ttest	dlfq	nbavg	No_norm	2	RH
DEP	LFQ	min	center.mean	2	RH
limma	top3	Impseq	center.median	2	RH
ROTS	top3	SeqKNN	No_norm	2	RH
proDA	LFQ	zero	center.median	2	RH
proDA	LFQ	SeqKNN	center.median	2	RH
ROTS	top3	bpca	center.mean	2	RH
DEP	LFQ	missForest	lossf	2	RH
ROTS	top3	min	No_norm	2	RH
limma	LFQ	knn	center.mean	2	RH
ROTS	top3	nbavg	No_norm	2	RH
DEP	LFQ	missForest	center.median	2	RH
ROTS	LFQ	nbavg	quantiles.robust	2	RH
DEP	LFQ	QRILC	quantiles	2	RH
limma	top3	MinDet	No_norm	2	RH
limma	top3	nbavg	No_norm	2	RH
ROTS	top3	Impseq	quantiles	2	RH
ttest	LFQ	MinDet	No_norm	2	RH
proDA	dlfq	knn	lossf	2	RH
DEP	LFQ	SeqKNN	quantiles	2	RH
proDA	LFQ	SeqKNN	lossf	2	RH
ROTS	LFQ	SeqKNN	TIC	2	RH
proDA	dlfq	knn	Rlr	2	RH
proDA	LFQ	zero	lossf	2	RH
limma	LFQ	Impseq	TIC	2	RH
ROTS	top3	bpca	center.median	2	RH
DEP	LFQ	MinProb	quantiles.robust	2	RH
DEP	LFQ	missForest	quantiles	2	RH
ROTS	top3	MinProb	No_norm	2	RH
DEP	LFQ	bpca	quantiles	2	RH
DEP	LFQ	QRILC	center.mean	2	RH
DEP	LFQ	bpca	center.mean	2	RH
ROTS	LFQ	zero	quantiles	2	RH
ttest	dlfq	QRILC	No_norm	2	RH
limma	top3	MinProb	No_norm	2	RH
proDA	LFQ	mice	center.median	2	RH
limma	LFQ	MinDet	quantiles.robust	2	RH
ROTS	LFQ	missForest	TIC	2	RH
ROTS	dlfq	MLE	center.mean	2	RH
proDA	dlfq	nbavg	Rlr	2	RH
DEP	LFQ	MinDet	quantiles.robust	2	RH
proDA	LFQ	zero	Rlr	2	RH
proDA	LFQ	missForest	center.mean	2	RH
DEP	LFQ	SeqKNN	center.median	2	RH
proDA	LFQ	zero	center.mean	2	RH
proDA	LFQ	missForest	lossf	2	RH
ttest	LFQ	min	No_norm	2	RH
limma	top3	Impseq	center.mean	2	RH
limma	LFQ	min	quantiles.robust	2	RH
proDA	LFQ	Impseqrob	center.mean	2	RH
proDA	LFQ	SeqKNN	Rlr	2	RH
DEP	LFQ	knn	lossf	2	RH
DEP	dlfq	No_MVI	center.median	2	RH
proDA	LFQ	knn	center.median	2	RH
DEP	dlfq	No_MVI	Rlr	2	RH
DEP	LFQ	SeqKNN	Rlr	2	RH
DEP	LFQ	mice	center.median	2	RH
ROTS	dlfq	Impseq	TIC	2	RH
proDA	LFQ	missForest	Rlr	2	RH
proDA	LFQ	knn	lossf	2	RH
ROTS	LFQ	MinProb	TIC	2	RH
ROTS	dlfq	mice	lossf	2	RH
ROTS	dlfq	No_MVI	Rlr	2	RH
DEP	LFQ	Impseq	TIC	2	RH
ROTS	LFQ	No_MVI	lossf	2	RH
proDA	LFQ	SeqKNN	center.mean	2	RH
DEP	LFQ	mice	lossf	2	RH
ROTS	LFQ	missForest	quantiles.robust	2	RH
ROTS	top3	bpca	quantiles	2	RH
DEP	top3	nbavg	No_norm	2	RH
limma	dlfq	No_MVI	Rlr	2	RH
ROTS	dlfq	No_MVI	lossf	2	RH
ttest	LFQ	MinProb	No_norm	2	RH
ROTS	top3	Impseq	Rlr	2	RH
ROTS	LFQ	No_MVI	center.median	2	RH
ROTS	dlfq	mice	Rlr	2	RH
DEP	LFQ	missForest	Rlr	2	RH
ROTS	dlfq	bpca	TIC	2	RH
limma	dlfq	No_MVI	lossf	2	RH
DEP	LFQ	missForest	center.mean	2	RH
limma	LFQ	bpca	TIC	2	RH
ROTS	LFQ	No_MVI	Rlr	2	RH
DEP	LFQ	MLE	No_norm	2	RH
ROTS	dlfq	MLE	center.median	2	RH
ROTS	LFQ	Impseqrob	quantiles.robust	2	RH
DEP	LFQ	bpca	TIC	2	RH
limma	LFQ	No_MVI	center.median	2	RH
DEP	top3	Impseq	quantiles	2	RH
limma	LFQ	nbavg	quantiles.robust	2	RH
ttest	dlfq	knn	No_norm	2	RH
ROTS	top3	Impseq	lossf	2	RH
limma	LFQ	Impseq	quantiles.robust	2	RH
DEP	top3	Impseq	center.mean	2	RH
DEP	dlfq	mice	quantiles	2	RH
ttest	dlfq	mice	No_norm	2	RH
ROTS	dlfq	MLE	quantiles	2	RH
DEP	LFQ	SeqKNN	center.mean	2	RH
limma	LFQ	MinDet	TIC	2	RH
proDA	LFQ	knn	center.mean	2	RH
proDA	LFQ	knn	Rlr	2	RH
ROTS	top3	mice	No_norm	2	RH
DEP	top3	MinDet	No_norm	2	RH
limma	top3	min	No_norm	2	RH
DEP	top3	Impseq	center.median	2	RH
ROTS	LFQ	No_MVI	center.mean	2	RH
ROTS	top3	bpca	Rlr	2	RH
DEP	dlfq	No_MVI	lossf	2	RH
ROTS	LFQ	nbavg	TIC	2	RH
DEP	LFQ	Impseqrob	center.median	2	RH
DEP	LFQ	mice	quantiles	2	RH
ROTS	top3	MinDet	center.mean	2	RH
ttest	dlfq	No_MVI	No_norm	2	RH
limma	LFQ	QRILC	quantiles.robust	2	RH
ROTS	top3	nbavg	center.mean	2	RH
ROTS	top3	missForest	No_norm	2	RH
limma	top3	SeqKNN	No_norm	2	RH
DEP	LFQ	mice	Rlr	2	RH
ROTS	top3	bpca	lossf	2	RH
ROTS	LFQ	knn	TIC	2	RH
limma	LFQ	No_MVI	quantiles	2	RH
proDA	LFQ	mice	center.mean	2	RH
proDA	dlfq	MLE	center.mean	2	RH
proDA	LFQ	mice	lossf	2	RH
ROTS	LFQ	No_MVI	quantiles	2	RH
ROTS	top3	MinDet	center.median	2	RH
DEP	LFQ	Impseqrob	center.mean	2	RH
proDA	LFQ	mice	Rlr	2	RH
DEP	LFQ	knn	Rlr	2	RH
limma	LFQ	No_MVI	center.mean	2	RH
limma	top3	QRILC	No_norm	2	RH
DEP	LFQ	zero	Rlr	2	RH
proDA	dlfq	No_MVI	lossf	2	RH
limma	LFQ	No_MVI	lossf	2	RH
proDA	top3	Impseq	quantiles	2	RH
ROTS	top3	min	quantiles	2	RH
proDA	top3	Impseq	center.mean	2	RH
limma	dlfq	MLE	center.mean	2	RH
ROTS	dlfq	Impseqrob	TIC	2	RH
proDA	dlfq	No_MVI	Rlr	2	RH
limma	top3	missForest	No_norm	2	RH
limma	dlfq	mice	lossf	2	RH
limma	LFQ	Impseqrob	TIC	2	RH
limma	LFQ	No_MVI	Rlr	2	RH
limma	LFQ	min	TIC	2	RH
DEP	LFQ	min	quantiles.robust	2	RH
ROTS	top3	MinDet	quantiles	2	RH
ROTS	LFQ	Impseq	quantiles.robust	2	RH
DEP	LFQ	knn	quantiles	2	RH
ROTS	LFQ	MLE	center.median	2	RH
SAM	dlfq	MinDet	No_norm	2	RH
ROTS	LFQ	zero	quantiles.robust	2	RH
limma	LFQ	bpca	quantiles.robust	2	RH
proDA	top3	Impseq	center.median	2	RH
limma	LFQ	nbavg	TIC	2	RH
SAM	dlfq	QRILC	No_norm	2	RH
ROTS	LFQ	bpca	quantiles.robust	2	RH
DEP	LFQ	mice	center.mean	2	RH
limma	LFQ	missForest	quantiles.robust	2	RH
DEP	dlfq	mice	Rlr	2	RH
ROTS	LFQ	SeqKNN	quantiles.robust	2	RH
DEP	dlfq	zero	center.mean	2	RH
ROTS	dlfq	missForest	TIC	2	RH
limma	dlfq	mice	Rlr	2	RH
SAM	dlfq	MinProb	No_norm	2	RH
proDA	LFQ	No_MVI	center.median	2	RH
ttest	dlfq	MinDet	center.mean	2	RH
ROTS	dlfq	MinDet	TIC	2	RH
ROTS	LFQ	MLE	center.mean	2	RH
DEP	LFQ	knn	center.median	2	RH
limma	dlfq	MLE	quantiles	2	RH
DEP	LFQ	MinDet	TIC	2	RH
proDA	top3	MinDet	No_norm	2	RH
DEP	dlfq	mice	lossf	2	RH
ROTS	LFQ	knn	quantiles.robust	2	RH
ROTS	top3	min	center.mean	2	RH
proDA	LFQ	MinDet	TIC	2	RH
DEP	top3	min	No_norm	2	RH
DEP	top3	MinProb	No_norm	2	RH
proDA	top3	bpca	No_norm	2	RH
ROTS	dlfq	MinProb	TIC	2	RH
limma	top3	zero	No_norm	2	RH
proDA	top3	MinProb	No_norm	2	RH
ROTS	top3	min	Rlr	2	RH
ROTS	LFQ	MLE	quantiles	2	RH
limma	top3	nbavg	quantiles	2	RH
DEP	LFQ	Impseqrob	TIC	2	RH
limma	LFQ	Impseqrob	quantiles.robust	2	RH
ttest	LFQ	nbavg	No_norm	2	RH
limma	top3	bpca	center.mean	2	RH
limma	top3	nbavg	center.mean	2	RH
ROTS	top3	zero	No_norm	2	RH
DEP	LFQ	knn	center.mean	2	RH
ttest	LFQ	Impseq	No_norm	2	RH
ROTS	dlfq	MLE	Rlr	2	RH
ttest	dlfq	zero	No_norm	2	RH
ROTS	LFQ	MLE	Rlr	2	RH
DEP	LFQ	nbavg	TIC	2	RH
proDA	dlfq	mice	lossf	2	RH
DEP	LFQ	nbavg	quantiles.robust	2	RH
DEP	LFQ	min	TIC	2	RH
limma	dlfq	zero	max	2	RH
limma	dlfq	MLE	center.median	2	RH
limma	top3	Impseq	lossf	2	RH
ROTS	top3	min	lossf	2	RH
limma	top3	bpca	quantiles	2	RH
proDA	LFQ	No_MVI	lossf	2	RH
limma	top3	Impseq	Rlr	2	RH
ROTS	top3	nbavg	center.median	2	RH
ttest	dlfq	min	center.mean	2	RH
ROTS	top3	SeqKNN	quantiles	2	RH
ttest	dlfq	MinProb	center.mean	2	RH
limma	LFQ	MinProb	TIC	2	RH
limma	top1	Impseq	No_norm	2	RH
ROTS	top3	MinProb	center.median	2	RH
ROTS	top3	MinProb	center.mean	2	RH
limma	top3	MinDet	center.mean	2	RH
limma	top3	bpca	center.median	2	RH
limma	top3	nbavg	center.median	2	RH
ROTS	LFQ	min	TIC	2	RH
limma	top3	MinDet	quantiles	2	RH
proDA	LFQ	No_MVI	center.mean	2	RH
proDA	LFQ	min	TIC	2	RH
ROTS	top3	SeqKNN	center.mean	2	RH
limma	LFQ	SeqKNN	TIC	2	RH
proDA	LFQ	No_MVI	Rlr	2	RH
DEP	top3	missForest	No_norm	2	RH
SAM	dlfq	nbavg	No_norm	2	RH
ROTS	top3	SeqKNN	center.median	2	RH
DEP	top3	Impseq	lossf	2	RH
SAM	dlfq	Impseqrob	No_norm	2	RH
DEP	top3	bpca	center.mean	2	RH
ROTS	top3	nbavg	quantiles	2	RH
DEP	LFQ	missForest	TIC	2	RH
proDA	dlfq	mice	Rlr	2	RH
limma	LFQ	zero	TIC	2	RH
DEP	LFQ	QRILC	quantiles.robust	2	RH
limma	top3	MinProb	center.mean	2	RH
ROTS	LFQ	MLE	lossf	2	RH
ttest	dlfq	MinProb	quantiles	2	RH
ROTS	top3	MinProb	quantiles	2	RH
limma	top3	MinProb	quantiles	2	RH
ROTS	LFQ	zero	max	2	RH
ROTS	top3	nbavg	Rlr	2	RH
proDA	LFQ	Impseq	TIC	2	RH
DEP	top3	Impseq	Rlr	2	RH
ttest	dlfq	min	quantiles	2	RH
ttest	dlfq	MinDet	quantiles	2	RH
limma	top3	MinDet	center.median	2	RH
SAM	dlfq	SeqKNN	No_norm	2	RH
ttest	dlfq	MinDet	lossf	2	RH
ROTS	top3	knn	No_norm	2	RH
SAM	dlfq	missForest	No_norm	2	RH
ROTS	top3	min	center.median	2	RH
ttest	dlfq	MinDet	Rlr	2	RH
DEP	top3	bpca	quantiles	2	RH
SAM	dlfq	Impseq	No_norm	2	RH
ROTS	top3	MinDet	Rlr	2	RH
SAM	dlfq	min	No_norm	2	RH
proDA	LFQ	nbavg	TIC	2	RH
DEP	LFQ	Impseq	quantiles.robust	2	RH
ROTS	top3	QRILC	quantiles	2	RH
ROTS	top3	nbavg	lossf	2	RH
ttest	dlfq	MinDet	center.median	2	RH
ROTS	dlfq	MLE	lossf	2	RH
DEP	top3	bpca	center.median	2	RH
limma	top3	MinProb	center.median	2	RH
limma	LFQ	missForest	TIC	2	RH
SAM	dlfq	knn	No_norm	2	RH
ROTS	dlfq	knn	TIC	2	RH
proDA	LFQ	Impseqrob	TIC	2	RH
ttest	dlfq	MLE	No_norm	2	RH
limma	LFQ	zero	max	2	RH
ROTS	top3	QRILC	center.mean	2	RH
ttest	dlfq	min	lossf	2	RH
limma	LFQ	mice	TIC	2	RH
ttest	dlfq	MinProb	lossf	2	RH
ROTS	dlfq	QRILC	TIC	2	RH
DEP	top3	QRILC	No_norm	2	RH
DEP	LFQ	No_MVI	lossf	2	RH
SAM	dlfq	zero	No_norm	2	RH
ROTS	top3	QRILC	center.median	2	RH
ROTS	LFQ	zero	div.median	2	RH
ttest	LFQ	missForest	No_norm	2	RH
ttest	LFQ	bpca	No_norm	2	RH
ttest	LFQ	Impseqrob	No_norm	2	RH
DEP	LFQ	zero	lossf	2	RH
ROTS	top3	mice	center.median	2	RH
limma	LFQ	QRILC	TIC	2	RH
ttest	dlfq	MinProb	Rlr	2	RH
ttest	LFQ	MinDet	lossf	2	RH
SAM	dlfq	bpca	No_norm	2	RH
ttest	dlfq	min	Rlr	2	RH
ROTS	top3	missForest	quantiles	2	RH
ROTS	dlfq	nbavg	TIC	2	RH
limma	top3	min	quantiles	2	RH
limma	LFQ	SeqKNN	quantiles.robust	2	RH
DEP	dlfq	zero	lossf	2	RH
ROTS	dlfq	zero	max	2	RH
DEP	LFQ	MinProb	TIC	2	RH
limma	LFQ	knn	TIC	2	RH
proDA	LFQ	bpca	TIC	2	RH
ROTS	LFQ	zero	div.mean	2	RH
ttest	LFQ	min	lossf	2	RH
ROTS	top3	MinProb	Rlr	2	RH
ROTS	top3	mice	center.mean	2	RH
ROTS	top3	SeqKNN	lossf	2	RH
proDA	top3	Impseq	Rlr	2	RH
limma	top1	bpca	No_norm	2	RH
ROTS	top3	MinDet	lossf	2	RH
ROTS	top3	missForest	center.median	2	RH
ttest	LFQ	SeqKNN	No_norm	2	RH
DEP	LFQ	No_MVI	quantiles	2	RH
ttest	dlfq	min	center.median	2	RH
ROTS	dlfq	MinDet	MBQN	2	RH
SAM	dlfq	mice	No_norm	2	RH
limma	top3	knn	No_norm	2	RH
proDA	top3	Impseq	lossf	2	RH
ROTS	dlfq	SeqKNN	TIC	2	RH
ROTS	top3	missForest	center.mean	2	RH
ttest	dlfq	MinProb	center.median	2	RH
DEP	LFQ	No_MVI	center.median	2	RH
limma	top3	min	center.mean	2	RH
ROTS	top3	MinProb	lossf	2	RH
ttest	LFQ	MinProb	lossf	2	RH
DEP	LFQ	mice	TIC	2	RH
DEP	dlfq	MLE	quantiles	2	RH
ROTS	top3	SeqKNN	Rlr	2	RH
proDA	LFQ	MinProb	TIC	2	RH
DEP	top3	nbavg	quantiles	2	RH
ttest	LFQ	MinDet	Rlr	2	RH
DEP	LFQ	Impseqrob	quantiles.robust	2	RH
ttest	LFQ	QRILC	No_norm	2	RH
DEP	LFQ	knn	TIC	2	RH
proDA	top3	MinDet	quantiles	2	RH
ROTS	top3	mice	lossf	2	RH
ROTS	top3	QRILC	Rlr	2	RH
DEP	top1	Impseq	No_norm	2	RH
DEP	dlfq	MLE	center.mean	2	RH
limma	top1	Impseq	quantiles	2	RH
ROTS	top3	QRILC	lossf	2	RH
DEP	LFQ	No_MVI	Rlr	2	RH
DEP	top3	SeqKNN	No_norm	2	RH
SAM	dlfq	No_MVI	No_norm	2	RH
DEP	top3	nbavg	center.mean	2	RH
proDA	top3	bpca	center.mean	2	RH
proDA	top3	nbavg	quantiles	2	RH
limma	top1	Impseq	center.mean	2	RH
proDA	LFQ	SeqKNN	TIC	2	RH
limma	top3	min	center.median	2	RH
limma	dlfq	MinDet	TIC	2	RH
DEP	LFQ	No_MVI	center.mean	2	RH
proDA	top3	MinDet	center.mean	2	RH
DEP	LFQ	missForest	quantiles.robust	2	RH
proDA	LFQ	zero	TIC	2	RH
ROTS	top3	mice	Rlr	2	RH
DEP	LFQ	SeqKNN	TIC	2	RH
proDA	top3	QRILC	No_norm	2	RH
limma	LFQ	MLE	lossf	2	RH
ttest	LFQ	min	Rlr	2	RH
DEP	dlfq	zero	quantiles	2	RH
DEP	top3	nbavg	center.median	2	RH
proDA	top3	bpca	quantiles	2	RH
limma	LFQ	mice	quantiles.robust	2	RH
proDA	top3	bpca	center.median	2	RH
ttest	dlfq	Impseqrob	center.mean	2	RH
DEP	LFQ	bpca	quantiles.robust	2	RH
proDA	top3	MinProb	center.mean	2	RH
proDA	top3	MinProb	quantiles	2	RH
ttest	LFQ	MinProb	Rlr	2	RH
proDA	top3	nbavg	center.mean	2	RH
limma	top1	Impseq	center.median	2	RH
proDA	top3	MinDet	center.median	2	RH
DEP	dlfq	Impseq	TIC	2	RH
DEP	dlfq	MLE	lossf	2	RH
limma	top3	mice	No_norm	2	RH
limma	dlfq	MLE	Rlr	2	RH
limma	top3	bpca	lossf	2	RH
limma	top3	bpca	Rlr	2	RH
DEP	top3	knn	No_norm	2	RH
limma	dlfq	MLE	lossf	2	RH
limma	LFQ	MLE	Rlr	2	RH
SAM	LFQ	MinDet	No_norm	2	RH
ROTS	LFQ	MLE	TIC	2	RH
SAM	LFQ	Impseq	No_norm	2	RH
proDA	dlfq	MLE	lossf	2	RH
ROTS	LFQ	No_MVI	TIC	2	RH
DEP	dlfq	Impseqrob	TIC	2	RH
DEP	top3	MinDet	quantiles	2	RH
proDA	LFQ	knn	TIC	2	RH
DEP	top3	bpca	lossf	2	RH
proDA	top3	MinProb	center.median	2	RH
SAM	LFQ	nbavg	No_norm	2	RH
SAM	LFQ	MinProb	No_norm	2	RH
limma	top3	nbavg	Rlr	2	RH
limma	top3	nbavg	lossf	2	RH
proDA	LFQ	missForest	TIC	2	RH
ROTS	top3	Impseqrob	No_norm	2	RH
ttest	dlfq	missForest	quantiles	2	RH
ROTS	top3	missForest	lossf	2	RH
ROTS	LFQ	zero	TIC	2	RH
DEP	top3	bpca	Rlr	2	RH
ttest	dlfq	missForest	center.mean	2	RH
limma	LFQ	zero	quantiles.robust	2	RH
ttest	LFQ	knn	No_norm	2	RH
proDA	top3	nbavg	center.median	2	RH
proDA	LFQ	MLE	center.median	2	RH
proDA	LFQ	MLE	lossf	2	RH
DEP	top3	MinProb	quantiles	2	RH
DEP	top3	MinDet	center.mean	2	RH
limma	dlfq	Impseqrob	TIC	2	RH
proDA	LFQ	QRILC	TIC	2	RH
DEP	top1	bpca	No_norm	2	RH
ttest	dlfq	Impseq	quantiles	2	RH
limma	top1	nbavg	No_norm	2	RH
proDA	top1	Impseq	quantiles	2	RH
ROTS	top3	zero	Rlr	2	RH
DEP	LFQ	MLE	lossf	2	RH
limma	top3	MinDet	Rlr	2	RH
limma	top3	MinDet	lossf	2	RH
DEP	dlfq	MLE	center.median	2	RH
proDA	LFQ	mice	TIC	2	RH
ROTS	dlfq	MinProb	MBQN	2	RH
ROTS	top3	missForest	Rlr	2	RH
DEP	LFQ	SeqKNN	quantiles.robust	2	RH
limma	LFQ	MLE	center.median	2	RH
limma	dlfq	MinProb	TIC	2	RH
DEP	LFQ	QRILC	TIC	2	RH
DEP	top3	MinProb	center.mean	2	RH
ROTS	dlfq	mice	quantiles.robust	2	RH
limma	top3	MinProb	Rlr	2	RH
ttest	dlfq	Impseq	center.mean	2	RH
proDA	LFQ	MLE	Rlr	2	RH
DEP	top3	mice	No_norm	2	RH
limma	top3	MinProb	lossf	2	RH
DEP	top3	MinDet	center.median	2	RH
limma	top3	zero	quantiles	2	RH
limma	dlfq	mice	quantiles.robust	2	RH
limma	top3	QRILC	center.mean	2	RH
limma	dlfq	Impseq	TIC	2	RH
SAM	LFQ	bpca	No_norm	2	RH
ROTS	LFQ	mice	quantiles.robust	2	RH
SAM	dlfq	zero	max	2	RH
DEP	top1	Impseq	quantiles	2	RH
DEP	dlfq	MLE	Rlr	2	RH
SAM	LFQ	SeqKNN	No_norm	2	RH
limma	top3	QRILC	quantiles	2	RH
limma	dlfq	bpca	TIC	2	RH
SAM	dlfq	MinDet	center.median	2	RH
proDA	dlfq	MinDet	TIC	2	RH
proDA	top1	Impseq	No_norm	2	RH
SAM	dlfq	MinDet	center.mean	2	RH
SAM	dlfq	MinDet	quantiles	2	RH
ttest	dlfq	bpca	quantiles	2	RH
SAM	LFQ	missForest	No_norm	2	RH
DEP	LFQ	MLE	Rlr	2	RH
ROTS	dlfq	zero	div.mean	2	RH
ttest	LFQ	mice	No_norm	2	RH
limma	top3	QRILC	center.median	2	RH
DEP	top1	Impseq	center.mean	2	RH
limma	top3	SeqKNN	center.mean	2	RH
limma	LFQ	MLE	quantiles	2	RH
SAM	LFQ	Impseqrob	No_norm	2	RH
limma	LFQ	bpca	sum	2	RH
DEP	dlfq	MinDet	TIC	2	RH
limma	top3	min	Rlr	2	RH
limma	dlfq	zero	div.mean	2	RH
limma	dlfq	MinDet	MBQN	2	RH
SAM	dlfq	MinProb	center.mean	2	RH
SAM	LFQ	QRILC	No_norm	2	RH
limma	top3	min	lossf	2	RH
limma	top1	bpca	quantiles	2	RH
limma	top3	SeqKNN	quantiles	2	RH
ROTS	LFQ	nbavg	MBQN	2	RH
SAM	dlfq	MinProb	quantiles	2	RH
SAM	dlfq	MLE	No_norm	2	RH
DEP	top3	min	quantiles	2	RH
limma	top1	bpca	center.mean	2	RH
limma	dlfq	missForest	TIC	2	RH
limma	LFQ	Impseq	max	2	RH
SAM	dlfq	Impseqrob	center.mean	2	RH
ttest	dlfq	bpca	center.mean	2	RH
limma	top3	missForest	quantiles	2	RH
DEP	top3	MinProb	center.median	2	RH
DEP	dlfq	MinProb	TIC	2	RH
ROTS	top3	zero	quantiles	2	RH
limma	top3	missForest	center.median	2	RH
limma	LFQ	MLE	center.mean	2	RH
proDA	top3	missForest	No_norm	2	RH
ROTS	top3	zero	lossf	2	RH
proDA	top3	min	center.mean	2	RH
ttest	dlfq	nbavg	center.mean	2	RH
limma	LFQ	knn	quantiles.robust	2	RH
SAM	dlfq	QRILC	quantiles	2	RH
ttest	dlfq	SeqKNN	quantiles	2	RH
DEP	dlfq	mice	quantiles.robust	2	RH
limma	dlfq	bpca	sum	2	RH
limma	top1	bpca	center.median	2	RH
limma	LFQ	SeqKNN	sum	2	RH
SAM	dlfq	nbavg	center.mean	2	RH
ttest	dlfq	SeqKNN	center.mean	2	RH
limma	dlfq	SeqKNN	TIC	2	RH
SAM	dlfq	Impseq	quantiles	2	RH
limma	LFQ	bpca	max	2	RH
DEP	top1	Impseq	center.median	2	RH
limma	top3	SeqKNN	center.median	2	RH
ROTS	dlfq	zero	div.median	2	RH
DEP	top3	nbavg	lossf	2	RH
SAM	dlfq	missForest	quantiles	2	RH
ttest	dlfq	Impseqrob	quantiles	2	RH
limma	LFQ	MinDet	max	2	RH
limma	top3	missForest	center.mean	2	RH
ttest	dlfq	missForest	lossf	2	RH
ROTS	top3	Impseq	TIC	2	RH
SAM	dlfq	SeqKNN	quantiles	2	RH
limma	dlfq	bpca	max	2	RH
limma	LFQ	No_MVI	TIC	2	RH
limma	dlfq	SeqKNN	sum	2	RH
ROTS	LFQ	min	div.median	2	RH
ROTS	dlfq	mice	TIC	2	RH
ttest	LFQ	MinDet	center.median	2	RH
proDA	top3	MinDet	Rlr	2	RH
SAM	dlfq	QRILC	center.mean	2	RH
proDA	top3	MinDet	lossf	2	RH
DEP	top3	nbavg	Rlr	2	RH
limma	dlfq	MinDet	max	2	RH
DEP	dlfq	SeqKNN	TIC	2	RH
SAM	dlfq	missForest	center.mean	2	RH
DEP	LFQ	mice	quantiles.robust	2	RH
ROTS	dlfq	QRILC	MBQN	2	RH
limma	dlfq	Impseq	max	2	RH
ttest	dlfq	missForest	Rlr	2	RH
DEP	top3	min	center.mean	2	RH
limma	dlfq	QRILC	max	2	RH
limma	LFQ	SeqKNN	max	2	RH
ttest	dlfq	nbavg	quantiles	2	RH
DEP	dlfq	missForest	TIC	2	RH
ROTS	dlfq	nbavg	div.mean	2	RH
ROTS	dlfq	nbavg	quantiles.robust	2	RH
DEP	LFQ	zero	quantiles	2	RH
SAM	dlfq	SeqKNN	center.mean	2	RH
limma	LFQ	missForest	max	2	RH
DEP	LFQ	MLE	center.median	2	RH
limma	LFQ	MinProb	max	2	RH
SAM	LFQ	mice	No_norm	2	RH
limma	dlfq	MinProb	MBQN	2	RH
limma	dlfq	missForest	max	2	RH
ROTS	dlfq	nbavg	MBQN	2	RH
proDA	top3	MinProb	lossf	2	RH
proDA	top3	MinProb	Rlr	2	RH
limma	dlfq	min	TIC	2	RH
proDA	top3	SeqKNN	No_norm	2	RH
limma	LFQ	Impseqrob	max	2	RH
ROTS	LFQ	MLE	max	2	RH
limma	dlfq	SeqKNN	max	2	RH
limma	dlfq	MinProb	max	2	RH
ROTS	dlfq	SeqKNN	quantiles.robust	2	RH
proDA	top3	bpca	Rlr	2	RH
proDA	dlfq	MinProb	TIC	2	RH
ROTS	dlfq	nbavg	div.median	2	RH
proDA	top3	bpca	lossf	2	RH
SAM	dlfq	bpca	quantiles	2	RH
limma	dlfq	MinDet	sum	2	RH
DEP	dlfq	bpca	quantiles.robust	2	RH
DEP	top3	min	center.median	2	RH
ROTS	LFQ	min	div.mean	2	RH
ttest	dlfq	Impseqrob	Rlr	2	RH
limma	dlfq	mice	sum	2	RH
proDA	top1	bpca	No_norm	2	RH
ttest	LFQ	No_MVI	No_norm	2	RH
ttest	dlfq	Impseq	lossf	2	RH
DEP	dlfq	min	TIC	2	RH
ttest	dlfq	QRILC	quantiles	2	RH
limma	dlfq	MinProb	sum	2	RH
ttest	LFQ	nbavg	lossf	2	RH
limma	top1	nbavg	quantiles	2	RH
limma	LFQ	QRILC	max	2	RH
limma	LFQ	nbavg	max	2	RH
limma	dlfq	min	max	2	RH
ROTS	dlfq	min	TIC	2	RH
ttest	dlfq	Impseqrob	center.median	2	RH
limma	LFQ	MinDet	sum	2	RH
ttest	dlfq	QRILC	center.mean	2	RH
ttest	dlfq	bpca	Rlr	2	RH
limma	dlfq	zero	div.median	2	RH
ROTS	LFQ	min	MBQN	2	RH
SAM	LFQ	knn	No_norm	2	RH
limma	dlfq	QRILC	sum	2	RH
SAM	dlfq	nbavg	quantiles	2	RH
limma	LFQ	MinProb	sum	2	RH
limma	dlfq	knn	max	2	RH
ttest	dlfq	bpca	lossf	2	RH
limma	LFQ	QRILC	sum	2	RH
limma	dlfq	Impseqrob	max	2	RH
ttest	LFQ	min	center.median	2	RH
limma	top1	Impseq	Rlr	2	RH
limma	LFQ	min	MBQN	2	RH
ttest	dlfq	Impseq	Rlr	2	RH
DEP	LFQ	No_MVI	TIC	2	RH
limma	LFQ	nbavg	sum	2	RH
proDA	dlfq	MinDet	MBQN	2	RH
limma	top1	nbavg	center.median	2	RH
limma	dlfq	min	MBQN	2	RH
limma	dlfq	mice	max	2	RH
proDA	top1	Impseq	center.mean	2	RH
SAM	dlfq	min	quantiles	2	RH
ttest	dlfq	nbavg	lossf	2	RH
limma	top1	Impseq	lossf	2	RH
ROTS	top3	min	MBQN	2	RH
limma	dlfq	min	sum	2	RH
limma	top3	Impseqrob	No_norm	2	RH
limma	dlfq	knn	sum	2	RH
ttest	dlfq	Impseqrob	lossf	2	RH
DEP	top1	nbavg	No_norm	2	RH
ROTS	dlfq	No_MVI	TIC	2	RH
SAM	dlfq	nbavg	center.median	2	RH
limma	LFQ	min	max	2	RH
limma	top1	nbavg	center.mean	2	RH
ttest	dlfq	SeqKNN	lossf	2	RH
limma	dlfq	nbavg	max	2	RH
SAM	dlfq	Impseqrob	quantiles	2	RH
ROTS	top3	bpca	quantiles.robust	2	RH
ttest	dlfq	nbavg	Rlr	2	RH
ROTS	dlfq	bpca	quantiles.robust	2	RH
limma	dlfq	knn	TIC	2	RH
limma	LFQ	mice	sum	2	RH
limma	top3	Impseq	TIC	2	RH
ROTS	top3	knn	quantiles	2	RH
limma	dlfq	min	vsn	2	RH
ttest	dlfq	missForest	center.median	2	RH
DEP	LFQ	MLE	quantiles	2	RH
limma	dlfq	nbavg	sum	2	RH
limma	dlfq	missForest	sum	2	RH
limma	dlfq	zero	vsn	2	RH
limma	LFQ	zero	vsn	2	RH
DEP	dlfq	min	vsn	2	RH
limma	LFQ	knn	sum	2	RH
ttest	LFQ	zero	No_norm	2	RH
limma	top3	zero	lossf	2	RH
ttest	LFQ	MinProb	center.median	2	RH
SAM	dlfq	Impseqrob	center.median	2	RH
ROTS	LFQ	MinDet	MBQN	2	RH
limma	top3	zero	Rlr	2	RH
ttest	dlfq	SeqKNN	Rlr	2	RH
limma	LFQ	mice	max	2	RH
ttest	dlfq	QRILC	lossf	2	RH
limma	LFQ	min	sum	2	RH
proDA	LFQ	No_MVI	TIC	2	RH
SAM	dlfq	Impseq	center.mean	2	RH
DEP	dlfq	zero	Rlr	2	RH
DEP	top1	bpca	center.mean	2	RH
ROTS	top3	nbavg	MBQN	2	RH
ROTS	LFQ	QRILC	MBQN	2	RH
limma	dlfq	zero	sum	2	RH
limma	top3	bpca	quantiles.robust	2	RH
DEP	top1	bpca	quantiles	2	RH
DEP	dlfq	knn	TIC	2	RH
ttest	dlfq	Impseq	center.median	2	RH
limma	dlfq	No_MVI	max	2	RH
proDA	top1	Impseq	center.median	2	RH
proDA	top3	QRILC	quantiles	2	RH
limma	dlfq	No_MVI	sum	2	RH
ttest	dlfq	QRILC	Rlr	2	RH
ROTS	top1	MinDet	No_norm	2	RH
ROTS	dlfq	No_MVI	quantiles.robust	2	RH
DEP	LFQ	MLE	center.mean	2	RH
DEP	top3	MinDet	lossf	2	RH
DEP	LFQ	bpca	sum	2	RH
limma	dlfq	Impseqrob	div.mean	2	RH
SAM	dlfq	zero	quantiles	2	RH
limma	dlfq	missForest	div.mean	2	RH
proDA	dlfq	bpca	TIC	2	RH
ROTS	top1	Impseq	No_norm	2	RH
proDA	top3	QRILC	center.mean	2	RH
ttest	LFQ	MinDet	center.mean	2	RH
limma	LFQ	knn	max	2	RH
limma	LFQ	zero	MBQN	2	RH
proDA	dlfq	Impseq	TIC	2	RH
DEP	top3	QRILC	quantiles	2	RH
DEP	top3	missForest	quantiles	2	RH
limma	LFQ	missForest	sum	2	RH
DEP	top3	MinDet	Rlr	2	RH
ttest	dlfq	bpca	center.median	2	RH
SAM	dlfq	MinProb	center.median	2	RH
limma	dlfq	zero	MBQN	2	RH
limma	dlfq	MinDet	div.mean	2	RH
DEP	LFQ	knn	quantiles.robust	2	RH
DEP	LFQ	Impseq	max	2	RH
limma	LFQ	nbavg	vsn	2	RH
limma	top3	QRILC	lossf	2	RH
limma	top3	QRILC	Rlr	2	RH
SAM	dlfq	SeqKNN	center.median	2	RH
SAM	dlfq	MinDet	Rlr	2	RH
limma	LFQ	zero	div.median	2	RH
ttest	LFQ	nbavg	Rlr	2	RH
DEP	top3	QRILC	center.mean	2	RH
limma	LFQ	zero	sum	2	RH
limma	LFQ	MinDet	vsn	2	RH
proDA	top3	QRILC	center.median	2	RH
DEP	LFQ	nbavg	vsn	2	RH
limma	dlfq	bpca	quantiles.robust	2	RH
SAM	dlfq	MinDet	lossf	2	RH
limma	LFQ	nbavg	MBQN	2	RH
limma	dlfq	QRILC	TIC	2	RH
proDA	dlfq	MinProb	MBQN	2	RH
SAM	dlfq	missForest	center.median	2	RH
limma	top1	MinDet	No_norm	2	RH
proDA	top3	missForest	quantiles	2	RH
proDA	top3	knn	No_norm	2	RH
DEP	dlfq	SeqKNN	quantiles.robust	2	RH
limma	dlfq	Impseq	div.mean	2	RH
DEP	top3	MinProb	lossf	2	RH
DEP	top1	bpca	center.median	2	RH
limma	dlfq	zero	TIC	2	RH
limma	LFQ	min	vsn	2	RH
ttest	LFQ	QRILC	lossf	2	RH
SAM	dlfq	bpca	center.mean	2	RH
limma	dlfq	bpca	div.mean	2	RH
ttest	dlfq	nbavg	center.median	2	RH
DEP	dlfq	bpca	sum	2	RH
DEP	top3	MinProb	Rlr	2	RH
SAM	dlfq	Impseq	center.median	2	RH
ROTS	top3	knn	center.mean	2	RH
ttest	LFQ	Impseq	lossf	2	RH
DEP	LFQ	SeqKNN	sum	2	RH
DEP	LFQ	bpca	max	2	RH
SAM	dlfq	min	Rlr	2	RH
limma	top1	MinProb	No_norm	2	RH
SAM	dlfq	QRILC	center.median	2	RH
DEP	top3	Impseq	TIC	2	RH
limma	dlfq	SeqKNN	div.mean	2	RH
DEP	top3	QRILC	center.median	2	RH
DEP	dlfq	bpca	max	2	RH
ROTS	top3	knn	center.median	2	RH
ROTS	top3	mice	quantiles	2	RH
ROTS	LFQ	nbavg	div.median	2	RH
DEP	LFQ	MinDet	max	2	RH
SAM	dlfq	min	lossf	2	RH
DEP	dlfq	SeqKNN	sum	2	RH
ttest	LFQ	min	center.mean	2	RH
limma	dlfq	SeqKNN	quantiles.robust	2	RH
ROTS	top3	MinDet	MBQN	2	RH
DEP	dlfq	MinDet	MBQN	2	RH
ROTS	top3	bpca	TIC	2	RH
DEP	top3	SeqKNN	quantiles	2	RH
MSstats	all	TRUE	FALSE	2	RH
limma	dlfq	Impseqrob	div.median	2	RH
ROTS	dlfq	min	MBQN	2	RH
DEP	LFQ	min	vsn	2	RH
DEP	dlfq	MinDet	max	2	RH
limma	dlfq	MinProb	div.mean	2	RH
ttest	dlfq	SeqKNN	center.median	2	RH
limma	LFQ	MinProb	vsn	2	RH
ttest	dlfq	QRILC	center.median	2	RH
DEP	dlfq	Impseq	max	2	RH
SAM	dlfq	No_MVI	quantiles	2	RH
DEP	top1	nbavg	center.mean	2	RH
DEP	top1	nbavg	quantiles	2	RH
DEP	dlfq	QRILC	max	2	RH
limma	dlfq	nbavg	TIC	2	RH
ttest	dlfq	knn	quantiles	2	RH
limma	LFQ	No_MVI	max	2	RH
limma	LFQ	No_MVI	sum	2	RH
DEP	LFQ	SeqKNN	max	2	RH
proDA	dlfq	zero	TIC	2	RH
DEP	LFQ	MinProb	max	2	RH
proDA	top3	missForest	center.median	2	RH
DEP	LFQ	missForest	max	2	RH
SAM	dlfq	No_MVI	center.mean	2	RH
DEP	dlfq	missForest	max	2	RH
ROTS	top3	Impseq	quantiles.robust	2	RH
ttest	LFQ	MLE	No_norm	2	RH
ROTS	LFQ	bpca	vsn	2	RH
limma	dlfq	nbavg	quantiles.robust	2	RH
limma	LFQ	zero	div.mean	2	RH
limma	dlfq	MinDet	div.median	2	RH
ttest	dlfq	knn	lossf	2	RH
DEP	top3	missForest	center.median	2	RH
limma	dlfq	missForest	div.median	2	RH
proDA	dlfq	Impseqrob	TIC	2	RH
DEP	top1	nbavg	center.median	2	RH
ttest	LFQ	min	quantiles	2	RH
DEP	LFQ	Impseqrob	max	2	RH
SAM	dlfq	mice	center.mean	2	RH
DEP	dlfq	SeqKNN	max	2	RH
DEP	top3	min	lossf	2	RH
DEP	top3	min	Rlr	2	RH
ROTS	top3	knn	Rlr	2	RH
DEP	dlfq	MinProb	max	2	RH
limma	top1	bpca	lossf	2	RH
DEP	top1	MinProb	No_norm	2	RH
limma	dlfq	No_MVI	quantiles.robust	2	RH
limma	dlfq	MinDet	vsn	2	RH
limma	top1	bpca	Rlr	2	RH
ROTS	top1	MinProb	No_norm	2	RH
limma	dlfq	nbavg	div.mean	2	RH
limma	dlfq	min	div.mean	2	RH
DEP	LFQ	nbavg	max	2	RH
ROTS	top3	MinProb	MBQN	2	RH
ROTS	dlfq	missForest	quantiles.robust	2	RH
DEP	dlfq	min	MBQN	2	RH
ttest	dlfq	knn	center.mean	2	RH
limma	dlfq	bpca	div.median	2	RH
DEP	dlfq	MinDet	sum	2	RH
ROTS	top3	nbavg	quantiles.robust	2	RH
limma	LFQ	MinDet	MBQN	2	RH
DEP	LFQ	QRILC	max	2	RH
limma	dlfq	Impseq	div.median	2	RH
DEP	dlfq	mice	sum	2	RH
limma	dlfq	QRILC	MBQN	2	RH
DEP	dlfq	MinProb	sum	2	RH
DEP	LFQ	MinDet	sum	2	RH
ROTS	dlfq	min	div.mean	2	RH
limma	dlfq	MLE	max	2	RH
limma	LFQ	MinProb	MBQN	2	RH
DEP	dlfq	min	div.mean	2	RH
ttest	dlfq	knn	Rlr	2	RH
DEP	dlfq	min	max	2	RH
DEP	top3	SeqKNN	center.mean	2	RH
ROTS	dlfq	min	div.median	2	RH
limma	dlfq	missForest	quantiles.robust	2	RH
limma	LFQ	Impseq	vsn	2	RH
ROTS	top1	nbavg	No_norm	2	RH
DEP	LFQ	MinProb	sum	2	RH
limma	top3	bpca	TIC	2	RH
DEP	dlfq	nbavg	div.mean	2	RH
ROTS	LFQ	nbavg	div.mean	2	RH
ttest	dlfq	mice	center.mean	2	RH
DEP	dlfq	QRILC	sum	2	RH
DEP	top3	Impseq	quantiles.robust	2	RH
limma	top3	knn	quantiles	2	RH
DEP	LFQ	QRILC	sum	2	RH
DEP	LFQ	nbavg	sum	2	RH
DEP	dlfq	knn	max	2	RH
DEP	top3	missForest	center.mean	2	RH
ttest	LFQ	Impseqrob	Rlr	2	RH
ROTS	LFQ	zero	vsn	2	RH
limma	top1	min	No_norm	2	RH
proDA	top1	bpca	quantiles	2	RH
ttest	LFQ	MinProb	center.mean	2	RH
ROTS	top3	knn	lossf	2	RH
ttest	dlfq	No_MVI	center.mean	2	RH
DEP	dlfq	Impseqrob	max	2	RH
limma	dlfq	MLE	sum	2	RH
proDA	top3	missForest	center.mean	2	RH
limma	top1	SeqKNN	No_norm	2	RH
SAM	LFQ	No_MVI	No_norm	2	RH
limma	LFQ	QRILC	vsn	2	RH
SAM	dlfq	knn	quantiles	2	RH
SAM	dlfq	zero	lossf	2	RH
ROTS	top1	bpca	No_norm	2	RH
DEP	top3	bpca	quantiles.robust	2	RH
proDA	dlfq	missForest	TIC	2	RH
SAM	dlfq	min	center.mean	2	RH
limma	dlfq	MinProb	div.median	2	RH
SAM	dlfq	bpca	center.median	2	RH
limma	dlfq	SeqKNN	div.median	2	RH
DEP	dlfq	nbavg	vsn	2	RH
SAM	dlfq	MLE	max	2	RH
SAM	dlfq	knn	center.mean	2	RH
proDA	dlfq	min	MBQN	2	RH
limma	dlfq	MinProb	vsn	2	RH
ttest	LFQ	Impseq	Rlr	2	RH
SAM	dlfq	MinProb	lossf	2	RH
limma	dlfq	No_MVI	TIC	2	RH
DEP	dlfq	mice	max	2	RH
limma	top3	zero	center.mean	2	RH
ttest	LFQ	Impseqrob	lossf	2	RH
limma	LFQ	bpca	vsn	2	RH
ROTS	top1	QRILC	No_norm	2	RH
proDA	dlfq	nbavg	div.mean	2	RH
proDA	top1	bpca	center.mean	2	RH
SAM	dlfq	QRILC	Rlr	2	RH
DEP	top1	MinDet	No_norm	2	RH
limma	dlfq	nbavg	vsn	2	RH
DEP	LFQ	bpca	vsn	2	RH
ttest	LFQ	MinProb	quantiles	2	RH
SAM	dlfq	mice	quantiles	2	RH
DEP	top1	Impseq	Rlr	2	RH
DEP	dlfq	min	sum	2	RH
DEP	dlfq	knn	sum	2	RH
limma	dlfq	missForest	vsn	2	RH
SAM	dlfq	QRILC	lossf	2	RH
DEP	dlfq	zero	max	2	RH
limma	top3	SeqKNN	Rlr	2	RH
ROTS	dlfq	MinDet	quantiles.robust	2	RH
SAM	dlfq	MLE	sum	2	RH
ttest	LFQ	QRILC	Rlr	2	RH
DEP	LFQ	min	max	2	RH
DEP	top1	Impseq	lossf	2	RH
SAM	dlfq	zero	Rlr	2	RH
ROTS	LFQ	MinProb	MBQN	2	RH
DEP	dlfq	nbavg	max	2	RH
ttest	LFQ	MinProb	quantiles.robust	2	RH
limma	top3	No_MVI	No_norm	2	RH
ROTS	top1	Impseq	center.mean	2	RH
DEP	LFQ	mice	sum	2	RH
SAM	dlfq	MinProb	Rlr	2	RH
DEP	LFQ	QRILC	vsn	2	RH
limma	LFQ	QRILC	MBQN	2	RH
DEP	dlfq	nbavg	quantiles.robust	2	RH
DEP	top3	nbavg	quantiles.robust	2	RH
DEP	dlfq	MinProb	MBQN	2	RH
DEP	dlfq	zero	sum	2	RH
ROTS	dlfq	MLE	max	2	RH
limma	top3	nbavg	quantiles.robust	2	RH
proDA	top3	SeqKNN	quantiles	2	RH
limma	LFQ	Impseqrob	vsn	2	RH
ttest	LFQ	bpca	lossf	2	RH
DEP	dlfq	mice	TIC	2	RH
DEP	LFQ	knn	sum	2	RH
proDA	top3	SeqKNN	center.mean	2	RH
DEP	dlfq	missForest	sum	2	RH
DEP	dlfq	nbavg	sum	2	RH
proDA	dlfq	knn	TIC	2	RH
ttest	dlfq	No_MVI	quantiles	2	RH
SAM	LFQ	MinDet	lossf	2	RH
SAM	dlfq	zero	center.mean	2	RH
DEP	LFQ	mice	max	2	RH
DEP	LFQ	min	sum	2	RH
SAM	dlfq	zero	vsn	2	RH
limma	top3	Impseq	quantiles.robust	2	RH
ttest	top3	Impseq	No_norm	2	RH
proDA	top1	bpca	center.median	2	RH
SAM	dlfq	nbavg	Rlr	2	RH
ROTS	LFQ	MinProb	vsn	2	RH
DEP	top3	Impseqrob	No_norm	2	RH
limma	dlfq	knn	div.mean	2	RH
DEP	dlfq	MLE	max	2	RH
SAM	dlfq	nbavg	lossf	2	RH
ROTS	dlfq	zero	vsn	2	RH
limma	top3	missForest	lossf	2	RH
DEP	dlfq	MLE	sum	2	RH
ROTS	LFQ	MinDet	vsn	2	RH
ROTS	top1	Impseq	center.median	2	RH
DEP	dlfq	No_MVI	max	2	RH
ROTS	top1	Impseq	quantiles	2	RH
proDA	dlfq	SeqKNN	TIC	2	RH
ROTS	top3	Impseqrob	quantiles	2	RH
ROTS	top3	QRILC	MBQN	2	RH
limma	dlfq	bpca	vsn	2	RH
DEP	dlfq	No_MVI	sum	2	RH
SAM	LFQ	Impseq	lossf	2	RH
proDA	dlfq	nbavg	TIC	2	RH
SAM	LFQ	MinProb	lossf	2	RH
limma	top3	SeqKNN	lossf	2	RH
limma	top3	missForest	Rlr	2	RH
limma	dlfq	Impseqrob	vsn	2	RH
SAM	dlfq	mice	center.median	2	RH
DEP	dlfq	QRILC	TIC	2	RH
limma	dlfq	Impseq	vsn	2	RH
SAM	dlfq	No_MVI	center.median	2	RH
proDA	top3	QRILC	lossf	2	RH
limma	dlfq	SeqKNN	vsn	2	RH
DEP	dlfq	Impseqrob	div.mean	2	RH
ROTS	LFQ	MLE	div.median	2	RH
proDA	top3	QRILC	Rlr	2	RH
DEP	LFQ	zero	sum	2	RH
ROTS	dlfq	knn	vsn	2	RH
DEP	top1	SeqKNN	No_norm	2	RH
DEP	LFQ	zero	max	2	RH
proDA	top3	mice	No_norm	2	RH
DEP	top3	SeqKNN	center.median	2	RH
ttest	top3	MinDet	No_norm	2	RH
DEP	LFQ	knn	max	2	RH
proDA	top1	MinDet	No_norm	2	RH
DEP	dlfq	missForest	div.mean	2	RH
ROTS	LFQ	QRILC	vsn	2	RH
SAM	LFQ	MinDet	Rlr	2	RH
limma	top1	MinDet	center.mean	2	RH
limma	dlfq	min	div.median	2	RH
ttest	LFQ	knn	lossf	2	RH
DEP	LFQ	missForest	sum	2	RH
ROTS	LFQ	No_MVI	quantiles.robust	2	RH
SAM	LFQ	nbavg	lossf	2	RH
ROTS	top1	nbavg	Rlr	2	RH
proDA	dlfq	min	div.median	2	RH
limma	LFQ	Impseq	div.median	2	RH
limma	top1	nbavg	Rlr	2	RH
DEP	dlfq	nbavg	TIC	2	RH
limma	top1	zero	No_norm	2	RH
ttest	dlfq	mice	quantiles	2	RH
SAM	dlfq	Impseqrob	lossf	2	RH
ROTS	top3	zero	max	2	RH
limma	top3	knn	center.median	2	RH
ttest	dlfq	No_MVI	Rlr	2	RH
limma	top1	MinDet	quantiles	2	RH
ROTS	dlfq	Impseqrob	MBQN	2	RH
DEP	dlfq	min	div.median	2	RH
limma	top3	knn	center.mean	2	RH
limma	dlfq	nbavg	div.median	2	RH
DEP	dlfq	MinDet	div.mean	2	RH
limma	top3	zero	center.median	2	RH
limma	top1	MinProb	quantiles	2	RH
proDA	top3	SeqKNN	center.median	2	RH
limma	top1	MinDet	center.median	2	RH
limma	dlfq	mice	TIC	2	RH
DEP	dlfq	missForest	quantiles.robust	3	RL
limma	top1	QRILC	No_norm	3	RL
DEP	dlfq	bpca	TIC	3	RL
DEP	dlfq	No_MVI	quantiles.robust	3	RL
ttest	dlfq	No_MVI	lossf	3	RL
ROTS	LFQ	MLE	div.mean	3	RL
DEP	top1	bpca	Rlr	3	RL
limma	dlfq	No_MVI	div.mean	3	RL
MSstats	all	TRUE	equalizeMedians	3	RL
limma	top1	nbavg	lossf	3	RL
DEP	dlfq	Impseq	div.mean	3	RL
DEP	LFQ	min	MBQN	3	RL
SAM	LFQ	MinProb	Rlr	3	RL
DEP	LFQ	nbavg	MBQN	3	RL
ttest	LFQ	SeqKNN	lossf	3	RL
DEP	dlfq	bpca	div.mean	3	RL
DEP	top3	bpca	TIC	3	RL
SAM	dlfq	Impseqrob	Rlr	3	RL
ttest	LFQ	bpca	Rlr	3	RL
limma	dlfq	MinProb	quantiles.robust	3	RL
SAM	dlfq	Impseq	lossf	3	RL
ttest	dlfq	mice	lossf	3	RL
limma	dlfq	QRILC	vsn	3	RL
DEP	dlfq	nbavg	div.median	3	RL
DEP	top1	QRILC	No_norm	3	RL
DEP	LFQ	zero	center.mean	3	RL
limma	top1	MinProb	center.mean	3	RL
ttest	dlfq	mice	center.median	3	RL
ROTS	top3	No_MVI	No_norm	3	RL
ttest	LFQ	missForest	lossf	3	RL
limma	LFQ	nbavg	div.median	3	RL
DEP	dlfq	MinProb	quantiles.robust	3	RL
limma	dlfq	mice	div.mean	3	RL
ROTS	top3	Impseqrob	center.mean	3	RL
DEP	dlfq	SeqKNN	div.mean	3	RL
SAM	LFQ	QRILC	lossf	3	RL
limma	top1	MinProb	center.median	3	RL
ROTS	top1	nbavg	lossf	3	RL
proDA	top1	MinProb	No_norm	3	RL
DEP	LFQ	nbavg	div.median	3	RL
DEP	LFQ	No_MVI	max	3	RL
MSstats	all	FALSE	FALSE	3	RL
SAM	dlfq	missForest	lossf	3	RL
proDA	dlfq	QRILC	MBQN	3	RL
ROTS	LFQ	min	vsn	3	RL
limma	top3	Impseqrob	quantiles	3	RL
proDA	LFQ	nbavg	MBQN	3	RL
proDA	dlfq	nbavg	div.median	3	RL
DEP	LFQ	No_MVI	sum	3	RL
DEP	dlfq	No_MVI	TIC	3	RL
SAM	LFQ	Impseq	Rlr	3	RL
DEP	dlfq	Impseqrob	div.median	3	RL
MSstats	all	TRUE	quantile	3	RL
limma	LFQ	No_MVI	quantiles.robust	3	RL
ROTS	LFQ	zero	MBQN	3	RL
ttest	LFQ	MinDet	quantiles.robust	3	RL
ROTS	dlfq	knn	MBQN	3	RL
limma	top1	min	quantiles	3	RL
DEP	dlfq	MinProb	div.mean	3	RL
ROTS	dlfq	MLE	TIC	3	RL
limma	LFQ	MLE	max	3	RL
ROTS	top3	zero	div.mean	3	RL
ROTS	dlfq	MinProb	quantiles.robust	3	RL
SAM	LFQ	MLE	No_norm	3	RL
proDA	dlfq	QRILC	TIC	3	RL
SAM	dlfq	min	center.median	3	RL
SAM	dlfq	bpca	lossf	3	RL
ROTS	top3	SeqKNN	TIC	3	RL
proDA	top1	Impseq	Rlr	3	RL
SAM	dlfq	missForest	Rlr	3	RL
DEP	top3	knn	quantiles	3	RL
ttest	dlfq	knn	center.median	3	RL
ROTS	LFQ	bpca	sum	3	RL
ROTS	top3	nbavg	TIC	3	RL
SAM	dlfq	zero	center.median	3	RL
ttest	dlfq	mice	Rlr	3	RL
DEP	dlfq	missForest	div.median	3	RL
limma	LFQ	MLE	sum	3	RL
SAM	dlfq	SeqKNN	lossf	3	RL
SAM	LFQ	bpca	lossf	3	RL
DEP	dlfq	MinDet	div.median	3	RL
ttest	LFQ	MinDet	quantiles	3	RL
limma	LFQ	Impseq	div.mean	3	RL
limma	LFQ	min	div.median	3	RL
limma	top3	mice	center.mean	3	RL
limma	dlfq	knn	div.median	3	RL
SAM	LFQ	nbavg	Rlr	3	RL
SAM	LFQ	Impseqrob	lossf	3	RL
limma	dlfq	nbavg	MBQN	3	RL
ROTS	dlfq	missForest	MBQN	3	RL
SAM	top3	Impseq	No_norm	3	RL
limma	LFQ	SeqKNN	MBQN	3	RL
DEP	top3	knn	center.median	3	RL
ROTS	top3	zero	div.median	3	RL
SAM	dlfq	Impseq	Rlr	3	RL
DEP	dlfq	bpca	div.median	3	RL
DEP	top3	QRILC	lossf	3	RL
proDA	LFQ	MinDet	MBQN	3	RL
ROTS	dlfq	SeqKNN	MBQN	3	RL
SAM	dlfq	SeqKNN	Rlr	3	RL
proDA	top1	Impseq	lossf	3	RL
DEP	dlfq	Impseq	div.median	3	RL
DEP	top3	knn	center.mean	3	RL
DEP	dlfq	MinDet	vsn	3	RL
DEP	top3	QRILC	Rlr	3	RL
limma	dlfq	knn	quantiles.robust	3	RL
proDA	LFQ	MinProb	MBQN	3	RL
limma	dlfq	Impseqrob	MBQN	3	RL
ROTS	top1	nbavg	center.median	3	RL
SAM	LFQ	QRILC	Rlr	3	RL
limma	top3	mice	center.median	3	RL
DEP	LFQ	min	div.median	3	RL
ttest	dlfq	zero	quantiles	3	RL
ROTS	top1	nbavg	quantiles	3	RL
SAM	dlfq	bpca	Rlr	3	RL
ttest	dlfq	zero	center.mean	3	RL
DEP	LFQ	Impseq	vsn	3	RL
proDA	LFQ	nbavg	div.median	3	RL
limma	top1	min	center.mean	3	RL
SAM	dlfq	knn	center.median	3	RL
limma	dlfq	missForest	MBQN	3	RL
DEP	top1	bpca	lossf	3	RL
limma	LFQ	missForest	vsn	3	RL
SAM	dlfq	SeqKNN	sum	3	RL
limma	top3	mice	quantiles	3	RL
ROTS	LFQ	SeqKNN	sum	3	RL
ttest	top3	min	No_norm	3	RL
ttest	dlfq	zero	lossf	3	RL
limma	LFQ	SeqKNN	vsn	3	RL
SAM	LFQ	SeqKNN	lossf	3	RL
ttest	LFQ	nbavg	center.median	3	RL
DEP	LFQ	MinDet	MBQN	3	RL
SAM	LFQ	bpca	Rlr	3	RL
limma	top1	min	center.median	3	RL
ROTS	dlfq	nbavg	vsn	3	RL
proDA	top3	zero	No_norm	3	RL
ROTS	top1	MinDet	quantiles	3	RL
limma	top1	missForest	No_norm	3	RL
ttest	dlfq	No_MVI	center.median	3	RL
ROTS	top1	bpca	quantiles	3	RL
ttest	LFQ	missForest	Rlr	3	RL
DEP	dlfq	QRILC	MBQN	3	RL
limma	LFQ	bpca	div.median	3	RL
ROTS	dlfq	zero	TIC	3	RL
SAM	LFQ	nbavg	vsn	3	RL
proDA	top1	MinDet	quantiles	3	RL
DEP	dlfq	SeqKNN	div.median	3	RL
ttest	LFQ	min	quantiles.robust	3	RL
ROTS	dlfq	bpca	MBQN	3	RL
DEP	dlfq	MinProb	div.median	3	RL
DEP	top1	MinDet	quantiles	3	RL
DEP	LFQ	MinProb	MBQN	3	RL
ROTS	top1	MinDet	center.mean	3	RL
ROTS	LFQ	MinDet	max	3	RL
DEP	dlfq	knn	quantiles.robust	3	RL
SAM	LFQ	MinDet	vsn	3	RL
ROTS	top3	zero	MBQN	3	RL
SAM	dlfq	QRILC	sum	3	RL
DEP	dlfq	MinProb	vsn	3	RL
SAM	dlfq	knn	Rlr	3	RL
ROTS	LFQ	knn	MBQN	3	RL
limma	LFQ	nbavg	div.mean	3	RL
DEP	dlfq	MinDet	quantiles.robust	3	RL
DEP	LFQ	MLE	max	3	RL
limma	LFQ	missForest	div.median	3	RL
proDA	top1	MinDet	center.mean	3	RL
ttest	LFQ	SeqKNN	Rlr	3	RL
ROTS	top1	nbavg	center.mean	3	RL
ROTS	top1	bpca	center.mean	3	RL
SAM	dlfq	knn	lossf	3	RL
DEP	LFQ	nbavg	div.mean	3	RL
ROTS	top3	zero	center.mean	3	RL
ttest	dlfq	zero	Rlr	3	RL
DEP	dlfq	missForest	vsn	3	RL
DEP	LFQ	MLE	sum	3	RL
SAM	dlfq	zero	div.mean	3	RL
SAM	LFQ	mice	lossf	3	RL
proDA	top1	MinDet	center.median	3	RL
ROTS	LFQ	Impseq	max	3	RL
ROTS	top3	mice	TIC	3	RL
limma	dlfq	bpca	MBQN	3	RL
DEP	top1	MinDet	center.mean	3	RL
SAM	LFQ	missForest	lossf	3	RL
proDA	top1	MinProb	quantiles	3	RL
ttest	dlfq	MLE	center.mean	3	RL
ROTS	LFQ	missForest	max	3	RL
ttest	LFQ	knn	Rlr	3	RL
ttest	top3	MinProb	No_norm	3	RL
ROTS	LFQ	nbavg	vsn	3	RL
SAM	dlfq	mice	sum	3	RL
ROTS	LFQ	bpca	max	3	RL
DEP	LFQ	Impseqrob	vsn	3	RL
proDA	top3	knn	quantiles	3	RL
ROTS	top3	QRILC	quantiles.robust	3	RL
ROTS	dlfq	MinDet	div.median	3	RL
DEP	top1	MinDet	center.median	3	RL
SAM	dlfq	min	sum	3	RL
ROTS	dlfq	min	vsn	3	RL
DEP	dlfq	QRILC	quantiles.robust	3	RL
ttest	LFQ	mice	lossf	3	RL
ROTS	LFQ	SeqKNN	max	3	RL
proDA	dlfq	No_MVI	TIC	3	RL
SAM	LFQ	MinDet	center.median	3	RL
ROTS	LFQ	nbavg	max	3	RL
limma	LFQ	min	div.mean	3	RL
ROTS	LFQ	missForest	sum	3	RL
limma	top3	zero	max	3	RL
SAM	dlfq	MinProb	sum	3	RL
limma	dlfq	No_MVI	div.median	3	RL
ROTS	top3	QRILC	TIC	3	RL
limma	dlfq	SeqKNN	MBQN	3	RL
DEP	top3	MinProb	quantiles.robust	3	RL
limma	dlfq	MinDet	quantiles.robust	3	RL
DEP	dlfq	knn	div.mean	3	RL
ROTS	top3	min	quantiles.robust	3	RL
ROTS	top3	MinProb	quantiles.robust	3	RL
limma	top1	SeqKNN	quantiles	3	RL
SAM	dlfq	min	max	3	RL
limma	top3	knn	Rlr	3	RL
SAM	dlfq	MLE	quantiles	3	RL
limma	top3	nbavg	MBQN	3	RL
DEP	LFQ	min	div.mean	3	RL
SAM	dlfq	MinDet	max	3	RL
limma	dlfq	mice	div.median	3	RL
ROTS	top1	nbavg	MBQN	3	RL
ROTS	top1	MinDet	center.median	3	RL
ROTS	dlfq	knn	quantiles.robust	3	RL
limma	top3	knn	lossf	3	RL
proDA	LFQ	MLE	TIC	3	RL
ttest	dlfq	MLE	quantiles	3	RL
SAM	LFQ	bpca	sum	3	RL
ROTS	dlfq	Impseq	MBQN	3	RL
ROTS	LFQ	MinProb	max	3	RL
DEP	top3	missForest	lossf	3	RL
SAM	dlfq	MinProb	max	3	RL
ttest	dlfq	MLE	lossf	3	RL
ROTS	top1	bpca	center.median	3	RL
SAM	dlfq	QRILC	max	3	RL
SAM	LFQ	min	quantiles	3	RL
DEP	dlfq	bpca	vsn	3	RL
limma	top1	zero	quantiles	3	RL
proDA	top3	knn	center.mean	3	RL
proDA	LFQ	nbavg	div.mean	3	RL
limma	LFQ	knn	MBQN	3	RL
limma	dlfq	Impseq	MBQN	3	RL
ttest	dlfq	MLE	Rlr	3	RL
limma	dlfq	knn	MBQN	3	RL
DEP	top1	nbavg	Rlr	3	RL
SAM	LFQ	knn	lossf	3	RL
SAM	LFQ	nbavg	center.median	3	RL
ROTS	dlfq	missForest	max	3	RL
SAM	dlfq	zero	sum	3	RL
DEP	dlfq	Impseqrob	vsn	3	RL
proDA	dlfq	mice	TIC	3	RL
proDA	LFQ	QRILC	MBQN	3	RL
ROTS	top1	Impseq	Rlr	3	RL
SAM	dlfq	MinDet	sum	3	RL
ttest	LFQ	nbavg	quantiles	3	RL
DEP	dlfq	Impseq	vsn	3	RL
ROTS	LFQ	min	max	3	RL
SAM	dlfq	bpca	sum	3	RL
limma	dlfq	knn	vsn	3	RL
DEP	dlfq	nbavg	MBQN	3	RL
ROTS	top1	Impseq	lossf	3	RL
ROTS	LFQ	QRILC	max	3	RL
DEP	dlfq	SeqKNN	vsn	3	RL
limma	top1	SeqKNN	center.mean	3	RL
ROTS	dlfq	knn	max	3	RL
proDA	top3	knn	center.median	3	RL
limma	top3	Impseq	max	3	RL
limma	LFQ	bpca	div.mean	3	RL
SAM	dlfq	knn	sum	3	RL
limma	top3	MinProb	quantiles.robust	3	RL
DEP	LFQ	QRILC	MBQN	3	RL
ROTS	LFQ	mice	max	3	RL
ROTS	top3	MinProb	TIC	3	RL
DEP	LFQ	Impseq	div.median	3	RL
DEP	top3	SeqKNN	Rlr	3	RL
ROTS	dlfq	zero	MBQN	3	RL
DEP	top1	nbavg	lossf	3	RL
DEP	top3	SeqKNN	lossf	3	RL
DEP	top3	No_MVI	No_norm	3	RL
ttest	dlfq	bpca	sum	3	RL
limma	top1	SeqKNN	center.median	3	RL
SAM	LFQ	MinDet	center.mean	3	RL
ROTS	dlfq	min	max	3	RL
SAM	LFQ	Impseqrob	Rlr	3	RL
DEP	dlfq	No_MVI	div.mean	3	RL
SAM	LFQ	MinProb	vsn	3	RL
SAM	dlfq	missForest	max	3	RL
ROTS	top3	zero	center.median	3	RL
proDA	top1	MinProb	center.mean	3	RL
SAM	dlfq	bpca	max	3	RL
ROTS	dlfq	MLE	div.mean	3	RL
proDA	top1	MinProb	center.median	3	RL
ROTS	dlfq	bpca	max	3	RL
ROTS	dlfq	SeqKNN	max	3	RL
DEP	top3	missForest	Rlr	3	RL
ROTS	dlfq	QRILC	max	3	RL
ROTS	LFQ	SeqKNN	MBQN	3	RL
SAM	dlfq	Impseq	max	3	RL
DEP	top1	MinProb	quantiles	3	RL
DEP	dlfq	Impseqrob	MBQN	3	RL
proDA	top1	bpca	Rlr	3	RL
SAM	top3	bpca	No_norm	3	RL
DEP	dlfq	missForest	MBQN	3	RL
ROTS	top3	Impseqrob	center.median	3	RL
SAM	dlfq	nbavg	div.median	3	RL
SAM	LFQ	SeqKNN	Rlr	3	RL
DEP	top3	nbavg	TIC	3	RL
DEP	LFQ	SeqKNN	MBQN	3	RL
proDA	top1	bpca	lossf	3	RL
SAM	dlfq	nbavg	max	3	RL
DEP	top1	min	quantiles	3	RL
ROTS	top3	missForest	TIC	3	RL
proDA	top3	No_MVI	No_norm	3	RL
proDA	dlfq	missForest	MBQN	3	RL
ROTS	LFQ	Impseqrob	max	3	RL
ttest	dlfq	MinDet	sum	3	RL
SAM	dlfq	nbavg	div.mean	3	RL
proDA	dlfq	Impseqrob	MBQN	3	RL
limma	dlfq	QRILC	div.mean	3	RL
DEP	top1	min	No_norm	3	RL
proDA	dlfq	nbavg	MBQN	3	RL
ttest	LFQ	mice	Rlr	3	RL
SAM	LFQ	MinDet	quantiles	3	RL
SAM	dlfq	MinDet	MBQN	3	RL
SAM	dlfq	MLE	center.mean	3	RL
SAM	dlfq	knn	max	3	RL
SAM	LFQ	QRILC	vsn	3	RL
ROTS	dlfq	Impseq	max	3	RL
SAM	LFQ	missForest	Rlr	3	RL
SAM	LFQ	nbavg	quantiles	3	RL
DEP	dlfq	QRILC	vsn	3	RL
limma	LFQ	MLE	TIC	3	RL
SAM	LFQ	MinProb	center.median	3	RL
limma	dlfq	QRILC	quantiles.robust	3	RL
limma	LFQ	SeqKNN	div.median	3	RL
ttest	dlfq	min	max	3	RL
limma	top3	MinDet	TIC	3	RL
ROTS	top1	MinProb	quantiles	3	RL
SAM	LFQ	SeqKNN	sum	3	RL
limma	LFQ	missForest	MBQN	3	RL
ttest	LFQ	zero	lossf	3	RL
ROTS	dlfq	MinDet	div.mean	3	RL
SAM	LFQ	bpca	vsn	3	RL
limma	LFQ	mice	vsn	3	RL
DEP	dlfq	mice	div.mean	3	RL
limma	LFQ	MinDet	div.median	3	RL
limma	LFQ	Impseq	MBQN	3	RL
ttest	dlfq	mice	sum	3	RL
limma	top3	nbavg	TIC	3	RL
ROTS	dlfq	MLE	div.median	3	RL
ROTS	dlfq	MinProb	div.mean	3	RL
ttest	LFQ	QRILC	center.median	3	RL
ttest	dlfq	min	sum	3	RL
SAM	dlfq	No_MVI	lossf	3	RL
ttest	dlfq	MinProb	sum	3	RL
limma	top3	MinDet	quantiles.robust	3	RL
SAM	LFQ	mice	Rlr	3	RL
limma	dlfq	No_MVI	vsn	3	RL
SAM	dlfq	SeqKNN	max	3	RL
limma	LFQ	Impseqrob	div.median	3	RL
ttest	top3	Impseq	quantiles	3	RL
DEP	LFQ	MinDet	vsn	3	RL
ROTS	LFQ	mice	div.median	3	RL
MSstats	all	FALSE	equalizeMedians	3	RL
limma	dlfq	mice	vsn	3	RL
limma	top3	nbavg	max	3	RL
SAM	dlfq	No_MVI	Rlr	3	RL
ROTS	LFQ	knn	max	3	RL
ROTS	dlfq	SeqKNN	sum	3	RL
limma	LFQ	knn	vsn	3	RL
DEP	top3	MinDet	quantiles.robust	3	RL
DEP	top1	missForest	No_norm	3	RL
limma	LFQ	missForest	div.mean	3	RL
ROTS	top1	QRILC	quantiles	3	RL
SAM	dlfq	mice	lossf	3	RL
limma	top3	Impseqrob	center.mean	3	RL
proDA	top3	missForest	lossf	3	RL
DEP	dlfq	knn	MBQN	3	RL
DEP	dlfq	SeqKNN	MBQN	3	RL
limma	top1	MinDet	Rlr	3	RL
limma	LFQ	bpca	MBQN	3	RL
ROTS	dlfq	Impseq	div.mean	3	RL
proDA	dlfq	bpca	MBQN	3	RL
DEP	dlfq	bpca	MBQN	3	RL
SAM	dlfq	min	div.mean	3	RL
ttest	dlfq	zero	center.median	3	RL
limma	top3	min	MBQN	3	RL
ttest	dlfq	QRILC	sum	3	RL
ROTS	top1	MinProb	center.median	3	RL
ROTS	top3	Impseqrob	Rlr	3	RL
SAM	LFQ	knn	Rlr	3	RL
ttest	LFQ	No_MVI	lossf	3	RL
ROTS	dlfq	MinDet	max	3	RL
ROTS	top1	min	quantiles	3	RL
ROTS	top3	min	TIC	3	RL
proDA	top3	Impseqrob	No_norm	3	RL
ttest	top3	nbavg	No_norm	3	RL
ttest	dlfq	min	vsn	3	RL
DEP	top1	MinProb	center.mean	3	RL
ROTS	top1	MinProb	center.mean	3	RL
DEP	top1	min	center.median	3	RL
ROTS	dlfq	bpca	div.mean	3	RL
DEP	top3	knn	Rlr	3	RL
ROTS	top1	bpca	Rlr	3	RL
SAM	LFQ	MLE	max	3	RL
ROTS	dlfq	mice	max	3	RL
limma	top3	MinDet	MBQN	3	RL
ROTS	dlfq	Impseqrob	max	3	RL
DEP	top3	knn	lossf	3	RL
ROTS	top3	nbavg	max	3	RL
DEP	LFQ	Impseq	div.mean	3	RL
limma	top1	QRILC	quantiles	3	RL
DEP	dlfq	knn	div.median	3	RL
DEP	LFQ	No_MVI	quantiles.robust	3	RL
ROTS	LFQ	Impseq	div.mean	3	RL
ROTS	dlfq	MinProb	max	3	RL
proDA	top3	missForest	Rlr	3	RL
proDA	dlfq	SeqKNN	MBQN	3	RL
ttest	dlfq	QRILC	max	3	RL
DEP	top1	MinProb	center.median	3	RL
proDA	top1	SeqKNN	No_norm	3	RL
SAM	dlfq	mice	max	3	RL
ROTS	top3	MinDet	quantiles.robust	3	RL
SAM	LFQ	nbavg	sum	3	RL
[truncated: 4,286 more rows]

## Sheet: spt_DIA
supp3. Tab10 spt_DIA workflows and their performance levels							supp3. Tab11 spt_DIA workflow performance level classification performances with CatBoost under 10-fold cv results
DEA	expression_type	MVI	Normalization	label	class			Accuracy	F1	Recall	Precision	MCC
ROTS	dlfq	MinDet	No_norm	1	H		fold1	0.920509	0.908799	0.896858	0.922253	0.876392
ROTS	dlfq	Impseq	No_norm	1	H		fold2	0.90938	0.882806	0.874785	0.893579	0.86313
ROTS	dlfq	MinProb	No_norm	1	H		fold3	0.922099	0.896276	0.91146	0.886752	0.878143
ROTS	dlfq	missForest	No_norm	1	H		fold4	0.922099	0.908319	0.90678	0.91058	0.875488
ROTS	dlfq	mice	No_norm	1	H		fold5	0.928344	0.920653	0.915306	0.928408	0.892943
ROTS	dlfq	bpca	No_norm	1	H		fold6	0.902866	0.905185	0.905004	0.905642	0.853004
ROTS	dlfq	GMS	No_norm	1	H		fold7	0.915605	0.896822	0.893254	0.900526	0.867545
ROTS	dlfq	nbavg	No_norm	1	H		fold8	0.929936	0.917887	0.910218	0.926882	0.889896
ROTS	LFQ	Impseq	No_norm	1	H		fold9	0.921975	0.924184	0.91601	0.933708	0.877854
ROTS	LFQ	bpca	No_norm	1	H		fold10	0.925159	0.917113	0.920379	0.914068	0.88293
ROTS	LFQ	Impseqrob	No_norm	1	H		mean	0.919797	0.907805	0.905005	0.91224	0.875733
ROTS	dlfq	QRILC	No_norm	1	H		std	0.00795732	0.0122811	0.0128579	0.014905	0.0114099
ROTS	LFQ	MinDet	No_norm	1	H
ROTS	LFQ	mice	No_norm	1	H
ROTS	LFQ	nbavg	No_norm	1	H		supp3. Tab12 Feature importance of spt_DIA workflows
ROTS	dlfq	knn	No_norm	1	H		Feature	FeatureImportance
ROTS	dlfq	Impseqrob	No_norm	1	H		norm	31.4671
ROTS	LFQ	QRILC	No_norm	1	H		DEA	30.8379
ROTS	dlfq	SeqKNN	No_norm	1	H		exp_ty	21.727
limma	LFQ	Impseq	No_norm	1	H		MVI	15.968
limma	LFQ	bpca	No_norm	1	H
ROTS	dlfq	min	No_norm	1	H
ROTS	dlfq	zero	No_norm	1	H
ROTS	LFQ	SeqKNN	No_norm	1	H
ROTS	LFQ	MinProb	No_norm	1	H
limma	LFQ	Impseqrob	No_norm	1	H
ROTS	dlfq	nbavg	center.mean	1	H
ROTS	LFQ	knn	No_norm	1	H
ROTS	LFQ	min	No_norm	1	H
ROTS	dlfq	No_MVI	No_norm	1	H
limma	LFQ	MinDet	No_norm	1	H
limma	LFQ	MinProb	No_norm	1	H
ROTS	LFQ	missForest	No_norm	1	H
ROTS	dlfq	nbavg	center.median	1	H
ROTS	LFQ	GMS	No_norm	1	H
limma	LFQ	missForest	No_norm	1	H
limma	LFQ	QRILC	No_norm	1	H
limma	LFQ	mice	No_norm	1	H
ROTS	LFQ	zero	No_norm	1	H
ROTS	dlfq	mice	center.mean	1	H
limma	LFQ	GMS	No_norm	1	H
ROTS	dlfq	nbavg	quantiles	1	H
limma	LFQ	nbavg	No_norm	1	H
limma	LFQ	SeqKNN	No_norm	1	H
proDA	LFQ	Impseq	No_norm	1	H
proDA	LFQ	bpca	No_norm	1	H
ROTS	LFQ	No_MVI	No_norm	1	H
proDA	LFQ	zero	No_norm	1	H
proDA	LFQ	MinDet	No_norm	1	H
MSstats	all	TRUE	FALSE	1	H
limma	LFQ	No_MVI	No_norm	1	H
proDA	LFQ	MinProb	No_norm	1	H
limma	LFQ	knn	No_norm	1	H
ROTS	dlfq	mice	center.median	1	H
ROTS	dlfq	nbavg	Rlr	1	H
DEP	LFQ	Impseq	No_norm	1	H
DEP	LFQ	bpca	No_norm	1	H
ROTS	dlfq	nbavg	lossf	1	H
proDA	LFQ	QRILC	No_norm	1	H
proDA	LFQ	Impseqrob	No_norm	1	H
proDA	LFQ	mice	No_norm	1	H
ROTS	LFQ	mice	Rlr	1	H
limma	dlfq	Impseq	No_norm	1	H
proDA	LFQ	missForest	No_norm	1	H
ROTS	LFQ	bpca	Rlr	1	H
proDA	LFQ	nbavg	No_norm	1	H
limma	LFQ	min	No_norm	1	H
ROTS	top3	nbavg	No_norm	1	H
ROTS	LFQ	mice	center.median	1	H
ROTS	LFQ	Impseq	Rlr	1	H
ROTS	LFQ	Impseqrob	Rlr	1	H
limma	dlfq	bpca	No_norm	1	H
ROTS	LFQ	bpca	center.median	1	H
limma	LFQ	zero	No_norm	1	H
proDA	LFQ	SeqKNN	No_norm	1	H
ROTS	LFQ	Impseq	center.median	1	H
ROTS	LFQ	bpca	lossf	1	H
ROTS	LFQ	Impseq	lossf	1	H
ROTS	LFQ	Impseqrob	lossf	1	H
ROTS	dlfq	bpca	center.mean	1	H
ROTS	dlfq	Impseq	center.mean	1	H
proDA	LFQ	No_MVI	No_norm	1	H
ROTS	LFQ	nbavg	center.median	1	H
ROTS	dlfq	missForest	center.mean	1	H
DEP	LFQ	Impseqrob	No_norm	1	H
ROTS	dlfq	MLE	No_norm	1	H
ROTS	dlfq	mice	quantiles	1	H
ROTS	LFQ	Impseqrob	center.median	1	H
ROTS	dlfq	GMS	center.mean	1	H
ROTS	top3	MinDet	No_norm	1	H
proDA	LFQ	knn	No_norm	1	H
ROTS	LFQ	Impseq	center.mean	1	H
limma	dlfq	QRILC	No_norm	1	H
limma	dlfq	MinDet	No_norm	1	H
ROTS	dlfq	mice	Rlr	1	H
DEP	LFQ	mice	No_norm	1	H
DEP	LFQ	MinDet	No_norm	1	H
ROTS	LFQ	bpca	center.mean	1	H
ROTS	LFQ	mice	quantiles	1	H
limma	dlfq	nbavg	No_norm	1	H
limma	dlfq	MinProb	No_norm	1	H
DEP	LFQ	MinProb	No_norm	1	H
limma	dlfq	GMS	No_norm	1	H
limma	dlfq	missForest	No_norm	1	H
ROTS	dlfq	bpca	quantiles	1	H
proDA	dlfq	zero	No_norm	1	H
DEP	LFQ	nbavg	No_norm	1	H
ROTS	dlfq	knn	center.mean	1	H
ROTS	LFQ	Impseqrob	center.mean	1	H
ROTS	dlfq	MinProb	center.mean	1	H
ROTS	dlfq	bpca	center.median	1	H
ROTS	dlfq	MinDet	center.mean	1	H
DEP	LFQ	missForest	No_norm	1	H
ROTS	LFQ	MLE	No_norm	1	H
ROTS	dlfq	mice	lossf	1	H
DEP	LFQ	GMS	No_norm	1	H
ROTS	dlfq	MinDet	Rlr	1	H
DEP	LFQ	QRILC	No_norm	1	H
ROTS	top3	mice	No_norm	1	H
ROTS	dlfq	Impseqrob	center.mean	1	H
ROTS	dlfq	bpca	Rlr	1	H
DEP	LFQ	SeqKNN	No_norm	1	H
ROTS	dlfq	Impseq	Rlr	1	H
ROTS	LFQ	MinDet	center.median	1	H
ROTS	dlfq	MinProb	Rlr	1	H
ROTS	dlfq	MinDet	lossf	1	H
limma	dlfq	No_MVI	No_norm	1	H
ROTS	dlfq	GMS	center.median	1	H
ROTS	dlfq	Impseq	center.median	1	H
ROTS	LFQ	Impseq	quantiles	1	H
ROTS	dlfq	missForest	Rlr	1	H
ROTS	LFQ	mice	lossf	1	H
ROTS	top3	Impseq	No_norm	1	H
ROTS	dlfq	QRILC	center.mean	1	H
limma	dlfq	SeqKNN	No_norm	1	H
ROTS	dlfq	missForest	quantiles	1	H
ROTS	dlfq	MinDet	quantiles	1	H
limma	dlfq	zero	No_norm	1	H
ROTS	dlfq	MinProb	quantiles	1	H
ROTS	dlfq	missForest	lossf	1	H
ROTS	dlfq	Impseq	lossf	1	H
ROTS	dlfq	missForest	center.median	1	H
ROTS	dlfq	MinProb	center.median	1	H
limma	dlfq	min	No_norm	1	H
ROTS	dlfq	knn	center.median	1	H
ROTS	dlfq	Impseq	quantiles	1	H
ROTS	dlfq	bpca	lossf	1	H
ROTS	LFQ	nbavg	Rlr	1	H
ROTS	dlfq	GMS	quantiles	1	H
limma	dlfq	Impseqrob	No_norm	1	H
ROTS	dlfq	GMS	Rlr	1	H
ROTS	dlfq	MinDet	center.median	1	H
DEP	LFQ	knn	No_norm	1	H
ROTS	dlfq	GMS	lossf	1	H
limma	dlfq	mice	No_norm	1	H
ROTS	dlfq	SeqKNN	center.mean	1	H
limma	dlfq	knn	No_norm	1	H
ROTS	LFQ	bpca	quantiles	1	H
ROTS	top3	bpca	No_norm	1	H
MSstats	all	TRUE	equalizeMedians	1	H
ROTS	dlfq	Impseqrob	quantiles	1	H
ROTS	dlfq	MinProb	lossf	1	H
ROTS	dlfq	QRILC	Rlr	1	H
ROTS	LFQ	nbavg	center.mean	1	H
ROTS	LFQ	MinProb	Rlr	1	H
ROTS	LFQ	QRILC	Rlr	1	H
ROTS	top3	SeqKNN	No_norm	1	H
ROTS	LFQ	QRILC	center.median	1	H
ROTS	LFQ	MinDet	Rlr	1	H
proDA	dlfq	Impseq	No_norm	1	H
ROTS	LFQ	GMS	Rlr	1	H
ROTS	LFQ	knn	Rlr	1	H
DEP	dlfq	Impseq	No_norm	1	H
ROTS	LFQ	MinDet	center.mean	1	H
ROTS	top3	nbavg	center.mean	1	H
ROTS	LFQ	missForest	quantiles	1	H
ROTS	LFQ	missForest	center.median	1	H
limma	top3	Impseq	No_norm	1	H
ROTS	LFQ	missForest	Rlr	1	H
ROTS	LFQ	Impseqrob	quantiles	1	H
ROTS	LFQ	MinProb	center.median	1	H
ROTS	top3	nbavg	center.median	1	H
ROTS	LFQ	mice	center.mean	1	H
ROTS	LFQ	min	Rlr	1	H
DEP	dlfq	zero	No_norm	1	H
ROTS	LFQ	GMS	quantiles	1	H
ROTS	LFQ	SeqKNN	Rlr	1	H
ROTS	LFQ	GMS	center.median	1	H
ROTS	LFQ	nbavg	lossf	1	H
ROTS	LFQ	SeqKNN	center.median	1	H
DEP	dlfq	bpca	No_norm	1	H
proDA	dlfq	bpca	No_norm	1	H
ROTS	dlfq	SeqKNN	center.median	1	H
ROTS	dlfq	Impseqrob	Rlr	1	H
DEP	LFQ	zero	No_norm	1	H
ROTS	LFQ	zero	Rlr	1	H
ROTS	dlfq	knn	Rlr	1	H
proDA	dlfq	MinDet	No_norm	1	H
ROTS	dlfq	No_MVI	center.mean	1	H
ROTS	LFQ	min	center.median	1	H
ROTS	dlfq	QRILC	quantiles	1	H
ROTS	dlfq	Impseqrob	center.median	1	H
ROTS	dlfq	Impseqrob	lossf	1	H
ROTS	top3	MinProb	No_norm	1	H
ROTS	LFQ	min	quantiles	1	H
proDA	dlfq	QRILC	No_norm	1	H
ROTS	dlfq	knn	lossf	1	H
proDA	dlfq	MinProb	No_norm	1	H
ROTS	LFQ	min	center.mean	1	H
ROTS	LFQ	GMS	lossf	1	H
DEP	LFQ	No_MVI	No_norm	1	H
ROTS	LFQ	MinProb	center.mean	1	H
ROTS	dlfq	QRILC	lossf	1	H
ROTS	LFQ	knn	lossf	1	H
proDA	dlfq	nbavg	No_norm	1	H
ROTS	LFQ	QRILC	center.mean	1	H
ROTS	LFQ	min	lossf	1	H
ROTS	dlfq	SeqKNN	Rlr	1	H
ROTS	top3	zero	No_norm	1	H
ROTS	top3	nbavg	quantiles	1	H
ROTS	dlfq	QRILC	center.median	1	H
proDA	dlfq	No_MVI	No_norm	1	H
ROTS	top3	min	No_norm	1	H
ROTS	LFQ	MinDet	lossf	1	H
DEP	LFQ	min	No_norm	1	H
ROTS	LFQ	knn	quantiles	1	H
ROTS	LFQ	SeqKNN	lossf	1	H
ROTS	LFQ	missForest	lossf	1	H
ROTS	dlfq	knn	quantiles	1	H
MSstats	all	TRUE	quantile	1	H
ROTS	LFQ	SeqKNN	center.mean	1	H
proDA	dlfq	missForest	No_norm	1	H
ROTS	dlfq	SeqKNN	lossf	1	H
ROTS	LFQ	zero	center.median	1	H
ROTS	LFQ	missForest	center.mean	1	H
ROTS	LFQ	MinProb	lossf	1	H
ROTS	LFQ	QRILC	lossf	1	H
ROTS	dlfq	zero	center.mean	1	H
ROTS	dlfq	zero	quantiles	1	H
DEP	dlfq	QRILC	No_norm	1	H
ROTS	dlfq	min	quantiles	1	H
ROTS	LFQ	nbavg	quantiles	1	H
DEP	dlfq	missForest	No_norm	1	H
ROTS	top3	QRILC	No_norm	1	H
ROTS	LFQ	MinProb	quantiles	1	H
ROTS	dlfq	No_MVI	center.median	1	H
proDA	LFQ	MLE	No_norm	1	H
DEP	dlfq	GMS	No_norm	1	H
proDA	dlfq	SeqKNN	No_norm	1	H
ROTS	top3	missForest	No_norm	1	H
ROTS	LFQ	zero	lossf	1	H
ROTS	LFQ	GMS	center.mean	1	H
ROTS	dlfq	min	center.mean	1	H
ROTS	dlfq	zero	Rlr	1	H
ROTS	LFQ	zero	center.mean	1	H
limma	LFQ	MLE	No_norm	1	H
ROTS	dlfq	No_MVI	quantiles	1	H
proDA	dlfq	knn	No_norm	1	H
ROTS	dlfq	SeqKNN	quantiles	1	H
limma	LFQ	bpca	lossf	1	H
proDA	dlfq	min	No_norm	1	H
proDA	dlfq	Impseqrob	No_norm	1	H
proDA	dlfq	mice	No_norm	1	H
limma	top3	MinDet	No_norm	1	H
ROTS	LFQ	No_MVI	Rlr	1	H
DEP	dlfq	nbavg	No_norm	1	H
limma	LFQ	bpca	center.median	1	H
ROTS	LFQ	MinDet	quantiles	1	H
limma	LFQ	Impseq	lossf	1	H
DEP	dlfq	MinProb	No_norm	1	H
ROTS	LFQ	knn	center.median	1	H
ROTS	dlfq	zero	lossf	1	H
DEP	top3	Impseq	No_norm	1	H
ROTS	dlfq	No_MVI	Rlr	1	H
ROTS	dlfq	min	Rlr	1	H
ROTS	LFQ	mice	TIC	1	H
limma	top3	MinProb	No_norm	1	H
limma	LFQ	Impseq	Rlr	1	H
limma	LFQ	bpca	center.mean	1	H
limma	LFQ	Impseq	center.median	1	H
ROTS	dlfq	min	lossf	1	H
ROTS	LFQ	SeqKNN	quantiles	1	H
ROTS	dlfq	No_MVI	lossf	1	H
DEP	dlfq	MinDet	No_norm	1	H
ROTS	top3	knn	No_norm	1	H
limma	LFQ	Impseq	center.mean	1	H
ROTS	top3	nbavg	Rlr	1	H
ROTS	LFQ	knn	center.mean	1	H
limma	LFQ	bpca	Rlr	1	H
DEP	dlfq	SeqKNN	No_norm	1	H
limma	top3	bpca	No_norm	1	H
ROTS	top3	nbavg	lossf	1	H
DEP	LFQ	bpca	lossf	1	H
DEP	LFQ	Impseq	lossf	1	H
ROTS	LFQ	No_MVI	quantiles	1	H
ROTS	LFQ	missForest	TIC	1	H
limma	LFQ	bpca	quantiles	1	H
ROTS	top3	Impseq	center.mean	1	H
DEP	LFQ	bpca	Rlr	1	H
DEP	dlfq	Impseqrob	No_norm	1	H
ROTS	LFQ	QRILC	quantiles	1	H
ROTS	top3	mice	center.mean	1	H
ROTS	top3	Impseq	center.median	1	H
ROTS	LFQ	Impseq	TIC	1	H
ROTS	LFQ	bpca	TIC	1	H
limma	LFQ	mice	lossf	1	H
limma	top3	SeqKNN	No_norm	1	H
limma	LFQ	MinProb	lossf	1	H
ROTS	top3	Impseqrob	No_norm	1	H
ROTS	dlfq	min	center.median	1	H
limma	LFQ	MinDet	lossf	1	H
DEP	LFQ	Impseq	Rlr	1	H
DEP	top3	MinProb	No_norm	1	H
ROTS	top3	MinDet	center.median	1	H
ROTS	dlfq	Impseqrob	TIC	1	H
limma	LFQ	QRILC	lossf	2	RH
limma	LFQ	mice	Rlr	2	RH
limma	LFQ	Impseqrob	lossf	2	RH
limma	LFQ	Impseq	quantiles	2	RH
ROTS	LFQ	zero	quantiles	2	RH
DEP	dlfq	min	No_norm	2	RH
ROTS	LFQ	No_MVI	center.median	2	RH
limma	LFQ	Impseqrob	Rlr	2	RH
DEP	LFQ	mice	lossf	2	RH
ROTS	LFQ	nbavg	TIC	2	RH
limma	LFQ	missForest	lossf	2	RH
ROTS	LFQ	No_MVI	lossf	2	RH
limma	LFQ	QRILC	Rlr	2	RH
limma	LFQ	Impseqrob	center.median	2	RH
limma	top3	missForest	No_norm	2	RH
limma	LFQ	MinDet	Rlr	2	RH
DEP	top3	bpca	No_norm	2	RH
ROTS	LFQ	No_MVI	center.mean	2	RH
ROTS	top3	Impseq	quantiles	2	RH
limma	LFQ	MinProb	Rlr	2	RH
ROTS	LFQ	Impseqrob	TIC	2	RH
ROTS	LFQ	GMS	TIC	2	RH
ROTS	top3	SeqKNN	center.median	2	RH
limma	top3	QRILC	No_norm	2	RH
ROTS	dlfq	Impseq	TIC	2	RH
limma	LFQ	MinDet	center.median	2	RH
limma	LFQ	MinProb	center.median	2	RH
ROTS	dlfq	zero	center.median	2	RH
ROTS	top3	MinDet	quantiles	2	RH
limma	LFQ	mice	center.median	2	RH
limma	LFQ	missForest	Rlr	2	RH
DEP	top3	SeqKNN	No_norm	2	RH
DEP	top3	MinDet	No_norm	2	RH
limma	LFQ	QRILC	center.median	2	RH
ROTS	LFQ	MinProb	TIC	2	RH
ROTS	LFQ	MinDet	TIC	2	RH
ROTS	dlfq	MinProb	quantiles.robust	2	RH
ROTS	top3	SeqKNN	center.mean	2	RH
DEP	dlfq	mice	No_norm	2	RH
limma	dlfq	Impseq	center.mean	2	RH
DEP	dlfq	knn	No_norm	2	RH
ROTS	top3	SeqKNN	quantiles	2	RH
limma	LFQ	Impseqrob	center.mean	2	RH
limma	LFQ	nbavg	lossf	2	RH
limma	LFQ	MinDet	center.mean	2	RH
limma	LFQ	GMS	lossf	2	RH
ROTS	dlfq	MinDet	quantiles.robust	2	RH
limma	LFQ	missForest	center.median	2	RH
limma	LFQ	mice	quantiles	2	RH
ROTS	dlfq	bpca	TIC	2	RH
limma	LFQ	SeqKNN	lossf	2	RH
ROTS	dlfq	MLE	center.mean	2	RH
DEP	LFQ	MinDet	lossf	2	RH
ROTS	LFQ	knn	TIC	2	RH
DEP	dlfq	No_MVI	No_norm	2	RH
ROTS	dlfq	SeqKNN	quantiles.robust	2	RH
limma	LFQ	GMS	Rlr	2	RH
limma	dlfq	MLE	No_norm	2	RH
limma	LFQ	missForest	quantiles	2	RH
limma	LFQ	MinProb	center.mean	2	RH
limma	LFQ	nbavg	Rlr	2	RH
DEP	LFQ	Impseqrob	lossf	2	RH
limma	LFQ	MinDet	quantiles	2	RH
ROTS	dlfq	nbavg	quantiles.robust	2	RH
DEP	LFQ	MinProb	lossf	2	RH
DEP	LFQ	QRILC	lossf	2	RH
limma	LFQ	GMS	center.median	2	RH
ROTS	LFQ	SeqKNN	TIC	2	RH
ROTS	top3	min	quantiles	2	RH
limma	LFQ	MinProb	quantiles	2	RH
proDA	LFQ	zero	lossf	2	RH
DEP	LFQ	GMS	lossf	2	RH
ROTS	top3	min	center.mean	2	RH
limma	LFQ	Impseqrob	quantiles	2	RH
ROTS	top3	MinDet	center.mean	2	RH
limma	top3	mice	No_norm	2	RH
limma	LFQ	QRILC	center.mean	2	RH
limma	dlfq	Impseq	quantiles	2	RH
limma	LFQ	nbavg	center.median	2	RH
limma	LFQ	SeqKNN	Rlr	2	RH
DEP	top3	missForest	No_norm	2	RH
proDA	LFQ	Impseq	lossf	2	RH
limma	top3	nbavg	No_norm	2	RH
limma	LFQ	missForest	center.mean	2	RH
proDA	LFQ	MinDet	lossf	2	RH
DEP	LFQ	nbavg	lossf	2	RH
DEP	LFQ	MLE	No_norm	2	RH
DEP	LFQ	missForest	lossf	2	RH
ROTS	LFQ	QRILC	TIC	2	RH
ROTS	dlfq	nbavg	TIC	2	RH
proDA	LFQ	bpca	lossf	2	RH
proDA	LFQ	zero	Rlr	2	RH
ROTS	LFQ	QRILC	quantiles.robust	2	RH
ROTS	top3	MinProb	center.median	2	RH
ROTS	top3	bpca	center.mean	2	RH
limma	top1	Impseq	No_norm	2	RH
ROTS	dlfq	QRILC	quantiles.robust	2	RH
DEP	LFQ	SeqKNN	lossf	2	RH
proDA	LFQ	zero	center.median	2	RH
ROTS	top3	MinProb	center.mean	2	RH
limma	dlfq	bpca	center.mean	2	RH
ROTS	dlfq	MinDet	TIC	2	RH
proDA	LFQ	MinProb	lossf	2	RH
ROTS	top3	mice	Rlr	2	RH
ROTS	LFQ	min	quantiles.robust	2	RH
proDA	LFQ	Impseq	Rlr	2	RH
proDA	dlfq	MLE	No_norm	2	RH
ROTS	top3	mice	center.median	2	RH
limma	LFQ	knn	lossf	2	RH
proDA	LFQ	bpca	Rlr	2	RH
limma	dlfq	bpca	quantiles	2	RH
limma	LFQ	QRILC	quantiles	2	RH
proDA	LFQ	bpca	center.median	2	RH
ROTS	top3	QRILC	center.mean	2	RH
ROTS	dlfq	mice	TIC	2	RH
proDA	LFQ	Impseq	center.median	2	RH
proDA	LFQ	mice	lossf	2	RH
proDA	LFQ	MinDet	Rlr	2	RH
ROTS	top3	mice	lossf	2	RH
proDA	top3	MinDet	No_norm	2	RH
ROTS	top3	Impseq	lossf	2	RH
ROTS	dlfq	MinProb	TIC	2	RH
ROTS	dlfq	QRILC	TIC	2	RH
ROTS	top3	Impseq	Rlr	2	RH
ROTS	dlfq	GMS	TIC	2	RH
DEP	top3	nbavg	No_norm	2	RH
ROTS	top3	QRILC	center.median	2	RH
limma	LFQ	GMS	center.mean	2	RH
limma	LFQ	mice	center.mean	2	RH
proDA	LFQ	MinProb	Rlr	2	RH
limma	LFQ	SeqKNN	center.median	2	RH
ROTS	dlfq	missForest	quantiles.robust	2	RH
proDA	LFQ	Impseq	center.mean	2	RH
limma	LFQ	nbavg	quantiles	2	RH
DEP	LFQ	Impseq	center.median	2	RH
proDA	LFQ	QRILC	lossf	2	RH
proDA	top3	Impseq	No_norm	2	RH
proDA	LFQ	bpca	center.mean	2	RH
proDA	LFQ	MinDet	center.median	2	RH
limma	LFQ	nbavg	center.mean	2	RH
limma	LFQ	GMS	quantiles	2	RH
ROTS	dlfq	knn	TIC	2	RH
proDA	top3	MinProb	No_norm	2	RH
ROTS	top3	zero	quantiles	2	RH
ROTS	dlfq	missForest	TIC	2	RH
ROTS	LFQ	MinDet	quantiles.robust	2	RH
DEP	LFQ	MinDet	Rlr	2	RH
ROTS	LFQ	mice	quantiles.robust	2	RH
ROTS	top3	min	center.median	2	RH
limma	LFQ	knn	Rlr	2	RH
proDA	LFQ	QRILC	Rlr	2	RH
proDA	LFQ	MinProb	center.median	2	RH
ROTS	top3	SeqKNN	lossf	2	RH
ROTS	top3	SeqKNN	Rlr	2	RH
DEP	LFQ	nbavg	Rlr	2	RH
limma	LFQ	No_MVI	lossf	2	RH
limma	LFQ	min	lossf	2	RH
proDA	LFQ	zero	center.mean	2	RH
DEP	LFQ	knn	lossf	2	RH
ROTS	LFQ	MinProb	quantiles.robust	2	RH
DEP	LFQ	MinProb	Rlr	2	RH
ROTS	top3	MinProb	quantiles	2	RH
ROTS	top3	MinDet	Rlr	2	RH
DEP	top3	QRILC	No_norm	2	RH
DEP	LFQ	QRILC	Rlr	2	RH
ROTS	top3	mice	quantiles	2	RH
limma	top3	min	No_norm	2	RH
DEP	LFQ	GMS	Rlr	2	RH
ROTS	top3	bpca	center.median	2	RH
ROTS	top3	MinDet	lossf	2	RH
limma	LFQ	zero	lossf	2	RH
DEP	LFQ	Impseqrob	Rlr	2	RH
limma	LFQ	SeqKNN	center.mean	2	RH
DEP	LFQ	missForest	Rlr	2	RH
limma	dlfq	nbavg	center.mean	2	RH
DEP	LFQ	mice	Rlr	2	RH
ROTS	dlfq	bpca	quantiles.robust	2	RH
proDA	dlfq	zero	center.mean	2	RH
DEP	LFQ	bpca	quantiles	2	RH
limma	LFQ	No_MVI	Rlr	2	RH
ROTS	LFQ	MLE	Rlr	2	RH
ROTS	dlfq	MLE	center.median	2	RH
DEP	top3	mice	No_norm	2	RH
limma	LFQ	SeqKNN	quantiles	2	RH
proDA	LFQ	QRILC	center.median	2	RH
proDA	LFQ	mice	Rlr	2	RH
ROTS	LFQ	MLE	center.median	2	RH
proDA	LFQ	MinDet	center.mean	2	RH
DEP	LFQ	Impseq	quantiles	2	RH
ROTS	LFQ	MLE	lossf	2	RH
ROTS	LFQ	missForest	quantiles.robust	2	RH
limma	LFQ	min	Rlr	2	RH
limma	dlfq	MinDet	center.mean	2	RH
ROTS	top3	QRILC	quantiles	2	RH
proDA	LFQ	missForest	lossf	2	RH
DEP	LFQ	bpca	center.median	2	RH
limma	LFQ	min	quantiles	2	RH
ROTS	LFQ	SeqKNN	quantiles.robust	2	RH
ROTS	LFQ	min	TIC	2	RH
proDA	LFQ	nbavg	lossf	2	RH
ROTS	top3	bpca	quantiles	2	RH
limma	LFQ	No_MVI	center.median	2	RH
limma	top3	zero	No_norm	2	RH
limma	dlfq	MinProb	center.mean	2	RH
limma	dlfq	QRILC	center.mean	2	RH
proDA	LFQ	MinProb	center.mean	2	RH
ROTS	LFQ	MLE	center.mean	2	RH
limma	LFQ	bpca	TIC	2	RH
proDA	LFQ	Impseqrob	lossf	2	RH
ROTS	top3	min	lossf	2	RH
proDA	LFQ	missForest	center.median	2	RH
ROTS	dlfq	MLE	Rlr	2	RH
limma	LFQ	zero	Rlr	2	RH
ROTS	top3	MinProb	Rlr	2	RH
DEP	LFQ	SeqKNN	Rlr	2	RH
ROTS	top3	missForest	center.median	2	RH
proDA	LFQ	missForest	Rlr	2	RH
proDA	LFQ	Impseqrob	Rlr	2	RH
limma	LFQ	knn	center.median	2	RH
DEP	LFQ	mice	quantiles	2	RH
limma	LFQ	Impseq	TIC	2	RH
proDA	top3	QRILC	No_norm	2	RH
limma	dlfq	missForest	center.mean	2	RH
DEP	dlfq	Impseq	quantiles	2	RH
proDA	LFQ	nbavg	Rlr	2	RH
ROTS	dlfq	SeqKNN	TIC	2	RH
ROTS	top3	min	Rlr	2	RH
proDA	LFQ	mice	center.median	2	RH
ROTS	top3	missForest	center.mean	2	RH
limma	dlfq	MinDet	quantiles	2	RH
limma	top3	Impseq	center.median	2	RH
limma	dlfq	GMS	center.mean	2	RH
limma	dlfq	Impseq	center.median	2	RH
DEP	LFQ	bpca	center.mean	2	RH
ROTS	top3	zero	lossf	2	RH
DEP	LFQ	MinDet	center.median	2	RH
DEP	LFQ	knn	Rlr	2	RH
proDA	LFQ	Impseqrob	center.median	2	RH
limma	dlfq	MinProb	quantiles	2	RH
limma	dlfq	No_MVI	center.mean	2	RH
proDA	LFQ	QRILC	center.mean	2	RH
proDA	LFQ	No_MVI	lossf	2	RH
limma	LFQ	knn	quantiles	2	RH
limma	top3	Impseq	center.mean	2	RH
DEP	LFQ	Impseq	center.mean	2	RH
ROTS	LFQ	MLE	quantiles	2	RH
proDA	LFQ	SeqKNN	lossf	2	RH
limma	dlfq	QRILC	quantiles	2	RH
DEP	LFQ	MinProb	center.median	2	RH
DEP	LFQ	min	lossf	2	RH
proDA	dlfq	Impseq	center.mean	2	RH
ROTS	top3	Impseqrob	quantiles	2	RH
limma	dlfq	GMS	quantiles	2	RH
ROTS	top3	QRILC	Rlr	2	RH
DEP	dlfq	bpca	quantiles	2	RH
proDA	LFQ	missForest	center.mean	2	RH
ROTS	dlfq	MLE	lossf	2	RH
DEP	LFQ	Impseqrob	center.median	2	RH
DEP	LFQ	Impseqrob	quantiles	2	RH
proDA	LFQ	knn	lossf	2	RH
proDA	LFQ	GMS	center.mean	2	RH
limma	LFQ	zero	center.median	2	RH
limma	LFQ	No_MVI	center.mean	2	RH
ROTS	top3	MinProb	lossf	2	RH
limma	dlfq	Impseq	lossf	2	RH
ROTS	dlfq	MLE	quantiles	2	RH
DEP	dlfq	MLE	No_norm	2	RH
DEP	LFQ	mice	center.median	2	RH
limma	dlfq	SeqKNN	center.mean	2	RH
DEP	top1	Impseq	No_norm	2	RH
proDA	LFQ	nbavg	center.median	2	RH
ROTS	dlfq	mice	quantiles.robust	2	RH
proDA	top3	missForest	No_norm	2	RH
proDA	LFQ	SeqKNN	Rlr	2	RH
DEP	LFQ	missForest	center.median	2	RH
limma	dlfq	Impseq	Rlr	2	RH
DEP	LFQ	GMS	center.median	2	RH
ROTS	top3	missForest	quantiles	2	RH
ROTS	LFQ	bpca	quantiles.robust	2	RH
limma	dlfq	bpca	center.median	2	RH
limma	dlfq	nbavg	quantiles	2	RH
limma	dlfq	missForest	quantiles	2	RH
ROTS	LFQ	zero	TIC	2	RH
limma	dlfq	mice	center.mean	2	RH
limma	LFQ	min	center.median	2	RH
proDA	LFQ	No_MVI	Rlr	2	RH
limma	LFQ	knn	center.mean	2	RH
limma	top3	Impseq	quantiles	2	RH
limma	dlfq	Impseqrob	center.mean	2	RH
DEP	LFQ	No_MVI	lossf	2	RH
ROTS	top3	bpca	Rlr	2	RH
limma	top1	Impseq	quantiles	2	RH
ROTS	dlfq	No_MVI	TIC	2	RH
proDA	LFQ	knn	Rlr	2	RH
DEP	top3	min	No_norm	2	RH
ROTS	top3	QRILC	lossf	2	RH
limma	top3	MinDet	center.median	2	RH
proDA	LFQ	SeqKNN	center.median	2	RH
DEP	LFQ	QRILC	center.median	2	RH
limma	LFQ	zero	center.mean	2	RH
limma	LFQ	No_MVI	quantiles	2	RH
DEP	LFQ	GMS	quantiles	2	RH
ROTS	LFQ	No_MVI	TIC	2	RH
DEP	LFQ	No_MVI	Rlr	2	RH
DEP	dlfq	Impseq	Rlr	2	RH
DEP	LFQ	MinDet	quantiles	2	RH
DEP	LFQ	MinDet	center.mean	2	RH
ROTS	top3	bpca	lossf	2	RH
limma	dlfq	bpca	lossf	2	RH
DEP	dlfq	Impseq	lossf	2	RH
limma	top3	MinDet	center.mean	2	RH
proDA	LFQ	Impseqrob	center.mean	2	RH
ROTS	dlfq	knn	quantiles.robust	2	RH
limma	top3	MinProb	center.median	2	RH
DEP	LFQ	MinProb	quantiles	2	RH
proDA	LFQ	mice	center.mean	2	RH
ROTS	top3	Impseqrob	center.median	2	RH
DEP	dlfq	bpca	Rlr	2	RH
limma	dlfq	bpca	Rlr	2	RH
limma	dlfq	QRILC	lossf	2	RH
proDA	LFQ	No_MVI	center.median	2	RH
ROTS	top3	knn	center.median	2	RH
proDA	top3	bpca	No_norm	2	RH
limma	dlfq	bpca	quantiles.robust	2	RH
DEP	LFQ	missForest	quantiles	2	RH
limma	top3	MinProb	center.mean	2	RH
DEP	LFQ	nbavg	center.median	2	RH
limma	top3	knn	No_norm	2	RH
proDA	dlfq	zero	lossf	2	RH
limma	dlfq	Impseqrob	quantiles	2	RH
DEP	top3	Impseq	center.median	2	RH
ROTS	top3	missForest	lossf	2	RH
proDA	LFQ	nbavg	center.mean	2	RH
proDA	dlfq	bpca	center.mean	2	RH
DEP	LFQ	QRILC	center.mean	2	RH
limma	dlfq	knn	center.mean	2	RH
DEP	LFQ	QRILC	quantiles	2	RH
limma	dlfq	QRILC	Rlr	2	RH
DEP	top3	Impseq	center.mean	2	RH
ROTS	top3	Impseqrob	center.mean	2	RH
limma	LFQ	min	center.mean	2	RH
limma	dlfq	mice	quantiles	2	RH
DEP	dlfq	bpca	lossf	2	RH
proDA	dlfq	zero	center.median	2	RH
limma	top1	Impseq	center.mean	2	RH
proDA	dlfq	zero	Rlr	2	RH
limma	dlfq	min	center.mean	2	RH
limma	top3	MinDet	quantiles	2	RH
limma	dlfq	MinDet	center.median	2	RH
limma	dlfq	MinDet	lossf	2	RH
limma	dlfq	GMS	center.median	2	RH
DEP	LFQ	MinProb	center.mean	2	RH
limma	dlfq	QRILC	center.median	2	RH
limma	top3	MinProb	quantiles	2	RH
ROTS	top3	Impseqrob	Rlr	2	RH
proDA	dlfq	MinDet	center.mean	2	RH
DEP	LFQ	Impseq	TIC	2	RH
DEP	LFQ	SeqKNN	center.median	2	RH
limma	LFQ	zero	quantiles	2	RH
limma	dlfq	SeqKNN	quantiles	2	RH
ROTS	LFQ	nbavg	quantiles.robust	2	RH
ROTS	top3	knn	center.mean	2	RH
DEP	LFQ	missForest	center.mean	2	RH
limma	dlfq	MinDet	Rlr	2	RH
proDA	LFQ	SeqKNN	center.mean	2	RH
DEP	LFQ	zero	lossf	2	RH
limma	dlfq	MinProb	lossf	2	RH
proDA	top1	Impseq	No_norm	2	RH
limma	top1	bpca	No_norm	2	RH
limma	dlfq	nbavg	center.median	2	RH
DEP	LFQ	mice	center.mean	2	RH
DEP	LFQ	GMS	center.mean	2	RH
limma	dlfq	MinProb	Rlr	2	RH
proDA	dlfq	QRILC	center.mean	2	RH
DEP	LFQ	SeqKNN	quantiles	2	RH
proDA	LFQ	knn	center.median	2	RH
limma	dlfq	MinProb	center.median	2	RH
DEP	dlfq	MinDet	quantiles	2	RH
ROTS	top3	missForest	Rlr	2	RH
limma	dlfq	No_MVI	quantiles	2	RH
DEP	dlfq	nbavg	Rlr	2	RH
ROTS	top3	knn	quantiles	2	RH
DEP	top3	Impseq	quantiles	2	RH
proDA	LFQ	No_MVI	center.mean	2	RH
DEP	dlfq	QRILC	lossf	2	RH
limma	LFQ	MinProb	quantiles.robust	2	RH
limma	dlfq	nbavg	lossf	2	RH
proDA	dlfq	MinProb	center.mean	2	RH
limma	dlfq	min	quantiles	2	RH
ROTS	LFQ	knn	quantiles.robust	2	RH
DEP	dlfq	QRILC	Rlr	2	RH
limma	top3	Impseqrob	No_norm	2	RH
limma	LFQ	Impseqrob	TIC	2	RH
proDA	dlfq	nbavg	center.mean	2	RH
limma	dlfq	nbavg	Rlr	2	RH
limma	LFQ	mice	TIC	2	RH
DEP	LFQ	knn	center.median	2	RH
ROTS	top1	Impseq	No_norm	2	RH
limma	top3	bpca	center.median	2	RH
limma	top1	Impseq	center.median	2	RH
ROTS	top3	zero	Rlr	2	RH
DEP	dlfq	GMS	Rlr	2	RH
DEP	top3	knn	No_norm	2	RH
limma	dlfq	GMS	lossf	2	RH
ROTS	LFQ	MLE	TIC	2	RH
DEP	dlfq	MinDet	lossf	2	RH
DEP	top1	Impseq	quantiles	2	RH
limma	dlfq	mice	center.median	2	RH
proDA	dlfq	No_MVI	center.mean	2	RH
DEP	LFQ	bpca	TIC	2	RH
ROTS	dlfq	zero	TIC	2	RH
DEP	dlfq	nbavg	lossf	2	RH
proDA	top3	SeqKNN	No_norm	2	RH
DEP	LFQ	knn	quantiles	2	RH
limma	LFQ	GMS	TIC	2	RH
DEP	dlfq	nbavg	quantiles	2	RH
limma	top3	bpca	center.mean	2	RH
limma	dlfq	knn	quantiles	2	RH
limma	dlfq	missForest	center.median	2	RH
ROTS	top3	Impseqrob	lossf	2	RH
DEP	dlfq	Impseq	center.mean	2	RH
DEP	LFQ	min	Rlr	2	RH
ROTS	dlfq	min	TIC	2	RH
limma	dlfq	zero	center.mean	2	RH
DEP	top1	Impseq	center.mean	2	RH
limma	dlfq	missForest	lossf	2	RH
DEP	LFQ	MinProb	quantiles.robust	2	RH
DEP	dlfq	missForest	quantiles	2	RH
limma	dlfq	zero	lossf	2	RH
DEP	top1	bpca	No_norm	2	RH
proDA	dlfq	missForest	center.mean	2	RH
DEP	dlfq	GMS	lossf	2	RH
limma	LFQ	missForest	TIC	2	RH
DEP	LFQ	nbavg	quantiles	2	RH
limma	top3	mice	center.mean	2	RH
DEP	LFQ	SeqKNN	center.mean	2	RH
limma	dlfq	No_MVI	center.median	2	RH
DEP	LFQ	Impseqrob	center.mean	2	RH
DEP	dlfq	Impseq	center.median	2	RH
limma	LFQ	MinDet	quantiles.robust	2	RH
limma	dlfq	zero	Rlr	2	RH
limma	top3	min	quantiles	2	RH
DEP	dlfq	MinDet	Rlr	2	RH
ROTS	dlfq	No_MVI	quantiles.robust	2	RH
limma	dlfq	min	lossf	2	RH
DEP	LFQ	GMS	TIC	2	RH
limma	dlfq	missForest	Rlr	2	RH
DEP	top1	Impseq	center.median	2	RH
DEP	LFQ	nbavg	center.mean	2	RH
limma	top3	bpca	quantiles	2	RH
limma	dlfq	GMS	Rlr	2	RH
limma	top3	missForest	center.median	2	RH
ROTS	top3	No_MVI	No_norm	2	RH
limma	dlfq	zero	quantiles	2	RH
proDA	LFQ	knn	center.mean	2	RH
DEP	dlfq	bpca	quantiles.robust	2	RH
DEP	dlfq	missForest	lossf	2	RH
DEP	top3	Impseqrob	No_norm	2	RH
limma	dlfq	min	Rlr	2	RH
DEP	dlfq	missForest	Rlr	2	RH
proDA	top3	Impseq	center.mean	2	RH
DEP	LFQ	min	quantiles	2	RH
limma	top3	SeqKNN	center.median	2	RH
DEP	LFQ	Impseqrob	TIC	2	RH
DEP	dlfq	Impseqrob	quantiles	2	RH
DEP	dlfq	QRILC	quantiles	2	RH
ROTS	top3	knn	Rlr	2	RH
DEP	LFQ	MinDet	TIC	2	RH
DEP	dlfq	bpca	center.mean	2	RH
DEP	dlfq	MinProb	Rlr	2	RH
proDA	dlfq	Impseq	center.median	2	RH
proDA	top1	Impseq	center.mean	2	RH
proDA	dlfq	Impseq	lossf	2	RH
DEP	LFQ	MinDet	quantiles.robust	2	RH
DEP	dlfq	bpca	center.median	2	RH
limma	dlfq	min	center.median	2	RH
DEP	top3	MinDet	center.median	2	RH
limma	dlfq	SeqKNN	center.median	2	RH
proDA	top3	nbavg	No_norm	2	RH
DEP	dlfq	MinProb	lossf	2	RH
ROTS	dlfq	min	quantiles.robust	2	RH
limma	top3	SeqKNN	center.mean	2	RH
proDA	top3	mice	No_norm	2	RH
proDA	top3	MinDet	center.median	2	RH
DEP	LFQ	MinProb	TIC	2	RH
DEP	LFQ	SeqKNN	TIC	2	RH
limma	dlfq	mice	lossf	2	RH
limma	top3	QRILC	center.median	2	RH
proDA	top3	Impseq	center.median	2	RH
proDA	top3	MinDet	center.mean	2	RH
DEP	dlfq	MinProb	quantiles	2	RH
limma	top3	missForest	center.mean	2	RH
limma	LFQ	MinDet	TIC	2	RH
proDA	dlfq	Impseq	Rlr	2	RH
DEP	LFQ	zero	Rlr	2	RH
limma	top3	mice	center.median	2	RH
DEP	dlfq	min	lossf	2	RH
proDA	LFQ	Impseq	TIC	2	RH
limma	LFQ	SeqKNN	TIC	2	RH
DEP	LFQ	No_MVI	center.median	2	RH
proDA	dlfq	SeqKNN	center.mean	2	RH
proDA	dlfq	min	center.mean	2	RH
limma	LFQ	MinProb	TIC	2	RH
DEP	top3	MinProb	center.mean	2	RH
DEP	dlfq	min	Rlr	2	RH
limma	dlfq	SeqKNN	lossf	2	RH
limma	top3	QRILC	center.mean	2	RH
limma	dlfq	knn	center.median	2	RH
proDA	dlfq	bpca	center.median	2	RH
proDA	top3	MinProb	center.median	2	RH
limma	dlfq	No_MVI	lossf	2	RH
proDA	dlfq	bpca	lossf	2	RH
proDA	LFQ	bpca	TIC	2	RH
proDA	dlfq	mice	center.mean	2	RH
limma	dlfq	mice	Rlr	2	RH
limma	dlfq	No_MVI	Rlr	2	RH
limma	top3	missForest	quantiles	2	RH
proDA	top3	MinProb	center.mean	2	RH
DEP	top3	MinProb	center.median	2	RH
proDA	top1	Impseq	center.median	2	RH
limma	dlfq	Impseqrob	center.median	2	RH
limma	dlfq	knn	lossf	2	RH
DEP	LFQ	missForest	TIC	2	RH
limma	dlfq	SeqKNN	Rlr	2	RH
DEP	dlfq	mice	lossf	2	RH
limma	top3	SeqKNN	quantiles	2	RH
DEP	LFQ	nbavg	TIC	2	RH
limma	dlfq	knn	Rlr	2	RH
DEP	dlfq	GMS	center.median	2	RH
DEP	LFQ	No_MVI	quantiles	2	RH
proDA	dlfq	QRILC	lossf	2	RH
proDA	dlfq	Impseqrob	center.mean	2	RH
proDA	dlfq	bpca	Rlr	2	RH
DEP	dlfq	GMS	quantiles	2	RH
proDA	dlfq	knn	center.mean	2	RH
DEP	dlfq	mice	Rlr	2	RH
limma	top3	QRILC	quantiles	2	RH
DEP	dlfq	SeqKNN	quantiles	2	RH
DEP	dlfq	QRILC	center.median	2	RH
DEP	top3	Impseq	lossf	2	RH
ROTS	top3	knn	lossf	2	RH
DEP	dlfq	min	quantiles	2	RH
ROTS	top1	Impseq	quantiles	2	RH
limma	dlfq	Impseqrob	lossf	2	RH
DEP	LFQ	min	center.median	2	RH
proDA	dlfq	MinDet	center.median	2	RH
DEP	dlfq	SeqKNN	lossf	2	RH
proDA	dlfq	MinDet	lossf	2	RH
DEP	top3	MinDet	center.mean	2	RH
proDA	dlfq	QRILC	Rlr	2	RH
DEP	top3	MinDet	quantiles	2	RH
DEP	dlfq	MinProb	center.mean	2	RH
limma	LFQ	QRILC	TIC	2	RH
DEP	LFQ	QRILC	TIC	2	RH
proDA	dlfq	QRILC	center.median	2	RH
DEP	LFQ	knn	center.mean	2	RH
proDA	dlfq	MinProb	lossf	2	RH
DEP	LFQ	min	center.mean	2	RH
proDA	top1	bpca	No_norm	2	RH
limma	top3	Impseq	lossf	2	RH
DEP	dlfq	MinProb	center.median	2	RH
DEP	dlfq	MinDet	center.median	2	RH
limma	dlfq	Impseqrob	Rlr	2	RH
proDA	dlfq	MinProb	center.median	2	RH
limma	top3	Impseq	Rlr	2	RH
DEP	LFQ	mice	TIC	2	RH
ROTS	top1	Impseq	center.mean	2	RH
DEP	dlfq	nbavg	center.median	2	RH
limma	top3	nbavg	center.median	2	RH
DEP	dlfq	MinDet	center.mean	2	RH
DEP	top3	SeqKNN	center.median	2	RH
DEP	top3	Impseq	Rlr	2	RH
DEP	dlfq	knn	lossf	2	RH
limma	top3	nbavg	quantiles	2	RH
DEP	top3	bpca	center.median	2	RH
SAM	dlfq	Impseq	No_norm	2	RH
proDA	dlfq	MinDet	Rlr	2	RH
DEP	top3	MinProb	quantiles	2	RH
proDA	dlfq	nbavg	center.median	2	RH
SAM	dlfq	QRILC	No_norm	2	RH
DEP	dlfq	GMS	center.mean	2	RH
limma	LFQ	nbavg	TIC	2	RH
DEP	dlfq	knn	Rlr	2	RH
proDA	dlfq	MinProb	Rlr	2	RH
limma	top3	nbavg	center.mean	2	RH
limma	dlfq	zero	center.median	2	RH
DEP	top3	bpca	center.mean	2	RH
proDA	top3	zero	No_norm	2	RH
DEP	dlfq	missForest	center.mean	2	RH
ROTS	top1	Impseq	center.median	2	RH
proDA	dlfq	nbavg	lossf	2	RH
SAM	dlfq	bpca	No_norm	2	RH
DEP	LFQ	MLE	lossf	2	RH
DEP	dlfq	Impseqrob	Rlr	2	RH
ROTS	top1	bpca	No_norm	2	RH
limma	top3	min	center.median	2	RH
DEP	top3	SeqKNN	center.mean	2	RH
proDA	LFQ	MLE	lossf	2	RH
DEP	dlfq	mice	quantiles	2	RH
DEP	dlfq	No_MVI	Rlr	2	RH
proDA	dlfq	No_MVI	center.median	2	RH
limma	LFQ	knn	TIC	2	RH
limma	top1	bpca	quantiles	2	RH
ROTS	top3	Impseq	TIC	2	RH
DEP	dlfq	Impseqrob	lossf	2	RH
limma	top3	min	center.mean	2	RH
proDA	dlfq	missForest	lossf	2	RH
ROTS	dlfq	MLE	TIC	2	RH
DEP	dlfq	SeqKNN	Rlr	2	RH
DEP	LFQ	bpca	quantiles.robust	2	RH
limma	LFQ	MLE	lossf	2	RH
SAM	dlfq	min	No_norm	2	RH
limma	dlfq	missForest	quantiles.robust	2	RH
proDA	dlfq	nbavg	Rlr	2	RH
ROTS	dlfq	min	max	2	RH
DEP	dlfq	nbavg	center.mean	2	RH
DEP	dlfq	QRILC	center.mean	2	RH
SAM	dlfq	zero	No_norm	2	RH
ROTS	dlfq	zero	max	2	RH
DEP	top3	mice	center.mean	2	RH
SAM	dlfq	MinProb	No_norm	2	RH
limma	top3	MinDet	Rlr	2	RH
limma	top3	MinDet	lossf	2	RH
DEP	top3	QRILC	center.median	2	RH
SAM	dlfq	MinDet	No_norm	2	RH
proDA	LFQ	zero	TIC	2	RH
SAM	dlfq	missForest	No_norm	2	RH
limma	top3	No_MVI	No_norm	2	RH
limma	LFQ	min	quantiles.robust	2	RH
SAM	dlfq	nbavg	No_norm	2	RH
DEP	dlfq	No_MVI	lossf	2	RH
proDA	dlfq	mice	center.median	2	RH
DEP	top3	QRILC	center.mean	2	RH
DEP	top3	missForest	center.median	2	RH
limma	top3	MinProb	Rlr	2	RH
limma	top3	MinProb	lossf	2	RH
proDA	dlfq	missForest	center.median	2	RH
proDA	dlfq	GMS	Rlr	2	RH
SAM	LFQ	Impseq	No_norm	2	RH
DEP	dlfq	knn	quantiles	2	RH
SAM	LFQ	bpca	No_norm	2	RH
DEP	dlfq	No_MVI	center.mean	2	RH
DEP	top3	min	quantiles	2	RH
limma	top3	zero	quantiles	2	RH
DEP	dlfq	mice	center.mean	2	RH
DEP	dlfq	SeqKNN	center.mean	2	RH
proDA	LFQ	MLE	Rlr	2	RH
DEP	LFQ	knn	TIC	2	RH
proDA	dlfq	missForest	Rlr	2	RH
DEP	top3	SeqKNN	quantiles	2	RH
DEP	top3	bpca	quantiles	2	RH
limma	LFQ	MLE	Rlr	2	RH
DEP	dlfq	min	center.mean	2	RH
DEP	dlfq	min	center.median	2	RH
proDA	dlfq	SeqKNN	center.median	2	RH
proDA	dlfq	No_MVI	lossf	2	RH
SAM	dlfq	knn	No_norm	2	RH
DEP	dlfq	missForest	center.median	2	RH
limma	dlfq	MinProb	quantiles.robust	2	RH
proDA	dlfq	min	lossf	2	RH
SAM	dlfq	Impseqrob	No_norm	2	RH
ROTS	top1	SeqKNN	No_norm	2	RH
DEP	top3	mice	center.median	2	RH
SAM	LFQ	MinDet	No_norm	2	RH
proDA	top3	missForest	center.median	2	RH
DEP	LFQ	min	quantiles.robust	2	RH
proDA	dlfq	mice	lossf	2	RH
DEP	dlfq	SeqKNN	center.median	2	RH
SAM	LFQ	nbavg	No_norm	2	RH
proDA	dlfq	SeqKNN	lossf	2	RH
ROTS	dlfq	nbavg	max	2	RH
DEP	LFQ	No_MVI	center.mean	2	RH
SAM	dlfq	No_MVI	No_norm	2	RH
ROTS	LFQ	zero	max	2	RH
proDA	top3	bpca	center.median	2	RH
proDA	dlfq	No_MVI	Rlr	2	RH
proDA	top3	bpca	center.mean	2	RH
SAM	dlfq	GMS	No_norm	2	RH
DEP	top1	bpca	quantiles	2	RH
limma	top1	bpca	center.mean	2	RH
limma	LFQ	QRILC	quantiles.robust	2	RH
ROTS	top3	nbavg	TIC	2	RH
proDA	dlfq	min	center.median	2	RH
proDA	dlfq	knn	lossf	2	RH
proDA	top3	QRILC	center.median	2	RH
MSstats	all	FALSE	FALSE	2	RH
ROTS	dlfq	nbavg	div.median	2	RH
ROTS	dlfq	nbavg	div.mean	2	RH
proDA	dlfq	knn	center.median	2	RH
proDA	LFQ	MinProb	TIC	2	RH
ROTS	LFQ	nbavg	div.median	2	RH
ttest	LFQ	Impseq	No_norm	2	RH
DEP	dlfq	Impseqrob	center.mean	2	RH
ttest	LFQ	bpca	No_norm	2	RH
proDA	LFQ	MinDet	TIC	2	RH
ROTS	LFQ	min	div.median	2	RH
SAM	LFQ	MinProb	No_norm	2	RH
DEP	dlfq	No_MVI	quantiles	2	RH
DEP	dlfq	MinDet	quantiles.robust	2	RH
ROTS	LFQ	nbavg	max	2	RH
limma	dlfq	MinDet	quantiles.robust	2	RH
SAM	LFQ	QRILC	No_norm	2	RH
proDA	top3	QRILC	center.mean	2	RH
limma	top3	mice	quantiles	2	RH
DEP	dlfq	knn	center.median	2	RH
proDA	dlfq	knn	Rlr	2	RH
DEP	top3	QRILC	quantiles	2	RH
proDA	dlfq	SeqKNN	Rlr	2	RH
DEP	dlfq	No_MVI	center.median	2	RH
SAM	LFQ	missForest	No_norm	2	RH
DEP	dlfq	missForest	quantiles.robust	2	RH
proDA	top3	Impseq	lossf	2	RH
proDA	dlfq	Impseqrob	center.median	2	RH
SAM	LFQ	No_MVI	No_norm	2	RH
limma	LFQ	No_MVI	TIC	2	RH
ROTS	LFQ	min	div.mean	2	RH
ttest	LFQ	MinDet	No_norm	2	RH
proDA	top3	missForest	center.mean	2	RH
proDA	LFQ	MLE	center.median	2	RH
limma	LFQ	bpca	quantiles.robust	2	RH
MSstats	top3	TRUE	FALSE	2	RH
DEP	top3	MinDet	lossf	2	RH
proDA	dlfq	mice	Rlr	2	RH
limma	dlfq	nbavg	quantiles.robust	2	RH
DEP	LFQ	QRILC	quantiles.robust	2	RH
proDA	LFQ	mice	TIC	2	RH
DEP	dlfq	mice	center.median	2	RH
DEP	top3	missForest	quantiles	2	RH
limma	top3	bpca	lossf	2	RH
proDA	LFQ	QRILC	TIC	2	RH
proDA	top3	Impseq	Rlr	2	RH
SAM	LFQ	mice	No_norm	2	RH
limma	top3	bpca	Rlr	2	RH
proDA	top3	knn	No_norm	2	RH
proDA	LFQ	Impseqrob	TIC	2	RH
ROTS	LFQ	zero	div.median	2	RH
DEP	dlfq	nbavg	quantiles.robust	2	RH
proDA	top3	mice	center.mean	2	RH
proDA	dlfq	Impseqrob	lossf	2	RH
limma	top1	bpca	center.median	2	RH
ROTS	top3	nbavg	MBQN	2	RH
DEP	dlfq	Impseqrob	center.median	2	RH
SAM	LFQ	SeqKNN	No_norm	2	RH
ROTS	LFQ	zero	div.mean	2	RH
SAM	dlfq	mice	No_norm	2	RH
DEP	top3	missForest	center.mean	2	RH
limma	LFQ	nbavg	max	2	RH
DEP	top3	nbavg	center.median	2	RH
ROTS	dlfq	min	div.mean	2	RH
proDA	top3	MinDet	lossf	2	RH
DEP	top3	MinDet	Rlr	2	RH
proDA	top3	SeqKNN	center.mean	2	RH
SAM	LFQ	GMS	No_norm	2	RH
ROTS	LFQ	min	max	2	RH
ROTS	dlfq	zero	div.mean	2	RH
ROTS	dlfq	mice	div.mean	2	RH
proDA	dlfq	Impseqrob	Rlr	2	RH
proDA	top3	MinDet	Rlr	2	RH
proDA	LFQ	GMS	TIC	2	RH
proDA	top3	SeqKNN	center.median	2	RH
ROTS	top1	MinDet	No_norm	2	RH
proDA	LFQ	MLE	center.mean	2	RH
ROTS	dlfq	min	div.median	2	RH
limma	LFQ	zero	max	2	RH
DEP	top3	MinProb	lossf	2	RH
DEP	LFQ	MLE	Rlr	2	RH
limma	top1	Impseq	Rlr	2	RH
proDA	top3	MinProb	lossf	2	RH
ttest	LFQ	MinProb	No_norm	2	RH
SAM	LFQ	knn	No_norm	2	RH
ROTS	dlfq	zero	div.median	2	RH
ROTS	top3	zero	center.median	2	RH
DEP	top3	MinProb	Rlr	2	RH
proDA	top3	MinProb	Rlr	2	RH
proDA	top1	bpca	center.mean	2	RH
DEP	LFQ	nbavg	max	2	RH
ROTS	dlfq	mice	div.median	2	RH
ROTS	dlfq	mice	max	2	RH
ttest	LFQ	min	No_norm	2	RH
limma	top3	QRILC	Rlr	2	RH
ttest	LFQ	nbavg	No_norm	2	RH
limma	top3	QRILC	lossf	2	RH
limma	top3	missForest	lossf	2	RH
DEP	top3	nbavg	quantiles	2	RH
SAM	dlfq	SeqKNN	No_norm	2	RH
limma	LFQ	min	TIC	2	RH
ROTS	top3	mice	TIC	2	RH
limma	LFQ	min	max	2	RH
proDA	LFQ	missForest	TIC	2	RH
ROTS	dlfq	bpca	div.mean	2	RH
limma	LFQ	MLE	center.median	2	RH
limma	top3	mice	lossf	2	RH
ROTS	top3	SeqKNN	TIC	2	RH
DEP	dlfq	zero	Rlr	2	RH
DEP	top3	No_MVI	No_norm	2	RH
ROTS	top3	zero	center.mean	2	RH
DEP	top3	bpca	lossf	2	RH
limma	top1	Impseq	lossf	2	RH
limma	top3	missForest	Rlr	2	RH
limma	top3	SeqKNN	lossf	2	RH
ROTS	top1	MinProb	No_norm	2	RH
DEP	top3	min	center.mean	2	RH
ROTS	dlfq	Impseqrob	max	2	RH
ROTS	dlfq	GMS	max	2	RH
ROTS	top1	bpca	center.mean	2	RH
DEP	top3	min	center.median	2	RH
ROTS	top1	QRILC	No_norm	2	RH
DEP	top3	nbavg	center.mean	2	RH
ROTS	dlfq	bpca	max	2	RH
ROTS	dlfq	MLE	max	2	RH
DEP	top1	Impseq	Rlr	2	RH
DEP	top3	SeqKNN	lossf	2	RH
DEP	LFQ	No_MVI	TIC	2	RH
ROTS	dlfq	Impseq	max	2	RH
ROTS	dlfq	No_MVI	max	2	RH
DEP	top3	mice	lossf	2	RH
ROTS	dlfq	Impseq	div.mean	2	RH
limma	dlfq	zero	max	2	RH
DEP	top1	Impseq	lossf	2	RH
DEP	dlfq	zero	max	2	RH
SAM	LFQ	Impseqrob	No_norm	2	RH
proDA	LFQ	nbavg	TIC	2	RH
limma	top3	SeqKNN	Rlr	2	RH
DEP	LFQ	min	max	2	RH
ROTS	dlfq	bpca	div.median	2	RH
limma	dlfq	min	max	2	RH
proDA	top1	bpca	center.median	2	RH
limma	dlfq	SeqKNN	quantiles.robust	2	RH
ROTS	dlfq	Impseq	div.median	2	RH
ROTS	dlfq	missForest	max	2	RH
limma	top1	MinDet	No_norm	2	RH
ROTS	LFQ	nbavg	div.mean	2	RH
ROTS	dlfq	Impseqrob	div.mean	2	RH
proDA	dlfq	MLE	center.mean	2	RH
ROTS	top3	MLE	No_norm	2	RH
limma	LFQ	zero	TIC	2	RH
ROTS	dlfq	knn	max	2	RH
DEP	top1	bpca	center.mean	2	RH
limma	dlfq	nbavg	max	2	RH
DEP	dlfq	MinProb	quantiles.robust	2	RH
limma	top3	min	Rlr	2	RH
limma	top3	mice	Rlr	2	RH
limma	top1	MinProb	No_norm	2	RH
limma	top3	knn	center.median	2	RH
limma	top3	min	lossf	2	RH
DEP	dlfq	nbavg	max	2	RH
DEP	top3	bpca	Rlr	2	RH
ROTS	dlfq	SeqKNN	max	2	RH
limma	LFQ	MLE	quantiles	2	RH
ROTS	LFQ	QRILC	div.median	2	RH
limma	top1	missForest	No_norm	2	RH
ROTS	top1	bpca	quantiles	2	RH
DEP	top3	missForest	lossf	2	RH
DEP	top3	SeqKNN	Rlr	2	RH
DEP	LFQ	min	TIC	2	RH
limma	LFQ	MLE	center.mean	2	RH
ttest	LFQ	Impseqrob	No_norm	2	RH
limma	top3	knn	center.mean	2	RH
limma	top3	knn	quantiles	2	RH
SAM	dlfq	MLE	No_norm	2	RH
ttest	dlfq	min	No_norm	2	RH
limma	LFQ	QRILC	max	2	RH
proDA	top3	mice	center.median	2	RH
proDA	LFQ	SeqKNN	TIC	2	RH
DEP	top1	bpca	center.median	2	RH
DEP	dlfq	min	max	2	RH
ROTS	dlfq	MinDet	div.mean	2	RH
limma	top3	zero	Rlr	2	RH
ROTS	top3	bpca	TIC	2	RH
limma	dlfq	MLE	center.mean	2	RH
limma	top3	zero	lossf	2	RH
DEP	top3	QRILC	lossf	2	RH
limma	top3	zero	center.mean	2	RH
limma	dlfq	QRILC	quantiles.robust	2	RH
proDA	LFQ	No_MVI	TIC	2	RH
SAM	LFQ	zero	No_norm	2	RH
proDA	top3	No_MVI	No_norm	2	RH
ttest	LFQ	missForest	No_norm	2	RH
ttest	LFQ	QRILC	No_norm	2	RH
SAM	LFQ	MLE	No_norm	2	RH
ROTS	dlfq	MinProb	div.mean	2	RH
ttest	LFQ	mice	No_norm	2	RH
limma	top3	zero	center.median	2	RH
proDA	top3	nbavg	center.mean	2	RH
MSstats	top3	TRUE	quantile	2	RH
ROTS	LFQ	QRILC	max	2	RH
proDA	LFQ	knn	TIC	2	RH
ROTS	top3	MinProb	TIC	2	RH
DEP	top1	missForest	No_norm	2	RH
ROTS	top3	QRILC	TIC	2	RH
proDA	top3	Impseqrob	No_norm	2	RH
ttest	dlfq	nbavg	No_norm	2	RH
ROTS	top1	mice	No_norm	2	RH
SAM	LFQ	min	No_norm	2	RH
ROTS	top3	zero	TIC	2	RH
DEP	top3	QRILC	Rlr	2	RH
DEP	top3	mice	quantiles	2	RH
DEP	LFQ	missForest	quantiles.robust	2	RH
ROTS	dlfq	MinDet	div.median	2	RH
proDA	top1	Impseq	Rlr	2	RH
ROTS	top3	min	TIC	2	RH
limma	top3	nbavg	Rlr	2	RH
limma	top3	nbavg	lossf	2	RH
ROTS	dlfq	GMS	div.mean	2	RH
ROTS	dlfq	MinProb	div.median	2	RH
ROTS	dlfq	QRILC	div.mean	2	RH
SAM	LFQ	nbavg	max	2	RH
DEP	dlfq	QRILC	quantiles.robust	2	RH
ROTS	LFQ	mice	div.mean	2	RH
ttest	dlfq	Impseq	No_norm	2	RH
ROTS	top3	No_MVI	center.median	2	RH
ROTS	top3	nbavg	div.median	2	RH
ROTS	dlfq	MinProb	max	2	RH
limma	dlfq	MLE	lossf	2	RH
DEP	dlfq	MLE	lossf	2	RH
ROTS	LFQ	MinDet	div.mean	2	RH
ttest	LFQ	SeqKNN	No_norm	2	RH
ROTS	LFQ	MinProb	div.median	2	RH
DEP	top1	MinDet	No_norm	2	RH
ttest	dlfq	MinProb	No_norm	2	RH
ttest	LFQ	GMS	No_norm	2	RH
ROTS	top1	bpca	center.median	2	RH
MSstats	top3	TRUE	equalizeMedians	2	RH
ROTS	LFQ	MinDet	div.median	2	RH
limma	LFQ	Impseqrob	max	2	RH
ROTS	top1	Impseq	Rlr	2	RH
limma	dlfq	MLE	quantiles	2	RH
ROTS	top3	nbavg	div.mean	2	RH
ROTS	top1	SeqKNN	center.mean	2	RH
ROTS	dlfq	MinDet	max	2	RH
proDA	top1	Impseq	lossf	2	RH
ROTS	LFQ	Impseqrob	max	2	RH
limma	top1	SeqKNN	No_norm	2	RH
limma	LFQ	Impseq	max	2	RH
limma	dlfq	Impseq	max	2	RH
limma	dlfq	MLE	Rlr	2	RH
ROTS	LFQ	mice	max	2	RH
ROTS	LFQ	Impseq	max	2	RH
DEP	top3	missForest	Rlr	2	RH
limma	dlfq	knn	quantiles.robust	2	RH
ROTS	LFQ	MinProb	div.mean	2	RH
ROTS	dlfq	QRILC	max	2	RH
limma	LFQ	bpca	max	2	RH
limma	LFQ	GMS	max	2	RH
ROTS	top1	missForest	No_norm	2	RH
ROTS	dlfq	Impseqrob	div.median	2	RH
ROTS	LFQ	bpca	max	2	RH
proDA	LFQ	min	TIC	2	RH
ROTS	LFQ	mice	div.median	2	RH
ROTS	dlfq	GMS	div.median	2	RH
limma	top3	Impseqrob	quantiles	2	RH
proDA	top3	QRILC	lossf	2	RH
ttest	dlfq	MinDet	No_norm	2	RH
SAM	dlfq	min	max	2	RH
DEP	dlfq	Impseq	max	2	RH
DEP	top3	zero	center.median	2	RH
ROTS	dlfq	nbavg	MBQN	2	RH
DEP	dlfq	mice	quantiles.robust	2	RH
ttest	dlfq	bpca	No_norm	2	RH
ROTS	top3	MinDet	TIC	2	RH
ROTS	top3	No_MVI	quantiles	2	RH
ROTS	top1	SeqKNN	center.median	2	RH
proDA	top3	QRILC	Rlr	2	RH
ttest	LFQ	No_MVI	No_norm	2	RH
limma	top1	MinDet	center.mean	2	RH
ROTS	LFQ	GMS	max	2	RH
ROTS	dlfq	missForest	div.mean	2	RH
DEP	LFQ	MLE	center.median	2	RH
limma	dlfq	bpca	max	2	RH
ROTS	top3	No_MVI	center.mean	2	RH
ROTS	top3	zero	max	2	RH
SAM	dlfq	zero	max	2	RH
limma	dlfq	No_MVI	max	2	RH
ROTS	dlfq	QRILC	div.median	2	RH
limma	LFQ	mice	max	2	RH
limma	dlfq	mice	max	2	RH
limma	dlfq	mice	quantiles.robust	2	RH
DEP	dlfq	No_MVI	max	2	RH
ROTS	top1	SeqKNN	quantiles	2	RH
DEP	top3	mice	Rlr	2	RH
ROTS	LFQ	zero	quantiles.robust	2	RH
DEP	top1	SeqKNN	No_norm	2	RH
limma	dlfq	missForest	max	2	RH
limma	dlfq	Impseqrob	max	2	RH
DEP	dlfq	bpca	max	2	RH
proDA	dlfq	MLE	lossf	2	RH
limma	top1	missForest	quantiles	2	RH
limma	LFQ	MinProb	max	2	RH
ROTS	dlfq	missForest	div.median	2	RH
DEP	dlfq	mice	max	2	RH
limma	top1	MinProb	center.mean	2	RH
ttest	LFQ	knn	No_norm	2	RH
proDA	top3	zero	center.mean	2	RH
proDA	top3	zero	center.median	2	RH
DEP	dlfq	missForest	max	2	RH
limma	dlfq	SeqKNN	max	2	RH
DEP	dlfq	Impseq	TIC	2	RH
ROTS	top1	Impseq	lossf	2	RH
ROTS	LFQ	MLE	div.median	2	RH
limma	top1	MinDet	center.median	2	RH
ROTS	LFQ	QRILC	div.mean	2	RH
ttest	dlfq	QRILC	No_norm	2	RH
DEP	dlfq	SeqKNN	quantiles.robust	2	RH
limma	dlfq	GMS	max	2	RH
proDA	dlfq	MLE	Rlr	2	RH
limma	top1	missForest	center.median	2	RH
limma	top3	Impseqrob	center.median	2	RH
ROTS	top3	zero	div.median	2	RH
DEP	dlfq	Impseqrob	max	2	RH
ROTS	dlfq	knn	div.mean	2	RH
limma	top1	QRILC	No_norm	2	RH
DEP	top3	knn	center.median	2	RH
ROTS	LFQ	MLE	div.mean	2	RH
ROTS	LFQ	No_MVI	max	2	RH
limma	top1	MinDet	quantiles	2	RH
ROTS	LFQ	No_MVI	quantiles.robust	2	RH
ROTS	dlfq	SeqKNN	div.mean	2	RH
limma	top1	MinProb	quantiles	2	RH
limma	LFQ	missForest	max	2	RH
DEP	top3	nbavg	lossf	2	RH
ROTS	LFQ	MLE	max	2	RH
DEP	dlfq	SeqKNN	max	2	RH
limma	LFQ	No_MVI	max	2	RH
limma	top1	MinProb	center.median	2	RH
limma	top3	Impseqrob	center.mean	2	RH
proDA	top3	bpca	lossf	2	RH
ROTS	top3	zero	div.mean	2	RH
limma	dlfq	Impseq	TIC	2	RH
limma	LFQ	SeqKNN	max	2	RH
DEP	dlfq	knn	quantiles.robust	2	RH
ROTS	dlfq	MLE	div.mean	2	RH
ROTS	LFQ	nbavg	MBQN	2	RH
ROTS	LFQ	missForest	max	2	RH
ROTS	top3	min	div.median	2	RH
ROTS	top1	mice	center.mean	2	RH
DEP	dlfq	GMS	max	2	RH
proDA	top1	MinDet	No_norm	2	RH
proDA	top3	bpca	Rlr	2	RH
proDA	top3	missForest	lossf	2	RH
SAM	dlfq	nbavg	max	2	RH
ROTS	dlfq	SeqKNN	div.median	2	RH
DEP	dlfq	GMS	TIC	2	RH
limma	dlfq	knn	max	2	RH
limma	top1	missForest	center.mean	2	RH
limma	LFQ	missForest	quantiles.robust	2	RH
proDA	dlfq	MLE	center.median	2	RH
proDA	top3	mice	lossf	2	RH
ROTS	LFQ	bpca	div.mean	2	RH
ROTS	top1	MinDet	center.mean	2	RH
ROTS	dlfq	knn	div.median	2	RH
DEP	top3	min	lossf	2	RH
DEP	dlfq	MLE	Rlr	2	RH
ROTS	LFQ	Impseq	div.mean	2	RH
DEP	top3	zero	quantiles	2	RH
proDA	top1	MinProb	No_norm	2	RH
DEP	top1	MinProb	No_norm	2	RH
limma	LFQ	MLE	max	2	RH
ROTS	top3	min	max	2	RH
DEP	top3	nbavg	Rlr	2	RH
limma	LFQ	MLE	sum	2	RH
ROTS	top3	min	div.mean	2	RH
proDA	top3	missForest	Rlr	2	RH
ROTS	LFQ	SeqKNN	max	2	RH
limma	dlfq	MinDet	max	2	RH
ROTS	top3	nbavg	max	2	RH
DEP	LFQ	SeqKNN	quantiles.robust	2	RH
ROTS	top1	MinDet	quantiles	2	RH
ROTS	LFQ	bpca	div.median	2	RH
ROTS	LFQ	Impseqrob	div.mean	2	RH
DEP	top3	min	Rlr	2	RH
ROTS	top3	nbavg	quantiles.robust	2	RH
ROTS	top3	Impseqrob	TIC	2	RH
ROTS	LFQ	Impseq	div.median	2	RH
limma	dlfq	MinProb	max	2	RH
ROTS	top3	missForest	TIC	2	RH
ROTS	top1	mice	quantiles	2	RH
limma	LFQ	knn	max	2	RH
limma	dlfq	MLE	center.median	2	RH
ROTS	LFQ	GMS	div.median	2	RH
DEP	LFQ	MLE	quantiles	2	RH
DEP	dlfq	MinProb	max	2	RH
DEP	dlfq	knn	max	2	RH
ttest	dlfq	missForest	No_norm	2	RH
ROTS	dlfq	No_MVI	div.mean	2	RH
ROTS	LFQ	MinProb	max	2	RH
ROTS	top1	nbavg	No_norm	2	RH
ttest	dlfq	GMS	No_norm	2	RH
ttest	LFQ	zero	No_norm	2	RH
DEP	dlfq	MinDet	max	2	RH
limma	dlfq	QRILC	max	2	RH
DEP	LFQ	Impseqrob	max	2	RH
ROTS	top1	MinDet	center.median	2	RH
DEP	dlfq	nbavg	TIC	2	RH
ROTS	LFQ	Impseqrob	div.median	2	RH
ttest	dlfq	SeqKNN	No_norm	2	RH
ROTS	LFQ	knn	max	2	RH
DEP	top3	knn	center.mean	2	RH
limma	dlfq	bpca	TIC	2	RH
DEP	dlfq	QRILC	max	2	RH
limma	dlfq	GMS	TIC	2	RH
limma	LFQ	MinDet	max	2	RH
DEP	top3	knn	quantiles	2	RH
ttest	dlfq	No_MVI	No_norm	2	RH
DEP	LFQ	bpca	max	2	RH
proDA	top1	MinDet	center.mean	2	RH
ttest	dlfq	knn	No_norm	2	RH
DEP	LFQ	Impseq	max	2	RH
ttest	dlfq	Impseqrob	No_norm	2	RH
SAM	LFQ	QRILC	max	2	RH
ROTS	top1	mice	center.median	2	RH
limma	dlfq	No_MVI	quantiles.robust	2	RH
DEP	LFQ	QRILC	max	2	RH
limma	top3	No_MVI	center.median	2	RH
proDA	top3	SeqKNN	lossf	2	RH
DEP	LFQ	SeqKNN	max	2	RH
proDA	top1	MinDet	center.median	2	RH
ROTS	top3	QRILC	MBQN	2	RH
DEP	top1	QRILC	No_norm	2	RH
SAM	LFQ	Impseq	max	2	RH
ROTS	LFQ	MinDet	max	2	RH
SAM	LFQ	bpca	max	2	RH
MSstats	all	FALSE	equalizeMedians	2	RH
ROTS	dlfq	No_MVI	div.median	2	RH
limma	top1	bpca	Rlr	2	RH
DEP	LFQ	missForest	max	2	RH
proDA	top3	SeqKNN	Rlr	2	RH
DEP	LFQ	GMS	max	2	RH
ROTS	dlfq	mice	MBQN	2	RH
DEP	dlfq	zero	center.mean	2	RH
ROTS	top1	MinProb	center.mean	2	RH
ROTS	top1	missForest	center.mean	2	RH
proDA	top1	MinProb	center.mean	2	RH
limma	LFQ	bpca	sum	2	RH
limma	top3	No_MVI	center.mean	2	RH
DEP	top1	missForest	quantiles	2	RH
DEP	dlfq	Impseqrob	TIC	2	RH
DEP	LFQ	MLE	max	2	RH
DEP	LFQ	MLE	center.mean	2	RH
ttest	dlfq	mice	No_norm	2	RH
DEP	LFQ	knn	max	2	RH
ROTS	LFQ	knn	div.mean	2	RH
limma	dlfq	MinDet	TIC	2	RH
ROTS	dlfq	bpca	MBQN	2	RH
DEP	LFQ	MLE	sum	2	RH
DEP	LFQ	No_MVI	max	2	RH
DEP	LFQ	mice	max	2	RH
limma	dlfq	Impseqrob	TIC	2	RH
limma	dlfq	MLE	max	2	RH
ROTS	LFQ	GMS	div.mean	2	RH
proDA	top1	MinProb	center.median	2	RH
limma	dlfq	MinProb	TIC	2	RH
ROTS	top1	QRILC	quantiles	2	RH
DEP	dlfq	MLE	quantiles	2	RH
DEP	dlfq	knn	center.mean	2	RH
ttest	dlfq	zero	No_norm	2	RH
ROTS	top3	min	MBQN	2	RH
limma	dlfq	min	quantiles.robust	2	RH
ROTS	top1	QRILC	center.mean	2	RH
limma	LFQ	mice	quantiles.robust	2	RH
limma	top3	No_MVI	quantiles	2	RH
limma	top1	bpca	lossf	2	RH
ROTS	top1	Impseqrob	No_norm	2	RH
limma	dlfq	MLE	sum	2	RH
limma	top3	knn	Rlr	2	RH
ROTS	top3	No_MVI	Rlr	2	RH
DEP	top1	missForest	center.median	2	RH
proDA	top3	knn	center.median	2	RH
SAM	LFQ	MLE	sum	2	RH
ROTS	top3	missForest	quantiles.robust	2	RH
proDA	top3	knn	center.mean	2	RH
limma	LFQ	SeqKNN	quantiles.robust	2	RH
limma	top1	nbavg	No_norm	2	RH
limma	LFQ	MinDet	sum	2	RH
DEP	LFQ	MinProb	max	2	RH
ROTS	LFQ	missForest	div.mean	2	RH
ROTS	LFQ	SeqKNN	div.mean	2	RH
limma	LFQ	QRILC	sum	2	RH
MSstats	top3	FALSE	FALSE	2	RH
limma	LFQ	SeqKNN	sum	2	RH
SAM	LFQ	bpca	lossf	2	RH
ROTS	top1	missForest	quantiles	2	RH
limma	LFQ	MinProb	sum	2	RH
SAM	LFQ	nbavg	lossf	2	RH
SAM	dlfq	MLE	sum	2	RH
DEP	top1	MinDet	center.mean	2	RH
DEP	dlfq	zero	quantiles.robust	2	RH
DEP	LFQ	MinDet	max	2	RH
SAM	LFQ	zero	max	2	RH
limma	top3	knn	lossf	2	RH
SAM	top3	MinDet	quantiles	2	RH
limma	top1	mice	No_norm	2	RH
SAM	LFQ	Impseq	lossf	2	RH
proDA	top1	missForest	center.median	2	RH
limma	dlfq	QRILC	TIC	2	RH
limma	LFQ	GMS	sum	2	RH
proDA	top3	mice	Rlr	2	RH
MSstats	all	FALSE	quantile	2	RH
limma	top3	zero	max	2	RH
ROTS	top3	knn	TIC	2	RH
limma	top1	min	No_norm	2	RH
proDA	top3	nbavg	lossf	2	RH
ROTS	dlfq	Impseq	MBQN	2	RH
limma	dlfq	nbavg	TIC	2	RH
SAM	LFQ	MLE	max	2	RH
limma	LFQ	mice	sum	2	RH
proDA	top1	missForest	No_norm	2	RH
SAM	dlfq	MLE	max	2	RH
DEP	top1	MinDet	center.median	2	RH
limma	LFQ	nbavg	sum	2	RH
limma	top1	min	quantiles	2	RH
SAM	LFQ	min	max	2	RH
limma	top1	QRILC	center.mean	2	RH
ROTS	top1	nbavg	quantiles	2	RH
ROTS	dlfq	missForest	MBQN	2	RH
ROTS	top1	MinProb	quantiles	2	RH
DEP	top1	missForest	center.mean	2	RH
ROTS	top3	MinDet	MBQN	2	RH
SAM	top3	MinProb	quantiles	2	RH
SAM	LFQ	nbavg	Rlr	2	RH
limma	LFQ	missForest	sum	2	RH
DEP	top1	MinProb	center.mean	2	RH
limma	LFQ	knn	sum	2	RH
SAM	dlfq	min	lossf	2	RH
limma	LFQ	No_MVI	sum	2	RH
ROTS	LFQ	No_MVI	div.median	2	RH
ROTS	top1	MinProb	center.median	2	RH
DEP	top1	mice	No_norm	2	RH
DEP	top3	Impseqrob	quantiles	2	RH
SAM	top3	MinProb	No_norm	2	RH
ROTS	top1	QRILC	center.median	2	RH
DEP	LFQ	bpca	sum	2	RH
DEP	top3	knn	lossf	2	RH
DEP	dlfq	MLE	max	2	RH
SAM	dlfq	min	Rlr	2	RH
ROTS	LFQ	No_MVI	div.mean	2	RH
DEP	top1	MinProb	center.median	2	RH
SAM	dlfq	QRILC	quantiles	2	RH
limma	top1	SeqKNN	center.mean	2	RH
ROTS	top1	SeqKNN	Rlr	2	RH
ttest	LFQ	MLE	No_norm	2	RH
SAM	LFQ	No_MVI	max	2	RH
DEP	top3	Impseqrob	center.median	2	RH
SAM	LFQ	SeqKNN	max	2	RH
DEP	dlfq	MLE	center.mean	2	RH
DEP	LFQ	zero	max	2	RH
SAM	top3	Impseq	quantiles	2	RH
limma	dlfq	missForest	TIC	2	RH
SAM	LFQ	GMS	max	2	RH
limma	LFQ	nbavg	quantiles.robust	2	RH
ROTS	dlfq	GMS	MBQN	2	RH
SAM	dlfq	zero	lossf	2	RH
limma	top1	zero	No_norm	2	RH
SAM	LFQ	mice	lossf	2	RH
proDA	top3	zero	lossf	2	RH
DEP	top3	zero	lossf	2	RH
SAM	LFQ	zero	lossf	2	RH
SAM	dlfq	zero	Rlr	3	RL
ROTS	dlfq	MLE	div.median	3	RL
DEP	dlfq	min	quantiles.robust	3	RL
SAM	LFQ	mice	max	3	RL
DEP	dlfq	MinDet	TIC	3	RL
proDA	top3	zero	Rlr	3	RL
ROTS	dlfq	zero	quantiles.robust	3	RL
SAM	top3	Impseq	No_norm	3	RL
ROTS	LFQ	knn	div.median	3	RL
proDA	LFQ	MLE	TIC	3	RL
DEP	top1	MinDet	quantiles	3	RL
limma	top1	QRILC	center.median	3	RL
limma	top1	QRILC	quantiles	3	RL
SAM	LFQ	min	lossf	3	RL
ROTS	top3	No_MVI	lossf	3	RL
limma	dlfq	zero	quantiles.robust	3	RL
DEP	top1	nbavg	No_norm	3	RL
proDA	top1	bpca	Rlr	3	RL
ROTS	dlfq	SeqKNN	MBQN	3	RL
DEP	top3	zero	Rlr	3	RL
ROTS	top3	MinDet	div.median	3	RL
DEP	dlfq	mice	TIC	3	RL
ROTS	top1	MinDet	Rlr	3	RL
limma	dlfq	mice	TIC	3	RL
SAM	LFQ	missForest	lossf	3	RL
DEP	top1	MinProb	quantiles	3	RL
SAM	top3	MinProb	center.median	3	RL
ROTS	top1	knn	No_norm	3	RL
ttest	dlfq	MLE	No_norm	3	RL
DEP	top3	Impseqrob	center.mean	3	RL
DEP	top3	knn	Rlr	3	RL
SAM	dlfq	QRILC	lossf	3	RL
limma	dlfq	bpca	sum	3	RL
DEP	LFQ	mice	quantiles.robust	3	RL
DEP	LFQ	MinDet	sum	3	RL
DEP	dlfq	MLE	sum	3	RL
ROTS	top1	SeqKNN	lossf	3	RL
proDA	top1	QRILC	No_norm	3	RL
ROTS	top1	missForest	center.median	3	RL
DEP	LFQ	QRILC	sum	3	RL
limma	top1	SeqKNN	center.median	3	RL
proDA	top1	bpca	lossf	3	RL
DEP	dlfq	QRILC	TIC	3	RL
ROTS	top1	nbavg	center.mean	3	RL
limma	top1	SeqKNN	quantiles	3	RL
SAM	dlfq	QRILC	Rlr	3	RL
proDA	dlfq	zero	TIC	3	RL
DEP	LFQ	MinProb	sum	3	RL
SAM	top3	MinDet	center.median	3	RL
SAM	top3	Impseq	center.median	3	RL
ttest	top3	MinDet	No_norm	3	RL
SAM	LFQ	knn	max	3	RL
DEP	dlfq	MLE	center.median	3	RL
ROTS	top3	MinDet	div.mean	3	RL
ROTS	top1	Impseqrob	center.mean	3	RL
ROTS	dlfq	Impseqrob	MBQN	3	RL
SAM	dlfq	MinProb	lossf	3	RL
SAM	LFQ	Impseq	Rlr	3	RL
DEP	dlfq	zero	lossf	3	RL
DEP	LFQ	SeqKNN	sum	3	RL
proDA	top1	missForest	center.mean	3	RL
limma	top3	Impseqrob	Rlr	3	RL
SAM	LFQ	GMS	lossf	3	RL
ROTS	top3	SeqKNN	quantiles.robust	3	RL
SAM	LFQ	QRILC	Rlr	3	RL
SAM	LFQ	bpca	Rlr	3	RL
limma	top3	nbavg	max	3	RL
limma	top3	min	max	3	RL
SAM	LFQ	MinDet	lossf	3	RL
ROTS	top1	MinDet	lossf	3	RL
limma	dlfq	No_MVI	TIC	3	RL
DEP	LFQ	GMS	sum	3	RL
DEP	dlfq	missForest	TIC	3	RL
ROTS	LFQ	missForest	div.median	3	RL
limma	LFQ	min	sum	3	RL
SAM	LFQ	Impseqrob	lossf	3	RL
DEP	LFQ	mice	sum	3	RL
limma	LFQ	zero	sum	3	RL
DEP	top3	nbavg	max	3	RL
limma	LFQ	nbavg	div.median	3	RL
ROTS	top1	MinProb	Rlr	3	RL
ROTS	dlfq	knn	MBQN	3	RL
DEP	top3	MLE	No_norm	3	RL
ROTS	top3	Impseq	max	3	RL
SAM	LFQ	Impseqrob	Rlr	3	RL
ROTS	LFQ	SeqKNN	div.median	3	RL
SAM	top3	MinDet	center.mean	3	RL
SAM	dlfq	Impseq	lossf	3	RL
SAM	LFQ	Impseqrob	max	3	RL
DEP	LFQ	nbavg	sum	3	RL
ROTS	top1	MinProb	lossf	3	RL
DEP	top1	bpca	Rlr	3	RL
limma	top1	knn	No_norm	3	RL
ROTS	top3	QRILC	div.median	3	RL
ROTS	top1	bpca	Rlr	3	RL
DEP	LFQ	No_MVI	sum	3	RL
DEP	LFQ	knn	sum	3	RL
proDA	top3	No_MVI	center.mean	3	RL
DEP	LFQ	missForest	sum	3	RL
DEP	top3	min	max	3	RL
SAM	top3	MinProb	center.mean	3	RL
proDA	top3	No_MVI	center.median	3	RL
SAM	LFQ	mice	Rlr	3	RL
limma	dlfq	knn	TIC	3	RL
ROTS	top1	nbavg	center.median	3	RL
SAM	dlfq	nbavg	Rlr	3	RL
proDA	top3	Impseqrob	center.mean	3	RL
DEP	LFQ	nbavg	div.median	3	RL
DEP	top1	bpca	lossf	3	RL
proDA	top3	Impseqrob	center.median	3	RL
DEP	top3	zero	No_norm	3	RL
SAM	LFQ	min	Rlr	3	RL
DEP	dlfq	Impseq	div.mean	3	RL
ROTS	top3	QRILC	div.mean	3	RL
limma	dlfq	SeqKNN	sum	3	RL
ROTS	top3	MinProb	MBQN	3	RL
limma	dlfq	SeqKNN	TIC	3	RL
SAM	dlfq	MinDet	lossf	3	RL
SAM	dlfq	bpca	lossf	3	RL
SAM	dlfq	nbavg	quantiles	3	RL
SAM	LFQ	QRILC	lossf	3	RL
limma	top3	Impseq	TIC	3	RL
limma	dlfq	zero	TIC	3	RL
ROTS	dlfq	MinProb	MBQN	3	RL
limma	LFQ	MLE	TIC	3	RL
SAM	LFQ	MinDet	max	3	RL
SAM	LFQ	MinDet	Rlr	3	RL
DEP	dlfq	SeqKNN	TIC	3	RL
SAM	LFQ	GMS	Rlr	3	RL
SAM	dlfq	GMS	max	3	RL
limma	dlfq	MinDet	sum	3	RL
limma	dlfq	GMS	sum	3	RL
limma	dlfq	Impseq	div.mean	3	RL
limma	LFQ	QRILC	div.median	3	RL
limma	dlfq	min	TIC	3	RL
limma	top1	Impseqrob	No_norm	3	RL
limma	dlfq	QRILC	sum	3	RL
limma	dlfq	nbavg	sum	3	RL
limma	dlfq	MinProb	sum	3	RL
DEP	dlfq	MinProb	TIC	3	RL
ROTS	dlfq	MinDet	MBQN	3	RL
limma	top3	Impseqrob	lossf	3	RL
SAM	dlfq	MinDet	quantiles	3	RL
SAM	dlfq	nbavg	lossf	3	RL
SAM	LFQ	knn	lossf	3	RL
limma	top1	mice	center.median	3	RL
ttest	top3	MinProb	No_norm	3	RL
limma	dlfq	mice	sum	3	RL
SAM	dlfq	MinProb	Rlr	3	RL
ROTS	top3	MinProb	div.median	3	RL
ROTS	top3	bpca	max	3	RL
SAM	dlfq	MinDet	Rlr	3	RL
limma	LFQ	knn	quantiles.robust	3	RL
ROTS	top3	mice	div.median	3	RL
DEP	dlfq	zero	sum	3	RL
limma	top1	mice	quantiles	3	RL
ttest	top3	min	No_norm	3	RL
limma	dlfq	No_MVI	sum	3	RL
SAM	dlfq	MinProb	quantiles	3	RL
limma	LFQ	MinProb	div.median	3	RL
limma	LFQ	MinDet	div.median	3	RL
ROTS	top1	bpca	lossf	3	RL
DEP	LFQ	nbavg	quantiles.robust	3	RL
ROTS	top3	mice	quantiles.robust	3	RL
SAM	LFQ	MinProb	max	3	RL
limma	dlfq	missForest	sum	3	RL
DEP	top1	min	No_norm	3	RL
DEP	dlfq	bpca	sum	3	RL
limma	top1	MinDet	Rlr	3	RL
ROTS	dlfq	QRILC	MBQN	3	RL
ROTS	top1	Impseqrob	quantiles	3	RL
limma	top1	nbavg	center.mean	3	RL
SAM	dlfq	mice	quantiles	3	RL
limma	top1	min	center.mean	3	RL
limma	top3	Impseq	max	3	RL
SAM	LFQ	SeqKNN	lossf	3	RL
ttest	LFQ	MinDet	lossf	3	RL
SAM	top3	SeqKNN	quantiles	3	RL
limma	top1	knn	center.mean	3	RL
limma	LFQ	bpca	div.median	3	RL
SAM	dlfq	Impseq	quantiles	3	RL
SAM	LFQ	zero	Rlr	3	RL
DEP	top3	No_MVI	center.median	3	RL
ROTS	LFQ	min	MBQN	3	RL
proDA	top1	SeqKNN	No_norm	3	RL
SAM	top3	bpca	quantiles	3	RL
DEP	LFQ	MLE	TIC	3	RL
limma	dlfq	knn	sum	3	RL
DEP	top1	min	quantiles	3	RL
limma	top1	nbavg	center.median	3	RL
DEP	LFQ	zero	sum	3	RL
SAM	LFQ	MinProb	lossf	3	RL
ROTS	top3	MinProb	div.mean	3	RL
limma	LFQ	Impseq	div.median	3	RL
ROTS	top3	Impseq	div.median	3	RL
limma	top1	MinProb	Rlr	3	RL
DEP	LFQ	min	sum	3	RL
ROTS	top1	nbavg	lossf	3	RL
DEP	top1	QRILC	center.mean	3	RL
ttest	LFQ	min	lossf	3	RL
limma	top1	mice	center.mean	3	RL
DEP	dlfq	min	TIC	3	RL
SAM	LFQ	missForest	max	3	RL
proDA	dlfq	zero	div.mean	3	RL
limma	top3	MLE	No_norm	3	RL
ttest	LFQ	bpca	lossf	3	RL
limma	top1	MinDet	lossf	3	RL
limma	dlfq	zero	sum	3	RL
DEP	top1	knn	No_norm	3	RL
ROTS	top3	MinDet	quantiles.robust	3	RL
ttest	LFQ	Impseq	lossf	3	RL
limma	LFQ	mice	div.median	3	RL
DEP	top1	SeqKNN	center.mean	3	RL
limma	top1	min	center.median	3	RL
DEP	dlfq	bpca	div.mean	3	RL
ROTS	top1	nbavg	Rlr	3	RL
limma	LFQ	bpca	div.mean	3	RL
SAM	top3	bpca	No_norm	3	RL
SAM	dlfq	bpca	quantiles	3	RL
ROTS	LFQ	GMS	sum	3	RL
limma	dlfq	min	sum	3	RL
SAM	dlfq	zero	quantiles	3	RL
SAM	LFQ	missForest	Rlr	3	RL
ROTS	LFQ	mice	MBQN	3	RL
SAM	top3	bpca	center.median	3	RL
ROTS	top3	MinProb	quantiles.robust	3	RL
SAM	dlfq	Impseq	Rlr	3	RL
ROTS	top3	mice	div.mean	3	RL
proDA	top3	MLE	No_norm	3	RL
limma	LFQ	bpca	vsn	3	RL
DEP	top3	No_MVI	center.mean	3	RL
SAM	dlfq	QRILC	center.median	3	RL
ROTS	LFQ	GMS	MBQN	3	RL
SAM	LFQ	zero	vsn	3	RL
limma	LFQ	nbavg	div.mean	3	RL
limma	top1	knn	center.median	3	RL
ttest	LFQ	MinProb	lossf	3	RL
SAM	dlfq	bpca	max	3	RL
ROTS	top1	QRILC	lossf	3	RL
proDA	LFQ	nbavg	div.median	3	RL
SAM	dlfq	bpca	Rlr	3	RL
ROTS	LFQ	bpca	sum	3	RL
limma	top1	nbavg	quantiles	3	RL
DEP	dlfq	No_MVI	quantiles.robust	3	RL
limma	LFQ	Impseq	vsn	3	RL
SAM	dlfq	Impseqrob	max	3	RL
ROTS	top3	Impseq	div.mean	3	RL
limma	LFQ	Impseq	div.mean	3	RL
DEP	top3	Impseqrob	Rlr	3	RL
DEP	dlfq	SeqKNN	sum	3	RL
proDA	top3	knn	lossf	3	RL
ttest	LFQ	nbavg	lossf	3	RL
limma	top1	missForest	Rlr	3	RL
SAM	dlfq	Impseq	max	3	RL
limma	top1	MinProb	lossf	3	RL
ROTS	top1	knn	center.mean	3	RL
SAM	dlfq	nbavg	center.median	3	RL
ttest	LFQ	MinDet	Rlr	3	RL
DEP	top3	Impseq	TIC	3	RL
ROTS	top1	QRILC	Rlr	3	RL
DEP	dlfq	No_MVI	TIC	3	RL
MSstats	top3	FALSE	quantile	3	RL
proDA	top3	knn	Rlr	3	RL
DEP	dlfq	nbavg	div.mean	3	RL
DEP	LFQ	nbavg	div.mean	3	RL
limma	top1	zero	quantiles	3	RL
SAM	top3	min	quantiles	3	RL
SAM	top3	MinDet	No_norm	3	RL
proDA	LFQ	zero	div.median	3	RL
DEP	top1	SeqKNN	center.median	3	RL
proDA	top1	QRILC	center.mean	3	RL
ROTS	dlfq	MLE	quantiles.robust	3	RL
SAM	LFQ	SeqKNN	Rlr	3	RL
limma	dlfq	nbavg	div.mean	3	RL
DEP	dlfq	MinDet	sum	3	RL
DEP	dlfq	bpca	TIC	3	RL
ROTS	LFQ	missForest	sum	3	RL
DEP	dlfq	GMS	sum	3	RL
DEP	dlfq	QRILC	sum	3	RL
DEP	top3	Impseq	max	3	RL
DEP	dlfq	nbavg	sum	3	RL
SAM	dlfq	missForest	lossf	3	RL
SAM	dlfq	GMS	lossf	3	RL
DEP	dlfq	MinProb	sum	3	RL
DEP	top1	QRILC	center.median	3	RL
SAM	LFQ	No_MVI	lossf	3	RL
DEP	top1	QRILC	quantiles	3	RL
SAM	top3	Impseq	center.mean	3	RL
DEP	LFQ	No_MVI	quantiles.robust	3	RL
ROTS	dlfq	No_MVI	MBQN	3	RL
SAM	top3	missForest	quantiles	3	RL
SAM	dlfq	missForest	max	3	RL
proDA	LFQ	QRILC	div.median	3	RL
limma	LFQ	QRILC	div.mean	3	RL
limma	LFQ	missForest	vsn	3	RL
ROTS	top1	min	No_norm	3	RL
DEP	dlfq	No_MVI	sum	3	RL
DEP	top1	SeqKNN	quantiles	3	RL
limma	top1	missForest	lossf	3	RL
DEP	dlfq	mice	sum	3	RL
DEP	top1	Impseqrob	No_norm	3	RL
proDA	top1	QRILC	center.median	3	RL
SAM	top3	mice	center.mean	3	RL
SAM	LFQ	MinProb	Rlr	3	RL
SAM	top3	mice	center.median	3	RL
limma	dlfq	bpca	div.mean	3	RL
SAM	top3	bpca	center.mean	3	RL
limma	LFQ	MinDet	div.mean	3	RL
ttest	LFQ	MinProb	Rlr	3	RL
SAM	LFQ	bpca	sum	3	RL
limma	LFQ	MinProb	div.mean	3	RL
DEP	LFQ	zero	center.mean	3	RL
SAM	top3	SeqKNN	No_norm	3	RL
SAM	top3	nbavg	No_norm	3	RL
proDA	dlfq	Impseq	TIC	3	RL
DEP	LFQ	knn	quantiles.robust	3	RL
ROTS	LFQ	MinDet	MBQN	3	RL
ROTS	LFQ	QRILC	MBQN	3	RL
limma	LFQ	MinDet	vsn	3	RL
ROTS	LFQ	Impseqrob	MBQN	3	RL
DEP	dlfq	zero	quantiles	3	RL
DEP	dlfq	missForest	sum	3	RL
SAM	dlfq	MinProb	max	3	RL
limma	LFQ	Impseqrob	vsn	3	RL
limma	top3	bpca	max	3	RL
SAM	top3	missForest	center.median	3	RL
limma	LFQ	MinProb	vsn	3	RL
SAM	dlfq	min	quantiles	3	RL
SAM	LFQ	knn	Rlr	3	RL
ROTS	top3	Impseqrob	max	3	RL
SAM	dlfq	MinProb	center.median	3	RL
limma	LFQ	min	div.median	3	RL
SAM	top3	QRILC	No_norm	3	RL
proDA	LFQ	MinDet	div.median	3	RL
DEP	top3	No_MVI	quantiles	3	RL
limma	LFQ	mice	div.mean	3	RL
ttest	LFQ	Impseq	Rlr	3	RL
proDA	top1	min	No_norm	3	RL
DEP	dlfq	knn	sum	3	RL
SAM	top3	QRILC	quantiles	3	RL
limma	top3	MinDet	TIC	3	RL
ROTS	top3	SeqKNN	max	3	RL
SAM	dlfq	MinDet	max	3	RL
SAM	dlfq	missForest	quantiles	3	RL
limma	LFQ	GMS	vsn	3	RL
ROTS	top1	Impseqrob	center.median	3	RL
SAM	dlfq	SeqKNN	max	3	RL
MSstats	top3	FALSE	equalizeMedians	3	RL
ttest	LFQ	min	Rlr	3	RL
proDA	LFQ	MinProb	div.median	3	RL
limma	LFQ	QRILC	vsn	3	RL
SAM	top3	mice	No_norm	3	RL
SAM	LFQ	nbavg	quantiles	3	RL
ttest	LFQ	bpca	Rlr	3	RL
SAM	dlfq	nbavg	center.mean	3	RL
DEP	top3	zero	center.mean	3	RL
DEP	dlfq	Impseq	div.median	3	RL
SAM	dlfq	knn	max	3	RL
proDA	dlfq	MinDet	TIC	3	RL
limma	top3	MinProb	TIC	3	RL
ROTS	top1	knn	center.median	3	RL
DEP	LFQ	bpca	div.median	3	RL
ROTS	LFQ	MinProb	MBQN	3	RL
SAM	dlfq	missForest	Rlr	3	RL
SAM	dlfq	GMS	Rlr	3	RL
proDA	dlfq	bpca	TIC	3	RL
ROTS	top1	zero	No_norm	3	RL
ROTS	LFQ	zero	MBQN	3	RL
limma	top3	SeqKNN	max	3	RL
proDA	dlfq	MinProb	TIC	3	RL
limma	LFQ	Impseqrob	div.median	3	RL
DEP	top3	Impseqrob	lossf	3	RL
DEP	dlfq	min	sum	3	RL
DEP	LFQ	Impseq	div.median	3	RL
limma	LFQ	zero	div.median	3	RL
ttest	LFQ	QRILC	lossf	3	RL
limma	LFQ	SeqKNN	vsn	3	RL
SAM	dlfq	knn	lossf	3	RL
DEP	LFQ	bpca	vsn	3	RL
ttest	LFQ	nbavg	Rlr	3	RL
SAM	dlfq	Impseqrob	lossf	3	RL
DEP	top3	bpca	max	3	RL
SAM	dlfq	Impseqrob	quantiles	3	RL
SAM	dlfq	No_MVI	max	3	RL
proDA	dlfq	Impseq	div.mean	3	RL
proDA	dlfq	QRILC	TIC	3	RL
DEP	LFQ	min	div.median	3	RL
SAM	top3	QRILC	center.median	3	RL
SAM	top3	nbavg	quantiles	3	RL
ROTS	dlfq	GMS	sum	3	RL
limma	LFQ	nbavg	vsn	3	RL
SAM	dlfq	GMS	quantiles	3	RL
SAM	dlfq	mice	max	3	RL
ROTS	top1	mice	Rlr	3	RL
limma	dlfq	Impseq	div.median	3	RL
ROTS	top3	MLE	center.mean	3	RL
ROTS	top3	bpca	div.median	3	RL
SAM	LFQ	No_MVI	Rlr	3	RL
proDA	LFQ	min	div.median	3	RL
ROTS	top1	missForest	lossf	3	RL
SAM	top3	SeqKNN	center.mean	3	RL
DEP	LFQ	Impseq	vsn	3	RL
ROTS	LFQ	knn	MBQN	3	RL
ROTS	top3	min	quantiles.robust	3	RL
proDA	dlfq	nbavg	TIC	3	RL
ROTS	dlfq	bpca	sum	3	RL
proDA	top1	MinDet	lossf	3	RL
ttest	LFQ	missForest	lossf	3	RL
ROTS	top3	QRILC	quantiles.robust	3	RL
ROTS	top1	knn	quantiles	3	RL
SAM	dlfq	QRILC	max	3	RL
DEP	top1	knn	center.mean	3	RL
limma	LFQ	GMS	div.median	3	RL
limma	LFQ	No_MVI	quantiles.robust	3	RL
proDA	top1	MinDet	Rlr	3	RL
SAM	LFQ	nbavg	sum	3	RL
DEP	top1	mice	center.median	3	RL
ROTS	LFQ	SeqKNN	MBQN	3	RL
limma	top3	No_MVI	Rlr	3	RL
SAM	dlfq	knn	quantiles	3	RL
limma	top1	knn	quantiles	3	RL
SAM	dlfq	bpca	sum	3	RL
SAM	top3	nbavg	center.median	3	RL
proDA	LFQ	nbavg	div.mean	3	RL
DEP	top1	mice	quantiles	3	RL
DEP	top3	MinDet	TIC	3	RL
SAM	dlfq	mice	lossf	3	RL
[truncated: 4,286 more rows]

## Sheet: FG_TMT
supp3. Tab13 FG_TMT workflows and their performance levels							supp3. Tab14 FG_TMT workflow performance level classification performances with CatBoost under 10-fold cv results
DEA	expression_type	MVI	Normalization	label	class			Accuracy	F1	Recall	Precision	MCC
limma	abd	SeqKNN	No_norm	1	H		fold1	0.970339	0.966995	0.971049	0.963555	0.952665
limma	ratio	GMS	No_norm	1	H		fold2	0.949153	0.945907	0.944093	0.949367	0.92264
limma	ratio	GMS	center.median	1	H		fold3	0.96822	0.96941	0.970115	0.969093	0.951895
limma	abd	GMS	No_norm	1	H		fold4	0.957627	0.949576	0.94105	0.959505	0.934196
limma	abd	Impseqrob	No_norm	1	H		fold5	0.951271	0.937874	0.931732	0.944951	0.926646
limma	abd	bpca	No_norm	1	H		fold6	0.970339	0.961377	0.969032	0.955647	0.952345
limma	ratio	SeqKNN	No_norm	1	H		fold7	0.970339	0.97426	0.973058	0.975611	0.955569
limma	ratio	SeqKNN	center.median	1	H		fold8	0.957627	0.9587	0.959144	0.958266	0.934137
limma	abd	Impseq	No_norm	1	H		fold9	0.961864	0.957241	0.952997	0.962438	0.939417
limma	ratio	Impseq	No_norm	1	H		fold10	0.96822	0.960221	0.962071	0.95851	0.950644
limma	ratio	bpca	No_norm	1	H		mean	0.9625	0.958156	0.957434	0.959694	0.942015
limma	ratio	Impseq	center.median	1	H		std	0.0077584	0.010559	0.0136964	0.00841427	0.011478
limma	ratio	bpca	center.median	1	H
proDA	abd	SeqKNN	No_norm	1	H
proDA	abd	Impseqrob	No_norm	1	H		supp3. Tab15 Feature importance of FG_TMT workflows
proDA	abd	bpca	No_norm	1	H		Feature	FeatureImportance
proDA	abd	GMS	No_norm	1	H		norm	38.3144
limma	abd	missForest	No_norm	1	H		DEA	28.4582
proDA	abd	Impseq	No_norm	1	H		exp_ty	23.736
limma	ratio	mice	No_norm	1	H		MVI	9.4914
limma	ratio	Impseqrob	No_norm	1	H
limma	ratio	Impseqrob	center.median	1	H
limma	ratio	mice	center.median	1	H
limma	ratio	missForest	No_norm	1	H
proDA	abd	missForest	No_norm	1	H
limma	ratio	missForest	center.median	1	H
proDA	abd	No_MVI	No_norm	1	H
limma	ratio	knn	No_norm	1	H
limma	ratio	knn	center.median	1	H
proDA	abd	MLE	No_norm	1	H
proDA	abd	zero	No_norm	1	H
limma	ratio	No_MVI	No_norm	1	H
limma	abd	No_MVI	No_norm	1	H
limma	ratio	No_MVI	center.median	1	H
proDA	abd	mice	No_norm	1	H
limma	ratio	zero	center.median	1	H
limma	ratio	zero	No_norm	1	H
limma	abd	mice	No_norm	1	H
limma	abd	knn	No_norm	1	H
limma	ratio	QRILC	No_norm	1	H
limma	ratio	MinProb	No_norm	1	H
limma	abd	MLE	No_norm	1	H
proDA	abd	knn	No_norm	1	H
limma	ratio	MinProb	center.median	1	H
limma	ratio	QRILC	center.median	1	H
limma	abd	QRILC	No_norm	1	H
limma	ratio	MLE	No_norm	1	H
limma	ratio	MLE	center.median	1	H
limma	ratio	MinDet	No_norm	1	H
limma	ratio	MinDet	center.median	1	H
limma	abd	MinProb	No_norm	1	H
limma	abd	MinDet	No_norm	1	H
proDA	abd	QRILC	No_norm	1	H
limma	abd	nbavg	No_norm	1	H
limma	ratio	nbavg	No_norm	1	H
limma	ratio	nbavg	center.median	1	H
limma	abd	min	No_norm	1	H
proDA	abd	MinProb	No_norm	1	H
proDA	abd	MinDet	No_norm	1	H
limma	ratio	min	No_norm	1	H
limma	ratio	min	center.median	1	H
proDA	abd	nbavg	No_norm	1	H
limma	abd	zero	No_norm	1	H
proDA	abd	min	No_norm	1	H
proDA	phi	Impseqrob	No_norm	1	H
proDA	phi	bpca	No_norm	1	H
proDA	phi	Impseq	No_norm	1	H
proDA	phi	GMS	No_norm	1	H
proDA	phi	SeqKNN	No_norm	1	H
proDA	phi	missForest	No_norm	1	H
ROTS	abd	knn	No_norm	1	H
proDA	phi	mice	No_norm	1	H
proDA	phi	No_MVI	No_norm	1	H
proDA	phi	zero	No_norm	1	H
proDA	phi	QRILC	No_norm	1	H
proDA	phi	MLE	No_norm	1	H
proDA	phi	knn	No_norm	1	H
ROTS	abd	MinDet	No_norm	1	H
proDA	phi	MinProb	No_norm	1	H
ROTS	abd	MinProb	No_norm	1	H
proDA	phi	MinDet	No_norm	1	H
ROTS	abd	QRILC	No_norm	1	H
proDA	phi	nbavg	No_norm	1	H
proDA	phi	min	No_norm	1	H
DEP	phi	No_MVI	No_norm	1	H
DEP	phi	zero	No_norm	1	H
DEP	phi	MLE	No_norm	1	H
DEP	phi	Impseq	No_norm	1	H
DEP	phi	bpca	No_norm	1	H
DEP	phi	Impseqrob	No_norm	1	H
DEP	phi	missForest	No_norm	1	H
ROTS	abd	min	No_norm	1	H
DEP	phi	QRILC	No_norm	1	H
ROTS	ratio	min	No_norm	1	H
ROTS	ratio	min	center.median	1	H
limma	abd	SeqKNN	lossf	1	H
proDA	abd	SeqKNN	lossf	1	H
limma	abd	Impseqrob	lossf	1	H
limma	abd	Impseq	lossf	1	H
proDA	abd	Impseqrob	lossf	1	H
limma	abd	bpca	lossf	1	H
proDA	abd	bpca	lossf	1	H
proDA	abd	Impseq	lossf	1	H
proDA	abd	GMS	lossf	1	H
DEP	phi	mice	No_norm	1	H
limma	abd	GMS	lossf	1	H
DEP	phi	knn	No_norm	1	H
DEP	phi	MinProb	No_norm	1	H
DEP	phi	MinDet	No_norm	1	H
limma	abd	missForest	lossf	1	H
DEP	phi	min	No_norm	1	H
proDA	abd	missForest	lossf	1	H
proDA	abd	No_MVI	lossf	1	H
limma	abd	No_MVI	lossf	1	H
ROTS	ratio	zero	No_norm	1	H
ROTS	ratio	zero	center.median	1	H
DEP	phi	nbavg	No_norm	1	H
ROTS	abd	mice	No_norm	1	H
limma	abd	knn	lossf	1	H
proDA	abd	zero	lossf	1	H
proDA	abd	MLE	lossf	1	H
limma	abd	mice	lossf	1	H
limma	abd	QRILC	lossf	1	H
ROTS	abd	MLE	No_norm	1	H
limma	abd	MLE	lossf	1	H
proDA	abd	knn	lossf	1	H
ROTS	ratio	GMS	center.median	1	H
limma	abd	MinProb	lossf	1	H
proDA	abd	mice	lossf	1	H
ROTS	ratio	GMS	No_norm	1	H
limma	abd	MinDet	lossf	1	H
ROTS	abd	No_MVI	No_norm	1	H
proDA	abd	QRILC	lossf	1	H
ROTS	ratio	No_MVI	No_norm	1	H
ROTS	ratio	MLE	No_norm	1	H
ROTS	ratio	SeqKNN	No_norm	1	H
ROTS	abd	GMS	No_norm	1	H
ROTS	ratio	No_MVI	center.median	1	H
ROTS	ratio	mice	No_norm	1	H
ROTS	ratio	MLE	center.median	1	H
proDA	abd	MinProb	lossf	1	H
ROTS	abd	Impseqrob	No_norm	1	H
ROTS	ratio	SeqKNN	center.median	1	H
proDA	abd	MinDet	lossf	1	H
ROTS	ratio	bpca	No_norm	1	H
ROTS	abd	SeqKNN	No_norm	1	H
ROTS	ratio	mice	center.median	1	H
MSstats	MedianPolish	TRUE	FALSE	1	H
MSstats	MedianPolish	FALSE	FALSE	1	H
ROTS	ratio	Impseq	No_norm	1	H
MSstats	msstats	TRUE	FALSE	1	H
ROTS	ratio	missForest	No_norm	1	H
limma	abd	nbavg	lossf	1	H
ROTS	ratio	bpca	center.median	1	H
ROTS	ratio	Impseq	center.median	1	H
ROTS	abd	bpca	No_norm	1	H
ROTS	abd	Impseq	No_norm	1	H
ROTS	ratio	Impseqrob	No_norm	1	H
ROTS	ratio	Impseqrob	center.median	1	H
MSstats	msstats	FALSE	FALSE	1	H
proDA	abd	nbavg	lossf	1	H
ROTS	abd	missForest	No_norm	1	H
limma	abd	min	lossf	1	H
proDA	abd	min	lossf	1	H
ROTS	ratio	missForest	center.median	1	H
ROTS	ratio	knn	No_norm	1	H
ROTS	ratio	knn	center.median	1	H
limma	abd	zero	lossf	1	H
limma	phi	QRILC	No_norm	1	H
ROTS	ratio	QRILC	center.median	1	H
ROTS	abd	zero	No_norm	1	H
ROTS	ratio	QRILC	No_norm	1	H
ROTS	ratio	MinProb	No_norm	1	H
ROTS	ratio	MinProb	center.median	1	H
ROTS	ratio	MinDet	center.median	1	H
ROTS	ratio	MinDet	No_norm	1	H
DEP	phi	GMS	No_norm	1	H
limma	phi	min	No_norm	1	H
limma	phi	knn	No_norm	1	H
limma	phi	zero	No_norm	1	H
limma	phi	MinProb	No_norm	1	H
ROTS	abd	nbavg	No_norm	1	H
limma	phi	MinDet	No_norm	1	H
proDA	phi	Impseqrob	lossf	1	H
proDA	phi	GMS	lossf	1	H
proDA	phi	SeqKNN	lossf	1	H
limma	phi	Impseqrob	lossf	1	H
limma	phi	nbavg	No_norm	1	H
limma	phi	GMS	lossf	1	H
proDA	phi	bpca	lossf	1	H
proDA	phi	Impseq	lossf	1	H
limma	phi	SeqKNN	lossf	1	H
limma	phi	bpca	lossf	1	H
limma	phi	Impseq	lossf	1	H
proDA	phi	missForest	lossf	1	H
proDA	phi	No_MVI	lossf	1	H
proDA	phi	mice	lossf	1	H
limma	phi	missForest	lossf	1	H
proDA	phi	MLE	lossf	1	H
proDA	phi	zero	lossf	1	H
limma	phi	No_MVI	lossf	1	H
proDA	phi	QRILC	lossf	1	H
limma	phi	mice	lossf	1	H
limma	phi	QRILC	lossf	1	H
limma	phi	mice	No_norm	1	H
ROTS	ratio	nbavg	center.median	1	H
proDA	phi	MinProb	lossf	1	H
limma	phi	MLE	lossf	1	H
limma	phi	MinProb	lossf	1	H
ROTS	ratio	nbavg	No_norm	1	H
proDA	phi	MinDet	lossf	1	H
limma	phi	GMS	No_norm	1	H
proDA	phi	knn	lossf	1	H
limma	phi	MinDet	lossf	1	H
limma	phi	knn	lossf	1	H
limma	phi	SeqKNN	No_norm	1	H
limma	phi	Impseqrob	No_norm	1	H
proDA	phi	nbavg	lossf	1	H
limma	phi	missForest	No_norm	1	H
limma	phi	bpca	No_norm	1	H
limma	phi	Impseq	No_norm	1	H
limma	phi	nbavg	lossf	1	H
limma	abd	SeqKNN	Rlr	1	H
proDA	phi	min	lossf	1	H
limma	phi	min	lossf	1	H
MSstats	LogSum	TRUE	FALSE	1	H
MSstats	LogSum	FALSE	FALSE	1	H
limma	abd	Impseqrob	Rlr	1	H
limma	abd	Impseq	Rlr	1	H
limma	abd	GMS	Rlr	1	H
limma	abd	bpca	Rlr	1	H
limma	phi	No_MVI	No_norm	1	H
DEP	ratio	GMS	center.median	1	H
limma	phi	zero	lossf	1	H
DEP	ratio	GMS	No_norm	1	H
limma	abd	missForest	Rlr	1	H
limma	abd	No_MVI	Rlr	2	RH
DEP	ratio	Impseq	center.median	2	RH
DEP	ratio	bpca	center.median	2	RH
proDA	abd	SeqKNN	Rlr	2	RH
DEP	ratio	Impseq	No_norm	2	RH
DEP	ratio	bpca	No_norm	2	RH
proDA	abd	Impseqrob	Rlr	2	RH
proDA	abd	Impseq	Rlr	2	RH
limma	abd	mice	Rlr	2	RH
proDA	abd	GMS	Rlr	2	RH
proDA	abd	bpca	Rlr	2	RH
limma	abd	knn	Rlr	2	RH
proDA	abd	missForest	Rlr	2	RH
DEP	phi	SeqKNN	No_norm	2	RH
DEP	abd	Impseqrob	No_norm	2	RH
limma	abd	QRILC	Rlr	2	RH
proDA	abd	No_MVI	Rlr	2	RH
DEP	abd	bpca	No_norm	2	RH
DEP	ratio	SeqKNN	center.median	2	RH
DEP	abd	Impseq	No_norm	2	RH
limma	abd	MinProb	Rlr	2	RH
limma	abd	MLE	Rlr	2	RH
DEP	abd	SeqKNN	No_norm	2	RH
limma	abd	MinDet	Rlr	2	RH
DEP	ratio	SeqKNN	No_norm	2	RH
proDA	abd	MLE	Rlr	2	RH
proDA	abd	zero	Rlr	2	RH
DEP	abd	GMS	No_norm	2	RH
DEP	ratio	Impseqrob	center.median	2	RH
DEP	ratio	mice	center.median	2	RH
DEP	ratio	No_MVI	center.median	2	RH
DEP	ratio	missForest	center.median	2	RH
DEP	ratio	knn	center.median	2	RH
limma	abd	nbavg	Rlr	2	RH
DEP	ratio	knn	No_norm	2	RH
DEP	ratio	Impseqrob	No_norm	2	RH
DEP	ratio	No_MVI	No_norm	2	RH
DEP	abd	No_MVI	No_norm	2	RH
proDA	abd	mice	Rlr	2	RH
DEP	ratio	mice	No_norm	2	RH
proDA	abd	knn	Rlr	2	RH
limma	abd	min	Rlr	2	RH
DEP	ratio	missForest	No_norm	2	RH
DEP	abd	missForest	No_norm	2	RH
proDA	abd	QRILC	Rlr	2	RH
ROTS	abd	MLE	lossf	2	RH
limma	abd	zero	Rlr	2	RH
proDA	abd	MinProb	Rlr	2	RH
DEP	abd	zero	No_norm	2	RH
DEP	ratio	zero	No_norm	2	RH
proDA	abd	MinDet	Rlr	2	RH
DEP	ratio	zero	center.median	2	RH
DEP	ratio	MLE	No_norm	2	RH
proDA	abd	nbavg	Rlr	2	RH
DEP	abd	mice	No_norm	2	RH
proDA	abd	min	Rlr	2	RH
DEP	abd	knn	No_norm	2	RH
DEP	abd	MLE	No_norm	2	RH
proDA	ratio	GMS	No_norm	2	RH
DEP	ratio	QRILC	No_norm	2	RH
DEP	ratio	QRILC	center.median	2	RH
proDA	ratio	bpca	No_norm	2	RH
proDA	ratio	SeqKNN	No_norm	2	RH
proDA	ratio	Impseq	No_norm	2	RH
DEP	ratio	MinProb	center.median	2	RH
DEP	ratio	MinProb	No_norm	2	RH
ROTS	abd	knn	lossf	2	RH
proDA	ratio	Impseqrob	No_norm	2	RH
proDA	ratio	mice	No_norm	2	RH
DEP	ratio	MLE	center.median	2	RH
proDA	ratio	missForest	No_norm	2	RH
proDA	ratio	knn	No_norm	2	RH
proDA	phi	GMS	Rlr	2	RH
proDA	phi	SeqKNN	Rlr	2	RH
proDA	phi	Impseqrob	Rlr	2	RH
DEP	ratio	MinDet	No_norm	2	RH
DEP	ratio	MinDet	center.median	2	RH
proDA	phi	Impseq	Rlr	2	RH
DEP	abd	QRILC	No_norm	2	RH
proDA	phi	bpca	Rlr	2	RH
limma	phi	GMS	Rlr	2	RH
limma	phi	Impseqrob	Rlr	2	RH
limma	phi	SeqKNN	Rlr	2	RH
proDA	phi	missForest	Rlr	2	RH
limma	phi	Impseq	Rlr	2	RH
proDA	phi	No_MVI	Rlr	2	RH
limma	phi	bpca	Rlr	2	RH
DEP	abd	missForest	Rlr	2	RH
DEP	abd	MinProb	No_norm	2	RH
limma	phi	missForest	Rlr	2	RH
proDA	ratio	MLE	No_norm	2	RH
ROTS	abd	MinProb	lossf	2	RH
proDA	phi	mice	Rlr	2	RH
proDA	phi	MLE	Rlr	2	RH
proDA	ratio	QRILC	No_norm	2	RH
proDA	ratio	No_MVI	No_norm	2	RH
DEP	abd	MinDet	No_norm	2	RH
proDA	phi	zero	Rlr	2	RH
proDA	ratio	No_MVI	center.median	2	RH
proDA	ratio	zero	No_norm	2	RH
proDA	ratio	MinProb	No_norm	2	RH
limma	phi	No_MVI	Rlr	2	RH
proDA	phi	QRILC	Rlr	2	RH
DEP	abd	Impseqrob	Rlr	2	RH
DEP	abd	Impseq	Rlr	2	RH
DEP	abd	GMS	Rlr	2	RH
DEP	abd	bpca	Rlr	2	RH
proDA	phi	MinProb	Rlr	2	RH
limma	phi	QRILC	Rlr	2	RH
DEP	abd	SeqKNN	Rlr	2	RH
proDA	ratio	MinDet	No_norm	2	RH
limma	phi	mice	Rlr	2	RH
limma	phi	MinProb	Rlr	2	RH
ROTS	abd	QRILC	lossf	2	RH
DEP	abd	MLE	Rlr	2	RH
limma	phi	MLE	Rlr	2	RH
DEP	abd	QRILC	Rlr	2	RH
ROTS	abd	MinDet	lossf	2	RH
DEP	abd	mice	Rlr	2	RH
proDA	phi	MinDet	Rlr	2	RH
limma	phi	MinDet	Rlr	2	RH
DEP	abd	No_MVI	Rlr	2	RH
ROTS	abd	min	lossf	2	RH
DEP	abd	MinProb	Rlr	2	RH
limma	phi	nbavg	Rlr	2	RH
ROTS	abd	zero	lossf	2	RH
DEP	abd	min	No_norm	2	RH
limma	phi	min	Rlr	2	RH
proDA	phi	knn	Rlr	2	RH
DEP	abd	MinDet	Rlr	2	RH
DEP	abd	nbavg	No_norm	2	RH
DEP	ratio	min	No_norm	2	RH
limma	phi	knn	Rlr	2	RH
proDA	phi	nbavg	Rlr	2	RH
DEP	ratio	nbavg	center.median	2	RH
DEP	ratio	min	center.median	2	RH
DEP	ratio	nbavg	No_norm	2	RH
proDA	phi	min	Rlr	2	RH
limma	phi	zero	Rlr	2	RH
DEP	abd	knn	Rlr	2	RH
DEP	abd	nbavg	Rlr	2	RH
DEP	abd	min	Rlr	2	RH
proDA	ratio	GMS	center.median	2	RH
proDA	ratio	nbavg	No_norm	2	RH
proDA	ratio	SeqKNN	center.median	2	RH
proDA	ratio	bpca	center.median	2	RH
proDA	ratio	Impseqrob	center.median	2	RH
proDA	ratio	Impseq	center.median	2	RH
proDA	ratio	mice	center.median	2	RH
proDA	ratio	missForest	center.median	2	RH
proDA	ratio	knn	center.median	2	RH
proDA	ratio	min	No_norm	2	RH
ROTS	abd	mice	lossf	2	RH
proDA	ratio	zero	center.median	2	RH
DEP	phi	SeqKNN	Rlr	2	RH
DEP	phi	Impseqrob	Rlr	2	RH
DEP	phi	GMS	Rlr	2	RH
ROTS	abd	Impseqrob	lossf	2	RH
ROTS	abd	missForest	lossf	2	RH
DEP	phi	Impseq	Rlr	2	RH
DEP	phi	bpca	Rlr	2	RH
ROTS	abd	SeqKNN	lossf	2	RH
ROTS	abd	bpca	lossf	2	RH
ROTS	abd	No_MVI	lossf	2	RH
DEP	phi	No_MVI	Rlr	2	RH
DEP	phi	missForest	Rlr	2	RH
ROTS	abd	Impseq	lossf	2	RH
ROTS	abd	GMS	lossf	2	RH
proDA	ratio	QRILC	center.median	2	RH
DEP	phi	mice	Rlr	2	RH
proDA	ratio	MLE	center.median	2	RH
DEP	phi	MLE	Rlr	2	RH
DEP	phi	QRILC	Rlr	2	RH
DEP	phi	MinProb	Rlr	2	RH
proDA	ratio	MinProb	center.median	2	RH
DEP	phi	MinDet	Rlr	2	RH
DEP	phi	knn	Rlr	2	RH
DEP	phi	nbavg	Rlr	2	RH
DEP	phi	min	Rlr	2	RH
proDA	ratio	MinDet	center.median	2	RH
ROTS	abd	nbavg	lossf	2	RH
limma	phi	MLE	No_norm	2	RH
proDA	ratio	nbavg	center.median	2	RH
proDA	ratio	min	center.median	2	RH
ROTS	phi	Impseqrob	lossf	2	RH
ROTS	phi	Impseq	lossf	2	RH
ROTS	phi	bpca	lossf	2	RH
DEP	abd	GMS	lossf	2	RH
ROTS	phi	GMS	lossf	2	RH
DEP	abd	SeqKNN	lossf	2	RH
DEP	abd	bpca	lossf	2	RH
DEP	abd	Impseqrob	lossf	2	RH
DEP	abd	missForest	lossf	2	RH
DEP	abd	Impseq	lossf	2	RH
DEP	abd	zero	lossf	2	RH
DEP	abd	No_MVI	lossf	2	RH
ROTS	phi	missForest	lossf	2	RH
ROTS	phi	SeqKNN	lossf	2	RH
DEP	abd	MLE	lossf	2	RH
DEP	abd	mice	lossf	2	RH
ROTS	phi	No_MVI	No_norm	2	RH
DEP	abd	knn	lossf	2	RH
ROTS	phi	No_MVI	lossf	2	RH
DEP	abd	QRILC	lossf	2	RH
ROTS	phi	QRILC	lossf	2	RH
ROTS	phi	min	lossf	2	RH
ROTS	phi	MLE	lossf	2	RH
DEP	abd	MinProb	lossf	2	RH
DEP	abd	MinDet	lossf	2	RH
MSstats	Median	TRUE	FALSE	2	RH
MSstats	Median	FALSE	FALSE	2	RH
ROTS	phi	MinDet	lossf	2	RH
ROTS	phi	zero	lossf	2	RH
DEP	abd	nbavg	lossf	2	RH
ROTS	phi	mice	lossf	2	RH
ROTS	abd	MLE	Rlr	2	RH
DEP	abd	min	lossf	2	RH
ROTS	phi	MinProb	lossf	2	RH
ROTS	phi	knn	lossf	2	RH
ROTS	phi	nbavg	lossf	2	RH
ROTS	phi	MLE	No_norm	2	RH
ROTS	phi	SeqKNN	No_norm	2	RH
ROTS	phi	missForest	No_norm	2	RH
ROTS	phi	Impseqrob	No_norm	2	RH
ROTS	phi	GMS	No_norm	2	RH
ROTS	phi	bpca	No_norm	2	RH
ROTS	abd	min	Rlr	2	RH
ROTS	phi	mice	No_norm	2	RH
ROTS	phi	knn	No_norm	2	RH
ROTS	phi	Impseq	No_norm	2	RH
ROTS	phi	MinProb	No_norm	2	RH
ROTS	phi	MinDet	No_norm	2	RH
ROTS	phi	min	No_norm	2	RH
ROTS	phi	QRILC	No_norm	2	RH
ROTS	abd	QRILC	Rlr	2	RH
ROTS	abd	MinDet	Rlr	2	RH
DEP	phi	SeqKNN	lossf	2	RH
ROTS	abd	MinProb	Rlr	2	RH
DEP	phi	missForest	lossf	2	RH
DEP	phi	GMS	lossf	2	RH
DEP	phi	Impseqrob	lossf	2	RH
ROTS	abd	zero	Rlr	2	RH
DEP	phi	bpca	lossf	2	RH
DEP	phi	Impseq	lossf	2	RH
DEP	phi	zero	lossf	2	RH
DEP	phi	No_MVI	lossf	2	RH
ROTS	abd	knn	Rlr	2	RH
DEP	phi	mice	lossf	2	RH
DEP	phi	MLE	lossf	2	RH
DEP	phi	MinProb	lossf	2	RH
DEP	phi	QRILC	lossf	2	RH
ROTS	phi	zero	No_norm	2	RH
DEP	phi	knn	lossf	2	RH
DEP	phi	nbavg	lossf	2	RH
DEP	phi	MinDet	lossf	2	RH
DEP	phi	min	lossf	2	RH
ttest	ratio	GMS	No_norm	2	RH
ttest	abd	SeqKNN	No_norm	2	RH
ttest	ratio	GMS	center.median	2	RH
ttest	abd	GMS	No_norm	2	RH
ttest	phi	bpca	No_norm	2	RH
ttest	phi	Impseqrob	No_norm	2	RH
ttest	ratio	SeqKNN	No_norm	2	RH
ttest	phi	Impseq	No_norm	2	RH
ttest	ratio	SeqKNN	center.median	2	RH
ROTS	abd	mice	Rlr	2	RH
ttest	phi	missForest	No_norm	2	RH
ttest	ratio	mice	No_norm	2	RH
ttest	phi	GMS	No_norm	2	RH
ttest	ratio	mice	center.median	2	RH
ROTS	abd	No_MVI	Rlr	2	RH
ttest	phi	SeqKNN	No_norm	2	RH
ttest	phi	QRILC	No_norm	2	RH
ttest	phi	mice	No_norm	2	RH
ttest	phi	No_MVI	No_norm	2	RH
ttest	abd	missForest	No_norm	2	RH
ttest	phi	MLE	No_norm	2	RH
ttest	phi	zero	No_norm	2	RH
ttest	ratio	Impseq	No_norm	2	RH
ttest	ratio	missForest	No_norm	2	RH
ttest	ratio	Impseq	center.median	2	RH
ttest	abd	No_MVI	No_norm	2	RH
ttest	ratio	bpca	No_norm	2	RH
ttest	ratio	No_MVI	No_norm	2	RH
ROTS	abd	Impseqrob	Rlr	2	RH
ttest	ratio	bpca	center.median	2	RH
ttest	ratio	Impseqrob	No_norm	2	RH
ROTS	abd	Impseq	Rlr	2	RH
ROTS	abd	SeqKNN	Rlr	2	RH
ttest	ratio	Impseqrob	center.median	2	RH
ROTS	abd	GMS	Rlr	2	RH
ROTS	abd	bpca	Rlr	2	RH
ttest	phi	knn	No_norm	2	RH
ttest	abd	knn	No_norm	2	RH
ttest	ratio	missForest	center.median	2	RH
ttest	phi	nbavg	No_norm	2	RH
ttest	phi	MinProb	No_norm	2	RH
ttest	ratio	No_MVI	center.median	2	RH
ttest	ratio	zero	No_norm	2	RH
ttest	abd	bpca	No_norm	2	RH
ttest	phi	min	No_norm	2	RH
ttest	abd	MLE	No_norm	2	RH
ttest	abd	mice	No_norm	2	RH
ttest	ratio	MLE	No_norm	2	RH
ttest	abd	Impseqrob	No_norm	2	RH
ttest	ratio	knn	No_norm	2	RH
ttest	abd	zero	No_norm	2	RH
ttest	phi	MinDet	No_norm	2	RH
ttest	abd	Impseq	No_norm	2	RH
ttest	ratio	zero	center.median	2	RH
ttest	ratio	knn	center.median	2	RH
ttest	ratio	MLE	center.median	2	RH
ttest	abd	QRILC	No_norm	2	RH
ROTS	abd	missForest	Rlr	2	RH
ttest	ratio	MinProb	No_norm	2	RH
ttest	ratio	MinProb	center.median	2	RH
ttest	ratio	QRILC	No_norm	2	RH
ttest	ratio	QRILC	center.median	2	RH
ttest	abd	MinProb	No_norm	2	RH
ttest	ratio	nbavg	No_norm	2	RH
ttest	abd	nbavg	No_norm	2	RH
DEP	abd	zero	Rlr	2	RH
ttest	ratio	nbavg	center.median	2	RH
ttest	ratio	MinDet	No_norm	2	RH
ttest	ratio	min	No_norm	2	RH
ttest	abd	min	No_norm	2	RH
ttest	ratio	MinDet	center.median	2	RH
ttest	ratio	min	center.median	2	RH
ttest	abd	MinDet	No_norm	2	RH
limma	abd	GMS	center.median	2	RH
limma	abd	SeqKNN	center.median	2	RH
ROTS	phi	nbavg	No_norm	2	RH
limma	abd	Impseqrob	center.median	2	RH
limma	abd	Impseq	center.median	2	RH
limma	abd	bpca	center.median	2	RH
limma	abd	missForest	center.median	2	RH
limma	abd	No_MVI	center.median	2	RH
DEP	abd	SeqKNN	center.median	2	RH
DEP	abd	GMS	center.median	2	RH
ROTS	phi	No_MVI	Rlr	2	RH
DEP	abd	Impseq	center.median	2	RH
DEP	abd	missForest	center.median	2	RH
DEP	abd	bpca	center.median	2	RH
ROTS	phi	MLE	Rlr	2	RH
DEP	abd	Impseqrob	center.median	2	RH
DEP	abd	No_MVI	center.median	2	RH
ROTS	phi	missForest	Rlr	2	RH
proDA	phi	GMS	center.median	2	RH
ROTS	phi	Impseqrob	Rlr	2	RH
limma	phi	GMS	center.median	2	RH
ROTS	phi	mice	Rlr	2	RH
proDA	phi	Impseqrob	center.median	2	RH
limma	phi	Impseqrob	center.median	2	RH
proDA	phi	SeqKNN	center.median	2	RH
limma	phi	SeqKNN	center.median	2	RH
ROTS	phi	GMS	Rlr	2	RH
limma	phi	Impseq	center.median	2	RH
proDA	phi	Impseq	center.median	2	RH
limma	abd	mice	center.median	2	RH
limma	phi	bpca	center.median	2	RH
proDA	phi	bpca	center.median	2	RH
proDA	phi	No_MVI	center.median	2	RH
proDA	phi	missForest	center.median	2	RH
limma	phi	missForest	center.median	2	RH
ROTS	phi	Impseq	Rlr	2	RH
ROTS	phi	QRILC	Rlr	2	RH
limma	phi	No_MVI	center.median	2	RH
DEP	phi	SeqKNN	center.median	2	RH
ROTS	phi	MinDet	Rlr	2	RH
proDA	phi	mice	center.median	2	RH
ROTS	phi	bpca	Rlr	2	RH
limma	phi	mice	center.median	2	RH
proDA	phi	zero	center.median	2	RH
limma	abd	knn	center.median	2	RH
proDA	abd	GMS	center.median	2	RH
ROTS	phi	SeqKNN	Rlr	2	RH
proDA	abd	SeqKNN	center.median	2	RH
DEP	abd	mice	center.median	2	RH
ROTS	phi	MinProb	Rlr	2	RH
limma	abd	MinProb	center.median	2	RH
proDA	abd	Impseq	center.median	2	RH
proDA	abd	No_MVI	center.median	2	RH
ROTS	phi	min	Rlr	2	RH
proDA	abd	bpca	center.median	2	RH
proDA	abd	Impseqrob	center.median	2	RH
limma	phi	MinProb	center.median	2	RH
proDA	phi	MinProb	center.median	2	RH
DEP	phi	mice	center.median	2	RH
proDA	phi	QRILC	center.median	2	RH
proDA	abd	missForest	center.median	2	RH
proDA	abd	zero	center.median	2	RH
DEP	phi	Impseqrob	center.median	2	RH
limma	phi	QRILC	center.median	2	RH
DEP	phi	Impseq	center.median	2	RH
proDA	phi	MLE	center.median	2	RH
ROTS	abd	nbavg	Rlr	2	RH
DEP	phi	bpca	center.median	2	RH
DEP	phi	GMS	center.median	2	RH
ttest	ratio	GMS	max	2	RH
limma	abd	QRILC	center.median	2	RH
ROTS	phi	knn	Rlr	2	RH
DEP	phi	No_MVI	center.median	2	RH
limma	abd	MinDet	center.median	2	RH
proDA	phi	MinDet	center.median	2	RH
DEP	phi	missForest	center.median	2	RH
limma	abd	MLE	center.median	2	RH
limma	phi	MinDet	center.median	2	RH
proDA	abd	MLE	center.median	2	RH
ttest	ratio	MinDet	max	2	RH
limma	phi	MLE	center.median	2	RH
proDA	abd	mice	center.median	2	RH
ttest	ratio	mice	max	2	RH
proDA	phi	knn	center.median	2	RH
limma	abd	zero	center.median	2	RH
ttest	ratio	missForest	max	2	RH
DEP	abd	MLE	center.median	2	RH
proDA	abd	knn	center.median	2	RH
DEP	phi	QRILC	center.median	2	RH
DEP	phi	MinProb	center.median	2	RH
ttest	ratio	SeqKNN	max	2	RH
DEP	abd	MinProb	center.median	2	RH
limma	phi	knn	center.median	2	RH
ttest	ratio	knn	max	2	RH
ttest	ratio	QRILC	max	2	RH
ttest	ratio	MinProb	max	2	RH
proDA	abd	MinProb	center.median	2	RH
ROTS	phi	nbavg	Rlr	2	RH
limma	abd	nbavg	center.median	2	RH
DEP	abd	QRILC	center.median	2	RH
ttest	ratio	No_MVI	max	2	RH
limma	phi	nbavg	center.median	2	RH
proDA	phi	nbavg	center.median	2	RH
DEP	abd	knn	center.median	2	RH
proDA	phi	min	center.median	2	RH
ttest	ratio	zero	max	2	RH
DEP	phi	knn	center.median	2	RH
DEP	phi	MinDet	center.median	2	RH
DEP	abd	min	center.median	2	RH
ttest	ratio	Impseqrob	max	2	RH
limma	abd	min	center.median	2	RH
ttest	ratio	MLE	max	2	RH
proDA	abd	QRILC	center.median	2	RH
ttest	ratio	Impseq	max	2	RH
proDA	abd	MinDet	center.median	2	RH
ttest	ratio	bpca	max	2	RH
limma	phi	min	center.median	2	RH
DEP	abd	MinDet	center.median	2	RH
DEP	abd	nbavg	center.median	2	RH
ttest	ratio	nbavg	max	2	RH
DEP	phi	nbavg	center.median	2	RH
ttest	ratio	min	max	2	RH
proDA	abd	nbavg	center.median	2	RH
DEP	phi	min	center.median	2	RH
limma	phi	zero	center.median	2	RH
DEP	phi	MLE	center.median	2	RH
proDA	abd	min	center.median	2	RH
ROTS	phi	zero	Rlr	2	RH
limma	abd	SeqKNN	center.mean	2	RH
limma	abd	GMS	center.mean	2	RH
limma	abd	Impseq	center.mean	2	RH
DEP	abd	GMS	center.mean	2	RH
limma	abd	Impseqrob	center.mean	2	RH
ANOVA	ratio	nbavg	center.median	2	RH
limma	abd	bpca	center.mean	2	RH
limma	abd	missForest	center.mean	2	RH
ANOVA	ratio	MinProb	center.median	2	RH
ANOVA	ratio	GMS	No_norm	2	RH
limma	abd	No_MVI	center.mean	2	RH
DEP	abd	Impseq	center.mean	2	RH
ANOVA	ratio	GMS	center.median	2	RH
ANOVA	ratio	nbavg	No_norm	2	RH
DEP	abd	bpca	center.mean	2	RH
ANOVA	ratio	MinProb	No_norm	2	RH
ANOVA	ratio	mice	center.median	2	RH
ANOVA	ratio	SeqKNN	center.median	2	RH
ANOVA	ratio	No_MVI	No_norm	2	RH
ANOVA	ratio	No_MVI	center.median	2	RH
ANOVA	ratio	zero	center.median	2	RH
ANOVA	ratio	SeqKNN	No_norm	2	RH
ttest	abd	SeqKNN	lossf	2	RH
ANOVA	ratio	min	center.median	2	RH
ANOVA	ratio	zero	No_norm	2	RH
ANOVA	ratio	MinDet	center.median	2	RH
ttest	abd	GMS	lossf	2	RH
ANOVA	ratio	MinDet	No_norm	2	RH
ANOVA	ratio	mice	No_norm	2	RH
ANOVA	ratio	min	No_norm	2	RH
ttest	abd	bpca	lossf	2	RH
ttest	abd	Impseqrob	lossf	2	RH
ttest	abd	No_MVI	lossf	2	RH
ANOVA	ratio	MLE	center.median	2	RH
ANOVA	ratio	MLE	No_norm	2	RH
ttest	abd	missForest	lossf	2	RH
ttest	abd	Impseq	lossf	2	RH
ttest	abd	zero	lossf	2	RH
ttest	abd	MLE	lossf	2	RH
ttest	abd	knn	lossf	2	RH
ANOVA	ratio	QRILC	center.median	2	RH
ttest	abd	QRILC	lossf	2	RH
ANOVA	ratio	knn	center.median	2	RH
ANOVA	ratio	missForest	No_norm	2	RH
ANOVA	ratio	QRILC	No_norm	2	RH
ttest	abd	mice	lossf	2	RH
limma	abd	mice	center.mean	2	RH
ANOVA	ratio	knn	No_norm	2	RH
ANOVA	ratio	Impseqrob	center.median	2	RH
ttest	abd	MinProb	lossf	2	RH
ANOVA	ratio	bpca	center.median	2	RH
ANOVA	ratio	Impseq	center.median	2	RH
ANOVA	ratio	missForest	center.median	2	RH
ANOVA	ratio	Impseqrob	No_norm	2	RH
ANOVA	ratio	bpca	No_norm	2	RH
ANOVA	ratio	Impseq	No_norm	2	RH
ttest	abd	nbavg	lossf	2	RH
ttest	abd	min	lossf	2	RH
ttest	abd	MinDet	lossf	2	RH
proDA	abd	GMS	center.mean	2	RH
proDA	abd	SeqKNN	center.mean	2	RH
DEP	abd	SeqKNN	center.mean	2	RH
proDA	abd	Impseq	center.mean	2	RH
proDA	abd	Impseqrob	center.mean	2	RH
proDA	abd	bpca	center.mean	2	RH
DEP	abd	Impseqrob	center.mean	2	RH
proDA	abd	missForest	center.mean	2	RH
limma	abd	knn	center.mean	2	RH
DEP	abd	No_MVI	center.mean	2	RH
DEP	abd	missForest	center.mean	2	RH
proDA	abd	No_MVI	center.mean	2	RH
DEP	phi	zero	Rlr	2	RH
proDA	abd	zero	center.mean	2	RH
limma	ratio	GMS	center.mean	2	RH
DEP	ratio	GMS	center.mean	2	RH
limma	abd	MinProb	center.mean	2	RH
DEP	abd	MinProb	center.mean	2	RH
limma	abd	QRILC	center.mean	2	RH
limma	ratio	SeqKNN	center.mean	2	RH
limma	ratio	mice	center.mean	2	RH
proDA	abd	mice	center.mean	2	RH
limma	ratio	No_MVI	center.mean	2	RH
limma	ratio	Impseq	center.mean	2	RH
limma	abd	MLE	center.mean	2	RH
limma	ratio	knn	center.mean	2	RH
limma	ratio	bpca	center.mean	2	RH
DEP	abd	QRILC	center.mean	2	RH
limma	abd	MinDet	center.mean	2	RH
DEP	ratio	SeqKNN	center.mean	2	RH
DEP	abd	MLE	center.mean	2	RH
DEP	ratio	knn	center.mean	2	RH
DEP	ratio	No_MVI	center.mean	2	RH
DEP	abd	mice	center.mean	2	RH
limma	ratio	missForest	center.mean	2	RH
DEP	ratio	Impseq	center.mean	2	RH
DEP	ratio	bpca	center.mean	2	RH
DEP	abd	MinDet	center.mean	2	RH
proDA	abd	MLE	center.mean	2	RH
limma	ratio	zero	center.mean	2	RH
limma	ratio	Impseqrob	center.mean	2	RH
limma	ratio	MinProb	center.mean	2	RH
DEP	ratio	missForest	center.mean	2	RH
limma	abd	nbavg	center.mean	2	RH
limma	abd	zero	center.mean	2	RH
DEP	ratio	Impseqrob	center.mean	2	RH
DEP	ratio	MinProb	center.mean	2	RH
limma	ratio	QRILC	center.mean	2	RH
proDA	abd	knn	center.mean	2	RH
ANOVA	ratio	nbavg	max	2	RH
DEP	abd	nbavg	center.mean	2	RH
ANOVA	ratio	MinProb	max	2	RH
ANOVA	ratio	GMS	max	2	RH
DEP	ratio	QRILC	center.mean	2	RH
proDA	abd	MinProb	center.mean	2	RH
ANOVA	ratio	No_MVI	max	2	RH
limma	ratio	MLE	max	2	RH
ANOVA	ratio	zero	max	2	RH
DEP	abd	knn	center.mean	2	RH
limma	abd	min	center.mean	2	RH
ANOVA	ratio	min	max	2	RH
ANOVA	ratio	MLE	max	2	RH
proDA	abd	QRILC	center.mean	2	RH
DEP	abd	min	center.mean	2	RH
ANOVA	ratio	mice	max	2	RH
ANOVA	ratio	MinDet	max	2	RH
ANOVA	ratio	SeqKNN	max	2	RH
ANOVA	ratio	knn	max	2	RH
limma	ratio	MinDet	center.mean	2	RH
proDA	abd	MinDet	center.mean	2	RH
DEP	ratio	MinDet	center.mean	2	RH
ANOVA	ratio	missForest	max	2	RH
ANOVA	ratio	QRILC	max	2	RH
ANOVA	ratio	Impseqrob	max	2	RH
limma	ratio	GMS	max	2	RH
ANOVA	ratio	bpca	max	2	RH
ANOVA	ratio	Impseq	max	2	RH
limma	ratio	SeqKNN	max	2	RH
limma	ratio	mice	max	2	RH
limma	ratio	MinProb	max	2	RH
limma	ratio	MinDet	max	2	RH
limma	ratio	knn	max	2	RH
limma	ratio	QRILC	max	2	RH
limma	ratio	missForest	max	2	RH
proDA	abd	nbavg	center.mean	2	RH
limma	ratio	Impseqrob	max	2	RH
limma	ratio	bpca	max	2	RH
limma	ratio	Impseq	max	2	RH
limma	ratio	No_MVI	max	2	RH
limma	ratio	zero	max	2	RH
DEP	ratio	mice	center.mean	2	RH
limma	ratio	nbavg	center.mean	2	RH
proDA	abd	min	center.mean	2	RH
DEP	ratio	nbavg	center.mean	2	RH
proDA	phi	GMS	center.mean	2	RH
limma	ratio	MLE	center.mean	2	RH
limma	ratio	min	center.mean	2	RH
proDA	phi	Impseqrob	center.mean	2	RH
proDA	phi	Impseq	center.mean	2	RH
proDA	phi	SeqKNN	center.mean	2	RH
DEP	ratio	min	center.mean	2	RH
proDA	phi	bpca	center.mean	2	RH
limma	phi	GMS	center.mean	2	RH
proDA	phi	missForest	center.mean	2	RH
limma	ratio	min	max	2	RH
DEP	phi	GMS	center.mean	2	RH
ROTS	abd	MinProb	center.median	2	RH
limma	phi	Impseqrob	center.mean	2	RH
limma	phi	Impseq	center.mean	2	RH
proDA	phi	No_MVI	center.mean	2	RH
DEP	phi	Impseqrob	center.mean	2	RH
DEP	phi	Impseq	center.mean	2	RH
DEP	phi	SeqKNN	center.mean	2	RH
limma	phi	SeqKNN	center.mean	2	RH
ROTS	abd	MinDet	center.median	2	RH
limma	phi	bpca	center.mean	2	RH
DEP	phi	bpca	center.mean	2	RH
DEP	ratio	MLE	center.mean	2	RH
ROTS	abd	QRILC	center.median	2	RH
proDA	phi	mice	center.mean	2	RH
limma	ratio	nbavg	max	2	RH
DEP	phi	No_MVI	center.mean	2	RH
limma	phi	No_MVI	center.mean	2	RH
DEP	phi	missForest	center.mean	2	RH
limma	phi	missForest	center.mean	2	RH
proDA	phi	zero	center.mean	2	RH
proDA	phi	MinProb	center.mean	2	RH
proDA	phi	QRILC	center.mean	2	RH
proDA	phi	MLE	center.mean	2	RH
ttest	phi	GMS	lossf	2	RH
DEP	phi	mice	center.mean	2	RH
limma	phi	mice	center.mean	2	RH
limma	phi	MinProb	center.mean	2	RH
DEP	phi	MinProb	center.mean	2	RH
ttest	phi	SeqKNN	lossf	2	RH
ttest	phi	missForest	lossf	2	RH
ttest	phi	No_MVI	lossf	2	RH
ttest	phi	QRILC	lossf	2	RH
ttest	phi	MLE	lossf	2	RH
limma	phi	QRILC	center.mean	2	RH
ttest	phi	zero	lossf	2	RH
DEP	phi	QRILC	center.mean	2	RH
ttest	phi	knn	lossf	2	RH
ROTS	abd	min	center.median	2	RH
ttest	phi	Impseqrob	lossf	2	RH
ttest	phi	MinProb	lossf	2	RH
proDA	phi	MinDet	center.mean	2	RH
ttest	phi	mice	lossf	2	RH
ROTS	abd	zero	center.median	2	RH
ttest	phi	bpca	lossf	2	RH
ttest	phi	Impseq	lossf	2	RH
DEP	phi	MinDet	center.mean	2	RH
limma	phi	MinDet	center.mean	2	RH
ttest	phi	MinDet	lossf	2	RH
ttest	phi	nbavg	lossf	2	RH
ttest	phi	min	lossf	2	RH
proDA	phi	knn	center.mean	2	RH
DEP	phi	nbavg	center.mean	2	RH
limma	phi	nbavg	center.mean	2	RH
proDA	phi	nbavg	center.mean	2	RH
DEP	phi	min	center.mean	2	RH
limma	phi	min	center.mean	2	RH
limma	phi	MLE	center.mean	2	RH
limma	phi	knn	center.mean	2	RH
DEP	phi	knn	center.mean	2	RH
DEP	phi	MLE	center.mean	2	RH
proDA	phi	min	center.mean	2	RH
ROTS	abd	MinDet	center.mean	2	RH
ROTS	abd	QRILC	center.mean	2	RH
ROTS	abd	MinProb	center.mean	2	RH
limma	phi	zero	center.mean	2	RH
ROTS	abd	min	center.mean	2	RH
ROTS	abd	zero	center.mean	2	RH
ROTS	abd	knn	center.mean	2	RH
ROTS	abd	knn	center.median	2	RH
limma	abd	SeqKNN	quantiles	2	RH
ROTS	ratio	min	center.mean	2	RH
limma	abd	GMS	quantiles	2	RH
limma	abd	Impseq	quantiles	2	RH
limma	abd	bpca	quantiles	2	RH
limma	abd	Impseqrob	quantiles	2	RH
proDA	phi	Impseqrob	quantiles	2	RH
proDA	phi	SeqKNN	quantiles	2	RH
limma	abd	missForest	quantiles	2	RH
proDA	phi	Impseq	quantiles	2	RH
limma	abd	No_MVI	quantiles	2	RH
proDA	phi	bpca	quantiles	2	RH
proDA	phi	missForest	quantiles	2	RH
limma	abd	mice	quantiles	2	RH
proDA	phi	No_MVI	quantiles	2	RH
DEP	abd	Impseq	quantiles	2	RH
DEP	abd	bpca	quantiles	2	RH
DEP	abd	Impseqrob	quantiles	2	RH
proDA	phi	zero	quantiles	2	RH
DEP	abd	SeqKNN	quantiles	2	RH
DEP	abd	GMS	quantiles	2	RH
limma	abd	knn	quantiles	2	RH
DEP	abd	missForest	quantiles	2	RH
proDA	phi	mice	quantiles	2	RH
proDA	phi	MinProb	quantiles	2	RH
proDA	phi	QRILC	quantiles	2	RH
limma	abd	MinProb	quantiles	2	RH
proDA	phi	MLE	quantiles	2	RH
DEP	abd	No_MVI	quantiles	2	RH
DEP	abd	knn	quantiles	2	RH
limma	phi	SeqKNN	quantiles	2	RH
limma	phi	Impseqrob	quantiles	2	RH
DEP	phi	SeqKNN	quantiles	2	RH
limma	abd	QRILC	quantiles	2	RH
DEP	abd	mice	quantiles	2	RH
limma	abd	missForest	max	2	RH
ROTS	phi	GMS	center.median	2	RH
limma	phi	Impseq	quantiles	2	RH
DEP	phi	Impseqrob	quantiles	2	RH
limma	phi	bpca	quantiles	2	RH
ROTS	phi	Impseqrob	center.median	2	RH
DEP	phi	Impseq	quantiles	2	RH
ROTS	phi	No_MVI	center.median	2	RH
DEP	phi	bpca	quantiles	2	RH
limma	phi	missForest	quantiles	2	RH
limma	abd	bpca	max	2	RH
limma	abd	MLE	quantiles	2	RH
DEP	phi	missForest	quantiles	2	RH
limma	abd	No_MVI	max	2	RH
limma	phi	No_MVI	quantiles	2	RH
ROTS	phi	missForest	center.median	2	RH
limma	abd	zero	max	2	RH
limma	abd	No_MVI	sum	2	RH
DEP	phi	No_MVI	quantiles	2	RH
limma	abd	knn	max	2	RH
proDA	phi	MinDet	quantiles	2	RH
ROTS	phi	Impseq	center.median	2	RH
limma	abd	MLE	max	2	RH
DEP	abd	MinProb	quantiles	2	RH
limma	abd	missForest	sum	2	RH
ROTS	phi	bpca	center.median	2	RH
limma	abd	nbavg	quantiles	2	RH
limma	abd	MLE	sum	2	RH
limma	abd	MinDet	quantiles	2	RH
proDA	phi	knn	quantiles	2	RH
DEP	abd	QRILC	quantiles	2	RH
limma	abd	mice	max	2	RH
limma	abd	GMS	max	2	RH
limma	abd	Impseqrob	max	2	RH
limma	abd	SeqKNN	max	2	RH
limma	abd	Impseq	max	2	RH
limma	phi	mice	quantiles	2	RH
limma	abd	min	quantiles	2	RH
DEP	phi	mice	quantiles	2	RH
DEP	abd	MLE	quantiles	2	RH
ROTS	abd	MLE	sum	2	RH
DEP	phi	QRILC	quantiles	2	RH
limma	abd	bpca	sum	2	RH
limma	abd	GMS	sum	2	RH
proDA	phi	nbavg	quantiles	2	RH
ROTS	phi	SeqKNN	center.median	2	RH
limma	phi	MinProb	quantiles	2	RH
limma	abd	QRILC	max	2	RH
DEP	phi	MinProb	quantiles	2	RH
limma	phi	QRILC	quantiles	2	RH
ROTS	phi	QRILC	center.median	2	RH
proDA	phi	min	quantiles	2	RH
DEP	abd	MinDet	quantiles	2	RH
ROTS	phi	MinProb	center.median	2	RH
limma	abd	MinProb	max	2	RH
proDA	ratio	MLE	max	2	RH
limma	abd	MinDet	max	2	RH
DEP	abd	nbavg	quantiles	2	RH
DEP	abd	min	quantiles	2	RH
ROTS	phi	MinDet	center.median	2	RH
limma	abd	SeqKNN	sum	2	RH
proDA	ratio	GMS	sum	2	RH
limma	abd	knn	sum	2	RH
ROTS	phi	mice	center.median	2	RH
limma	abd	nbavg	max	2	RH
limma	abd	QRILC	sum	2	RH
proDA	ratio	zero	sum	2	RH
limma	abd	min	max	2	RH
limma	abd	mice	sum	2	RH
ROTS	phi	QRILC	quantiles.robust	2	RH
limma	abd	MinDet	sum	2	RH
proDA	ratio	knn	sum	2	RH
limma	abd	MinProb	sum	2	RH
proDA	ratio	missForest	sum	2	RH
proDA	ratio	MLE	sum	2	RH
proDA	ratio	SeqKNN	sum	2	RH
limma	abd	nbavg	sum	2	RH
DEP	abd	SeqKNN	TIC	2	RH
proDA	ratio	No_MVI	sum	2	RH
ROTS	abd	MLE	center.median	2	RH
proDA	ratio	mice	sum	2	RH
limma	phi	MinDet	quantiles	2	RH
DEP	phi	MinDet	quantiles	2	RH
proDA	ratio	bpca	sum	2	RH
proDA	ratio	zero	max	2	RH
DEP	abd	No_MVI	TIC	2	RH
limma	abd	min	sum	2	RH
DEP	phi	nbavg	quantiles	2	RH
DEP	phi	MLE	quantiles	2	RH
ROTS	phi	min	center.median	2	RH
limma	abd	zero	sum	2	RH
limma	phi	nbavg	quantiles	2	RH
limma	phi	MLE	quantiles	2	RH
proDA	ratio	MinProb	sum	2	RH
proDA	ratio	GMS	max	2	RH
proDA	ratio	QRILC	sum	2	RH
proDA	ratio	No_MVI	max	2	RH
proDA	ratio	SeqKNN	max	2	RH
ROTS	abd	MLE	max	2	RH
limma	phi	knn	quantiles	2	RH
limma	abd	zero	quantiles	2	RH
limma	phi	min	quantiles	2	RH
proDA	ratio	mice	max	2	RH
proDA	ratio	MinDet	sum	2	RH
proDA	ratio	QRILC	max	2	RH
limma	abd	missForest	quantiles.robust	2	RH
DEP	phi	knn	quantiles	2	RH
ROTS	phi	knn	center.median	2	RH
proDA	ratio	MinDet	max	2	RH
DEP	abd	missForest	quantiles.robust	2	RH
proDA	ratio	MinProb	max	2	RH
proDA	ratio	knn	max	2	RH
SAM	ratio	mice	center.median	2	RH
SAM	ratio	mice	No_norm	2	RH
proDA	ratio	missForest	max	2	RH
limma	abd	SeqKNN	TIC	2	RH
proDA	ratio	min	sum	2	RH
proDA	ratio	nbavg	sum	2	RH
proDA	ratio	Impseqrob	max	2	RH
proDA	ratio	bpca	max	2	RH
limma	abd	GMS	TIC	2	RH
ROTS	phi	nbavg	center.median	2	RH
proDA	ratio	Impseq	max	2	RH
ROTS	phi	zero	center.median	2	RH
limma	abd	bpca	TIC	2	RH
limma	abd	Impseq	TIC	2	RH
SAM	abd	mice	No_norm	2	RH
SAM	ratio	No_MVI	center.median	2	RH
SAM	ratio	No_MVI	No_norm	2	RH
limma	abd	Impseqrob	TIC	2	RH
ROTS	abd	nbavg	center.median	2	RH
SAM	abd	No_MVI	No_norm	2	RH
limma	abd	No_MVI	TIC	2	RH
DEP	phi	MLE	max	2	RH
limma	abd	missForest	TIC	2	RH
SAM	abd	QRILC	No_norm	2	RH
ROTS	abd	knn	quantiles	2	RH
DEP	ratio	knn	max	2	RH
limma	abd	mice	TIC	2	RH
DEP	ratio	MinProb	max	2	RH
proDA	abd	SeqKNN	TIC	2	RH
DEP	ratio	missForest	max	2	RH
SAM	ratio	QRILC	No_norm	2	RH
proDA	abd	GMS	TIC	2	RH
SAM	abd	MinProb	No_norm	2	RH
SAM	ratio	QRILC	center.median	2	RH
DEP	abd	mice	quantiles.robust	2	RH
proDA	abd	Impseq	TIC	2	RH
proDA	abd	Impseqrob	TIC	2	RH
proDA	abd	bpca	TIC	2	RH
limma	abd	SeqKNN	quantiles.robust	2	RH
limma	phi	missForest	quantiles.robust	2	RH
SAM	ratio	MinProb	No_norm	2	RH
DEP	phi	missForest	quantiles.robust	2	RH
proDA	abd	missForest	TIC	2	RH
DEP	ratio	mice	max	2	RH
ROTS	phi	MinProb	quantiles.robust	2	RH
DEP	ratio	MLE	max	2	RH
SAM	ratio	MinProb	center.median	2	RH
DEP	ratio	SeqKNN	max	2	RH
limma	phi	zero	quantiles	2	RH
proDA	abd	No_MVI	TIC	2	RH
limma	abd	Impseq	quantiles.robust	2	RH
DEP	ratio	GMS	max	2	RH
limma	abd	bpca	quantiles.robust	2	RH
SAM	abd	nbavg	No_norm	2	RH
limma	abd	Impseqrob	quantiles.robust	2	RH
DEP	ratio	MinDet	max	2	RH
SAM	ratio	nbavg	No_norm	2	RH
ROTS	phi	MLE	center.median	2	RH
ROTS	abd	MLE	center.mean	2	RH
DEP	ratio	Impseqrob	max	2	RH
SAM	ratio	nbavg	center.median	2	RH
DEP	ratio	No_MVI	max	2	RH
DEP	ratio	QRILC	max	2	RH
limma	abd	knn	TIC	2	RH
limma	abd	No_MVI	quantiles.robust	2	RH
limma	abd	mice	quantiles.robust	2	RH
proDA	abd	zero	TIC	2	RH
DEP	ratio	Impseq	max	2	RH
DEP	ratio	bpca	max	2	RH
proDA	abd	mice	TIC	2	RH
DEP	abd	missForest	max	2	RH
limma	abd	MinProb	TIC	2	RH
proDA	ratio	min	max	2	RH
limma	phi	SeqKNN	quantiles.robust	2	RH
DEP	phi	SeqKNN	quantiles.robust	2	RH
DEP	abd	SeqKNN	quantiles.robust	2	RH
proDA	abd	knn	TIC	2	RH
DEP	abd	bpca	max	2	RH
DEP	abd	No_MVI	max	2	RH
ROTS	abd	QRILC	quantiles	2	RH
proDA	ratio	nbavg	max	2	RH
SAM	ratio	missForest	center.median	2	RH
DEP	abd	No_MVI	sum	2	RH
DEP	abd	knn	max	2	RH
DEP	abd	MLE	max	2	RH
SAM	ratio	Impseq	No_norm	2	RH
DEP	abd	missForest	sum	2	RH
limma	abd	MinDet	TIC	2	RH
SAM	abd	SeqKNN	No_norm	2	RH
DEP	abd	MLE	sum	2	RH
SAM	ratio	Impseqrob	No_norm	2	RH
SAM	abd	missForest	No_norm	2	RH
ROTS	abd	zero	max	2	RH
SAM	ratio	Impseqrob	center.median	2	RH
limma	abd	QRILC	TIC	2	RH
DEP	abd	zero	max	2	RH
SAM	ratio	SeqKNN	No_norm	2	RH
DEP	abd	GMS	max	2	RH
DEP	abd	mice	max	2	RH
proDA	abd	MLE	TIC	2	RH
DEP	abd	SeqKNN	max	2	RH
proDA	abd	MinProb	TIC	2	RH
limma	abd	MLE	TIC	2	RH
DEP	abd	Impseqrob	max	2	RH
SAM	ratio	GMS	No_norm	2	RH
SAM	ratio	missForest	No_norm	2	RH
DEP	abd	Impseq	max	3	RL
SAM	ratio	GMS	center.median	3	RL
DEP	abd	zero	sum	3	RL
limma	abd	nbavg	TIC	3	RL
ROTS	phi	MinProb	center.mean	3	RL
SAM	ratio	SeqKNN	center.median	3	RL
DEP	abd	bpca	sum	3	RL
SAM	abd	bpca	No_norm	3	RL
SAM	ratio	Impseq	center.median	3	RL
SAM	abd	GMS	No_norm	3	RL
DEP	abd	Impseqrob	TIC	3	RL
SAM	ratio	zero	No_norm	3	RL
SAM	abd	knn	No_norm	3	RL
proDA	abd	QRILC	TIC	3	RL
DEP	ratio	min	max	3	RL
proDA	abd	MinDet	TIC	3	RL
DEP	abd	QRILC	max	3	RL
DEP	abd	GMS	sum	3	RL
DEP	abd	Impseq	TIC	3	RL
SAM	ratio	knn	No_norm	3	RL
ROTS	phi	QRILC	center.mean	3	RL
SAM	ratio	zero	center.median	3	RL
SAM	ratio	bpca	No_norm	3	RL
DEP	phi	min	quantiles	3	RL
DEP	abd	GMS	TIC	3	RL
SAM	abd	MLE	No_norm	3	RL
SAM	ratio	knn	center.median	3	RL
SAM	ratio	MLE	No_norm	3	RL
DEP	phi	MLE	sum	3	RL
ROTS	phi	MinDet	center.mean	3	RL
SAM	ratio	bpca	center.median	3	RL
limma	phi	GMS	TIC	3	RL
limma	phi	Impseq	TIC	3	RL
SAM	ratio	MLE	center.median	3	RL
DEP	abd	MinProb	max	3	RL
limma	phi	No_MVI	quantiles.robust	3	RL
limma	phi	Impseqrob	TIC	3	RL
DEP	abd	MinDet	max	3	RL
SAM	abd	Impseq	No_norm	3	RL
limma	phi	bpca	TIC	3	RL
DEP	phi	No_MVI	quantiles.robust	3	RL
proDA	abd	nbavg	TIC	3	RL
SAM	abd	Impseqrob	No_norm	3	RL
limma	phi	SeqKNN	TIC	3	RL
DEP	abd	bpca	TIC	3	RL
DEP	phi	GMS	TIC	3	RL
ROTS	abd	No_MVI	center.median	3	RL
DEP	phi	bpca	quantiles.robust	3	RL
DEP	abd	SeqKNN	sum	3	RL
DEP	phi	Impseqrob	TIC	3	RL
DEP	ratio	nbavg	max	3	RL
limma	phi	bpca	quantiles.robust	3	RL
ROTS	abd	MinProb	quantiles	3	RL
DEP	abd	knn	sum	3	RL
limma	abd	nbavg	quantiles.robust	3	RL
limma	phi	No_MVI	TIC	3	RL
limma	phi	missForest	TIC	3	RL
DEP	abd	nbavg	max	3	RL
ROTS	abd	min	quantiles	3	RL
SAM	abd	MinDet	No_norm	3	RL
DEP	abd	min	max	3	RL
proDA	abd	min	TIC	3	RL
DEP	phi	SeqKNN	TIC	3	RL
DEP	abd	QRILC	sum	3	RL
limma	abd	min	TIC	3	RL
DEP	abd	mice	sum	3	RL
ttest	abd	SeqKNN	Rlr	3	RL
DEP	abd	MinDet	sum	3	RL
ttest	abd	GMS	Rlr	3	RL
DEP	abd	MinProb	sum	3	RL
limma	abd	knn	quantiles.robust	3	RL
SAM	ratio	MinDet	No_norm	3	RL
DEP	phi	missForest	TIC	3	RL
SAM	ratio	min	No_norm	3	RL
SAM	abd	min	No_norm	3	RL
DEP	abd	nbavg	sum	3	RL
SAM	ratio	MinDet	center.median	3	RL
ttest	abd	bpca	Rlr	3	RL
ttest	abd	Impseqrob	Rlr	3	RL
ROTS	abd	mice	center.median	3	RL
SAM	ratio	min	center.median	3	RL
ttest	abd	No_MVI	Rlr	3	RL
ttest	abd	knn	Rlr	3	RL
SAM	abd	zero	No_norm	3	RL
limma	phi	mice	TIC	3	RL
DEP	phi	Impseq	quantiles.robust	3	RL
DEP	abd	min	sum	3	RL
ROTS	phi	nbavg	center.mean	3	RL
ttest	abd	missForest	Rlr	3	RL
ttest	abd	Impseq	Rlr	3	RL
ROTS	abd	GMS	center.median	3	RL
ttest	abd	QRILC	Rlr	3	RL
ttest	abd	zero	Rlr	3	RL
ROTS	abd	MinDet	quantiles	3	RL
ttest	abd	mice	Rlr	3	RL
ttest	abd	MLE	Rlr	3	RL
limma	phi	Impseq	quantiles.robust	3	RL
proDA	phi	GMS	TIC	3	RL
ROTS	abd	Impseq	center.median	3	RL
ttest	abd	MinProb	Rlr	3	RL
ROTS	abd	Impseqrob	center.median	3	RL
ROTS	abd	bpca	center.median	3	RL
ttest	abd	nbavg	Rlr	3	RL
proDA	phi	Impseqrob	TIC	3	RL
proDA	phi	Impseq	TIC	3	RL
proDA	phi	bpca	TIC	3	RL
ttest	abd	min	Rlr	3	RL
ttest	abd	MinDet	Rlr	3	RL
DEP	abd	knn	TIC	3	RL
DEP	phi	mice	TIC	3	RL
ROTS	abd	SeqKNN	center.median	3	RL
ROTS	abd	missForest	center.median	3	RL
DEP	phi	Impseqrob	quantiles.robust	3	RL
limma	abd	MinProb	quantiles.robust	3	RL
DEP	abd	No_MVI	quantiles.robust	3	RL
DEP	abd	MinProb	TIC	3	RL
limma	phi	Impseqrob	quantiles.robust	3	RL
proDA	phi	SeqKNN	TIC	3	RL
ROTS	phi	No_MVI	quantiles.robust	3	RL
ROTS	abd	zero	quantiles	3	RL
limma	phi	MinProb	TIC	3	RL
ROTS	phi	GMS	center.mean	3	RL
limma	phi	No_MVI	sum	3	RL
DEP	abd	MinDet	quantiles.robust	3	RL
ROTS	phi	No_MVI	center.mean	3	RL
limma	phi	missForest	sum	3	RL
proDA	phi	No_MVI	TIC	3	RL
limma	phi	zero	max	3	RL
proDA	phi	missForest	TIC	3	RL
ROTS	phi	Impseqrob	center.mean	3	RL
ROTS	phi	bpca	center.mean	3	RL
ROTS	phi	Impseq	center.mean	3	RL
proDA	phi	zero	TIC	3	RL
limma	phi	MLE	sum	3	RL
limma	phi	QRILC	TIC	3	RL
DEP	abd	QRILC	TIC	3	RL
DEP	abd	MinDet	TIC	3	RL
ROTS	phi	missForest	center.mean	3	RL
proDA	phi	mice	TIC	3	RL
limma	abd	MinDet	quantiles.robust	3	RL
limma	phi	bpca	max	3	RL
limma	phi	missForest	max	3	RL
limma	phi	MinDet	TIC	3	RL
DEP	phi	QRILC	TIC	3	RL
DEP	abd	bpca	quantiles.robust	3	RL
ROTS	abd	nbavg	center.mean	3	RL
DEP	phi	Impseq	TIC	3	RL
DEP	phi	mice	quantiles.robust	3	RL
proDA	phi	MinProb	TIC	3	RL
DEP	phi	bpca	TIC	3	RL
limma	phi	mice	quantiles.robust	3	RL
DEP	abd	MLE	TIC	3	RL
ROTS	phi	SeqKNN	center.mean	3	RL
limma	phi	MLE	max	3	RL
ttest	phi	SeqKNN	Rlr	3	RL
limma	phi	knn	max	3	RL
limma	abd	min	quantiles.robust	3	RL
DEP	abd	Impseq	quantiles.robust	3	RL
limma	phi	No_MVI	max	3	RL
limma	phi	GMS	sum	3	RL
ttest	phi	GMS	Rlr	3	RL
limma	phi	knn	quantiles.robust	3	RL
proDA	phi	QRILC	TIC	3	RL
limma	abd	zero	TIC	3	RL
DEP	ratio	zero	max	3	RL
ttest	phi	QRILC	Rlr	3	RL
proDA	phi	MLE	TIC	3	RL
ttest	phi	No_MVI	Rlr	3	RL
DEP	phi	No_MVI	TIC	3	RL
ttest	phi	knn	Rlr	3	RL
ttest	phi	MLE	Rlr	3	RL
ttest	phi	MinProb	Rlr	3	RL
ttest	phi	zero	Rlr	3	RL
ttest	phi	missForest	Rlr	3	RL
proDA	phi	MinDet	TIC	3	RL
ttest	ratio	GMS	sum	3	RL
ttest	phi	Impseqrob	Rlr	3	RL
ttest	phi	mice	Rlr	3	RL
ROTS	abd	mice	center.mean	3	RL
limma	phi	Impseq	max	3	RL
limma	phi	Impseqrob	max	3	RL
ttest	phi	Impseq	Rlr	3	RL
ROTS	abd	MLE	quantiles	3	RL
DEP	phi	nbavg	quantiles.robust	3	RL
ttest	phi	MinDet	Rlr	3	RL
DEP	abd	nbavg	TIC	3	RL
ttest	phi	bpca	Rlr	3	RL
limma	phi	SeqKNN	sum	3	RL
limma	phi	knn	TIC	3	RL
limma	phi	mice	max	3	RL
limma	phi	SeqKNN	max	3	RL
limma	phi	MLE	TIC	3	RL
ttest	phi	min	Rlr	3	RL
limma	phi	nbavg	quantiles.robust	3	RL
limma	phi	GMS	max	3	RL
ttest	phi	nbavg	Rlr	3	RL
SAM	phi	MinProb	No_norm	3	RL
limma	phi	bpca	sum	3	RL
limma	abd	QRILC	quantiles.robust	3	RL
ROTS	phi	mice	center.mean	3	RL
ROTS	ratio	MLE	center.mean	3	RL
proDA	phi	knn	TIC	3	RL
ROTS	abd	No_MVI	center.mean	3	RL
DEP	abd	min	TIC	3	RL
DEP	phi	knn	TIC	3	RL
SAM	phi	No_MVI	No_norm	3	RL
limma	phi	nbavg	TIC	3	RL
proDA	ratio	GMS	center.mean	3	RL
ROTS	phi	min	center.mean	3	RL
proDA	ratio	No_MVI	center.mean	3	RL
ROTS	abd	GMS	center.mean	3	RL
proDA	ratio	zero	center.mean	3	RL
SAM	phi	QRILC	No_norm	3	RL
limma	phi	MinProb	quantiles.robust	3	RL
ROTS	abd	Impseq	center.mean	3	RL
ttest	ratio	knn	sum	3	RL
ROTS	abd	Impseqrob	center.mean	3	RL
ttest	ratio	missForest	sum	3	RL
ROTS	abd	SeqKNN	center.mean	3	RL
ROTS	abd	bpca	center.mean	3	RL
limma	phi	QRILC	max	3	RL
proDA	ratio	SeqKNN	center.mean	3	RL
ttest	ratio	SeqKNN	sum	3	RL
ROTS	phi	MinDet	quantiles.robust	3	RL
DEP	phi	nbavg	TIC	3	RL
DEP	phi	MinProb	TIC	3	RL
proDA	ratio	knn	center.mean	3	RL
proDA	ratio	bpca	center.mean	3	RL
proDA	ratio	Impseq	center.mean	3	RL
proDA	ratio	mice	center.mean	3	RL
DEP	abd	nbavg	quantiles.robust	3	RL
ROTS	abd	missForest	center.mean	3	RL
ROTS	phi	QRILC	quantiles	3	RL
proDA	ratio	missForest	center.mean	3	RL
ttest	ratio	No_MVI	sum	3	RL
limma	phi	min	TIC	3	RL
proDA	ratio	Impseqrob	center.mean	3	RL
ROTS	ratio	QRILC	center.mean	3	RL
proDA	phi	nbavg	TIC	3	RL
DEP	abd	min	quantiles.robust	3	RL
ttest	ratio	bpca	sum	3	RL
ttest	ratio	zero	sum	3	RL
ttest	ratio	MLE	sum	3	RL
ROTS	abd	GMS	quantiles	3	RL
ttest	ratio	mice	sum	3	RL
ROTS	abd	missForest	quantiles	3	RL
DEP	phi	min	TIC	3	RL
proDA	ratio	MinProb	center.mean	3	RL
ROTS	phi	MinProb	quantiles	3	RL
ROTS	abd	SeqKNN	quantiles	3	RL
ANOVA	ratio	nbavg	div.mean	3	RL
DEP	phi	missForest	sum	3	RL
proDA	phi	min	TIC	3	RL
ROTS	abd	No_MVI	quantiles	3	RL
DEP	phi	missForest	max	3	RL
DEP	phi	knn	max	3	RL
ANOVA	ratio	knn	div.mean	3	RL
ROTS	abd	Impseq	quantiles	3	RL
limma	phi	knn	sum	3	RL
ROTS	phi	zero	center.mean	3	RL
ttest	ratio	QRILC	sum	3	RL
ANOVA	ratio	SeqKNN	div.mean	3	RL
DEP	phi	MinDet	TIC	3	RL
ROTS	ratio	MinProb	center.mean	3	RL
ROTS	abd	bpca	quantiles	3	RL
ANOVA	ratio	mice	div.mean	3	RL
DEP	phi	bpca	max	3	RL
DEP	phi	No_MVI	max	3	RL
proDA	ratio	QRILC	center.mean	3	RL
ROTS	abd	Impseqrob	quantiles	3	RL
ANOVA	ratio	GMS	div.mean	3	RL
ROTS	abd	mice	quantiles	3	RL
ANOVA	ratio	missForest	div.mean	3	RL
ANOVA	ratio	No_MVI	div.mean	3	RL
ttest	ratio	MinProb	sum	3	RL
ANOVA	ratio	zero	div.mean	3	RL
ttest	ratio	MinDet	sum	3	RL
ROTS	phi	knn	center.mean	3	RL
ANOVA	ratio	min	div.mean	3	RL
limma	phi	QRILC	sum	3	RL
ANOVA	ratio	QRILC	div.mean	3	RL
limma	phi	MinDet	sum	3	RL
DEP	phi	mice	max	3	RL
limma	phi	MinProb	max	3	RL
ANOVA	ratio	MLE	div.mean	3	RL
limma	phi	MinProb	sum	3	RL
ANOVA	ratio	MinProb	div.mean	3	RL
DEP	phi	MLE	TIC	3	RL
ROTS	ratio	nbavg	center.mean	3	RL
limma	phi	zero	TIC	3	RL
limma	phi	mice	sum	3	RL
ANOVA	ratio	Impseqrob	div.mean	3	RL
ROTS	ratio	MinDet	center.mean	3	RL
limma	phi	nbavg	sum	3	RL
DEP	phi	GMS	sum	3	RL
ANOVA	ratio	Impseq	div.mean	3	RL
limma	abd	bpca	vsn	3	RL
limma	abd	missForest	vsn	3	RL
limma	phi	MinDet	max	3	RL
ANOVA	ratio	bpca	div.mean	3	RL
DEP	phi	zero	max	3	RL
limma	phi	min	sum	3	RL
ROTS	phi	knn	quantiles	3	RL
limma	abd	No_MVI	vsn	3	RL
DEP	phi	GMS	max	3	RL
DEP	phi	MinProb	quantiles.robust	3	RL
limma	phi	zero	sum	3	RL
ANOVA	ratio	MinDet	div.mean	3	RL
DEP	phi	Impseq	max	3	RL
DEP	phi	Impseqrob	max	3	RL
ROTS	phi	MLE	center.mean	3	RL
DEP	phi	knn	quantiles.robust	3	RL
proDA	ratio	MinDet	center.mean	3	RL
DEP	phi	SeqKNN	max	3	RL
proDA	ratio	MLE	center.mean	3	RL
ROTS	phi	min	quantiles.robust	3	RL
SAM	phi	nbavg	No_norm	3	RL
DEP	phi	QRILC	max	3	RL
limma	abd	MLE	vsn	3	RL
SAM	phi	mice	No_norm	3	RL
ROTS	phi	min	quantiles	3	RL
limma	abd	Impseq	vsn	3	RL
limma	abd	GMS	vsn	3	RL
limma	abd	Impseqrob	vsn	3	RL
limma	phi	min	max	3	RL
limma	abd	SeqKNN	vsn	3	RL
limma	phi	nbavg	max	3	RL
DEP	phi	SeqKNN	sum	3	RL
DEP	phi	knn	sum	3	RL
SAM	phi	missForest	No_norm	3	RL
limma	abd	QRILC	vsn	3	RL
ROTS	ratio	GMS	center.mean	3	RL
ROTS	abd	nbavg	quantiles	3	RL
ROTS	ratio	No_MVI	center.mean	3	RL
limma	abd	MinProb	vsn	3	RL
limma	abd	mice	vsn	3	RL
ROTS	ratio	MLE	max	3	RL
ROTS	ratio	zero	center.mean	3	RL
proDA	ratio	nbavg	center.mean	3	RL
ROTS	phi	MLE	quantiles	3	RL
DEP	abd	QRILC	quantiles.robust	3	RL
DEP	phi	MinDet	max	3	RL
DEP	phi	QRILC	sum	3	RL
ROTS	phi	MinDet	quantiles	3	RL
limma	abd	MinDet	vsn	3	RL
DEP	phi	MinDet	sum	3	RL
limma	phi	QRILC	quantiles.robust	3	RL
DEP	phi	MinProb	sum	3	RL
ROTS	ratio	knn	center.mean	3	RL
limma	phi	MinDet	quantiles.robust	3	RL
ROTS	abd	QRILC	quantiles.robust	3	RL
SAM	phi	SeqKNN	No_norm	3	RL
DEP	phi	mice	sum	3	RL
ROTS	ratio	mice	center.mean	3	RL
ROTS	ratio	SeqKNN	center.mean	3	RL
ROTS	ratio	missForest	center.mean	3	RL
proDA	ratio	min	center.mean	3	RL
SAM	phi	GMS	No_norm	3	RL
DEP	phi	nbavg	max	3	RL
ROTS	ratio	Impseq	center.mean	3	RL
limma	abd	nbavg	vsn	3	RL
ROTS	ratio	bpca	center.mean	3	RL
DEP	phi	MinProb	max	3	RL
DEP	abd	mice	TIC	3	RL
DEP	abd	missForest	TIC	3	RL
ttest	ratio	nbavg	sum	3	RL
DEP	phi	min	max	3	RL
SAM	phi	bpca	No_norm	3	RL
ttest	ratio	min	sum	3	RL
limma	abd	min	vsn	3	RL
SAM	phi	Impseqrob	No_norm	3	RL
SAM	phi	Impseq	No_norm	3	RL
ROTS	ratio	Impseqrob	center.mean	3	RL
limma	abd	knn	vsn	3	RL
ROTS	phi	nbavg	quantiles	3	RL
DEP	phi	No_MVI	sum	3	RL
ROTS	phi	MLE	sum	3	RL
DEP	phi	QRILC	quantiles.robust	3	RL
ROTS	ratio	MinProb	max	3	RL
ROTS	ratio	knn	max	3	RL
ROTS	ratio	MinDet	max	3	RL
ROTS	ratio	mice	max	3	RL
ROTS	ratio	QRILC	max	3	RL
ROTS	ratio	zero	max	3	RL
DEP	abd	MinProb	quantiles.robust	3	RL
ROTS	ratio	SeqKNN	max	3	RL
ROTS	ratio	missForest	max	3	RL
ROTS	ratio	No_MVI	max	3	RL
DEP	phi	zero	sum	3	RL
ROTS	ratio	Impseqrob	max	3	RL
SAM	phi	knn	No_norm	3	RL
ROTS	ratio	bpca	max	3	RL
ROTS	ratio	Impseq	max	3	RL
DEP	phi	MinDet	quantiles.robust	3	RL
SAM	phi	MLE	No_norm	3	RL
limma	ratio	MinProb	vsn	3	RL
limma	ratio	mice	vsn	3	RL
ROTS	phi	bpca	quantiles	3	RL
limma	ratio	SeqKNN	vsn	3	RL
limma	ratio	MLE	vsn	3	RL
ROTS	phi	Impseq	quantiles	3	RL
limma	ratio	GMS	vsn	3	RL
limma	ratio	No_MVI	vsn	3	RL
ROTS	phi	Impseqrob	quantiles	3	RL
DEP	ratio	MinProb	vsn	3	RL
DEP	ratio	SeqKNN	vsn	3	RL
limma	ratio	missForest	vsn	3	RL
SAM	phi	MinDet	No_norm	3	RL
limma	ratio	bpca	vsn	3	RL
limma	ratio	knn	vsn	3	RL
limma	ratio	MinDet	vsn	3	RL
limma	ratio	Impseqrob	vsn	3	RL
limma	ratio	Impseq	vsn	3	RL
DEP	ratio	missForest	vsn	3	RL
DEP	ratio	GMS	vsn	3	RL
DEP	ratio	mice	vsn	3	RL
DEP	ratio	knn	vsn	3	RL
limma	phi	min	vsn	3	RL
DEP	phi	min	vsn	3	RL
DEP	ratio	No_MVI	vsn	3	RL
SAM	phi	min	No_norm	3	RL
ROTS	phi	No_MVI	quantiles	3	RL
ROTS	phi	missForest	quantiles	3	RL
ROTS	phi	MLE	max	3	RL
DEP	ratio	Impseqrob	vsn	3	RL
DEP	ratio	bpca	vsn	3	RL
limma	phi	nbavg	vsn	3	RL
DEP	ratio	Impseq	vsn	3	RL
DEP	ratio	MinDet	vsn	3	RL
ROTS	phi	zero	quantiles	3	RL
DEP	phi	bpca	sum	3	RL
DEP	phi	nbavg	vsn	3	RL
limma	ratio	QRILC	vsn	3	RL
ROTS	abd	No_MVI	sum	3	RL
ANOVA	ratio	missForest	sum	3	RL
ANOVA	ratio	SeqKNN	sum	3	RL
DEP	ratio	MLE	vsn	3	RL
ROTS	abd	MinProb	quantiles.robust	3	RL
limma	phi	min	quantiles.robust	3	RL
DEP	phi	min	quantiles.robust	3	RL
ANOVA	ratio	nbavg	sum	3	RL
ANOVA	ratio	GMS	sum	3	RL
ANOVA	ratio	bpca	sum	3	RL
ANOVA	ratio	knn	sum	3	RL
limma	ratio	nbavg	vsn	3	RL
ANOVA	ratio	No_MVI	sum	3	RL
limma	ratio	min	vsn	3	RL
ANOVA	ratio	mice	sum	3	RL
ROTS	phi	mice	quantiles	3	RL
ANOVA	ratio	MLE	sum	3	RL
ANOVA	ratio	zero	sum	3	RL
ROTS	phi	mice	quantiles.robust	3	RL
DEP	phi	nbavg	sum	3	RL
limma	phi	missForest	vsn	3	RL
ROTS	phi	SeqKNN	quantiles	3	RL
limma	phi	No_MVI	vsn	3	RL
DEP	ratio	QRILC	vsn	3	RL
ANOVA	ratio	min	sum	3	RL
ANOVA	ratio	QRILC	sum	3	RL
ANOVA	ratio	MinProb	sum	3	RL
ANOVA	ratio	MinDet	sum	3	RL
ROTS	abd	GMS	sum	3	RL
ANOVA	ratio	nbavg	Rlr	3	RL
limma	phi	bpca	vsn	3	RL
limma	phi	MLE	vsn	3	RL
DEP	abd	bpca	vsn	3	RL
DEP	abd	missForest	vsn	3	RL
ROTS	phi	knn	quantiles.robust	3	RL
DEP	abd	No_MVI	vsn	3	RL
DEP	phi	min	sum	3	RL
ANOVA	ratio	SeqKNN	Rlr	3	RL
limma	abd	zero	quantiles.robust	3	RL
limma	phi	QRILC	vsn	3	RL
ANOVA	ratio	zero	Rlr	3	RL
ANOVA	ratio	Impseqrob	Rlr	3	RL
limma	abd	zero	vsn	3	RL
DEP	abd	MLE	vsn	3	RL
limma	phi	GMS	vsn	3	RL
ANOVA	ratio	min	Rlr	3	RL
limma	phi	zero	vsn	3	RL
DEP	ratio	min	vsn	3	RL
ANOVA	ratio	MinProb	Rlr	3	RL
ANOVA	ratio	MinDet	Rlr	3	RL
limma	phi	SeqKNN	vsn	3	RL
SAM	abd	MinProb	lossf	3	RL
ANOVA	ratio	knn	Rlr	3	RL
ANOVA	ratio	QRILC	Rlr	3	RL
limma	phi	Impseq	vsn	3	RL
ROTS	abd	knn	quantiles.robust	3	RL
ANOVA	ratio	mice	Rlr	3	RL
limma	phi	Impseqrob	vsn	3	RL
ANOVA	ratio	GMS	Rlr	3	RL
DEP	ratio	nbavg	vsn	3	RL
ANOVA	ratio	bpca	Rlr	3	RL
ROTS	abd	mice	quantiles.robust	3	RL
ANOVA	ratio	Impseq	Rlr	3	RL
DEP	abd	knn	vsn	3	RL
ANOVA	ratio	missForest	Rlr	3	RL
DEP	abd	Impseq	vsn	3	RL
SAM	phi	zero	No_norm	3	RL
limma	phi	MinProb	vsn	3	RL
DEP	abd	GMS	vsn	3	RL
DEP	abd	Impseqrob	vsn	3	RL
DEP	abd	SeqKNN	vsn	3	RL
limma	phi	MinDet	vsn	3	RL
DEP	abd	QRILC	vsn	3	RL
ROTS	abd	MinProb	TIC	3	RL
ANOVA	ratio	MLE	Rlr	3	RL
DEP	abd	MinProb	vsn	3	RL
ANOVA	ratio	No_MVI	Rlr	3	RL
DEP	abd	mice	vsn	3	RL
DEP	abd	MinDet	vsn	3	RL
DEP	abd	Impseqrob	quantiles.robust	3	RL
ROTS	abd	min	quantiles.robust	3	RL
limma	ratio	zero	vsn	3	RL
ROTS	ratio	GMS	max	3	RL
ROTS	ratio	nbavg	max	3	RL
SAM	abd	nbavg	lossf	3	RL
SAM	abd	QRILC	lossf	3	RL
DEP	abd	nbavg	vsn	3	RL
ROTS	abd	missForest	quantiles.robust	3	RL
DEP	abd	min	vsn	3	RL
SAM	abd	mice	lossf	3	RL
ROTS	abd	bpca	sum	3	RL
ROTS	abd	missForest	sum	3	RL
DEP	abd	zero	center.median	3	RL
SAM	abd	No_MVI	lossf	3	RL
DEP	phi	zero	center.median	3	RL
SAM	abd	SeqKNN	lossf	3	RL
ROTS	abd	Impseq	quantiles.robust	3	RL
SAM	abd	GMS	lossf	3	RL
ROTS	abd	knn	vsn	3	RL
MSstats	Median	TRUE	TRUE	3	RL
MSstats	LogSum	TRUE	TRUE	3	RL
MSstats	LogSum	FALSE	TRUE	3	RL
MSstats	Median	FALSE	TRUE	3	RL
ROTS	abd	min	TIC	3	RL
SAM	abd	missForest	lossf	3	RL
SAM	abd	MLE	lossf	3	RL
SAM	abd	knn	lossf	3	RL
ROTS	abd	missForest	max	3	RL
proDA	ratio	MinProb	vsn	3	RL
ROTS	abd	No_MVI	max	3	RL
proDA	ratio	mice	vsn	3	RL
proDA	ratio	SeqKNN	vsn	3	RL
SAM	abd	bpca	lossf	3	RL
ROTS	abd	No_MVI	quantiles.robust	3	RL
proDA	ratio	zero	vsn	3	RL
SAM	abd	Impseqrob	lossf	3	RL
proDA	ratio	missForest	vsn	3	RL
ROTS	abd	knn	max	3	RL
ROTS	abd	bpca	max	3	RL
proDA	ratio	No_MVI	vsn	3	RL
ROTS	abd	min	max	3	RL
SAM	abd	MinDet	lossf	3	RL
proDA	ratio	Impseqrob	vsn	3	RL
proDA	ratio	GMS	vsn	3	RL
ROTS	abd	GMS	max	3	RL
SAM	abd	Impseq	lossf	3	RL
proDA	ratio	bpca	vsn	3	RL
proDA	ratio	Impseq	vsn	3	RL
ROTS	phi	zero	max	3	RL
proDA	ratio	knn	vsn	3	RL
ROTS	ratio	min	max	3	RL
SAM	abd	min	lossf	3	RL
SAM	abd	zero	lossf	3	RL
proDA	ratio	MLE	vsn	3	RL
ROTS	phi	nbavg	quantiles.robust	3	RL
proDA	ratio	MinDet	vsn	3	RL
ROTS	abd	Impseqrob	max	3	RL
ROTS	abd	Impseq	max	3	RL
ROTS	abd	SeqKNN	max	3	RL
ROTS	abd	mice	max	3	RL
ROTS	abd	SeqKNN	sum	3	RL
ROTS	abd	knn	sum	3	RL
ROTS	abd	MinProb	sum	3	RL
MSstats	msstats	TRUE	TRUE	3	RL
limma	phi	zero	quantiles.robust	3	RL
ROTS	abd	QRILC	sum	3	RL
limma	abd	MLE	quantiles.robust	3	RL
proDA	ratio	QRILC	vsn	3	RL
ROTS	abd	MinDet	sum	3	RL
DEP	phi	No_MVI	vsn	3	RL
DEP	phi	missForest	vsn	3	RL
ANOVA	ratio	bpca	quantiles.robust	3	RL
ANOVA	ratio	Impseq	quantiles.robust	3	RL
ROTS	abd	mice	sum	3	RL
ROTS	abd	min	sum	3	RL
ROTS	abd	bpca	quantiles.robust	3	RL
DEP	ratio	zero	center.mean	3	RL
proDA	ratio	nbavg	vsn	3	RL
ANOVA	ratio	SeqKNN	quantiles.robust	3	RL
ROTS	abd	nbavg	quantiles.robust	3	RL
DEP	abd	zero	center.mean	3	RL
ROTS	abd	QRILC	max	3	RL
proDA	ratio	min	vsn	3	RL
ROTS	abd	zero	sum	3	RL
ROTS	abd	nbavg	sum	3	RL
DEP	phi	bpca	vsn	3	RL
ANOVA	ratio	knn	quantiles.robust	3	RL
DEP	phi	MLE	vsn	3	RL
ROTS	abd	Impseqrob	quantiles.robust	3	RL
ANOVA	ratio	missForest	quantiles.robust	3	RL
ROTS	abd	SeqKNN	quantiles.robust	3	RL
ROTS	abd	MinDet	max	3	RL
DEP	phi	QRILC	vsn	3	RL
ROTS	abd	MinProb	max	3	RL
DEP	phi	GMS	vsn	3	RL
ROTS	abd	zero	vsn	3	RL
ROTS	abd	nbavg	max	3	RL
ROTS	phi	SeqKNN	quantiles.robust	3	RL
DEP	phi	SeqKNN	vsn	3	RL
MSstats	msstats	FALSE	TRUE	3	RL
DEP	phi	Impseq	vsn	3	RL
ANOVA	ratio	Impseqrob	quantiles.robust	3	RL
MSstats	MedianPolish	TRUE	TRUE	3	RL
DEP	phi	MinProb	vsn	3	RL
ANOVA	ratio	GMS	quantiles.robust	3	RL
MSstats	MedianPolish	FALSE	TRUE	3	RL
DEP	phi	Impseqrob	vsn	3	RL
ROTS	abd	zero	TIC	3	RL
DEP	abd	zero	TIC	3	RL
ROTS	phi	zero	quantiles.robust	3	RL
ROTS	phi	MLE	quantiles.robust	3	RL
DEP	phi	MinDet	vsn	3	RL
ROTS	abd	MinDet	TIC	3	RL
DEP	phi	zero	center.mean	3	RL
ANOVA	ratio	mice	quantiles.robust	3	RL
ROTS	phi	Impseq	quantiles.robust	3	RL
ROTS	phi	bpca	quantiles.robust	3	RL
ROTS	phi	missForest	quantiles.robust	3	RL
ROTS	phi	Impseqrob	quantiles.robust	3	RL
SAM	phi	MinProb	lossf	3	RL
limma	phi	mice	vsn	3	RL
ANOVA	ratio	MinDet	quantiles.robust	3	RL
ROTS	abd	QRILC	TIC	3	RL
ROTS	phi	zero	TIC	3	RL
ANOVA	ratio	No_MVI	quantiles.robust	3	RL
limma	phi	MLE	quantiles.robust	3	RL
ANOVA	ratio	zero	quantiles	3	RL
SAM	phi	mice	lossf	3	RL
ANOVA	ratio	SeqKNN	quantiles	3	RL
ANOVA	ratio	knn	quantiles	3	RL
ANOVA	ratio	GMS	quantiles	3	RL
ANOVA	ratio	missForest	quantiles	3	RL
ANOVA	ratio	min	quantiles	3	RL
limma	abd	missForest	div.median	3	RL
ANOVA	ratio	MinProb	quantiles	3	RL
limma	abd	bpca	div.median	3	RL
ANOVA	ratio	MLE	quantiles	3	RL
ANOVA	ratio	No_MVI	quantiles	3	RL
ANOVA	ratio	Impseq	quantiles	3	RL
ROTS	abd	MinDet	quantiles.robust	3	RL
ANOVA	ratio	nbavg	quantiles	3	RL
ANOVA	ratio	mice	quantiles	3	RL
ANOVA	ratio	nbavg	quantiles.robust	3	RL
ANOVA	ratio	bpca	quantiles	3	RL
ROTS	abd	mice	TIC	3	RL
ANOVA	ratio	Impseqrob	quantiles	3	RL
limma	abd	No_MVI	div.median	3	RL
SAM	phi	No_MVI	lossf	3	RL
ANOVA	ratio	MinDet	quantiles	3	RL
ANOVA	ratio	QRILC	quantiles	3	RL
ROTS	abd	nbavg	TIC	3	RL
limma	abd	Impseq	div.median	3	RL
ROTS	abd	MLE	TIC	3	RL
limma	abd	SeqKNN	div.median	3	RL
limma	phi	knn	vsn	3	RL
limma	abd	GMS	div.median	3	RL
ANOVA	ratio	QRILC	quantiles.robust	3	RL
limma	abd	Impseqrob	div.median	3	RL
ROTS	abd	knn	TIC	3	RL
ROTS	ratio	zero	vsn	3	RL
SAM	phi	nbavg	lossf	3	RL
ROTS	abd	No_MVI	TIC	3	RL
ROTS	abd	zero	quantiles.robust	3	RL
SAM	phi	QRILC	lossf	3	RL
ROTS	abd	Impseq	TIC	3	RL
ROTS	abd	GMS	TIC	3	RL
ROTS	abd	Impseqrob	TIC	3	RL
ROTS	abd	missForest	TIC	3	RL
ROTS	abd	bpca	TIC	3	RL
ANOVA	ratio	MinProb	quantiles.robust	3	RL
ROTS	abd	SeqKNN	TIC	3	RL
ROTS	phi	min	TIC	3	RL
ROTS	phi	MinDet	TIC	3	RL
SAM	abd	missForest	max	3	RL
limma	abd	knn	div.median	3	RL
SAM	abd	MLE	max	3	RL
ROTS	phi	min	vsn	3	RL
limma	abd	mice	div.median	3	RL
ROTS	phi	MLE	TIC	3	RL
ROTS	phi	zero	vsn	3	RL
ROTS	phi	No_MVI	TIC	3	RL
DEP	phi	zero	TIC	3	RL
ROTS	phi	Impseqrob	TIC	3	RL
ROTS	phi	QRILC	TIC	3	RL
ROTS	phi	GMS	TIC	3	RL
ROTS	phi	bpca	TIC	3	RL
ANOVA	ratio	zero	quantiles.robust	3	RL
ROTS	phi	Impseq	TIC	3	RL
ROTS	phi	mice	TIC	3	RL
ROTS	phi	SeqKNN	TIC	3	RL
SAM	abd	bpca	max	3	RL
SAM	abd	knn	max	3	RL
ANOVA	ratio	min	quantiles.robust	3	RL
ttest	ratio	mice	vsn	3	RL
ttest	ratio	MinProb	vsn	3	RL
ROTS	phi	missForest	TIC	3	RL
ttest	ratio	No_MVI	vsn	3	RL
ttest	ratio	GMS	vsn	3	RL
ttest	ratio	SeqKNN	vsn	3	RL
ttest	ratio	min	vsn	3	RL
ttest	ratio	QRILC	vsn	3	RL
ttest	ratio	nbavg	vsn	3	RL
ttest	ratio	MLE	vsn	3	RL
SAM	abd	MLE	sum	3	RL
ttest	ratio	knn	vsn	3	RL
SAM	abd	missForest	sum	3	RL
ttest	ratio	MinDet	vsn	3	RL
ROTS	ratio	GMS	vsn	3	RL
ROTS	phi	nbavg	TIC	3	RL
ttest	abd	missForest	sum	3	RL
SAM	abd	GMS	max	3	RL
ttest	ratio	zero	vsn	3	RL
DEP	phi	mice	vsn	3	RL
ttest	ratio	missForest	vsn	3	RL
ttest	ratio	bpca	vsn	3	RL
ttest	ratio	Impseq	vsn	3	RL
ttest	ratio	Impseqrob	vsn	3	RL
SAM	abd	SeqKNN	max	3	RL
ttest	abd	missForest	max	3	RL
limma	abd	zero	div.median	3	RL
SAM	abd	MinDet	max	3	RL
ROTS	abd	MLE	quantiles.robust	3	RL
SAM	abd	Impseq	max	3	RL
limma	abd	MLE	div.median	3	RL
SAM	abd	min	max	3	RL
SAM	abd	Impseqrob	max	3	RL
ROTS	ratio	nbavg	vsn	3	RL
ROTS	ratio	QRILC	vsn	3	RL
limma	abd	MinProb	div.median	3	RL
ROTS	ratio	min	vsn	3	RL
SAM	abd	zero	max	3	RL
ROTS	ratio	MLE	vsn	3	RL
SAM	abd	nbavg	max	3	RL
SAM	abd	GMS	sum	3	RL
ttest	abd	No_MVI	sum	3	RL
ttest	abd	No_MVI	max	3	RL
SAM	abd	bpca	sum	3	RL
ROTS	ratio	knn	vsn	3	RL
ROTS	phi	MinProb	TIC	3	RL
ttest	abd	knn	max	3	RL
SAM	phi	GMS	lossf	3	RL
DEP	phi	knn	vsn	3	RL
ttest	abd	MLE	sum	3	RL
ANOVA	ratio	MLE	quantiles.robust	3	RL
ttest	abd	GMS	sum	3	RL
ttest	abd	MLE	max	3	RL
limma	abd	MinDet	div.median	3	RL
ttest	abd	SeqKNN	max	3	RL
ttest	abd	GMS	max	3	RL
ROTS	phi	knn	vsn	3	RL
SAM	abd	QRILC	max	3	RL
ROTS	ratio	MinProb	vsn	3	RL
ROTS	ratio	No_MVI	vsn	3	RL
ROTS	ratio	mice	vsn	3	RL
ROTS	ratio	SeqKNN	vsn	3	RL
SAM	abd	No_MVI	max	3	RL
ROTS	ratio	MinDet	vsn	3	RL
ROTS	ratio	Impseq	vsn	3	RL
SAM	phi	missForest	lossf	3	RL
ROTS	ratio	bpca	vsn	3	RL
ROTS	ratio	Impseqrob	vsn	3	RL
SAM	phi	MLE	lossf	3	RL
DEP	phi	zero	quantiles	3	RL
SAM	phi	knn	lossf	3	RL
SAM	abd	knn	sum	3	RL
SAM	phi	SeqKNN	lossf	3	RL
ROTS	ratio	missForest	vsn	3	RL
limma	phi	bpca	div.median	3	RL
ttest	abd	mice	max	3	RL
limma	phi	missForest	div.median	3	RL
ROTS	phi	knn	TIC	3	RL
DEP	phi	MLE	quantiles.robust	3	RL
SAM	phi	Impseqrob	lossf	3	RL
limma	phi	zero	div.median	3	RL
SAM	phi	MinDet	lossf	3	RL
limma	phi	No_MVI	div.median	3	RL
ttest	abd	zero	sum	3	RL
SAM	abd	MinDet	sum	3	RL
SAM	phi	bpca	lossf	3	RL
SAM	phi	min	lossf	3	RL
ttest	abd	zero	max	3	RL
SAM	phi	Impseq	lossf	3	RL
SAM	abd	SeqKNN	sum	3	RL
ttest	abd	bpca	max	3	RL
ttest	abd	bpca	sum	3	RL
limma	ratio	bpca	quantiles.robust	3	RL
SAM	abd	nbavg	sum	3	RL
limma	ratio	Impseq	quantiles.robust	3	RL
SAM	abd	min	sum	3	RL
SAM	phi	zero	lossf	3	RL
ttest	phi	missForest	max	3	RL
limma	phi	Impseq	div.median	3	RL
ttest	phi	missForest	sum	3	RL
SAM	abd	MinProb	max	3	RL
ttest	phi	MLE	sum	3	RL
SAM	abd	zero	sum	3	RL
ttest	phi	knn	max	3	RL
ttest	phi	No_MVI	sum	3	RL
limma	ratio	knn	quantiles.robust	3	RL
ttest	phi	MLE	max	3	RL
limma	ratio	SeqKNN	quantiles.robust	3	RL
ttest	phi	No_MVI	max	3	RL
limma	phi	Impseqrob	div.median	3	RL
limma	ratio	Impseqrob	quantiles.robust	3	RL
limma	ratio	GMS	quantiles.robust	3	RL
[truncated: 2,722 more rows]

## Sheet: MQ_TMT
supp3. Tab16 MQ_TMT workflows and their performance levels							supp3. Tab17 MQ_TMT workflow performance level classification performances with CatBoost under 10-fold cv results
DEA	MVI	Normalization	label	class				Accuracy	F1	Recall	Precision	MCC
proDA	bpca	No_norm	1	H			fold1	0.937107	0.933731	0.947566	0.925806	0.904792
proDA	Impseq	No_norm	1	H			fold2	0.924528	0.935013	0.941662	0.932337	0.89113
proDA	Impseqrob	No_norm	1	H			fold3	0.937107	0.920693	0.922082	0.919396	0.903682
proDA	SeqKNN	No_norm	1	H			fold4	0.949686	0.95169	0.953087	0.950377	0.917552
proDA	GMS	No_norm	1	H			fold5	0.962025	0.928679	0.959403	0.908333	0.939643
proDA	missForest	No_norm	1	H			fold6	0.968354	0.970978	0.976576	0.966331	0.950101
DEP	missForest	No_norm	1	H			fold7	0.93038	0.911184	0.929407	0.902728	0.893494
proDA	zero	No_norm	1	H			fold8	0.949367	0.949488	0.953049	0.952628	0.925161
DEP	SeqKNN	No_norm	1	H			fold9	0.943038	0.912227	0.947681	0.888865	0.912604
DEP	bpca	No_norm	1	H			fold10	0.968354	0.960768	0.967804	0.954766	0.95204
DEP	GMS	No_norm	1	H			mean	0.946995	0.937445	0.949832	0.930157	0.91902
DEP	Impseqrob	No_norm	1	H			std	0.0146399	0.019285	0.0155387	0.0242921	0.0210472
proDA	No_MVI	No_norm	1	H
proDA	QRILC	No_norm	1	H
DEP	Impseq	No_norm	1	H			supp3. Tab18 Feature importance of MQ_TMT workflows
proDA	mice	No_norm	1	H			Feature	FeatureImportance
proDA	MinProb	No_norm	1	H			norm	45.216
DEP	No_MVI	No_norm	1	H			DEA	40.9877
proDA	knn	No_norm	1	H			MVI	13.7963
proDA	MLE	No_norm	1	H
DEP	QRILC	No_norm	1	H
proDA	MinDet	No_norm	1	H
DEP	mice	No_norm	1	H
proDA	min	No_norm	1	H
proDA	nbavg	No_norm	1	H
DEP	min	No_norm	1	H
DEP	nbavg	No_norm	1	H
DEP	MLE	No_norm	1	H
limma	MLE	No_norm	1	H
limma	QRILC	No_norm	1	H
limma	knn	No_norm	1	H
limma	min	No_norm	1	H
limma	bpca	lossf	1	H
proDA	bpca	lossf	1	H
proDA	GMS	lossf	1	H
proDA	Impseqrob	lossf	1	H
limma	Impseq	lossf	1	H
limma	Impseqrob	lossf	1	H
limma	SeqKNN	lossf	1	H
limma	GMS	lossf	1	H
proDA	SeqKNN	lossf	1	H
proDA	Impseq	lossf	1	H
limma	nbavg	No_norm	1	H
MSstats	TRUE	FALSE	1	H
MSstats	FALSE	FALSE	1	H
DEP	MinProb	No_norm	1	H
DEP	MinDet	No_norm	1	H
MSstats	FALSE	FALSE	1	H
MSstats	TRUE	FALSE	1	H
proDA	missForest	lossf	1	H
limma	zero	No_norm	1	H
limma	MinProb	No_norm	1	H
limma	MinDet	No_norm	1	H
proDA	No_MVI	lossf	1	H
limma	missForest	lossf	1	H
limma	GMS	No_norm	1	H
proDA	QRILC	lossf	1	H
proDA	zero	lossf	1	H
limma	No_MVI	lossf	1	H
limma	QRILC	lossf	1	H
proDA	mice	lossf	1	H
proDA	MLE	lossf	1	H
limma	mice	lossf	1	H
proDA	MinProb	lossf	1	H
limma	bpca	No_norm	1	H
limma	Impseq	No_norm	1	H
limma	Impseqrob	No_norm	1	H
proDA	knn	lossf	1	H
limma	MinProb	lossf	1	H
limma	mice	No_norm	1	H
proDA	MinDet	lossf	1	H
limma	SeqKNN	No_norm	1	H
MSstats	TRUE	FALSE	1	H
limma	missForest	No_norm	1	H
limma	MinDet	lossf	1	H
MSstats	FALSE	FALSE	1	H
limma	MLE	lossf	1	H
limma	knn	lossf	1	H
limma	nbavg	lossf	1	H
limma	min	lossf	1	H
proDA	nbavg	lossf	2	RH
limma	No_MVI	No_norm	2	RH
proDA	min	lossf	2	RH
limma	zero	lossf	2	RH
proDA	GMS	Rlr	2	RH
proDA	SeqKNN	Rlr	2	RH
limma	GMS	Rlr	2	RH
proDA	Impseq	Rlr	2	RH
limma	SeqKNN	Rlr	2	RH
limma	Impseq	Rlr	2	RH
limma	bpca	Rlr	2	RH
proDA	Impseqrob	Rlr	2	RH
limma	Impseqrob	Rlr	2	RH
proDA	bpca	Rlr	2	RH
proDA	missForest	Rlr	2	RH
limma	missForest	Rlr	2	RH
proDA	No_MVI	Rlr	2	RH
limma	No_MVI	Rlr	2	RH
proDA	QRILC	Rlr	2	RH
limma	QRILC	Rlr	2	RH
proDA	zero	Rlr	2	RH
proDA	MLE	Rlr	2	RH
limma	MinProb	Rlr	2	RH
proDA	MinProb	Rlr	2	RH
proDA	mice	Rlr	2	RH
limma	mice	Rlr	2	RH
limma	MinDet	Rlr	2	RH
proDA	MinDet	Rlr	2	RH
limma	MLE	Rlr	2	RH
proDA	knn	Rlr	2	RH
limma	nbavg	Rlr	2	RH
limma	knn	Rlr	2	RH
limma	min	Rlr	2	RH
proDA	nbavg	Rlr	2	RH
DEP	GMS	Rlr	2	RH
DEP	Impseq	Rlr	2	RH
DEP	bpca	Rlr	2	RH
DEP	missForest	Rlr	2	RH
proDA	min	Rlr	2	RH
DEP	Impseqrob	Rlr	2	RH
DEP	SeqKNN	Rlr	2	RH
DEP	zero	No_norm	2	RH
limma	zero	Rlr	2	RH
DEP	No_MVI	Rlr	2	RH
DEP	QRILC	Rlr	2	RH
DEP	mice	Rlr	2	RH
ROTS	MLE	lossf	2	RH
DEP	MinProb	Rlr	2	RH
ROTS	MinDet	lossf	2	RH
ROTS	Impseqrob	No_norm	2	RH
DEP	MinDet	Rlr	2	RH
DEP	knn	Rlr	2	RH
DEP	MLE	Rlr	2	RH
ROTS	bpca	No_norm	2	RH
ROTS	Impseq	No_norm	2	RH
DEP	knn	No_norm	2	RH
ROTS	zero	lossf	2	RH
ROTS	missForest	No_norm	2	RH
ROTS	SeqKNN	No_norm	2	RH
DEP	nbavg	Rlr	2	RH
ROTS	GMS	No_norm	2	RH
ROTS	MLE	No_norm	2	RH
ROTS	knn	No_norm	2	RH
ROTS	MinProb	lossf	2	RH
ROTS	MinDet	No_norm	2	RH
DEP	min	Rlr	2	RH
ROTS	MinProb	No_norm	2	RH
ROTS	min	No_norm	2	RH
ROTS	zero	No_norm	2	RH
ROTS	QRILC	No_norm	2	RH
ROTS	mice	No_norm	2	RH
MSstats	TRUE	FALSE	2	RH
MSstats	FALSE	FALSE	2	RH
ROTS	knn	lossf	2	RH
DEP	bpca	lossf	2	RH
DEP	GMS	lossf	2	RH
ROTS	Impseq	lossf	2	RH
DEP	Impseq	lossf	2	RH
DEP	Impseqrob	lossf	2	RH
ROTS	No_MVI	No_norm	2	RH
ROTS	GMS	lossf	2	RH
ROTS	QRILC	lossf	2	RH
ROTS	SeqKNN	lossf	2	RH
ROTS	min	lossf	2	RH
ROTS	Impseqrob	lossf	2	RH
ROTS	missForest	lossf	2	RH
DEP	SeqKNN	lossf	2	RH
ROTS	bpca	lossf	2	RH
DEP	missForest	lossf	2	RH
ROTS	mice	lossf	2	RH
DEP	zero	lossf	2	RH
DEP	No_MVI	lossf	2	RH
ROTS	No_MVI	lossf	2	RH
ROTS	nbavg	No_norm	2	RH
ROTS	nbavg	lossf	2	RH
DEP	mice	lossf	2	RH
ttest	bpca	No_norm	2	RH
ttest	Impseqrob	No_norm	2	RH
ttest	Impseq	No_norm	2	RH
DEP	QRILC	lossf	2	RH
ttest	SeqKNN	No_norm	2	RH
DEP	MLE	lossf	2	RH
DEP	MinProb	lossf	2	RH
ROTS	MLE	Rlr	2	RH
ttest	missForest	No_norm	2	RH
ttest	GMS	No_norm	2	RH
DEP	MinDet	lossf	2	RH
DEP	knn	lossf	2	RH
ttest	No_MVI	No_norm	2	RH
ttest	QRILC	No_norm	2	RH
ttest	mice	No_norm	2	RH
ttest	MLE	No_norm	2	RH
DEP	nbavg	lossf	2	RH
ttest	zero	No_norm	2	RH
ttest	knn	No_norm	2	RH
ROTS	MinProb	Rlr	2	RH
DEP	min	lossf	2	RH
ttest	MinProb	No_norm	2	RH
ttest	nbavg	No_norm	2	RH
ttest	min	No_norm	2	RH
ttest	MinDet	No_norm	2	RH
ROTS	MinDet	Rlr	2	RH
ROTS	knn	Rlr	2	RH
ROTS	zero	Rlr	2	RH
ROTS	QRILC	Rlr	2	RH
ROTS	SeqKNN	Rlr	2	RH
ROTS	GMS	Rlr	2	RH
ROTS	missForest	Rlr	2	RH
ROTS	min	Rlr	2	RH
ROTS	Impseqrob	Rlr	2	RH
ROTS	No_MVI	Rlr	2	RH
ROTS	Impseq	Rlr	2	RH
ROTS	bpca	Rlr	2	RH
ROTS	mice	Rlr	2	RH
ROTS	nbavg	Rlr	2	RH
limma	Impseq	center.median	2	RH
limma	bpca	center.median	2	RH
limma	GMS	center.median	2	RH
limma	Impseqrob	center.median	2	RH
limma	SeqKNN	center.median	2	RH
proDA	GMS	center.median	2	RH
DEP	Impseq	center.median	2	RH
DEP	bpca	center.median	2	RH
DEP	GMS	center.median	2	RH
proDA	Impseq	center.median	2	RH
proDA	bpca	center.median	2	RH
DEP	Impseqrob	center.median	2	RH
proDA	Impseqrob	center.median	2	RH
DEP	SeqKNN	center.median	2	RH
proDA	SeqKNN	center.median	2	RH
limma	Impseqrob	center.mean	2	RH
limma	Impseq	center.mean	2	RH
limma	bpca	center.mean	2	RH
proDA	zero	center.median	2	RH
limma	GMS	center.mean	2	RH
proDA	missForest	center.median	2	RH
limma	SeqKNN	center.mean	2	RH
limma	missForest	center.median	2	RH
proDA	No_MVI	center.median	2	RH
limma	No_MVI	center.median	2	RH
DEP	Impseqrob	center.mean	2	RH
DEP	Impseq	center.mean	2	RH
DEP	bpca	center.mean	2	RH
DEP	GMS	center.mean	2	RH
proDA	Impseq	center.mean	2	RH
DEP	SeqKNN	center.mean	2	RH
proDA	bpca	center.mean	2	RH
proDA	Impseqrob	center.mean	2	RH
DEP	missForest	center.median	2	RH
limma	MinProb	center.median	2	RH
DEP	No_MVI	center.median	2	RH
proDA	GMS	center.mean	2	RH
proDA	SeqKNN	center.mean	2	RH
proDA	QRILC	center.median	2	RH
limma	QRILC	center.median	2	RH
proDA	MinProb	center.median	2	RH
DEP	QRILC	center.median	2	RH
limma	mice	center.median	2	RH
limma	QRILC	center.mean	2	RH
DEP	MinProb	center.median	2	RH
proDA	mice	center.median	2	RH
limma	MinDet	center.median	2	RH
DEP	mice	center.median	2	RH
proDA	MinDet	center.median	2	RH
limma	MinProb	center.mean	2	RH
DEP	QRILC	center.mean	2	RH
proDA	missForest	center.mean	2	RH
limma	MinDet	center.mean	2	RH
proDA	No_MVI	center.mean	2	RH
DEP	MinDet	center.median	2	RH
limma	missForest	center.mean	2	RH
limma	No_MVI	center.mean	2	RH
DEP	MinProb	center.mean	2	RH
proDA	MLE	center.median	2	RH
DEP	No_MVI	center.mean	2	RH
proDA	zero	center.mean	2	RH
limma	nbavg	center.median	2	RH
DEP	missForest	center.mean	2	RH
DEP	MinDet	center.mean	2	RH
limma	nbavg	center.mean	2	RH
limma	mice	center.mean	2	RH
DEP	nbavg	center.median	2	RH
proDA	nbavg	center.median	2	RH
proDA	QRILC	center.mean	2	RH
proDA	knn	center.median	2	RH
proDA	mice	center.mean	2	RH
limma	min	center.median	2	RH
proDA	MinProb	center.mean	2	RH
DEP	nbavg	center.mean	2	RH
DEP	mice	center.mean	2	RH
proDA	MinDet	center.mean	2	RH
limma	min	center.mean	2	RH
DEP	min	center.median	2	RH
proDA	min	center.median	2	RH
limma	knn	center.median	2	RH
limma	MLE	center.mean	2	RH
limma	MLE	center.median	2	RH
DEP	min	center.mean	2	RH
DEP	MLE	center.median	2	RH
proDA	MLE	center.mean	2	RH
DEP	MLE	center.mean	2	RH
proDA	knn	center.mean	2	RH
limma	knn	center.mean	2	RH
proDA	nbavg	center.mean	2	RH
proDA	min	center.mean	2	RH
DEP	zero	Rlr	2	RH
limma	zero	center.median	2	RH
ttest	GMS	lossf	2	RH
ttest	SeqKNN	lossf	2	RH
ttest	bpca	lossf	2	RH
DEP	MLE	sum	2	RH
ttest	missForest	lossf	2	RH
ttest	Impseq	lossf	2	RH
ttest	Impseqrob	lossf	2	RH
ttest	No_MVI	lossf	2	RH
limma	zero	center.mean	2	RH
ttest	knn	lossf	2	RH
ttest	QRILC	lossf	2	RH
ttest	MLE	lossf	2	RH
ttest	zero	lossf	2	RH
ttest	MinProb	lossf	2	RH
ttest	mice	lossf	2	RH
ttest	nbavg	lossf	2	RH
DEP	MLE	max	2	RH
ttest	MinDet	lossf	2	RH
ttest	min	lossf	2	RH
limma	missForest	sum	2	RH
limma	No_MVI	sum	2	RH
ROTS	MinProb	center.mean	2	RH
limma	missForest	max	2	RH
ROTS	zero	center.mean	2	RH
limma	bpca	max	2	RH
limma	bpca	sum	2	RH
limma	No_MVI	max	2	RH
ROTS	MinDet	center.mean	2	RH
limma	knn	max	2	RH
limma	GMS	sum	2	RH
ROTS	zero	center.median	2	RH
limma	Impseq	max	2	RH
limma	Impseq	quantiles	2	RH
limma	Impseqrob	max	2	RH
limma	mice	max	2	RH
ROTS	MinDet	center.median	2	RH
limma	zero	max	2	RH
limma	SeqKNN	sum	2	RH
limma	Impseqrob	quantiles	2	RH
limma	bpca	quantiles	2	RH
limma	SeqKNN	max	2	RH
limma	SeqKNN	quantiles	2	RH
DEP	Impseq	quantiles	2	RH
limma	knn	sum	2	RH
limma	GMS	max	2	RH
limma	QRILC	sum	2	RH
limma	QRILC	max	2	RH
DEP	Impseqrob	quantiles	2	RH
ROTS	MLE	center.mean	2	RH
limma	MinDet	sum	2	RH
limma	MinProb	sum	2	RH
limma	mice	sum	2	RH
DEP	bpca	quantiles	2	RH
limma	min	sum	2	RH
limma	nbavg	sum	2	RH
DEP	bpca	max	2	RH
DEP	No_MVI	max	2	RH
DEP	No_MVI	sum	2	RH
limma	MinDet	max	2	RH
DEP	knn	max	2	RH
limma	missForest	quantiles	2	RH
limma	zero	sum	2	RH
ROTS	MinProb	center.median	2	RH
DEP	missForest	max	2	RH
DEP	missForest	sum	2	RH
limma	MinProb	max	2	RH
limma	No_MVI	quantiles	2	RH
DEP	missForest	quantiles	2	RH
limma	QRILC	quantiles	2	RH
DEP	bpca	sum	2	RH
limma	min	max	2	RH
limma	nbavg	max	2	RH
ROTS	MLE	center.median	2	RH
limma	MinProb	quantiles	2	RH
DEP	zero	max	2	RH
DEP	zero	sum	2	RH
DEP	QRILC	max	2	RH
DEP	QRILC	quantiles	2	RH
DEP	mice	max	2	RH
DEP	Impseq	max	2	RH
DEP	Impseqrob	max	2	RH
limma	MinDet	quantiles	2	RH
limma	mice	quantiles	2	RH
DEP	GMS	max	2	RH
limma	nbavg	quantiles	2	RH
DEP	MinDet	max	2	RH
DEP	MinProb	max	2	RH
DEP	mice	quantiles	2	RH
limma	bpca	TIC	2	RH
limma	Impseq	TIC	3	RL
DEP	SeqKNN	max	3	RL
limma	min	quantiles	3	RL
DEP	min	sum	3	RL
limma	Impseqrob	TIC	3	RL
limma	GMS	TIC	3	RL
DEP	MinProb	sum	3	RL
limma	knn	quantiles	3	RL
DEP	mice	sum	3	RL
limma	SeqKNN	TIC	3	RL
DEP	nbavg	max	3	RL
DEP	GMS	sum	3	RL
DEP	QRILC	sum	3	RL
ROTS	QRILC	center.mean	3	RL
limma	No_MVI	TIC	3	RL
limma	MLE	quantiles	3	RL
DEP	SeqKNN	sum	3	RL
limma	missForest	TIC	3	RL
DEP	MinDet	sum	3	RL
proDA	Impseq	TIC	3	RL
proDA	bpca	TIC	3	RL
DEP	bpca	TIC	3	RL
DEP	Impseq	TIC	3	RL
DEP	nbavg	sum	3	RL
proDA	Impseqrob	TIC	3	RL
proDA	GMS	TIC	3	RL
limma	zero	quantiles	3	RL
DEP	GMS	TIC	3	RL
DEP	Impseqrob	TIC	3	RL
DEP	MLE	quantiles	3	RL
DEP	min	max	3	RL
proDA	SeqKNN	TIC	3	RL
limma	MLE	sum	3	RL
DEP	SeqKNN	TIC	3	RL
DEP	No_MVI	quantiles	3	RL
limma	mice	TIC	3	RL
proDA	No_MVI	TIC	3	RL
ROTS	min	center.mean	3	RL
DEP	No_MVI	TIC	3	RL
proDA	missForest	TIC	3	RL
limma	MLE	max	3	RL
DEP	missForest	TIC	3	RL
ROTS	MLE	quantiles.robust	3	RL
proDA	zero	TIC	3	RL
limma	MinProb	TIC	3	RL
limma	missForest	vsn	3	RL
limma	No_MVI	vsn	3	RL
limma	bpca	vsn	3	RL
DEP	SeqKNN	quantiles	3	RL
ROTS	SeqKNN	center.mean	3	RL
ROTS	QRILC	center.median	3	RL
proDA	mice	TIC	3	RL
DEP	nbavg	quantiles	3	RL
limma	QRILC	TIC	3	RL
ROTS	MLE	sum	3	RL
ROTS	knn	center.mean	3	RL
limma	missForest	quantiles.robust	3	RL
limma	MinDet	TIC	3	RL
DEP	knn	quantiles	3	RL
ROTS	zero	max	3	RL
DEP	min	quantiles	3	RL
limma	QRILC	vsn	3	RL
limma	MLE	vsn	3	RL
limma	knn	TIC	3	RL
limma	Impseq	vsn	3	RL
DEP	MinProb	quantiles	3	RL
DEP	mice	TIC	3	RL
limma	GMS	vsn	3	RL
ttest	GMS	Rlr	3	RL
ROTS	Impseqrob	center.mean	3	RL
limma	MinProb	vsn	3	RL
ROTS	knn	center.median	3	RL
ttest	SeqKNN	Rlr	3	RL
ttest	bpca	Rlr	3	RL
ROTS	GMS	center.mean	3	RL
proDA	QRILC	TIC	3	RL
limma	Impseqrob	vsn	3	RL
limma	SeqKNN	vsn	3	RL
ttest	Impseq	Rlr	3	RL
ROTS	zero	quantiles	3	RL
limma	MinDet	vsn	3	RL
limma	nbavg	vsn	3	RL
proDA	MinProb	TIC	3	RL
limma	min	vsn	3	RL
ttest	Impseqrob	Rlr	3	RL
ttest	MinProb	Rlr	3	RL
proDA	MinDet	TIC	3	RL
DEP	MinDet	quantiles	3	RL
ttest	knn	Rlr	3	RL
ROTS	min	center.median	3	RL
ttest	missForest	Rlr	3	RL
DEP	nbavg	vsn	3	RL
DEP	min	vsn	3	RL
limma	No_MVI	quantiles.robust	3	RL
ROTS	missForest	center.mean	3	RL
DEP	No_MVI	quantiles.robust	3	RL
ttest	QRILC	Rlr	3	RL
ROTS	GMS	center.median	3	RL
limma	nbavg	TIC	3	RL
DEP	MinProb	TIC	3	RL
ttest	No_MVI	Rlr	3	RL
proDA	knn	TIC	3	RL
ROTS	No_MVI	center.mean	3	RL
ROTS	bpca	center.mean	3	RL
ROTS	Impseq	center.mean	3	RL
ttest	MLE	Rlr	3	RL
ttest	zero	Rlr	3	RL
ttest	nbavg	Rlr	3	RL
ttest	MinDet	Rlr	3	RL
ROTS	mice	center.mean	3	RL
proDA	MLE	TIC	3	RL
ROTS	nbavg	center.mean	3	RL
ttest	mice	Rlr	3	RL
DEP	QRILC	TIC	3	RL
ttest	min	Rlr	3	RL
limma	SeqKNN	quantiles.robust	3	RL
DEP	MinDet	TIC	3	RL
limma	min	TIC	3	RL
proDA	nbavg	TIC	3	RL
SAM	MinProb	No_norm	3	RL
ROTS	MinProb	quantiles	3	RL
ROTS	nbavg	center.median	3	RL
ROTS	SeqKNN	center.median	3	RL
limma	MLE	TIC	3	RL
proDA	min	TIC	3	RL
limma	bpca	quantiles.robust	3	RL
SAM	No_MVI	No_norm	3	RL
SAM	QRILC	No_norm	3	RL
SAM	MLE	No_norm	3	RL
ROTS	MinDet	quantiles	3	RL
SAM	MinDet	No_norm	3	RL
ROTS	bpca	center.median	3	RL
ROTS	Impseqrob	center.median	3	RL
SAM	knn	No_norm	3	RL
DEP	nbavg	TIC	3	RL
ROTS	Impseq	center.median	3	RL
ROTS	mice	center.median	3	RL
ROTS	missForest	center.median	3	RL
DEP	nbavg	quantiles.robust	3	RL
ROTS	No_MVI	center.median	3	RL
limma	zero	vsn	3	RL
limma	Impseqrob	quantiles.robust	3	RL
DEP	Impseqrob	quantiles.robust	3	RL
limma	nbavg	quantiles.robust	3	RL
limma	MinProb	quantiles.robust	3	RL
ROTS	QRILC	quantiles	3	RL
SAM	missForest	No_norm	3	RL
ROTS	QRILC	quantiles.robust	3	RL
limma	Impseq	quantiles.robust	3	RL
DEP	missForest	vsn	3	RL
SAM	GMS	No_norm	3	RL
DEP	min	TIC	3	RL
DEP	No_MVI	vsn	3	RL
DEP	bpca	vsn	3	RL
SAM	mice	No_norm	3	RL
SAM	nbavg	No_norm	3	RL
SAM	bpca	No_norm	3	RL
SAM	SeqKNN	No_norm	3	RL
limma	zero	TIC	3	RL
SAM	Impseqrob	No_norm	3	RL
SAM	Impseq	No_norm	3	RL
limma	QRILC	quantiles.robust	3	RL
DEP	missForest	quantiles.robust	3	RL
ROTS	knn	quantiles	3	RL
ROTS	MLE	quantiles	3	RL
SAM	min	No_norm	3	RL
DEP	SeqKNN	quantiles.robust	3	RL
ROTS	MLE	max	3	RL
DEP	MLE	TIC	3	RL
ROTS	min	quantiles	3	RL
limma	mice	quantiles.robust	3	RL
DEP	bpca	quantiles.robust	3	RL
DEP	MLE	vsn	3	RL
DEP	QRILC	vsn	3	RL
DEP	GMS	vsn	3	RL
DEP	Impseq	vsn	3	RL
DEP	MinProb	vsn	3	RL
DEP	MinDet	vsn	3	RL
DEP	Impseqrob	vsn	3	RL
SAM	zero	No_norm	3	RL
DEP	SeqKNN	vsn	3	RL
limma	knn	quantiles.robust	3	RL
limma	MinDet	quantiles.robust	3	RL
DEP	MinDet	quantiles.robust	3	RL
ROTS	MinProb	quantiles.robust	3	RL
MSstats	TRUE	TRUE	3	RL
MSstats	FALSE	TRUE	3	RL
DEP	Impseq	quantiles.robust	3	RL
ttest	missForest	max	3	RL
ROTS	zero	TIC	3	RL
ROTS	knn	quantiles.robust	3	RL
DEP	mice	quantiles.robust	3	RL
ttest	missForest	sum	3	RL
ROTS	nbavg	quantiles	3	RL
ROTS	Impseq	quantiles	3	RL
ROTS	Impseqrob	quantiles	3	RL
ROTS	SeqKNN	quantiles	3	RL
ROTS	bpca	quantiles	3	RL
DEP	knn	sum	3	RL
ttest	MLE	sum	3	RL
ttest	bpca	max	3	RL
ttest	knn	max	3	RL
ROTS	min	quantiles.robust	3	RL
ttest	MLE	max	3	RL
ttest	No_MVI	sum	3	RL
ttest	No_MVI	max	3	RL
ttest	bpca	sum	3	RL
limma	mice	vsn	3	RL
ROTS	No_MVI	quantiles	3	RL
limma	min	quantiles.robust	3	RL
ROTS	missForest	quantiles	3	RL
ROTS	MinDet	quantiles.robust	3	RL
ROTS	mice	quantiles	3	RL
ttest	mice	max	3	RL
MSstats	TRUE	TRUE	3	RL
DEP	min	quantiles.robust	3	RL
ttest	QRILC	max	3	RL
MSstats	FALSE	TRUE	3	RL
ttest	SeqKNN	max	3	RL
DEP	MinProb	quantiles.robust	3	RL
ttest	Impseqrob	max	3	RL
ttest	Impseq	max	3	RL
ttest	GMS	max	3	RL
ttest	MinProb	max	3	RL
ttest	zero	sum	3	RL
ttest	GMS	sum	3	RL
ttest	zero	max	3	RL
ttest	SeqKNN	sum	3	RL
ttest	MinDet	max	3	RL
ttest	knn	sum	3	RL
limma	bpca	div.median	3	RL
ttest	min	max	3	RL
ROTS	mice	quantiles.robust	3	RL
ttest	QRILC	sum	3	RL
ttest	MinProb	sum	3	RL
ttest	min	sum	3	RL
ttest	MinDet	sum	3	RL
MSstats	TRUE	TRUE	3	RL
ROTS	nbavg	quantiles.robust	3	RL
ttest	nbavg	max	3	RL
ttest	mice	sum	3	RL
MSstats	FALSE	TRUE	3	RL
MSstats	TRUE	TRUE	3	RL
limma	knn	vsn	3	RL
ttest	nbavg	sum	3	RL
MSstats	FALSE	TRUE	3	RL
ROTS	MinProb	TIC	3	RL
limma	No_MVI	div.median	3	RL
limma	missForest	div.median	3	RL
DEP	mice	vsn	3	RL
DEP	knn	vsn	3	RL
limma	Impseq	div.median	3	RL
SAM	No_MVI	lossf	3	RL
ROTS	MinDet	TIC	3	RL
limma	Impseqrob	div.median	3	RL
SAM	GMS	lossf	3	RL
ROTS	min	vsn	3	RL
ROTS	missForest	max	3	RL
limma	GMS	div.median	3	RL
ROTS	No_MVI	max	3	RL
SAM	bpca	lossf	3	RL
limma	SeqKNN	div.median	3	RL
ROTS	No_MVI	sum	3	RL
ROTS	bpca	max	3	RL
DEP	QRILC	quantiles.robust	3	RL
ROTS	zero	quantiles.robust	3	RL
limma	bpca	div.mean	3	RL
limma	zero	quantiles.robust	3	RL
ROTS	No_MVI	quantiles.robust	3	RL
ROTS	SeqKNN	quantiles.robust	3	RL
ROTS	zero	vsn	3	RL
limma	mice	div.median	3	RL
ROTS	knn	max	3	RL
SAM	QRILC	lossf	3	RL
ROTS	GMS	sum	3	RL
ROTS	MLE	TIC	3	RL
ROTS	GMS	max	3	RL
ROTS	MLE	vsn	3	RL
DEP	knn	center.median	3	RL
SAM	SeqKNN	lossf	3	RL
SAM	missForest	lossf	3	RL
ROTS	Impseq	max	3	RL
ROTS	SeqKNN	max	3	RL
limma	missForest	div.mean	3	RL
ROTS	Impseq	quantiles.robust	3	RL
ROTS	mice	max	3	RL
ROTS	Impseqrob	max	3	RL
ROTS	bpca	quantiles.robust	3	RL
limma	No_MVI	div.mean	3	RL
SAM	Impseq	lossf	3	RL
limma	Impseq	div.mean	3	RL
SAM	Impseqrob	lossf	3	RL
SAM	mice	lossf	3	RL
SAM	knn	lossf	3	RL
SAM	MinProb	lossf	3	RL
ROTS	MinDet	max	3	RL
ROTS	Impseqrob	quantiles.robust	3	RL
ROTS	min	max	3	RL
ROTS	QRILC	max	3	RL
DEP	knn	center.mean	3	RL
limma	MinProb	div.median	3	RL
SAM	min	lossf	3	RL
SAM	MinDet	lossf	3	RL
limma	Impseqrob	div.mean	3	RL
ROTS	MinProb	max	3	RL
ROTS	bpca	sum	3	RL
limma	QRILC	div.median	3	RL
ROTS	missForest	quantiles.robust	3	RL
limma	GMS	div.mean	3	RL
ROTS	missForest	sum	3	RL
DEP	bpca	div.median	3	RL
limma	MinDet	div.median	3	RL
ROTS	QRILC	TIC	3	RL
limma	MLE	quantiles.robust	3	RL
limma	knn	div.median	3	RL
DEP	knn	quantiles.robust	3	RL
limma	SeqKNN	div.mean	3	RL
SAM	nbavg	lossf	3	RL
DEP	MLE	quantiles.robust	3	RL
ROTS	min	TIC	3	RL
DEP	missForest	div.median	3	RL
DEP	No_MVI	div.median	3	RL
DEP	knn	TIC	3	RL
ANOVA	bpca	No_norm	3	RL
ANOVA	SeqKNN	No_norm	3	RL
ROTS	knn	TIC	3	RL
ANOVA	Impseqrob	No_norm	3	RL
ROTS	zero	div.mean	3	RL
ANOVA	Impseq	No_norm	3	RL
DEP	Impseq	div.median	3	RL
ANOVA	MinDet	No_norm	3	RL
limma	mice	div.mean	3	RL
ROTS	nbavg	max	3	RL
ROTS	zero	div.median	3	RL
ANOVA	missForest	No_norm	3	RL
ROTS	QRILC	sum	3	RL
DEP	Impseqrob	div.median	3	RL
ANOVA	min	No_norm	3	RL
limma	QRILC	div.mean	3	RL
ANOVA	nbavg	No_norm	3	RL
ROTS	knn	sum	3	RL
ANOVA	knn	No_norm	3	RL
limma	MinProb	div.mean	3	RL
ANOVA	zero	No_norm	3	RL
limma	zero	div.median	3	RL
limma	nbavg	div.median	3	RL
DEP	GMS	div.median	3	RL
limma	MinDet	div.mean	3	RL
ROTS	SeqKNN	TIC	3	RL
SAM	MLE	max	3	RL
ROTS	GMS	TIC	3	RL
ANOVA	No_MVI	No_norm	3	RL
ROTS	MinProb	sum	3	RL
ROTS	MinDet	sum	3	RL
limma	knn	div.mean	3	RL
ROTS	Impseq	TIC	3	RL
ROTS	bpca	TIC	3	RL
ANOVA	QRILC	No_norm	3	RL
ROTS	Impseqrob	TIC	3	RL
DEP	SeqKNN	div.median	3	RL
ROTS	mice	TIC	3	RL
limma	min	div.median	3	RL
ROTS	No_MVI	TIC	3	RL
SAM	No_MVI	sum	3	RL
ANOVA	MinProb	No_norm	3	RL
ROTS	missForest	TIC	3	RL
ROTS	nbavg	sum	3	RL
ROTS	SeqKNN	sum	3	RL
ROTS	min	sum	3	RL
ANOVA	mice	No_norm	3	RL
ANOVA	GMS	No_norm	3	RL
ROTS	nbavg	TIC	3	RL
ROTS	mice	sum	3	RL
DEP	bpca	div.mean	3	RL
SAM	missForest	max	3	RL
ROTS	nbavg	vsn	3	RL
limma	zero	div.mean	3	RL
ROTS	zero	sum	3	RL
ANOVA	MLE	No_norm	3	RL
SAM	MLE	sum	3	RL
DEP	mice	div.median	3	RL
SAM	bpca	max	3	RL
limma	nbavg	div.mean	3	RL
SAM	No_MVI	max	3	RL
SAM	MinProb	max	3	RL
limma	min	div.mean	3	RL
SAM	QRILC	max	3	RL
SAM	min	max	3	RL
DEP	missForest	div.mean	3	RL
DEP	No_MVI	div.mean	3	RL
DEP	Impseq	div.mean	3	RL
DEP	MinProb	div.median	3	RL
SAM	MinDet	max	3	RL
SAM	nbavg	max	3	RL
SAM	knn	max	3	RL
DEP	QRILC	div.median	3	RL
SAM	QRILC	sum	0	L
SAM	SeqKNN	max	0	L
DEP	Impseqrob	div.mean	0	L
SAM	MinProb	sum	0	L
DEP	GMS	div.mean	0	L
DEP	MinDet	div.median	0	L
SAM	MinDet	sum	0	L
SAM	GMS	sum	0	L
SAM	MLE	lossf	0	L
DEP	SeqKNN	div.mean	0	L
ROTS	MLE	div.median	0	L
SAM	missForest	sum	0	L
SAM	bpca	sum	0	L
SAM	GMS	max	0	L
SAM	zero	lossf	0	L
SAM	knn	sum	0	L
SAM	Impseq	max	0	L
ROTS	MLE	div.mean	0	L
SAM	Impseqrob	max	0	L
SAM	QRILC	Rlr	0	L
SAM	No_MVI	Rlr	0	L
SAM	mice	max	0	L
SAM	nbavg	sum	0	L
DEP	mice	div.mean	0	L
ROTS	knn	vsn	0	L
SAM	MinProb	Rlr	0	L
DEP	QRILC	div.mean	0	L
DEP	MinProb	div.mean	0	L
SAM	zero	max	0	L
DEP	nbavg	div.median	0	L
SAM	GMS	Rlr	0	L
SAM	min	sum	0	L
DEP	MinDet	div.mean	0	L
DEP	min	div.median	0	L
SAM	zero	sum	0	L
SAM	mice	sum	0	L
SAM	SeqKNN	sum	0	L
SAM	nbavg	Rlr	0	L
SAM	SeqKNN	Rlr	0	L
SAM	bpca	Rlr	0	L
DEP	missForest	MBQN	0	L
SAM	knn	Rlr	0	L
SAM	Impseq	Rlr	0	L
DEP	SeqKNN	MBQN	0	L
SAM	mice	Rlr	0	L
DEP	GMS	MBQN	0	L
proDA	GMS	MBQN	0	L
DEP	MLE	MBQN	0	L
proDA	bpca	div.median	0	L
SAM	Impseqrob	Rlr	0	L
SAM	min	Rlr	0	L
DEP	MinProb	MBQN	0	L
DEP	Impseq	MBQN	0	L
SAM	missForest	Rlr	0	L
DEP	bpca	MBQN	0	L
DEP	Impseqrob	MBQN	0	L
proDA	SeqKNN	MBQN	0	L
DEP	min	div.mean	0	L
DEP	QRILC	MBQN	0	L
DEP	nbavg	div.mean	0	L
proDA	zero	MBQN	0	L
proDA	Impseq	MBQN	0	L
SAM	MinDet	Rlr	0	L
proDA	bpca	MBQN	0	L
limma	MLE	div.median	0	L
DEP	mice	MBQN	0	L
proDA	Impseqrob	MBQN	0	L
proDA	MinProb	MBQN	0	L
limma	GMS	MBQN	0	L
DEP	No_MVI	MBQN	0	L
SAM	MLE	Rlr	0	L
proDA	missForest	MBQN	0	L
SAM	zero	Rlr	0	L
proDA	missForest	div.median	0	L
proDA	No_MVI	div.median	0	L
limma	SeqKNN	MBQN	0	L
DEP	MinDet	MBQN	0	L
proDA	No_MVI	MBQN	0	L
proDA	Impseq	div.median	0	L
proDA	mice	MBQN	0	L
limma	Impseq	MBQN	0	L
proDA	QRILC	MBQN	0	L
limma	MinProb	MBQN	0	L
limma	Impseqrob	MBQN	0	L
proDA	knn	MBQN	0	L
limma	bpca	MBQN	0	L
limma	missForest	MBQN	0	L
proDA	MLE	MBQN	0	L
proDA	MinDet	MBQN	0	L
proDA	Impseqrob	div.median	0	L
limma	QRILC	MBQN	0	L
limma	MinDet	MBQN	0	L
limma	No_MVI	MBQN	0	L
DEP	nbavg	MBQN	0	L
proDA	GMS	div.median	0	L
limma	knn	MBQN	0	L
limma	MLE	MBQN	0	L
DEP	min	MBQN	0	L
limma	MLE	div.mean	0	L
limma	mice	MBQN	0	L
proDA	SeqKNN	div.median	0	L
proDA	nbavg	MBQN	0	L
proDA	min	MBQN	0	L
ttest	SeqKNN	quantiles	0	L
limma	nbavg	MBQN	0	L
ttest	Impseq	center.median	0	L
ttest	Impseq	quantiles	0	L
limma	min	MBQN	0	L
ttest	SeqKNN	center.median	0	L
ttest	bpca	center.median	0	L
ttest	Impseqrob	center.median	0	L
ttest	MinProb	quantiles	0	L
ttest	bpca	quantiles	0	L
ttest	GMS	center.median	0	L
ttest	Impseqrob	quantiles	0	L
ttest	missForest	quantiles	0	L
ttest	QRILC	quantiles	0	L
limma	zero	MBQN	0	L
ttest	knn	quantiles	0	L
ttest	MinDet	quantiles	0	L
proDA	bpca	div.mean	0	L
ttest	No_MVI	quantiles	0	L
ttest	min	quantiles	0	L
ttest	nbavg	center.median	0	L
ttest	QRILC	center.median	0	L
ttest	nbavg	quantiles	0	L
ttest	MinDet	center.median	0	L
ttest	zero	quantiles	0	L
ttest	min	center.median	0	L
ttest	MinProb	center.median	0	L
ttest	MLE	quantiles	0	L
ttest	mice	quantiles	0	L
ROTS	QRILC	vsn	0	L
SAM	QRILC	TIC	0	L
proDA	missForest	div.mean	0	L
DEP	MLE	div.median	0	L
ttest	No_MVI	center.median	0	L
proDA	mice	div.median	0	L
proDA	zero	div.median	0	L
ttest	bpca	center.mean	0	L
ttest	missForest	center.median	0	L
ttest	Impseq	center.mean	0	L
proDA	MLE	div.median	0	L
proDA	No_MVI	div.mean	0	L
ttest	mice	center.median	0	L
ttest	SeqKNN	center.mean	0	L
ttest	knn	center.median	0	L
ttest	MLE	center.median	0	L
ttest	GMS	center.mean	0	L
proDA	MinProb	div.median	0	L
proDA	Impseq	div.mean	0	L
proDA	QRILC	div.median	0	L
ttest	Impseqrob	center.mean	0	L
ttest	zero	center.median	0	L
proDA	Impseqrob	div.mean	0	L
proDA	GMS	div.mean	0	L
ROTS	MinDet	vsn	0	L
DEP	zero	quantiles	0	L
ttest	MinDet	center.mean	0	L
DEP	MLE	div.mean	0	L
SAM	MinProb	TIC	0	L
ttest	nbavg	center.mean	0	L
ROTS	MinProb	vsn	0	L
ttest	missForest	center.mean	0	L
ttest	MinProb	center.mean	0	L
proDA	SeqKNN	div.mean	0	L
SAM	No_MVI	TIC	0	L
proDA	knn	div.median	0	L
ttest	min	center.mean	0	L
ttest	QRILC	center.mean	0	L
ROTS	SeqKNN	vsn	0	L
proDA	MinDet	div.median	0	L
ttest	knn	center.mean	0	L
ttest	mice	center.mean	0	L
ROTS	No_MVI	vsn	0	L
ttest	No_MVI	center.mean	0	L
ttest	MLE	center.mean	0	L
ROTS	missForest	vsn	0	L
ttest	zero	center.mean	0	L
ANOVA	GMS	lossf	0	L
ANOVA	MinDet	lossf	0	L
ANOVA	QRILC	lossf	0	L
ANOVA	nbavg	lossf	0	L
proDA	mice	div.mean	0	L
ANOVA	Impseq	lossf	0	L
ANOVA	MinProb	lossf	0	L
ANOVA	Impseqrob	lossf	0	L
ANOVA	zero	lossf	0	L
ANOVA	SeqKNN	lossf	0	L
proDA	zero	div.mean	0	L
ANOVA	knn	lossf	0	L
ROTS	Impseqrob	vsn	0	L
ANOVA	MLE	lossf	0	L
ANOVA	bpca	lossf	0	L
ANOVA	min	lossf	0	L
ANOVA	No_MVI	lossf	0	L
ANOVA	mice	lossf	0	L
ANOVA	missForest	lossf	0	L
ROTS	mice	vsn	0	L
proDA	MLE	div.mean	0	L
ttest	missForest	quantiles.robust	0	L
DEP	zero	MBQN	0	L
DEP	knn	MBQN	0	L
ROTS	bpca	vsn	0	L
proDA	nbavg	div.median	0	L
SAM	No_MVI	center.median	0	L
SAM	mice	TIC	0	L
ttest	SeqKNN	quantiles.robust	0	L
ttest	bpca	quantiles.robust	0	L
ttest	knn	quantiles.robust	0	L
ttest	Impseq	quantiles.robust	0	L
ttest	MinDet	quantiles.robust	0	L
ttest	MinProb	quantiles.robust	0	L
ttest	Impseqrob	quantiles.robust	0	L
proDA	MinProb	div.mean	0	L
SAM	MLE	TIC	0	L
ttest	nbavg	quantiles.robust	0	L
proDA	QRILC	div.mean	0	L
ttest	min	quantiles.robust	0	L
ttest	QRILC	quantiles.robust	0	L
proDA	knn	div.mean	0	L
SAM	nbavg	TIC	0	L
proDA	min	div.median	0	L
proDA	MinDet	div.mean	0	L
ttest	GMS	MBQN	0	L
SAM	No_MVI	center.mean	0	L
SAM	QRILC	center.median	0	L
ttest	Impseq	MBQN	0	L
SAM	GMS	TIC	0	L
ROTS	GMS	vsn	0	L
ttest	bpca	MBQN	0	L
ttest	Impseqrob	MBQN	0	L
ttest	MinProb	MBQN	0	L
ttest	knn	MBQN	0	L
ttest	zero	quantiles.robust	0	L
ROTS	Impseq	vsn	0	L
ttest	SeqKNN	MBQN	0	L
ttest	MLE	quantiles.robust	0	L
ttest	missForest	MBQN	0	L
ANOVA	GMS	Rlr	0	L
DEP	zero	vsn	0	L
ttest	MinDet	MBQN	0	L
ANOVA	SeqKNN	Rlr	0	L
ttest	nbavg	MBQN	0	L
ANOVA	MinDet	Rlr	0	L
ttest	No_MVI	MBQN	0	L
ANOVA	QRILC	Rlr	0	L
ANOVA	MinProb	Rlr	0	L
ANOVA	Impseqrob	Rlr	0	L
ANOVA	knn	Rlr	0	L
ANOVA	MLE	Rlr	0	L
ttest	mice	MBQN	0	L
ANOVA	bpca	Rlr	0	L
ANOVA	Impseq	Rlr	0	L
ttest	MLE	MBQN	0	L
SAM	No_MVI	quantiles.robust	0	L
ANOVA	nbavg	Rlr	0	L
ANOVA	No_MVI	Rlr	0	L
ttest	QRILC	MBQN	0	L
ttest	zero	MBQN	0	L
ANOVA	zero	Rlr	0	L
ttest	min	MBQN	0	L
SAM	mice	center.median	0	L
ANOVA	missForest	Rlr	0	L
ANOVA	min	Rlr	0	L
ROTS	MinProb	div.mean	0	L
SAM	missForest	TIC	0	L
SAM	MinProb	center.median	0	L
SAM	SeqKNN	TIC	0	L
proDA	nbavg	div.mean	0	L
SAM	QRILC	quantiles	0	L
SAM	MinDet	TIC	0	L
ANOVA	mice	Rlr	0	L
SAM	No_MVI	quantiles	0	L
proDA	min	div.mean	0	L
SAM	min	TIC	0	L
SAM	Impseqrob	TIC	0	L
DEP	knn	div.median	0	L
SAM	bpca	TIC	0	L
SAM	Impseq	TIC	0	L
SAM	missForest	center.median	0	L
SAM	MinProb	quantiles.robust	0	L
SAM	nbavg	quantiles.robust	0	L
SAM	GMS	center.median	0	L
ROTS	MinProb	div.median	0	L
SAM	MinProb	quantiles	0	L
SAM	MinProb	center.mean	0	L
ROTS	MinDet	MBQN	0	L
SAM	min	center.median	0	L
ROTS	QRILC	MBQN	0	L
SAM	mice	quantiles.robust	0	L
SAM	QRILC	center.mean	0	L
SAM	mice	center.mean	0	L
SAM	bpca	center.median	0	L
ROTS	mice	MBQN	0	L
DEP	knn	div.mean	0	L
SAM	Impseqrob	center.median	0	L
ROTS	MinProb	MBQN	0	L
SAM	mice	quantiles	0	L
SAM	Impseq	center.median	0	L
DEP	zero	center.median	0	L
ROTS	missForest	MBQN	0	L
ROTS	GMS	MBQN	0	L
ROTS	zero	MBQN	0	L
SAM	nbavg	center.median	0	L
ROTS	Impseq	MBQN	0	L
DEP	zero	center.mean	0	L
ROTS	knn	div.mean	0	L
ROTS	Impseqrob	MBQN	0	L
ROTS	nbavg	MBQN	0	L
ROTS	QRILC	div.mean	0	L
SAM	MLE	center.median	0	L
SAM	zero	TIC	0	L
ROTS	No_MVI	MBQN	0	L
ROTS	bpca	MBQN	0	L
ROTS	SeqKNN	MBQN	0	L
ROTS	min	MBQN	0	L
ROTS	knn	MBQN	0	L
SAM	GMS	center.mean	0	L
SAM	SeqKNN	center.median	0	L
ROTS	knn	div.median	0	L
ttest	nbavg	vsn	0	L
ttest	SeqKNN	TIC	0	L
ttest	Impseqrob	TIC	0	L
ttest	GMS	TIC	0	L
ttest	min	vsn	0	L
ROTS	MLE	MBQN	0	L
DEP	zero	TIC	0	L
SAM	missForest	center.mean	0	L
ttest	Impseq	TIC	0	L
ROTS	QRILC	div.median	0	L
ttest	bpca	TIC	0	L
SAM	knn	TIC	0	L
ROTS	MinDet	div.mean	0	L
ttest	MinDet	TIC	0	L
SAM	knn	center.median	0	L
ttest	knn	TIC	0	L
SAM	nbavg	center.mean	0	L
SAM	SeqKNN	quantiles.robust	0	L
ttest	nbavg	TIC	0	L
ttest	MinProb	TIC	0	L
ttest	QRILC	TIC	0	L
SAM	MinDet	center.median	0	L
ROTS	min	div.mean	0	L
ttest	missForest	TIC	0	L
ttest	min	TIC	0	L
ttest	No_MVI	TIC	0	L
ROTS	min	div.median	0	L
SAM	min	quantiles.robust	0	L
SAM	QRILC	quantiles.robust	0	L
ROTS	MinDet	div.median	0	L
ttest	mice	TIC	0	L
SAM	MinDet	quantiles.robust	0	L
ANOVA	MinDet	quantiles	0	L
ttest	MLE	TIC	0	L
ttest	zero	TIC	0	L
SAM	zero	center.median	0	L
ANOVA	zero	quantiles	0	L
ANOVA	bpca	quantiles	0	L
ANOVA	Impseqrob	quantiles	0	L
ANOVA	Impseq	quantiles	0	L
ANOVA	nbavg	quantiles	0	L
ANOVA	MinProb	quantiles	0	L
ANOVA	QRILC	quantiles	0	L
ANOVA	min	quantiles	0	L
SAM	nbavg	quantiles	0	L
SAM	min	center.mean	0	L
SAM	bpca	center.mean	0	L
SAM	Impseqrob	center.mean	0	L
SAM	Impseq	center.mean	0	L
SAM	missForest	quantiles	0	L
ANOVA	SeqKNN	quantiles	0	L
SAM	Impseqrob	quantiles.robust	0	L
SAM	bpca	quantiles.robust	0	L
ANOVA	MLE	quantiles	0	L
ttest	MLE	vsn	0	L
ANOVA	No_MVI	quantiles	0	L
ANOVA	knn	quantiles	0	L
SAM	missForest	quantiles.robust	0	L
ANOVA	missForest	quantiles	0	L
SAM	MLE	center.mean	0	L
SAM	MLE	quantiles	0	L
SAM	knn	quantiles.robust	0	L
SAM	Impseq	quantiles.robust	0	L
ttest	No_MVI	vsn	0	L
SAM	SeqKNN	center.mean	0	L
SAM	knn	center.mean	0	L
SAM	SeqKNN	quantiles	0	L
SAM	min	quantiles	0	L
SAM	zero	quantiles	0	L
ttest	bpca	vsn	0	L
SAM	knn	quantiles	0	L
SAM	Impseq	quantiles	0	L
DEP	zero	quantiles.robust	0	L
SAM	bpca	quantiles	0	L
ttest	missForest	vsn	0	L
SAM	MinDet	center.mean	0	L
ANOVA	mice	quantiles	0	L
SAM	Impseqrob	quantiles	0	L
SAM	MinDet	quantiles	0	L
ttest	QRILC	vsn	0	L
SAM	zero	center.mean	0	L
ttest	MinProb	vsn	0	L
ANOVA	zero	quantiles.robust	0	L
ttest	MinDet	vsn	0	L
ttest	zero	vsn	0	L
ttest	GMS	vsn	0	L
ttest	Impseq	vsn	0	L
ROTS	nbavg	div.mean	0	L
ANOVA	min	quantiles.robust	0	L
ttest	Impseqrob	vsn	0	L
ROTS	missForest	div.median	0	L
ANOVA	MinDet	quantiles.robust	0	L
ROTS	nbavg	div.median	0	L
ROTS	missForest	div.mean	0	L
ANOVA	Impseq	quantiles.robust	0	L
ANOVA	Impseqrob	quantiles.robust	0	L
ttest	SeqKNN	vsn	0	L
SAM	MLE	vsn	0	L
ANOVA	nbavg	quantiles.robust	0	L
SAM	missForest	vsn	0	L
ANOVA	Impseqrob	center.median	0	L
ANOVA	MinProb	center.median	0	L
ANOVA	MinDet	center.median	0	L
ANOVA	GMS	center.median	0	L
ANOVA	bpca	quantiles.robust	0	L
ANOVA	Impseq	center.median	0	L
ANOVA	zero	center.median	0	L
ROTS	bpca	div.mean	0	L
SAM	MLE	quantiles.robust	0	L
ANOVA	Impseq	TIC	0	L
ANOVA	knn	quantiles.robust	0	L
ANOVA	nbavg	center.median	0	L
ANOVA	SeqKNN	center.median	0	L
ANOVA	bpca	center.median	0	L
ANOVA	Impseqrob	TIC	0	L
ANOVA	bpca	TIC	0	L
ANOVA	min	center.median	0	L
ANOVA	missForest	quantiles.robust	0	L
ANOVA	MLE	center.median	0	L
ANOVA	MinProb	MBQN	0	L
ANOVA	QRILC	center.median	0	L
SAM	QRILC	vsn	0	L
ANOVA	MinDet	MBQN	0	L
ANOVA	QRILC	MBQN	0	L
ANOVA	mice	MBQN	0	L
ANOVA	SeqKNN	MBQN	0	L
SAM	zero	quantiles.robust	0	L
ANOVA	No_MVI	center.median	0	L
ROTS	SeqKNN	div.median	0	L
ROTS	No_MVI	div.mean	0	L
ANOVA	SeqKNN	quantiles.robust	0	L
ANOVA	MLE	MBQN	0	L
ANOVA	missForest	MBQN	0	L
ANOVA	QRILC	quantiles.robust	0	L
ROTS	bpca	div.median	0	L
ANOVA	knn	center.median	0	L
ROTS	Impseq	div.mean	0	L
ROTS	No_MVI	div.median	0	L
ANOVA	missForest	center.median	0	L
SAM	bpca	vsn	0	L
SAM	mice	MBQN	0	L
ANOVA	mice	quantiles.robust	0	L
SAM	MinProb	MBQN	0	L
ANOVA	No_MVI	MBQN	0	L
ANOVA	mice	center.median	0	L
SAM	QRILC	MBQN	0	L
ANOVA	nbavg	TIC	0	L
ANOVA	GMS	TIC	0	L
ANOVA	GMS	MBQN	0	L
ANOVA	SeqKNN	TIC	0	L
SAM	No_MVI	vsn	0	L
SAM	No_MVI	MBQN	0	L
ANOVA	MinProb	quantiles.robust	0	L
ANOVA	nbavg	MBQN	0	L
ANOVA	zero	TIC	0	L
SAM	MinDet	vsn	0	L
SAM	GMS	MBQN	0	L
ANOVA	Impseqrob	MBQN	0	L
ANOVA	min	TIC	0	L
ANOVA	Impseq	MBQN	0	L
ANOVA	MinDet	TIC	0	L
ANOVA	zero	MBQN	0	L
ANOVA	Impseqrob	center.mean	0	L
ANOVA	MLE	TIC	0	L
ANOVA	knn	TIC	0	L
ANOVA	min	MBQN	0	L
ANOVA	bpca	center.mean	0	L
SAM	min	vsn	0	L
ANOVA	MinProb	TIC	0	L
ANOVA	No_MVI	quantiles.robust	0	L
ANOVA	QRILC	TIC	0	L
ANOVA	No_MVI	TIC	0	L
ANOVA	GMS	center.mean	0	L
ANOVA	bpca	MBQN	0	L
ANOVA	MinProb	center.mean	0	L
ANOVA	knn	MBQN	0	L
ANOVA	MinDet	center.mean	0	L
SAM	MinProb	vsn	0	L
SAM	nbavg	vsn	0	L
ANOVA	zero	center.mean	0	L
ANOVA	Impseq	center.mean	0	L
SAM	Impseqrob	MBQN	0	L
SAM	bpca	MBQN	0	L
SAM	MLE	MBQN	0	L
SAM	Impseq	MBQN	0	L
ROTS	Impseqrob	div.mean	0	L
ANOVA	nbavg	center.mean	0	L
SAM	SeqKNN	MBQN	0	L
ANOVA	QRILC	center.mean	0	L
ROTS	GMS	div.mean	0	L
ANOVA	missForest	TIC	0	L
ANOVA	min	center.mean	0	L
SAM	missForest	MBQN	0	L
SAM	knn	MBQN	0	L
ANOVA	SeqKNN	center.mean	0	L
ANOVA	MLE	center.mean	0	L
SAM	MinDet	MBQN	0	L
ANOVA	No_MVI	center.mean	0	L
SAM	mice	vsn	0	L
ROTS	Impseqrob	div.median	0	L
ROTS	SeqKNN	div.mean	0	L
ANOVA	mice	TIC	0	L
SAM	min	MBQN	0	L
ANOVA	missForest	center.mean	0	L
ROTS	mice	div.mean	0	L
SAM	nbavg	MBQN	0	L
ANOVA	knn	center.mean	0	L
ROTS	GMS	div.median	0	L
ROTS	Impseq	div.median	0	L
ANOVA	mice	center.mean	0	L
SAM	Impseq	vsn	0	L
SAM	Impseqrob	vsn	0	L
ROTS	mice	div.median	0	L
SAM	SeqKNN	vsn	0	L
SAM	GMS	vsn	0	L
ANOVA	MLE	quantiles.robust	0	L
SAM	knn	vsn	0	L
SAM	zero	MBQN	0	L
SAM	zero	vsn	0	L
ttest	knn	vsn	0	L
ttest	mice	vsn	0	L
ttest	mice	quantiles.robust	0	L
SAM	missForest	div.mean	0	L
SAM	bpca	div.mean	0	L
DEP	zero	div.median	0	L
SAM	No_MVI	div.mean	0	L
SAM	QRILC	div.mean	0	L
SAM	MinDet	div.mean	0	L
SAM	knn	div.mean	0	L
DEP	zero	div.mean	0	L
SAM	mice	div.mean	0	L
SAM	min	div.mean	0	L
SAM	MinProb	div.mean	0	L
SAM	Impseq	div.mean	0	L
SAM	zero	div.mean	0	L
SAM	GMS	div.mean	0	L
SAM	Impseqrob	div.mean	0	L
SAM	nbavg	div.mean	0	L
SAM	No_MVI	div.median	0	L
SAM	SeqKNN	div.mean	0	L
SAM	MLE	div.mean	0	L
ANOVA	zero	max	0	L
SAM	missForest	div.median	0	L
ttest	missForest	div.median	0	L
ttest	MLE	div.median	0	L
ttest	bpca	div.median	0	L
ttest	No_MVI	div.median	0	L
SAM	nbavg	div.median	0	L
SAM	bpca	div.median	0	L
SAM	knn	div.median	0	L
ttest	knn	div.median	0	L
SAM	mice	div.median	0	L
SAM	MinDet	div.median	0	L
ttest	QRILC	div.median	0	L
ttest	MinDet	div.median	0	L
SAM	QRILC	div.median	0	L
ttest	MinProb	div.median	0	L
SAM	min	div.median	0	L
ttest	min	div.median	0	L
ttest	MLE	div.mean	0	L
ttest	missForest	div.mean	0	L
SAM	GMS	div.median	0	L
ttest	bpca	div.mean	0	L
ttest	zero	div.median	0	L
ttest	nbavg	div.median	0	L
ttest	Impseqrob	div.median	0	L
ttest	Impseq	div.median	0	L
ttest	knn	div.mean	0	L
ttest	No_MVI	div.mean	0	L
ttest	GMS	div.median	0	L
ttest	SeqKNN	div.median	0	L
ttest	No_MVI	quantiles.robust	0	L
SAM	Impseq	div.median	0	L
ttest	mice	div.median	0	L
ANOVA	nbavg	vsn	0	L
ANOVA	zero	vsn	0	L
SAM	Impseqrob	div.median	0	L
SAM	zero	div.median	0	L
ttest	QRILC	div.mean	0	L
SAM	SeqKNN	div.median	0	L
ttest	MinDet	div.mean	0	L
ANOVA	min	vsn	0	L
ttest	MinProb	div.mean	0	L
SAM	MinProb	div.median	0	L
ttest	min	div.mean	0	L
SAM	MLE	div.median	0	L
ttest	Impseq	div.mean	0	L
ttest	zero	div.mean	0	L
ttest	Impseqrob	div.mean	0	L
ttest	nbavg	div.mean	0	L
ttest	SeqKNN	div.mean	0	L
ttest	mice	div.mean	0	L
ANOVA	zero	div.median	0	L
ttest	GMS	div.mean	0	L
ANOVA	zero	div.mean	0	L
ANOVA	missForest	sum	0	L
ANOVA	No_MVI	sum	0	L
ANOVA	No_MVI	max	0	L
ANOVA	QRILC	max	0	L
ANOVA	knn	sum	0	L
ANOVA	bpca	sum	0	L
ANOVA	MinProb	sum	0	L
ANOVA	MinDet	max	0	L
ANOVA	bpca	max	0	L
ANOVA	min	sum	0	L
ANOVA	min	max	0	L
ANOVA	missForest	max	0	L
ANOVA	zero	sum	0	L
ANOVA	nbavg	sum	0	L
ANOVA	MinDet	sum	0	L
ANOVA	nbavg	max	0	L
ANOVA	MinProb	max	0	L
ANOVA	QRILC	sum	0	L
ANOVA	No_MVI	vsn	0	L
ANOVA	missForest	vsn	0	L
ANOVA	mice	max	0	L
ANOVA	Impseq	max	0	L
ANOVA	knn	vsn	0	L
ANOVA	mice	sum	0	L
ANOVA	bpca	vsn	0	L
ANOVA	SeqKNN	sum	0	L
ANOVA	Impseqrob	max	0	L
ANOVA	QRILC	vsn	0	L
ANOVA	MinDet	vsn	0	L
ANOVA	MinProb	vsn	0	L
ANOVA	GMS	sum	0	L
ANOVA	GMS	max	0	L
ANOVA	SeqKNN	max	0	L
ANOVA	missForest	div.median	0	L
ANOVA	Impseq	vsn	0	L
ANOVA	bpca	div.median	0	L
ANOVA	No_MVI	div.median	0	L
ANOVA	knn	div.median	0	L
ANOVA	Impseqrob	vsn	0	L
ANOVA	SeqKNN	vsn	0	L
ANOVA	GMS	vsn	0	L
ANOVA	QRILC	div.median	0	L
ANOVA	min	div.median	0	L
ANOVA	No_MVI	div.mean	0	L
ANOVA	MinDet	div.median	0	L
ANOVA	nbavg	div.median	0	L
ANOVA	missForest	div.mean	0	L
ANOVA	MinProb	div.median	0	L
ANOVA	bpca	div.mean	0	L
ANOVA	knn	max	0	L
ANOVA	QRILC	div.mean	0	L
ANOVA	knn	div.mean	0	L
ANOVA	Impseq	div.median	0	L
ANOVA	MLE	sum	0	L
ANOVA	min	div.mean	0	L
ANOVA	MinDet	div.mean	0	L
ANOVA	mice	div.median	0	L
ANOVA	MLE	max	0	L
ANOVA	nbavg	div.mean	0	L
ANOVA	MinProb	div.mean	0	L
ANOVA	Impseqrob	div.median	0	L
ANOVA	SeqKNN	div.median	0	L
ANOVA	MLE	vsn	0	L
ANOVA	GMS	div.median	0	L
ANOVA	mice	div.mean	0	L
ANOVA	Impseq	div.mean	0	L
proDA	missForest	quantiles.robust	0	L
ANOVA	Impseqrob	div.mean	0	L
ANOVA	mice	vsn	0	L
DEP	GMS	quantiles	0	L
limma	GMS	quantiles	0	L
ANOVA	GMS	div.mean	0	L
proDA	nbavg	quantiles.robust	0	L
proDA	bpca	quantiles.robust	0	L
proDA	Impseq	quantiles.robust	0	L
proDA	No_MVI	quantiles.robust	0	L
ANOVA	SeqKNN	div.mean	0	L
proDA	SeqKNN	quantiles.robust	0	L
proDA	Impseqrob	quantiles.robust	0	L
proDA	MinDet	quantiles.robust	0	L
proDA	MinProb	quantiles.robust	0	L
proDA	QRILC	quantiles.robust	0	L
proDA	min	quantiles.robust	0	L
proDA	zero	quantiles.robust	0	L
proDA	knn	quantiles.robust	0	L
proDA	mice	quantiles.robust	0	L
ROTS	GMS	quantiles	0	L
ttest	GMS	quantiles	0	L
ANOVA	MLE	div.median	0	L
ANOVA	MLE	div.mean	0	L
proDA	Impseq	quantiles	0	L
proDA	bpca	quantiles	0	L
proDA	Impseqrob	quantiles	0	L
ANOVA	GMS	quantiles	0	L
proDA	SeqKNN	quantiles	0	L
proDA	QRILC	quantiles	0	L
proDA	missForest	quantiles	0	L
proDA	zero	quantiles	0	L
proDA	No_MVI	quantiles	0	L
proDA	MinProb	quantiles	0	L
proDA	MLE	quantiles	0	L
proDA	mice	quantiles	0	L
proDA	MinDet	quantiles	0	L
proDA	nbavg	quantiles	0	L
proDA	knn	quantiles	0	L
proDA	min	quantiles	0	L
limma	GMS	quantiles.robust	0	L
DEP	GMS	quantiles.robust	0	L
ROTS	GMS	quantiles.robust	0	L
ttest	GMS	quantiles.robust	0	L
ANOVA	GMS	quantiles.robust	0	L
SAM	GMS	quantiles	0	L
proDA	GMS	quantiles	0	L
proDA	zero	vsn	0	L
proDA	nbavg	vsn	0	L
SAM	GMS	quantiles.robust	0	L
proDA	min	vsn	0	L
proDA	GMS	quantiles.robust	0	L
proDA	MLE	quantiles.robust	0	L
limma	Impseq	sum	0	L
limma	Impseqrob	sum	0	L
ttest	Impseq	sum	0	L
ttest	Impseqrob	sum	0	L
DEP	Impseq	sum	0	L
DEP	Impseqrob	sum	0	L
proDA	missForest	vsn	0	L
proDA	No_MVI	vsn	0	L
proDA	MLE	vsn	0	L
proDA	bpca	vsn	0	L
ANOVA	Impseq	sum	0	L
proDA	QRILC	vsn	0	L
ANOVA	Impseqrob	sum	0	L
proDA	MinProb	vsn	0	L
proDA	Impseq	vsn	0	L
proDA	MinDet	vsn	0	L
proDA	GMS	vsn	0	L
proDA	knn	vsn	0	L
proDA	Impseqrob	vsn	0	L
proDA	SeqKNN	vsn	0	L
proDA	mice	vsn	0	L
proDA	MLE	sum	0	L
SAM	Impseq	sum	0	L
proDA	missForest	max	0	L
SAM	Impseqrob	sum	0	L
proDA	knn	max	0	L
proDA	MLE	max	0	L
proDA	QRILC	max	0	L
proDA	bpca	max	0	L
proDA	MinDet	max	0	L
proDA	No_MVI	max	0	L
proDA	MinProb	max	0	L
proDA	GMS	sum	0	L
proDA	nbavg	max	0	L
proDA	GMS	max	0	L
ROTS	Impseq	sum	0	L
proDA	min	max	0	L
proDA	mice	max	0	L
ROTS	Impseqrob	sum	0	L
proDA	Impseq	max	0	L
proDA	zero	max	0	L
proDA	Impseqrob	max	0	L
proDA	SeqKNN	max	0	L
proDA	missForest	sum	0	L
proDA	No_MVI	sum	0	L
proDA	bpca	sum	0	L
proDA	knn	sum	0	L
proDA	QRILC	sum	0	L
proDA	MinDet	sum	0	L
proDA	MinProb	sum	0	L
proDA	min	sum	0	L
proDA	zero	sum	0	L
proDA	nbavg	sum	0	L
proDA	mice	sum	0	L
proDA	Impseq	sum	0	L
proDA	Impseqrob	sum	0	L
proDA	SeqKNN	sum	0	L
