# Supplementary material for: Optimizing differential expression analysis for proteomics data via high-performing rules and ensemble inference
Source: Nat Commun. 2024 May 9;15:3922. doi: 10.1038/s41467-024-47899-w (PMC11082229; doi:10.1038/s41467-024-47899-w)
Supplement: Supplementary file 7 — Supplementary Data 4 [file 41467_2024_47899_MOESM7_ESM.xlsx]

## Sheet: FG_DDA
Supp4. Tab1 linear model fitted with benchmarking results under setting FG_DDA													Supp4. Tab2 ANOVA test under setting FG_DDA
variable name	Estimate	Std. Error	t value	Pr(>|t|) *	variable	log10Est	log10p	effection	label				Feature	Df	Sum Sq	Mean Sq	F value	Pr(>F)
(Intercept)	4358.51	640.708	6.80266	1.10293e-11	(Intercept)	3.63934	10.9575	positive	(Intercept)				DEA	11	1.03605e+10	9.41867e+08	776.516	0
DEAbeta_binomial	-922.891	641.552	-1.43853	0.150324	DEAbeta_binomial	-2.96515	0.822971	NA					Imput	16	7.21876e+09	4.51173e+08	371.967	0
DEADEP	3145.52	52.0332	60.4522	0	DEADEP	3.49769	307.998	positive	DEADEP				normalization	15	1.26603e+10	8.44018e+08	695.845	0
DEADEqMS	2932.64	52.0332	56.361	0	DEADEqMS	3.46726	307.998	positive	DEADEqMS				Matrix	4	6.35655e+08	1.58914e+08	131.015	1.78224e-108
DEAedgeR	-352.056	641.552	-0.548757	0.583188	DEAedgeR	-2.54661	0.234191	NA					Residuals	7805	9.46699e+09	1.21294e+06
DEAlimma	3365.18	52.0332	64.6738	0	DEAlimma	3.52701	307.998	positive	DEAlimma
DEAMSstats	1306.07	715.251	1.82603	0.067884	DEAMSstats	3.11597	1.16823	NA			*Pr(>|t|) refers to the p-value calculated by a two-sided t-test
DEAplgem	-571.123	641.552	-0.890221	0.373375	DEAplgem	-2.75673	0.427855	NA
DEAproDA	1538.54	52.0332	29.5684	3.19023e-182	DEAproDA	3.18711	181.496	positive	DEAproDA
DEAROTS	2730.11	52.0332	52.4686	0	DEAROTS	3.43618	307.998	positive	DEAROTS
DEASAM	1577.5	52.0332	30.3172	5.76058e-191	DEASAM	3.19797	190.24	positive	DEASAM
DEAttest	1752.12	52.0332	33.6732	3.20504e-232	DEAttest	3.24356	231.494	positive	DEAttest
ImputFALSE	-192.167	635.856	-0.302217	0.762495	ImputFALSE	-2.28368	0.117763	NA
ImputGMS	-3637.47	70.3617	-51.6968	0	ImputGMS	-3.5608	307.998	negative	ImputGMS
ImputImpseq	-126.322	70.3617	-1.79533	0.0726399	ImputImpseq	-2.10148	1.13882	NA
ImputImpseqrob	-433.341	70.3617	-6.15876	7.69478e-10	ImputImpseqrob	-2.63683	9.1138	negative	ImputImpseqrob
Imputknn	-72.4837	70.3617	-1.03016	0.302968	Imputknn	-1.86024	0.518604	NA
Imputmice	-92.6102	70.3617	-1.3162	0.188145	Imputmice	-1.96666	0.725507	NA
Imputmin	-797.243	70.3617	-11.3306	1.5726e-29	Imputmin	-2.90159	28.8034	negative	Imputmin
ImputMinDet	54.0898	70.3617	0.768739	0.442071	ImputMinDet	1.73312	0.354507	NA
ImputMinProb	216.435	70.3617	3.07603	0.00210503	ImputMinProb	2.33533	2.67674	positive	ImputMinProb
ImputmissForest	401.178	70.3617	5.70165	1.22982e-08	ImputmissForest	2.60334	7.91016	positive	ImputmissForest
ImputMLE	-1544.57	70.3617	-21.9519	1.0859e-103	ImputMLE	-3.18881	102.964	negative	ImputMLE
Imputnbavg	-15.0714	70.3617	-0.214199	0.830397	Imputnbavg	-1.17815	0.0807141	NA
Imputno_imp	-216.449	70.3617	-3.07623	0.0021036	Imputno_imp	-2.33536	2.67704	negative	Imputno_imp
ImputQRILC	135.5	70.3617	1.92576	0.0541702	ImputQRILC	2.13194	1.26624	NA
ImputSeqKNN	315.908	70.3617	4.48977	7.23229e-06	ImputSeqKNN	2.49956	5.14072	positive	ImputSeqKNN
Imputzero	-771.473	70.3617	-10.9644	9.03097e-28	Imputzero	-2.88732	27.0443	negative	Imputzero
normalizationcenter.median	165.589	65.8174	2.51589	0.0118931	normalizationcenter.median	2.21903	1.92471	NA
normalizationdiv.mean	-1878.11	65.8174	-28.5352	1.91474e-170	normalizationdiv.mean	-3.27372	169.718	negative	normalizationdiv.mean
normalizationdiv.median	-1687.22	65.8174	-25.6348	3.18178e-139	normalizationdiv.median	-3.22717	138.497	negative	normalizationdiv.median
normalizationequalizeMedians	245.5	778.761	0.315244	0.752585	normalizationequalizeMedians	2.39005	0.123445	NA
normalizationFALSE	1581	778.761	2.03015	0.0423755	normalizationFALSE	3.19893	1.37289	NA
normalizationlossf	227.416	65.8174	3.45526	0.000552687	normalizationlossf	2.35682	3.25752	positive	normalizationlossf
normalizationmax	-1761.51	65.8174	-26.7636	4.79747e-151	normalizationmax	-3.24588	150.319	negative	normalizationmax
normalizationMBQN	-970.48	65.8174	-14.7451	1.48409e-48	normalizationMBQN	-2.98699	47.8285	negative	normalizationMBQN
normalizationno_norm	575.139	65.8174	8.73841	2.85987e-18	normalizationno_norm	2.75977	17.5437	positive	normalizationno_norm
normalizationquantiles	-524.807	65.8174	-7.97369	1.7588e-15	normalizationquantiles	-2.72	14.7548	negative	normalizationquantiles
normalizationquantiles.robust	-3574.53	65.8174	-54.3098	0	normalizationquantiles.robust	-3.55322	307.998	negative	normalizationquantiles.robust
normalizationRlr	246.084	65.8174	3.73889	0.000186156	normalizationRlr	2.39108	3.73012	positive	normalizationRlr
normalizationsum	-2588.15	65.8174	-39.3232	0	normalizationsum	-3.41299	307.998	negative	normalizationsum
normalizationTIC	-2357.9	65.8174	-35.8249	2.313e-260	normalizationTIC	-3.37253	259.636	negative	normalizationTIC
normalizationvsn	-2460.43	65.8174	-37.3827	1.63435e-281	normalizationvsn	-3.39101	280.787	negative	normalizationvsn
Matrixdlfq	-395.495	636.92	-0.62095	0.534651	Matrixdlfq	-2.59714	0.27193	NA
MatrixLFQ	-656.886	636.92	-1.03135	0.30241	MatrixLFQ	-2.81749	0.519404	NA
Matrixtop0	-1001.48	636.92	-1.57238	0.115902	Matrixtop0	-3.00064	0.935909	NA
Matrixtop3	-1157.5	635.856	-1.82038	0.0687393	Matrixtop3	-3.06352	1.16279	NA

## Sheet: MQ_DDA
Supp4. Tab3 linear model fitted with benchmarking results under setting MQ_DDA													Supp4. Tab4 ANOVA test under setting MQ_DDA
variable name	Estimate	Std. Error	t value	Pr(>|t|)	variable	log10Est	log10p	effection	label				Feature	Df	Sum Sq	Mean Sq	F value	Pr(>F)
(Intercept)	5040.5	621.233	8.11371	5.66e-16	(Intercept)	3.70247	15.2472	positive	(Intercept)				DEA	11	1.14411e+10	1.0401e+09	912.107	0
DEAbeta_binomial	-1949.55	622.051	-3.13406	0.00173043	DEAbeta_binomial	-3.28993	2.76185	negative	DEAbeta_binomial				Imput	16	7.57443e+09	4.73402e+08	415.147	0
DEADEP	2994.45	50.4516	59.353	1.25435e-226	DEADEP	3.47632	225.902	positive	DEADEP				normalization	15	1.20253e+10	8.01685e+08	703.034	0
DEADEqMS	2715.82	50.4516	53.8301	1.25435e-226	DEADEqMS	3.4339	225.902	positive	DEADEqMS				Matrix	4	4.01226e+08	1.00307e+08	87.9634	3.13942e-73
DEAedgeR	-1510.83	622.051	-2.42879	0.0151719	DEAedgeR	-3.17922	1.81896	NA					Residuals	7805	8.90021e+09	1.14032e+06
DEAlimma	3158.79	50.4516	62.6103	1.25435e-226	DEAlimma	3.49952	225.902	positive	DEAlimma
DEAMSstats	-576.502	693.51	-0.83128	0.405841	DEAMSstats	-2.7608	0.391644	NA
DEAplgem	-1484.13	622.051	-2.38587	0.0170625	DEAplgem	-3.17147	1.76796	NA
DEAproDA	1423.51	50.4516	28.2154	7.22578e-167	DEAproDA	3.15336	166.141	positive	DEAproDA
DEAROTS	2752.8	50.4516	54.5632	1.25435e-226	DEAROTS	3.43977	225.902	positive	DEAROTS
DEASAM	1418.82	50.4516	28.1224	7.80578e-166	DEASAM	3.15193	165.108	positive	DEASAM
DEAttest	1339.18	50.4516	26.5439	1.03553e-148	DEAttest	3.12684	147.985	positive	DEAttest
ImputFALSE	221.333	616.529	0.358999	0.719605	ImputFALSE	2.34505	0.142906	NA
ImputGMS	-3786.49	68.223	-55.5016	1.25435e-226	ImputGMS	-3.57824	225.902	negative	ImputGMS
ImputImpseq	-129.149	68.223	-1.89304	0.0583893	ImputImpseq	-2.11109	1.23367	NA
ImputImpseqrob	-370.898	68.223	-5.43655	5.59627e-08	ImputImpseqrob	-2.56925	7.2521	negative	ImputImpseqrob
Imputknn	-190.969	68.223	-2.79919	0.00513561	Imputknn	-2.28096	2.28941	negative	Imputknn
Imputmice	-136.029	68.223	-1.99388	0.0461997	Imputmice	-2.13363	1.33536	NA
Imputmin	-1283.09	68.223	-18.8073	3.29227e-77	Imputmin	-3.10826	76.4825	negative	Imputmin
ImputMinDet	-286.571	68.223	-4.20051	2.69276e-05	ImputMinDet	-2.45723	4.5698	negative	ImputMinDet
ImputMinProb	-167.555	68.223	-2.45599	0.0140713	ImputMinProb	-2.22416	1.85167	NA
ImputmissForest	176.802	68.223	2.59153	0.00957277	ImputmissForest	2.24749	2.01896	positive	ImputmissForest
ImputMLE	-1923.97	68.223	-28.2012	1.04011e-166	ImputMLE	-3.2842	165.983	negative	ImputMLE
Imputnbavg	-298.941	68.223	-4.38182	1.19232e-05	Imputnbavg	-2.47559	4.92361	negative	Imputnbavg
Imputno_imp	-401.482	68.223	-5.88484	4.14894e-09	Imputno_imp	-2.60367	8.38206	negative	Imputno_imp
ImputQRILC	-314.551	68.223	-4.61063	4.07836e-06	ImputQRILC	-2.49769	5.38951	negative	ImputQRILC
ImputSeqKNN	182.751	68.223	2.67873	0.00740567	ImputSeqKNN	2.26186	2.13044	positive	ImputSeqKNN
Imputzero	-1210.86	68.223	-17.7486	3.98611e-69	Imputzero	-3.08309	68.3995	negative	Imputzero
normalizationcenter.median	164.791	63.8168	2.58225	0.00983379	normalizationcenter.median	2.21693	2.00728	positive	normalizationcenter.median
normalizationdiv.mean	-1898.09	63.8168	-29.7429	3.03849e-184	normalizationdiv.mean	-3.27832	183.517	negative	normalizationdiv.mean
normalizationdiv.median	-1671.3	63.8168	-26.189	5.64427e-145	normalizationdiv.median	-3.22305	144.248	negative	normalizationdiv.median
normalizationequalizeMedians	218	755.09	0.288707	0.772813	normalizationequalizeMedians	2.33846	0.111926	NA
normalizationFALSE	188.5	755.09	0.249639	0.802873	normalizationFALSE	2.27531	0.0953531	NA
normalizationlossf	374.275	63.8168	5.86484	4.67898e-09	normalizationlossf	2.57319	8.32985	positive	normalizationlossf
normalizationmax	-2094.25	63.8168	-32.8166	2.23456e-221	normalizationmax	-3.32103	220.651	negative	normalizationmax
normalizationMBQN	-758.345	63.8168	-11.8832	2.74606e-32	normalizationMBQN	-2.87987	31.5613	negative	normalizationMBQN
normalizationno_norm	109.046	63.8168	1.70874	0.0875384	normalizationno_norm	2.03761	1.0578	NA
normalizationquantiles	-448.223	63.8168	-7.0236	2.34412e-12	normalizationquantiles	-2.65149	11.63	negative	normalizationquantiles
normalizationquantiles.robust	-3551.53	63.8168	-55.6519	1.25435e-226	normalizationquantiles.robust	-3.55041	225.902	negative	normalizationquantiles.robust
normalizationRlr	338.712	63.8168	5.30758	1.14147e-07	normalizationRlr	2.52983	6.94254	positive	normalizationRlr
normalizationsum	-2939.7	63.8168	-46.0647	1.25435e-226	normalizationsum	-3.4683	225.902	negative	normalizationsum
normalizationTIC	-930.691	63.8168	-14.5838	1.49789e-47	normalizationTIC	-2.96881	46.8245	negative	normalizationTIC
normalizationvsn	-2120.85	63.8168	-33.2335	1.25435e-226	normalizationvsn	-3.32651	225.902	negative	normalizationvsn
Matrixdlfq	-760.602	617.56	-1.23162	0.218126	Matrixdlfq	-2.88116	0.661292	NA
MatrixLFQ	-1312.31	617.56	-2.125	0.0336183	MatrixLFQ	-3.11804	1.47342	NA
Matrixtop0	-1359.35	617.56	-2.20116	0.0277536	Matrixtop0	-3.13333	1.55668	NA
Matrixtop3	-1137.33	616.529	-1.84474	0.0651136	Matrixtop3	-3.05589	1.18633	NA

## Sheet: DIANN_DIA
Supp4. Tab5 linear model fitted with benchmarking results under setting DIANN_DIA													Supp4. Tab6 ANOVA test under setting DIANN_DIA
variable name	Estimate	Std. Error	t value	Pr(>|t|)	variable	log10Est	log10p	effection	label				Feature	Df	Sum Sq	Mean Sq	F value	Pr(>F)
(Intercept)	4688.84	549.599	8.53137	1.79551e-17	(Intercept)	3.67107	16.7458	positive	(Intercept)				DEA	7	4.40735e+09	6.29621e+08	707.438	0
DEADEP	2187.64	44.5714	49.0816	6.14533e-196	DEADEP	3.33998	195.211	positive	DEADEP				Imput	16	3.39669e+09	2.12293e+08	238.531	0
DEAlimma	2462.49	44.5714	55.2482	6.14533e-196	DEAlimma	3.39137	195.211	positive	DEAlimma				normalization	15	4.16082e+09	2.77388e+08	311.671	0
DEAMSstats	-83.0032	613.373	-0.135323	0.892361	DEAMSstats	-1.9191	0.0494593	NA					Matrix	4	3.15954e+09	7.89884e+08	887.509	0
DEAproDA	944.345	44.5714	21.1872	2.87708e-96	DEAproDA	2.97513	95.541	positive	DEAproDA				Residuals	6241	5.5545e+09	890002
DEAROTS	2275.71	44.5714	51.0576	6.14533e-196	DEAROTS	3.35712	195.211	positive	DEAROTS
DEASAM	1072.77	44.5714	24.0685	1.76787e-122	DEASAM	3.03051	121.753	positive	DEASAM
DEAttest	1040.3	44.5714	23.3401	1.37627e-115	DEAttest	3.01716	114.861	positive	DEAttest
ImputFALSE	-212.167	544.672	-0.389531	0.696896	ImputFALSE	-2.32668	0.156832	NA
ImputGMS	-3135.46	67.3856	-46.5302	6.14533e-196	ImputGMS	-3.4963	195.211	negative	ImputGMS
ImputImpseq	-149.122	67.3856	-2.21297	0.0269357	ImputImpseq	-2.17354	1.56967	NA
ImputImpseqrob	-695.27	67.3856	-10.3178	9.25132e-25	ImputImpseqrob	-2.84215	24.0338	negative	ImputImpseqrob
Imputknn	-424.73	67.3856	-6.30297	3.1195e-10	Imputknn	-2.62811	9.50592	negative	Imputknn
Imputmice	-523.99	67.3856	-7.77599	8.70039e-15	Imputmice	-2.71932	14.0605	negative	Imputmice
Imputmin	-260.964	67.3856	-3.8727	0.000108737	Imputmin	-2.41658	3.96362	negative	Imputmin
ImputMinDet	14.5689	67.3856	0.216202	0.828838	ImputMinDet	1.16343	0.0815305	NA
ImputMinProb	-37.2092	67.3856	-0.552183	0.580843	ImputMinProb	-1.57065	0.235941	NA
ImputmissForest	-318.602	67.3856	-4.72804	2.31677e-06	ImputmissForest	-2.50325	5.63512	negative	ImputmissForest
ImputMLE	-1032.3	67.3856	-15.3193	4.9809e-52	ImputMLE	-3.01381	51.3027	negative	ImputMLE
Imputnbavg	-34.6148	67.3856	-0.513682	0.607492	Imputnbavg	-1.53926	0.216459	NA
Imputno_imp	-815.046	67.3856	-12.0952	2.63321e-33	Imputno_imp	-2.91118	32.5795	negative	Imputno_imp
ImputQRILC	-225.423	67.3856	-3.34527	0.000826863	ImputQRILC	-2.353	3.08257	negative	ImputQRILC
ImputSeqKNN	-256.163	67.3856	-3.80145	0.000145222	ImputSeqKNN	-2.40852	3.83797	negative	ImputSeqKNN
Imputzero	-623.477	67.3856	-9.25237	2.95695e-20	Imputzero	-2.79482	19.5292	negative	Imputzero
normalizationcenter.median	-11.4777	63.0335	-0.182089	0.855519	normalizationcenter.median	-1.05985	0.0677703	NA
normalizationdiv.mean	-1551.71	63.0335	-24.6172	8.73275e-128	normalizationdiv.mean	-3.19081	127.059	negative	normalizationdiv.mean
normalizationdiv.median	-1581.31	63.0335	-25.0869	2.09262e-132	normalizationdiv.median	-3.19902	131.679	negative	normalizationdiv.median
normalizationequalizeMedians	-49.5	667.084	-0.0742036	0.940851	normalizationequalizeMedians	-1.69461	0.0264792	NA
normalizationFALSE	303.25	667.084	0.454591	0.64942	normalizationFALSE	2.4818	0.187475	NA
normalizationlossf	-80.4754	63.0335	-1.27671	0.201752	normalizationlossf	-1.90566	0.695181	NA
normalizationmax	-1565.77	63.0335	-24.8402	5.69462e-130	normalizationmax	-3.19473	129.245	negative	normalizationmax
normalizationMBQN	-1077.42	63.0335	-17.0927	4.73856e-64	normalizationMBQN	-3.03238	63.3244	negative	normalizationMBQN
normalizationno_norm	454.217	63.0335	7.20595	6.44387e-13	normalizationno_norm	2.65726	12.1909	positive	normalizationno_norm
normalizationquantiles	-170.196	63.0335	-2.70009	0.00695067	normalizationquantiles	-2.23095	2.15797	negative	normalizationquantiles
normalizationquantiles.robust	-1655.05	63.0335	-26.2567	3.21238e-144	normalizationquantiles.robust	-3.21881	143.493	negative	normalizationquantiles.robust
normalizationRlr	-96.4196	63.0335	-1.52966	0.126152	normalizationRlr	-1.98417	0.899105	NA
normalizationsum	-1951.67	63.0335	-30.9624	6.14533e-196	normalizationsum	-3.29041	195.211	negative	normalizationsum
normalizationTIC	-935.192	63.0335	-14.8364	5.77323e-49	normalizationTIC	-2.9709	48.2386	negative	normalizationTIC
normalizationvsn	-1889.73	63.0335	-29.9797	1.31862e-184	normalizationvsn	-3.2764	183.88	negative	normalizationvsn
Matrixdlfq	-843.682	545.713	-1.54602	0.122151	Matrixdlfq	-2.92618	0.913104	NA
MatrixLFQ	-997.624	545.713	-1.82811	0.0675804	MatrixLFQ	-2.99897	1.17018	NA
Matrixtop1	-2603.09	545.713	-4.77007	1.88351e-06	Matrixtop1	-3.41549	5.72503	negative	Matrixtop1
Matrixtop3	-1863.5	544.672	-3.42133	0.000627161	Matrixtop3	-3.27033	3.20262	negative	Matrixtop3

## Sheet: spt_DIA
Supp4. Tab7 linear model fitted with benchmarking results under setting spt_DIA													Supp4. Tab8 ANOVA test under setting spt_DIA
variable name	Estimate	Std. Error	t value	Pr(>|t|)	variable	log10Est	log10p	effection	label				Feature	Df	Sum Sq	Mean Sq	F value	Pr(>F)
(Intercept)	3469.48	553.322	6.27028	3.84526e-10	(Intercept)	3.54026	9.41507	positive	(Intercept)				DEA	7	6.39268e+09	9.1324e+08	1012.35	0
DEADEP	2384.94	44.8733	53.1484	3.19539e-270	DEADEP	3.37748	269.495	positive	DEADEP				Imput	16	9.13375e+08	5.70859e+07	63.2812	1.07874e-189
DEAlimma	2612.7	44.8733	58.224	3.19539e-270	DEAlimma	3.41709	269.495	positive	DEAlimma				normalization	15	5.25239e+09	3.5016e+08	388.161	0
DEAMSstats	2421.6	617.528	3.92145	8.89621e-05	DEAMSstats	3.3841	4.05079	positive	DEAMSstats				Matrix	4	2.49044e+09	6.2261e+08	690.179	0
DEAproDA	1102.14	44.8733	24.5612	3.06541e-127	DEAproDA	3.04224	126.514	positive	DEAproDA				Residuals	6241	5.63e+09	902099
DEAROTS	2840.15	44.8733	63.2925	3.19539e-270	DEAROTS	3.45334	269.495	positive	DEAROTS
DEASAM	1257.13	44.8733	28.0152	8.84673e-163	DEASAM	3.09938	162.053	positive	DEASAM
DEAttest	601.911	44.8733	13.4136	1.82335e-40	DEAttest	2.77953	39.7391	positive	DEAttest
ImputFALSE	-880.167	548.361	-1.60509	0.108525	ImputFALSE	-2.94456	0.964468	NA
ImputGMS	-1495.48	67.8421	-22.0435	9.22288e-104	ImputGMS	-3.17478	103.035	negative	ImputGMS
ImputImpseq	-152.145	67.8421	-2.24264	0.024955	ImputImpseq	-2.18226	1.60284	NA
ImputImpseqrob	-653.469	67.8421	-9.63221	8.28525e-22	ImputImpseqrob	-2.81523	21.0817	negative	ImputImpseqrob
Imputknn	-421.385	67.8421	-6.21127	5.5945e-10	Imputknn	-2.62468	9.25224	negative	Imputknn
Imputmice	-280.559	67.8421	-4.13547	3.58882e-05	Imputmice	-2.44802	4.44505	negative	Imputmice
Imputmin	-309.179	67.8421	-4.55733	5.27957e-06	Imputmin	-2.49021	5.2774	negative	Imputmin
ImputMinDet	-16.4694	67.8421	-0.242761	0.808199	ImputMinDet	-1.21668	0.0924818	NA
ImputMinProb	-32.023	67.8421	-0.472022	0.636928	ImputMinProb	-1.50546	0.19591	NA
ImputmissForest	-192.477	67.8421	-2.83713	0.00456673	ImputmissForest	-2.28438	2.34039	negative	ImputmissForest
ImputMLE	-932.875	67.8421	-13.7507	2.08454e-42	ImputMLE	-2.96982	41.681	negative	ImputMLE
Imputnbavg	-133.985	67.8421	-1.97495	0.0483179	Imputnbavg	-2.12706	1.31589	NA
Imputno_imp	-620.776	67.8421	-9.1503	7.54937e-20	Imputno_imp	-2.79293	19.1221	negative	Imputno_imp
ImputQRILC	-157.574	67.8421	-2.32266	0.0202295	ImputQRILC	-2.19748	1.69401	NA
ImputSeqKNN	-235.477	67.8421	-3.47096	0.000522115	ImputSeqKNN	-2.37195	3.28223	negative	ImputSeqKNN
Imputzero	-476.031	67.8421	-7.01675	2.51102e-12	Imputzero	-2.67763	11.6001	negative	Imputzero
normalizationcenter.median	-21.0134	63.4605	-0.331126	0.740561	normalizationcenter.median	-1.3225	0.130439	NA
normalizationdiv.mean	-1566.21	63.4605	-24.6801	2.11924e-128	normalizationdiv.mean	-3.19485	127.674	negative	normalizationdiv.mean
normalizationdiv.median	-1526.7	63.4605	-24.0575	2.2539e-122	normalizationdiv.median	-3.18375	121.647	negative	normalizationdiv.median
normalizationequalizeMedians	5.25	671.602	0.00781713	0.993763	normalizationequalizeMedians	0.720159	0.00271711	NA
normalizationFALSE	298.75	671.602	0.444832	0.656457	normalizationFALSE	2.47531	0.182794	NA
normalizationlossf	-15.3103	63.4605	-0.241257	0.809364	normalizationlossf	-1.18498	0.0918561	NA
normalizationmax	-1447.46	63.4605	-22.8088	1.13177e-110	normalizationmax	-3.16061	109.946	negative	normalizationmax
normalizationMBQN	-1440.69	63.4605	-22.7022	1.06705e-109	normalizationMBQN	-3.15857	108.972	negative	normalizationMBQN
normalizationno_norm	613.536	63.4605	9.668	5.87453e-22	normalizationno_norm	2.78784	21.231	positive	normalizationno_norm
normalizationquantiles	-434.618	63.4605	-6.84865	8.1686e-12	normalizationquantiles	-2.63811	11.0879	negative	normalizationquantiles
normalizationquantiles.robust	-1878.21	63.4605	-29.5965	2.91906e-180	normalizationquantiles.robust	-3.27374	179.535	negative	normalizationquantiles.robust
normalizationRlr	-29.7121	63.4605	-0.468198	0.639659	normalizationRlr	-1.47293	0.194051	NA
normalizationsum	-2172.39	63.4605	-34.2322	1.61434e-235	normalizationsum	-3.33694	234.792	negative	normalizationsum
normalizationTIC	-1120.08	63.4605	-17.6501	4.48083e-68	normalizationTIC	-3.04925	67.3486	negative	normalizationTIC
normalizationvsn	-2343.71	63.4605	-36.9319	3.19539e-270	normalizationvsn	-3.3699	269.495	negative	normalizationvsn
Matrixdlfq	-13.7117	549.409	-0.0249572	0.98009	Matrixdlfq	-1.13709	0.0087341	NA
MatrixLFQ	75.6492	549.409	0.137692	0.890488	MatrixLFQ	1.8788	0.0503718	NA
Matrixtop1	-1487.83	549.409	-2.70806	0.0067862	Matrixtop1	-3.17255	2.16837	negative	Matrixtop1
Matrixtop3	-721.5	548.361	-1.31574	0.18831	Matrixtop3	-2.85824	0.725127	NA

## Sheet: FG_TMT
Supp4. Tab9 linear model fitted with benchmarking results under setting FG_TMT													Supp4. Tab10 ANOVA test under setting FG_TMT
variable name	Estimate	Std. Error	t value	Pr(>|t|)	variable	log10Est	log10p	effection	label				Feature	Df	Sum Sq	Mean Sq	F value	Pr(>F)
(Intercept)	2130.08	84.3891	25.2412	6.68357e-132	(Intercept)	3.3284	131.175	positive	(Intercept)				DEA	7	1.65682e+09	2.36688e+08	261.42	0
DEADEP	1465.1	51.9098	28.2239	5.6766e-162	DEADEP	3.16587	161.246	positive	DEADEP				Imput	16	1.49329e+07	933307	1.03083	0.419393
DEAlimma	1594.21	51.9098	30.7111	7.65392e-189	DEAlimma	3.20254	188.116	positive	DEAlimma				normalization	14	2.75104e+09	1.96503e+08	217.036	0
DEAMSstats	874.295	588.766	1.48496	0.137621	DEAMSstats	2.94166	0.861316	NA					Matrix	5	1.05505e+08	2.11009e+07	23.3058	3.35806e-23
DEAproDA	799.251	51.9098	15.3969	3.21757e-52	DEAproDA	2.90268	51.4925	positive	DEAproDA				Residuals	4677	4.23454e+09	905396
DEAROTS	1096.63	51.9098	21.1257	1.07892e-94	DEAROTS	3.04006	93.967	positive	DEAROTS
DEASAM	30.2485	51.9098	0.582713	0.560115	DEASAM	1.4807	0.251723	NA
DEAttest	634.036	51.9098	12.2142	8.50358e-34	DEAttest	2.80211	33.0704	positive	DEAttest
ImputFALSE	-6.625	475.761	-0.013925	0.98889	ImputFALSE	-0.821186	0.00485185	NA
ImputGMS	-113.31	78.4803	-1.4438	0.148863	ImputGMS	-2.05427	0.827212	NA
ImputImpseq	-162.867	78.4803	-2.07526	0.0380166	ImputImpseq	-2.21183	1.42003	NA
ImputImpseqrob	-159.408	78.4803	-2.03119	0.0422924	ImputImpseqrob	-2.20251	1.37374	NA
Imputknn	-1.67687	78.4803	-0.0213668	0.982954	Imputknn	-0.2245	0.00746681	NA
Imputmice	-9.19728	78.4803	-0.117192	0.906713	Imputmice	-0.963659	0.0425303	NA
Imputmin	-13.398	78.4803	-0.170718	0.864453	Imputmin	-1.12704	0.0632585	NA
ImputMinDet	-19.7041	78.4803	-0.25107	0.801771	ImputMinDet	-1.29456	0.0959498	NA
ImputMinProb	3.32653	78.4803	0.0423868	0.966192	ImputMinProb	0.521992	0.0149365	NA
ImputmissForest	3.2517	78.4803	0.0414333	0.966952	ImputmissForest	0.512111	0.014595	NA
ImputMLE	0.952381	78.4803	0.0121353	0.990318	ImputMLE	-0.0211893	0.00422524	NA
Imputnbavg	-19.119	78.4803	-0.243616	0.807539	Imputnbavg	-1.28147	0.0928365	NA
Imputno_imp	9.61565	78.4803	0.122523	0.90249	Imputno_imp	0.982978	0.0445576	NA
ImputQRILC	-6.46939	78.4803	-0.0824333	0.934306	ImputQRILC	-0.810863	0.029511	NA
ImputSeqKNN	-3.30272	78.4803	-0.0420835	0.966434	ImputSeqKNN	-0.518872	0.0148278	NA
Imputzero	-64.0714	78.4803	-0.816402	0.414312	Imputzero	-1.80666	0.382672	NA
normalizationcenter.median	661.884	73.4116	9.01607	2.78809e-19	normalizationcenter.median	2.82078	18.5547	positive	normalizationcenter.median
normalizationdiv.mean	-1470.7	73.4116	-20.0336	1.00955e-85	normalizationdiv.mean	-3.16752	84.9959	negative	normalizationdiv.mean
normalizationdiv.median	-1672.22	73.4116	-22.7787	5.22864e-109	normalizationdiv.median	-3.22329	108.282	negative	normalizationdiv.median
normalizationFALSE	1506.38	475.761	3.16624	0.00155416	normalizationFALSE	3.17793	2.80851	positive	normalizationFALSE
normalizationlossf	1.53869	73.4116	0.0209598	0.983279	normalizationlossf	0.187151	0.0073234	NA
normalizationmax	-171.756	73.4116	-2.33963	0.0193447	normalizationmax	-2.23491	1.71344	NA
normalizationMBQN	-990.339	73.4116	-13.4902	1.022e-40	normalizationMBQN	-2.99578	39.9905	negative	normalizationMBQN
normalizationno_norm	1299.68	73.4116	17.7041	6.14752e-68	normalizationno_norm	3.11384	67.2113	positive	normalizationno_norm
normalizationquantiles	-288.649	73.4116	-3.93192	8.54875e-05	normalizationquantiles	-2.46037	4.0681	negative	normalizationquantiles
normalizationquantiles.robust	-691.104	73.4116	-9.4141	7.29062e-21	normalizationquantiles.robust	-2.83954	20.1372	negative	normalizationquantiles.robust
normalizationRlr	-101.39	73.4116	-1.38112	0.167309	normalizationRlr	-2.00599	0.77648	NA
normalizationsum	-733.586	73.4116	-9.99279	2.80152e-23	normalizationsum	-2.86545	22.5526	negative	normalizationsum
normalizationTIC	-832.244	73.4116	-11.3367	2.08305e-29	normalizationTIC	-2.92025	28.6813	negative	normalizationTIC
normalizationvsn	-819.527	73.4116	-11.1635	1.40992e-28	normalizationvsn	-2.91356	27.8508	negative	normalizationvsn
MatrixLogSum	-5	672.828	-0.00743132	0.994071	MatrixLogSum	-0.69897	0.00258258	NA
MatrixMedian	-114.5	672.828	-0.170177	0.864878	MatrixMedian	-2.05881	0.0630451	NA
MatrixMedianPolish	-7.25	672.828	-0.0107754	0.991403	MatrixMedianPolish	-0.860338	0.00374973	NA
Matrixphi	-46.7704	33.983	-1.37629	0.168798	Matrixphi	-1.66997	0.772633	NA
Matrixratio	-338.43	33.983	-9.95883	3.91623e-23	Matrixratio	-2.52947	22.4071	negative	Matrixratio

## Sheet: MQ_TMT
Supp4. Tab11 linear model fitted with benchmarking results under setting MQ_TMT													Supp4. Tab12 ANOVA test under setting MQ_TMT
variable name	Estimate	Std. Error	t value	Pr(>|t|)	variable	log10Est	log10p	effection	label				Feature	Df	Sum Sq	Mean Sq	F value	Pr(>F)
(Intercept)	485.054	34.7248	13.9685	7.565e-42	(Intercept)	2.68579	41.1212	positive	(Intercept)				DEA	7	1.21699e+08	1.73856e+07	321.834	2.1094e-296
DEADEP	758.911	21.9619	34.5558	2.25225e-194	DEADEP	2.88019	193.647	positive	DEADEP				Imput	16	1.09371e+06	68356.7	1.26539	0.211101
DEAlimma	826.317	21.9619	37.625	1.70467e-220	DEAlimma	2.91715	219.768	positive	DEAlimma				normalization	14	1.24887e+08	8.92048e+06	165.132	1.46602e-294
DEAMSstats	481.883	106.464	4.52624	6.46367e-06	DEAMSstats	2.68294	5.18952	positive	DEAMSstats				Residuals	1546	8.35156e+07	54020.5
DEAproDA	420.027	21.9619	19.1252	2.36345e-73	DEAproDA	2.62328	72.6265	positive	DEAproDA
DEAROTS	588.746	21.9619	26.8076	2.50951e-130	DEAROTS	2.76993	129.6	positive	DEAROTS
DEASAM	200.897	21.9619	9.14753	1.78379e-19	DEASAM	2.30297	18.7487	positive	DEASAM
DEAttest	364.085	21.9619	16.578	6.12212e-57	DEAttest	2.5612	56.2131	positive	DEAttest
ImputFALSE	-1.875	116.212	-0.0161344	0.987129	ImputFALSE	-0.273001	0.00562597	NA
ImputGMS	-92.3878	33.2033	-2.78249	0.00545996	ImputGMS	-1.96561	2.26281	negative	ImputGMS
ImputImpseq	-58.3265	33.2033	-1.75665	0.0791756	ImputImpseq	-1.76587	1.10141	NA
ImputImpseqrob	-59.3469	33.2033	-1.78738	0.0740717	ImputImpseqrob	-1.7734	1.13035	NA
Imputknn	-42.1327	33.2033	-1.26893	0.204657	Imputknn	-1.62462	0.688973	NA
Imputmice	-26.6327	33.2033	-0.802109	0.422613	Imputmice	-1.42541	0.374057	NA
Imputmin	-20.2041	33.2033	-0.608496	0.542948	Imputmin	-1.30544	0.265242	NA
ImputMinDet	-12.551	33.2033	-0.378005	0.705479	ImputMinDet	-1.09868	0.151516	NA
ImputMinProb	-3.86735	33.2033	-0.116475	0.907291	ImputMinProb	-0.587413	0.0422532	NA
ImputmissForest	-3.65306	33.2033	-0.110021	0.912407	ImputmissForest	-0.562657	0.0398114	NA
ImputMLE	-11.2041	33.2033	-0.337439	0.735832	ImputMLE	-1.04938	0.133221	NA
Imputnbavg	-20.1429	33.2033	-0.606652	0.544171	Imputnbavg	-1.30412	0.264265	NA
Imputno_imp	-4.46939	33.2033	-0.134607	0.89294	Imputno_imp	-0.650248	0.0491776	NA
ImputQRILC	-4.39796	33.2033	-0.132456	0.894641	ImputQRILC	-0.643251	0.0483511	NA
ImputSeqKNN	-11.0918	33.2033	-0.334058	0.738381	ImputSeqKNN	-1.045	0.13172	NA
Imputzero	-58.5612	33.2033	-1.76372	0.077977	Imputzero	-1.76761	1.10803	NA
normalizationcenter.median	25.4643	31.0588	0.819873	0.412415	normalizationcenter.median	1.40593	0.384665	NA
normalizationdiv.mean	-459.491	31.0588	-14.7942	2.03608e-46	normalizationdiv.mean	-2.66228	45.6912	negative	normalizationdiv.mean
normalizationdiv.median	-440.429	31.0588	-14.1805	5.30509e-43	normalizationdiv.median	-2.64388	42.2753	negative	normalizationdiv.median
normalizationFALSE	537.875	116.212	4.62841	3.99283e-06	normalizationFALSE	2.73068	5.39872	positive	normalizationFALSE
normalizationlossf	325.491	31.0588	10.4798	7.12833e-25	normalizationlossf	2.51254	24.147	positive	normalizationlossf
normalizationmax	-152.25	31.0588	-4.90199	1.0485e-06	normalizationmax	-2.18256	5.97943	negative	normalizationmax
normalizationMBQN	-369.232	31.0588	-11.8882	2.99509e-31	normalizationMBQN	-2.5673	30.5236	negative	normalizationMBQN
normalizationno_norm	428.5	31.0588	13.7964	6.40045e-41	normalizationno_norm	2.63195	40.1938	positive	normalizationno_norm
normalizationquantiles	-240.196	31.0588	-7.7336	1.87251e-14	normalizationquantiles	-2.38057	13.7276	negative	normalizationquantiles
normalizationquantiles.robust	-323.482	31.0588	-10.4151	1.34765e-24	normalizationquantiles.robust	-2.50985	23.8704	negative	normalizationquantiles.robust
normalizationRlr	257.723	31.0588	8.2979	2.28007e-16	normalizationRlr	2.41115	15.6421	positive	normalizationRlr
normalizationsum	-255.973	31.0588	-8.24156	3.585e-16	normalizationsum	-2.40819	15.4455	negative	normalizationsum
normalizationTIC	-123.839	31.0588	-3.98725	6.99628e-05	normalizationTIC	-2.09286	4.15513	negative	normalizationTIC
normalizationvsn	-388.009	31.0588	-12.4927	3.44504e-34	normalizationvsn	-2.58884	33.4628	negative	normalizationvsn
