# Supplementary material for: Optimizing differential expression analysis for proteomics data via high-performing rules and ensemble inference
Source: Nat Commun. 2024 May 9;15:3922. doi: 10.1038/s41467-024-47899-w (PMC11082229; doi:10.1038/s41467-024-47899-w)
Supplement: Supplementary file 8 — Supplementary Data 5 [file 41467_2024_47899_MOESM8_ESM.xlsx]

## Sheet: FG_DDA
supp5. Tab1 Frequent pattern mined from FG_DDA high-performing workflows										supp5. Tab2 Frequent pattern mined from FragPipe low-performing workflows
SR*	FP**		*SR means the support ration							SR	FP
0.516539	dlfq		**FP means the frequent pattern							0.248854	top3
0.361323	No_norm									0.127866	proDA
0.234097	DEqMS									0.231024	top0
0.13486	missForest									0.198421	LFQ
0.150127	SeqKNN									0.118951	ttest
0.129771	Impseq									0.14595	count
0.244275	ROTS									0.175751	dlfq
0.203562	lossf									0.120734	SAM
0.249364	limma									0.111819	TIC
0.170483	Rlr									0.227203	ANOVA
0.363868	LFQ									0.106979	vsn
0.137405	proDA									0.141875	quantiles.robust
0.139949	center.median									0.124809	GMS
0.10687	center.mean
0.13486	DEP
0.145038	No_norm&dlfq
0.114504	No_norm&LFQ
0.111959	dlfq&DEqMS
0.124682	ROTS&dlfq
0.13486	limma&dlfq

## Sheet: MQ_DDA
supp5. Tab3 Frequent pattern mined from MQ_DDA high-performing workflows										supp5. Tab4 Frequent pattern mined from MQ_DDA high-performing workflows
SR	FP									SR	FP
0.524173	dlfq									0.205298	top3
0.206107	DEqMS									0.222873	ANOVA
0.188295	No_norm									0.174478	dlfq
0.173028	Impseq									0.226439	top0
0.239186	limma									0.224911	LFQ
0.183206	SeqKNN									0.114875	SAM
0.114504	bpca									0.129139	ttest
0.264631	lossf									0.114366	proDA
0.139949	missForest									0.118441	sum
0.259542	Rlr									0.168874	count
0.262087	ROTS									0.142639	quantiles.robust
0.167939	DEP									0.124809	GMS
0.254453	LFQ
0.124682	proDA
0.16285	center.median
0.201018	top3
0.10687	dlfq&DEqMS
0.157761	No_norm&dlfq
0.119593	limma&dlfq
0.127226	dlfq&lossf
0.119593	dlfq&Rlr
0.111959	ROTS&dlfq
0.101781	DEP&dlfq

## Sheet: DIANN_DIA
supp5. Tab5 Frequent pattern mined from DIANN_DIA high-performing workflows										supp5. Tab6 Frequent pattern mined from DIANN_DIA low-performing workflows
SR	FP									SR	FP
0.596825	dlfq									0.27021	ANOVA
0.349206	No_norm									0.168046	LFQ
0.27619	limma									0.161044	SAM
0.126984	MinDet									0.285805	top3
0.403175	LFQ									0.388288	top1
0.101587	MinProb									0.15818	proDA
0.419048	ROTS									0.157861	dlfq
0.165079	proDA									0.100255	quantiles.robust
0.139683	DEP									0.173456	ttest
0.168254	center.mean									0.124761	GMS
0.155556	center.median
0.130159	quantiles
0.101587	lossf
0.180952	No_norm&dlfq
0.168254	No_norm&LFQ
0.180952	limma&dlfq
0.206349	LFQ&ROTS
0.212698	ROTS&dlfq
0.107937	proDA&dlfq
0.126984	dlfq&center.mean
0.104762	dlfq&center.median

## Sheet: spt_DIA
supp5. Tab7 Frequent pattern mined from spt_DIA high-performing workflows										supp5. Tab6 Frequent pattern mined from spt_DIA low-performing workflows
SR	FP									SR	FP
0.647619	ROTS									0.218332	ttest
0.434921	No_norm									0.178549	LFQ
0.415873	dlfq									0.27021	top3
0.48254	LFQ									0.175684	dlfq
0.152381	limma									0.157543	SAM
0.107937	center.mean									0.375557	top1
0.104762	center.median									0.107257	vsn
0.111111	Rlr									0.152451	proDA
0.101587	DEP									0.274666	ANOVA
0.11746	lossf									0.10853	quantiles.robust
0.142857	No_norm&ROTS
0.193651	No_norm&LFQ
0.288889	ROTS&dlfq
0.177778	No_norm&dlfq
0.288889	LFQ&ROTS
0.114286	No_norm&limma
0.101587	ROTS&center.mean

## Sheet: FG_TMT
supp4. Tab5 Frequent pattern mined from FG_TMT high-performing workflows										supp5. Tab10 Frequent pattern mined from FG_TMT low-performing workflows
SR	FP									SR	FP
0.538136	No_norm									0.359746	ratio
0.427966	limma									0.155508	proDA
0.364407	abd									0.32839	phi
0.279661	ratio									0.118644	div.mean
0.139831	center.median									0.138983	MBQN
0.271186	proDA									0.311864	abd
0.330508	phi									0.108898	ROTS
0.20339	ROTS									0.116949	div.median
0.271186	lossf									0.159746	ttest
0.199153	No_norm&limma									0.223305	SAM
0.20339	No_norm&abd									0.224576	ANOVA
0.161017	limma&abd
0.139831	No_norm&ratio
0.135593	limma&ratio
0.139831	ratio&center.median
0.135593	proDA&abd
0.135593	No_norm&proDA
0.135593	phi&proDA
0.194915	phi&No_norm
0.131356	phi&limma
0.135593	No_norm&ROTS
0.135593	ratio&ROTS
0.135593	abd&lossf
0.135593	limma&lossf
0.135593	proDA&lossf
0.135593	phi&lossf

## Sheet: MQ_TMT
supp4. Tab11 Frequent pattern mined from FG_TMT high-performing workflows										supp4. Tab12 Frequent pattern mined from FG_TMT low-performing workflows
SR	FP									SR	FP
0.5625	No_norm									0.229798	SAM
0.375	proDA									0.116162	div.mean
0.175	DEP									0.108586	div.median
0.375	limma									0.141414	MBQN
0.3625	lossf									0.161616	proDA
0.2	proDA&No_norm									0.184343	ttest
0.175	No_norm&DEP									0.262626	ANOVA
0.1875	limma&No_norm
0.1875	limma&lossf
0.175	proDA&lossf
