# Supplementary material for: Optimizing differential expression analysis for proteomics data via high-performing rules and ensemble inference
Source: Nat Commun. 2024 May 9;15:3922. doi: 10.1038/s41467-024-47899-w (PMC11082229; doi:10.1038/s41467-024-47899-w)
Supplement: Supplementary file 9 — Supplementary Data 6 [file 41467_2024_47899_MOESM9_ESM.xlsx]

## Sheet: FG_DDA
supp6. Tab1 pairwise-comparison of matrix types based on pAUC(0.01) under setting FG_DDA													supp6. Tab6 pairwise-comparison of matrix types based on pAUC(0.05) under setting FG_DDA												supp6. Tab11 pairwise-comparison of matrix types based on pAUC(0.1) under setting FG_DDA												supp6. Tab16 pairwise-comparison of matrix types based on nMCC under setting FG_DDA												supp6. Tab21 pairwise-comparison of matrix types based on G-mean under setting FG_DDA
index	mat1	mat2	abbr1	abbr2	mean	median	t_pval	significance	contrast		#two-sided		index	mat1	mat2	abbr1	abbr2	mean	median	t_pval	significance	contrast			index	mat1	mat2	abbr1	abbr2	mean	median	t_pval	significance	contrast			index	mat1	mat2	abbr1	abbr2	mean	median	t_pval	significance	contrast			index
1	dlfq	LFQ	A	B	-0.0071704	-0.000282848	4.91395e-146	****	dlfq-LFQ		paired t-test		1	dlfq	LFQ	A	B	0.00836898	0.00373384	1.66836e-130	****	dlfq-LFQ			1	dlfq	LFQ	A	B	0.0164583	0.0128148	0	****	dlfq-LFQ			1	dlfq	LFQ	A	B	0.0022991	0	1.04059e-14	****	dlfq-LFQ			1
2	dlfq	top0	A	C	0.0292998	0.0167156	0	****	dlfq-top0		was conducted		2	dlfq	top0	A	C	0.023598	0.0159722	0	****	dlfq-top0			2	dlfq	top0	A	C	0.0174673	0.0138162	0	****	dlfq-top0			2	dlfq	top0	A	C	0.00672652	0	1.01663e-110	****	dlfq-top0			2
3	dlfq	top3	A	D	0.0308075	0.0180789	0	****	dlfq-top3		to calculate		3	dlfq	top3	A	D	0.027664	0.0216342	0	****	dlfq-top3			3	dlfq	top3	A	D	0.021989	0.0185088	0	****	dlfq-top3			3	dlfq	top3	A	D	0.00847381	0	1.42243e-212	****	dlfq-top3			3
4	LFQ	top0	B	C	0.0364702	0.0127559	0	****	LFQ-top0		pvalues		4	LFQ	top0	B	C	0.015229	0.00354019	0	****	LFQ-top0			4	LFQ	top0	B	C	0.00100895	0.000254471	0.0099849	**	LFQ-top0			4	LFQ	top0	B	C	0.00442743	0	2.8422e-42	****	LFQ-top0			4
5	LFQ	top3	B	D	0.0379779	0.0127618	0	****	LFQ-top3		na p>=0.05		5	LFQ	top3	B	D	0.019295	0.00545724	0	****	LFQ-top3			5	LFQ	top3	B	D	0.00553068	0.00229322	8.81519e-49	****	LFQ-top3			5	LFQ	top3	B	D	0.00617471	0	7.29755e-94	****	LFQ-top3			5
6	top0	top3	C	D	0.00150767	0	1.1529e-30	****	top0-top3		* p<0.05		6	top0	top3	C	D	0.00406596	0.00117021	1.27837e-134	****	top0-top3			6	top0	top3	C	D	0.00452173	0.00235056	7.51452e-143	****	top0-top3			6	top0	top3	C	D	0.00174729	0	4.61091e-25	****	top0-top3			6
											** p<0.01
supp6. Tab2 pairwise-comparison of normalization methods based on pAUC(0.01) under setting FG_DDA (blank means no normalization)											*** p<0.001		supp6. Tab7 pairwise-comparison of normalization methods based on pAUC(0.05) under setting FG_DDA (blank means no normalization)												supp6. Tab12 pairwise-comparison of normalization methods based on pAUC(0.1) under setting FG_DDA (blank means no normalization)												supp6. Tab17 pairwise-comparison of normalization methods based on nMCC under setting FG_DDA (blank means no normalization)												supp6. Tab22 pairwise-comparison of normalization methods based on G-mean under setting FG_DDA (blank means no normalization)
index	mat1	mat2	abbr1	abbr2	mean	median	t_pval	significance	contrast		**** p<0.0001		index	mat1	mat2	abbr1	abbr2	mean	median	t_pval	significance	contrast			index	mat1	mat2	abbr1	abbr2	mean	median	t_pval	significance	contrast			index	mat1	mat2	abbr1	abbr2	mean	median	t_pval	significance	contrast			index
1	blank	center.mean	A	B	0.01417	0.00557783	1.06581e-280	****	blank-center.mean				1	blank	center.mean	A	B	0.0191472	0.00824371	9.72135e-262	****	blank-center.mean			1	blank	center.mean	A	B	0.0215185	0.00915237	1.22144e-236	****	blank-center.mean			1	blank	center.mean	A	B	0.0142283	0.00604449	7.35502e-169	****	blank-center.mean			1
2	blank	center.median	A	C	0.0103009	0.00325488	7.18683e-177	****	blank-center.median				2	blank	center.median	A	C	0.0148588	0.00555151	2.17892e-181	****	blank-center.median			2	blank	center.median	A	C	0.0174255	0.00669416	1.29296e-178	****	blank-center.median			2	blank	center.median	A	C	0.0111184	0.00494624	1.11038e-116	****	blank-center.median			2
3	blank	div.mean	A	D	0.0162753	0.00666855	0	****	blank-div.mean				3	blank	div.mean	A	D	0.0209105	0.00751724	0	****	blank-div.mean			3	blank	div.mean	A	D	0.0229382	0.00759943	3.54024e-272	****	blank-div.mean			3	blank	div.mean	A	D	0.210269	0.23207	0	****	blank-div.mean			3
4	blank	div.median	A	E	0.0126113	0.00429968	3.425e-235	****	blank-div.median				4	blank	div.median	A	E	0.0163888	0.00490648	1.96432e-220	****	blank-div.median			4	blank	div.median	A	E	0.0187714	0.00488815	1.83019e-207	****	blank-div.median			4	blank	div.median	A	E	0.210148	0.231981	0	****	blank-div.median			4
5	blank	lossf	A	F	0.0117106	9.04867e-07	2.26248e-151	****	blank-lossf				5	blank	lossf	A	F	0.0178233	0.000354806	1.18736e-219	****	blank-lossf			5	blank	lossf	A	F	0.0186719	0.000548588	4.44497e-232	****	blank-lossf			5	blank	lossf	A	F	0.00605189	0	3.82566e-86	****	blank-lossf			5
6	blank	max	A	G	0.00423493	0	3.28214e-23	****	blank-max				6	blank	max	A	G	0.00489157	0	5.15368e-24	****	blank-max			6	blank	max	A	G	0.00475489	0	4.09864e-19	****	blank-max			6	blank	max	A	G	0.210526	0.23201	0	****	blank-max			6
7	blank	MBQN	A	H	0.0417184	0.0289801	0	****	blank-MBQN				7	blank	MBQN	A	H	0.0456062	0.0335097	0	****	blank-MBQN			7	blank	MBQN	A	H	0.043124	0.0313934	0	****	blank-MBQN			7	blank	MBQN	A	H	0.0513497	0.0273084	0	****	blank-MBQN			7
8	blank	quantiles	A	I	0.0275645	0.0120803	0	****	blank-quantiles				8	blank	quantiles	A	I	0.0326121	0.0172374	0	****	blank-quantiles			8	blank	quantiles	A	I	0.0323368	0.0176634	0	****	blank-quantiles			8	blank	quantiles	A	I	0.0154447	0.00699865	3.06662e-242	****	blank-quantiles			8
9	blank	quantiles.robust	A	J	0.0775515	0.0568852	0	****	blank-quantiles.robust				9	blank	quantiles.robust	A	J	0.113228	0.0998983	0	****	blank-quantiles.robust			9	blank	quantiles.robust	A	J	0.124511	0.114372	0	****	blank-quantiles.robust			9	blank	quantiles.robust	A	J	0.109267	0.0789847	0	****	blank-quantiles.robust			9
10	blank	Rlr	A	K	0.0139544	0.00119925	2.97121e-224	****	blank-Rlr				10	blank	Rlr	A	K	0.0200735	0.00220942	2.26001e-299	****	blank-Rlr			10	blank	Rlr	A	K	0.0206421	0.00258597	2.78984048237177e-318	****	blank-Rlr			10	blank	Rlr	A	K	0.00587902	0.00105178	9.97171e-101	****	blank-Rlr			10
11	blank	sum	A	L	0.0223152	0.00398804	1.35982e-259	****	blank-sum				11	blank	sum	A	L	0.0226291	0.00651018	8.42045e-243	****	blank-sum			11	blank	sum	A	L	0.020996	0.00604925	6.64727e-198	****	blank-sum			11	blank	sum	A	L	0.213996	0.238247	0	****	blank-sum			11
12	blank	TIC	A	M	0.0633338	0.0501971	0	****	blank-TIC				12	blank	TIC	A	M	0.0864805	0.0570868	0	****	blank-TIC			12	blank	TIC	A	M	0.0948886	0.0608955	0	****	blank-TIC			12	blank	TIC	A	M	0.125328	0.065163	0	****	blank-TIC			12
13	blank	vsn	A	N	0.0216119	0.00412689	3.45874e-272	****	blank-vsn				13	blank	vsn	A	N	0.0323871	0.00612142	0	****	blank-vsn			13	blank	vsn	A	N	0.0335361	0.00631768	0	****	blank-vsn			13	blank	vsn	A	N	0.209894	0.236014	0	****	blank-vsn			13
14	center.mean	center.median	B	C	-0.00386913	-0.000666929	2.50666e-84	****	center.mean-center.median				14	center.mean	center.median	B	C	-0.00428845	-0.00125691	1.68268e-83	****	center.mean-center.median			14	center.mean	center.median	B	C	-0.00409305	-0.00149502	4.97615e-74	****	center.mean-center.median			14	center.mean	center.median	B	C	-0.00310989	-0.000625891	1.19591e-35	****	center.mean-center.median			14
15	center.mean	div.mean	B	D	0.00210527	2.72477e-05	2.69772e-18	****	center.mean-div.mean				15	center.mean	div.mean	B	D	0.00176325	0	7.21785e-09	****	center.mean-div.mean			15	center.mean	div.mean	B	D	0.00141971	0	2.01639e-05	****	center.mean-div.mean			15	center.mean	div.mean	B	D	0.196041	0.217102	0	****	center.mean-div.mean			15
16	center.mean	div.median	B	E	-0.00155871	-0.000304306	2.17817e-08	****	center.mean-div.median				16	center.mean	div.median	B	E	-0.00275841	-0.00165739	3.16611e-16	****	center.mean-div.median			16	center.mean	div.median	B	E	-0.00274711	-0.00211493	6.41141e-14	****	center.mean-div.median			16	center.mean	div.median	B	E	0.19592	0.216828	0	****	center.mean-div.median			16
17	center.mean	lossf	B	F	-0.00245936	-0.00107364	8.66865e-07	****	center.mean-lossf				17	center.mean	lossf	B	F	-0.00132397	-0.00274533	0.0421842	*	center.mean-lossf			17	center.mean	lossf	B	F	-0.00284659	-0.00400787	0.000108686	***	center.mean-lossf			17	center.mean	lossf	B	F	-0.00817643	-0.00283344	2.62545e-55	****	center.mean-lossf			17
18	center.mean	max	B	G	-0.00993507	-0.00194394	9.96664e-77	****	center.mean-max				18	center.mean	max	B	G	-0.0142557	-0.00627928	2.64745e-96	****	center.mean-max			18	center.mean	max	B	G	-0.0167636	-0.00835859	6.45996e-98	****	center.mean-max			18	center.mean	max	B	G	0.196298	0.217545	0	****	center.mean-max			18
19	center.mean	MBQN	B	H	0.0275484	0.010462	3.95055e-225	****	center.mean-MBQN				19	center.mean	MBQN	B	H	0.0264589	0.0104799	9.19578e-120	****	center.mean-MBQN			19	center.mean	MBQN	B	H	0.0216055	0.00981314	7.18883e-68	****	center.mean-MBQN			19	center.mean	MBQN	B	H	0.0371214	0.0121199	5.62294e-241	****	center.mean-MBQN			19
20	center.mean	quantiles	B	I	0.0133945	0.00117294	2.26098e-171	****	center.mean-quantiles				20	center.mean	quantiles	B	I	0.0134649	0.00287294	1.79234e-182	****	center.mean-quantiles			20	center.mean	quantiles	B	I	0.0108183	0.0032121	9.57042e-144	****	center.mean-quantiles			20	center.mean	quantiles	B	I	0.00121636	0	0.000779957	***	center.mean-quantiles			20
21	center.mean	quantiles.robust	B	J	0.0633815	0.0424919	0	****	center.mean-quantiles.robust				21	center.mean	quantiles.robust	B	J	0.0940805	0.0827018	0	****	center.mean-quantiles.robust			21	center.mean	quantiles.robust	B	J	0.102993	0.0972439	0	****	center.mean-quantiles.robust			21	center.mean	quantiles.robust	B	J	0.0950392	0.0672535	0	****	center.mean-quantiles.robust			21
22	center.mean	Rlr	B	K	-0.000215625	-0.000316379	0.648933	na	center.mean-Rlr				22	center.mean	Rlr	B	K	0.00092622	-0.00144861	0.120957	na	center.mean-Rlr			22	center.mean	Rlr	B	K	-0.000876419	-0.00256399	0.192535	na	center.mean-Rlr			22	center.mean	Rlr	B	K	-0.0083493	-0.00148317	5.57609e-59	****	center.mean-Rlr			22
23	center.mean	sum	B	L	0.00814522	0	1.72629e-33	****	center.mean-sum				23	center.mean	sum	B	L	0.00348183	0	3.59568e-06	****	center.mean-sum			23	center.mean	sum	B	L	-0.000522516	-0.000614413	0.512386	na	center.mean-sum			23	center.mean	sum	B	L	0.199768	0.223761	0	****	center.mean-sum			23
24	center.mean	TIC	B	M	0.0491638	0.0289585	0	****	center.mean-TIC				24	center.mean	TIC	B	M	0.0673333	0.0282707	0	****	center.mean-TIC			24	center.mean	TIC	B	M	0.0733701	0.0262136	0	****	center.mean-TIC			24	center.mean	TIC	B	M	0.111099	0.0387927	0	****	center.mean-TIC			24
25	center.mean	vsn	B	N	0.00744188	0	1.14623e-32	****	center.mean-vsn				25	center.mean	vsn	B	N	0.0132399	0	1.35157e-64	****	center.mean-vsn			25	center.mean	vsn	B	N	0.0120176	-3.85215e-05	1.08753e-46	****	center.mean-vsn			25	center.mean	vsn	B	N	0.195666	0.220935	0	****	center.mean-vsn			25
26	center.median	div.mean	C	D	0.0059744	0.00132727	5.02658e-101	****	center.median-div.mean				26	center.median	div.mean	C	D	0.00605169	0.00221523	7.95012e-68	****	center.median-div.mean			26	center.median	div.mean	C	D	0.00551275	0.00216534	6.79783e-51	****	center.median-div.mean			26	center.median	div.mean	C	D	0.199151	0.22063	0	****	center.median-div.mean			26
27	center.median	div.median	C	E	0.00231042	8.0597e-05	1.46448e-20	****	center.median-div.median				27	center.median	div.median	C	E	0.00153003	0	5.0463e-07	****	center.median-div.median			27	center.median	div.median	C	E	0.00134594	0	3.45001e-05	****	center.median-div.median			27	center.median	div.median	C	E	0.19903	0.220431	0	****	center.median-div.median			27
28	center.median	lossf	C	F	0.00140977	-0.00019974	0.00449821	**	center.median-lossf				28	center.median	lossf	C	F	0.00296448	-0.00119345	3.26134e-06	****	center.median-lossf			28	center.median	lossf	C	F	0.00124645	-0.00194608	0.0780703	na	center.median-lossf			28	center.median	lossf	C	F	-0.00506654	-0.000874424	2.15545e-25	****	center.median-lossf			28
29	center.median	max	C	G	-0.00606594	-0.00078578	3.97624e-32	****	center.median-max				29	center.median	max	C	G	-0.00996722	-0.00350074	3.51707e-52	****	center.median-max			29	center.median	max	C	G	-0.0126706	-0.00562356	2.95641e-62	****	center.median-max			29	center.median	max	C	G	0.199408	0.220813	0	****	center.median-max			29
30	center.median	MBQN	C	H	0.0314175	0.0134029	2.95604e-276	****	center.median-MBQN				30	center.median	MBQN	C	H	0.0307474	0.0160913	1.26078e-156	****	center.median-MBQN			30	center.median	MBQN	C	H	0.0256985	0.0141851	5.83192e-96	****	center.median-MBQN			30	center.median	MBQN	C	H	0.0402313	0.0148674	3.42699e-282	****	center.median-MBQN			30
31	center.median	quantiles	C	I	0.0172636	0.00373434	1.49877e-234	****	center.median-quantiles				31	center.median	quantiles	C	I	0.0177533	0.00656146	1.15704e-256	****	center.median-quantiles			31	center.median	quantiles	C	I	0.0149113	0.00679825	2.96793e-226	****	center.median-quantiles			31	center.median	quantiles	C	I	0.00432626	0.000875382	3.08212e-27	****	center.median-quantiles			31
32	center.median	quantiles.robust	C	J	0.0672507	0.0456931	0	****	center.median-quantiles.robust				32	center.median	quantiles.robust	C	J	0.0983689	0.0863097	0	****	center.median-quantiles.robust			32	center.median	quantiles.robust	C	J	0.107086	0.0999985	0	****	center.median-quantiles.robust			32	center.median	quantiles.robust	C	J	0.098149	0.0683553	0	****	center.median-quantiles.robust			32
33	center.median	Rlr	C	K	0.00365351	0	7.20497e-15	****	center.median-Rlr				33	center.median	Rlr	C	K	0.00521467	-7.4492e-05	2.48181e-19	****	center.median-Rlr			33	center.median	Rlr	C	K	0.00321663	-0.000455297	5.62971e-07	****	center.median-Rlr			33	center.median	Rlr	C	K	-0.00523941	-0.000256338	1.79127e-26	****	center.median-Rlr			33
34	center.median	sum	C	L	0.0120143	0	1.84194e-69	****	center.median-sum				34	center.median	sum	C	L	0.00777028	0.000764247	2.97095e-25	****	center.median-sum			34	center.median	sum	C	L	0.00357053	0.000328032	5.13141e-06	****	center.median-sum			34	center.median	sum	C	L	0.202878	0.228073	0	****	center.median-sum			34
35	center.median	TIC	C	M	0.0530329	0.0365921	0	****	center.median-TIC				35	center.median	TIC	C	M	0.0716217	0.0386732	0	****	center.median-TIC			35	center.median	TIC	C	M	0.0774632	0.0404858	0	****	center.median-TIC			35	center.median	TIC	C	M	0.114209	0.0426468	0	****	center.median-TIC			35
36	center.median	vsn	C	N	0.011311	0	2.02752e-73	****	center.median-vsn				36	center.median	vsn	C	N	0.0175283	8.06023e-05	2.8068e-112	****	center.median-vsn			36	center.median	vsn	C	N	0.0161106	0	2.09242e-84	****	center.median-vsn			36	center.median	vsn	C	N	0.198776	0.22644	0	****	center.median-vsn			36
37	div.mean	div.median	D	E	-0.00366398	-0.000661146	2.12613e-68	****	div.mean-div.median				37	div.mean	div.median	D	E	-0.00452166	-0.00127968	7.98914e-73	****	div.mean-div.median			37	div.mean	div.median	D	E	-0.00416681	-0.00129314	8.25279e-62	****	div.mean-div.median			37	div.mean	div.median	D	E	-0.000121149	0	0.00169466	**	div.mean-div.median			37
38	div.mean	lossf	D	F	-0.00456463	-0.000961571	5.15996e-19	****	div.mean-lossf				38	div.mean	lossf	D	F	-0.00308721	-0.000635639	2.50894e-06	****	div.mean-lossf			38	div.mean	lossf	D	F	-0.0042663	-0.000834083	5.88245e-09	****	div.mean-lossf			38	div.mean	lossf	D	F	-0.204217	-0.222939	0	****	div.mean-lossf			38
39	div.mean	max	D	G	-0.0120403	-0.00343387	6.20216e-112	****	div.mean-max				39	div.mean	max	D	G	-0.0160189	-0.00591809	3.41809e-121	****	div.mean-max			39	div.mean	max	D	G	-0.0181833	-0.00689038	1.23539e-116	****	div.mean-max			39	div.mean	max	D	G	0.000257103	0	0.000325103	***	div.mean-max			39
40	div.mean	MBQN	D	H	0.0254431	0.00803319	2.30548e-194	****	div.mean-MBQN				40	div.mean	MBQN	D	H	0.0246957	0.0089564	2.09879e-108	****	div.mean-MBQN			40	div.mean	MBQN	D	H	0.0201858	0.00810799	5.58627e-62	****	div.mean-MBQN			40	div.mean	MBQN	D	H	-0.158919	-0.161244	0	****	div.mean-MBQN			40
41	div.mean	quantiles	D	I	0.0112892	0.000511984	2.07378e-111	****	div.mean-quantiles				41	div.mean	quantiles	D	I	0.0117017	0.00225717	9.87625e-138	****	div.mean-quantiles			41	div.mean	quantiles	D	I	0.00939855	0.00294187	1.54002e-111	****	div.mean-quantiles			41	div.mean	quantiles	D	I	-0.194824	-0.209298	0	****	div.mean-quantiles			41
42	div.mean	quantiles.robust	D	J	0.0612763	0.0386863	0	****	div.mean-quantiles.robust				42	div.mean	quantiles.robust	D	J	0.0923172	0.0793031	0	****	div.mean-quantiles.robust			42	div.mean	quantiles.robust	D	J	0.101573	0.0949257	0	****	div.mean-quantiles.robust			42	div.mean	quantiles.robust	D	J	-0.101002	-0.0431039	0	****	div.mean-quantiles.robust			42
43	div.mean	Rlr	D	K	-0.0023209	-0.00017302	1.72359e-06	****	div.mean-Rlr				43	div.mean	Rlr	D	K	-0.000837027	0	0.164208	na	div.mean-Rlr			43	div.mean	Rlr	D	K	-0.00229613	-1.22323e-05	0.000642026	***	div.mean-Rlr			43	div.mean	Rlr	D	K	-0.20439	-0.220896	0	****	div.mean-Rlr			43
44	div.mean	sum	D	L	0.00603995	0	1.14794e-18	****	div.mean-sum				44	div.mean	sum	D	L	0.00171859	0	0.0226993	*	div.mean-sum			44	div.mean	sum	D	L	-0.00194222	0	0.0139584	*	div.mean-sum			44	div.mean	sum	D	L	0.00372731	0	1.03996e-37	****	div.mean-sum			44
45	div.mean	TIC	D	M	0.0470585	0.0249359	0	****	div.mean-TIC				45	div.mean	TIC	D	M	0.06557	0.0254998	0	****	div.mean-TIC			45	div.mean	TIC	D	M	0.0719504	0.0240975	0	****	div.mean-TIC			45	div.mean	TIC	D	M	-0.0849415	-0.0314353	0	****	div.mean-TIC			45
46	div.mean	vsn	D	N	0.00533661	-9.52731e-05	2.80133e-18	****	div.mean-vsn				46	div.mean	vsn	D	N	0.0114766	0	2.9908e-51	****	div.mean-vsn			46	div.mean	vsn	D	N	0.0105979	0	1.91534e-38	****	div.mean-vsn			46	div.mean	vsn	D	N	-0.000374988	0	0.348907	na	div.mean-vsn			46
47	div.median	lossf	E	F	-0.000900647	-0.000145641	0.0757011	na	div.median-lossf				47	div.median	lossf	E	F	0.00143445	0	0.0251862	*	div.median-lossf			47	div.median	lossf	E	F	-9.94869e-05	0	0.889055	na	div.median-lossf			47	div.median	lossf	E	F	-0.204096	-0.222579	0	****	div.median-lossf			47
48	div.median	max	E	G	-0.00837635	-0.00127507	2.05255e-60	****	div.median-max				48	div.median	max	E	G	-0.0114973	-0.00265963	4.94186e-70	****	div.median-max			48	div.median	max	E	G	-0.0140165	-0.00337586	1.83309e-76	****	div.median-max			48	div.median	max	E	G	0.000378252	0	2.23497e-06	****	div.median-max			48
49	div.median	MBQN	E	H	0.0291071	0.0110832	1.11642e-244	****	div.median-MBQN				49	div.median	MBQN	E	H	0.0292173	0.0147002	2.08103e-146	****	div.median-MBQN			49	div.median	MBQN	E	H	0.0243526	0.0138029	6.60851e-89	****	div.median-MBQN			49	div.median	MBQN	E	H	-0.158798	-0.16073	0	****	div.median-MBQN			49
50	div.median	quantiles	E	I	0.0149532	0.00204886	8.89456e-170	****	div.median-quantiles				50	div.median	quantiles	E	I	0.0162233	0.00531865	1.36201e-211	****	div.median-quantiles			50	div.median	quantiles	E	I	0.0135654	0.00602393	6.80997e-185	****	div.median-quantiles			50	div.median	quantiles	E	I	-0.194703	-0.208724	0	****	div.median-quantiles			50
51	div.median	quantiles.robust	E	J	0.0649403	0.041879	0	****	div.median-quantiles.robust				51	div.median	quantiles.robust	E	J	0.0968389	0.0831819	0	****	div.median-quantiles.robust			51	div.median	quantiles.robust	E	J	0.10574	0.0980784	0	****	div.median-quantiles.robust			51	div.median	quantiles.robust	E	J	-0.100881	-0.0426951	0	****	div.median-quantiles.robust			51
52	div.median	Rlr	E	K	0.00134309	0	0.00523996	**	div.median-Rlr				52	div.median	Rlr	E	K	0.00368463	0	2.68925e-10	****	div.median-Rlr			52	div.median	Rlr	E	K	0.00187069	0	0.00389818	**	div.median-Rlr			52	div.median	Rlr	E	K	-0.204269	-0.220522	0	****	div.median-Rlr			52
53	div.median	sum	E	L	0.00970393	0	4.58741e-46	****	div.median-sum				53	div.median	sum	E	L	0.00624025	0.000927585	5.78856e-17	****	div.median-sum			53	div.median	sum	E	L	0.00222459	0.000789942	0.0041148	**	div.median-sum			53	div.median	sum	E	L	0.00384846	0	2.51798e-39	****	div.median-sum			53
54	div.median	TIC	E	M	0.0507225	0.0324881	0	****	div.median-TIC				54	div.median	TIC	E	M	0.0700917	0.0369808	0	****	div.median-TIC			54	div.median	TIC	E	M	0.0761172	0.0360458	0	****	div.median-TIC			54	div.median	TIC	E	M	-0.0848203	-0.0313654	0	****	div.median-TIC			54
55	div.median	vsn	E	N	0.0090006	0	2.4205e-49	****	div.median-vsn				55	div.median	vsn	E	N	0.0159983	2.02858e-05	6.23188e-98	****	div.median-vsn			55	div.median	vsn	E	N	0.0147647	3.89158e-05	2.07316e-73	****	div.median-vsn			55	div.median	vsn	E	N	-0.000253839	0	0.527347	na	div.median-vsn			55
56	lossf	max	F	G	-0.00747571	0	7.0613e-37	****	lossf-max				56	lossf	max	F	G	-0.0129317	-0.00034669	1.97767e-70	****	lossf-max			56	lossf	max	F	G	-0.013917	-0.000791935	1.23863e-72	****	lossf-max			56	lossf	max	F	G	0.204474	0.222959	0	****	lossf-max			56
57	lossf	MBQN	F	H	0.0300077	0.0101603	8.8266e-235	****	lossf-MBQN				57	lossf	MBQN	F	H	0.0277829	0.0111054	1.37049e-146	****	lossf-MBQN			57	lossf	MBQN	F	H	0.0244521	0.00983349	2.50884e-112	****	lossf-MBQN			57	lossf	MBQN	F	H	0.0452979	0.0146889	0	****	lossf-MBQN			57
58	lossf	quantiles	F	I	0.0158539	0.00335893	1.00818e-188	****	lossf-quantiles				58	lossf	quantiles	F	I	0.0147889	0.00435897	5.29959e-103	****	lossf-quantiles			58	lossf	quantiles	F	I	0.0136649	0.00489423	9.96481e-77	****	lossf-quantiles			58	lossf	quantiles	F	I	0.0093928	0.00365174	1.11499e-81	****	lossf-quantiles			58
59	lossf	quantiles.robust	F	J	0.0658409	0.0455184	0	****	lossf-quantiles.robust				59	lossf	quantiles.robust	F	J	0.0954044	0.0841683	0	****	lossf-quantiles.robust			59	lossf	quantiles.robust	F	J	0.10584	0.0965203	0	****	lossf-quantiles.robust			59	lossf	quantiles.robust	F	J	0.103216	0.0718345	0	****	lossf-quantiles.robust			59
60	lossf	Rlr	F	K	0.00224374	0.000239904	9.20784e-29	****	lossf-Rlr				60	lossf	Rlr	F	K	0.00225019	0.000799121	3.42043e-21	****	lossf-Rlr			60	lossf	Rlr	F	K	0.00197018	0.000677793	3.71463e-18	****	lossf-Rlr			60	lossf	Rlr	F	K	-0.00017287	0	0.443653	na	lossf-Rlr			60
61	lossf	sum	F	L	0.0106046	0.000719706	5.29721e-43	****	lossf-sum				61	lossf	sum	F	L	0.0048058	0.00184555	1.84054e-08	****	lossf-sum			61	lossf	sum	F	L	0.00232408	0.00157565	0.00851473	**	lossf-sum			61	lossf	sum	F	L	0.207945	0.231191	0	****	lossf-sum			61
62	lossf	TIC	F	M	0.0516231	0.0386641	0	****	lossf-TIC				62	lossf	TIC	F	M	0.0686572	0.0492325	0	****	lossf-TIC			62	lossf	TIC	F	M	0.0762167	0.054022	0	****	lossf-TIC			62	lossf	TIC	F	M	0.119276	0.0653124	0	****	lossf-TIC			62
63	lossf	vsn	F	N	0.00990124	0.000660545	1.98142e-102	****	lossf-vsn				63	lossf	vsn	F	N	0.0145638	0.00216021	2.94526e-157	****	lossf-vsn			63	lossf	vsn	F	N	0.0148642	0.00248993	1.10916e-173	****	lossf-vsn			63	lossf	vsn	F	N	0.203842	0.228714	0	****	lossf-vsn			63
64	max	MBQN	G	H	0.0374834	0.0246724	0	****	max-MBQN				64	max	MBQN	G	H	0.0407146	0.0312379	2.67308e-292	****	max-MBQN			64	max	MBQN	G	H	0.0383691	0.0301044	6.12904e-246	****	max-MBQN			64	max	MBQN	G	H	-0.159176	-0.1614	0	****	max-MBQN			64
65	max	quantiles	G	I	0.0233296	0.00812386	3.3042e-232	****	max-quantiles				65	max	quantiles	G	I	0.0277206	0.0153116	8.98738e-260	****	max-quantiles			65	max	quantiles	G	I	0.0275819	0.0166305	6.87737e-231	****	max-quantiles			65	max	quantiles	G	I	-0.195082	-0.208528	0	****	max-quantiles			65
66	max	quantiles.robust	G	J	0.0733166	0.0496434	0	****	max-quantiles.robust				66	max	quantiles.robust	G	J	0.108336	0.0955211	0	****	max-quantiles.robust			66	max	quantiles.robust	G	J	0.119757	0.110974	0	****	max-quantiles.robust			66	max	quantiles.robust	G	J	-0.101259	-0.0433099	0	****	max-quantiles.robust			66
67	max	Rlr	G	K	0.00971944	3.2547e-06	6.78212e-62	****	max-Rlr				67	max	Rlr	G	K	0.0151819	0.00183957	6.57118e-100	****	max-Rlr			67	max	Rlr	G	K	0.0158872	0.00269647	6.70944e-98	****	max-Rlr			67	max	Rlr	G	K	-0.204647	-0.220708	0	****	max-Rlr			67
68	max	sum	G	L	0.0180803	0.00109196	1.7348e-154	****	max-sum				68	max	sum	G	L	0.0177375	0.00304822	9.85848e-135	****	max-sum			68	max	sum	G	L	0.0162411	0.00387721	5.73781e-98	****	max-sum			68	max	sum	G	L	0.00347021	0	6.91148e-34	****	max-sum			68
69	max	TIC	G	M	0.0590988	0.0423429	0	****	max-TIC				69	max	TIC	G	M	0.0815889	0.0558957	0	****	max-TIC			69	max	TIC	G	M	0.0901337	0.0584369	0	****	max-TIC			69	max	TIC	G	M	-0.0851986	-0.0313654	0	****	max-TIC			69
70	max	vsn	G	N	0.0173769	0.00217827	2.44106e-136	****	max-vsn				70	max	vsn	G	N	0.0274955	0.00621334	5.53809e-211	****	max-vsn			70	max	vsn	G	N	0.0287812	0.006864	2.95012e-212	****	max-vsn			70	max	vsn	G	N	-0.000632092	0	0.112652	na	max-vsn			70
71	MBQN	quantiles	H	I	-0.0141539	-0.00119305	4.0731e-62	****	MBQN-quantiles				71	MBQN	quantiles	H	I	-0.012994	-0.00158185	6.28397e-32	****	MBQN-quantiles			71	MBQN	quantiles	H	I	-0.0107872	-0.00179405	2.22134e-19	****	MBQN-quantiles			71	MBQN	quantiles	H	I	-0.0359051	-0.0122223	6.39951e-239	****	MBQN-quantiles			71
72	MBQN	quantiles.robust	H	J	0.0358332	0.0110199	4.08008e-261	****	MBQN-quantiles.robust				72	MBQN	quantiles.robust	H	J	0.0676215	0.0531661	0	****	MBQN-quantiles.robust			72	MBQN	quantiles.robust	H	J	0.0813874	0.0767899	0	****	MBQN-quantiles.robust			72	MBQN	quantiles.robust	H	J	0.0579177	0.0316195	4.79846e-296	****	MBQN-quantiles.robust			72
73	MBQN	Rlr	H	K	-0.027764	-0.00958303	6.45043e-211	****	MBQN-Rlr				73	MBQN	Rlr	H	K	-0.0255327	-0.01006	6.9665e-127	****	MBQN-Rlr			73	MBQN	Rlr	H	K	-0.0224819	-0.0081041	3.59405e-97	****	MBQN-Rlr			73	MBQN	Rlr	H	K	-0.0454707	-0.0164348	0	****	MBQN-Rlr			73
74	MBQN	sum	H	L	-0.0194031	-0.0107817	5.9885e-110	****	MBQN-sum				74	MBQN	sum	H	L	-0.0229771	-0.0169639	2.01608e-97	****	MBQN-sum			74	MBQN	sum	H	L	-0.022128	-0.0153872	1.1653e-78	****	MBQN-sum			74	MBQN	sum	H	L	0.162647	0.166682	0	****	MBQN-sum			74
75	MBQN	TIC	H	M	0.0216154	0.00558369	1.12808e-136	****	MBQN-TIC				75	MBQN	TIC	H	M	0.0408743	0.00855137	4.30653e-220	****	MBQN-TIC			75	MBQN	TIC	H	M	0.0517646	0.0082672	2.2973e-255	****	MBQN-TIC			75	MBQN	TIC	H	M	0.0739779	0.0278094	0	****	MBQN-TIC			75
76	MBQN	vsn	H	N	-0.0201065	-0.00717267	4.75811e-115	****	MBQN-vsn				76	MBQN	vsn	H	N	-0.0132191	-0.00739368	1.42182e-31	****	MBQN-vsn			76	MBQN	vsn	H	N	-0.00958791	-0.00693106	1.28867e-16	****	MBQN-vsn			76	MBQN	vsn	H	N	0.158544	0.162001	0	****	MBQN-vsn			76
77	quantiles	quantiles.robust	I	J	0.049987	0.0340216	0	****	quantiles-quantiles.robust				77	quantiles	quantiles.robust	I	J	0.0806156	0.0711522	0	****	quantiles-quantiles.robust			77	quantiles	quantiles.robust	I	J	0.0921747	0.0860279	0	****	quantiles-quantiles.robust			77	quantiles	quantiles.robust	I	J	0.0938228	0.0651185	0	****	quantiles-quantiles.robust			77
78	quantiles	Rlr	I	K	-0.0136101	-0.00170548	1.86819e-165	****	quantiles-Rlr				78	quantiles	Rlr	I	K	-0.0125387	-0.00266451	3.09912e-88	****	quantiles-Rlr			78	quantiles	Rlr	I	K	-0.0116947	-0.00373534	2.80732e-67	****	quantiles-Rlr			78	quantiles	Rlr	I	K	-0.00956567	-0.00220094	3.22715e-91	****	quantiles-Rlr			78
79	quantiles	sum	I	L	-0.00524928	-8.15068e-05	2.17636e-13	****	quantiles-sum				79	quantiles	sum	I	L	-0.00998307	-0.002641	2.99183e-36	****	quantiles-sum			79	quantiles	sum	I	L	-0.0113408	-0.00347376	2.1491e-44	****	quantiles-sum			79	quantiles	sum	I	L	0.198552	0.216847	0	****	quantiles-sum			79
80	quantiles	TIC	I	M	0.0357693	0.0215913	1.48368e-278	****	quantiles-TIC				80	quantiles	TIC	I	M	0.0538684	0.0221887	4.11014e-298	****	quantiles-TIC			80	quantiles	TIC	I	M	0.0625519	0.0203742	3.39917164338778e-321	****	quantiles-TIC			80	quantiles	TIC	I	M	0.109883	0.0385567	0	****	quantiles-TIC			80
81	quantiles	vsn	I	N	-0.00595262	-0.00123116	1.32635e-22	****	quantiles-vsn				81	quantiles	vsn	I	N	-0.000225024	-0.00165683	0.773931	na	quantiles-vsn			81	quantiles	vsn	I	N	0.0011993	-0.00232677	0.145304	na	quantiles-vsn			81	quantiles	vsn	I	N	0.194449	0.214035	0	****	quantiles-vsn			81
82	quantiles.robust	Rlr	J	K	-0.0635972	-0.0434435	0	****	quantiles.robust-Rlr				82	quantiles.robust	Rlr	J	K	-0.0931543	-0.0795229	0	****	quantiles.robust-Rlr			82	quantiles.robust	Rlr	J	K	-0.103869	-0.0919546	0	****	quantiles.robust-Rlr			82	quantiles.robust	Rlr	J	K	-0.103388	-0.0719453	0	****	quantiles.robust-Rlr			82
83	quantiles.robust	sum	J	L	-0.0552363	-0.0322173	0	****	quantiles.robust-sum				83	quantiles.robust	sum	J	L	-0.0905986	-0.0777556	0	****	quantiles.robust-sum			83	quantiles.robust	sum	J	L	-0.103515	-0.0961831	0	****	quantiles.robust-sum			83	quantiles.robust	sum	J	L	0.104729	0.0481721	0	****	quantiles.robust-sum			83
84	quantiles.robust	TIC	J	M	-0.0142178	-0.000108499	1.93315e-45	****	quantiles.robust-TIC				84	quantiles.robust	TIC	J	M	-0.0267472	-0.00287684	1.58153e-67	****	quantiles.robust-TIC			84	quantiles.robust	TIC	J	M	-0.0296228	-0.00477515	1.47251e-66	****	quantiles.robust-TIC			84	quantiles.robust	TIC	J	M	0.0160602	0	1.4603e-16	****	quantiles.robust-TIC			84
85	quantiles.robust	vsn	J	N	-0.0559397	-0.0329333	0	****	quantiles.robust-vsn				85	quantiles.robust	vsn	J	N	-0.0808406	-0.0615285	0	****	quantiles.robust-vsn			85	quantiles.robust	vsn	J	N	-0.0909753	-0.0746554	0	****	quantiles.robust-vsn			85	quantiles.robust	vsn	J	N	0.100627	0.0440919	0	****	quantiles.robust-vsn			85
86	Rlr	sum	K	L	0.00836084	0.000293766	5.2524e-28	****	Rlr-sum				86	Rlr	sum	K	L	0.00255561	0.000343105	0.00248292	**	Rlr-sum			86	Rlr	sum	K	L	0.000353903	0.00017762	0.681735	na	Rlr-sum			86	Rlr	sum	K	L	0.208117	0.228529	0	****	Rlr-sum			86
87	Rlr	TIC	K	M	0.0493794	0.0387878	0	****	Rlr-TIC				87	Rlr	TIC	K	M	0.066407	0.0490073	0	****	Rlr-TIC			87	Rlr	TIC	K	M	0.0742465	0.0516095	0	****	Rlr-TIC			87	Rlr	TIC	K	M	0.119449	0.063257	0	****	Rlr-TIC			87
88	Rlr	vsn	K	N	0.00765751	1.25484e-05	1.61189e-70	****	Rlr-vsn				88	Rlr	vsn	K	N	0.0123137	0.000734335	2.50266e-124	****	Rlr-vsn			88	Rlr	vsn	K	N	0.012894	0.00111886	1.18411e-140	****	Rlr-vsn			88	Rlr	vsn	K	N	0.204015	0.225555	0	****	Rlr-vsn			88
89	sum	TIC	L	M	0.0410185	0.0198143	4.59233e-293	****	sum-TIC				89	sum	TIC	L	M	0.0638514	0.0328588	0	****	sum-TIC			89	sum	TIC	L	M	0.0738926	0.0388601	0	****	sum-TIC			89	sum	TIC	L	M	-0.0886688	-0.0334789	0	****	sum-TIC			89
90	sum	vsn	L	N	-0.000703336	-9.72514e-05	0.373802	na	sum-vsn				90	sum	vsn	L	N	0.00975804	0	1.7498e-26	****	sum-vsn			90	sum	vsn	L	N	0.0125401	0	1.80581e-40	****	sum-vsn			90	sum	vsn	L	N	-0.0041023	0	2.47557e-16	****	sum-vsn			90
91	TIC	vsn	M	N	-0.0417219	-0.0233831	0	****	TIC-vsn				91	TIC	vsn	M	N	-0.0540934	-0.0286072	0	****	TIC-vsn			91	TIC	vsn	M	N	-0.0613526	-0.0330966	0	****	TIC-vsn			91	TIC	vsn	M	N	0.0845665	0.0314353	0	****	TIC-vsn			91
supp6. Tab3 pairwise-comparison of imputation algorithms based on pAUC(0.01) under setting FG_DDA (blank means no imputation)													supp6. Tab8 pairwise-comparison of imputation algorithms based on pAUC(0.05) under setting FG_DDA (blank means no imputation)												supp6. Tab13 pairwise-comparison of imputation algorithms based on pAUC(0.1) under setting FG_DDA (blank means no imputation)												supp6. Tab18 pairwise-comparison of imputation algorithms based on nMCC under setting FG_DDA (blank means no imputation)												supp6. Tab23 pairwise-comparison of imputation algorithms based on G-mean under setting FG_DDA (blank means no imputation)
index	mat1	mat2	abbr1	abbr2	mean	median	t_pval	significance	contrast				index	mat1	mat2	abbr1	abbr2	mean	median	t_pval	significance	contrast			index	mat1	mat2	abbr1	abbr2	mean	median	t_pval	significance	contrast			index	mat1	mat2	abbr1	abbr2	mean	median	t_pval	significance	contrast			index
1	blank	bpca	A	B	0.015001	0.000198392	6.10983e-59	****	blank-bpca				1	blank	bpca	A	B	-0.0138117	-0.000683467	4.1032e-30	****	blank-bpca			1	blank	bpca	A	B	-0.0301072	-0.00413545	4.69845e-97	****	blank-bpca			1	blank	bpca	A	B	-0.00746811	0	1.05153e-14	****	blank-bpca			1
2	blank	GMS	A	C	0.00693258	0	3.06758e-20	****	blank-GMS				2	blank	GMS	A	C	-0.00925246	-0.000988305	7.7034e-24	****	blank-GMS			2	blank	GMS	A	C	-0.0198762	-0.00322951	7.86519e-77	****	blank-GMS			2	blank	GMS	A	C	-0.0079941	0	4.22722e-19	****	blank-GMS			2
3	blank	Impseq	A	D	0.0123373	0.000116383	2.29026e-33	****	blank-Impseq				3	blank	Impseq	A	D	-0.0198455	-0.00100054	6.11458e-50	****	blank-Impseq			3	blank	Impseq	A	D	-0.0372441	-0.00424009	1.02037e-122	****	blank-Impseq			3	blank	Impseq	A	D	-0.00969491	0	5.84223e-21	****	blank-Impseq			3
4	blank	Impseqrob	A	E	0.012624	5.14354e-05	3.36022e-77	****	blank-Impseqrob				4	blank	Impseqrob	A	E	-0.00292539	-0.000415151	2.70109e-05	****	blank-Impseqrob			4	blank	Impseqrob	A	E	-0.0144093	-0.00311196	1.26017e-64	****	blank-Impseqrob			4	blank	Impseqrob	A	E	-0.00087131	0	0.205615	na	blank-Impseqrob			4
5	blank	knn	A	F	0.0126274	0	1.02894e-51	****	blank-knn				5	blank	knn	A	F	-0.00873501	-0.00132945	3.72058e-17	****	blank-knn			5	blank	knn	A	F	-0.0211831	-0.00601304	4.17155e-71	****	blank-knn			5	blank	knn	A	F	-0.00736038	0	1.63014e-19	****	blank-knn			5
6	blank	mice	A	G	0.0149874	5.12155e-05	1.35272e-77	****	blank-mice				6	blank	mice	A	G	-0.00740776	-0.00109605	8.12819e-18	****	blank-mice			6	blank	mice	A	G	-0.0220467	-0.00700355	9.32648e-105	****	blank-mice			6	blank	mice	A	G	-0.00506388	0	1.23615e-12	****	blank-mice			6
7	blank	min	A	H	0.0327179	0.00662738	1.17637e-118	****	blank-min				7	blank	min	A	H	0.00400204	0	0.00775071	**	blank-min			7	blank	min	A	H	-0.0163602	-0.00225457	2.0009e-21	****	blank-min			7	blank	min	A	H	-0.00750478	0	1.30651e-12	****	blank-min			7
8	blank	MinDet	A	I	0.0127749	0	4.14513e-29	****	blank-MinDet				8	blank	MinDet	A	I	-0.0175726	-0.00359016	1.30741e-42	****	blank-MinDet			8	blank	MinDet	A	I	-0.0350583	-0.0115452	6.36892e-120	****	blank-MinDet			8	blank	MinDet	A	I	-0.0145413	0	3.32311e-55	****	blank-MinDet			8
9	blank	MinProb	A	J	0.00847774	0	4.85655e-16	****	blank-MinProb				9	blank	MinProb	A	J	-0.0199235	-0.00264151	2.62713e-57	****	blank-MinProb			9	blank	MinProb	A	J	-0.035626	-0.00975141	1.79417e-132	****	blank-MinProb			9	blank	MinProb	A	J	-0.0144303	0	2.70733e-54	****	blank-MinProb			9
10	blank	missForest	A	K	-0.00154617	-0.000133946	0.0486402	*	blank-missForest				10	blank	missForest	A	K	-0.024961	-0.00905828	1.02992e-126	****	blank-missForest			10	blank	missForest	A	K	-0.0388586	-0.0163891	6.76006e-214	****	blank-missForest			10	blank	missForest	A	K	-0.0127169	0	4.12888e-57	****	blank-missForest			10
11	blank	MLE	A	L	0.0520012	0.0189839	5.90207e-260	****	blank-MLE				11	blank	MLE	A	L	0.0466147	0.021322	7.43392e-240	****	blank-MLE			11	blank	MLE	A	L	0.0381839	0.0190087	1.01601e-165	****	blank-MLE			11	blank	MLE	A	L	0.00423604	0.0093237	0.000414025	***	blank-MLE			11
12	blank	nbavg	A	M	0.00302882	0.000360126	0.000325059	***	blank-nbavg				12	blank	nbavg	A	M	-0.0155986	0	9.80909e-44	****	blank-nbavg			12	blank	nbavg	A	M	-0.0248876	-0.00104294	5.44945e-84	****	blank-nbavg			12	blank	nbavg	A	M	-0.0126605	0	7.54817e-48	****	blank-nbavg			12
13	blank	QRILC	A	N	0.00462312	0	1.02494e-09	****	blank-QRILC				13	blank	QRILC	A	N	-0.0140259	-0.000114448	2.82314e-40	****	blank-QRILC			13	blank	QRILC	A	N	-0.0283155	-0.00397872	1.23898e-109	****	blank-QRILC			13	blank	QRILC	A	N	-0.0141393	0	1.25184e-62	****	blank-QRILC			13
14	blank	SeqKNN	A	O	-0.00463558	-0.000127178	2.65602e-09	****	blank-SeqKNN				14	blank	SeqKNN	A	O	-0.025966	-0.0050097	3.46079e-122	****	blank-SeqKNN			14	blank	SeqKNN	A	O	-0.0361298	-0.0088605	8.03937e-170	****	blank-SeqKNN			14	blank	SeqKNN	A	O	-0.0126433	0	6.60756e-42	****	blank-SeqKNN			14
15	blank	zero	A	P	0.0330124	0.00586369	3.46309e-147	****	blank-zero				15	blank	zero	A	P	0.019749	0.00275285	5.93322e-51	****	blank-zero			15	blank	zero	A	P	0.00808509	0.000242338	2.57507e-08	****	blank-zero			15	blank	zero	A	P	-0.014603	0	1.65006e-32	****	blank-zero			15
16	bpca	GMS	B	C	-0.00806839	-0.00138979	2.97493e-32	****	bpca-GMS				16	bpca	GMS	B	C	0.00455928	2.19391e-05	1.35453e-08	****	bpca-GMS			16	bpca	GMS	B	C	0.010231	0.00481569	4.50192e-31	****	bpca-GMS			16	bpca	GMS	B	C	-0.000525993	0	0.444234	na	bpca-GMS			16
17	bpca	Impseq	B	D	-0.00266365	0	2.18572e-15	****	bpca-Impseq				17	bpca	Impseq	B	D	-0.00603373	-7.23763e-05	3.29545e-41	****	bpca-Impseq			17	bpca	Impseq	B	D	-0.00713693	0	3.28468e-50	****	bpca-Impseq			17	bpca	Impseq	B	D	-0.0022268	0	3.49833e-13	****	bpca-Impseq			17
18	bpca	Impseqrob	B	E	-0.00237697	0	2.8386e-06	****	bpca-Impseqrob				18	bpca	Impseqrob	B	E	0.0108864	0	6.39748e-40	****	bpca-Impseqrob			18	bpca	Impseqrob	B	E	0.0156979	0.00195763	2.13394e-63	****	bpca-Impseqrob			18	bpca	Impseqrob	B	E	0.0065968	0	4.10799e-30	****	bpca-Impseqrob			18
19	bpca	knn	B	F	-0.00237358	-1.37654e-06	0.00440817	**	bpca-knn				19	bpca	knn	B	F	0.00507673	0	1.10532e-09	****	bpca-knn			19	bpca	knn	B	F	0.00892406	0.00265369	4.12626e-23	****	bpca-knn			19	bpca	knn	B	F	0.000107733	0	0.863063	na	bpca-knn			19
20	bpca	mice	B	G	-1.35961e-05	0	0.983189	na	bpca-mice				20	bpca	mice	B	G	0.00640398	0	2.803e-13	****	bpca-mice			20	bpca	mice	B	G	0.00806051	0	1.96351e-16	****	bpca-mice			20	bpca	mice	B	G	0.00240423	0	0.000158822	***	bpca-mice			20
21	bpca	min	B	H	0.017717	7.9162e-07	1.21755e-42	****	bpca-min				21	bpca	min	B	H	0.0178138	0.00572423	1.61398e-50	****	bpca-min			21	bpca	min	B	H	0.013747	0.00956169	7.37178e-30	****	bpca-min			21	bpca	min	B	H	-3.6672e-05	0	0.966474	na	bpca-min			21
22	bpca	MinDet	B	I	-0.00222611	-4.31289e-05	0.0364492	*	bpca-MinDet				22	bpca	MinDet	B	I	-0.00376091	0	1.65134e-05	****	bpca-MinDet			22	bpca	MinDet	B	I	-0.00495113	-2.95796e-05	3.31439e-08	****	bpca-MinDet			22	bpca	MinDet	B	I	-0.0070732	0	2.01108e-27	****	bpca-MinDet			22
23	bpca	MinProb	B	J	-0.00652323	-1.84708e-05	3.30642e-11	****	bpca-MinProb				23	bpca	MinProb	B	J	-0.0061118	0	1.38002e-12	****	bpca-MinProb			23	bpca	MinProb	B	J	-0.00551883	-3.40422e-06	2.06502e-10	****	bpca-MinProb			23	bpca	MinProb	B	J	-0.00696221	0	2.28355e-21	****	bpca-MinProb			23
24	bpca	missForest	B	K	-0.0165471	-0.010186	6.80258e-158	****	bpca-missForest				24	bpca	missForest	B	K	-0.0111493	-0.0109943	6.71407e-47	****	bpca-missForest			24	bpca	missForest	B	K	-0.0087514	-0.0088229	6.0024e-28	****	bpca-missForest			24	bpca	missForest	B	K	-0.00524881	0	4.12513e-14	****	bpca-missForest			24
25	bpca	MLE	B	L	0.0370003	0.00955031	4.27911e-159	****	bpca-MLE				25	bpca	MLE	B	L	0.0604264	0.0405496	0	****	bpca-MLE			25	bpca	MLE	B	L	0.0682911	0.0518787	0	****	bpca-MLE			25	bpca	MLE	B	L	0.0117042	0.0104928	7.2217e-22	****	bpca-MLE			25
26	bpca	nbavg	B	M	-0.0119722	-0.00223151	1.05658e-49	****	bpca-nbavg				26	bpca	nbavg	B	M	-0.00178682	0	0.0896756	na	bpca-nbavg			26	bpca	nbavg	B	M	0.00521962	0.00150711	9.47063e-06	****	bpca-nbavg			26	bpca	nbavg	B	M	-0.00519234	0	1.67964e-09	****	bpca-nbavg			26
27	bpca	QRILC	B	N	-0.0103778	-9.53191e-07	1.06789e-39	****	bpca-QRILC				27	bpca	QRILC	B	N	-0.00021417	2.21148e-05	0.816046	na	bpca-QRILC			27	bpca	QRILC	B	N	0.00179168	0.000288253	0.066379	na	bpca-QRILC			27	bpca	QRILC	B	N	-0.0066712	0	2.95125e-17	****	bpca-QRILC			27
28	bpca	SeqKNN	B	O	-0.0196365	-0.00988891	1.35862e-194	****	bpca-SeqKNN				28	bpca	SeqKNN	B	O	-0.0121543	-0.0066732	1.24984e-38	****	bpca-SeqKNN			28	bpca	SeqKNN	B	O	-0.00602262	-0.00304006	1.28846e-08	****	bpca-SeqKNN			28	bpca	SeqKNN	B	O	-0.00517514	0	5.54823e-18	****	bpca-SeqKNN			28
29	bpca	zero	B	P	0.0180114	0.000312425	1.225e-49	****	bpca-zero				29	bpca	zero	B	P	0.0335607	0.0108293	7.13041e-157	****	bpca-zero			29	bpca	zero	B	P	0.0381923	0.0181957	5.33403e-175	****	bpca-zero			29	bpca	zero	B	P	-0.00713492	0	7.50097e-08	****	bpca-zero			29
30	GMS	Impseq	C	D	0.00540474	0.000908941	1.13261e-12	****	GMS-Impseq				30	GMS	Impseq	C	D	-0.010593	-8.52762e-05	2.00586e-30	****	GMS-Impseq			30	GMS	Impseq	C	D	-0.0173679	-0.00485469	6.47962e-67	****	GMS-Impseq			30	GMS	Impseq	C	D	-0.00170081	0	0.0191731	*	GMS-Impseq			30
31	GMS	Impseqrob	C	E	0.00569143	0.00128852	2.53468e-21	****	GMS-Impseqrob				31	GMS	Impseqrob	C	E	0.00632708	0.000226351	1.07215e-21	****	GMS-Impseqrob			31	GMS	Impseqrob	C	E	0.00546696	0	2.91422e-14	****	GMS-Impseqrob			31	GMS	Impseqrob	C	E	0.00712279	0	5.19799e-26	****	GMS-Impseqrob			31
32	GMS	knn	C	F	0.00569481	0	7.06552e-17	****	GMS-knn				32	GMS	knn	C	F	0.000517451	-0.000127239	0.518908	na	GMS-knn			32	GMS	knn	C	F	-0.00130693	-0.00119846	0.130006	na	GMS-knn			32	GMS	knn	C	F	0.000633726	0	0.383755	na	GMS-knn			32
33	GMS	mice	C	G	0.0080548	0.000738922	6.38948e-29	****	GMS-mice				33	GMS	mice	C	G	0.00184471	-1.50299e-05	0.0122741	*	GMS-mice			33	GMS	mice	C	G	-0.00217048	-0.00361699	0.00513485	**	GMS-mice			33	GMS	mice	C	G	0.00293022	0	7.63812e-06	****	GMS-mice			33
34	GMS	min	C	H	0.0257854	0.00480715	1.10434e-105	****	GMS-min				34	GMS	min	C	H	0.0132545	0.0034343	1.26192e-26	****	GMS-min			34	GMS	min	C	H	0.00351602	0.00150467	0.00893854	**	GMS-min			34	GMS	min	C	H	0.000489321	0	0.607013	na	GMS-min			34
35	GMS	MinDet	C	I	0.00584228	0	1.35841e-09	****	GMS-MinDet				35	GMS	MinDet	C	I	-0.00832018	-0.0028529	2.77254e-17	****	GMS-MinDet			35	GMS	MinDet	C	I	-0.0151821	-0.00822296	2.7139e-48	****	GMS-MinDet			35	GMS	MinDet	C	I	-0.0065472	0	5.84355e-16	****	GMS-MinDet			35
36	GMS	MinProb	C	J	0.00154516	0	0.0900715	na	GMS-MinProb				36	GMS	MinProb	C	J	-0.0106711	-0.00281769	2.25415e-29	****	GMS-MinProb			36	GMS	MinProb	C	J	-0.0157498	-0.00777782	2.38042e-57	****	GMS-MinProb			36	GMS	MinProb	C	J	-0.00643622	0	1.08074e-14	****	GMS-MinProb			36
37	GMS	missForest	C	K	-0.00847874	-0.00170854	2.06838e-37	****	GMS-missForest				37	GMS	missForest	C	K	-0.0157086	-0.0116003	8.79897e-89	****	GMS-missForest			37	GMS	missForest	C	K	-0.0189824	-0.0159221	7.67654e-113	****	GMS-missForest			37	GMS	missForest	C	K	-0.00472282	0	8.11512e-11	****	GMS-missForest			37
38	GMS	MLE	C	L	0.0450687	0.0189181	9.26502e-262	****	GMS-MLE				38	GMS	MLE	C	L	0.0558671	0.0379224	0	****	GMS-MLE			38	GMS	MLE	C	L	0.0580601	0.0425018	0	****	GMS-MLE			38	GMS	MLE	C	L	0.0122301	0.0108934	6.73744e-24	****	GMS-MLE			38
39	GMS	nbavg	C	M	-0.00390376	0	1.2958e-06	****	GMS-nbavg				39	GMS	nbavg	C	M	-0.00634609	0.000215849	6.28855e-10	****	GMS-nbavg			39	GMS	nbavg	C	M	-0.00501138	8.44462e-06	6.28115e-06	****	GMS-nbavg			39	GMS	nbavg	C	M	-0.00466635	0	7.80824e-08	****	GMS-nbavg			39
40	GMS	QRILC	C	N	-0.00230946	0	0.00189758	**	GMS-QRILC				40	GMS	QRILC	C	N	-0.00477345	0	2.60313e-08	****	GMS-QRILC			40	GMS	QRILC	C	N	-0.00843931	-0.00141373	3.14796e-21	****	GMS-QRILC			40	GMS	QRILC	C	N	-0.00614521	0	2.32013e-15	****	GMS-QRILC			40
41	GMS	SeqKNN	C	O	-0.0115682	-0.00122616	5.68881e-71	****	GMS-SeqKNN				41	GMS	SeqKNN	C	O	-0.0167136	-0.00841732	8.55554e-93	****	GMS-SeqKNN			41	GMS	SeqKNN	C	O	-0.0162536	-0.0109004	5.42218e-72	****	GMS-SeqKNN			41	GMS	SeqKNN	C	O	-0.00464915	0	1.37657e-10	****	GMS-SeqKNN			41
42	GMS	zero	C	P	0.0260798	0.00468923	2.4411e-126	****	GMS-zero				42	GMS	zero	C	P	0.0290014	0.0117992	1.70109e-132	****	GMS-zero			42	GMS	zero	C	P	0.0279613	0.0126852	1.29985e-104	****	GMS-zero			42	GMS	zero	C	P	-0.00660892	0	5.65138e-07	****	GMS-zero			42
43	Impseq	Impseqrob	D	E	0.000286683	-1.16164e-06	0.653199	na	Impseq-Impseqrob				43	Impseq	Impseqrob	D	E	0.0169201	0	1.73649e-69	****	Impseq-Impseqrob			43	Impseq	Impseqrob	D	E	0.0228349	0.00148658	2.60363e-99	****	Impseq-Impseqrob			43	Impseq	Impseqrob	D	E	0.0088236	0	2.85035e-39	****	Impseq-Impseqrob			43
44	Impseq	knn	D	F	0.000290067	0	0.753857	na	Impseq-knn				44	Impseq	knn	D	F	0.0111105	0.000380222	1.97452e-30	****	Impseq-knn			44	Impseq	knn	D	F	0.016061	0.00328913	5.61239e-51	****	Impseq-knn			44	Impseq	knn	D	F	0.00233453	0	0.000672953	***	Impseq-knn			44
45	Impseq	mice	D	G	0.00265005	0	0.000378564	***	Impseq-mice				45	Impseq	mice	D	G	0.0124377	0	1.29712e-36	****	Impseq-mice			45	Impseq	mice	D	G	0.0151974	0	4.83803e-45	****	Impseq-mice			45	Impseq	mice	D	G	0.00463103	0	4.65209e-11	****	Impseq-mice			45
46	Impseq	min	D	H	0.0203806	0.000135209	9.77111e-53	****	Impseq-min				46	Impseq	min	D	H	0.0238475	0.00784049	3.47249e-81	****	Impseq-min			46	Impseq	min	D	H	0.0208839	0.0114292	2.48249e-58	****	Impseq-min			46	Impseq	min	D	H	0.00219013	0	0.0175949	*	Impseq-min			46
47	Impseq	MinDet	D	I	0.000437535	-1.11489e-06	0.69102	na	Impseq-MinDet				47	Impseq	MinDet	D	I	0.00227282	0	0.0167635	*	Impseq-MinDet			47	Impseq	MinDet	D	I	0.0021858	0	0.0308967	*	Impseq-MinDet			47	Impseq	MinDet	D	I	-0.0048464	0	2.89308e-12	****	Impseq-MinDet			47
48	Impseq	MinProb	D	J	-0.00385958	-1.44998e-06	0.00019094	***	Impseq-MinProb				48	Impseq	MinProb	D	J	-7.80736e-05	0	0.935698	na	Impseq-MinProb			48	Impseq	MinProb	D	J	0.0016181	0	0.107425	na	Impseq-MinProb			48	Impseq	MinProb	D	J	-0.00473541	0	2.13898e-09	****	Impseq-MinProb			48
49	Impseq	missForest	D	K	-0.0138835	-0.00964244	9.94491e-87	****	Impseq-missForest				49	Impseq	missForest	D	K	-0.00511558	-0.0104197	2.1667e-09	****	Impseq-missForest			49	Impseq	missForest	D	K	-0.00161446	-0.00823552	0.0600023	na	Impseq-missForest			49	Impseq	missForest	D	K	-0.00302201	0	2.87723e-05	****	Impseq-missForest			49
50	Impseq	MLE	D	L	0.0396639	0.00925135	1.48318e-171	****	Impseq-MLE				50	Impseq	MLE	D	L	0.0664601	0.044577	0	****	Impseq-MLE			50	Impseq	MLE	D	L	0.075428	0.0554156	0	****	Impseq-MLE			50	Impseq	MLE	D	L	0.013931	0.0108934	3.56302e-28	****	Impseq-MLE			50
51	Impseq	nbavg	D	M	-0.0093085	-0.00149263	5.67323e-29	****	Impseq-nbavg				51	Impseq	nbavg	D	M	0.00424691	0.000170277	7.44313e-05	****	Impseq-nbavg			51	Impseq	nbavg	D	M	0.0123565	0.00187906	2.5241e-24	****	Impseq-nbavg			51	Impseq	nbavg	D	M	-0.00296554	0	0.000887267	***	Impseq-nbavg			51
52	Impseq	QRILC	D	N	-0.0077142	-1.16646e-06	3.87544e-19	****	Impseq-QRILC				52	Impseq	QRILC	D	N	0.00581956	0.000571417	7.46115e-09	****	Impseq-QRILC			52	Impseq	QRILC	D	N	0.00892861	0.000964531	9.0973e-17	****	Impseq-QRILC			52	Impseq	QRILC	D	N	-0.0044444	0	1.56533e-07	****	Impseq-QRILC			52
53	Impseq	SeqKNN	D	O	-0.0169729	-0.00823224	9.38243e-121	****	Impseq-SeqKNN				53	Impseq	SeqKNN	D	O	-0.00612055	-0.004699	1.15334e-09	****	Impseq-SeqKNN			53	Impseq	SeqKNN	D	O	0.00111431	-0.00217788	0.320207	na	Impseq-SeqKNN			53	Impseq	SeqKNN	D	O	-0.00294834	0	2.79806e-06	****	Impseq-SeqKNN			53
54	Impseq	zero	D	P	0.020675	0.000511616	4.78169e-59	****	Impseq-zero				54	Impseq	zero	D	P	0.0395944	0.0143525	8.88165e-192	****	Impseq-zero			54	Impseq	zero	D	P	0.0453292	0.0224464	1.45004e-211	****	Impseq-zero			54	Impseq	zero	D	P	-0.00490812	0	0.000354675	***	Impseq-zero			54
55	Impseqrob	knn	E	F	3.38455e-06	-0.000182728	0.996487	na	Impseqrob-knn				55	Impseqrob	knn	E	F	-0.00580963	-0.00150359	2.85918e-13	****	Impseqrob-knn			55	Impseqrob	knn	E	F	-0.00677388	-0.00152484	1.20278e-14	****	Impseqrob-knn			55	Impseqrob	knn	E	F	-0.00648907	0	1.23788e-26	****	Impseqrob-knn			55
56	Impseqrob	mice	E	G	0.00236337	0	1.94449e-05	****	Impseqrob-mice				56	Impseqrob	mice	E	G	-0.00448237	-0.000921302	1.09776e-13	****	Impseqrob-mice			56	Impseqrob	mice	E	G	-0.00763744	-0.00248782	3.08187e-28	****	Impseqrob-mice			56	Impseqrob	mice	E	G	-0.00419257	0	2.60263e-17	****	Impseqrob-mice			56
57	Impseqrob	min	E	H	0.0200939	0.000324965	2.56364e-52	****	Impseqrob-min				57	Impseqrob	min	E	H	0.00692742	0.000171544	1.27151e-07	****	Impseqrob-min			57	Impseqrob	min	E	H	-0.00195094	0	0.172305	na	Impseqrob-min			57	Impseqrob	min	E	H	-0.00663347	0	5.43613e-14	****	Impseqrob-min			57
58	Impseqrob	MinDet	E	I	0.000150852	-0.000315739	0.88693	na	Impseqrob-MinDet				58	Impseqrob	MinDet	E	I	-0.0146473	-0.00507543	1.73194e-45	****	Impseqrob-MinDet			58	Impseqrob	MinDet	E	I	-0.0206491	-0.00734174	1.14956e-73	****	Impseqrob-MinDet			58	Impseqrob	MinDet	E	I	-0.01367	0	1.09946e-81	****	Impseqrob-MinDet			58
59	Impseqrob	MinProb	E	J	-0.00414627	-0.000391391	2.19823e-05	****	Impseqrob-MinProb				59	Impseqrob	MinProb	E	J	-0.0169982	-0.00404017	6.53689e-63	****	Impseqrob-MinProb			59	Impseqrob	MinProb	E	J	-0.0212168	-0.00646878	4.4807e-83	****	Impseqrob-MinProb			59	Impseqrob	MinProb	E	J	-0.013559	0	4.22977e-68	****	Impseqrob-MinProb			59
60	Impseqrob	missForest	E	K	-0.0141702	-0.00464507	2.96897e-188	****	Impseqrob-missForest				60	Impseqrob	missForest	E	K	-0.0220357	-0.0114187	4.50188e-253	****	Impseqrob-missForest			60	Impseqrob	missForest	E	K	-0.0244493	-0.0131596	1.68565e-235	****	Impseqrob-missForest			60	Impseqrob	missForest	E	K	-0.0118456	0	5.81664e-87	****	Impseqrob-missForest			60
61	Impseqrob	MLE	E	L	0.0393772	0.0117405	2.4088e-171	****	Impseqrob-MLE				61	Impseqrob	MLE	E	L	0.04954	0.0323905	7.21036839197722e-312	****	Impseqrob-MLE			61	Impseqrob	MLE	E	L	0.0525931	0.0399019	0	****	Impseqrob-MLE			61	Impseqrob	MLE	E	L	0.00510735	0.00940566	5.68592e-06	****	Impseqrob-MLE			61
62	Impseqrob	nbavg	E	M	-0.00959519	-0.000301213	9.06881e-38	****	Impseqrob-nbavg				62	Impseqrob	nbavg	E	M	-0.0126732	-0.000154332	6.09323e-35	****	Impseqrob-nbavg			62	Impseqrob	nbavg	E	M	-0.0104783	0	3.94854e-21	****	Impseqrob-nbavg			62	Impseqrob	nbavg	E	M	-0.0117891	0	6.14969e-46	****	Impseqrob-nbavg			62
63	Impseqrob	QRILC	E	N	-0.00800088	0	1.35896e-29	****	Impseqrob-QRILC				63	Impseqrob	QRILC	E	N	-0.0111005	-7.77616e-06	1.50566e-37	****	Impseqrob-QRILC			63	Impseqrob	QRILC	E	N	-0.0139063	-0.000567471	1.6329e-47	****	Impseqrob-QRILC			63	Impseqrob	QRILC	E	N	-0.013268	0	3.64313e-73	****	Impseqrob-QRILC			63
64	Impseqrob	SeqKNN	E	O	-0.0172596	-0.00449007	1.14156e-190	****	Impseqrob-SeqKNN				64	Impseqrob	SeqKNN	E	O	-0.0230406	-0.00852793	3.84996e-170	****	Impseqrob-SeqKNN			64	Impseqrob	SeqKNN	E	O	-0.0217206	-0.00788928	1.83817e-113	****	Impseqrob-SeqKNN			64	Impseqrob	SeqKNN	E	O	-0.0117719	0	1.27811e-73	****	Impseqrob-SeqKNN			64
65	Impseqrob	zero	E	P	0.0203884	0.00076437	5.74148e-65	****	Impseqrob-zero				65	Impseqrob	zero	E	P	0.0226743	0.00595074	6.76107e-81	****	Impseqrob-zero			65	Impseqrob	zero	E	P	0.0224943	0.00958562	1.56867e-68	****	Impseqrob-zero			65	Impseqrob	zero	E	P	-0.0137317	0	1.60367e-29	****	Impseqrob-zero			65
66	knn	mice	F	G	0.00235998	0.000441032	0.00204797	**	knn-mice				66	knn	mice	F	G	0.00132725	0	0.0620081	na	knn-mice			66	knn	mice	F	G	-0.000863554	-0.00119029	0.266894	na	knn-mice			66	knn	mice	F	G	0.0022965	0	0.000183826	***	knn-mice			66
67	knn	min	F	H	0.0200906	0.00456681	4.99013e-84	****	knn-min				67	knn	min	F	H	0.012737	0.00546722	2.67743e-30	****	knn-min			67	knn	min	F	H	0.00482294	0.00436701	3.30018e-05	****	knn-min			67	knn	min	F	H	-0.000144405	0	0.863645	na	knn-min			67
68	knn	MinDet	F	I	0.000147468	0	0.849333	na	knn-MinDet				68	knn	MinDet	F	I	-0.00883763	-0.0019931	3.12345e-27	****	knn-MinDet			68	knn	MinDet	F	I	-0.0138752	-0.00571471	6.30615e-52	****	knn-MinDet			68	knn	MinDet	F	I	-0.00718093	0	2.74896e-29	****	knn-MinDet			68
69	knn	MinProb	F	J	-0.00414965	0	1.28858e-08	****	knn-MinProb				69	knn	MinProb	F	J	-0.0111885	-0.00297893	8.96453e-46	****	knn-MinProb			69	knn	MinProb	F	J	-0.0144429	-0.00642039	2.13436e-63	****	knn-MinProb			69	knn	MinProb	F	J	-0.00706994	0	4.41609e-24	****	knn-MinProb			69
70	knn	missForest	F	K	-0.0141736	-0.000930988	2.41006e-72	****	knn-missForest				70	knn	missForest	F	K	-0.016226	-0.0120125	1.44272e-87	****	knn-missForest			70	knn	missForest	F	K	-0.0176755	-0.0143329	1.95308e-90	****	knn-missForest			70	knn	missForest	F	K	-0.00535655	0	5.78026e-13	****	knn-missForest			70
71	knn	MLE	F	L	0.0393739	0.0172048	1.30454e-252	****	knn-MLE				71	knn	MLE	F	L	0.0553497	0.0408694	0	****	knn-MLE			71	knn	MLE	F	L	0.059367	0.0489535	0	****	knn-MLE			71	knn	MLE	F	L	0.0115964	0.011911	2.8497e-24	****	knn-MLE			71
72	knn	nbavg	F	M	-0.00959857	0	2.93342e-26	****	knn-nbavg				72	knn	nbavg	F	M	-0.00686354	0.000237499	2.03119e-12	****	knn-nbavg			72	knn	nbavg	F	M	-0.00370445	0.00036009	0.000394743	***	knn-nbavg			72	knn	nbavg	F	M	-0.00530008	0	4.75961e-11	****	knn-nbavg			72
73	knn	QRILC	F	N	-0.00800427	0	3.81423e-27	****	knn-QRILC				73	knn	QRILC	F	N	-0.0052909	0.000150471	6.73801e-11	****	knn-QRILC			73	knn	QRILC	F	N	-0.00713238	0	5.33472e-16	****	knn-QRILC			73	knn	QRILC	F	N	-0.00677894	0	2.64902e-20	****	knn-QRILC			73
74	knn	SeqKNN	F	O	-0.017263	-0.000439874	8.74973e-98	****	knn-SeqKNN				74	knn	SeqKNN	F	O	-0.017231	-0.00658993	4.26909e-102	****	knn-SeqKNN			74	knn	SeqKNN	F	O	-0.0149467	-0.00775215	4.65596e-68	****	knn-SeqKNN			74	knn	SeqKNN	F	O	-0.00528288	0	1.28675e-19	****	knn-SeqKNN			74
75	knn	zero	F	P	0.020385	0.00371822	1.01567e-91	****	knn-zero				75	knn	zero	F	P	0.028484	0.0128715	1.67655e-140	****	knn-zero			75	knn	zero	F	P	0.0292682	0.0176018	5.81763e-129	****	knn-zero			75	knn	zero	F	P	-0.00724265	0	7.55939e-09	****	knn-zero			75
76	mice	min	G	H	0.0177306	0.000426264	2.85984e-39	****	mice-min				76	mice	min	G	H	0.0114098	0.00315415	9.37282e-20	****	mice-min			76	mice	min	G	H	0.0056865	0.00388051	2.76527e-05	****	mice-min			76	mice	min	G	H	-0.0024409	0	0.00521939	**	mice-min			76
77	mice	MinDet	G	I	-0.00221252	-0.00139429	0.037305	*	mice-MinDet				77	mice	MinDet	G	I	-0.0101649	-0.00268015	1.02135e-28	****	mice-MinDet			77	mice	MinDet	G	I	-0.0130116	-0.00346238	9.83075e-38	****	mice-MinDet			77	mice	MinDet	G	I	-0.00947743	0	2.40311e-43	****	mice-MinDet			77
78	mice	MinProb	G	J	-0.00650964	-0.00129278	1.56249e-11	****	mice-MinProb				78	mice	MinProb	G	J	-0.0125158	-0.00246775	2.04526e-48	****	mice-MinProb			78	mice	MinProb	G	J	-0.0135793	-0.00322518	4.62404e-48	****	mice-MinProb			78	mice	MinProb	G	J	-0.00936644	0	4.68279e-39	****	mice-MinProb			78
79	mice	missForest	G	K	-0.0165335	-0.00689949	1.53964e-171	****	mice-missForest				79	mice	missForest	G	K	-0.0175533	-0.0110102	2.36928e-167	****	mice-missForest			79	mice	missForest	G	K	-0.0168119	-0.0100125	1.03941e-136	****	mice-missForest			79	mice	missForest	G	K	-0.00765304	0	5.79023e-54	****	mice-missForest			79
80	mice	MLE	G	L	0.0370139	0.00883553	2.18287e-151	****	mice-MLE				80	mice	MLE	G	L	0.0540224	0.0357115	0	****	mice-MLE			80	mice	MLE	G	L	0.0602306	0.0455926	0	****	mice-MLE			80	mice	MLE	G	L	0.00929992	0.00983464	1.20266e-15	****	mice-MLE			80
81	mice	nbavg	G	M	-0.0119586	-0.000391994	1.35186e-55	****	mice-nbavg				81	mice	nbavg	G	M	-0.0081908	0	2.91565e-17	****	mice-nbavg			81	mice	nbavg	G	M	-0.00284089	0.000595796	0.0074394	**	mice-nbavg			81	mice	nbavg	G	M	-0.00759657	0	5.53614e-20	****	mice-nbavg			81
82	mice	QRILC	G	N	-0.0103643	-4.08632e-06	4.75053e-51	****	mice-QRILC				82	mice	QRILC	G	N	-0.00661815	0	3.1478e-20	****	mice-QRILC			82	mice	QRILC	G	N	-0.00626883	0	3.19317e-15	****	mice-QRILC			82	mice	QRILC	G	N	-0.00907543	0	2.22805e-39	****	mice-QRILC			82
83	mice	SeqKNN	G	O	-0.0196229	-0.00746857	7.26792e-203	****	mice-SeqKNN				83	mice	SeqKNN	G	O	-0.0185583	-0.006438	5.34596e-117	****	mice-SeqKNN			83	mice	SeqKNN	G	O	-0.0140831	-0.00336756	8.65172e-58	****	mice-SeqKNN			83	mice	SeqKNN	G	O	-0.00757937	0	2.38925e-33	****	mice-SeqKNN			83
84	mice	zero	G	P	0.018025	0.000841895	2.0321e-47	****	mice-zero				84	mice	zero	G	P	0.0271567	0.0104021	1.66019e-116	****	mice-zero			84	mice	zero	G	P	0.0301318	0.0149689	1.99331e-122	****	mice-zero			84	mice	zero	G	P	-0.00953915	0	9.10721e-15	****	mice-zero			84
85	min	MinDet	H	I	-0.0199431	-0.00747487	3.30068e-146	****	min-MinDet				85	min	MinDet	H	I	-0.0215747	-0.0136975	1.38047e-116	****	min-MinDet			85	min	MinDet	H	I	-0.0186981	-0.0139135	7.49335e-82	****	min-MinDet			85	min	MinDet	H	I	-0.00703653	0	8.03146e-25	****	min-MinDet			85
86	min	MinProb	H	J	-0.0242402	-0.00813189	8.88609e-168	****	min-MinProb				86	min	MinProb	H	J	-0.0239256	-0.0134202	6.36581e-123	****	min-MinProb			86	min	MinProb	H	J	-0.0192658	-0.0134025	8.5498e-81	****	min-MinProb			86	min	MinProb	H	J	-0.00692554	0	2.52343e-21	****	min-MinProb			86
87	min	missForest	H	K	-0.0342641	-0.00960202	8.52769e-140	****	min-missForest				87	min	missForest	H	K	-0.0289631	-0.0204148	5.70355e-109	****	min-missForest			87	min	missForest	H	K	-0.0224984	-0.0206482	2.01199e-61	****	min-missForest			87	min	missForest	H	K	-0.00521214	0	1.09029e-07	****	min-missForest			87
88	min	MLE	H	L	0.0192833	0.00417272	1.34772e-128	****	min-MLE				88	min	MLE	H	L	0.0426126	0.0210536	1.85202e-256	****	min-MLE			88	min	MLE	H	L	0.0545441	0.0283588	1.3239e-297	****	min-MLE			88	min	MLE	H	L	0.0117408	0.00681341	8.88757e-21	****	min-MLE			88
89	min	nbavg	H	M	-0.0296891	-0.00384035	5.15875e-111	****	min-nbavg				89	min	nbavg	H	M	-0.0196006	-0.00145895	9.56594e-54	****	min-nbavg			89	min	nbavg	H	M	-0.00852739	-0.00055813	7.70929e-11	****	min-nbavg			89	min	nbavg	H	M	-0.00515567	0	3.90674e-10	****	min-nbavg			89
90	min	QRILC	H	N	-0.0280948	-0.00274136	7.6816e-128	****	min-QRILC				90	min	QRILC	H	N	-0.0180279	-0.00220575	1.83201e-58	****	min-QRILC			90	min	QRILC	H	N	-0.0119553	-0.00263615	7.93843e-27	****	min-QRILC			90	min	QRILC	H	N	-0.00663453	0	3.03537e-19	****	min-QRILC			90
91	min	SeqKNN	H	O	-0.0373535	-0.00946924	1.05456e-150	****	min-SeqKNN				91	min	SeqKNN	H	O	-0.0299681	-0.0157921	9.37255e-96	****	min-SeqKNN			91	min	SeqKNN	H	O	-0.0197696	-0.0144302	4.18359e-37	****	min-SeqKNN			91	min	SeqKNN	H	O	-0.00513847	0	2.52998e-07	****	min-SeqKNN			91
92	min	zero	H	P	0.000294428	0.000988723	0.6806	na	min-zero				92	min	zero	H	P	0.0157469	0.00790353	3.16646e-63	****	min-zero			92	min	zero	H	P	0.0244453	0.0125266	4.39495e-105	****	min-zero			92	min	zero	H	P	-0.00709824	0	8.00018e-10	****	min-zero			92
93	MinDet	MinProb	I	J	-0.00429712	0	1.12792e-26	****	MinDet-MinProb				93	MinDet	MinProb	I	J	-0.00235089	0	5.71002e-08	****	MinDet-MinProb			93	MinDet	MinProb	I	J	-0.000567704	0.000192906	0.223288	na	MinDet-MinProb			93	MinDet	MinProb	I	J	0.000110986	0	0.821716	na	MinDet-MinProb			93
94	MinDet	missForest	I	K	-0.014321	-0.000255399	4.65871e-47	****	MinDet-missForest				94	MinDet	missForest	I	K	-0.0073884	-0.00253981	2.97671e-16	****	MinDet-missForest			94	MinDet	missForest	I	K	-0.00380027	-0.00279859	7.44577e-05	****	MinDet-missForest			94	MinDet	missForest	I	K	0.00182438	0	0.0189824	*	MinDet-missForest			94
95	MinDet	MLE	I	L	0.0392264	0.0165103	1.00594e-267	****	MinDet-MLE				95	MinDet	MLE	I	L	0.0641873	0.0430866	0	****	MinDet-MLE			95	MinDet	MLE	I	L	0.0732422	0.0535811	0	****	MinDet-MLE			95	MinDet	MLE	I	L	0.0187773	0.0108934	1.04948e-48	****	MinDet-MLE			95
96	MinDet	nbavg	I	M	-0.00974604	6.47007e-05	7.59351e-20	****	MinDet-nbavg				96	MinDet	nbavg	I	M	0.00197409	0.00304041	0.0515298	na	MinDet-nbavg			96	MinDet	nbavg	I	M	0.0101707	0.0053786	7.99993e-21	****	MinDet-nbavg			96	MinDet	nbavg	I	M	0.00188085	0	0.0184241	*	MinDet-nbavg			96
97	MinDet	QRILC	I	N	-0.00815173	0	6.30069e-21	****	MinDet-QRILC				97	MinDet	QRILC	I	N	0.00354674	0.00350876	2.24327e-06	****	MinDet-QRILC			97	MinDet	QRILC	I	N	0.00674281	0.00480176	2.45128e-18	****	MinDet-QRILC			97	MinDet	QRILC	I	N	0.000401993	0	0.495736	na	MinDet-QRILC			97
98	MinDet	SeqKNN	I	O	-0.0174104	0	2.85703e-58	****	MinDet-SeqKNN				98	MinDet	SeqKNN	I	O	-0.00839337	-0.000184109	4.97976e-15	****	MinDet-SeqKNN			98	MinDet	SeqKNN	I	O	-0.00107149	0	0.370087	na	MinDet-SeqKNN			98	MinDet	SeqKNN	I	O	0.00189805	0	0.0121185	*	MinDet-SeqKNN			98
99	MinDet	zero	I	P	0.0202375	0.00697064	1.06343e-97	****	MinDet-zero				99	MinDet	zero	I	P	0.0373216	0.0208575	4.52628e-236	****	MinDet-zero			99	MinDet	zero	I	P	0.0431434	0.0283826	3.74463e-259	****	MinDet-zero			99	MinDet	zero	I	P	-6.17185e-05	0	0.960986	na	MinDet-zero			99
100	MinProb	missForest	J	K	-0.0100239	-0.000149198	5.37287e-29	****	MinProb-missForest				100	MinProb	missForest	J	K	-0.00503751	-0.00241848	5.20258e-09	****	MinProb-missForest			100	MinProb	missForest	J	K	-0.00323256	-0.0027659	0.000361243	***	MinProb-missForest			100	MinProb	missForest	J	K	0.0017134	0	0.0328289	*	MinProb-missForest			100
101	MinProb	MLE	J	L	0.0435235	0.0185004	2.33893e-286	****	MinProb-MLE				101	MinProb	MLE	J	L	0.0665382	0.0435302	0	****	MinProb-MLE			101	MinProb	MLE	J	L	0.0738099	0.0514953	0	****	MinProb-MLE			101	MinProb	MLE	J	L	0.0186664	0.0114041	5.09488e-46	****	MinProb-MLE			101
102	MinProb	nbavg	J	M	-0.00544892	3.06186e-05	2.99431e-08	****	MinProb-nbavg				102	MinProb	nbavg	J	M	0.00432498	0.00202158	1.26235e-05	****	MinProb-nbavg			102	MinProb	nbavg	J	M	0.0107384	0.00413002	1.24909e-24	****	MinProb-nbavg			102	MinProb	nbavg	J	M	0.00176987	0	0.0261829	*	MinProb-nbavg			102
103	MinProb	QRILC	J	N	-0.00385462	4.19385e-06	1.60858e-07	****	MinProb-QRILC				103	MinProb	QRILC	J	N	0.00589763	0.00400165	2.15156e-20	****	MinProb-QRILC			103	MinProb	QRILC	J	N	0.00731051	0.00535951	1.53996e-30	****	MinProb-QRILC			103	MinProb	QRILC	J	N	0.000291006	0	0.610729	na	MinProb-QRILC			103
104	MinProb	SeqKNN	J	O	-0.0131133	0	2.1669e-40	****	MinProb-SeqKNN				104	MinProb	SeqKNN	J	O	-0.00604248	-0.000186913	2.26434e-09	****	MinProb-SeqKNN			104	MinProb	SeqKNN	J	O	-0.00050379	0	0.655256	na	MinProb-SeqKNN			104	MinProb	SeqKNN	J	O	0.00178707	0	0.0328223	*	MinProb-SeqKNN			104
105	MinProb	zero	J	P	0.0245346	0.00706397	9.58792e-134	****	MinProb-zero				105	MinProb	zero	J	P	0.0396725	0.0190889	1.11793e-256	****	MinProb-zero			105	MinProb	zero	J	P	0.0437111	0.0263056	3.00184e-271	****	MinProb-zero			105	MinProb	zero	J	P	-0.000172705	0	0.889508	na	MinProb-zero			105
106	missForest	MLE	K	L	0.0535474	0.0258752	1.35347e-273	****	missForest-MLE				106	missForest	MLE	K	L	0.0715757	0.0583228	0	****	missForest-MLE			106	missForest	MLE	K	L	0.0770425	0.0654212	0	****	missForest-MLE			106	missForest	MLE	K	L	0.016953	0.0140165	7.8095e-40	****	missForest-MLE			106
107	missForest	nbavg	K	M	0.00457498	0.000313082	3.6271e-09	****	missForest-nbavg				107	missForest	nbavg	K	M	0.00936249	0.00530815	1.15645e-18	****	missForest-nbavg			107	missForest	nbavg	K	M	0.013971	0.00659965	3.14799e-33	****	missForest-nbavg			107	missForest	nbavg	K	M	5.64688e-05	0	0.949861	na	missForest-nbavg			107
108	missForest	QRILC	K	N	0.00616929	0.000282764	9.0942e-17	****	missForest-QRILC				108	missForest	QRILC	K	N	0.0109351	0.00693351	8.60758e-37	****	missForest-QRILC			108	missForest	QRILC	K	N	0.0105431	0.00673931	1.78772e-30	****	missForest-QRILC			108	missForest	QRILC	K	N	-0.00142239	0	0.0673388	na	missForest-QRILC			108
109	missForest	SeqKNN	K	O	-0.00308941	0	4.67947e-10	****	missForest-SeqKNN				109	missForest	SeqKNN	K	O	-0.00100497	0.00104209	0.178644	na	missForest-SeqKNN			109	missForest	SeqKNN	K	O	0.00272877	0.0033238	0.00106051	**	missForest-SeqKNN			109	missForest	SeqKNN	K	O	7.36706e-05	0	0.916718	na	missForest-SeqKNN			109
110	missForest	zero	K	P	0.0345585	0.00801293	2.55319e-159	****	missForest-zero				110	missForest	zero	K	P	0.04471	0.0285964	2.9662e-259	****	missForest-zero			110	missForest	zero	K	P	0.0469437	0.0345977	7.52048e-257	****	missForest-zero			110	missForest	zero	K	P	-0.0018861	0	0.158624	na	missForest-zero			110
111	MLE	nbavg	L	M	-0.0489724	-0.0153362	7.93125e-215	****	MLE-nbavg				111	MLE	nbavg	L	M	-0.0622132	-0.0285012	2.94521e-294	****	MLE-nbavg			111	MLE	nbavg	L	M	-0.0630715	-0.0315581	3.03665e-280	****	MLE-nbavg			111	MLE	nbavg	L	M	-0.0168965	-0.0114816	4.78055e-34	****	MLE-nbavg			111
112	MLE	QRILC	L	N	-0.0473781	-0.0142188	5.66882e-257	****	MLE-QRILC				112	MLE	QRILC	L	N	-0.0606406	-0.0331765	0	****	MLE-QRILC			112	MLE	QRILC	L	N	-0.0664994	-0.0428649	0	****	MLE-QRILC			112	MLE	QRILC	L	N	-0.0183754	-0.0115767	1.9984e-45	****	MLE-QRILC			112
113	MLE	SeqKNN	L	O	-0.0566368	-0.0242909	2.02401e-279	****	MLE-SeqKNN				113	MLE	SeqKNN	L	O	-0.0725807	-0.0524263	0	****	MLE-SeqKNN			113	MLE	SeqKNN	L	O	-0.0743137	-0.0577	0	****	MLE-SeqKNN			113	MLE	SeqKNN	L	O	-0.0168793	-0.0127722	9.43839e-38	****	MLE-SeqKNN			113
114	MLE	zero	L	P	-0.0189889	-0.00181411	1.70327e-79	****	MLE-zero				114	MLE	zero	L	P	-0.0268657	-0.0101135	1.67547e-108	****	MLE-zero			114	MLE	zero	L	P	-0.0300988	-0.0134256	2.90115e-109	****	MLE-zero			114	MLE	zero	L	P	-0.0188391	-0.00839338	9.59713e-52	****	MLE-zero			114
115	nbavg	QRILC	M	N	0.0015943	0	0.0305662	*	nbavg-QRILC				115	nbavg	QRILC	M	N	0.00157265	0	0.0846061	na	nbavg-QRILC			115	nbavg	QRILC	M	N	-0.00342794	-0.000707833	0.000428899	***	nbavg-QRILC			115	nbavg	QRILC	M	N	-0.00147886	0	0.0411414	*	nbavg-QRILC			115
116	nbavg	SeqKNN	M	O	-0.00766439	-0.00104524	2.28127e-26	****	nbavg-SeqKNN				116	nbavg	SeqKNN	M	O	-0.0103675	-0.00379808	2.04484e-24	****	nbavg-SeqKNN			116	nbavg	SeqKNN	M	O	-0.0112422	-0.00414716	1.06621e-21	****	nbavg-SeqKNN			116	nbavg	SeqKNN	M	O	1.72018e-05	0	0.983747	na	nbavg-SeqKNN			116
117	nbavg	zero	M	P	0.0299836	0.00422176	2.23389e-127	****	nbavg-zero				117	nbavg	zero	M	P	0.0353475	0.00773144	3.2364e-157	****	nbavg-zero			117	nbavg	zero	M	P	0.0329727	0.0092593	2.24419e-122	****	nbavg-zero			117	nbavg	zero	M	P	-0.00194257	0	0.135039	na	nbavg-zero			117
118	QRILC	SeqKNN	N	O	-0.0092587	-0.000363502	1.86081e-35	****	QRILC-SeqKNN				118	QRILC	SeqKNN	N	O	-0.0119401	-0.00515839	6.11349e-35	****	QRILC-SeqKNN			118	QRILC	SeqKNN	N	O	-0.0078143	-0.00386662	1.38913e-12	****	QRILC-SeqKNN			118	QRILC	SeqKNN	N	O	0.00149606	0	0.0727021	na	QRILC-SeqKNN			118
119	QRILC	zero	N	P	0.0283892	0.00201204	3.67138e-144	****	QRILC-zero				119	QRILC	zero	N	P	0.0337749	0.0103584	4.3084e-195	****	QRILC-zero			119	QRILC	zero	N	P	0.0364006	0.015015	5.84957e-206	****	QRILC-zero			119	QRILC	zero	N	P	-0.000463711	0	0.708976	na	QRILC-zero			119
120	SeqKNN	zero	O	P	0.0376479	0.00918029	9.28596e-175	****	SeqKNN-zero				120	SeqKNN	zero	O	P	0.045715	0.0248173	1.57225e-232	****	SeqKNN-zero			120	SeqKNN	zero	O	P	0.0442149	0.0273968	3.33463e-188	****	SeqKNN-zero			120	SeqKNN	zero	O	P	-0.00195977	0	0.152318	na	SeqKNN-zero			120
supp6. Tab4 pairwise-comparison of DEA tools based on pAUC(0.01) under setting FG_DDA (intensity-based)													supp6. Tab9 pairwise-comparison of DEA tools based on pAUC(0.05) under setting FG_DDA (intensity-based)												supp6. Tab14 pairwise-comparison of DEA tools based on pAUC(0.1) under setting FG_DDA (intensity-based)												supp6. Tab19 pairwise-comparison of DEA tools based on nMCC under setting FG_DDA (intensity-based)												supp6. Tab24 pairwise-comparison of DEA tools based on G-mean under setting FG_DDA (intensity-based)
index	mat1	mat2	abbr1	abbr2	mean	median	t_pval	significance	contrast				index	mat1	mat2	abbr1	abbr2	mean	median	t_pval	significance	contrast			index	mat1	mat2	abbr1	abbr2	mean	median	t_pval	significance	contrast			index	mat1	mat2	abbr1	abbr2	mean	median	t_pval	significance	contrast			index
1	ANOVA	DEP	A	B	-0.138387	-0.13571	0	****	ANOVA-DEP				1	ANOVA	DEP	A	B	-0.209849	-0.21657	0	****	ANOVA-DEP			1	ANOVA	DEP	A	B	-0.239008	-0.251106	0	****	ANOVA-DEP			1	ANOVA	DEP	A	B	-0.0135873	0	2.45273e-142	****	ANOVA-DEP			1
2	ANOVA	DEqMS	A	C	-0.137258	-0.131015	0	****	ANOVA-DEqMS				2	ANOVA	DEqMS	A	C	-0.202582	-0.205442	0	****	ANOVA-DEqMS			2	ANOVA	DEqMS	A	C	-0.231446	-0.239696	0	****	ANOVA-DEqMS			2	ANOVA	DEqMS	A	C	-0.0250734	-0.00317	0	****	ANOVA-DEqMS			2
3	ANOVA	limma	A	D	-0.137161	-0.134385	0	****	ANOVA-limma				3	ANOVA	limma	A	D	-0.208543	-0.213533	0	****	ANOVA-limma			3	ANOVA	limma	A	D	-0.238021	-0.249937	0	****	ANOVA-limma			3	ANOVA	limma	A	D	-0.0243759	-0.00246103	0	****	ANOVA-limma			3
4	ANOVA	proDA	A	E	-0.135156	-0.13117	0	****	ANOVA-proDA				4	ANOVA	proDA	A	E	-0.202026	-0.203501	0	****	ANOVA-proDA			4	ANOVA	proDA	A	E	-0.228905	-0.236288	0	****	ANOVA-proDA			4	ANOVA	proDA	A	E	-0.0142638	0	3.0592e-144	****	ANOVA-proDA			4
5	ANOVA	ROTS	A	F	-0.104412	-0.0841723	0	****	ANOVA-ROTS				5	ANOVA	ROTS	A	F	-0.205131	-0.206821	0	****	ANOVA-ROTS			5	ANOVA	ROTS	A	F	-0.245856	-0.257699	0	****	ANOVA-ROTS			5	ANOVA	ROTS	A	F	-0.0242211	-0.00321179	0	****	ANOVA-ROTS			5
6	ANOVA	SAM	A	G	-0.103962	-0.0896345	0	****	ANOVA-SAM				6	ANOVA	SAM	A	G	-0.191846	-0.197347	0	****	ANOVA-SAM			6	ANOVA	SAM	A	G	-0.229642	-0.242351	0	****	ANOVA-SAM			6	ANOVA	SAM	A	G	0.055207	0	0	****	ANOVA-SAM			6
7	ANOVA	ttest	A	H	-0.0971982	-0.0893597	0	****	ANOVA-ttest				7	ANOVA	ttest	A	H	-0.162754	-0.164091	0	****	ANOVA-ttest			7	ANOVA	ttest	A	H	-0.193537	-0.199315	0	****	ANOVA-ttest			7	ANOVA	ttest	A	H	0.00061182	0	0.225917	na	ANOVA-ttest			7
8	DEP	DEqMS	B	C	0.0011293	0.000160437	0.000846464	***	DEP-DEqMS				8	DEP	DEqMS	B	C	0.00726749	0.00406133	1.06263e-148	****	DEP-DEqMS			8	DEP	DEqMS	B	C	0.00756219	0.00500278	8.31779e-163	****	DEP-DEqMS			8	DEP	DEqMS	B	C	-0.0114861	0	2.13685e-174	****	DEP-DEqMS			8
9	DEP	limma	B	D	0.00122657	0	8.9633e-08	****	DEP-limma				9	DEP	limma	B	D	0.0013067	0	3.08492e-09	****	DEP-limma			9	DEP	limma	B	D	0.000986863	0	3.82939e-05	****	DEP-limma			9	DEP	limma	B	D	-0.0107886	0	1.05541e-157	****	DEP-limma			9
10	DEP	proDA	B	E	0.0032309	0.00125096	2.94313e-50	****	DEP-proDA				10	DEP	proDA	B	E	0.00782272	0.0023345	5.73792e-173	****	DEP-proDA			10	DEP	proDA	B	E	0.0101035	0.00269976	1.87375e-229	****	DEP-proDA			10	DEP	proDA	B	E	-0.000676429	0	0.155793	na	DEP-proDA			10
11	DEP	ROTS	B	F	0.0339752	0.0108066	0	****	DEP-ROTS				11	DEP	ROTS	B	F	0.00471789	0.000195962	1.27349e-15	****	DEP-ROTS			11	DEP	ROTS	B	F	-0.00684813	-0.00297548	2.16348e-31	****	DEP-ROTS			11	DEP	ROTS	B	F	-0.0106338	0	9.1136e-111	****	DEP-ROTS			11
12	DEP	SAM	B	G	0.0344254	0.00791577	0	****	DEP-SAM				12	DEP	SAM	B	G	0.0180036	0.00418372	3.25e-294	****	DEP-SAM			12	DEP	SAM	B	G	0.00936559	0.00216131	9.82112e-104	****	DEP-SAM			12	DEP	SAM	B	G	0.0687944	0	0	****	DEP-SAM			12
13	DEP	ttest	B	H	0.041189	0.0302338	0	****	DEP-ttest				13	DEP	ttest	B	H	0.0470949	0.0394271	0	****	DEP-ttest			13	DEP	ttest	B	H	0.0454709	0.0370915	0	****	DEP-ttest			13	DEP	ttest	B	H	0.0141992	0	1.71778e-160	****	DEP-ttest			13
14	DEqMS	limma	C	D	9.72744e-05	0	0.695976	na	DEqMS-limma				14	DEqMS	limma	C	D	-0.00596079	-0.00338328	1.85971e-265	****	DEqMS-limma			14	DEqMS	limma	C	D	-0.00657533	-0.00425363	0	****	DEqMS-limma			14	DEqMS	limma	C	D	0.000697497	0	3.55967e-14	****	DEqMS-limma			14
15	DEqMS	proDA	C	E	0.0021016	0	3.46075e-10	****	DEqMS-proDA				15	DEqMS	proDA	C	E	0.000555231	-0.000379409	0.0773433	na	DEqMS-proDA			15	DEqMS	proDA	C	E	0.00254127	-0.000594578	1.74785e-14	****	DEqMS-proDA			15	DEqMS	proDA	C	E	0.0108097	0	4.27462e-154	****	DEqMS-proDA			15
16	DEqMS	ROTS	C	F	0.0328459	0.013718	0	****	DEqMS-ROTS				16	DEqMS	ROTS	C	F	-0.0025496	-0.00247411	7.01159e-06	****	DEqMS-ROTS			16	DEqMS	ROTS	C	F	-0.0144103	-0.00812782	8.06983e-148	****	DEqMS-ROTS			16	DEqMS	ROTS	C	F	0.000852295	0	0.00451011	**	DEqMS-ROTS			16
17	DEqMS	SAM	C	G	0.0332961	0.0100237	0	****	DEqMS-SAM				17	DEqMS	SAM	C	G	0.0107361	0.0006042	2.74172e-106	****	DEqMS-SAM			17	DEqMS	SAM	C	G	0.0018034	-0.0020306	1.23828e-05	****	DEqMS-SAM			17	DEqMS	SAM	C	G	0.0802805	0.00140911	0	****	DEqMS-SAM			17
18	DEqMS	ttest	C	H	0.0400597	0.0270856	0	****	DEqMS-ttest				18	DEqMS	ttest	C	H	0.0398274	0.0283936	0	****	DEqMS-ttest			18	DEqMS	ttest	C	H	0.0379087	0.0260684	0	****	DEqMS-ttest			18	DEqMS	ttest	C	H	0.0256853	0.000792264	0	****	DEqMS-ttest			18
19	limma	proDA	D	E	0.00200433	0.00093453	2.56978e-17	****	limma-proDA				19	limma	proDA	D	E	0.00651602	0.00181614	5.99955e-127	****	limma-proDA			19	limma	proDA	D	E	0.0091166	0.00217517	5.51402e-199	****	limma-proDA			19	limma	proDA	D	E	0.0101122	0	3.30276e-143	****	limma-proDA			19
20	limma	ROTS	D	F	0.0327486	0.00994615	0	****	limma-ROTS				20	limma	ROTS	D	F	0.00341119	-5.02765e-05	2.8967e-10	****	limma-ROTS			20	limma	ROTS	D	F	-0.00783499	-0.00405304	1.25616e-48	****	limma-ROTS			20	limma	ROTS	D	F	0.000154798	0	0.593271	na	limma-ROTS			20
21	limma	SAM	D	G	0.0331989	0.00740645	0	****	limma-SAM				21	limma	SAM	D	G	0.0166969	0.00288227	4.03276e-285	****	limma-SAM			21	limma	SAM	D	G	0.00837873	0.000982329	3.86569e-104	****	limma-SAM			21	limma	SAM	D	G	0.079583	0.000851483	0	****	limma-SAM			21
22	limma	ttest	D	H	0.0399624	0.0298577	0	****	limma-ttest				22	limma	ttest	D	H	0.0457882	0.0376596	0	****	limma-ttest			22	limma	ttest	D	H	0.044484	0.0350993	0	****	limma-ttest			22	limma	ttest	D	H	0.0249878	0.000596808	0	****	limma-ttest			22
23	proDA	ROTS	E	F	0.0307443	0.00801076	0	****	proDA-ROTS				23	proDA	ROTS	E	F	-0.00310483	-0.00371957	1.78999e-07	****	proDA-ROTS			23	proDA	ROTS	E	F	-0.0169516	-0.00930172	1.95512e-169	****	proDA-ROTS			23	proDA	ROTS	E	F	-0.00995736	0	9.41377e-94	****	proDA-ROTS			23
24	proDA	SAM	E	G	0.0311945	0.00602873	0	****	proDA-SAM				24	proDA	SAM	E	G	0.0101809	0.000846155	1.73962e-88	****	proDA-SAM			24	proDA	SAM	E	G	-0.000737871	-0.00107064	0.113629	na	proDA-SAM			24	proDA	SAM	E	G	0.0694708	0	0	****	proDA-SAM			24
25	proDA	ttest	E	H	0.0379581	0.0267463	0	****	proDA-ttest				25	proDA	ttest	E	H	0.0392721	0.0332987	0	****	proDA-ttest			25	proDA	ttest	E	H	0.0353674	0.030559	0	****	proDA-ttest			25	proDA	ttest	E	H	0.0148756	0	0	****	proDA-ttest			25
26	ROTS	SAM	F	G	0.000450216	0	0.330836	na	ROTS-SAM				26	ROTS	SAM	F	G	0.0132857	0.00466351	1.3185e-123	****	ROTS-SAM			26	ROTS	SAM	F	G	0.0162137	0.00594517	1.32939e-186	****	ROTS-SAM			26	ROTS	SAM	F	G	0.0794282	0	0	****	ROTS-SAM			26
27	ROTS	ttest	F	H	0.00721375	0.00626346	1.87873e-32	****	ROTS-ttest				27	ROTS	ttest	F	H	0.042377	0.0337349	0	****	ROTS-ttest			27	ROTS	ttest	F	H	0.052319	0.0401732	0	****	ROTS-ttest			27	ROTS	ttest	F	H	0.024833	0	0	****	ROTS-ttest			27
28	SAM	ttest	G	H	0.00676353	0.00936633	1.65518e-41	****	SAM-ttest				28	SAM	ttest	G	H	0.0290912	0.0273632	0	****	SAM-ttest			28	SAM	ttest	G	H	0.0361053	0.0300151	0	****	SAM-ttest			28	SAM	ttest	G	H	-0.0545952	0	0	****	SAM-ttest			28
supp6. Tab5 pairwise-comparison of DEA tools based on pAUC(0.01) under setting FG_DDA (count-based)													supp6. Tab10 pairwise-comparison of DEA tools based on pAUC(0.05) under setting FG_DDA (count-based)												supp6. Tab15 pairwise-comparison of DEA tools based on pAUC(0.1) under setting FG_DDA (count-based)												supp6. Tab20 pairwise-comparison of DEA tools based on nMCC under setting FG_DDA (count-based)												supp6. Tab25 pairwise-comparison of DEA tools based on G-mean under setting FG_DDA (count-based)
index	mat1	mat2	abbr1	abbr2	mean	median	t_pval	significance	contrast				index	mat1	mat2	abbr1	abbr2	mean	median	t_pval	significance	contrast			index	mat1	mat2	abbr1	abbr2	mean	median	t_pval	significance	contrast			index	mat1	mat2	abbr1	abbr2	mean	median	t_pval	significance	contrast			index
1	beta_binomial	edgeR	A	B	-0.00656458	-0.000379871	9.00107e-84	****	beta_binomial-edgeR				1	beta_binomial	edgeR	A	B	-0.0092888	-0.00144479	1.87201e-101	****	beta_binomial-edgeR			1	beta_binomial	edgeR	A	B	-0.0110864	-0.00225984	6.28735e-101	****	beta_binomial-edgeR			1	beta_binomial	edgeR	A	B	-0.0249133	0	1.71504e-182	****	beta_binomial-edgeR			1
2	beta_binomial	plgem	A	C	-0.00611331	-0.00744812	2.49064e-05	****	beta_binomial-plgem				2	beta_binomial	plgem	A	C	-0.0311715	-0.0259927	1.33184e-64	****	beta_binomial-plgem			2	beta_binomial	plgem	A	C	-0.0489375	-0.038813	3.49717e-129	****	beta_binomial-plgem			2	beta_binomial	plgem	A	C	-0.0495698	-0.0184919	2.65037e-135	****	beta_binomial-plgem			2
3	edgeR	plgem	B	C	0.000451266	-0.00316384	0.761541	na	edgeR-plgem				3	edgeR	plgem	B	C	-0.0218827	-0.0196723	1.29289e-32	****	edgeR-plgem			3	edgeR	plgem	B	C	-0.0378511	-0.0345744	4.19792e-78	****	edgeR-plgem			3	edgeR	plgem	B	C	-0.0246564	-0.00744847	8.85083e-35	****	edgeR-plgem			3
[truncated: 9 more columns]

## Sheet: MQ_DDA
supp6. Tab26 pairwise-comparison of matrix types based on pAUC(0.01) under setting MQ_DDA												supp6. Tab31 pairwise-comparison of matrix types based on pAUC(0.05) under setting MQ_DDA												supp6. Tab36 pairwise-comparison of matrix types based on pAUC(0.1) under setting MQ_DDA												supp6. Tab41 pairwise-comparison of matrix types based on nMCC under setting MQ_DDA												supp6. Tab46 pairwise-comparison of matrix types based on G-mean under setting MQ_DDA
index	mat1	mat2	abbr1	abbr2	mean	median	t_pval	significance	contrast			index	mat1	mat2	abbr1	abbr2	mean	median	t_pval	significance	contrast			index	mat1	mat2	abbr1	abbr2	mean	median	t_pval	significance	contrast			index	mat1	mat2	abbr1	abbr2	mean	median	t_pval	significance	contrast			index	mat1
1	dlfq	LFQ	A	B	0.00956393	0	7.17315e-131	****	dlfq-LFQ			1	dlfq	LFQ	A	B	0.019869	0.00818882	0	****	dlfq-LFQ			1	dlfq	LFQ	A	B	0.0250897	0.0142795	0	****	dlfq-LFQ			1	dlfq	LFQ	A	B	0.00205291	0	7.3004e-09	****	dlfq-LFQ			1	dlfq
2	dlfq	top0	A	C	0.0273462	0.0141605	0	****	dlfq-top0			2	dlfq	top0	A	C	0.0191107	0.0130374	0	****	dlfq-top0			2	dlfq	top0	A	C	0.0154697	0.0117688	0	****	dlfq-top0			2	dlfq	top0	A	C	0.0108796	0	5.16532e-247	****	dlfq-top0			2	dlfq
3	dlfq	top3	A	D	0.0179165	0.00798594	0	****	dlfq-top3			3	dlfq	top3	A	D	0.0132056	0.00940004	0	****	dlfq-top3			3	dlfq	top3	A	D	0.0113857	0.00934333	3.74512e-221	****	dlfq-top3			3	dlfq	top3	A	D	0.00660004	0	2.39483e-97	****	dlfq-top3			3	dlfq
4	LFQ	top0	B	C	0.0177823	0.00684623	0	****	LFQ-top0			4	LFQ	top0	B	C	-0.000758288	0	0.0768534	na	LFQ-top0			4	LFQ	top0	B	C	-0.00962001	-0.00651438	2.8522e-107	****	LFQ-top0			4	LFQ	top0	B	C	0.00882665	0	1.3435e-138	****	LFQ-top0			4	LFQ
5	LFQ	top3	B	D	0.00835255	0.00335491	1.2191e-110	****	LFQ-top3			5	LFQ	top3	B	D	-0.00666341	-0.000704224	1.84733e-61	****	LFQ-top3			5	LFQ	top3	B	D	-0.013704	-0.00783562	1.49629e-239	****	LFQ-top3			5	LFQ	top3	B	D	0.00454713	0	1.15489e-44	****	LFQ-top3			5	LFQ
6	top0	top3	C	D	-0.00942975	-0.00307414	0	****	top0-top3			6	top0	top3	C	D	-0.00590512	-0.00256062	1.50167e-187	****	top0-top3			6	top0	top3	C	D	-0.00408398	-0.00188135	1.31098e-91	****	top0-top3			6	top0	top3	C	D	-0.00427952	0	1.49665e-108	****	top0-top3			6	top0
supp6. Tab27 pairwise-comparison of normalization methods based on pAUC(0.01) under setting MQ_DDA (blank means no normalization)												supp6. Tab32 pairwise-comparison of normalization methods based on pAUC(0.05) under setting MQ_DDA (blank means no normalization)												supp6. Tab37 pairwise-comparison of normalization methods based on pAUC(0.1) under setting MQ_DDA (blank means no normalization)												supp6. Tab42 pairwise-comparison of normalization methods based on nMCC under setting MQ_DDA (blank means no normalization)												supp6. Tab47 pairwise-comparison of normalization methods based on G-mean under setting MQ_DDA (blank means no normalization)
index	mat1	mat2	abbr1	abbr2	mean	median	t_pval	significance	contrast			index	mat1	mat2	abbr1	abbr2	mean	median	t_pval	significance	contrast			index	mat1	mat2	abbr1	abbr2	mean	median	t_pval	significance	contrast			index	mat1	mat2	abbr1	abbr2	mean	median	t_pval	significance	contrast			index	mat1
1	blank	center.mean	A	B	0.00534019	0.000639086	7.36815e-24	****	blank-center.mean			1	blank	center.mean	A	B	0.00585044	0.00226096	1.39632e-17	****	blank-center.mean			1	blank	center.mean	A	B	0.00457986	0.00210865	5.4809e-11	****	blank-center.mean			1	blank	center.mean	A	B	-0.000759864	0	0.232628	na	blank-center.mean			1	blank
2	blank	center.median	A	C	0.00116406	0.000155647	0.02336	*	blank-center.median			2	blank	center.median	A	C	0.000248297	0.000193515	0.706831	na	blank-center.median			2	blank	center.median	A	C	-0.00109886	4.34135e-05	0.109751	na	blank-center.median			2	blank	center.median	A	C	-0.00443	0	2.36163e-12	****	blank-center.median			2	blank
3	blank	div.mean	A	D	0.00748225	0.000567399	3.14505e-39	****	blank-div.mean			3	blank	div.mean	A	D	0.00909888	0.00158677	1.48517e-35	****	blank-div.mean			3	blank	div.mean	A	D	0.00809841	0.00142607	3.29666e-27	****	blank-div.mean			3	blank	div.mean	A	D	0.187259	0.184334	0	****	blank-div.mean			3	blank
4	blank	div.median	A	E	0.00306166	9.24048e-07	2.38392e-08	****	blank-div.median			4	blank	div.median	A	E	0.00285286	0	3.55036e-05	****	blank-div.median			4	blank	div.median	A	E	0.00168933	0	0.0175057	*	blank-div.median			4	blank	div.median	A	E	0.187224	0.184217	0	****	blank-div.median			4	blank
5	blank	lossf	A	F	-0.00413582	-0.000282799	1.06509e-10	****	blank-lossf			5	blank	lossf	A	F	-0.00529967	-0.000504433	1.98704e-10	****	blank-lossf			5	blank	lossf	A	F	-0.00600946	-0.000725135	8.11047e-13	****	blank-lossf			5	blank	lossf	A	F	-0.0130817	0	1.97201e-87	****	blank-lossf			5	blank
6	blank	max	A	G	0.00424802	0	2.26263e-16	****	blank-max			6	blank	max	A	G	0.00308791	0	7.17666e-08	****	blank-max			6	blank	max	A	G	0.00197298	0	0.000474145	***	blank-max			6	blank	max	A	G	0.187293	0.184334	0	****	blank-max			6	blank
7	blank	MBQN	A	H	0.0258215	0.00849174	6.10081e-153	****	blank-MBQN			7	blank	MBQN	A	H	0.0251437	0.0143241	1.55896e-106	****	blank-MBQN			7	blank	MBQN	A	H	0.0216445	0.0136807	2.09073e-76	****	blank-MBQN			7	blank	MBQN	A	H	0.0317457	0.0141212	6.91697e-179	****	blank-MBQN			7	blank
8	blank	quantiles	A	I	0.0185417	0.00246515	1.36056e-145	****	blank-quantiles			8	blank	quantiles	A	I	0.0157782	0.00388627	4.08852e-88	****	blank-quantiles			8	blank	quantiles	A	I	0.0114703	0.00351765	9.45465e-52	****	blank-quantiles			8	blank	quantiles	A	I	-0.000819239	0	0.18409	na	blank-quantiles			8	blank
9	blank	quantiles.robust	A	J	0.0695536	0.0415114	0	****	blank-quantiles.robust			9	blank	quantiles.robust	A	J	0.104319	0.0835242	0	****	blank-quantiles.robust			9	blank	quantiles.robust	A	J	0.114437	0.0960154	0	****	blank-quantiles.robust			9	blank	quantiles.robust	A	J	0.108351	0.0796336	0	****	blank-quantiles.robust			9	blank
10	blank	Rlr	A	K	-0.00143468	0	0.0113052	*	blank-Rlr			10	blank	Rlr	A	K	-0.00320676	0	1.27021e-05	****	blank-Rlr			10	blank	Rlr	A	K	-0.00428017	-3.55045e-05	7.81342e-09	****	blank-Rlr			10	blank	Rlr	A	K	-0.0119129	0	2.57132e-83	****	blank-Rlr			10	blank
11	blank	sum	A	L	0.0237761	0.00412093	1.72869e-239	****	blank-sum			11	blank	sum	A	L	0.0234343	0.00690598	5.0038e-249	****	blank-sum			11	blank	sum	A	L	0.0212264	0.00684052	1.06541e-239	****	blank-sum			11	blank	sum	A	L	0.190148	0.189638	0	****	blank-sum			11	blank
12	blank	TIC	A	M	0.0149588	0.00489988	3.87817e-73	****	blank-TIC			12	blank	TIC	A	M	0.0285372	0.00554262	6.33958e-154	****	blank-TIC			12	blank	TIC	A	M	0.0354118	0.00450417	1.02942e-199	****	blank-TIC			12	blank	TIC	A	M	0.0503765	0.0166706	0	****	blank-TIC			12	blank
13	blank	vsn	A	N	0.0044361	0	3.0408e-11	****	blank-vsn			13	blank	vsn	A	N	0.00677192	0	2.59204e-15	****	blank-vsn			13	blank	vsn	A	N	0.00622096	0	2.17065e-12	****	blank-vsn			13	blank	vsn	A	N	0.186048	0.181342	0	****	blank-vsn			13	blank
14	center.mean	center.median	B	C	-0.00417613	-0.000821522	1.90575e-55	****	center.mean-center.median			14	center.mean	center.median	B	C	-0.00560214	-0.00137928	1.41445e-72	****	center.mean-center.median			14	center.mean	center.median	B	C	-0.00567872	-0.00146573	3.20272e-81	****	center.mean-center.median			14	center.mean	center.median	B	C	-0.00367014	-0.000225861	1.01903e-39	****	center.mean-center.median			14	center.mean
15	center.mean	div.mean	B	D	0.00214205	5.09919e-05	1.38557e-11	****	center.mean-div.mean			15	center.mean	div.mean	B	D	0.00324845	0.000242762	7.40599e-24	****	center.mean-div.mean			15	center.mean	div.mean	B	D	0.00351856	0.000210429	2.57736e-30	****	center.mean-div.mean			15	center.mean	div.mean	B	D	0.188018	0.20348	0	****	center.mean-div.mean			15	center.mean
16	center.mean	div.median	B	E	-0.00227853	-0.000263254	1.25782e-09	****	center.mean-div.median			16	center.mean	div.median	B	E	-0.00299758	-0.00105107	7.41847e-14	****	center.mean-div.median			16	center.mean	div.median	B	E	-0.00289052	-0.00112755	2.5713e-14	****	center.mean-div.median			16	center.mean	div.median	B	E	0.187984	0.20348	0	****	center.mean-div.median			16	center.mean
17	center.mean	lossf	B	F	-0.00947601	-0.00254414	1.40045e-76	****	center.mean-lossf			17	center.mean	lossf	B	F	-0.0111501	-0.00447403	4.12535e-69	****	center.mean-lossf			17	center.mean	lossf	B	F	-0.0105893	-0.00527957	4.96096e-65	****	center.mean-lossf			17	center.mean	lossf	B	F	-0.0123218	-0.00326302	2.25282e-109	****	center.mean-lossf			17	center.mean
18	center.mean	max	B	G	-0.00109217	-0.000111355	0.122837	na	center.mean-max			18	center.mean	max	B	G	-0.00276253	-0.0015421	0.00164095	**	center.mean-max			18	center.mean	max	B	G	-0.00260688	-0.00198653	0.00356764	**	center.mean-max			18	center.mean	max	B	G	0.188053	0.203714	0	****	center.mean-max			18	center.mean
19	center.mean	MBQN	B	H	0.0204813	0.00444968	1.02408e-103	****	center.mean-MBQN			19	center.mean	MBQN	B	H	0.0192932	0.0052211	2.84666e-68	****	center.mean-MBQN			19	center.mean	MBQN	B	H	0.0170647	0.00503942	3.08325e-52	****	center.mean-MBQN			19	center.mean	MBQN	B	H	0.0325056	0.00962363	2.70758e-190	****	center.mean-MBQN			19	center.mean
20	center.mean	quantiles	B	I	0.0132015	0.000994977	3.24961e-155	****	center.mean-quantiles			20	center.mean	quantiles	B	I	0.00992777	0.00154384	1.17249e-129	****	center.mean-quantiles			20	center.mean	quantiles	B	I	0.00689046	0.00139581	2.54292e-89	****	center.mean-quantiles			20	center.mean	quantiles	B	I	-5.93753e-05	0	0.863152	na	center.mean-quantiles			20	center.mean
21	center.mean	quantiles.robust	B	J	0.0642134	0.0382883	0	****	center.mean-quantiles.robust			21	center.mean	quantiles.robust	B	J	0.0984687	0.0771409	0	****	center.mean-quantiles.robust			21	center.mean	quantiles.robust	B	J	0.109857	0.0884686	0	****	center.mean-quantiles.robust			21	center.mean	quantiles.robust	B	J	0.109111	0.0728358	0	****	center.mean-quantiles.robust			21	center.mean
22	center.mean	Rlr	B	K	-0.00677487	-0.00119172	9.79517e-49	****	center.mean-Rlr			22	center.mean	Rlr	B	K	-0.0090572	-0.00281496	1.33347e-56	****	center.mean-Rlr			22	center.mean	Rlr	B	K	-0.00886003	-0.00328221	2.35368e-58	****	center.mean-Rlr			22	center.mean	Rlr	B	K	-0.011153	-0.0020148	2.91021e-98	****	center.mean-Rlr			22	center.mean
23	center.mean	sum	B	L	0.0184359	0.00177732	6.22535e-118	****	center.mean-sum			23	center.mean	sum	B	L	0.0175839	0.00337187	1.84185e-84	****	center.mean-sum			23	center.mean	sum	B	L	0.0166465	0.00318256	8.86886e-77	****	center.mean-sum			23	center.mean	sum	B	L	0.190908	0.210379	0	****	center.mean-sum			23	center.mean
24	center.mean	TIC	B	M	0.00961857	0.00230498	1.48051e-36	****	center.mean-TIC			24	center.mean	TIC	B	M	0.0226868	0.00172979	5.36925e-110	****	center.mean-TIC			24	center.mean	TIC	B	M	0.0308319	0.00252183	1.82549e-163	****	center.mean-TIC			24	center.mean	TIC	B	M	0.0511364	0.0166076	0	****	center.mean-TIC			24	center.mean
25	center.mean	vsn	B	N	-0.000904094	-0.000880895	0.14114	na	center.mean-vsn			25	center.mean	vsn	B	N	0.000921483	-0.00157907	0.212268	na	center.mean-vsn			25	center.mean	vsn	B	N	0.0016411	-0.00188253	0.0249312	*	center.mean-vsn			25	center.mean	vsn	B	N	0.186808	0.200568	0	****	center.mean-vsn			25	center.mean
26	center.median	div.mean	C	D	0.00631819	0.00147984	3.59855e-68	****	center.median-div.mean			26	center.median	div.mean	C	D	0.00885059	0.00230368	1.70211e-99	****	center.median-div.mean			26	center.median	div.mean	C	D	0.00919728	0.0025406	3.89358e-108	****	center.median-div.mean			26	center.median	div.mean	C	D	0.191689	0.210422	0	****	center.median-div.mean			26	center.median
27	center.median	div.median	C	E	0.0018976	9.49004e-05	1.60472e-10	****	center.median-div.median			27	center.median	div.median	C	E	0.00260456	0.000110535	1.05121e-17	****	center.median-div.median			27	center.median	div.median	C	E	0.0027882	0.00012519	5.22331e-21	****	center.median-div.median			27	center.median	div.median	C	E	0.191654	0.210333	0	****	center.median-div.median			27	center.median
28	center.median	lossf	C	F	-0.00529988	-0.00109492	2.34636e-26	****	center.median-lossf			28	center.median	lossf	C	F	-0.00554797	-0.00245911	5.09826e-22	****	center.median-lossf			28	center.median	lossf	C	F	-0.0049106	-0.00277783	1.65017e-18	****	center.median-lossf			28	center.median	lossf	C	F	-0.00865168	-0.00105815	1.30715e-67	****	center.median-lossf			28	center.median
29	center.median	max	C	G	0.00308396	0	1.16614e-05	****	center.median-max			29	center.median	max	C	G	0.00283961	0	0.00102164	**	center.median-max			29	center.median	max	C	G	0.00307184	0	0.000559733	***	center.median-max			29	center.median	max	C	G	0.191723	0.210929	0	****	center.median-max			29	center.median
30	center.median	MBQN	C	H	0.0246575	0.00837023	2.23605e-144	****	center.median-MBQN			30	center.median	MBQN	C	H	0.0248954	0.00976194	8.97205e-118	****	center.median-MBQN			30	center.median	MBQN	C	H	0.0227434	0.00934024	4.64975e-97	****	center.median-MBQN			30	center.median	MBQN	C	H	0.0361757	0.0122637	7.30314e-239	****	center.median-MBQN			30	center.median
31	center.median	quantiles	C	I	0.0173776	0.00206169	1.77556e-195	****	center.median-quantiles			31	center.median	quantiles	C	I	0.0155299	0.002985	1.81282e-195	****	center.median-quantiles			31	center.median	quantiles	C	I	0.0125692	0.00305021	1.14159e-166	****	center.median-quantiles			31	center.median	quantiles	C	I	0.00361077	0.000244944	2.87768e-19	****	center.median-quantiles			31	center.median
32	center.median	quantiles.robust	C	J	0.0683896	0.0407944	0	****	center.median-quantiles.robust			32	center.median	quantiles.robust	C	J	0.104071	0.0812801	0	****	center.median-quantiles.robust			32	center.median	quantiles.robust	C	J	0.115536	0.0929751	0	****	center.median-quantiles.robust			32	center.median	quantiles.robust	C	J	0.112781	0.0740475	0	****	center.median-quantiles.robust			32	center.median
33	center.median	Rlr	C	K	-0.00259874	-0.000352701	5.65075e-09	****	center.median-Rlr			33	center.median	Rlr	C	K	-0.00345506	-0.000877261	9.7257e-12	****	center.median-Rlr			33	center.median	Rlr	C	K	-0.00318131	-0.000990382	5.64563e-11	****	center.median-Rlr			33	center.median	Rlr	C	K	-0.00748288	-7.12763e-05	5.28722e-56	****	center.median-Rlr			33	center.median
34	center.median	sum	C	L	0.022612	0.00379241	3.31593e-161	****	center.median-sum			34	center.median	sum	C	L	0.023186	0.00603839	6.28296e-137	****	center.median-sum			34	center.median	sum	C	L	0.0223253	0.00649338	1.97643e-126	****	center.median-sum			34	center.median	sum	C	L	0.194578	0.216021	0	****	center.median-sum			34	center.median
35	center.median	TIC	C	M	0.0137947	0.00511098	5.88517e-67	****	center.median-TIC			35	center.median	TIC	C	M	0.0282889	0.00443963	1.8427e-153	****	center.median-TIC			35	center.median	TIC	C	M	0.0365106	0.00512649	4.24194e-206	****	center.median-TIC			35	center.median	TIC	C	M	0.0548065	0.0185065	0	****	center.median-TIC			35	center.median
36	center.median	vsn	C	N	0.00327204	-0.000117506	6.92074e-08	****	center.median-vsn			36	center.median	vsn	C	N	0.00652362	-6.28484e-05	4.46559e-21	****	center.median-vsn			36	center.median	vsn	C	N	0.00731982	-9.00347e-05	1.75407e-26	****	center.median-vsn			36	center.median	vsn	C	N	0.190478	0.207215	0	****	center.median-vsn			36	center.median
37	div.mean	div.median	D	E	-0.00442059	-0.000779379	2.67418e-62	****	div.mean-div.median			37	div.mean	div.median	D	E	-0.00624603	-0.00143211	1.34506e-89	****	div.mean-div.median			37	div.mean	div.median	D	E	-0.00640908	-0.00147288	1.89887e-90	****	div.mean-div.median			37	div.mean	div.median	D	E	-3.41868e-05	0	0.125724	na	div.mean-div.median			37	div.mean
38	div.mean	lossf	D	F	-0.0116181	-0.00386894	1.1611e-111	****	div.mean-lossf			38	div.mean	lossf	D	F	-0.0143986	-0.00552674	4.37263e-116	****	div.mean-lossf			38	div.mean	lossf	D	F	-0.0141079	-0.00554267	2.59366e-113	****	div.mean-lossf			38	div.mean	lossf	D	F	-0.20034	-0.224642	0	****	div.mean-lossf			38	div.mean
39	div.mean	max	D	G	-0.00323423	-7.24221e-06	5.10675e-06	****	div.mean-max			39	div.mean	max	D	G	-0.00601098	-0.000708535	1.7551e-11	****	div.mean-max			39	div.mean	max	D	G	-0.00612544	-0.00132153	3.08844e-11	****	div.mean-max			39	div.mean	max	D	G	3.4642e-05	0	0.374616	na	div.mean-max			39	div.mean
40	div.mean	MBQN	D	H	0.0183393	0.00184131	8.19643e-83	****	div.mean-MBQN			40	div.mean	MBQN	D	H	0.0160448	0.00166292	3.75872e-48	****	div.mean-MBQN			40	div.mean	MBQN	D	H	0.0135461	0.00159707	2.20788e-33	****	div.mean-MBQN			40	div.mean	MBQN	D	H	-0.155513	-0.161875	0	****	div.mean-MBQN			40	div.mean
41	div.mean	quantiles	D	I	0.0110594	0.000364403	7.67836e-98	****	div.mean-quantiles			41	div.mean	quantiles	D	I	0.00667933	0.00108507	7.86292e-49	****	div.mean-quantiles			41	div.mean	quantiles	D	I	0.0033719	0.000930078	1.54708e-18	****	div.mean-quantiles			41	div.mean	quantiles	D	I	-0.188078	-0.200554	0	****	div.mean-quantiles			41	div.mean
42	div.mean	quantiles.robust	D	J	0.0620714	0.0336186	0	****	div.mean-quantiles.robust			42	div.mean	quantiles.robust	D	J	0.0952202	0.0719922	0	****	div.mean-quantiles.robust			42	div.mean	quantiles.robust	D	J	0.106339	0.0836074	0	****	div.mean-quantiles.robust			42	div.mean	quantiles.robust	D	J	-0.0789072	-0.0112115	0	****	div.mean-quantiles.robust			42	div.mean
43	div.mean	Rlr	D	K	-0.00891693	-0.00177657	9.47291e-82	****	div.mean-Rlr			43	div.mean	Rlr	D	K	-0.0123056	-0.00344737	1.64607e-105	****	div.mean-Rlr			43	div.mean	Rlr	D	K	-0.0123786	-0.00341153	8.81381e-111	****	div.mean-Rlr			43	div.mean	Rlr	D	K	-0.199171	-0.225029	0	****	div.mean-Rlr			43	div.mean
44	div.mean	sum	D	L	0.0162939	0.000954616	8.16769e-88	****	div.mean-sum			44	div.mean	sum	D	L	0.0143354	0.00222264	6.97944e-54	****	div.mean-sum			44	div.mean	sum	D	L	0.013128	0.00239809	1.04541e-45	****	div.mean-sum			44	div.mean	sum	D	L	0.0028892	0	1.386e-30	****	div.mean-sum			44	div.mean
45	div.mean	TIC	D	M	0.00747651	0.00137603	3.09521e-22	****	div.mean-TIC			45	div.mean	TIC	D	M	0.0194383	0.000831093	7.14552e-81	****	div.mean-TIC			45	div.mean	TIC	D	M	0.0273133	0.00124624	5.57554e-130	****	div.mean-TIC			45	div.mean	TIC	D	M	-0.136882	-0.0713872	0	****	div.mean-TIC			45	div.mean
46	div.mean	vsn	D	N	-0.00304615	-0.00118525	1.81382e-07	****	div.mean-vsn			46	div.mean	vsn	D	N	-0.00232696	-0.00218277	0.000997279	***	div.mean-vsn			46	div.mean	vsn	D	N	-0.00187746	-0.00245513	0.0080983	**	div.mean-vsn			46	div.mean	vsn	D	N	-0.00121036	0	0.000197223	***	div.mean-vsn			46	div.mean
47	div.median	lossf	E	F	-0.00719748	-0.00159819	4.9375e-49	****	div.median-lossf			47	div.median	lossf	E	F	-0.00815253	-0.00233865	2.71788e-51	****	div.median-lossf			47	div.median	lossf	E	F	-0.0076988	-0.00186171	1.37328e-48	****	div.median-lossf			47	div.median	lossf	E	F	-0.200306	-0.224366	0	****	div.median-lossf			47	div.median
48	div.median	max	E	G	0.00118636	0	0.091893	na	div.median-max			48	div.median	max	E	G	0.000235049	0	0.786269	na	div.median-max			48	div.median	max	E	G	0.000283642	0	0.75119	na	div.median-max			48	div.median	max	E	G	6.88288e-05	0	0.101949	na	div.median-max			48	div.median
49	div.median	MBQN	E	H	0.0227598	0.0048414	3.0359e-123	****	div.median-MBQN			49	div.median	MBQN	E	H	0.0222908	0.00611383	3.48043e-97	****	div.median-MBQN			49	div.median	MBQN	E	H	0.0199552	0.00617965	1.09076e-76	****	div.median-MBQN			49	div.median	MBQN	E	H	-0.155479	-0.161756	0	****	div.median-MBQN			49	div.median
50	div.median	quantiles	E	I	0.01548	0.00114482	4.37603e-143	****	div.median-quantiles			50	div.median	quantiles	E	I	0.0129254	0.00240828	3.21695e-125	****	div.median-quantiles			50	div.median	quantiles	E	I	0.00978098	0.00225087	6.3677e-97	****	div.median-quantiles			50	div.median	quantiles	E	I	-0.188044	-0.200895	0	****	div.median-quantiles			50	div.median
51	div.median	quantiles.robust	E	J	0.066492	0.0371673	0	****	div.median-quantiles.robust			51	div.median	quantiles.robust	E	J	0.101466	0.0759839	0	****	div.median-quantiles.robust			51	div.median	quantiles.robust	E	J	0.112748	0.0870398	0	****	div.median-quantiles.robust			51	div.median	quantiles.robust	E	J	-0.078873	-0.0112717	0	****	div.median-quantiles.robust			51	div.median
52	div.median	Rlr	E	K	-0.00449634	-0.000483722	2.12915e-24	****	div.median-Rlr			52	div.median	Rlr	E	K	-0.00605962	-0.000776245	2.29947e-37	****	div.median-Rlr			52	div.median	Rlr	E	K	-0.0059695	-0.000759992	9.41564e-40	****	div.median-Rlr			52	div.median	Rlr	E	K	-0.199137	-0.224912	0	****	div.median-Rlr			52	div.median
53	div.median	sum	E	L	0.0207144	0.00217141	1.81325e-130	****	div.median-sum			53	div.median	sum	E	L	0.0205815	0.00451468	6.30657e-105	****	div.median-sum			53	div.median	sum	E	L	0.0195371	0.00490408	8.38083e-95	****	div.median-sum			53	div.median	sum	E	L	0.00292339	0	6.76938e-31	****	div.median-sum			53	div.median
54	div.median	TIC	E	M	0.0118971	0.00331816	1.2174e-49	****	div.median-TIC			54	div.median	TIC	E	M	0.0256843	0.00363124	2.85283e-128	****	div.median-TIC			54	div.median	TIC	E	M	0.0337224	0.00392873	1.07141e-179	****	div.median-TIC			54	div.median	TIC	E	M	-0.136848	-0.0712813	0	****	div.median-TIC			54	div.median
55	div.median	vsn	E	N	0.00137444	-0.000330893	0.0154082	*	div.median-vsn			55	div.median	vsn	E	N	0.00391906	-0.000385545	1.09025e-09	****	div.median-vsn			55	div.median	vsn	E	N	0.00453162	-0.000360139	1.12399e-12	****	div.median-vsn			55	div.median	vsn	E	N	-0.00117618	0	0.000294218	***	div.median-vsn			55	div.median
56	lossf	max	F	G	0.00838384	0.000711224	1.39085e-26	****	lossf-max			56	lossf	max	F	G	0.00838758	0.00070187	9.04745e-18	****	lossf-max			56	lossf	max	F	G	0.00798244	0.000735099	9.6015e-16	****	lossf-max			56	lossf	max	F	G	0.200375	0.224153	0	****	lossf-max			56	lossf
57	lossf	MBQN	F	H	0.0299573	0.00841576	3.21997e-198	****	lossf-MBQN			57	lossf	MBQN	F	H	0.0304433	0.0114227	7.76787e-178	****	lossf-MBQN			57	lossf	MBQN	F	H	0.027654	0.0107146	3.86882e-155	****	lossf-MBQN			57	lossf	MBQN	F	H	0.0448274	0.0132747	0	****	lossf-MBQN			57	lossf
58	lossf	quantiles	F	I	0.0226775	0.00757266	5.04422e-274	****	lossf-quantiles			58	lossf	quantiles	F	I	0.0210779	0.00842657	1.0786e-206	****	lossf-quantiles			58	lossf	quantiles	F	I	0.0174798	0.00723133	1.78977e-161	****	lossf-quantiles			58	lossf	quantiles	F	I	0.0122624	0.00285111	6.73724e-108	****	lossf-quantiles			58	lossf
59	lossf	quantiles.robust	F	J	0.0736894	0.0527493	0	****	lossf-quantiles.robust			59	lossf	quantiles.robust	F	J	0.109619	0.090945	0	****	lossf-quantiles.robust			59	lossf	quantiles.robust	F	J	0.120447	0.101783	0	****	lossf-quantiles.robust			59	lossf	quantiles.robust	F	J	0.121433	0.0857324	0	****	lossf-quantiles.robust			59	lossf
60	lossf	Rlr	F	K	0.00270114	0.000460444	4.10391e-27	****	lossf-Rlr			60	lossf	Rlr	F	K	0.00209291	0.000881648	7.95698e-15	****	lossf-Rlr			60	lossf	Rlr	F	K	0.00172929	0.00085533	2.90944e-12	****	lossf-Rlr			60	lossf	Rlr	F	K	0.0011688	0	5.12874e-07	****	lossf-Rlr			60	lossf
61	lossf	sum	F	L	0.0279119	0.00811643	4.08295e-185	****	lossf-sum			61	lossf	sum	F	L	0.028734	0.00991305	5.20792e-151	****	lossf-sum			61	lossf	sum	F	L	0.0272359	0.00893672	9.9581e-140	****	lossf-sum			61	lossf	sum	F	L	0.203229	0.23096	0	****	lossf-sum			61	lossf
62	lossf	TIC	F	M	0.0190946	0.00933633	4.68785e-120	****	lossf-TIC			62	lossf	TIC	F	M	0.0338369	0.00719354	3.77171e-201	****	lossf-TIC			62	lossf	TIC	F	M	0.0414212	0.00525815	6.45078e-255	****	lossf-TIC			62	lossf	TIC	F	M	0.0634582	0.0178637	0	****	lossf-TIC			62	lossf
63	lossf	vsn	F	N	0.00857192	0.000501361	5.31203e-75	****	lossf-vsn			63	lossf	vsn	F	N	0.0120716	0.0011817	4.25747e-126	****	lossf-vsn			63	lossf	vsn	F	N	0.0122304	0.00159361	1.48174e-134	****	lossf-vsn			63	lossf	vsn	F	N	0.19913	0.224967	0	****	lossf-vsn			63	lossf
64	max	MBQN	G	H	0.0215735	0.00475351	2.78027e-97	****	max-MBQN			64	max	MBQN	G	H	0.0220558	0.0107289	6.68733e-72	****	max-MBQN			64	max	MBQN	G	H	0.0196716	0.0123589	3.85691e-54	****	max-MBQN			64	max	MBQN	G	H	-0.155547	-0.161963	0	****	max-MBQN			64	max
65	max	quantiles	G	I	0.0142936	0.000810062	5.3806e-66	****	max-quantiles			65	max	quantiles	G	I	0.0126903	0.00288719	5.88779e-41	****	max-quantiles			65	max	quantiles	G	I	0.00949734	0.00322741	1.85585e-24	****	max-quantiles			65	max	quantiles	G	I	-0.188112	-0.200973	0	****	max-quantiles			65	max
66	max	quantiles.robust	G	J	0.0653056	0.0354878	0	****	max-quantiles.robust			66	max	quantiles.robust	G	J	0.101231	0.0791134	0	****	max-quantiles.robust			66	max	quantiles.robust	G	J	0.112464	0.0936685	0	****	max-quantiles.robust			66	max	quantiles.robust	G	J	-0.0789418	-0.0112717	0	****	max-quantiles.robust			66	max
67	max	Rlr	G	K	-0.0056827	-6.76126e-05	9.60396e-15	****	max-Rlr			67	max	Rlr	G	K	-0.00629467	-7.85739e-05	2.66987e-12	****	max-Rlr			67	max	Rlr	G	K	-0.00625315	-4.18763e-05	9.04948e-12	****	max-Rlr			67	max	Rlr	G	K	-0.199206	-0.225198	0	****	max-Rlr			67	max
68	max	sum	G	L	0.0195281	0.00144779	2.15802e-153	****	max-sum			68	max	sum	G	L	0.0203464	0.00379707	2.86312e-149	****	max-sum			68	max	sum	G	L	0.0192534	0.00459177	4.30004e-144	****	max-sum			68	max	sum	G	L	0.00285456	0	5.55532e-30	****	max-sum			68	max
69	max	TIC	G	M	0.0107107	0.00334204	1.42711e-33	****	max-TIC			69	max	TIC	G	M	0.0254493	0.00524415	6.60807e-110	****	max-TIC			69	max	TIC	G	M	0.0334388	0.00536426	2.32354e-159	****	max-TIC			69	max	TIC	G	M	-0.136917	-0.0715843	0	****	max-TIC			69	max
70	max	vsn	G	N	0.000188081	-4.40037e-05	0.813562	na	max-vsn			70	max	vsn	G	N	0.00368401	-0.000130062	0.00019657	***	max-vsn			70	max	vsn	G	N	0.00424798	-0.000135052	3.51962e-05	****	max-vsn			70	max	vsn	G	N	-0.001245	0	0.000125537	***	max-vsn			70	max
71	MBQN	quantiles	H	I	-0.00727985	-0.00068793	6.27763e-15	****	MBQN-quantiles			71	MBQN	quantiles	H	I	-0.00936546	-0.00136572	1.25172e-17	****	MBQN-quantiles			71	MBQN	quantiles	H	I	-0.0101742	-0.00137854	7.18089e-20	****	MBQN-quantiles			71	MBQN	quantiles	H	I	-0.032565	-0.0102807	3.97321e-204	****	MBQN-quantiles			71	MBQN
72	MBQN	quantiles.robust	H	J	0.0437321	0.022935	3.3757e-285	****	MBQN-quantiles.robust			72	MBQN	quantiles.robust	H	J	0.0791754	0.0678223	0	****	MBQN-quantiles.robust			72	MBQN	quantiles.robust	H	J	0.0927926	0.0813754	0	****	MBQN-quantiles.robust			72	MBQN	quantiles.robust	H	J	0.0766056	0.046379	0	****	MBQN-quantiles.robust			72	MBQN
73	MBQN	Rlr	H	K	-0.0272562	-0.00715483	8.516e-171	****	MBQN-Rlr			73	MBQN	Rlr	H	K	-0.0283504	-0.0102905	8.27651e-160	****	MBQN-Rlr			73	MBQN	Rlr	H	K	-0.0259247	-0.00983039	9.86716e-140	****	MBQN-Rlr			73	MBQN	Rlr	H	K	-0.0436586	-0.0141213	0	****	MBQN-Rlr			73	MBQN
74	MBQN	sum	H	L	-0.0020454	0	0.0275281	*	MBQN-sum			74	MBQN	sum	H	L	-0.00170934	-0.000175452	0.169175	na	MBQN-sum			74	MBQN	sum	H	L	-0.000418123	-0.0005324	0.746439	na	MBQN-sum			74	MBQN	sum	H	L	0.158402	0.166269	0	****	MBQN-sum			74	MBQN
75	MBQN	TIC	H	M	-0.0108627	4.49984e-05	7.26591e-23	****	MBQN-TIC			75	MBQN	TIC	H	M	0.00339352	0.00016286	0.0124393	*	MBQN-TIC			75	MBQN	TIC	H	M	0.0137672	0.000123376	8.298e-21	****	MBQN-TIC			75	MBQN	TIC	H	M	0.0186308	0.00425926	2.83727e-40	****	MBQN-TIC			75	MBQN
76	MBQN	vsn	H	N	-0.0213854	-0.00594596	3.86766e-99	****	MBQN-vsn			76	MBQN	vsn	H	N	-0.0183718	-0.00862852	8.56426e-61	****	MBQN-vsn			76	MBQN	vsn	H	N	-0.0154236	-0.00801706	9.1686e-44	****	MBQN-vsn			76	MBQN	vsn	H	N	0.154302	0.159064	0	****	MBQN-vsn			76	MBQN
77	quantiles	quantiles.robust	I	J	0.051012	0.0312577	0	****	quantiles-quantiles.robust			77	quantiles	quantiles.robust	I	J	0.0885409	0.0681447	0	****	quantiles-quantiles.robust			77	quantiles	quantiles.robust	I	J	0.102967	0.0833462	0	****	quantiles-quantiles.robust			77	quantiles	quantiles.robust	I	J	0.109171	0.0732276	0	****	quantiles-quantiles.robust			77	quantiles
78	quantiles	Rlr	I	K	-0.0199763	-0.00702988	2.77538e-251	****	quantiles-Rlr			78	quantiles	Rlr	I	K	-0.018985	-0.0073445	3.23402e-200	****	quantiles-Rlr			78	quantiles	Rlr	I	K	-0.0157505	-0.00568528	4.56102e-160	****	quantiles-Rlr			78	quantiles	Rlr	I	K	-0.0110936	-0.00202193	6.63271e-98	****	quantiles-Rlr			78	quantiles
79	quantiles	sum	I	L	0.00523445	0.000153658	7.43324e-11	****	quantiles-sum			79	quantiles	sum	I	L	0.00765612	0.00109165	1.27833e-16	****	quantiles-sum			79	quantiles	sum	I	L	0.00975609	0.00134992	1.04794e-26	****	quantiles-sum			79	quantiles	sum	I	L	0.190967	0.206108	0	****	quantiles-sum			79	quantiles
80	quantiles	TIC	I	M	-0.0035829	0.000319076	4.13936e-05	****	quantiles-TIC			80	quantiles	TIC	I	M	0.012759	0	3.11373e-32	****	quantiles-TIC			80	quantiles	TIC	I	M	0.0239414	0	1.50246e-94	****	quantiles-TIC			80	quantiles	TIC	I	M	0.0511958	0.0162779	0	****	quantiles-TIC			80	quantiles
81	quantiles	vsn	I	N	-0.0141056	-0.00272351	5.82505e-101	****	quantiles-vsn			81	quantiles	vsn	I	N	-0.00900629	-0.00500307	9.12082e-33	****	quantiles-vsn			81	quantiles	vsn	I	N	-0.00524936	-0.00462858	1.32655e-12	****	quantiles-vsn			81	quantiles	vsn	I	N	0.186867	0.198733	0	****	quantiles-vsn			81	quantiles
82	quantiles.robust	Rlr	J	K	-0.0709883	-0.04776	0	****	quantiles.robust-Rlr			82	quantiles.robust	Rlr	J	K	-0.107526	-0.0874818	0	****	quantiles.robust-Rlr			82	quantiles.robust	Rlr	J	K	-0.118717	-0.0975559	0	****	quantiles.robust-Rlr			82	quantiles.robust	Rlr	J	K	-0.120264	-0.0848251	0	****	quantiles.robust-Rlr			82	quantiles.robust
83	quantiles.robust	sum	J	L	-0.0457775	-0.0223022	0	****	quantiles.robust-sum			83	quantiles.robust	sum	J	L	-0.0808848	-0.0628433	0	****	quantiles.robust-sum			83	quantiles.robust	sum	J	L	-0.0932107	-0.0777505	0	****	quantiles.robust-sum			83	quantiles.robust	sum	J	L	0.0817964	0.0136947	0	****	quantiles.robust-sum			83	quantiles.robust
84	quantiles.robust	TIC	J	M	-0.0545949	-0.0109211	0	****	quantiles.robust-TIC			84	quantiles.robust	TIC	J	M	-0.0757819	-0.0386157	0	****	quantiles.robust-TIC			84	quantiles.robust	TIC	J	M	-0.0790254	-0.0444679	0	****	quantiles.robust-TIC			84	quantiles.robust	TIC	J	M	-0.0579748	-0.0151091	1.67996e-258	****	quantiles.robust-TIC			84	quantiles.robust
85	quantiles.robust	vsn	J	N	-0.0651175	-0.0407966	0	****	quantiles.robust-vsn			85	quantiles.robust	vsn	J	N	-0.0975472	-0.0768617	0	****	quantiles.robust-vsn			85	quantiles.robust	vsn	J	N	-0.108216	-0.08763	0	****	quantiles.robust-vsn			85	quantiles.robust	vsn	J	N	0.0776968	0.0108196	0	****	quantiles.robust-vsn			85	quantiles.robust
86	Rlr	sum	K	L	0.0252108	0.00618434	1.38336e-166	****	Rlr-sum			86	Rlr	sum	K	L	0.0266411	0.00809712	6.61768e-148	****	Rlr-sum			86	Rlr	sum	K	L	0.0255066	0.00739469	3.62195e-140	****	Rlr-sum			86	Rlr	sum	K	L	0.202061	0.230549	0	****	Rlr-sum			86	Rlr
87	Rlr	TIC	K	M	0.0163934	0.00728736	5.78539e-92	****	Rlr-TIC			87	Rlr	TIC	K	M	0.031744	0.00421939	3.75924e-183	****	Rlr-TIC			87	Rlr	TIC	K	M	0.0396919	0.00340966	2.28363e-240	****	Rlr-TIC			87	Rlr	TIC	K	M	0.0622894	0.0168534	0	****	Rlr-TIC			87	Rlr
88	Rlr	vsn	K	N	0.00587078	0	1.26585e-43	****	Rlr-vsn			88	Rlr	vsn	K	N	0.00997868	0.00031811	1.43986e-102	****	Rlr-vsn			88	Rlr	vsn	K	N	0.0105011	0.000422113	9.46203e-114	****	Rlr-vsn			88	Rlr	vsn	K	N	0.197961	0.224912	0	****	Rlr-vsn			88	Rlr
89	sum	TIC	L	M	-0.00881735	1.29098e-05	5.77742e-19	****	sum-TIC			89	sum	TIC	L	M	0.00510286	0	1.28287e-05	****	sum-TIC			89	sum	TIC	L	M	0.0141854	0	6.83253e-31	****	sum-TIC			89	sum	TIC	L	M	-0.139771	-0.074572	0	****	sum-TIC			89	sum
90	sum	vsn	L	N	-0.01934	-0.00286369	3.94062e-97	****	sum-vsn			90	sum	vsn	L	N	-0.0166624	-0.00565059	1.20995e-56	****	sum-vsn			90	sum	vsn	L	N	-0.0150054	-0.00668884	1.99008e-45	****	sum-vsn			90	sum	vsn	L	N	-0.00409956	0	8.13127e-23	****	sum-vsn			90	sum
91	TIC	vsn	M	N	-0.0105227	-0.003366	1.39802e-32	****	TIC-vsn			91	TIC	vsn	M	N	-0.0217653	-0.00435999	4.45157e-78	****	TIC-vsn			91	TIC	vsn	M	N	-0.0291908	-0.00477966	1.26969e-119	****	TIC-vsn			91	TIC	vsn	M	N	0.135672	0.0691914	0	****	TIC-vsn			91	TIC
supp6. Tab28 pairwise-comparison of imputation algorithms based on pAUC(0.01) under setting MQ_DDA (blank means no imputation)												supp6. Tab33 pairwise-comparison of imputation algorithms based on pAUC(0.05) under setting MQ_DDA (blank means no imputation)												supp6. Tab38 pairwise-comparison of imputation algorithms based on pAUC(0.1) under setting MQ_DDA (blank means no imputation)												supp6. Tab43 pairwise-comparison of imputation algorithms based on nMCC under setting MQ_DDA (blank means no imputation)												supp6. Tab48 pairwise-comparison of imputation algorithms based on G-mean under setting MQ_DDA (blank means no imputation)
index	mat1	mat2	abbr1	abbr2	mean	median	t_pval	significance	contrast			index	mat1	mat2	abbr1	abbr2	mean	median	t_pval	significance	contrast			index	mat1	mat2	abbr1	abbr2	mean	median	t_pval	significance	contrast			index	mat1	mat2	abbr1	abbr2	mean	median	t_pval	significance	contrast			index	mat1
1	blank	bpca	A	B	0.00405502	0	6.35298e-06	****	blank-bpca			1	blank	bpca	A	B	-0.0232831	-0.00468313	8.57288e-92	****	blank-bpca			1	blank	bpca	A	B	-0.0358786	-0.0110576	4.15254e-164	****	blank-bpca			1	blank	bpca	A	B	-0.00902311	0	5.82588e-25	****	blank-bpca			1	blank
2	blank	GMS	A	C	0.00207215	-0.000133531	0.0121325	*	blank-GMS			2	blank	GMS	A	C	-0.0144726	-0.00209609	3.20482e-51	****	blank-GMS			2	blank	GMS	A	C	-0.0234504	-0.0039248	2.67124e-103	****	blank-GMS			2	blank	GMS	A	C	-0.00759418	0	1.57614e-20	****	blank-GMS			2	blank
3	blank	Impseq	A	D	-0.00121555	0	0.240367	na	blank-Impseq			3	blank	Impseq	A	D	-0.0289915	-0.00452609	1.72192e-110	****	blank-Impseq			3	blank	Impseq	A	D	-0.0419043	-0.0120659	7.38987e-183	****	blank-Impseq			3	blank	Impseq	A	D	-0.0128931	0	5.4255e-38	****	blank-Impseq			3	blank
4	blank	Impseqrob	A	E	0.00404044	0	1.47594e-10	****	blank-Impseqrob			4	blank	Impseqrob	A	E	-0.0142849	-0.00367635	2.58515e-79	****	blank-Impseqrob			4	blank	Impseqrob	A	E	-0.0250794	-0.00909249	4.04203e-165	****	blank-Impseqrob			4	blank	Impseqrob	A	E	-0.0060781	0	2.73048e-19	****	blank-Impseqrob			4	blank
5	blank	knn	A	F	0.00493654	0	1.00581e-08	****	blank-knn			5	blank	knn	A	F	-0.0093792	-0.00103788	2.28357e-15	****	blank-knn			5	blank	knn	A	F	-0.0208048	-0.00357828	1.91012e-69	****	blank-knn			5	blank	knn	A	F	-0.00630704	0	1.39784e-13	****	blank-knn			5	blank
6	blank	mice	A	G	0.00871621	0.00105525	1.07154e-24	****	blank-mice			6	blank	mice	A	G	-0.0155319	-0.0012739	8.33155e-53	****	blank-mice			6	blank	mice	A	G	-0.0281397	-0.00490001	1.15583e-128	****	blank-mice			6	blank	mice	A	G	-0.00804447	0	3.65252e-21	****	blank-mice			6	blank
7	blank	min	A	H	0.0347867	0.0154102	5.62967e-105	****	blank-min			7	blank	min	A	H	0.0102108	0.00645833	3.44379e-10	****	blank-min			7	blank	min	A	H	-0.00391123	0.00246784	0.015271	*	blank-min			7	blank	min	A	H	0.00100473	0	0.345055	na	blank-min			7	blank
8	blank	MinDet	A	I	0.00643947	0.000933537	3.50942e-08	****	blank-MinDet			8	blank	MinDet	A	I	-0.0144249	-7.98355e-06	2.92351e-27	****	blank-MinDet			8	blank	MinDet	A	I	-0.0253079	-0.00228772	1.24844e-73	****	blank-MinDet			8	blank	MinDet	A	I	-0.00752565	0	5.99605e-17	****	blank-MinDet			8	blank
9	blank	MinProb	A	J	0.00257438	0.000286564	0.0170752	*	blank-MinProb			9	blank	MinProb	A	J	-0.0167269	0	1.19818e-39	****	blank-MinProb			9	blank	MinProb	A	J	-0.0263261	-0.00135777	4.98866e-85	****	blank-MinProb			9	blank	MinProb	A	J	-0.00867086	0	2.15813e-21	****	blank-MinProb			9	blank
10	blank	missForest	A	K	-0.00764594	-0.00101314	3.06279e-26	****	blank-missForest			10	blank	missForest	A	K	-0.0256383	-0.00886191	4.29717e-174	****	blank-missForest			10	blank	missForest	A	K	-0.0349373	-0.0135057	1.9317e-239	****	blank-missForest			10	blank	missForest	A	K	-0.0107585	0	2.33681e-51	****	blank-missForest			10	blank
11	blank	MLE	A	L	0.061674	0.0249281	0	****	blank-MLE			11	blank	MLE	A	L	0.0556398	0.0323506	0	****	blank-MLE			11	blank	MLE	A	L	0.0480053	0.0255442	4.97168e-308	****	blank-MLE			11	blank	MLE	A	L	0.0113388	0.00832113	5.49244e-29	****	blank-MLE			11	blank
12	blank	nbavg	A	M	0.00871714	0.0040169	5.13451e-20	****	blank-nbavg			12	blank	nbavg	A	M	-0.0135773	0.000505287	7.77997e-34	****	blank-nbavg			12	blank	nbavg	A	M	-0.0225671	-0.000302487	8.75917e-80	****	blank-nbavg			12	blank	nbavg	A	M	-0.0112651	0	1.02664e-35	****	blank-nbavg			12	blank
13	blank	QRILC	A	N	0.00656082	0.00072948	2.90373e-12	****	blank-QRILC			13	blank	QRILC	A	N	-0.00914067	0	4.1215e-15	****	blank-QRILC			13	blank	QRILC	A	N	-0.0187563	0	1.31205e-48	****	blank-QRILC			13	blank	QRILC	A	N	-0.00581866	0	4.72863e-10	****	blank-QRILC			13	blank
14	blank	SeqKNN	A	O	-0.0117924	-0.00171926	7.62215e-50	****	blank-SeqKNN			14	blank	SeqKNN	A	O	-0.0301537	-0.00958839	8.05632e-177	****	blank-SeqKNN			14	blank	SeqKNN	A	O	-0.0392679	-0.0129657	2.36457e-223	****	blank-SeqKNN			14	blank	SeqKNN	A	O	-0.0135989	0	5.34458e-51	****	blank-SeqKNN			14	blank
15	blank	zero	A	P	0.0372134	0.00597602	1.26469e-150	****	blank-zero			15	blank	zero	A	P	0.0252459	0.0037927	3.28726e-71	****	blank-zero			15	blank	zero	A	P	0.0169072	0.00207901	9.45163e-34	****	blank-zero			15	blank	zero	A	P	-0.00465097	0	0.000108455	***	blank-zero			15	blank
16	bpca	GMS	B	C	-0.00198287	-3.31914e-05	0.00462926	**	bpca-GMS			16	bpca	GMS	B	C	0.00881052	0.00351436	1.26221e-40	****	bpca-GMS			16	bpca	GMS	B	C	0.0124282	0.00819786	3.03086e-78	****	bpca-GMS			16	bpca	GMS	B	C	0.00142894	0	0.0167526	*	bpca-GMS			16	bpca
17	bpca	Impseq	B	D	-0.00527057	0	9.11424e-23	****	bpca-Impseq			17	bpca	Impseq	B	D	-0.00570847	0	1.98378e-18	****	bpca-Impseq			17	bpca	Impseq	B	D	-0.00602568	-2.12808e-05	5.64653e-19	****	bpca-Impseq			17	bpca	Impseq	B	D	-0.00386994	0	7.2281e-15	****	bpca-Impseq			17	bpca
18	bpca	Impseqrob	B	E	-1.45766e-05	0	0.978576	na	bpca-Impseqrob			18	bpca	Impseqrob	B	E	0.00899813	0.00012291	1.66229e-40	****	bpca-Impseqrob			18	bpca	Impseqrob	B	E	0.0107993	0.00130852	1.63378e-50	****	bpca-Impseqrob			18	bpca	Impseqrob	B	E	0.00294501	0	9.02369e-09	****	bpca-Impseqrob			18	bpca
19	bpca	knn	B	F	0.000881518	0	0.236109	na	bpca-knn			19	bpca	knn	B	F	0.0139039	0.00246785	5.50179e-54	****	bpca-knn			19	bpca	knn	B	F	0.0150738	0.00550185	1.00054e-71	****	bpca-knn			19	bpca	knn	B	F	0.00271607	0	7.72841e-06	****	bpca-knn			19	bpca
20	bpca	mice	B	G	0.00466119	0.000168653	9.79052e-12	****	bpca-mice			20	bpca	mice	B	G	0.00775118	0.00283151	1.35129e-20	****	bpca-mice			20	bpca	mice	B	G	0.00773892	0.0034979	2.58006e-19	****	bpca-mice			20	bpca	mice	B	G	0.000978639	0	0.135329	na	bpca-mice			20	bpca
21	bpca	min	B	H	0.0307317	0.00874939	1.56947e-106	****	bpca-min			21	bpca	min	B	H	0.0334939	0.0258195	1.27353e-142	****	bpca-min			21	bpca	min	B	H	0.0319674	0.0253225	5.40692e-138	****	bpca-min			21	bpca	min	B	H	0.0100278	0	3.04849e-28	****	bpca-min			21	bpca
22	bpca	MinDet	B	I	0.00238445	0	0.00617303	**	bpca-MinDet			22	bpca	MinDet	B	I	0.00885816	0.00388661	9.17051e-23	****	bpca-MinDet			22	bpca	MinDet	B	I	0.0105707	0.00421078	1.6159e-30	****	bpca-MinDet			22	bpca	MinDet	B	I	0.00149746	0	0.0301825	*	bpca-MinDet			22	bpca
23	bpca	MinProb	B	J	-0.00148064	0	0.0569657	na	bpca-MinProb			23	bpca	MinProb	B	J	0.00655621	0.00382947	1.53154e-14	****	bpca-MinProb			23	bpca	MinProb	B	J	0.00955247	0.00411324	3.09929e-27	****	bpca-MinProb			23	bpca	MinProb	B	J	0.000352255	0	0.641669	na	bpca-MinProb			23	bpca
24	bpca	missForest	B	K	-0.011701	-0.00425722	5.16323e-106	****	bpca-missForest			24	bpca	missForest	B	K	-0.00235527	-0.00177486	4.39527e-06	****	bpca-missForest			24	bpca	missForest	B	K	0.000941271	-0.000859813	0.0688371	na	bpca-missForest			24	bpca	missForest	B	K	-0.00173534	0	0.000199225	***	bpca-missForest			24	bpca
25	bpca	MLE	B	L	0.057619	0.0242203	0	****	bpca-MLE			25	bpca	MLE	B	L	0.0789229	0.0591179	0	****	bpca-MLE			25	bpca	MLE	B	L	0.0838839	0.0616893	0	****	bpca-MLE			25	bpca	MLE	B	L	0.0203619	0.0108196	1.98156e-76	****	bpca-MLE			25	bpca
26	bpca	nbavg	B	M	0.00466212	0	4.39638e-07	****	bpca-nbavg			26	bpca	nbavg	B	M	0.00970578	0.00408349	3.44848e-24	****	bpca-nbavg			26	bpca	nbavg	B	M	0.0133115	0.0102734	8.205e-42	****	bpca-nbavg			26	bpca	nbavg	B	M	-0.00224198	0	0.00425448	**	bpca-nbavg			26	bpca
27	bpca	QRILC	B	N	0.0025058	0.000383159	0.00102944	**	bpca-QRILC			27	bpca	QRILC	B	N	0.0141424	0.00793063	1.6737e-55	****	bpca-QRILC			27	bpca	QRILC	B	N	0.0171223	0.00954454	1.25455e-71	****	bpca-QRILC			27	bpca	QRILC	B	N	0.00320445	0	7.47233e-05	****	bpca-QRILC			27	bpca
28	bpca	SeqKNN	B	O	-0.0158475	-0.00502372	9.23629e-126	****	bpca-SeqKNN			28	bpca	SeqKNN	B	O	-0.00687067	-0.000484643	8.33677e-27	****	bpca-SeqKNN			28	bpca	SeqKNN	B	O	-0.00338925	0	7.97874e-08	****	bpca-SeqKNN			28	bpca	SeqKNN	B	O	-0.00457584	0	7.01774e-17	****	bpca-SeqKNN			28	bpca
29	bpca	zero	B	P	0.0331584	0.00433564	1.20526e-135	****	bpca-zero			29	bpca	zero	B	P	0.048529	0.0269153	2.59305e-271	****	bpca-zero			29	bpca	zero	B	P	0.0527858	0.0305485	1.13222e-299	****	bpca-zero			29	bpca	zero	B	P	0.00437215	0	0.000593901	***	bpca-zero			29	bpca
30	GMS	Impseq	C	D	-0.0032877	0	3.03522e-05	****	GMS-Impseq			30	GMS	Impseq	C	D	-0.014519	-0.00383394	1.42276e-82	****	GMS-Impseq			30	GMS	Impseq	C	D	-0.0184539	-0.0096998	1.30815e-129	****	GMS-Impseq			30	GMS	Impseq	C	D	-0.00529888	0	2.58084e-16	****	GMS-Impseq			30	GMS
31	GMS	Impseqrob	C	E	0.00196829	0.00031238	0.00363463	**	GMS-Impseqrob			31	GMS	Impseqrob	C	E	0.000187614	-0.000568278	0.767883	na	GMS-Impseqrob			31	GMS	Impseqrob	C	E	-0.00162898	-0.00274015	0.0115599	*	GMS-Impseqrob			31	GMS	Impseqrob	C	E	0.00151608	0	0.0079913	**	GMS-Impseqrob			31	GMS
32	GMS	knn	C	F	0.00286439	0	0.000241137	***	GMS-knn			32	GMS	knn	C	F	0.00509336	0	4.24881e-08	****	GMS-knn			32	GMS	knn	C	F	0.00264553	0	0.000651496	***	GMS-knn			32	GMS	knn	C	F	0.00128714	0	0.0404315	*	GMS-knn			32	GMS
33	GMS	mice	C	G	0.00664406	0.00433797	1.18427e-15	****	GMS-mice			33	GMS	mice	C	G	-0.00105934	0	0.202163	na	GMS-mice			33	GMS	mice	C	G	-0.00468933	-0.00224288	4.77578e-08	****	GMS-mice			33	GMS	mice	C	G	-0.000450298	0	0.489905	na	GMS-mice			33	GMS
34	GMS	min	C	H	0.0327146	0.0170747	2.3188e-142	****	GMS-min			34	GMS	min	C	H	0.0246834	0.0154031	3.44268e-88	****	GMS-min			34	GMS	min	C	H	0.0195391	0.0113309	2.51642e-66	****	GMS-min			34	GMS	min	C	H	0.00859891	0	6.77299e-25	****	GMS-min			34	GMS
35	GMS	MinDet	C	I	0.00436732	0.000604432	4.89514e-07	****	GMS-MinDet			35	GMS	MinDet	C	I	4.76428e-05	4.13094e-06	0.95737	na	GMS-MinDet			35	GMS	MinDet	C	I	-0.00185751	0	0.0241273	*	GMS-MinDet			35	GMS	MinDet	C	I	6.8527e-05	0	0.921254	na	GMS-MinDet			35	GMS
36	GMS	MinProb	C	J	0.000502229	0.000269863	0.554854	na	GMS-MinProb			36	GMS	MinProb	C	J	-0.00225431	8.15553e-06	0.00762775	**	GMS-MinProb			36	GMS	MinProb	C	J	-0.00287577	0	0.000247886	***	GMS-MinProb			36	GMS	MinProb	C	J	-0.00107668	0	0.118542	na	GMS-MinProb			36	GMS
37	GMS	missForest	C	K	-0.00971809	-0.00161432	5.90892e-45	****	GMS-missForest			37	GMS	missForest	C	K	-0.0111658	-0.00822185	2.56343e-81	****	GMS-missForest			37	GMS	missForest	C	K	-0.011487	-0.0099534	2.41068e-97	****	GMS-missForest			37	GMS	missForest	C	K	-0.00316428	0	4.6938e-10	****	GMS-missForest			37	GMS
38	GMS	MLE	C	L	0.0596019	0.0280372	0	****	GMS-MLE			38	GMS	MLE	C	L	0.0701123	0.0541194	0	****	GMS-MLE			38	GMS	MLE	C	L	0.0714557	0.0554148	0	****	GMS-MLE			38	GMS	MLE	C	L	0.018933	0.0108196	4.81278e-69	****	GMS-MLE			38	GMS
39	GMS	nbavg	C	M	0.00664499	0.00223302	1.65541e-12	****	GMS-nbavg			39	GMS	nbavg	C	M	0.000895262	0.00337529	0.278734	na	GMS-nbavg			39	GMS	nbavg	C	M	0.000883234	0.00366337	0.258049	na	GMS-nbavg			39	GMS	nbavg	C	M	-0.00367091	0	4.72561e-08	****	GMS-nbavg			39	GMS
40	GMS	QRILC	C	N	0.00448867	0.00261603	8.57476e-08	****	GMS-QRILC			40	GMS	QRILC	C	N	0.00533188	0.0025911	1.38977e-10	****	GMS-QRILC			40	GMS	QRILC	C	N	0.00469405	0.00220871	2.88009e-09	****	GMS-QRILC			40	GMS	QRILC	C	N	0.00177551	0	0.0120892	*	GMS-QRILC			40	GMS
41	GMS	SeqKNN	C	O	-0.0138646	-0.00321917	1.51563e-75	****	GMS-SeqKNN			41	GMS	SeqKNN	C	O	-0.0156812	-0.00895571	3.99306e-107	****	GMS-SeqKNN			41	GMS	SeqKNN	C	O	-0.0158175	-0.0104545	6.46101e-108	****	GMS-SeqKNN			41	GMS	SeqKNN	C	O	-0.00600477	0	2.95236e-23	****	GMS-SeqKNN			41	GMS
42	GMS	zero	C	P	0.0351413	0.010907	8.10984e-182	****	GMS-zero			42	GMS	zero	C	P	0.0397185	0.0167875	4.96013e-217	****	GMS-zero			42	GMS	zero	C	P	0.0403576	0.0188756	8.68414e-226	****	GMS-zero			42	GMS	zero	C	P	0.00294321	0	0.0152453	*	GMS-zero			42	GMS
43	Impseq	Impseqrob	D	E	0.00525599	0	1.15312e-14	****	Impseq-Impseqrob			43	Impseq	Impseqrob	D	E	0.0147066	8.66911e-05	3.24773e-71	****	Impseq-Impseqrob			43	Impseq	Impseqrob	D	E	0.0168249	0.00109569	1.56258e-85	****	Impseq-Impseqrob			43	Impseq	Impseqrob	D	E	0.00681496	0	3.36492e-29	****	Impseq-Impseqrob			43	Impseq
44	Impseq	knn	D	F	0.00615209	0	6.11263e-12	****	Impseq-knn			44	Impseq	knn	D	F	0.0196123	0.00300727	8.21299e-90	****	Impseq-knn			44	Impseq	knn	D	F	0.0210995	0.00757423	1.70097e-121	****	Impseq-knn			44	Impseq	knn	D	F	0.00658602	0	1.73654e-24	****	Impseq-knn			44	Impseq
45	Impseq	mice	D	G	0.00993176	0.000355049	1.19979e-36	****	Impseq-mice			45	Impseq	mice	D	G	0.0134596	0.00427803	5.74379e-53	****	Impseq-mice			45	Impseq	mice	D	G	0.0137646	0.00516916	3.93489e-52	****	Impseq-mice			45	Impseq	mice	D	G	0.00484858	0	1.14046e-14	****	Impseq-mice			45	Impseq
46	Impseq	min	D	H	0.0360023	0.00987181	7.69902e-133	****	Impseq-min			46	Impseq	min	D	H	0.0392024	0.0298712	1.25159e-198	****	Impseq-min			46	Impseq	min	D	H	0.0379931	0.030859	1.67999e-207	****	Impseq-min			46	Impseq	min	D	H	0.0138978	0	3.56027e-55	****	Impseq-min			46	Impseq
47	Impseq	MinDet	D	I	0.00765502	0	5.80265e-16	****	Impseq-MinDet			47	Impseq	MinDet	D	I	0.0145666	0.0049653	6.49652e-59	****	Impseq-MinDet			47	Impseq	MinDet	D	I	0.0165964	0.00642063	2.85337e-77	****	Impseq-MinDet			47	Impseq	MinDet	D	I	0.00536741	0	5.14973e-15	****	Impseq-MinDet			47	Impseq
48	Impseq	MinProb	D	J	0.00378993	0	1.05918e-05	****	Impseq-MinProb			48	Impseq	MinProb	D	J	0.0122647	0.00463315	5.6571e-46	****	Impseq-MinProb			48	Impseq	MinProb	D	J	0.0155782	0.00537774	3.08524e-72	****	Impseq-MinProb			48	Impseq	MinProb	D	J	0.0042222	0	2.39638e-08	****	Impseq-MinProb			48	Impseq
49	Impseq	missForest	D	K	-0.00643039	-0.00272025	7.98122e-22	****	Impseq-missForest			49	Impseq	missForest	D	K	0.0033532	-0.00140362	6.52641e-06	****	Impseq-missForest			49	Impseq	missForest	D	K	0.00696695	-0.000495191	3.12009e-19	****	Impseq-missForest			49	Impseq	missForest	D	K	0.0021346	0	0.000662071	***	Impseq-missForest			49	Impseq
50	Impseq	MLE	D	L	0.0628896	0.0244115	0	****	Impseq-MLE			50	Impseq	MLE	D	L	0.0846313	0.0598384	0	****	Impseq-MLE			50	Impseq	MLE	D	L	0.0899096	0.0659092	0	****	Impseq-MLE			50	Impseq	MLE	D	L	0.0242319	0.011488	5.25185e-93	****	Impseq-MLE			50	Impseq
51	Impseq	nbavg	D	M	0.00993269	0.00016734	9.20222e-30	****	Impseq-nbavg			51	Impseq	nbavg	D	M	0.0154142	0.00759776	2.49264e-73	****	Impseq-nbavg			51	Impseq	nbavg	D	M	0.0193372	0.0140351	5.21448e-108	****	Impseq-nbavg			51	Impseq	nbavg	D	M	0.00162796	0	0.0182269	*	Impseq-nbavg			51	Impseq
52	Impseq	QRILC	D	N	0.00777637	0.00060453	2.32102e-19	****	Impseq-QRILC			52	Impseq	QRILC	D	N	0.0198509	0.0110257	7.82986e-101	****	Impseq-QRILC			52	Impseq	QRILC	D	N	0.023148	0.0123176	4.58562e-129	****	Impseq-QRILC			52	Impseq	QRILC	D	N	0.00707439	0	1.87484e-17	****	Impseq-QRILC			52	Impseq
53	Impseq	SeqKNN	D	O	-0.0105769	-0.00452311	3.79839e-50	****	Impseq-SeqKNN			53	Impseq	SeqKNN	D	O	-0.00116221	-9.04369e-05	0.117258	na	Impseq-SeqKNN			53	Impseq	SeqKNN	D	O	0.00263642	0	0.000331181	***	Impseq-SeqKNN			53	Impseq	SeqKNN	D	O	-0.000705893	0	0.181317	na	Impseq-SeqKNN			53	Impseq
54	Impseq	zero	D	P	0.038429	0.00531614	1.6865e-158	****	Impseq-zero			54	Impseq	zero	D	P	0.0542375	0.0307801	1.5007629092518e-310	****	Impseq-zero			54	Impseq	zero	D	P	0.0588115	0.0345662	0	****	Impseq-zero			54	Impseq	zero	D	P	0.00824209	0	3.22295e-10	****	Impseq-zero			54	Impseq
55	Impseqrob	knn	E	F	0.000896095	0	0.234685	na	Impseqrob-knn			55	Impseqrob	knn	E	F	0.00490575	0	6.6935e-08	****	Impseqrob-knn			55	Impseqrob	knn	E	F	0.00427451	0.000439873	8.29934e-08	****	Impseqrob-knn			55	Impseqrob	knn	E	F	-0.000228938	0	0.693146	na	Impseqrob-knn			55	Impseqrob
56	Impseqrob	mice	E	G	0.00467577	0.000469924	2.04023e-12	****	Impseqrob-mice			56	Impseqrob	mice	E	G	-0.00124695	8.89146e-05	0.115718	na	Impseqrob-mice			56	Impseqrob	mice	E	G	-0.00306034	0	0.000298676	***	Impseqrob-mice			56	Impseqrob	mice	E	G	-0.00196637	0	0.00113977	**	Impseqrob-mice			56	Impseqrob
57	Impseqrob	min	E	H	0.0307463	0.010684	2.93821e-94	****	Impseqrob-min			57	Impseqrob	min	E	H	0.0244958	0.0187579	2.257e-68	****	Impseqrob-min			57	Impseqrob	min	E	H	0.0211681	0.0167397	2.85434e-58	****	Impseqrob-min			57	Impseqrob	min	E	H	0.00708283	0	5.47877e-15	****	Impseqrob-min			57	Impseqrob
58	Impseqrob	MinDet	E	I	0.00239903	0.000106331	0.0162144	*	Impseqrob-MinDet			58	Impseqrob	MinDet	E	I	-0.000139971	0.00085373	0.888879	na	Impseqrob-MinDet			58	Impseqrob	MinDet	E	I	-0.000228528	0.000877488	0.813104	na	Impseqrob-MinDet			58	Impseqrob	MinDet	E	I	-0.00144755	0	0.0400439	*	Impseqrob-MinDet			58	Impseqrob
59	Impseqrob	MinProb	E	J	-0.00146606	4.09228e-05	0.107217	na	Impseqrob-MinProb			59	Impseqrob	MinProb	E	J	-0.00244193	0.000932963	0.0104008	*	Impseqrob-MinProb			59	Impseqrob	MinProb	E	J	-0.00124679	0.00109064	0.181102	na	Impseqrob-MinProb			59	Impseqrob	MinProb	E	J	-0.00259276	0	0.000800069	***	Impseqrob-MinProb			59	Impseqrob
60	Impseqrob	missForest	E	K	-0.0116864	-0.00495604	8.83883e-123	****	Impseqrob-missForest			60	Impseqrob	missForest	E	K	-0.0113534	-0.004736	1.5486e-103	****	Impseqrob-missForest			60	Impseqrob	missForest	E	K	-0.00985799	-0.00397453	1.86521e-71	****	Impseqrob-missForest			60	Impseqrob	missForest	E	K	-0.00468036	0	4.67836e-25	****	Impseqrob-missForest			60	Impseqrob
61	Impseqrob	MLE	E	L	0.0576336	0.0242587	0	****	Impseqrob-MLE			61	Impseqrob	MLE	E	L	0.0699247	0.0562084	0	****	Impseqrob-MLE			61	Impseqrob	MLE	E	L	0.0730846	0.0608933	0	****	Impseqrob-MLE			61	Impseqrob	MLE	E	L	0.0174169	0.0108196	1.82772e-68	****	Impseqrob-MLE			61	Impseqrob
62	Impseqrob	nbavg	E	M	0.0046767	0.000307528	1.15863e-07	****	Impseqrob-nbavg			62	Impseqrob	nbavg	E	M	0.000707648	0.00203573	0.444056	na	Impseqrob-nbavg			62	Impseqrob	nbavg	E	M	0.00251222	0.00413112	0.00641955	**	Impseqrob-nbavg			62	Impseqrob	nbavg	E	M	-0.00518699	0	3.92077e-12	****	Impseqrob-nbavg			62	Impseqrob
63	Impseqrob	QRILC	E	N	0.00252038	0.000601383	0.00206559	**	Impseqrob-QRILC			63	Impseqrob	QRILC	E	N	0.00514427	0.00318489	2.45788e-08	****	Impseqrob-QRILC			63	Impseqrob	QRILC	E	N	0.00632304	0.0041627	3.43597e-11	****	Impseqrob-QRILC			63	Impseqrob	QRILC	E	N	0.000259437	0	0.741863	na	Impseqrob-QRILC			63	Impseqrob
64	Impseqrob	SeqKNN	E	O	-0.0158329	-0.00375607	1.30604e-154	****	Impseqrob-SeqKNN			64	Impseqrob	SeqKNN	E	O	-0.0158688	-0.00330485	3.08402e-122	****	Impseqrob-SeqKNN			64	Impseqrob	SeqKNN	E	O	-0.0141885	-0.00255626	8.53439e-90	****	Impseqrob-SeqKNN			64	Impseqrob	SeqKNN	E	O	-0.00752085	0	5.96323e-50	****	Impseqrob-SeqKNN			64	Impseqrob
65	Impseqrob	zero	E	P	0.033173	0.00633778	5.5082e-132	****	Impseqrob-zero			65	Impseqrob	zero	E	P	0.0395309	0.0179844	3.68893e-193	****	Impseqrob-zero			65	Impseqrob	zero	E	P	0.0419866	0.0223728	9.94232e-222	****	Impseqrob-zero			65	Impseqrob	zero	E	P	0.00142713	0	0.234286	na	Impseqrob-zero			65	Impseqrob
66	knn	mice	F	G	0.00377967	0.000776075	6.85086e-07	****	knn-mice			66	knn	mice	F	G	-0.0061527	0	5.21272e-12	****	knn-mice			66	knn	mice	F	G	-0.00733485	-9.00347e-05	4.07695e-19	****	knn-mice			66	knn	mice	F	G	-0.00173744	0	0.0043766	**	knn-mice			66	knn
67	knn	min	F	H	0.0298502	0.0121233	6.61691e-115	****	knn-min			67	knn	min	F	H	0.01959	0.0172377	1.32698e-79	****	knn-min			67	knn	min	F	H	0.0168936	0.0157983	9.86486e-72	****	knn-min			67	knn	min	F	H	0.00731177	0	4.87476e-19	****	knn-min			67	knn
68	knn	MinDet	F	I	0.00150293	0.000296308	0.0787192	na	knn-MinDet			68	knn	MinDet	F	I	-0.00504572	0	5.07522e-09	****	knn-MinDet			68	knn	MinDet	F	I	-0.00450304	0	1.08197e-08	****	knn-MinDet			68	knn	MinDet	F	I	-0.00121861	0	0.0484047	*	knn-MinDet			68	knn
69	knn	MinProb	F	J	-0.00236216	0.000168815	0.00347839	**	knn-MinProb			69	knn	MinProb	F	J	-0.00734767	0.000181376	1.37565e-16	****	knn-MinProb			69	knn	MinProb	F	J	-0.0055213	0	5.13707e-12	****	knn-MinProb			69	knn	MinProb	F	J	-0.00236382	0	0.000650519	***	knn-MinProb			69	knn
70	knn	missForest	F	K	-0.0125825	-0.00271122	2.04489e-56	****	knn-missForest			70	knn	missForest	F	K	-0.0162591	-0.00702117	1.7263e-76	****	knn-missForest			70	knn	missForest	F	K	-0.0141325	-0.00797586	4.4147e-83	****	knn-missForest			70	knn	missForest	F	K	-0.00445142	0	1.23392e-13	****	knn-missForest			70	knn
71	knn	MLE	F	L	0.0567375	0.0286714	0	****	knn-MLE			71	knn	MLE	F	L	0.065019	0.05457	0	****	knn-MLE			71	knn	MLE	F	L	0.0688101	0.0611479	0	****	knn-MLE			71	knn	MLE	F	L	0.0176459	0.0104139	5.48578e-67	****	knn-MLE			71	knn
72	knn	nbavg	F	M	0.0037806	0.00165908	0.000106635	***	knn-nbavg			72	knn	nbavg	F	M	-0.0041981	0.0021412	6.52916e-05	****	knn-nbavg			72	knn	nbavg	F	M	-0.00176229	0.00303293	0.0517277	na	knn-nbavg			72	knn	nbavg	F	M	-0.00495805	0	2.59607e-11	****	knn-nbavg			72	knn
73	knn	QRILC	F	N	0.00162429	0.000978185	0.0261358	*	knn-QRILC			73	knn	QRILC	F	N	0.000238522	0.00404152	0.786832	na	knn-QRILC			73	knn	QRILC	F	N	0.00204852	0.00346102	0.00999398	**	knn-QRILC			73	knn	QRILC	F	N	0.000488376	0	0.496621	na	knn-QRILC			73	knn
74	knn	SeqKNN	F	O	-0.016729	-0.00356282	5.16865e-90	****	knn-SeqKNN			74	knn	SeqKNN	F	O	-0.0207746	-0.00780622	1.39426e-113	****	knn-SeqKNN			74	knn	SeqKNN	F	O	-0.018463	-0.0089678	1.26718e-124	****	knn-SeqKNN			74	knn	SeqKNN	F	O	-0.00729191	0	2.36081e-39	****	knn-SeqKNN			74	knn
75	knn	zero	F	P	0.0322769	0.00932003	2.04446e-141	****	knn-zero			75	knn	zero	F	P	0.0346251	0.0190366	1.56331e-192	****	knn-zero			75	knn	zero	F	P	0.0377121	0.0269899	3.2507e-242	****	knn-zero			75	knn	zero	F	P	0.00165607	0	0.17254	na	knn-zero			75	knn
76	mice	min	G	H	0.0260705	0.0085361	1.72063e-68	****	mice-min			76	mice	min	G	H	0.0257427	0.0184016	4.12555e-75	****	mice-min			76	mice	min	G	H	0.0242285	0.0171896	7.715e-72	****	mice-min			76	mice	min	G	H	0.0090492	0	1.20053e-20	****	mice-min			76	mice
77	mice	MinDet	G	I	-0.00227674	0	0.0287798	*	mice-MinDet			77	mice	MinDet	G	I	0.00110698	0	0.305199	na	mice-MinDet			77	mice	MinDet	G	I	0.00283181	0	0.00965413	**	mice-MinDet			77	mice	MinDet	G	I	0.000518825	0	0.533904	na	mice-MinDet			77	mice
78	mice	MinProb	G	J	-0.00614183	0	1.27368e-10	****	mice-MinProb			78	mice	MinProb	G	J	-0.00119497	0	0.245251	na	mice-MinProb			78	mice	MinProb	G	J	0.00181356	0	0.0853722	na	mice-MinProb			78	mice	MinProb	G	J	-0.000626384	0	0.463797	na	mice-MinProb			78	mice
79	mice	missForest	G	K	-0.0163622	-0.00909987	3.21811e-128	****	mice-missForest			79	mice	missForest	G	K	-0.0101064	-0.00758226	2.03017e-46	****	mice-missForest			79	mice	missForest	G	K	-0.00679765	-0.00523824	1.20472e-20	****	mice-missForest			79	mice	missForest	G	K	-0.00271398	0	3.50812e-06	****	mice-missForest			79	mice
80	mice	MLE	G	L	0.0529578	0.0183494	6.93727e-281	****	mice-MLE			80	mice	MLE	G	L	0.0711717	0.0503723	0	****	mice-MLE			80	mice	MLE	G	L	0.076145	0.0566488	0	****	mice-MLE			80	mice	MLE	G	L	0.0193833	0.00988379	4.68696e-67	****	mice-MLE			80	mice
81	mice	nbavg	G	M	9.30388e-07	0	0.999192	na	mice-nbavg			81	mice	nbavg	G	M	0.0019546	0.0019854	0.0362127	*	mice-nbavg			81	mice	nbavg	G	M	0.00557256	0.00377172	4.01173e-09	****	mice-nbavg			81	mice	nbavg	G	M	-0.00322062	0	2.40842e-05	****	mice-nbavg			81	mice
82	mice	QRILC	G	N	-0.00215538	0	0.0121856	*	mice-QRILC			82	mice	QRILC	G	N	0.00639122	0.00221573	1.36327e-10	****	mice-QRILC			82	mice	QRILC	G	N	0.00938338	0.00272148	3.43631e-19	****	mice-QRILC			82	mice	QRILC	G	N	0.00222581	0	0.0114377	*	mice-QRILC			82	mice
83	mice	SeqKNN	G	O	-0.0205086	-0.00960045	3.70925e-202	****	mice-SeqKNN			83	mice	SeqKNN	G	O	-0.0146219	-0.00745223	1.72868e-120	****	mice-SeqKNN			83	mice	SeqKNN	G	O	-0.0111282	-0.00446774	9.49113e-72	****	mice-SeqKNN			83	mice	SeqKNN	G	O	-0.00555447	0	1.07285e-28	****	mice-SeqKNN			83	mice
84	mice	zero	G	P	0.0284972	0.00417779	4.13326e-96	****	mice-zero			84	mice	zero	G	P	0.0407778	0.0177403	6.60366e-197	****	mice-zero			84	mice	zero	G	P	0.0450469	0.0231695	6.83794e-233	****	mice-zero			84	mice	zero	G	P	0.00339351	0	0.00822923	**	mice-zero			84	mice
85	min	MinDet	H	I	-0.0283472	-0.0108665	1.38807e-181	****	min-MinDet			85	min	MinDet	H	I	-0.0246357	-0.0176738	1.42239e-159	****	min-MinDet			85	min	MinDet	H	I	-0.0213967	-0.0185851	5.39033e-150	****	min-MinDet			85	min	MinDet	H	I	-0.00853038	0	1.99983e-50	****	min-MinDet			85	min
86	min	MinProb	H	J	-0.0322123	-0.0119377	1.00454e-180	****	min-MinProb			86	min	MinProb	H	J	-0.0269377	-0.0179551	2.97724e-158	****	min-MinProb			86	min	MinProb	H	J	-0.0224149	-0.018259	8.14017e-135	****	min-MinProb			86	min	MinProb	H	J	-0.00967559	0	1.00276e-58	****	min-MinProb			86	min
87	min	missForest	H	K	-0.0424327	-0.019481	3.16126e-164	****	min-missForest			87	min	missForest	H	K	-0.0358492	-0.0328109	5.12371e-148	****	min-missForest			87	min	missForest	H	K	-0.0310261	-0.0289798	3.06771e-131	****	min-missForest			87	min	missForest	H	K	-0.0117632	0	5.30549e-36	****	min-missForest			87	min
88	min	MLE	H	L	0.0268873	0.00540725	2.18897e-174	****	min-MLE			88	min	MLE	H	L	0.045429	0.0166582	1.24994e-298	****	min-MLE			88	min	MLE	H	L	0.0519165	0.0230213	0	****	min-MLE			88	min	MLE	H	L	0.0103341	0.00239649	1.86428e-19	****	min-MLE			88	min
89	min	nbavg	H	M	-0.0260696	-0.0081453	5.90271e-82	****	min-nbavg			89	min	nbavg	H	M	-0.0237881	-0.0132652	4.08532e-94	****	min-nbavg			89	min	nbavg	H	M	-0.0186559	-0.0124116	1.81909e-74	****	min-nbavg			89	min	nbavg	H	M	-0.0122698	0	1.00113e-72	****	min-nbavg			89	min
90	min	QRILC	H	N	-0.0282259	-0.00640141	3.40533e-127	****	min-QRILC			90	min	QRILC	H	N	-0.0193515	-0.00789736	3.21699e-87	****	min-QRILC			90	min	QRILC	H	N	-0.0148451	-0.00881002	1.64173e-70	****	min-QRILC			90	min	QRILC	H	N	-0.00682339	0	8.26323e-35	****	min-QRILC			90	min
91	min	SeqKNN	H	O	-0.0465791	-0.0234098	2.39065e-182	****	min-SeqKNN			91	min	SeqKNN	H	O	-0.0403646	-0.0330117	4.01431e-169	****	min-SeqKNN			91	min	SeqKNN	H	O	-0.0353566	-0.0288257	7.16786e-149	****	min-SeqKNN			91	min	SeqKNN	H	O	-0.0146037	0	6.27556e-51	****	min-SeqKNN			91	min
92	min	zero	H	P	0.00242672	0.000210734	0.00920644	**	min-zero			92	min	zero	H	P	0.0150351	0.00523852	1.75351e-45	****	min-zero			92	min	zero	H	P	0.0208185	0.0101405	2.17771e-77	****	min-zero			92	min	zero	H	P	-0.0056557	0	1.8126e-07	****	min-zero			92	min
93	MinDet	MinProb	I	J	-0.00386509	0	2.08891e-22	****	MinDet-MinProb			93	MinDet	MinProb	I	J	-0.00230195	3.08977e-05	1.03148e-10	****	MinDet-MinProb			93	MinDet	MinProb	I	J	-0.00101826	0.000144766	0.00205389	**	MinDet-MinProb			93	MinDet	MinProb	I	J	-0.00114521	0	0.00314632	**	MinDet-MinProb			93	MinDet
94	MinDet	missForest	I	K	-0.0140854	-0.00540074	5.40858e-44	****	MinDet-missForest			94	MinDet	missForest	I	K	-0.0112134	-0.00856064	2.9114e-31	****	MinDet-missForest			94	MinDet	missForest	I	K	-0.00962946	-0.00696804	1.20422e-25	****	MinDet-missForest			94	MinDet	missForest	I	K	-0.00323281	0	1.02245e-05	****	MinDet-missForest			94	MinDet
95	MinDet	MLE	I	L	0.0552346	0.0230364	0	****	MinDet-MLE			95	MinDet	MLE	I	L	0.0700647	0.0443333	0	****	MinDet-MLE			95	MinDet	MLE	I	L	0.0733132	0.0496291	0	****	MinDet-MLE			95	MinDet	MLE	I	L	0.0188645	0.0086462	9.1903e-66	****	MinDet-MLE			95	MinDet
96	MinDet	nbavg	I	M	0.00227767	0	0.0238804	*	MinDet-nbavg			96	MinDet	nbavg	I	M	0.00084762	0	0.322851	na	MinDet-nbavg			96	MinDet	nbavg	I	M	0.00274075	0.000842918	0.000432944	***	MinDet-nbavg			96	MinDet	nbavg	I	M	-0.00373944	0	1.99379e-10	****	MinDet-nbavg			96	MinDet
97	MinDet	QRILC	I	N	0.000121354	0.000689614	0.860726	na	MinDet-QRILC			97	MinDet	QRILC	I	N	0.00528424	0.00382403	1.89558e-18	****	MinDet-QRILC			97	MinDet	QRILC	I	N	0.00655156	0.00522921	9.84273e-32	****	MinDet-QRILC			97	MinDet	QRILC	I	N	0.00170699	0	0.00118126	**	MinDet-QRILC			97	MinDet
98	MinDet	SeqKNN	I	O	-0.0182319	-0.00801948	1.20937e-60	****	MinDet-SeqKNN			98	MinDet	SeqKNN	I	O	-0.0157288	-0.00903387	1.13425e-49	****	MinDet-SeqKNN			98	MinDet	SeqKNN	I	O	-0.01396	-0.0065298	1.03224e-41	****	MinDet-SeqKNN			98	MinDet	SeqKNN	I	O	-0.0060733	0	5.10606e-15	****	MinDet-SeqKNN			98	MinDet
99	MinDet	zero	I	P	0.030774	0.00830281	4.05929e-147	****	MinDet-zero			99	MinDet	zero	I	P	0.0396709	0.0197798	1.09939e-221	****	MinDet-zero			99	MinDet	zero	I	P	0.0422151	0.0271337	2.94664e-252	****	MinDet-zero			99	MinDet	zero	I	P	0.00287468	0	0.0146843	*	MinDet-zero			99	MinDet
100	MinProb	missForest	J	K	-0.0102203	-0.00296748	6.17434e-30	****	MinProb-missForest			100	MinProb	missForest	J	K	-0.00891148	-0.00687611	1.07254e-23	****	MinProb-missForest			100	MinProb	missForest	J	K	-0.0086112	-0.00676927	2.56793e-23	****	MinProb-missForest			100	MinProb	missForest	J	K	-0.0020876	0	0.00534091	**	MinProb-missForest			100	MinProb
101	MinProb	MLE	J	L	0.0590997	0.0232554	0	****	MinProb-MLE			101	MinProb	MLE	J	L	0.0723666	0.0447803	0	****	MinProb-MLE			101	MinProb	MLE	J	L	0.0743314	0.0495129	0	****	MinProb-MLE			101	MinProb	MLE	J	L	0.0200097	0.0091294	3.27307e-68	****	MinProb-MLE			101	MinProb
102	MinProb	nbavg	J	M	0.00614276	0	8.00783e-11	****	MinProb-nbavg			102	MinProb	nbavg	J	M	0.00314957	-1.17555e-05	9.96081e-05	****	MinProb-nbavg			102	MinProb	nbavg	J	M	0.003759	0	6.40336e-07	****	MinProb-nbavg			102	MinProb	nbavg	J	M	-0.00259423	0	9.80463e-06	****	MinProb-nbavg			102	MinProb
103	MinProb	QRILC	J	N	0.00398644	0.00133578	6.72333e-12	****	MinProb-QRILC			103	MinProb	QRILC	J	N	0.0075862	0.00456247	7.83373e-46	****	MinProb-QRILC			103	MinProb	QRILC	J	N	0.00756982	0.00536011	1.6499e-51	****	MinProb-QRILC			103	MinProb	QRILC	J	N	0.0028522	0	1.2709e-08	****	MinProb-QRILC			103	MinProb
104	MinProb	SeqKNN	J	O	-0.0143668	-0.00607397	4.79632e-46	****	MinProb-SeqKNN			104	MinProb	SeqKNN	J	O	-0.0134269	-0.00742361	6.21909e-41	****	MinProb-SeqKNN			104	MinProb	SeqKNN	J	O	-0.0129417	-0.00565372	4.94892e-39	****	MinProb-SeqKNN			104	MinProb	SeqKNN	J	O	-0.00492809	0	4.16115e-09	****	MinProb-SeqKNN			104	MinProb
105	MinProb	zero	J	P	0.034639	0.00854037	5.56864e-170	****	MinProb-zero			105	MinProb	zero	J	P	0.0419728	0.0203856	3.39148e-243	****	MinProb-zero			105	MinProb	zero	J	P	0.0432334	0.0268353	2.04097e-263	****	MinProb-zero			105	MinProb	zero	J	P	0.00401989	0	0.000692281	***	MinProb-zero			105	MinProb
106	missForest	MLE	K	L	0.06932	0.0333735	0	****	missForest-MLE			106	missForest	MLE	K	L	0.0812781	0.0656803	0	****	missForest-MLE			106	missForest	MLE	K	L	0.0829426	0.0670869	0	****	missForest-MLE			106	missForest	MLE	K	L	0.0220973	0.0134463	3.08848e-92	****	missForest-MLE			106	missForest
107	missForest	nbavg	K	M	0.0163631	0.00323097	1.81773e-67	****	missForest-nbavg			107	missForest	nbavg	K	M	0.012061	0.00978573	5.46056e-41	****	missForest-nbavg			107	missForest	nbavg	K	M	0.0123702	0.00997093	3.851e-44	****	missForest-nbavg			107	missForest	nbavg	K	M	-0.000506635	0	0.503676	na	missForest-nbavg			107	missForest
108	missForest	QRILC	K	N	0.0142068	0.0068172	6.66203e-62	****	missForest-QRILC			108	missForest	QRILC	K	N	0.0164977	0.0131649	7.67432e-77	****	missForest-QRILC			108	missForest	QRILC	K	N	0.016181	0.0120466	6.08614e-73	****	missForest-QRILC			108	missForest	QRILC	K	N	0.00493979	0	6.22184e-10	****	missForest-QRILC			108	missForest
109	missForest	SeqKNN	K	O	-0.00414649	0	1.26053e-18	****	missForest-SeqKNN			109	missForest	SeqKNN	K	O	-0.00451541	0	4.3046e-19	****	missForest-SeqKNN			109	missForest	SeqKNN	K	O	-0.00433053	5.57867e-05	1.91348e-16	****	missForest-SeqKNN			109	missForest	SeqKNN	K	O	-0.00284049	0	5.47251e-08	****	missForest-SeqKNN			109	missForest
110	missForest	zero	K	P	0.0448594	0.0141003	1.7053e-210	****	missForest-zero			110	missForest	zero	K	P	0.0508843	0.0312	1.03682e-295	****	missForest-zero			110	missForest	zero	K	P	0.0518446	0.0333916	2.0414001981127e-318	****	missForest-zero			110	missForest	zero	K	P	0.00610749	0	1.01954e-06	****	missForest-zero			110	missForest
111	MLE	nbavg	L	M	-0.0529569	-0.0235062	9.98504e-247	****	MLE-nbavg			111	MLE	nbavg	L	M	-0.0692171	-0.0483854	0	****	MLE-nbavg			111	MLE	nbavg	L	M	-0.0705724	-0.0520245	0	****	MLE-nbavg			111	MLE	nbavg	L	M	-0.0226039	-0.0104218	8.68803e-81	****	MLE-nbavg			111	MLE
112	MLE	QRILC	L	N	-0.0551132	-0.0172293	0	****	MLE-QRILC			112	MLE	QRILC	L	N	-0.0647805	-0.036012	0	****	MLE-QRILC			112	MLE	QRILC	L	N	-0.0667616	-0.041304	0	****	MLE-QRILC			112	MLE	QRILC	L	N	-0.0171575	-0.00847006	2.9114e-50	****	MLE-QRILC			112	MLE
113	MLE	SeqKNN	L	O	-0.0734665	-0.0366744	0	****	MLE-SeqKNN			113	MLE	SeqKNN	L	O	-0.0857935	-0.0660185	0	****	MLE-SeqKNN			113	MLE	SeqKNN	L	O	-0.0872732	-0.0692742	0	****	MLE-SeqKNN			113	MLE	SeqKNN	L	O	-0.0249378	-0.0128881	1.7048e-101	****	MLE-SeqKNN			113	MLE
114	MLE	zero	L	P	-0.0244606	-0.00236454	1.0502e-120	****	MLE-zero			114	MLE	zero	L	P	-0.0303938	-0.00619913	4.02893e-161	****	MLE-zero			114	MLE	zero	L	P	-0.0310981	-0.00869027	6.46289e-159	****	MLE-zero			114	MLE	zero	L	P	-0.0159898	-0.0061803	2.49337e-43	****	MLE-zero			114	MLE
115	nbavg	QRILC	M	N	-0.00215631	0.000196149	0.00831347	**	nbavg-QRILC			115	nbavg	QRILC	M	N	0.00443662	0.00373485	4.05228e-09	****	nbavg-QRILC			115	nbavg	QRILC	M	N	0.00381082	0.00313196	1.25178e-07	****	nbavg-QRILC			115	nbavg	QRILC	M	N	0.00544643	0	2.59309e-19	****	nbavg-QRILC			115	nbavg
116	nbavg	SeqKNN	M	O	-0.0205096	-0.00834159	4.12036e-96	****	nbavg-SeqKNN			116	nbavg	SeqKNN	M	O	-0.0165765	-0.0135887	8.96583e-69	****	nbavg-SeqKNN			116	nbavg	SeqKNN	M	O	-0.0167007	-0.0126247	2.08099e-68	****	nbavg-SeqKNN			116	nbavg	SeqKNN	M	O	-0.00233386	0	0.00251221	**	nbavg-SeqKNN			116	nbavg
117	nbavg	zero	M	P	0.0284963	0.00361469	4.76723e-104	****	nbavg-zero			117	nbavg	zero	M	P	0.0388232	0.0101014	4.06805e-204	****	nbavg-zero			117	nbavg	zero	M	P	0.0394744	0.0149743	1.12792e-222	****	nbavg-zero			117	nbavg	zero	M	P	0.00661412	0	7.18745e-08	****	nbavg-zero			117	nbavg
118	QRILC	SeqKNN	N	O	-0.0183533	-0.011115	6.97484e-84	****	QRILC-SeqKNN			118	QRILC	SeqKNN	N	O	-0.0210131	-0.0143898	2.79548e-95	****	QRILC-SeqKNN			118	QRILC	SeqKNN	N	O	-0.0205115	-0.0117439	8.37554e-87	****	QRILC-SeqKNN			118	QRILC	SeqKNN	N	O	-0.00778029	0	1.41584e-19	****	QRILC-SeqKNN			118	QRILC
119	QRILC	zero	N	P	0.0306526	0.00365019	9.6874e-147	****	QRILC-zero			119	QRILC	zero	N	P	0.0343866	0.0107768	6.60192e-197	****	QRILC-zero			119	QRILC	zero	N	P	0.0356635	0.0172165	1.00515e-218	****	QRILC-zero			119	QRILC	zero	N	P	0.0011677	0	0.301022	na	QRILC-zero			119	QRILC
120	SeqKNN	zero	O	P	0.0490059	0.0165894	1.21633e-231	****	SeqKNN-zero			120	SeqKNN	zero	O	P	0.0553997	0.0304298	1.69257239582138e-314	****	SeqKNN-zero			120	SeqKNN	zero	O	P	0.0561751	0.0339222	0	****	SeqKNN-zero			120	SeqKNN	zero	O	P	0.00894798	0	1.02765e-11	****	SeqKNN-zero			120	SeqKNN
supp6. Tab29 pairwise-comparison of DEA tools based on pAUC(0.01) under setting MQ_DDA (intensity-based)												supp6. Tab34 pairwise-comparison of DEA tools based on pAUC(0.05) under setting MQ_DDA (intensity-based)												supp6. Tab39 pairwise-comparison of DEA tools based on pAUC(0.1) under setting MQ_DDA (intensity-based)												supp6. Tab44 pairwise-comparison of DEA tools based on nMCC under setting MQ_DDA (intensity-based)												supp6. Tab49 pairwise-comparison of DEA tools based on G-mean under setting MQ_DDA (intensity-based)
index	mat1	mat2	abbr1	abbr2	mean	median	t_pval	significance	contrast			index	mat1	mat2	abbr1	abbr2	mean	median	t_pval	significance	contrast			index	mat1	mat2	abbr1	abbr2	mean	median	t_pval	significance	contrast			index	mat1	mat2	abbr1	abbr2	mean	median	t_pval	significance	contrast			index	mat1
1	ANOVA	DEP	A	B	-0.141683	-0.129518	0	****	ANOVA-DEP			1	ANOVA	DEP	A	B	-0.208821	-0.216625	0	****	ANOVA-DEP			1	ANOVA	DEP	A	B	-0.234643	-0.250661	0	****	ANOVA-DEP			1	ANOVA	DEP	A	B	-0.00782686	0	4.9387e-46	****	ANOVA-DEP			1	ANOVA
2	ANOVA	DEqMS	A	C	-0.137518	-0.121475	0	****	ANOVA-DEqMS			2	ANOVA	DEqMS	A	C	-0.199878	-0.202241	0	****	ANOVA-DEqMS			2	ANOVA	DEqMS	A	C	-0.226028	-0.236575	0	****	ANOVA-DEqMS			2	ANOVA	DEqMS	A	C	-0.0147639	0	1.2209e-246	****	ANOVA-DEqMS			2	ANOVA
3	ANOVA	limma	A	D	-0.139362	-0.126712	0	****	ANOVA-limma			3	ANOVA	limma	A	D	-0.206269	-0.212785	0	****	ANOVA-limma			3	ANOVA	limma	A	D	-0.232045	-0.246984	0	****	ANOVA-limma			3	ANOVA	limma	A	D	-0.0140507	0	2.94461e-215	****	ANOVA-limma			3	ANOVA
4	ANOVA	proDA	A	E	-0.136489	-0.123449	0	****	ANOVA-proDA			4	ANOVA	proDA	A	E	-0.19828	-0.206278	0	****	ANOVA-proDA			4	ANOVA	proDA	A	E	-0.221683	-0.237274	0	****	ANOVA-proDA			4	ANOVA	proDA	A	E	-0.00377669	0	2.18675e-10	****	ANOVA-proDA			4	ANOVA
5	ANOVA	ROTS	A	F	-0.113309	-0.092498	0	****	ANOVA-ROTS			5	ANOVA	ROTS	A	F	-0.208543	-0.210126	0	****	ANOVA-ROTS			5	ANOVA	ROTS	A	F	-0.242944	-0.257361	0	****	ANOVA-ROTS			5	ANOVA	ROTS	A	F	-0.0148405	0	4.66062e-185	****	ANOVA-ROTS			5	ANOVA
6	ANOVA	SAM	A	G	-0.102732	-0.0798719	0	****	ANOVA-SAM			6	ANOVA	SAM	A	G	-0.188914	-0.190902	0	****	ANOVA-SAM			6	ANOVA	SAM	A	G	-0.224995	-0.238258	0	****	ANOVA-SAM			6	ANOVA	SAM	A	G	0.0628411	0	0	****	ANOVA-SAM			6	ANOVA
7	ANOVA	ttest	A	H	-0.0927435	-0.0768425	0	****	ANOVA-ttest			7	ANOVA	ttest	A	H	-0.155046	-0.154102	0	****	ANOVA-ttest			7	ANOVA	ttest	A	H	-0.184253	-0.193825	0	****	ANOVA-ttest			7	ANOVA	ttest	A	H	0.0160429	0	1.95802e-195	****	ANOVA-ttest			7	ANOVA
8	DEP	DEqMS	B	C	0.00416499	0.000581196	1.65258e-41	****	DEP-DEqMS			8	DEP	DEqMS	B	C	0.00894292	0.00489736	5.35423e-217	****	DEP-DEqMS			8	DEP	DEqMS	B	C	0.00861467	0.00474591	2.05442e-205	****	DEP-DEqMS			8	DEP	DEqMS	B	C	-0.00693706	0	1.47778e-60	****	DEP-DEqMS			8	DEP
9	DEP	limma	B	D	0.00232114	0	5.86996e-21	****	DEP-limma			9	DEP	limma	B	D	0.00255182	0	5.2401e-25	****	DEP-limma			9	DEP	limma	B	D	0.0025975	0	3.87329e-24	****	DEP-limma			9	DEP	limma	B	D	-0.00622387	0	5.18373e-49	****	DEP-limma			9	DEP
10	DEP	proDA	B	E	0.00519433	0.000934936	2.41394e-75	****	DEP-proDA			10	DEP	proDA	B	E	0.0105406	0.00217482	6.38261e-181	****	DEP-proDA			10	DEP	proDA	B	E	0.0129601	0.002557	1.46354e-223	****	DEP-proDA			10	DEP	proDA	B	E	0.00405016	0	1.06595e-14	****	DEP-proDA			10	DEP
11	DEP	ROTS	B	F	0.0283739	0.00618282	0	****	DEP-ROTS			11	DEP	ROTS	B	F	0.0002777	-0.00156405	0.598262	na	DEP-ROTS			11	DEP	ROTS	B	F	-0.0083016	-0.00453896	1.34724e-69	****	DEP-ROTS			11	DEP	ROTS	B	F	-0.00701368	0	5.10543e-45	****	DEP-ROTS			11	DEP
12	DEP	SAM	B	G	0.0389509	0.00710594	0	****	DEP-SAM			12	DEP	SAM	B	G	0.0199065	0.00207402	6.34822e-292	****	DEP-SAM			12	DEP	SAM	B	G	0.0096481	0.000785803	3.15914e-98	****	DEP-SAM			12	DEP	SAM	B	G	0.070668	0	0	****	DEP-SAM			12	DEP
13	DEP	ttest	B	H	0.0489397	0.0351212	0	****	DEP-ttest			13	DEP	ttest	B	H	0.0537748	0.0415476	0	****	DEP-ttest			13	DEP	ttest	B	H	0.05039	0.0371561	0	****	DEP-ttest			13	DEP	ttest	B	H	0.0238697	0	7.00547e-299	****	DEP-ttest			13	DEP
14	DEqMS	limma	C	D	-0.00184384	-0.000239437	7.55245e-23	****	DEqMS-limma			14	DEqMS	limma	C	D	-0.00639111	-0.00414742	0	****	DEqMS-limma			14	DEqMS	limma	C	D	-0.00601717	-0.00396616	0	****	DEqMS-limma			14	DEqMS	limma	C	D	0.00071319	0	3.20687e-18	****	DEqMS-limma			14	DEqMS
15	DEqMS	proDA	C	E	0.00102934	0.000124347	0.00415797	**	DEqMS-proDA			15	DEqMS	proDA	C	E	0.00159772	-0.00128192	3.0005e-05	****	DEqMS-proDA			15	DEqMS	proDA	C	E	0.00434548	-0.000793647	6.79782e-29	****	DEqMS-proDA			15	DEqMS	proDA	C	E	0.0109872	0	9.96061e-135	****	DEqMS-proDA			15	DEqMS
16	DEqMS	ROTS	C	F	0.0242089	0.00446829	0	****	DEqMS-ROTS			16	DEqMS	ROTS	C	F	-0.00866522	-0.00678021	1.3996e-69	****	DEqMS-ROTS			16	DEqMS	ROTS	C	F	-0.0169163	-0.0106105	0	****	DEqMS-ROTS			16	DEqMS	ROTS	C	F	-7.6619e-05	0	0.802685	na	DEqMS-ROTS			16	DEqMS
17	DEqMS	SAM	C	G	0.034786	0.00628494	0	****	DEqMS-SAM			17	DEqMS	SAM	C	G	0.0109635	-0.00220221	3.14627e-95	****	DEqMS-SAM			17	DEqMS	SAM	C	G	0.00103343	-0.00434868	0.0196548	*	DEqMS-SAM			17	DEqMS	SAM	C	G	0.077605	0.000252416	0	****	DEqMS-SAM			17	DEqMS
18	DEqMS	ttest	C	H	0.0447747	0.0267	0	****	DEqMS-ttest			18	DEqMS	ttest	C	H	0.0448318	0.0281885	0	****	DEqMS-ttest			18	DEqMS	ttest	C	H	0.0417754	0.0262508	0	****	DEqMS-ttest			18	DEqMS	ttest	C	H	0.0308068	0.00141652	0	****	DEqMS-ttest			18	DEqMS
19	limma	proDA	D	E	0.00287319	0.000625545	1.09541e-20	****	limma-proDA			19	limma	proDA	D	E	0.00798883	0.00150511	3.91992e-111	****	limma-proDA			19	limma	proDA	D	E	0.0103626	0.00189714	3.10936e-170	****	limma-proDA			19	limma	proDA	D	E	0.010274	0	3.68909e-124	****	limma-proDA			19	limma
20	limma	ROTS	D	F	0.0260527	0.00480739	0	****	limma-ROTS			20	limma	ROTS	D	F	-0.00227412	-0.00273604	1.73247e-06	****	limma-ROTS			20	limma	ROTS	D	F	-0.0108991	-0.00586311	4.26307e-152	****	limma-ROTS			20	limma	ROTS	D	F	-0.000789809	0	0.010435	*	limma-ROTS			20	limma
21	limma	SAM	D	G	0.0366298	0.00551772	0	****	limma-SAM			21	limma	SAM	D	G	0.0173546	0.000919621	4.13469e-248	****	limma-SAM			21	limma	SAM	D	G	0.00705061	-9.89526e-05	2.69115e-62	****	limma-SAM			21	limma	SAM	D	G	0.0768918	5.13773e-06	0	****	limma-SAM			21	limma
22	limma	ttest	D	H	0.0466185	0.0327214	0	****	limma-ttest			22	limma	ttest	D	H	0.051223	0.0380603	0	****	limma-ttest			22	limma	ttest	D	H	0.0477925	0.0339286	0	****	limma-ttest			22	limma	ttest	D	H	0.0300936	0.00108874	0	****	limma-ttest			22	limma
23	proDA	ROTS	E	F	0.0231796	0.00354854	5.34491e-295	****	proDA-ROTS			23	proDA	ROTS	E	F	-0.0102629	-0.00629818	1.04015e-67	****	proDA-ROTS			23	proDA	ROTS	E	F	-0.0212617	-0.0108004	5.49284398683048e-318	****	proDA-ROTS			23	proDA	ROTS	E	F	-0.0110638	0	5.56318e-107	****	proDA-ROTS			23	proDA
24	proDA	SAM	E	G	0.0337566	0.00522943	0	****	proDA-SAM			24	proDA	SAM	E	G	0.00936581	-1.15483e-05	4.82967e-55	****	proDA-SAM			24	proDA	SAM	E	G	-0.00331204	-0.00184371	1.00385e-09	****	proDA-SAM			24	proDA	SAM	E	G	0.0666178	0	0	****	proDA-SAM			24	proDA
25	proDA	ttest	E	H	0.0437453	0.0308489	0	****	proDA-ttest			25	proDA	ttest	E	H	0.0432341	0.0347318	0	****	proDA-ttest			25	proDA	ttest	E	H	0.0374299	0.0291641	0	****	proDA-ttest			25	proDA	ttest	E	H	0.0198196	0	0	****	proDA-ttest			25	proDA
26	ROTS	SAM	F	G	0.010577	0.000606274	8.01152e-78	****	ROTS-SAM			26	ROTS	SAM	F	G	0.0196288	0.0042087	7.07623e-240	****	ROTS-SAM			26	ROTS	SAM	F	G	0.0179497	0.0054612	2.40399e-260	****	ROTS-SAM			26	ROTS	SAM	F	G	0.0776816	0	0	****	ROTS-SAM			26	ROTS
27	ROTS	ttest	F	H	0.0205658	0.0147927	3.41172e-268	****	ROTS-ttest			27	ROTS	ttest	F	H	0.0534971	0.0398009	0	****	ROTS-ttest			27	ROTS	ttest	F	H	0.0586916	0.0423201	0	****	ROTS-ttest			27	ROTS	ttest	F	H	0.0308834	0	0	****	ROTS-ttest			27	ROTS
28	SAM	ttest	G	H	0.00998873	0.0121575	5.40389e-91	****	SAM-ttest			28	SAM	ttest	G	H	0.0338683	0.0329756	0	****	SAM-ttest			28	SAM	ttest	G	H	0.0407419	0.0339041	0	****	SAM-ttest			28	SAM	ttest	G	H	-0.0467982	0	0	****	SAM-ttest			28	SAM
supp6. Tab30 pairwise-comparison of DEA tools based on pAUC(0.01) under setting MQ_DDA (count-based)												supp6. Tab35 pairwise-comparison of DEA tools based on pAUC(0.05) under setting MQ_DDA (count-based)												supp6. Tab40 pairwise-comparison of DEA tools based on pAUC(0.1) under setting MQ_DDA (count-based)												supp6. Tab45 pairwise-comparison of DEA tools based on nMCC under setting MQ_DDA (count-based)												supp6. Tab50 pairwise-comparison of DEA tools based on G-mean under setting MQ_DDA (count-based)
index	mat1	mat2	abbr1	abbr2	mean	median	t_pval	significance	contrast			index	mat1	mat2	abbr1	abbr2	mean	median	t_pval	significance	contrast			index	mat1	mat2	abbr1	abbr2	mean	median	t_pval	significance	contrast			index	mat1	mat2	abbr1	abbr2	mean	median	t_pval	significance	contrast			index	mat1
1	beta_binomial	edgeR	A	B	-0.00568479	-0.000282519	1.92038e-97	****	beta_binomial-edgeR			1	beta_binomial	edgeR	A	B	-0.00747413	-0.00118157	2.08331e-109	****	beta_binomial-edgeR			1	beta_binomial	edgeR	A	B	-0.00916399	-0.00239908	1.18413e-117	****	beta_binomial-edgeR			1	beta_binomial	edgeR	A	B	-0.0178207	0	5.87713e-125	****	beta_binomial-edgeR			1	beta_binomial
2	beta_binomial	plgem	A	C	-0.00738672	-0.00589915	1.2474e-09	****	beta_binomial-plgem			2	beta_binomial	plgem	A	C	-0.0321878	-0.0235877	4.87941e-100	****	beta_binomial-plgem			2	beta_binomial	plgem	A	C	-0.0487077	-0.0379785	7.33974e-185	****	beta_binomial-plgem			2	beta_binomial	plgem	A	C	-0.036267	0	2.89466e-104	****	beta_binomial-plgem			2	beta_binomial
3	edgeR	plgem	B	C	-0.00170193	-0.00410837	0.173311	na	edgeR-plgem			3	edgeR	plgem	B	C	-0.0247137	-0.0196295	1.25173e-59	****	edgeR-plgem			3	edgeR	plgem	B	C	-0.0395437	-0.0320041	2.13806e-124	****	edgeR-plgem			3	edgeR	plgem	B	C	-0.0184463	0	8.86025e-26	****	edgeR-plgem			3	edgeR
[truncated: 8 more columns]

## Sheet: DIANN_DIA
supp6. Tab51 pairwise-comparison of matrix types based on pAUC(0.01) under setting DIANN_DIA												supp6. Tab55 pairwise-comparison of matrix types based on pAUC(0.05) under setting DIANN_DIA												supp6. Tab59 pairwise-comparison of matrix types based on pAUC(0.1) under setting DIANN_DIA												supp6. Tab63 pairwise-comparison of matrix types based on nMCC under setting DIANN_DIA												supp6. Tab67 pairwise-comparison of matrix types based on G-mean under setting DIANN_DIA
index	mat1	mat2	abbr1	abbr2	mean	median	t_pval	significance	contrast			index	mat1	mat2	abbr1	abbr2	mean	median	t_pval	significance	contrast			index	mat1	mat2	abbr1	abbr2	mean	median	t_pval	significance	contrast			index	mat1	mat2	abbr1	abbr2	mean	median	t_pval	significance	contrast			index	mat1
1	dlfq	LFQ	A	B	0.00752528	0.000137942	2.21658e-97	****	dlfq-LFQ			1	dlfq	LFQ	A	B	0.0099895	0.00128574	7.91059e-132	****	dlfq-LFQ			1	dlfq	LFQ	A	B	0.0105315	0.00244343	7.74276e-136	****	dlfq-LFQ			1	dlfq	LFQ	A	B	7.89248e-05	0	0.815682	na	dlfq-LFQ			1	dlfq
2	dlfq	top1	A	C	0.0855587	0.0676519	0	****	dlfq-top1			2	dlfq	top1	A	C	0.0892122	0.0898489	0	****	dlfq-top1			2	dlfq	top1	A	C	0.0873025	0.0910707	0	****	dlfq-top1			2	dlfq	top1	A	C	0.0396956	0	0	****	dlfq-top1			2	dlfq
3	dlfq	top3	A	D	0.0583484	0.0369325	0	****	dlfq-top3			3	dlfq	top3	A	D	0.0594849	0.0503649	0	****	dlfq-top3			3	dlfq	top3	A	D	0.0574634	0.0518039	0	****	dlfq-top3			3	dlfq	top3	A	D	0.0241206	0	0	****	dlfq-top3			3	dlfq
4	LFQ	top1	B	C	0.0780335	0.0492648	0	****	LFQ-top1			4	LFQ	top1	B	C	0.0792227	0.070992	0	****	LFQ-top1			4	LFQ	top1	B	C	0.0767711	0.074649	0	****	LFQ-top1			4	LFQ	top1	B	C	0.0396167	0	0	****	LFQ-top1			4	LFQ
5	LFQ	top3	B	D	0.0508231	0.0237808	0	****	LFQ-top3			5	LFQ	top3	B	D	0.0494954	0.0310157	0	****	LFQ-top3			5	LFQ	top3	B	D	0.0469319	0.0357318	0	****	LFQ-top3			5	LFQ	top3	B	D	0.0240417	0	0	****	LFQ-top3			5	LFQ
6	top1	top3	C	D	-0.0272103	-0.0141623	0	****	top1-top3			6	top1	top3	C	D	-0.0297272	-0.0251708	0	****	top1-top3			6	top1	top3	C	D	-0.0298391	-0.0290839	0	****	top1-top3			6	top1	top3	C	D	-0.015575	0	0	****	top1-top3			6	top1
supp6. Tab52 pairwise-comparison of normalization methods based on pAUC(0.01) under setting DIANN_DIA (blank means no normalization)												supp6. Tab56 pairwise-comparison of normalization methods based on pAUC(0.05) under setting DIANN_DIA (blank means no normalization)												supp6. Tab60 pairwise-comparison of normalization methods based on pAUC(0.1) under setting DIANN_DIA (blank means no normalization)												supp6. Tab64 pairwise-comparison of normalization methods based on nMCC under setting DIANN_DIA (blank means no normalization)												supp6. Tab68 pairwise-comparison of normalization methods based on G-mean under setting DIANN_DIA (blank means no normalization)
index	mat1	mat2	abbr1	abbr2	mean	median	t_pval	significance	contrast			index	mat1	mat2	abbr1	abbr2	mean	median	t_pval	significance	contrast			index	mat1	mat2	abbr1	abbr2	mean	median	t_pval	significance	contrast			index	mat1	mat2	abbr1	abbr2	mean	median	t_pval	significance	contrast			index	mat1
1	blank	center.mean	A	B	0.021921	0.00607533	2.28821e-184	****	blank-center.mean			1	blank	center.mean	A	B	0.0265538	0.0103564	1.08056e-208	****	blank-center.mean			1	blank	center.mean	A	B	0.0275637	0.0125813	4.36044e-213	****	blank-center.mean			1	blank	center.mean	A	B	0.0162667	0.00302812	2.54849e-107	****	blank-center.mean			1	blank
2	blank	center.median	A	C	0.0224351	0.00733502	3.35877e-180	****	blank-center.median			2	blank	center.median	A	C	0.0269056	0.0108986	5.82888e-212	****	blank-center.median			2	blank	center.median	A	C	0.0278542	0.0131714	3.23156e-215	****	blank-center.median			2	blank	center.median	A	C	0.0179674	0.00493962	6.27456e-131	****	blank-center.median			2	blank
3	blank	div.mean	A	D	0.0217914	0.00549233	2.23093e-164	****	blank-div.mean			3	blank	div.mean	A	D	0.0267077	0.00880546	2.91736e-195	****	blank-div.mean			3	blank	div.mean	A	D	0.0274931	0.00913743	6.06747e-197	****	blank-div.mean			3	blank	div.mean	A	D	0.191827	0.189352	0	****	blank-div.mean			3	blank
4	blank	div.median	A	E	0.0222888	0.00704738	1.09042e-162	****	blank-div.median			4	blank	div.median	A	E	0.0275069	0.00979365	1.743e-194	****	blank-div.median			4	blank	div.median	A	E	0.0283457	0.00978305	2.42379e-196	****	blank-div.median			4	blank	div.median	A	E	0.191756	0.189149	0	****	blank-div.median			4	blank
5	blank	lossf	A	F	0.0165085	0.00238655	2.64265e-110	****	blank-lossf			5	blank	lossf	A	F	0.0270398	0.0047318	3.42043e-159	****	blank-lossf			5	blank	lossf	A	F	0.0313618	0.0048584	1.34785e-169	****	blank-lossf			5	blank	lossf	A	F	0.0319858	0.00141793	1.87921e-171	****	blank-lossf			5	blank
6	blank	max	A	G	0.0020979	0	3.99227e-05	****	blank-max			6	blank	max	A	G	0.00179718	0	0.000830562	***	blank-max			6	blank	max	A	G	0.00117023	0	0.038022	*	blank-max			6	blank	max	A	G	0.191634	0.189441	0	****	blank-max			6	blank
7	blank	MBQN	A	H	0.0569723	0.0253887	0	****	blank-MBQN			7	blank	MBQN	A	H	0.0601714	0.0359246	0	****	blank-MBQN			7	blank	MBQN	A	H	0.0599737	0.0362109	0	****	blank-MBQN			7	blank	MBQN	A	H	0.0744401	0.0425123	0	****	blank-MBQN			7	blank
8	blank	quantiles	A	I	0.0224643	0.00787023	2.15241e-190	****	blank-quantiles			8	blank	quantiles	A	I	0.0257083	0.0125564	2.15759e-196	****	blank-quantiles			8	blank	quantiles	A	I	0.0263074	0.0126869	6.91303e-199	****	blank-quantiles			8	blank	quantiles	A	I	0.0145564	0.00316688	9.72606e-96	****	blank-quantiles			8	blank
9	blank	quantiles.robust	A	J	0.0536365	0.0266934	0	****	blank-quantiles.robust			9	blank	quantiles.robust	A	J	0.0682102	0.0420472	0	****	blank-quantiles.robust			9	blank	quantiles.robust	A	J	0.0740383	0.0477167	0	****	blank-quantiles.robust			9	blank	quantiles.robust	A	J	0.0720921	0.0316137	0	****	blank-quantiles.robust			9	blank
10	blank	Rlr	A	K	0.0176713	0.00357016	1.49529e-126	****	blank-Rlr			10	blank	Rlr	A	K	0.0274855	0.00650158	2.17467e-171	****	blank-Rlr			10	blank	Rlr	A	K	0.0313904	0.00677942	8.18824e-180	****	blank-Rlr			10	blank	Rlr	A	K	0.0316803	0.00300706	6.22846e-180	****	blank-Rlr			10	blank
11	blank	sum	A	L	0.00548803	0.000128332	4.11356e-13	****	blank-sum			11	blank	sum	A	L	0.00450649	0.000331724	8.22022e-11	****	blank-sum			11	blank	sum	A	L	0.004201	0.000469689	2.75429e-09	****	blank-sum			11	blank	sum	A	L	0.196031	0.196606	0	****	blank-sum			11	blank
12	blank	TIC	A	M	0.0453528	0.0220307	4.23465e-296	****	blank-TIC			12	blank	TIC	A	M	0.0658214	0.0421231	0	****	blank-TIC			12	blank	TIC	A	M	0.0746904	0.0442989	0	****	blank-TIC			12	blank	TIC	A	M	0.072088	0.0123553	5.64664e-252	****	blank-TIC			12	blank
13	blank	vsn	A	N	0.019836	0.00558931	3.16028e-144	****	blank-vsn			13	blank	vsn	A	N	0.0291724	0.0114278	1.4515e-203	****	blank-vsn			13	blank	vsn	A	N	0.0323707	0.011703	2.64765e-210	****	blank-vsn			13	blank	vsn	A	N	0.190923	0.189441	0	****	blank-vsn			13	blank
14	center.mean	center.median	B	C	0.000514168	0	0.0868271	na	center.mean-center.median			14	center.mean	center.median	B	C	0.000351803	0	0.267317	na	center.mean-center.median			14	center.mean	center.median	B	C	0.000290579	0	0.332165	na	center.mean-center.median			14	center.mean	center.median	B	C	0.00170067	0	1.69656e-10	****	center.mean-center.median			14	center.mean
15	center.mean	div.mean	B	D	-0.000129593	1.6175e-05	0.732789	na	center.mean-div.mean			15	center.mean	div.mean	B	D	0.0001539	4.95996e-05	0.684572	na	center.mean-div.mean			15	center.mean	div.mean	B	D	-7.05249e-05	4.37806e-05	0.845506	na	center.mean-div.mean			15	center.mean	div.mean	B	D	0.17556	0.152343	0	****	center.mean-div.mean			15	center.mean
16	center.mean	div.median	B	E	0.000367777	0	0.425103	na	center.mean-div.median			16	center.mean	div.median	B	E	0.000953155	0	0.0484522	*	center.mean-div.median			16	center.mean	div.median	B	E	0.000781998	0	0.0942019	na	center.mean-div.median			16	center.mean	div.median	B	E	0.175489	0.152343	0	****	center.mean-div.median			16	center.mean
17	center.mean	lossf	B	F	-0.00541249	-0.00101156	2.31777e-15	****	center.mean-lossf			17	center.mean	lossf	B	F	0.000486019	-0.00271806	0.545881	na	center.mean-lossf			17	center.mean	lossf	B	F	0.00379811	-0.00295309	1.21044e-05	****	center.mean-lossf			17	center.mean	lossf	B	F	0.0157191	0	8.06567e-63	****	center.mean-lossf			17	center.mean
18	center.mean	max	B	G	-0.0198231	-0.00467755	5.6887e-108	****	center.mean-max			18	center.mean	max	B	G	-0.0247566	-0.00985385	1.29671e-132	****	center.mean-max			18	center.mean	max	B	G	-0.0263934	-0.0135744	7.9137e-141	****	center.mean-max			18	center.mean	max	B	G	0.175367	0.150867	0	****	center.mean-max			18	center.mean
19	center.mean	MBQN	B	H	0.0350513	0.00792409	9.21564e-145	****	center.mean-MBQN			19	center.mean	MBQN	B	H	0.0336176	0.00978727	4.14255e-126	****	center.mean-MBQN			19	center.mean	MBQN	B	H	0.03241	0.00775297	5.21928e-117	****	center.mean-MBQN			19	center.mean	MBQN	B	H	0.0581734	0.0238243	2.50936336775286e-317	****	center.mean-MBQN			19	center.mean
20	center.mean	quantiles	B	I	0.000543271	0	0.204116	na	center.mean-quantiles			20	center.mean	quantiles	B	I	-0.000845446	-0.000246663	0.0435357	*	center.mean-quantiles			20	center.mean	quantiles	B	I	-0.0012563	-0.000432692	0.00365325	**	center.mean-quantiles			20	center.mean	quantiles	B	I	-0.00171028	0	5.71636e-05	****	center.mean-quantiles			20	center.mean
21	center.mean	quantiles.robust	B	J	0.0317155	0.00910525	6.26118e-194	****	center.mean-quantiles.robust			21	center.mean	quantiles.robust	B	J	0.0416565	0.0165068	1.45742e-246	****	center.mean-quantiles.robust			21	center.mean	quantiles.robust	B	J	0.0464747	0.0193093	3.78733e-267	****	center.mean-quantiles.robust			21	center.mean	quantiles.robust	B	J	0.0558254	0.0161513	1.66387e-290	****	center.mean-quantiles.robust			21	center.mean
22	center.mean	Rlr	B	K	-0.00424966	-0.000910559	7.87924e-11	****	center.mean-Rlr			22	center.mean	Rlr	B	K	0.000931741	-0.00264582	0.23219	na	center.mean-Rlr			22	center.mean	Rlr	B	K	0.00382672	-0.00297921	6.0717e-06	****	center.mean-Rlr			22	center.mean	Rlr	B	K	0.0154136	0	1.64924e-64	****	center.mean-Rlr			22	center.mean
23	center.mean	sum	B	L	-0.016433	-0.0030092	5.85495e-62	****	center.mean-sum			23	center.mean	sum	B	L	-0.0220473	-0.00743659	8.25367e-95	****	center.mean-sum			23	center.mean	sum	B	L	-0.0233627	-0.0103015	1.33938e-98	****	center.mean-sum			23	center.mean	sum	B	L	0.179764	0.15851	0	****	center.mean-sum			23	center.mean
24	center.mean	TIC	B	M	0.0234318	0.0116646	3.77341e-111	****	center.mean-TIC			24	center.mean	TIC	B	M	0.0392676	0.0225319	2.99867e-182	****	center.mean-TIC			24	center.mean	TIC	B	M	0.0471267	0.0245031	7.86943e-217	****	center.mean-TIC			24	center.mean	TIC	B	M	0.0558213	0.0111154	4.78372e-198	****	center.mean-TIC			24	center.mean
25	center.mean	vsn	B	N	-0.002085	-0.000830746	0.00372934	**	center.mean-vsn			25	center.mean	vsn	B	N	0.00261858	-0.00143839	0.000629907	***	center.mean-vsn			25	center.mean	vsn	B	N	0.00480706	-0.00197104	1.98603e-09	****	center.mean-vsn			25	center.mean	vsn	B	N	0.174657	0.150867	0	****	center.mean-vsn			25	center.mean
26	center.median	div.mean	C	D	-0.00064376	0	0.134288	na	center.median-div.mean			26	center.median	div.mean	C	D	-0.000197903	0	0.653682	na	center.median-div.mean			26	center.median	div.mean	C	D	-0.000361104	-2.54524e-05	0.403766	na	center.median-div.mean			26	center.median	div.mean	C	D	0.173859	0.155896	0	****	center.median-div.mean			26	center.median
27	center.median	div.median	C	E	-0.00014639	0.000123516	0.695761	na	center.median-div.median			27	center.median	div.median	C	E	0.000601352	0.000140391	0.096335	na	center.median-div.median			27	center.median	div.median	C	E	0.000491419	0.00016664	0.167595	na	center.median-div.median			27	center.median	div.median	C	E	0.173788	0.15589	0	****	center.median-div.median			27	center.median
28	center.median	lossf	C	F	-0.00592666	-0.000608861	4.04157e-17	****	center.median-lossf			28	center.median	lossf	C	F	0.000134216	-0.00198116	0.86262	na	center.median-lossf			28	center.median	lossf	C	F	0.00350753	-0.00186081	1.56205e-05	****	center.median-lossf			28	center.median	lossf	C	F	0.0140184	0	1.1716e-55	****	center.median-lossf			28	center.median
29	center.median	max	C	G	-0.0203372	-0.00509296	2.71377e-108	****	center.median-max			29	center.median	max	C	G	-0.0251084	-0.0109003	2.50474e-135	****	center.median-max			29	center.median	max	C	G	-0.026684	-0.0147764	6.28389e-142	****	center.median-max			29	center.median	max	C	G	0.173666	0.155426	0	****	center.median-max			29	center.median
30	center.median	MBQN	C	H	0.0345372	0.00828501	3.59653e-139	****	center.median-MBQN			30	center.median	MBQN	C	H	0.0332658	0.00990267	6.58266e-126	****	center.median-MBQN			30	center.median	MBQN	C	H	0.0321194	0.00901322	2.68311e-119	****	center.median-MBQN			30	center.median	MBQN	C	H	0.0564727	0.0228035	2.43120716382571e-311	****	center.median-MBQN			30	center.median
31	center.median	quantiles	C	I	2.91038e-05	-0.000242988	0.951256	na	center.median-quantiles			31	center.median	quantiles	C	I	-0.00119725	-0.00102734	0.00688619	**	center.median-quantiles			31	center.median	quantiles	C	I	-0.00154688	-0.00116648	0.000507123	***	center.median-quantiles			31	center.median	quantiles	C	I	-0.00341095	0	1.6339e-14	****	center.median-quantiles			31	center.median
32	center.median	quantiles.robust	C	J	0.0312013	0.0100447	3.71199e-192	****	center.median-quantiles.robust			32	center.median	quantiles.robust	C	J	0.0413047	0.0174802	1.3057e-259	****	center.median-quantiles.robust			32	center.median	quantiles.robust	C	J	0.0461841	0.0214926	1.07593e-282	****	center.median-quantiles.robust			32	center.median	quantiles.robust	C	J	0.0541247	0.0162794	2.36774e-285	****	center.median-quantiles.robust			32	center.median
33	center.median	Rlr	C	K	-0.00476383	-0.000750012	2.23523e-12	****	center.median-Rlr			33	center.median	Rlr	C	K	0.000579937	-0.00193439	0.439586	na	center.median-Rlr			33	center.median	Rlr	C	K	0.00353614	-0.00220098	6.73145e-06	****	center.median-Rlr			33	center.median	Rlr	C	K	0.0137129	0	3.9717e-57	****	center.median-Rlr			33	center.median
34	center.median	sum	C	L	-0.0169471	-0.00333184	6.91589e-64	****	center.median-sum			34	center.median	sum	C	L	-0.0223991	-0.00813623	4.97962e-96	****	center.median-sum			34	center.median	sum	C	L	-0.0236532	-0.0107563	6.90999e-99	****	center.median-sum			34	center.median	sum	C	L	0.178064	0.159433	0	****	center.median-sum			34	center.median
35	center.median	TIC	C	M	0.0229177	0.0121208	2.47761e-118	****	center.median-TIC			35	center.median	TIC	C	M	0.0389158	0.0237128	5.09729e-198	****	center.median-TIC			35	center.median	TIC	C	M	0.0468361	0.0257986	7.89193e-235	****	center.median-TIC			35	center.median	TIC	C	M	0.0541206	0.0104981	6.59801e-196	****	center.median-TIC			35	center.median
36	center.median	vsn	C	N	-0.00259916	-0.000756911	0.000389973	***	center.median-vsn			36	center.median	vsn	C	N	0.00226678	-0.00143839	0.0023883	**	center.median-vsn			36	center.median	vsn	C	N	0.00451648	-0.00150169	3.36337e-09	****	center.median-vsn			36	center.median	vsn	C	N	0.172956	0.155799	0	****	center.median-vsn			36	center.median
37	div.mean	div.median	D	E	0.00049737	0	0.0994046	na	div.mean-div.median			37	div.mean	div.median	D	E	0.000799255	0	0.0214236	*	div.mean-div.median			37	div.mean	div.median	D	E	0.000852523	0	0.0124241	*	div.mean-div.median			37	div.mean	div.median	D	E	-7.12977e-05	0	0.00011316	***	div.mean-div.median			37	div.mean
38	div.mean	lossf	D	F	-0.0052829	-0.000109716	3.63774e-13	****	div.mean-lossf			38	div.mean	lossf	D	F	0.000332119	-0.000271595	0.689887	na	div.mean-lossf			38	div.mean	lossf	D	F	0.00386864	-0.000355639	9.91758e-06	****	div.mean-lossf			38	div.mean	lossf	D	F	-0.159841	-0.102376	0	****	div.mean-lossf			38	div.mean
39	div.mean	max	D	G	-0.0196935	-0.00477211	6.17919e-105	****	div.mean-max			39	div.mean	max	D	G	-0.0249105	-0.00921163	9.43983e-130	****	div.mean-max			39	div.mean	max	D	G	-0.0263229	-0.012167	3.5164e-135	****	div.mean-max			39	div.mean	max	D	G	-0.000192979	0	0.00330354	**	div.mean-max			39	div.mean
40	div.mean	MBQN	D	H	0.0351809	0.00611568	6.81774e-143	****	div.mean-MBQN			40	div.mean	MBQN	D	H	0.0334637	0.00794222	1.23841e-123	****	div.mean-MBQN			40	div.mean	MBQN	D	H	0.0324805	0.00736405	1.78938e-117	****	div.mean-MBQN			40	div.mean	MBQN	D	H	-0.117387	-0.0785791	0	****	div.mean-MBQN			40	div.mean
41	div.mean	quantiles	D	I	0.000672864	0	0.19199	na	div.mean-quantiles			41	div.mean	quantiles	D	I	-0.000999346	0	0.0355705	*	div.mean-quantiles			41	div.mean	quantiles	D	I	-0.00118578	0	0.00917436	**	div.mean-quantiles			41	div.mean	quantiles	D	I	-0.17727	-0.154277	0	****	div.mean-quantiles			41	div.mean
42	div.mean	quantiles.robust	D	J	0.0318451	0.00751485	4.94381e-188	****	div.mean-quantiles.robust			42	div.mean	quantiles.robust	D	J	0.0415026	0.0148553	6.81641e-240	****	div.mean-quantiles.robust			42	div.mean	quantiles.robust	D	J	0.0465452	0.0177638	9.72853e-262	****	div.mean-quantiles.robust			42	div.mean	quantiles.robust	D	J	-0.119735	-0.0408131	0	****	div.mean-quantiles.robust			42	div.mean
43	div.mean	Rlr	D	K	-0.00412007	-5.84786e-05	5.956e-09	****	div.mean-Rlr			43	div.mean	Rlr	D	K	0.000777841	-6.44157e-05	0.328157	na	div.mean-Rlr			43	div.mean	Rlr	D	K	0.00389725	-0.000254277	3.46682e-06	****	div.mean-Rlr			43	div.mean	Rlr	D	K	-0.160147	-0.105885	0	****	div.mean-Rlr			43	div.mean
44	div.mean	sum	D	L	-0.0163034	-0.00313119	4.89541e-56	****	div.mean-sum			44	div.mean	sum	D	L	-0.0222012	-0.00570098	1.12039e-90	****	div.mean-sum			44	div.mean	sum	D	L	-0.0232921	-0.00669373	2.30986e-94	****	div.mean-sum			44	div.mean	sum	D	L	0.00420411	0	9.52422e-27	****	div.mean-sum			44	div.mean
45	div.mean	TIC	D	M	0.0235614	0.0101438	7.45603e-118	****	div.mean-TIC			45	div.mean	TIC	D	M	0.0391137	0.0204778	2.69349e-186	****	div.mean-TIC			45	div.mean	TIC	D	M	0.0471972	0.0241143	1.80949e-221	****	div.mean-TIC			45	div.mean	TIC	D	M	-0.119739	-0.069642	0	****	div.mean-TIC			45	div.mean
46	div.mean	vsn	D	N	-0.0019554	-0.000466585	0.0109902	*	div.mean-vsn			46	div.mean	vsn	D	N	0.00246468	-0.000750646	0.00251333	**	div.mean-vsn			46	div.mean	vsn	D	N	0.00487758	-0.00091234	4.75972e-09	****	div.mean-vsn			46	div.mean	vsn	D	N	-0.000903568	0	0.00493735	**	div.mean-vsn			46	div.mean
47	div.median	lossf	E	F	-0.00578027	-3.42774e-07	1.19364e-14	****	div.median-lossf			47	div.median	lossf	E	F	-0.000467136	-3.28819e-05	0.566949	na	div.median-lossf			47	div.median	lossf	E	F	0.00301611	-2.14682e-05	0.000292552	***	div.median-lossf			47	div.median	lossf	E	F	-0.15977	-0.102283	0	****	div.median-lossf			47	div.median
48	div.median	max	E	G	-0.0201909	-0.00543619	6.1336e-106	****	div.median-max			48	div.median	max	E	G	-0.0257098	-0.0106037	1.7976e-131	****	div.median-max			48	div.median	max	E	G	-0.0271754	-0.0131093	1.90824e-136	****	div.median-max			48	div.median	max	E	G	-0.000121681	0	0.0585373	na	div.median-max			48	div.median
49	div.median	MBQN	E	H	0.0346836	0.00572638	3.74729e-137	****	div.median-MBQN			49	div.median	MBQN	E	H	0.0326645	0.0076365	8.93529e-119	****	div.median-MBQN			49	div.median	MBQN	E	H	0.031628	0.00712006	3.41929e-114	****	div.median-MBQN			49	div.median	MBQN	E	H	-0.117315	-0.0785561	0	****	div.median-MBQN			49	div.median
50	div.median	quantiles	E	I	0.000175494	-5.47929e-06	0.746719	na	div.median-quantiles			50	div.median	quantiles	E	I	-0.0017986	-9.91993e-05	0.000193773	***	div.median-quantiles			50	div.median	quantiles	E	I	-0.0020383	-0.000113083	7.83886e-06	****	div.median-quantiles			50	div.median	quantiles	E	I	-0.177199	-0.154277	0	****	div.median-quantiles			50	div.median
51	div.median	quantiles.robust	E	J	0.0313477	0.00790491	8.3857e-185	****	div.median-quantiles.robust			51	div.median	quantiles.robust	E	J	0.0407033	0.0153717	1.86299e-244	****	div.median-quantiles.robust			51	div.median	quantiles.robust	E	J	0.0456927	0.0189552	1.73098e-269	****	div.median-quantiles.robust			51	div.median	quantiles.robust	E	J	-0.119663	-0.0408131	0	****	div.median-quantiles.robust			51	div.median
52	div.median	Rlr	E	K	-0.00461744	-6.75478e-07	2.41915e-10	****	div.median-Rlr			52	div.median	Rlr	E	K	-2.14144e-05	-1.566e-05	0.978056	na	div.median-Rlr			52	div.median	Rlr	E	K	0.00304472	-1.09195e-05	0.000127589	***	div.median-Rlr			52	div.median	Rlr	E	K	-0.160075	-0.105885	0	****	div.median-Rlr			52	div.median
53	div.median	sum	E	L	-0.0168007	-0.00328919	4.61252e-57	****	div.median-sum			53	div.median	sum	E	L	-0.0230004	-0.00645341	1.21172e-91	****	div.median-sum			53	div.median	sum	E	L	-0.0241446	-0.00710819	4.91601e-95	****	div.median-sum			53	div.median	sum	E	L	0.00427541	0	2.92069e-27	****	div.median-sum			53	div.median
54	div.median	TIC	E	M	0.0230641	0.0110734	1.31844e-123	****	div.median-TIC			54	div.median	TIC	E	M	0.0383144	0.0217084	3.60627e-198	****	div.median-TIC			54	div.median	TIC	E	M	0.0463447	0.0250805	5.085e-235	****	div.median-TIC			54	div.median	TIC	E	M	-0.119668	-0.069642	0	****	div.median-TIC			54	div.median
55	div.median	vsn	E	N	-0.00245277	-0.00048504	0.00174996	**	div.median-vsn			55	div.median	vsn	E	N	0.00166543	-0.000623922	0.0387372	*	div.median-vsn			55	div.median	vsn	E	N	0.00402506	-0.000636311	6.07319e-07	****	div.median-vsn			55	div.median	vsn	E	N	-0.00083227	0	0.00980427	**	div.median-vsn			55	div.median
56	lossf	max	F	G	-0.0144106	-0.000971113	8.61231e-63	****	lossf-max			56	lossf	max	F	G	-0.0252426	-0.0040881	2.23616e-110	****	lossf-max			56	lossf	max	F	G	-0.0301915	-0.0056318	6.35696e-127	****	lossf-max			56	lossf	max	F	G	0.159648	0.101954	0	****	lossf-max			56	lossf
57	lossf	MBQN	F	H	0.0404638	0.00561016	5.1824e-195	****	lossf-MBQN			57	lossf	MBQN	F	H	0.0331316	0.00674736	1.05745e-135	****	lossf-MBQN			57	lossf	MBQN	F	H	0.0286119	0.00499709	1.51887e-102	****	lossf-MBQN			57	lossf	MBQN	F	H	0.0424543	0.00537278	8.71587e-171	****	lossf-MBQN			57	lossf
58	lossf	quantiles	F	I	0.00595576	0.000445025	2.61599e-19	****	lossf-quantiles			58	lossf	quantiles	F	I	-0.00133147	0.000779362	0.0814332	na	lossf-quantiles			58	lossf	quantiles	F	I	-0.00505441	0.000682125	8.99985e-10	****	lossf-quantiles			58	lossf	quantiles	F	I	-0.0174294	0	9.66176e-81	****	lossf-quantiles			58	lossf
59	lossf	quantiles.robust	F	J	0.037128	0.0100066	1.3331e-226	****	lossf-quantiles.robust			59	lossf	quantiles.robust	F	J	0.0411704	0.0177962	4.82842e-244	****	lossf-quantiles.robust			59	lossf	quantiles.robust	F	J	0.0426766	0.0205523	3.32193e-250	****	lossf-quantiles.robust			59	lossf	quantiles.robust	F	J	0.0401063	0.0171143	1.53117e-233	****	lossf-quantiles.robust			59	lossf
60	lossf	Rlr	F	K	0.00116283	2.06718e-06	7.31996e-09	****	lossf-Rlr			60	lossf	Rlr	F	K	0.000445722	6.10023e-06	0.0345792	*	lossf-Rlr			60	lossf	Rlr	F	K	2.86111e-05	2.13898e-05	0.887611	na	lossf-Rlr			60	lossf	Rlr	F	K	-0.000305535	0	0.0929559	na	lossf-Rlr			60	lossf
61	lossf	sum	F	L	-0.0110205	-0.000245329	8.28519e-28	****	lossf-sum			61	lossf	sum	F	L	-0.0225333	-0.00128622	1.55552e-77	****	lossf-sum			61	lossf	sum	F	L	-0.0271608	-0.00164663	6.08192e-91	****	lossf-sum			61	lossf	sum	F	L	0.164045	0.112993	0	****	lossf-sum			61	lossf
62	lossf	TIC	F	M	0.0288443	0.00998299	1.2927e-134	****	lossf-TIC			62	lossf	TIC	F	M	0.0387816	0.0226881	1.18955e-177	****	lossf-TIC			62	lossf	TIC	F	M	0.0433286	0.0317894	1.82153e-206	****	lossf-TIC			62	lossf	TIC	F	M	0.0401022	0.0128249	1.99837e-205	****	lossf-TIC			62	lossf
63	lossf	vsn	F	N	0.0033275	0	1.7111e-11	****	lossf-vsn			63	lossf	vsn	F	N	0.00213256	0	1.54764e-05	****	lossf-vsn			63	lossf	vsn	F	N	0.00100895	0	0.0541952	na	lossf-vsn			63	lossf	vsn	F	N	0.158937	0.101892	0	****	lossf-vsn			63	lossf
64	max	MBQN	G	H	0.0548744	0.0232579	1.4723e-297	****	max-MBQN			64	max	MBQN	G	H	0.0583742	0.0346801	3.58853e-300	****	max-MBQN			64	max	MBQN	G	H	0.0588034	0.037646	8.16018e-294	****	max-MBQN			64	max	MBQN	G	H	-0.117194	-0.0781149	0	****	max-MBQN			64	max
65	max	quantiles	G	I	0.0203664	0.00641863	4.0996e-115	****	max-quantiles			65	max	quantiles	G	I	0.0239111	0.0117932	8.88567e-127	****	max-quantiles			65	max	quantiles	G	I	0.0251371	0.0140533	9.18634e-133	****	max-quantiles			65	max	quantiles	G	I	-0.177077	-0.153525	0	****	max-quantiles			65	max
66	max	quantiles.robust	G	J	0.0515386	0.0219793	0	****	max-quantiles.robust			66	max	quantiles.robust	G	J	0.066413	0.0398996	0	****	max-quantiles.robust			66	max	quantiles.robust	G	J	0.0728681	0.04637	0	****	max-quantiles.robust			66	max	quantiles.robust	G	J	-0.119542	-0.0402748	0	****	max-quantiles.robust			66	max
67	max	Rlr	G	K	0.0155734	0.0016251	2.02896e-72	****	max-Rlr			67	max	Rlr	G	K	0.0256883	0.00561074	1.50024e-117	****	max-Rlr			67	max	Rlr	G	K	0.0302201	0.00702944	6.89636e-133	****	max-Rlr			67	max	Rlr	G	K	-0.159954	-0.105226	0	****	max-Rlr			67	max
68	max	sum	G	L	0.00339013	0	5.32657e-05	****	max-sum			68	max	sum	G	L	0.00270931	0.000117402	0.000819925	***	max-sum			68	max	sum	G	L	0.00303077	0.000236686	0.000216369	***	max-sum			68	max	sum	G	L	0.00439709	0	1.20566e-26	****	max-sum			68	max
69	max	TIC	G	M	0.0432549	0.020228	2.5562e-253	****	max-TIC			69	max	TIC	G	M	0.0640242	0.039377	0	****	max-TIC			69	max	TIC	G	M	0.0735201	0.0469056	0	****	max-TIC			69	max	TIC	G	M	-0.119546	-0.069642	0	****	max-TIC			69	max
70	max	vsn	G	N	0.0177381	0.00272713	5.49739e-92	****	max-vsn			70	max	vsn	G	N	0.0273752	0.0103471	7.18228e-144	****	max-vsn			70	max	vsn	G	N	0.0312005	0.013197	1.21498e-157	****	max-vsn			70	max	vsn	G	N	-0.000710589	0	0.0350857	*	max-vsn			70	max
71	MBQN	quantiles	H	I	-0.0345081	-0.00878328	8.52463e-150	****	MBQN-quantiles			71	MBQN	quantiles	H	I	-0.0344631	-0.0130976	4.51869e-140	****	MBQN-quantiles			71	MBQN	quantiles	H	I	-0.0336663	-0.0104551	6.07196e-134	****	MBQN-quantiles			71	MBQN	quantiles	H	I	-0.0598837	-0.0253096	0	****	MBQN-quantiles			71	MBQN
72	MBQN	quantiles.robust	H	J	-0.00333584	0.000267612	0.0115854	*	MBQN-quantiles.robust			72	MBQN	quantiles.robust	H	J	0.00803882	0.00386434	1.18956e-07	****	MBQN-quantiles.robust			72	MBQN	quantiles.robust	H	J	0.0140647	0.00762274	2.55621e-19	****	MBQN-quantiles.robust			72	MBQN	quantiles.robust	H	J	-0.00234802	0	0.161699	na	MBQN-quantiles.robust			72	MBQN
73	MBQN	Rlr	H	K	-0.039301	-0.00522119	1.85656e-186	****	MBQN-Rlr			73	MBQN	Rlr	H	K	-0.0326859	-0.00562873	6.27839e-136	****	MBQN-Rlr			73	MBQN	Rlr	H	K	-0.0285833	-0.00404763	1.49173e-106	****	MBQN-Rlr			73	MBQN	Rlr	H	K	-0.0427598	-0.00722614	6.49617e-178	****	MBQN-Rlr			73	MBQN
74	MBQN	sum	H	L	-0.0514843	-0.0202284	4.3487e-285	****	MBQN-sum			74	MBQN	sum	H	L	-0.0556649	-0.0305286	1.01518e-280	****	MBQN-sum			74	MBQN	sum	H	L	-0.0557727	-0.0297611	3.37099e-267	****	MBQN-sum			74	MBQN	sum	H	L	0.121591	0.0815573	0	****	MBQN-sum			74	MBQN
75	MBQN	TIC	H	M	-0.0116195	0.00240316	5.45645e-14	****	MBQN-TIC			75	MBQN	TIC	H	M	0.00564993	0.0105013	0.000534122	***	MBQN-TIC			75	MBQN	TIC	H	M	0.0147167	0.0157742	3.74357e-19	****	MBQN-TIC			75	MBQN	TIC	H	M	-0.0023521	0	0.248922	na	MBQN-TIC			75	MBQN
76	MBQN	vsn	H	N	-0.0371363	-0.00933698	2.78474e-177	****	MBQN-vsn			76	MBQN	vsn	H	N	-0.0309991	-0.0103467	1.44548e-122	****	MBQN-vsn			76	MBQN	vsn	H	N	-0.0276029	-0.0100944	3.25075e-96	****	MBQN-vsn			76	MBQN	vsn	H	N	0.116483	0.0774816	0	****	MBQN-vsn			76	MBQN
77	quantiles	quantiles.robust	I	J	0.0311722	0.00850904	2.44384e-201	****	quantiles-quantiles.robust			77	quantiles	quantiles.robust	I	J	0.0425019	0.01526	2.31661e-271	****	quantiles-quantiles.robust			77	quantiles	quantiles.robust	I	J	0.047731	0.0183443	4.3803e-296	****	quantiles-quantiles.robust			77	quantiles	quantiles.robust	I	J	0.0575356	0.0156166	1.67903e-305	****	quantiles-quantiles.robust			77	quantiles
78	quantiles	Rlr	I	K	-0.00479293	-0.000394922	2.44333e-14	****	quantiles-Rlr			78	quantiles	Rlr	I	K	0.00177719	-0.00110777	0.0154041	*	quantiles-Rlr			78	quantiles	Rlr	I	K	0.00508302	-0.00117081	1.59586e-10	****	quantiles-Rlr			78	quantiles	Rlr	I	K	0.0171239	0	1.59576e-83	****	quantiles-Rlr			78	quantiles
79	quantiles	sum	I	L	-0.0169762	-0.00447972	4.88957e-66	****	quantiles-sum			79	quantiles	sum	I	L	-0.0212018	-0.00862711	6.3957e-89	****	quantiles-sum			79	quantiles	sum	I	L	-0.0221063	-0.00884642	7.94962e-91	****	quantiles-sum			79	quantiles	sum	I	L	0.181474	0.161261	0	****	quantiles-sum			79	quantiles
80	quantiles	TIC	I	M	0.0228886	0.0124544	5.74215e-113	****	quantiles-TIC			80	quantiles	TIC	I	M	0.040113	0.0222789	7.30107e-202	****	quantiles-TIC			80	quantiles	TIC	I	M	0.048383	0.02455	4.85304e-241	****	quantiles-TIC			80	quantiles	TIC	I	M	0.0575316	0.0106536	2.0204e-209	****	quantiles-TIC			80	quantiles
81	quantiles	vsn	I	N	-0.00262827	-0.000311687	0.000185986	***	quantiles-vsn			81	quantiles	vsn	I	N	0.00346403	-0.000256719	2.68191e-06	****	quantiles-vsn			81	quantiles	vsn	I	N	0.00606336	-0.000222187	4.78053e-15	****	quantiles-vsn			81	quantiles	vsn	I	N	0.176367	0.152969	0	****	quantiles-vsn			81	quantiles
82	quantiles.robust	Rlr	J	K	-0.0359652	-0.00941718	1.39609e-222	****	quantiles.robust-Rlr			82	quantiles.robust	Rlr	J	K	-0.0407247	-0.0179802	8.82281e-251	****	quantiles.robust-Rlr			82	quantiles.robust	Rlr	J	K	-0.042648	-0.0220406	2.12292e-261	****	quantiles.robust-Rlr			82	quantiles.robust	Rlr	J	K	-0.0404118	-0.0161095	7.07304e-237	****	quantiles.robust-Rlr			82	quantiles.robust
83	quantiles.robust	sum	J	L	-0.0481484	-0.019637	2.41185e-278	****	quantiles.robust-sum			83	quantiles.robust	sum	J	L	-0.0637037	-0.0348632	0	****	quantiles.robust-sum			83	quantiles.robust	sum	J	L	-0.0698373	-0.0386155	0	****	quantiles.robust-sum			83	quantiles.robust	sum	J	L	0.123939	0.0440785	0	****	quantiles.robust-sum			83	quantiles.robust
84	quantiles.robust	TIC	J	M	-0.00828366	0.00173113	1.16019e-11	****	quantiles.robust-TIC			84	quantiles.robust	TIC	J	M	-0.00238888	0.0059302	0.0898972	na	quantiles.robust-TIC			84	quantiles.robust	TIC	J	M	0.000652012	0.00747556	0.65797	na	quantiles.robust-TIC			84	quantiles.robust	TIC	J	M	-4.08815e-06	0	0.997843	na	quantiles.robust-TIC			84	quantiles.robust
85	quantiles.robust	vsn	J	N	-0.0338005	-0.0113702	2.3386e-196	****	quantiles.robust-vsn			85	quantiles.robust	vsn	J	N	-0.0390379	-0.0189252	1.49846e-220	****	quantiles.robust-vsn			85	quantiles.robust	vsn	J	N	-0.0416676	-0.0248112	4.45147e-232	****	quantiles.robust-vsn			85	quantiles.robust	vsn	J	N	0.118831	0.0398284	0	****	quantiles.robust-vsn			85	quantiles.robust
86	Rlr	sum	K	L	-0.0121833	-0.000597246	2.57957e-34	****	Rlr-sum			86	Rlr	sum	K	L	-0.022979	-0.00254375	1.44903e-82	****	Rlr-sum			86	Rlr	sum	K	L	-0.0271894	-0.00299282	9.56582e-95	****	Rlr-sum			86	Rlr	sum	K	L	0.164351	0.116627	0	****	Rlr-sum			86	Rlr
87	Rlr	TIC	K	M	0.0276815	0.00977666	1.18877e-136	****	Rlr-TIC			87	Rlr	TIC	K	M	0.0383358	0.0224824	3.45135e-192	****	Rlr-TIC			87	Rlr	TIC	K	M	0.0433	0.0316384	4.55936e-226	****	Rlr-TIC			87	Rlr	TIC	K	M	0.0404077	0.0117423	5.59132e-206	****	Rlr-TIC			87	Rlr
88	Rlr	vsn	K	N	0.00216466	0	1.24517e-05	****	Rlr-vsn			88	Rlr	vsn	K	N	0.00168684	0	0.00110453	**	Rlr-vsn			88	Rlr	vsn	K	N	0.000980336	0	0.0772359	na	Rlr-vsn			88	Rlr	vsn	K	N	0.159243	0.105093	0	****	Rlr-vsn			88	Rlr
89	sum	TIC	L	M	0.0398648	0.0172734	2.92443e-177	****	sum-TIC			89	sum	TIC	L	M	0.0613149	0.0367335	8.32499e-285	****	sum-TIC			89	sum	TIC	L	M	0.0704894	0.0385883	9.86980625589629e-311	****	sum-TIC			89	sum	TIC	L	M	-0.123943	-0.0719847	0	****	sum-TIC			89	sum
90	sum	vsn	L	N	0.014348	0.0011574	2.6209e-59	****	sum-vsn			90	sum	vsn	L	N	0.0246659	0.00567495	4.75464e-114	****	sum-vsn			90	sum	vsn	L	N	0.0281697	0.00772782	2.07388e-122	****	sum-vsn			90	sum	vsn	L	N	-0.00510768	0	6.26617e-26	****	sum-vsn			90	sum
91	TIC	vsn	M	N	-0.0255168	-0.0140112	2.50755e-103	****	TIC-vsn			91	TIC	vsn	M	N	-0.036649	-0.0290075	1.29855e-152	****	TIC-vsn			91	TIC	vsn	M	N	-0.0423197	-0.0351122	5.69407e-182	****	TIC-vsn			91	TIC	vsn	M	N	0.118835	0.0685388	0	****	TIC-vsn			91	TIC
supp6. Tab53 pairwise-comparison of imputation algorithms based on pAUC(0.01) under setting DIANN_DIA (blank means no imputation)												supp6. Tab57 pairwise-comparison of imputation algorithms based on pAUC(0.05) under setting DIANN_DIA (blank means no imputation)												supp6. Tab61 pairwise-comparison of imputation algorithms based on pAUC(0.1) under setting DIANN_DIA (blank means no imputation)												supp6. Tab65 pairwise-comparison of imputation algorithms based on nMCC under setting DIANN_DIA (blank means no imputation)												supp6. Tab69 pairwise-comparison of imputation algorithms based on G-mean under setting DIANN_DIA (blank means no imputation)
index	mat1	mat2	abbr1	abbr2	mean	median	t_pval	significance	contrast			index	mat1	mat2	abbr1	abbr2	mean	median	t_pval	significance	contrast			index	mat1	mat2	abbr1	abbr2	mean	median	t_pval	significance	contrast			index	mat1	mat2	abbr1	abbr2	mean	median	t_pval	significance	contrast			index	mat1
1	blank	bpca	A	B	-0.0259795	0	1.45282e-80	****	blank-bpca			1	blank	bpca	A	B	-0.0479311	-0.000620434	3.49403e-138	****	blank-bpca			1	blank	bpca	A	B	-0.060611	-0.00244241	1.57206e-160	****	blank-bpca			1	blank	bpca	A	B	-0.0189454	0	1.52713e-39	****	blank-bpca			1	blank
2	blank	GMS	A	C	-0.0229541	-7.95631e-05	4.77464e-101	****	blank-GMS			2	blank	GMS	A	C	-0.040774	-0.00133794	2.24586e-141	****	blank-GMS			2	blank	GMS	A	C	-0.0502928	-0.00212542	4.36325e-152	****	blank-GMS			2	blank	GMS	A	C	-0.0137269	0	5.16656e-25	****	blank-GMS			2	blank
3	blank	Impseq	A	D	-0.0315386	0	1.11737e-103	****	blank-Impseq			3	blank	Impseq	A	D	-0.0553608	-0.000842872	5.3144e-158	****	blank-Impseq			3	blank	Impseq	A	D	-0.0683522	-0.0026659	9.60631e-180	****	blank-Impseq			3	blank	Impseq	A	D	-0.023695	0	3.46728e-53	****	blank-Impseq			3	blank
4	blank	Impseqrob	A	E	-0.009237	0	3.88419e-26	****	blank-Impseqrob			4	blank	Impseqrob	A	E	-0.0234472	-0.000151784	4.13423e-82	****	blank-Impseqrob			4	blank	Impseqrob	A	E	-0.0332912	-0.00106104	1.7713e-113	****	blank-Impseqrob			4	blank	Impseqrob	A	E	-0.0097727	0	1.40582e-17	****	blank-Impseqrob			4	blank
5	blank	knn	A	F	-0.0141339	-2.75673e-05	5.73971e-69	****	blank-knn			5	blank	knn	A	F	-0.0223167	-0.000574299	2.33949e-94	****	blank-knn			5	blank	knn	A	F	-0.0276456	-0.00111816	2.27772e-103	****	blank-knn			5	blank	knn	A	F	-0.00893863	0	7.32131e-19	****	blank-knn			5	blank
6	blank	mice	A	G	-0.00717976	0	1.74227e-19	****	blank-mice			6	blank	mice	A	G	-0.0163631	0	6.94202e-48	****	blank-mice			6	blank	mice	A	G	-0.0238557	0	5.55465e-69	****	blank-mice			6	blank	mice	A	G	-0.00800185	0	2.43163e-15	****	blank-mice			6	blank
7	blank	min	A	H	-0.034549	-0.00100112	8.85516e-101	****	blank-min			7	blank	min	A	H	-0.0473556	-0.0009208	9.30737e-125	****	blank-min			7	blank	min	A	H	-0.0538203	-0.00194183	1.15948e-136	****	blank-min			7	blank	min	A	H	-0.0309734	0	6.10002e-89	****	blank-min			7	blank
8	blank	MinDet	A	I	-0.0352074	-1.2419e-05	6.1245e-117	****	blank-MinDet			8	blank	MinDet	A	I	-0.0498529	-0.000398826	4.0025e-145	****	blank-MinDet			8	blank	MinDet	A	I	-0.0577655	-0.00113431	4.30048e-158	****	blank-MinDet			8	blank	MinDet	A	I	-0.0249508	0	6.65786e-64	****	blank-MinDet			8	blank
9	blank	MinProb	A	J	-0.0321009	0	1.22046e-104	****	blank-MinProb			9	blank	MinProb	A	J	-0.0441417	-2.5659e-05	1.03815e-119	****	blank-MinProb			9	blank	MinProb	A	J	-0.050465	-0.000701419	4.23788e-128	****	blank-MinProb			9	blank	MinProb	A	J	-0.0238471	0	4.29994e-57	****	blank-MinProb			9	blank
10	blank	missForest	A	K	-0.0150552	-2.01854e-05	8.35312e-69	****	blank-missForest			10	blank	missForest	A	K	-0.0314838	-0.00142407	1.06007e-130	****	blank-missForest			10	blank	missForest	A	K	-0.0418296	-0.00267132	1.92682e-154	****	blank-missForest			10	blank	missForest	A	K	-0.012813	0	4.90642e-33	****	blank-missForest			10	blank
11	blank	MLE	A	L	0.0157028	0.00318191	8.03184e-155	****	blank-MLE			11	blank	MLE	A	L	0.0168019	0.00575956	7.64735e-122	****	blank-MLE			11	blank	MLE	A	L	0.0164942	0.00675345	2.02495e-91	****	blank-MLE			11	blank	MLE	A	L	0.00918477	0	1.23362e-13	****	blank-MLE			11	blank
12	blank	nbavg	A	M	-0.0300697	0	1.75882e-102	****	blank-nbavg			12	blank	nbavg	A	M	-0.0471993	-0.00010448	1.46449e-137	****	blank-nbavg			12	blank	nbavg	A	M	-0.0554608	-0.000654732	5.49431e-153	****	blank-nbavg			12	blank	nbavg	A	M	-0.0295295	0	7.24322e-87	****	blank-nbavg			12	blank
13	blank	QRILC	A	N	-0.0212327	0	9.09531e-66	****	blank-QRILC			13	blank	QRILC	A	N	-0.0337042	0	1.92099e-85	****	blank-QRILC			13	blank	QRILC	A	N	-0.0409251	0	1.82564e-96	****	blank-QRILC			13	blank	QRILC	A	N	-0.0189827	0	3.00397e-42	****	blank-QRILC			13	blank
14	blank	SeqKNN	A	O	-0.0179101	0	9.75581e-75	****	blank-SeqKNN			14	blank	SeqKNN	A	O	-0.0328476	-0.000961394	1.74221e-126	****	blank-SeqKNN			14	blank	SeqKNN	A	O	-0.0417207	-0.00223037	7.33556e-145	****	blank-SeqKNN			14	blank	SeqKNN	A	O	-0.0133721	0	1.49405e-32	****	blank-SeqKNN			14	blank
15	blank	zero	A	P	-0.0110855	0	4.52497e-22	****	blank-zero			15	blank	zero	A	P	-0.0179745	0	9.92517e-37	****	blank-zero			15	blank	zero	A	P	-0.0212883	0	5.03068e-43	****	blank-zero			15	blank	zero	A	P	-0.0209558	0	4.65564e-37	****	blank-zero			15	blank
16	bpca	GMS	B	C	0.00302538	0	4.06745e-05	****	bpca-GMS			16	bpca	GMS	B	C	0.00715705	0.00061559	2.7225e-17	****	bpca-GMS			16	bpca	GMS	B	C	0.0103182	0.00168965	1.89307e-32	****	bpca-GMS			16	bpca	GMS	B	C	0.00521848	0	2.39365e-13	****	bpca-GMS			16	bpca
17	bpca	Impseq	B	D	-0.00555908	0	2.74551e-33	****	bpca-Impseq			17	bpca	Impseq	B	D	-0.00742971	-1.79704e-05	3.92003e-43	****	bpca-Impseq			17	bpca	Impseq	B	D	-0.00774117	-3.87126e-05	4.09717e-51	****	bpca-Impseq			17	bpca	Impseq	B	D	-0.00474957	0	1.84075e-28	****	bpca-Impseq			17	bpca
18	bpca	Impseqrob	B	E	0.0167425	3.69921e-06	7.39632e-53	****	bpca-Impseqrob			18	bpca	Impseqrob	B	E	0.0244838	5.27544e-05	5.09345e-74	****	bpca-Impseqrob			18	bpca	Impseqrob	B	E	0.0273198	0.000131074	1.59563e-82	****	bpca-Impseqrob			18	bpca	Impseqrob	B	E	0.00917272	0	3.73699e-22	****	bpca-Impseqrob			18	bpca
19	bpca	knn	B	F	0.0118456	0.000171537	2.23368e-39	****	bpca-knn			19	bpca	knn	B	F	0.0256144	0.00260348	2.49745e-106	****	bpca-knn			19	bpca	knn	B	F	0.0329654	0.00481845	1.51559e-134	****	bpca-knn			19	bpca	knn	B	F	0.0100068	0	1.61129e-32	****	bpca-knn			19	bpca
20	bpca	mice	B	G	0.0187997	0.000192961	7.4829e-71	****	bpca-mice			20	bpca	mice	B	G	0.031568	0.00146585	1.02874e-120	****	bpca-mice			20	bpca	mice	B	G	0.0367553	0.00274969	1.08791e-135	****	bpca-mice			20	bpca	mice	B	G	0.0109436	0	6.06366e-37	****	bpca-mice			20	bpca
21	bpca	min	B	H	-0.00856956	0	6.99609e-08	****	bpca-min			21	bpca	min	B	H	0.00057547	0.00168012	0.749244	na	bpca-min			21	bpca	min	B	H	0.00679073	0.00502521	0.000352307	***	bpca-min			21	bpca	min	B	H	-0.012028	0	8.88943e-17	****	bpca-min			21	bpca
22	bpca	MinDet	B	I	-0.00922787	0	1.14883e-10	****	bpca-MinDet			22	bpca	MinDet	B	I	-0.00192183	8.73547e-05	0.22761	na	bpca-MinDet			22	bpca	MinDet	B	I	0.00284546	0.000922195	0.0832539	na	bpca-MinDet			22	bpca	MinDet	B	I	-0.00600538	0	2.38772e-06	****	bpca-MinDet			22	bpca
23	bpca	MinProb	B	J	-0.00612141	3.29887e-05	8.93839e-06	****	bpca-MinProb			23	bpca	MinProb	B	J	0.00378942	0.00135053	0.0152418	*	bpca-MinProb			23	bpca	MinProb	B	J	0.010146	0.00304782	5.12835e-10	****	bpca-MinProb			23	bpca	MinProb	B	J	-0.00490163	0	0.000116472	***	bpca-MinProb			23	bpca
24	bpca	missForest	B	K	0.0109243	0	3.3246e-45	****	bpca-missForest			24	bpca	missForest	B	K	0.0164473	8.83049e-05	6.55519e-72	****	bpca-missForest			24	bpca	missForest	B	K	0.0187814	0.000341767	2.09457e-82	****	bpca-missForest			24	bpca	missForest	B	K	0.00613243	0	4.20253e-23	****	bpca-missForest			24	bpca
25	bpca	MLE	B	L	0.0416822	0.0065808	5.82427e-169	****	bpca-MLE			25	bpca	MLE	B	L	0.064733	0.0185655	4.98843e-245	****	bpca-MLE			25	bpca	MLE	B	L	0.0771052	0.0266034	2.46126e-278	****	bpca-MLE			25	bpca	MLE	B	L	0.0281302	0.00274128	1.38561e-86	****	bpca-MLE			25	bpca
26	bpca	nbavg	B	M	-0.00409023	0	0.00515192	**	bpca-nbavg			26	bpca	nbavg	B	M	0.000731722	0	0.670066	na	bpca-nbavg			26	bpca	nbavg	B	M	0.00515014	0.00107434	0.0038239	**	bpca-nbavg			26	bpca	nbavg	B	M	-0.010584	0	8.7165e-16	****	bpca-nbavg			26	bpca
27	bpca	QRILC	B	N	0.0047468	0.000310771	0.000238857	***	bpca-QRILC			27	bpca	QRILC	B	N	0.0142268	0.00341985	1.45818e-20	****	bpca-QRILC			27	bpca	QRILC	B	N	0.0196859	0.00678391	5.03358e-33	****	bpca-QRILC			27	bpca	QRILC	B	N	-3.7242e-05	0	0.976187	na	bpca-QRILC			27	bpca
28	bpca	SeqKNN	B	O	0.00806939	0	2.8188e-23	****	bpca-SeqKNN			28	bpca	SeqKNN	B	O	0.0150835	0.000535009	2.78248e-57	****	bpca-SeqKNN			28	bpca	SeqKNN	B	O	0.0188903	0.00114647	2.31237e-79	****	bpca-SeqKNN			28	bpca	SeqKNN	B	O	0.00557332	0	1.771e-14	****	bpca-SeqKNN			28	bpca
29	bpca	zero	B	P	0.014894	0.000341991	2.47813e-24	****	bpca-zero			29	bpca	zero	B	P	0.0299565	0.00402159	3.08042e-63	****	bpca-zero			29	bpca	zero	B	P	0.0393226	0.00794619	1.50899e-88	****	bpca-zero			29	bpca	zero	B	P	-0.00201037	0	0.292899	na	bpca-zero			29	bpca
30	GMS	Impseq	C	D	-0.00858446	-4.91036e-05	1.43084e-33	****	GMS-Impseq			30	GMS	Impseq	C	D	-0.0145868	-0.00123639	1.44835e-70	****	GMS-Impseq			30	GMS	Impseq	C	D	-0.0180593	-0.00287916	3.8066e-103	****	GMS-Impseq			30	GMS	Impseq	C	D	-0.00996805	0	6.54943e-44	****	GMS-Impseq			30	GMS
31	GMS	Impseqrob	C	E	0.0137171	3.70353e-07	6.53695e-48	****	GMS-Impseqrob			31	GMS	Impseqrob	C	E	0.0173268	0	1.53715e-47	****	GMS-Impseqrob			31	GMS	Impseqrob	C	E	0.0170016	0	1.9982e-40	****	GMS-Impseqrob			31	GMS	Impseqrob	C	E	0.00395424	0	1.83919e-05	****	GMS-Impseqrob			31	GMS
32	GMS	knn	C	F	0.00882021	0.000166746	1.46385e-39	****	GMS-knn			32	GMS	knn	C	F	0.0184573	0.00129382	1.0591e-93	****	GMS-knn			32	GMS	knn	C	F	0.0226472	0.00198405	5.09824e-107	****	GMS-knn			32	GMS	knn	C	F	0.00478831	0	1.27171e-10	****	GMS-knn			32	GMS
33	GMS	mice	C	G	0.0157743	0.000359491	2.43048e-74	****	GMS-mice			33	GMS	mice	C	G	0.0244109	0.000909483	3.02112e-95	****	GMS-mice			33	GMS	mice	C	G	0.0264371	0.00099579	4.51364e-91	****	GMS-mice			33	GMS	mice	C	G	0.00572509	0	2.94402e-11	****	GMS-mice			33	GMS
34	GMS	min	C	H	-0.0115949	0	4.55262e-20	****	GMS-min			34	GMS	min	C	H	-0.00658158	0.000266572	1.83418e-06	****	GMS-min			34	GMS	min	C	H	-0.00352743	0.00160196	0.01482	*	GMS-min			34	GMS	min	C	H	-0.0172465	0	6.73585e-47	****	GMS-min			34	GMS
35	GMS	MinDet	C	I	-0.0122533	0	3.69939e-29	****	GMS-MinDet			35	GMS	MinDet	C	I	-0.00907888	0	1.71781e-14	****	GMS-MinDet			35	GMS	MinDet	C	I	-0.0074727	0	1.43401e-09	****	GMS-MinDet			35	GMS	MinDet	C	I	-0.0112239	0	4.60957e-32	****	GMS-MinDet			35	GMS
36	GMS	MinProb	C	J	-0.00914679	0	1.34361e-18	****	GMS-MinProb			36	GMS	MinProb	C	J	-0.00336763	0.000221102	0.00268335	**	GMS-MinProb			36	GMS	MinProb	C	J	-0.000172177	0.000375605	0.881938	na	GMS-MinProb			36	GMS	MinProb	C	J	-0.0101201	0	2.12177e-26	****	GMS-MinProb			36	GMS
37	GMS	missForest	C	K	0.00789889	0	8.46369e-38	****	GMS-missForest			37	GMS	missForest	C	K	0.00929021	0	1.20494e-36	****	GMS-missForest			37	GMS	missForest	C	K	0.00846323	0	1.74627e-28	****	GMS-missForest			37	GMS	missForest	C	K	0.000913948	0	0.116135	na	GMS-missForest			37	GMS
38	GMS	MLE	C	L	0.0386569	0.0108368	4.4339e-220	****	GMS-MLE			38	GMS	MLE	C	L	0.0575759	0.0212568	2.89198e-278	****	GMS-MLE			38	GMS	MLE	C	L	0.0667871	0.0273629	9.67029e-300	****	GMS-MLE			38	GMS	MLE	C	L	0.0229117	0.00237919	1.03113e-81	****	GMS-MLE			38	GMS
39	GMS	nbavg	C	M	-0.00711561	0	9.47758e-11	****	GMS-nbavg			39	GMS	nbavg	C	M	-0.00642533	0	5.50486e-07	****	GMS-nbavg			39	GMS	nbavg	C	M	-0.00516801	0	9.21201e-05	****	GMS-nbavg			39	GMS	nbavg	C	M	-0.0158025	0	5.39728e-48	****	GMS-nbavg			39	GMS
40	GMS	QRILC	C	N	0.00172142	0.000288093	0.0648681	na	GMS-QRILC			40	GMS	QRILC	C	N	0.00706979	0.00195668	2.62765e-11	****	GMS-QRILC			40	GMS	QRILC	C	N	0.00936775	0.00322677	1.67739e-16	****	GMS-QRILC			40	GMS	QRILC	C	N	-0.00525572	0	4.38926e-08	****	GMS-QRILC			40	GMS
41	GMS	SeqKNN	C	O	0.005044	0	2.66718e-16	****	GMS-SeqKNN			41	GMS	SeqKNN	C	O	0.0079264	0	2.1343e-26	****	GMS-SeqKNN			41	GMS	SeqKNN	C	O	0.00857211	0	1.37956e-27	****	GMS-SeqKNN			41	GMS	SeqKNN	C	O	0.000354836	0	0.577341	na	GMS-SeqKNN			41	GMS
42	GMS	zero	C	P	0.0118686	0.000588338	1.04908e-24	****	GMS-zero			42	GMS	zero	C	P	0.0227995	0.00360149	6.73985e-59	****	GMS-zero			42	GMS	zero	C	P	0.0290045	0.00616325	4.34684e-76	****	GMS-zero			42	GMS	zero	C	P	-0.00722886	0	3.69309e-05	****	GMS-zero			42	GMS
43	Impseq	Impseqrob	D	E	0.0223016	0.000123167	6.51369e-78	****	Impseq-Impseqrob			43	Impseq	Impseqrob	D	E	0.0319135	0.000416995	2.88513e-102	****	Impseq-Impseqrob			43	Impseq	Impseqrob	D	E	0.0350609	0.00060747	4.28682e-113	****	Impseq-Impseqrob			43	Impseq	Impseqrob	D	E	0.0139223	0	1.90451e-44	****	Impseq-Impseqrob			43	Impseq
44	Impseq	knn	D	F	0.0174047	0.000401567	3.94756e-70	****	Impseq-knn			44	Impseq	knn	D	F	0.0330441	0.00354344	4.12613e-136	****	Impseq-knn			44	Impseq	knn	D	F	0.0407065	0.00610364	1.16616e-163	****	Impseq-knn			44	Impseq	knn	D	F	0.0147564	0	7.64559e-52	****	Impseq-knn			44	Impseq
45	Impseq	mice	D	G	0.0243588	0.000490319	1.94808e-95	****	Impseq-mice			45	Impseq	mice	D	G	0.0389977	0.00296705	1.99189e-142	****	Impseq-mice			45	Impseq	mice	D	G	0.0444964	0.00476914	3.77342e-159	****	Impseq-mice			45	Impseq	mice	D	G	0.0156931	0	2.30716e-57	****	Impseq-mice			45	Impseq
46	Impseq	min	D	H	-0.00301048	0	0.0411467	*	Impseq-min			46	Impseq	min	D	H	0.00800518	0.0022671	2.2164e-06	****	Impseq-min			46	Impseq	min	D	H	0.0145319	0.00616746	1.13809e-15	****	Impseq-min			46	Impseq	min	D	H	-0.00727842	0	1.80047e-07	****	Impseq-min			46	Impseq
47	Impseq	MinDet	D	I	-0.00366879	0	0.00502663	**	Impseq-MinDet			47	Impseq	MinDet	D	I	0.00550788	0.000593625	0.000180281	***	Impseq-MinDet			47	Impseq	MinDet	D	I	0.0105866	0.00140048	3.88636e-12	****	Impseq-MinDet			47	Impseq	MinDet	D	I	-0.00125581	0	0.300954	na	Impseq-MinDet			47	Impseq
48	Impseq	MinProb	D	J	-0.000562333	8.6102e-05	0.655489	na	Impseq-MinProb			48	Impseq	MinProb	D	J	0.0112191	0.00171219	1.07216e-14	****	Impseq-MinProb			48	Impseq	MinProb	D	J	0.0178871	0.00375718	2.53477e-31	****	Impseq-MinProb			48	Impseq	MinProb	D	J	-0.000152068	0	0.900457	na	Impseq-MinProb			48	Impseq
49	Impseq	missForest	D	K	0.0164834	1.98244e-05	3.93993e-79	****	Impseq-missForest			49	Impseq	missForest	D	K	0.023877	0.000505069	6.08116e-114	****	Impseq-missForest			49	Impseq	missForest	D	K	0.0265226	0.00103799	1.32605e-131	****	Impseq-missForest			49	Impseq	missForest	D	K	0.010882	0	1.18808e-52	****	Impseq-missForest			49	Impseq
50	Impseq	MLE	D	L	0.0472413	0.00932379	1.83756e-195	****	Impseq-MLE			50	Impseq	MLE	D	L	0.0721627	0.0225997	7.36883e-265	****	Impseq-MLE			50	Impseq	MLE	D	L	0.0848464	0.0314133	1.23339e-297	****	Impseq-MLE			50	Impseq	MLE	D	L	0.0328798	0.00319413	1.67374e-101	****	Impseq-MLE			50	Impseq
51	Impseq	nbavg	D	M	0.00146884	0	0.279155	na	Impseq-nbavg			51	Impseq	nbavg	D	M	0.00816143	0.000123672	3.93685e-07	****	Impseq-nbavg			51	Impseq	nbavg	D	M	0.0128913	0.00170263	1.84081e-14	****	Impseq-nbavg			51	Impseq	nbavg	D	M	-0.00583448	0	4.39172e-06	****	Impseq-nbavg			51	Impseq
52	Impseq	QRILC	D	N	0.0103059	0.000646337	8.98188e-17	****	Impseq-QRILC			52	Impseq	QRILC	D	N	0.0216565	0.00495893	1.98908e-49	****	Impseq-QRILC			52	Impseq	QRILC	D	N	0.0274271	0.00881425	1.65035e-67	****	Impseq-QRILC			52	Impseq	QRILC	D	N	0.00471232	0	0.000149645	***	Impseq-QRILC			52	Impseq
53	Impseq	SeqKNN	D	O	0.0136285	7.52722e-05	1.86618e-57	****	Impseq-SeqKNN			53	Impseq	SeqKNN	D	O	0.0225132	0.00117074	6.6028e-100	****	Impseq-SeqKNN			53	Impseq	SeqKNN	D	O	0.0266314	0.00183584	3.41154e-127	****	Impseq-SeqKNN			53	Impseq	SeqKNN	D	O	0.0103229	0	7.17875e-42	****	Impseq-SeqKNN			53	Impseq
54	Impseq	zero	D	P	0.0204531	0.000530374	5.2986e-45	****	Impseq-zero			54	Impseq	zero	D	P	0.0373862	0.00522369	1.89096e-93	****	Impseq-zero			54	Impseq	zero	D	P	0.0470638	0.00947904	2.87551e-120	****	Impseq-zero			54	Impseq	zero	D	P	0.00273919	0	0.164532	na	Impseq-zero			54	Impseq
55	Impseqrob	knn	E	F	-0.00489689	0	7.75557e-09	****	Impseqrob-knn			55	Impseqrob	knn	E	F	0.00113053	2.34325e-05	0.251293	na	Impseqrob-knn			55	Impseqrob	knn	E	F	0.00564562	0.0005743	1.13876e-07	****	Impseqrob-knn			55	Impseqrob	knn	E	F	0.000834064	0	0.345298	na	Impseqrob-knn			55	Impseqrob
56	Impseqrob	mice	E	G	0.00205725	0	0.013844	*	Impseqrob-mice			56	Impseqrob	mice	E	G	0.00708412	0.000235528	2.54124e-12	****	Impseqrob-mice			56	Impseqrob	mice	E	G	0.00943549	0.000748264	1.13475e-17	****	Impseqrob-mice			56	Impseqrob	mice	E	G	0.00177085	0	0.0242282	*	Impseqrob-mice			56	Impseqrob
57	Impseqrob	min	E	H	-0.025312	-0.000938302	1.16593e-55	****	Impseqrob-min			57	Impseqrob	min	E	H	-0.0239084	0	1.18613e-38	****	Impseqrob-min			57	Impseqrob	min	E	H	-0.020529	0	2.37907e-27	****	Impseqrob-min			57	Impseqrob	min	E	H	-0.0212007	0	1.40804e-46	****	Impseqrob-min			57	Impseqrob
58	Impseqrob	MinDet	E	I	-0.0259703	-0.000218862	4.49585e-67	****	Impseqrob-MinDet			58	Impseqrob	MinDet	E	I	-0.0264057	0	8.71034e-59	****	Impseqrob-MinDet			58	Impseqrob	MinDet	E	I	-0.0244743	0	8.8298e-52	****	Impseqrob-MinDet			58	Impseqrob	MinDet	E	I	-0.0151781	0	8.38039e-30	****	Impseqrob-MinDet			58	Impseqrob
59	Impseqrob	MinProb	E	J	-0.0228639	0	4.10901e-56	****	Impseqrob-MinProb			59	Impseqrob	MinProb	E	J	-0.0206944	0	8.89706e-36	****	Impseqrob-MinProb			59	Impseqrob	MinProb	E	J	-0.0171738	0	8.33597e-25	****	Impseqrob-MinProb			59	Impseqrob	MinProb	E	J	-0.0140744	0	1.02573e-25	****	Impseqrob-MinProb			59	Impseqrob
60	Impseqrob	missForest	E	K	-0.0058182	-3.92335e-05	1.36446e-16	****	Impseqrob-missForest			60	Impseqrob	missForest	E	K	-0.00803657	-3.00576e-05	4.03455e-20	****	Impseqrob-missForest			60	Impseqrob	missForest	E	K	-0.00853838	0	2.60525e-20	****	Impseqrob-missForest			60	Impseqrob	missForest	E	K	-0.00304029	0	3.27165e-05	****	Impseqrob-missForest			60	Impseqrob
61	Impseqrob	MLE	E	L	0.0249398	0.00634751	5.62132e-150	****	Impseqrob-MLE			61	Impseqrob	MLE	E	L	0.0402492	0.0167277	5.19263e-231	****	Impseqrob-MLE			61	Impseqrob	MLE	E	L	0.0497855	0.0238621	6.60342e-274	****	Impseqrob-MLE			61	Impseqrob	MLE	E	L	0.0189575	0.00225046	3.47366e-57	****	Impseqrob-MLE			61	Impseqrob
62	Impseqrob	nbavg	E	M	-0.0208327	-0.000418475	5.67431e-45	****	Impseqrob-nbavg			62	Impseqrob	nbavg	E	M	-0.0237521	-0.0011671	1.03918e-39	****	Impseqrob-nbavg			62	Impseqrob	nbavg	E	M	-0.0221696	-0.000965498	3.2515e-33	****	Impseqrob-nbavg			62	Impseqrob	nbavg	E	M	-0.0197568	0	7.65758e-44	****	Impseqrob-nbavg			62	Impseqrob
63	Impseqrob	QRILC	E	N	-0.0119957	0	1.48053e-22	****	Impseqrob-QRILC			63	Impseqrob	QRILC	E	N	-0.010257	0.000128505	1.26959e-11	****	Impseqrob-QRILC			63	Impseqrob	QRILC	E	N	-0.00763385	0.000560924	1.80552e-06	****	Impseqrob-QRILC			63	Impseqrob	QRILC	E	N	-0.00920997	0	2.25136e-13	****	Impseqrob-QRILC			63	Impseqrob
64	Impseqrob	SeqKNN	E	O	-0.00867309	0	7.58531e-24	****	Impseqrob-SeqKNN			64	Impseqrob	SeqKNN	E	O	-0.00940038	0	1.73302e-21	****	Impseqrob-SeqKNN			64	Impseqrob	SeqKNN	E	O	-0.00842949	0	1.56881e-16	****	Impseqrob-SeqKNN			64	Impseqrob	SeqKNN	E	O	-0.00359941	0	2.59419e-05	****	Impseqrob-SeqKNN			64	Impseqrob
65	Impseqrob	zero	E	P	-0.0018485	0	0.137605	na	Impseqrob-zero			65	Impseqrob	zero	E	P	0.00547269	0.00095545	0.000165914	***	Impseqrob-zero			65	Impseqrob	zero	E	P	0.0120029	0.003702	9.25783e-15	****	Impseqrob-zero			65	Impseqrob	zero	E	P	-0.0111831	0	1.40615e-10	****	Impseqrob-zero			65	Impseqrob
66	knn	mice	F	G	0.00695413	2.62811e-05	4.2374e-27	****	knn-mice			66	knn	mice	F	G	0.00595359	0	1.79486e-13	****	knn-mice			66	knn	mice	F	G	0.00378987	0	3.63534e-05	****	knn-mice			66	knn	mice	F	G	0.000936786	0	0.169298	na	knn-mice			66	knn
67	knn	min	F	H	-0.0204152	-4.13233e-07	3.62063e-46	****	knn-min			67	knn	min	F	H	-0.0250389	0	1.73638e-55	****	knn-min			67	knn	min	F	H	-0.0261747	0	2.20059e-57	****	knn-min			67	knn	min	F	H	-0.0220348	0	1.53793e-61	****	knn-min			67	knn
68	knn	MinDet	F	I	-0.0210735	-0.000171969	1.83541e-60	****	knn-MinDet			68	knn	MinDet	F	I	-0.0275362	-0.00075065	4.34301e-78	****	knn-MinDet			68	knn	MinDet	F	I	-0.0301199	-0.00139448	1.17485e-85	****	knn-MinDet			68	knn	MinDet	F	I	-0.0160122	0	1.01704e-42	****	knn-MinDet			68	knn
69	knn	MinProb	F	J	-0.017967	0	4.02534e-49	****	knn-MinProb			69	knn	MinProb	F	J	-0.0218249	0	1.05278e-54	****	knn-MinProb			69	knn	MinProb	F	J	-0.0228194	-3.63749e-05	3.00206e-57	****	knn-MinProb			69	knn	MinProb	F	J	-0.0149084	0	3.5237e-37	****	knn-MinProb			69	knn
70	knn	missForest	F	K	-0.000921318	-1.61601e-06	0.105745	na	knn-missForest			70	knn	missForest	F	K	-0.0091671	-0.000817267	2.45795e-41	****	knn-missForest			70	knn	missForest	F	K	-0.014184	-0.00217874	2.42283e-75	****	knn-missForest			70	knn	missForest	F	K	-0.00387436	0	1.65282e-10	****	knn-missForest			70	knn
71	knn	MLE	F	L	0.0298367	0.00830574	1.83312e-202	****	knn-MLE			71	knn	MLE	F	L	0.0391186	0.0153575	1.46496e-264	****	knn-MLE			71	knn	MLE	F	L	0.0441398	0.018778	3.9295e-297	****	knn-MLE			71	knn	MLE	F	L	0.0181234	0.00225046	5.99117e-71	****	knn-MLE			71	knn
72	knn	nbavg	F	M	-0.0159358	-7.71957e-05	7.1912e-40	****	knn-nbavg			72	knn	nbavg	F	M	-0.0248826	-0.00108031	1.36125e-63	****	knn-nbavg			72	knn	nbavg	F	M	-0.0278152	-0.00153802	1.0238e-72	****	knn-nbavg			72	knn	nbavg	F	M	-0.0205908	0	9.31428e-65	****	knn-nbavg			72	knn
73	knn	QRILC	F	N	-0.00709879	1.04569e-05	2.77921e-12	****	knn-QRILC			73	knn	QRILC	F	N	-0.0113875	0.000156503	6.51776e-20	****	knn-QRILC			73	knn	QRILC	F	N	-0.0132795	0.000368637	5.73128e-24	****	knn-QRILC			73	knn	QRILC	F	N	-0.010044	0	1.70203e-20	****	knn-QRILC			73	knn
74	knn	SeqKNN	F	O	-0.00377621	0	3.2256e-13	****	knn-SeqKNN			74	knn	SeqKNN	F	O	-0.0105309	-0.000939641	1.90556e-63	****	knn-SeqKNN			74	knn	SeqKNN	F	O	-0.0140751	-0.00152456	1.54569e-89	****	knn-SeqKNN			74	knn	SeqKNN	F	O	-0.00443347	0	1.99131e-16	****	knn-SeqKNN			74	knn
75	knn	zero	F	P	0.00304839	0.000170308	0.00888357	**	knn-zero			75	knn	zero	F	P	0.00434216	0.00125189	0.00106165	**	knn-zero			75	knn	zero	F	P	0.00635727	0.00211929	5.92611e-06	****	knn-zero			75	knn	zero	F	P	-0.0120172	0	9.51406e-13	****	knn-zero			75	knn
76	mice	min	G	H	-0.0273693	-0.000518842	3.50187e-69	****	mice-min			76	mice	min	G	H	-0.0309925	0	6.73082e-65	****	mice-min			76	mice	min	G	H	-0.0299645	0	9.75737e-55	****	mice-min			76	mice	min	G	H	-0.0229716	0	2.15472e-57	****	mice-min			76	mice
77	mice	MinDet	G	I	-0.0280276	-0.000863012	4.88457e-85	****	mice-MinDet			77	mice	MinDet	G	I	-0.0334898	-0.00167779	1.33901e-87	****	mice-MinDet			77	mice	MinDet	G	I	-0.0339098	-0.00200942	6.62645e-81	****	mice-MinDet			77	mice	MinDet	G	I	-0.016949	0	4.7219e-39	****	mice-MinDet			77	mice
78	mice	MinProb	G	J	-0.0249211	-3.21083e-05	3.27639e-73	****	mice-MinProb			78	mice	MinProb	G	J	-0.0277785	0	6.77146e-64	****	mice-MinProb			78	mice	MinProb	G	J	-0.0266093	0	2.74038e-53	****	mice-MinProb			78	mice	MinProb	G	J	-0.0158452	0	3.468e-34	****	mice-MinProb			78	mice
79	mice	missForest	G	K	-0.00787545	-0.000171119	7.62904e-29	****	mice-missForest			79	mice	missForest	G	K	-0.0151207	-0.00107093	3.08683e-56	****	mice-missForest			79	mice	missForest	G	K	-0.0179739	-0.00159478	2.41222e-61	****	mice-missForest			79	mice	missForest	G	K	-0.00481114	0	4.99689e-13	****	mice-missForest			79	mice
80	mice	MLE	G	L	0.0228825	0.00434453	1.77523e-140	****	mice-MLE			80	mice	MLE	G	L	0.033165	0.0113454	8.27489e-191	****	mice-MLE			80	mice	MLE	G	L	0.04035	0.0158049	6.0841e-222	****	mice-MLE			80	mice	MLE	G	L	0.0171866	0.00173434	1.95243e-57	****	mice-MLE			80	mice
81	mice	nbavg	G	M	-0.02289	-0.000809889	6.05352e-69	****	mice-nbavg			81	mice	nbavg	G	M	-0.0308362	-0.00221236	1.31723e-78	****	mice-nbavg			81	mice	nbavg	G	M	-0.0316051	-0.00245169	3.09301e-72	****	mice-nbavg			81	mice	nbavg	G	M	-0.0215276	0	1.9087e-64	****	mice-nbavg			81	mice
82	mice	QRILC	G	N	-0.0140529	0	4.66306e-36	****	mice-QRILC			82	mice	QRILC	G	N	-0.0173411	0	2.77342e-32	****	mice-QRILC			82	mice	QRILC	G	N	-0.0170693	1.40911e-05	2.59714e-26	****	mice-QRILC			82	mice	QRILC	G	N	-0.0109808	0	3.48626e-20	****	mice-QRILC			82	mice
83	mice	SeqKNN	G	O	-0.0107303	-0.0001409	1.95309e-46	****	mice-SeqKNN			83	mice	SeqKNN	G	O	-0.0164845	-0.00096298	7.30873e-65	****	mice-SeqKNN			83	mice	SeqKNN	G	O	-0.017865	-0.00125345	1.622e-62	****	mice-SeqKNN			83	mice	SeqKNN	G	O	-0.00537026	0	1.04836e-14	****	mice-SeqKNN			83	mice
84	mice	zero	G	P	-0.00390575	0	0.0011459	**	mice-zero			84	mice	zero	G	P	-0.00161144	8.45118e-05	0.253954	na	mice-zero			84	mice	zero	G	P	0.0025674	0.00101915	0.0930691	na	mice-zero			84	mice	zero	G	P	-0.0129539	0	4.28552e-14	****	mice-zero			84	mice
85	min	MinDet	H	I	-0.000658311	-7.99918e-05	0.453459	na	min-MinDet			85	min	MinDet	H	I	-0.0024973	-0.00137086	0.0135357	*	min-MinDet			85	min	MinDet	H	I	-0.00394527	-0.00280147	0.000253234	***	min-MinDet			85	min	MinDet	H	I	0.00602261	0	1.84612e-18	****	min-MinDet			85	min
86	min	MinProb	H	J	0.00244815	0	0.00604032	**	min-MinProb			86	min	MinProb	H	J	0.00321395	-0.000780441	0.00113148	**	min-MinProb			86	min	MinProb	H	J	0.00335526	-0.00214565	0.00112087	**	min-MinProb			86	min	MinProb	H	J	0.00712635	0	3.6317e-24	****	min-MinProb			86	min
87	min	missForest	H	K	0.0194938	0	5.06058e-43	****	min-missForest			87	min	missForest	H	K	0.0158718	-9.91993e-05	7.30711e-26	****	min-missForest			87	min	missForest	H	K	0.0119907	-0.000876775	6.04012e-15	****	min-missForest			87	min	missForest	H	K	0.0181604	0	3.7214e-49	****	min-missForest			87	min
88	min	MLE	H	L	0.0502518	0.0132025	1.89527e-213	****	min-MLE			88	min	MLE	H	L	0.0641575	0.0177486	1.03516e-244	****	min-MLE			88	min	MLE	H	L	0.0703145	0.0206677	7.03587e-260	****	min-MLE			88	min	MLE	H	L	0.0401582	0.0068469	7.75787e-133	****	min-MLE			88	min
89	min	nbavg	H	M	0.00447933	0	2.16688e-06	****	min-nbavg			89	min	nbavg	H	M	0.000156252	-0.000915278	0.8732	na	min-nbavg			89	min	nbavg	H	M	-0.00164058	-0.0020966	0.0839745	na	min-nbavg			89	min	nbavg	H	M	0.00144394	0	0.0688009	na	min-nbavg			89	min
90	min	QRILC	H	N	0.0133164	0.00024465	9.59328e-45	****	min-QRILC			90	min	QRILC	H	N	0.0136514	1.86458e-05	1.58903e-45	****	min-QRILC			90	min	QRILC	H	N	0.0128952	0	6.64662e-40	****	min-QRILC			90	min	QRILC	H	N	0.0119907	0	1.41173e-43	****	min-QRILC			90	min
91	min	SeqKNN	H	O	0.0166389	0	1.52856e-30	****	min-SeqKNN			91	min	SeqKNN	H	O	0.014508	-4.95996e-05	1.85228e-20	****	min-SeqKNN			91	min	SeqKNN	H	O	0.0120995	-0.0010617	5.72064e-14	****	min-SeqKNN			91	min	SeqKNN	H	O	0.0176013	0	2.21776e-41	****	min-SeqKNN			91	min
92	min	zero	H	P	0.0234635	0.000511902	2.47907e-78	****	min-zero			92	min	zero	H	P	0.029381	0.00161374	1.86192e-93	****	min-zero			92	min	zero	H	P	0.0325319	0.00327585	9.21985e-102	****	min-zero			92	min	zero	H	P	0.0100176	0	7.71593e-09	****	min-zero			92	min
93	MinDet	MinProb	I	J	0.00310646	8.93133e-05	3.87809e-19	****	MinDet-MinProb			93	MinDet	MinProb	I	J	0.00571125	0.000466586	1.91578e-37	****	MinDet-MinProb			93	MinDet	MinProb	I	J	0.00730052	0.000556284	1.0064e-45	****	MinDet-MinProb			93	MinDet	MinProb	I	J	0.00110374	0	1.63258e-07	****	MinDet-MinProb			93	MinDet
94	MinDet	missForest	I	K	0.0201521	0	3.42067e-57	****	MinDet-missForest			94	MinDet	missForest	I	K	0.0183691	0	1.60651e-44	****	MinDet-missForest			94	MinDet	missForest	I	K	0.0159359	0	7.50748e-35	****	MinDet-missForest			94	MinDet	missForest	I	K	0.0121378	0	4.65852e-32	****	MinDet-missForest			94	MinDet
95	MinDet	MLE	I	L	0.0509101	0.0109994	2.79192e-219	****	MinDet-MLE			95	MinDet	MLE	I	L	0.0666548	0.0210956	5.18464e-264	****	MinDet-MLE			95	MinDet	MLE	I	L	0.0742598	0.0278567	3.92278e-289	****	MinDet-MLE			95	MinDet	MLE	I	L	0.0341356	0.00501872	5.65317e-111	****	MinDet-MLE			95	MinDet
96	MinDet	nbavg	I	M	0.00513764	0	6.06054e-08	****	MinDet-nbavg			96	MinDet	nbavg	I	M	0.00265355	0	0.0112725	*	MinDet-nbavg			96	MinDet	nbavg	I	M	0.00230468	0	0.0339312	*	MinDet-nbavg			96	MinDet	nbavg	I	M	-0.00457867	0	1.49161e-09	****	MinDet-nbavg			96	MinDet
97	MinDet	QRILC	I	N	0.0139747	0.00120538	3.86688e-72	****	MinDet-QRILC			97	MinDet	QRILC	I	N	0.0161487	0.00311644	2.63437e-93	****	MinDet-QRILC			97	MinDet	QRILC	I	N	0.0168405	0.00372609	3.35179e-97	****	MinDet-QRILC			97	MinDet	QRILC	I	N	0.00596814	0	5.73301e-22	****	MinDet-QRILC			97	MinDet
98	MinDet	SeqKNN	I	O	0.0172973	0	4.93763e-41	****	MinDet-SeqKNN			98	MinDet	SeqKNN	I	O	0.0170053	0	4.88959e-34	****	MinDet-SeqKNN			98	MinDet	SeqKNN	I	O	0.0160448	0	3.32042e-29	****	MinDet-SeqKNN			98	MinDet	SeqKNN	I	O	0.0115787	0	1.82063e-25	****	MinDet-SeqKNN			98	MinDet
99	MinDet	zero	I	P	0.0241218	0.000323814	1.78463e-79	****	MinDet-zero			99	MinDet	zero	I	P	0.0318784	0.00344204	2.30707e-103	****	MinDet-zero			99	MinDet	zero	I	P	0.0364772	0.00598638	4.46729e-117	****	MinDet-zero			99	MinDet	zero	I	P	0.003995	0	0.0265487	*	MinDet-zero			99	MinDet
100	MinProb	missForest	J	K	0.0170457	0	6.80227e-46	****	MinProb-missForest			100	MinProb	missForest	J	K	0.0126578	-9.91993e-05	7.14414e-24	****	MinProb-missForest			100	MinProb	missForest	J	K	0.0086354	-0.000331589	3.16063e-12	****	MinProb-missForest			100	MinProb	missForest	J	K	0.0110341	0	1.30285e-26	****	MinProb-missForest			100	MinProb
101	MinProb	MLE	J	L	0.0478037	0.00952715	7.48211e-207	****	MinProb-MLE			101	MinProb	MLE	J	L	0.0609436	0.0172523	6.33762e-234	****	MinProb-MLE			101	MinProb	MLE	J	L	0.0669592	0.0228388	1.27894e-253	****	MinProb-MLE			101	MinProb	MLE	J	L	0.0330318	0.00421502	1.36124e-106	****	MinProb-MLE			101	MinProb
102	MinProb	nbavg	J	M	0.00203118	-1.33212e-06	0.0311858	*	MinProb-nbavg			102	MinProb	nbavg	J	M	-0.00305769	-4.95996e-05	0.00221973	**	MinProb-nbavg			102	MinProb	nbavg	J	M	-0.00499584	-0.000147553	4.82418e-07	****	MinProb-nbavg			102	MinProb	nbavg	J	M	-0.00568241	0	1.19476e-13	****	MinProb-nbavg			102	MinProb
103	MinProb	QRILC	J	N	0.0108682	0.000514268	4.01925e-56	****	MinProb-QRILC			103	MinProb	QRILC	J	N	0.0104374	0.00173599	3.33879e-60	****	MinProb-QRILC			103	MinProb	QRILC	J	N	0.00953993	0.00240407	7.69522e-66	****	MinProb-QRILC			103	MinProb	QRILC	J	N	0.00486439	0	9.29656e-17	****	MinProb-QRILC			103	MinProb
104	MinProb	SeqKNN	J	O	0.0141908	0	7.27903e-31	****	MinProb-SeqKNN			104	MinProb	SeqKNN	J	O	0.011294	-2.92859e-06	2.02639e-17	****	MinProb-SeqKNN			104	MinProb	SeqKNN	J	O	0.00874429	-0.000264603	8.06759e-11	****	MinProb-SeqKNN			104	MinProb	SeqKNN	J	O	0.010475	0	6.81963e-21	****	MinProb-SeqKNN			104	MinProb
105	MinProb	zero	J	P	0.0210154	0.00011477	9.16481e-66	****	MinProb-zero			105	MinProb	zero	J	P	0.0261671	0.00187864	2.78364e-75	****	MinProb-zero			105	MinProb	zero	J	P	0.0291767	0.00374136	8.45187e-83	****	MinProb-zero			105	MinProb	zero	J	P	0.00289126	0	0.107617	na	MinProb-zero			105	MinProb
106	missForest	MLE	K	L	0.030758	0.00807912	2.28589e-197	****	missForest-MLE			106	missForest	MLE	K	L	0.0482857	0.0215382	9.86976e-285	****	missForest-MLE			106	missForest	MLE	K	L	0.0583238	0.0293004	0	****	missForest-MLE			106	missForest	MLE	K	L	0.0219978	0.0024247	3.91823e-83	****	missForest-MLE			106	missForest
107	missForest	nbavg	K	M	-0.0150145	-8.42096e-08	4.37184e-32	****	missForest-nbavg			107	missForest	nbavg	K	M	-0.0157155	-6.97129e-06	2.80885e-27	****	missForest-nbavg			107	missForest	nbavg	K	M	-0.0136312	0	7.61052e-21	****	missForest-nbavg			107	missForest	nbavg	K	M	-0.0167165	0	1.1107e-49	****	missForest-nbavg			107	missForest
108	missForest	QRILC	K	N	-0.00617747	8.26529e-05	1.06926e-09	****	missForest-QRILC			108	missForest	QRILC	K	N	-0.00222043	0.00125053	0.0519149	na	missForest-QRILC			108	missForest	QRILC	K	N	0.000904528	0.00245652	0.446407	na	missForest-QRILC			108	missForest	QRILC	K	N	-0.00616967	0	1.8856e-10	****	missForest-QRILC			108	missForest
109	missForest	SeqKNN	K	O	-0.00285489	0	4.03706e-09	****	missForest-SeqKNN			109	missForest	SeqKNN	K	O	-0.00136381	8.24633e-05	0.00594295	**	missForest-SeqKNN			109	missForest	SeqKNN	K	O	0.000108889	0.000237242	0.829192	na	missForest-SeqKNN			109	missForest	SeqKNN	K	O	-0.000559112	0	0.244479	na	missForest-SeqKNN			109	missForest
110	missForest	zero	K	P	0.0039697	0.000299435	0.000597202	***	missForest-zero			110	missForest	zero	K	P	0.0135093	0.00318084	1.07287e-24	****	missForest-zero			110	missForest	zero	K	P	0.0205413	0.00679423	4.97208e-47	****	missForest-zero			110	missForest	zero	K	P	-0.0081428	0	1.44208e-06	****	missForest-zero			110	missForest
111	MLE	nbavg	L	M	-0.0457725	-0.0115587	2.69282e-207	****	MLE-nbavg			111	MLE	nbavg	L	M	-0.0640013	-0.0191126	4.15798e-250	****	MLE-nbavg			111	MLE	nbavg	L	M	-0.0719551	-0.0236817	4.04182e-273	****	MLE-nbavg			111	MLE	nbavg	L	M	-0.0387142	-0.00390146	4.30819e-139	****	MLE-nbavg			111	MLE
112	MLE	QRILC	L	N	-0.0369354	-0.00723742	4.87885e-184	****	MLE-QRILC			112	MLE	QRILC	L	N	-0.0505062	-0.0124583	5.58438e-206	****	MLE-QRILC			112	MLE	QRILC	L	N	-0.0574193	-0.0150322	1.08678e-221	****	MLE-QRILC			112	MLE	QRILC	L	N	-0.0281674	-0.00300545	2.04395e-94	****	MLE-QRILC			112	MLE
113	MLE	SeqKNN	L	O	-0.0336129	-0.00761541	5.15982e-194	****	MLE-SeqKNN			113	MLE	SeqKNN	L	O	-0.0496495	-0.0197593	1.0527e-275	****	MLE-SeqKNN			113	MLE	SeqKNN	L	O	-0.058215	-0.0273009	5.52782899732267e-311	****	MLE-SeqKNN			113	MLE	SeqKNN	L	O	-0.0225569	-0.00225046	3.94906e-82	****	MLE-SeqKNN			113	MLE
114	MLE	zero	L	P	-0.0267883	-0.00594099	4.05706e-123	****	MLE-zero			114	MLE	zero	L	P	-0.0347765	-0.00994591	6.14718e-146	****	MLE-zero			114	MLE	zero	L	P	-0.0377826	-0.011238	2.31447e-149	****	MLE-zero			114	MLE	zero	L	P	-0.0301406	-0.00568162	2.20871e-73	****	MLE-zero			114	MLE
115	nbavg	QRILC	M	N	0.00883703	0.000949153	3.80971e-21	****	nbavg-QRILC			115	nbavg	QRILC	M	N	0.0134951	0.00261851	4.52421e-44	****	nbavg-QRILC			115	nbavg	QRILC	M	N	0.0145358	0.0031332	1.15152e-52	****	nbavg-QRILC			115	nbavg	QRILC	M	N	0.0105468	0	6.50113e-36	****	nbavg-QRILC			115	nbavg
116	nbavg	SeqKNN	M	O	0.0121596	0	6.34005e-23	****	nbavg-SeqKNN			116	nbavg	SeqKNN	M	O	0.0143517	5.24599e-05	2.5403e-22	****	nbavg-SeqKNN			116	nbavg	SeqKNN	M	O	0.0137401	0	8.09094e-20	****	nbavg-SeqKNN			116	nbavg	SeqKNN	M	O	0.0161574	0	6.88211e-43	****	nbavg-SeqKNN			116	nbavg
117	nbavg	zero	M	P	0.0189842	0.000506296	5.56913e-51	****	nbavg-zero			117	nbavg	zero	M	P	0.0292248	0.00448213	1.35579e-89	****	nbavg-zero			117	nbavg	zero	M	P	0.0341725	0.00763767	1.21942e-109	****	nbavg-zero			117	nbavg	zero	M	P	0.00857367	0	2.91664e-06	****	nbavg-zero			117	nbavg
118	QRILC	SeqKNN	N	O	0.00332259	-6.76484e-05	0.00139789	**	QRILC-SeqKNN			118	QRILC	SeqKNN	N	O	0.000856615	-0.00121399	0.473397	na	QRILC-SeqKNN			118	QRILC	SeqKNN	N	O	-0.000795639	-0.00226697	0.526635	na	QRILC-SeqKNN			118	QRILC	SeqKNN	N	O	0.00561056	0	1.1464e-07	****	QRILC-SeqKNN			118	QRILC
119	QRILC	zero	N	P	0.0101472	0	5.38912e-25	****	QRILC-zero			119	QRILC	zero	N	P	0.0157297	0.000209227	8.11893e-41	****	QRILC-zero			119	QRILC	zero	N	P	0.0196367	0.000686216	1.31566e-50	****	QRILC-zero			119	QRILC	zero	N	P	-0.00197313	0	0.244769	na	QRILC-zero			119	QRILC
120	SeqKNN	zero	O	P	0.00682459	0.000247034	2.32755e-08	****	SeqKNN-zero			120	SeqKNN	zero	O	P	0.0148731	0.00302687	1.4474e-26	****	SeqKNN-zero			120	SeqKNN	zero	O	P	0.0204324	0.00620738	2.14632e-42	****	SeqKNN-zero			120	SeqKNN	zero	O	P	-0.00758369	0	1.25744e-05	****	SeqKNN-zero			120	SeqKNN
supp6. Tab54 pairwise-comparison of DEA tools based on pAUC(0.01) under setting DIANN_DIA (intensity-based)												supp6. Tab58 pairwise-comparison of DEA tools based on pAUC(0.05) under setting DIANN_DIA (intensity-based)												supp6. Tab62 pairwise-comparison of DEA tools based on pAUC(0.1) under setting DIANN_DIA (intensity-based)												supp6. Tab66 pairwise-comparison of DEA tools based on nMCC under setting DIANN_DIA (intensity-based)												supp6. Tab70 pairwise-comparison of DEA tools based on G-mean under setting DIANN_DIA (intensity-based)
index	mat1	mat2	abbr1	abbr2	mean	median	t_pval	significance	contrast			index	mat1	mat2	abbr1	abbr2	mean	median	t_pval	significance	contrast			index	mat1	mat2	abbr1	abbr2	mean	median	t_pval	significance	contrast			index	mat1	mat2	abbr1	abbr2	mean	median	t_pval	significance	contrast			index	mat1
1	ANOVA	DEP	A	B	-0.151001	-0.101309	0	****	ANOVA-DEP			1	ANOVA	DEP	A	B	-0.20191	-0.173462	0	****	ANOVA-DEP			1	ANOVA	DEP	A	B	-0.226339	-0.207765	0	****	ANOVA-DEP			1	ANOVA	DEP	A	B	0.0100318	0	1.16806e-63	****	ANOVA-DEP			1	ANOVA
2	ANOVA	limma	A	C	-0.154211	-0.105974	0	****	ANOVA-limma			2	ANOVA	limma	A	C	-0.203903	-0.17678	0	****	ANOVA-limma			2	ANOVA	limma	A	C	-0.227984	-0.210649	0	****	ANOVA-limma			2	ANOVA	limma	A	C	-0.00266396	0	3.25226e-07	****	ANOVA-limma			2	ANOVA
3	ANOVA	proDA	A	D	-0.149827	-0.0995122	0	****	ANOVA-proDA			3	ANOVA	proDA	A	D	-0.196791	-0.166997	0	****	ANOVA-proDA			3	ANOVA	proDA	A	D	-0.219803	-0.199338	0	****	ANOVA-proDA			3	ANOVA	proDA	A	D	0.00833844	0	1.16788e-47	****	ANOVA-proDA			3	ANOVA
4	ANOVA	ROTS	A	E	-0.135821	-0.067954	0	****	ANOVA-ROTS			4	ANOVA	ROTS	A	E	-0.210847	-0.177051	0	****	ANOVA-ROTS			4	ANOVA	ROTS	A	E	-0.242515	-0.226578	0	****	ANOVA-ROTS			4	ANOVA	ROTS	A	E	-0.00636776	0	1.9623e-40	****	ANOVA-ROTS			4	ANOVA
5	ANOVA	SAM	A	F	-0.107234	-0.0487361	0	****	ANOVA-SAM			5	ANOVA	SAM	A	F	-0.184058	-0.153133	0	****	ANOVA-SAM			5	ANOVA	SAM	A	F	-0.220041	-0.201977	0	****	ANOVA-SAM			5	ANOVA	SAM	A	F	0.0933487	0.0148425	0	****	ANOVA-SAM			5	ANOVA
6	ANOVA	ttest	A	G	-0.0939536	-0.0533295	0	****	ANOVA-ttest			6	ANOVA	ttest	A	G	-0.147416	-0.117577	0	****	ANOVA-ttest			6	ANOVA	ttest	A	G	-0.175866	-0.152577	0	****	ANOVA-ttest			6	ANOVA	ttest	A	G	0.0294099	0.00498755	0	****	ANOVA-ttest			6	ANOVA
7	DEP	limma	B	C	-0.00320941	-2.52764e-07	5.84488e-44	****	DEP-limma			7	DEP	limma	B	C	-0.00199319	0	5.48006e-17	****	DEP-limma			7	DEP	limma	B	C	-0.00164432	0	1.97588e-11	****	DEP-limma			7	DEP	limma	B	C	-0.0126957	0	1.24103e-139	****	DEP-limma			7	DEP
8	DEP	proDA	B	D	0.00117368	0.000484884	2.18266e-05	****	DEP-proDA			8	DEP	proDA	B	D	0.00511915	0.00117131	2.69009e-54	****	DEP-proDA			8	DEP	proDA	B	D	0.00653621	0.001364	1.77529e-73	****	DEP-proDA			8	DEP	proDA	B	D	-0.00169333	0	0.00174868	**	DEP-proDA			8	DEP
9	DEP	ROTS	B	E	0.0151805	0.00886869	5.10176e-114	****	DEP-ROTS			9	DEP	ROTS	B	E	-0.00893648	-0.000408167	3.86541e-47	****	DEP-ROTS			9	DEP	ROTS	B	E	-0.0161759	-0.00485069	1.18407e-152	****	DEP-ROTS			9	DEP	ROTS	B	E	-0.0163995	0	1.85885e-203	****	DEP-ROTS			9	DEP
10	DEP	SAM	B	F	0.0437669	0.0107702	0	****	DEP-SAM			10	DEP	SAM	B	F	0.0178523	0.00311344	5.07591e-163	****	DEP-SAM			10	DEP	SAM	B	F	0.00629878	0.00102758	5.16142e-26	****	DEP-SAM			10	DEP	SAM	B	F	0.0833169	0.00368344	0	****	DEP-SAM			10	DEP
11	DEP	ttest	B	G	0.0570475	0.0323253	0	****	DEP-ttest			11	DEP	ttest	B	G	0.0544939	0.0401845	0	****	DEP-ttest			11	DEP	ttest	B	G	0.0504736	0.0394272	0	****	DEP-ttest			11	DEP	ttest	B	G	0.0193781	0.000767091	1.47258e-164	****	DEP-ttest			11	DEP
12	limma	proDA	C	D	0.00438309	0.000698419	2.15025e-64	****	limma-proDA			12	limma	proDA	C	D	0.00711234	0.00118676	1.11295e-111	****	limma-proDA			12	limma	proDA	C	D	0.00818053	0.00125677	1.16449e-127	****	limma-proDA			12	limma	proDA	C	D	0.0110024	0	1.27891e-207	****	limma-proDA			12	limma
13	limma	ROTS	C	E	0.0183899	0.00978421	4.32491e-183	****	limma-ROTS			13	limma	ROTS	C	E	-0.00694329	0	4.83888e-34	****	limma-ROTS			13	limma	ROTS	C	E	-0.0145316	-0.00458729	5.13148e-149	****	limma-ROTS			13	limma	ROTS	C	E	-0.00370379	0	2.88172e-33	****	limma-ROTS			13	limma
14	limma	SAM	C	F	0.0469763	0.0117545	0	****	limma-SAM			14	limma	SAM	C	F	0.0198455	0.00330909	6.1687e-214	****	limma-SAM			14	limma	SAM	C	F	0.0079431	0.00105309	7.85416e-45	****	limma-SAM			14	limma	SAM	C	F	0.0960126	0.000666059	0	****	limma-SAM			14	limma
15	limma	ttest	C	G	0.0602569	0.0334821	0	****	limma-ttest			15	limma	ttest	C	G	0.0564871	0.0400331	0	****	limma-ttest			15	limma	ttest	C	G	0.052118	0.0385566	0	****	limma-ttest			15	limma	ttest	C	G	0.0320738	0.00463712	0	****	limma-ttest			15	limma
16	proDA	ROTS	D	E	0.0140068	0.00891125	5.44904e-98	****	proDA-ROTS			16	proDA	ROTS	D	E	-0.0140556	-0.00182423	9.95952e-105	****	proDA-ROTS			16	proDA	ROTS	D	E	-0.0227121	-0.00725812	2.00788e-264	****	proDA-ROTS			16	proDA	ROTS	D	E	-0.0147062	0	2.48351e-192	****	proDA-ROTS			16	proDA
17	proDA	SAM	D	F	0.0425932	0.0106866	0	****	proDA-SAM			17	proDA	SAM	D	F	0.0127332	0.00219287	5.2327e-77	****	proDA-SAM			17	proDA	SAM	D	F	-0.000237433	0	0.712051	na	proDA-SAM			17	proDA	SAM	D	F	0.0850102	0	0	****	proDA-SAM			17	proDA
18	proDA	ttest	D	G	0.0558738	0.0312836	0	****	proDA-ttest			18	proDA	ttest	D	G	0.0493748	0.0374296	0	****	proDA-ttest			18	proDA	ttest	D	G	0.0439374	0.0362231	0	****	proDA-ttest			18	proDA	ttest	D	G	0.0210714	0	0	****	proDA-ttest			18	proDA
19	ROTS	SAM	E	F	0.0285864	0.00238876	1.32576e-254	****	ROTS-SAM			19	ROTS	SAM	E	F	0.0267888	0.00505384	3.72414e-196	****	ROTS-SAM			19	ROTS	SAM	E	F	0.0224747	0.00671811	3.00472e-151	****	ROTS-SAM			19	ROTS	SAM	E	F	0.0997164	0.00149541	0	****	ROTS-SAM			19	ROTS
20	ROTS	ttest	E	G	0.041867	0.00544478	0	****	ROTS-ttest			20	ROTS	ttest	E	G	0.0634304	0.031933	0	****	ROTS-ttest			20	ROTS	ttest	E	G	0.0666495	0.0396967	0	****	ROTS-ttest			20	ROTS	ttest	E	G	0.0357776	0.00451904	0	****	ROTS-ttest			20	ROTS
21	SAM	ttest	F	G	0.0132806	0.0057023	4.638e-97	****	SAM-ttest			21	SAM	ttest	F	G	0.0366416	0.0305484	0	****	SAM-ttest			21	SAM	ttest	F	G	0.0441749	0.036621	0	****	SAM-ttest			21	SAM	ttest	F	G	-0.0639388	0	0	****	SAM-ttest			21	SAM
[truncated: 8 more columns]

## Sheet: spt_DIA
supp6. Tab71 pairwise-comparison of matrix types based on pAUC(0.01) under setting spt_DIA												supp6. Tab75 pairwise-comparison of matrix types based on pAUC(0.05) under setting spt_DIA												supp6. Tab79 pairwise-comparison of matrix types based on pAUC(0.1) under setting spt_DIA												supp6. Tab83 pairwise-comparison of matrix types based on nMCC under setting spt_DIA												supp6. Tab87 pairwise-comparison of matrix types based on G-mean under setting spt_DIA
index	mat1	mat2	abbr1	abbr2	mean	median	t_pval	significance	contrast			index	mat1	mat2	abbr1	abbr2	mean	median	t_pval	significance	contrast			index	mat1	mat2	abbr1	abbr2	mean	median	t_pval	significance	contrast			index	mat1	mat2	abbr1	abbr2	mean	median	t_pval	significance	contrast			index	mat1
1	dlfq	LFQ	A	B	-0.00505768	-3.33523e-05	5.25992e-58	****	dlfq-LFQ			1	dlfq	LFQ	A	B	-0.00574711	-0.00018996	8.54871e-63	****	dlfq-LFQ			1	dlfq	LFQ	A	B	-0.00572605	-0.000242502	1.55961e-59	****	dlfq-LFQ			1	dlfq	LFQ	A	B	-0.00246308	0	2.20865e-20	****	dlfq-LFQ			1	dlfq
2	dlfq	top1	A	C	0.0548162	0.0300587	0	****	dlfq-top1			2	dlfq	top1	A	C	0.0467023	0.0306008	0	****	dlfq-top1			2	dlfq	top1	A	C	0.0417721	0.0311494	0	****	dlfq-top1			2	dlfq	top1	A	C	0.0215113	0	0	****	dlfq-top1			2	dlfq
3	dlfq	top3	A	D	0.0272533	0.010469	0	****	dlfq-top3			3	dlfq	top3	A	D	0.0213738	0.011697	0	****	dlfq-top3			3	dlfq	top3	A	D	0.0171944	0.0107324	9.62499e-234	****	dlfq-top3			3	dlfq	top3	A	D	0.00939122	0	6.91116e-143	****	dlfq-top3			3	dlfq
4	LFQ	top1	B	C	0.0598739	0.0351252	0	****	LFQ-top1			4	LFQ	top1	B	C	0.0524494	0.0328015	0	****	LFQ-top1			4	LFQ	top1	B	C	0.0474981	0.0326381	0	****	LFQ-top1			4	LFQ	top1	B	C	0.0239744	0	0	****	LFQ-top1			4	LFQ
5	LFQ	top3	B	D	0.0323109	0.0153936	0	****	LFQ-top3			5	LFQ	top3	B	D	0.0271209	0.0136868	0	****	LFQ-top3			5	LFQ	top3	B	D	0.0229205	0.0121178	0	****	LFQ-top3			5	LFQ	top3	B	D	0.0118543	0	7.51208e-201	****	LFQ-top3			5	LFQ
6	top1	top3	C	D	-0.0275629	-0.0139026	0	****	top1-top3			6	top1	top3	C	D	-0.0253285	-0.0216936	0	****	top1-top3			6	top1	top3	C	D	-0.0245777	-0.0254032	0	****	top1-top3			6	top1	top3	C	D	-0.0121201	0	0	****	top1-top3			6	top1
supp6. Tab72 pairwise-comparison of normalization methods based on pAUC(0.01) under setting spt_DIA (blank means no normalization)												supp6. Tab76 pairwise-comparison of normalization methods based on pAUC(0.05) under setting spt_DIA (blank means no normalization)												supp6. Tab80 pairwise-comparison of normalization methods based on pAUC(0.1) under setting spt_DIA (blank means no normalization)												supp6. Tab84 pairwise-comparison of normalization methods based on nMCC under setting spt_DIA (blank means no normalization)												supp6. Tab88 pairwise-comparison of normalization methods based on G-mean under setting spt_DIA (blank means no normalization)
index	mat1	mat2	abbr1	abbr2	mean	median	t_pval	significance	contrast			index	mat1	mat2	abbr1	abbr2	mean	median	t_pval	significance	contrast			index	mat1	mat2	abbr1	abbr2	mean	median	t_pval	significance	contrast			index	mat1	mat2	abbr1	abbr2	mean	median	t_pval	significance	contrast			index	mat1
1	blank	center.mean	A	B	0.0228921	0.00706329	1.02875e-186	****	blank-center.mean			1	blank	center.mean	A	B	0.029702	0.0135815	5.07343e-241	****	blank-center.mean			1	blank	center.mean	A	B	0.0312011	0.0157301	1.0075e-253	****	blank-center.mean			1	blank	center.mean	A	B	0.0164095	0.0033696	6.47531e-95	****	blank-center.mean			1	blank
2	blank	center.median	A	C	0.0221108	0.00609342	5.65281e-190	****	blank-center.median			2	blank	center.median	A	C	0.0283662	0.0102125	5.32085e-231	****	blank-center.median			2	blank	center.median	A	C	0.0303082	0.0119577	1.10569e-238	****	blank-center.median			2	blank	center.median	A	C	0.019838	0.00552289	1.61493e-123	****	blank-center.median			2	blank
3	blank	div.mean	A	D	0.0237015	0.00714598	2.28066e-189	****	blank-div.mean			3	blank	div.mean	A	D	0.0307539	0.0120894	1.26455e-233	****	blank-div.mean			3	blank	div.mean	A	D	0.0319075	0.012304	4.18809e-237	****	blank-div.mean			3	blank	div.mean	A	D	0.192897	0.179598	0	****	blank-div.mean			3	blank
4	blank	div.median	A	E	0.0225509	0.00540968	2.07533e-183	****	blank-div.median			4	blank	div.median	A	E	0.0294344	0.00811419	5.5988e-223	****	blank-div.median			4	blank	div.median	A	E	0.0311562	0.00842371	2.27504e-221	****	blank-div.median			4	blank	div.median	A	E	0.192852	0.179598	0	****	blank-div.median			4	blank
5	blank	lossf	A	F	0.013986	0.00245061	3.91569e-87	****	blank-lossf			5	blank	lossf	A	F	0.0249533	0.00354223	1.20315e-141	****	blank-lossf			5	blank	lossf	A	F	0.0292085	0.00313047	2.42153e-156	****	blank-lossf			5	blank	lossf	A	F	0.0337797	0.00139778	1.23958e-168	****	blank-lossf			5	blank
6	blank	max	A	G	0.00563148	0	1.42729e-35	****	blank-max			6	blank	max	A	G	0.00549215	0	3.42936e-26	****	blank-max			6	blank	max	A	G	0.00472855	0	2.12107e-18	****	blank-max			6	blank	max	A	G	0.194217	0.182408	0	****	blank-max			6	blank
7	blank	MBQN	A	H	0.0575863	0.028273	0	****	blank-MBQN			7	blank	MBQN	A	H	0.0615233	0.0357783	0	****	blank-MBQN			7	blank	MBQN	A	H	0.0605488	0.035094	0	****	blank-MBQN			7	blank	MBQN	A	H	0.0774594	0.0517329	0	****	blank-MBQN			7	blank
8	blank	quantiles	A	I	0.0234245	0.00930115	1.63295e-212	****	blank-quantiles			8	blank	quantiles	A	I	0.0279191	0.0141324	8.49849e-236	****	blank-quantiles			8	blank	quantiles	A	I	0.028513	0.0142837	3.27943e-232	****	blank-quantiles			8	blank	quantiles	A	I	0.0161076	0.0051041	8.96966e-112	****	blank-quantiles			8	blank
9	blank	quantiles.robust	A	J	0.0455168	0.0245166	0	****	blank-quantiles.robust			9	blank	quantiles.robust	A	J	0.0576495	0.0397338	0	****	blank-quantiles.robust			9	blank	quantiles.robust	A	J	0.0623605	0.0438251	0	****	blank-quantiles.robust			9	blank	quantiles.robust	A	J	0.0564481	0.024573	3.09214e-307	****	blank-quantiles.robust			9	blank
10	blank	Rlr	A	K	0.0151368	0.00386405	2.13792e-110	****	blank-Rlr			10	blank	Rlr	A	K	0.0251192	0.00625158	7.02794e-159	****	blank-Rlr			10	blank	Rlr	A	K	0.0291132	0.00652673	1.02424e-168	****	blank-Rlr			10	blank	Rlr	A	K	0.0326823	0.00359878	4.90498e-172	****	blank-Rlr			10	blank
11	blank	sum	A	L	0.0112586	0.000302781	2.03159e-64	****	blank-sum			11	blank	sum	A	L	0.00811685	0.000262888	8.16044e-40	****	blank-sum			11	blank	sum	A	L	0.00643144	0.000142318	2.1022e-25	****	blank-sum			11	blank	sum	A	L	0.203293	0.198401	0	****	blank-sum			11	blank
12	blank	TIC	A	M	0.0383272	0.0194932	0	****	blank-TIC			12	blank	TIC	A	M	0.0561689	0.0349452	0	****	blank-TIC			12	blank	TIC	A	M	0.063257	0.0386542	0	****	blank-TIC			12	blank	TIC	A	M	0.0773751	0.00893535	7.76257e-227	****	blank-TIC			12	blank
13	blank	vsn	A	N	0.0230044	0.00574584	7.41071e-165	****	blank-vsn			13	blank	vsn	A	N	0.0319846	0.0141013	2.3494e-218	****	blank-vsn			13	blank	vsn	A	N	0.0347226	0.0150326	4.14581e-213	****	blank-vsn			13	blank	vsn	A	N	0.20119	0.193922	0	****	blank-vsn			13	blank
14	center.mean	center.median	B	C	-0.000781235	0	0.00404579	**	center.mean-center.median			14	center.mean	center.median	B	C	-0.00133583	0	2.88489e-05	****	center.mean-center.median			14	center.mean	center.median	B	C	-0.00089288	0	0.00489869	**	center.mean-center.median			14	center.mean	center.median	B	C	0.00342855	0	6.8204e-28	****	center.mean-center.median			14	center.mean
15	center.mean	div.mean	B	D	0.000809486	0.000164995	0.0139406	*	center.mean-div.mean			15	center.mean	div.mean	B	D	0.00105193	0.000327787	0.00325979	**	center.mean-div.mean			15	center.mean	div.mean	B	D	0.000706401	0.000205335	0.0404659	*	center.mean-div.mean			15	center.mean	div.mean	B	D	0.176487	0.12834	0	****	center.mean-div.mean			15	center.mean
16	center.mean	div.median	B	E	-0.000341168	0	0.405972	na	center.mean-div.median			16	center.mean	div.median	B	E	-0.000267637	-0.000222693	0.561813	na	center.mean-div.median			16	center.mean	div.median	B	E	-4.49738e-05	-0.000512985	0.922659	na	center.mean-div.median			16	center.mean	div.median	B	E	0.176442	0.127802	0	****	center.mean-div.median			16	center.mean
17	center.mean	lossf	B	F	-0.0089061	-0.000735183	2.07117e-37	****	center.mean-lossf			17	center.mean	lossf	B	F	-0.0047487	-0.00242724	2.88011e-09	****	center.mean-lossf			17	center.mean	lossf	B	F	-0.00199265	-0.00331679	0.0171176	*	center.mean-lossf			17	center.mean	lossf	B	F	0.0173702	0	7.6391e-76	****	center.mean-lossf			17	center.mean
18	center.mean	max	B	G	-0.0172606	-0.00450034	5.43446e-86	****	center.mean-max			18	center.mean	max	B	G	-0.0242099	-0.0128164	8.9026e-127	****	center.mean-max			18	center.mean	max	B	G	-0.0264726	-0.0155086	1.61461e-141	****	center.mean-max			18	center.mean	max	B	G	0.177808	0.134201	0	****	center.mean-max			18	center.mean
19	center.mean	MBQN	B	H	0.0346943	0.0083484	2.32304e-130	****	center.mean-MBQN			19	center.mean	MBQN	B	H	0.0318212	0.00660711	2.23964e-99	****	center.mean-MBQN			19	center.mean	MBQN	B	H	0.0293477	0.00459678	4.53856e-87	****	center.mean-MBQN			19	center.mean	MBQN	B	H	0.0610499	0.028854	0	****	center.mean-MBQN			19	center.mean
20	center.mean	quantiles	B	I	0.000532423	2.9208e-05	0.239309	na	center.mean-quantiles			20	center.mean	quantiles	B	I	-0.00178292	-2.16886e-05	1.69118e-05	****	center.mean-quantiles			20	center.mean	quantiles	B	I	-0.00268815	-0.000470731	6.70915e-11	****	center.mean-quantiles			20	center.mean	quantiles	B	I	-0.000301845	0	0.463251	na	center.mean-quantiles			20	center.mean
21	center.mean	quantiles.robust	B	J	0.0226248	0.00866579	9.66384e-139	****	center.mean-quantiles.robust			21	center.mean	quantiles.robust	B	J	0.0279475	0.0118718	1.85933e-166	****	center.mean-quantiles.robust			21	center.mean	quantiles.robust	B	J	0.0311593	0.013503	1.34185e-175	****	center.mean-quantiles.robust			21	center.mean	quantiles.robust	B	J	0.0400386	0.0125556	8.29241e-201	****	center.mean-quantiles.robust			21	center.mean
22	center.mean	Rlr	B	K	-0.00775527	-0.000937043	1.49665e-32	****	center.mean-Rlr			22	center.mean	Rlr	B	K	-0.00458283	-0.00247112	7.2955e-10	****	center.mean-Rlr			22	center.mean	Rlr	B	K	-0.00208793	-0.00369146	0.00787394	**	center.mean-Rlr			22	center.mean	Rlr	B	K	0.0162728	0	6.64887e-73	****	center.mean-Rlr			22	center.mean
23	center.mean	sum	B	L	-0.0116334	-0.00307064	6.20524e-33	****	center.mean-sum			23	center.mean	sum	B	L	-0.0215852	-0.00994217	8.3037e-95	****	center.mean-sum			23	center.mean	sum	B	L	-0.0247697	-0.0126472	9.19069e-119	****	center.mean-sum			23	center.mean	sum	B	L	0.186883	0.176436	0	****	center.mean-sum			23	center.mean
24	center.mean	TIC	B	M	0.0154351	0.00555348	6.35299e-136	****	center.mean-TIC			24	center.mean	TIC	B	M	0.0264669	0.00963436	1.18719e-187	****	center.mean-TIC			24	center.mean	TIC	B	M	0.0320559	0.00889218	1.74601e-203	****	center.mean-TIC			24	center.mean	TIC	B	M	0.0609656	0.00387504	5.12658e-179	****	center.mean-TIC			24	center.mean
25	center.mean	vsn	B	N	0.000112331	-0.00153501	0.893801	na	center.mean-vsn			25	center.mean	vsn	B	N	0.00228263	-0.00298291	0.00829535	**	center.mean-vsn			25	center.mean	vsn	B	N	0.00352146	-0.00407462	8.84157e-05	****	center.mean-vsn			25	center.mean	vsn	B	N	0.18478	0.167977	0	****	center.mean-vsn			25	center.mean
26	center.median	div.mean	C	D	0.00159072	0	1.78418e-05	****	center.median-div.mean			26	center.median	div.mean	C	D	0.00238775	0.00020007	9.50405e-09	****	center.median-div.mean			26	center.median	div.mean	C	D	0.00159928	5.95629e-05	8.71299e-05	****	center.median-div.mean			26	center.median	div.mean	C	D	0.173059	0.118009	0	****	center.median-div.mean			26	center.median
27	center.median	div.median	C	E	0.000440067	0	0.197894	na	center.median-div.median			27	center.median	div.median	C	E	0.00106819	0	0.00248265	**	center.median-div.median			27	center.median	div.median	C	E	0.000847906	0	0.0165322	*	center.median-div.median			27	center.median	div.median	C	E	0.173014	0.117872	0	****	center.median-div.median			27	center.median
28	center.median	lossf	C	F	-0.00812486	-0.000515207	4.02705e-40	****	center.median-lossf			28	center.median	lossf	C	F	-0.00341288	-0.00183768	6.85642e-07	****	center.median-lossf			28	center.median	lossf	C	F	-0.00109977	-0.00183775	0.132444	na	center.median-lossf			28	center.median	lossf	C	F	0.0139417	0	1.45112e-64	****	center.median-lossf			28	center.median
29	center.median	max	C	G	-0.0164794	-0.00382961	6.56352e-84	****	center.median-max			29	center.median	max	C	G	-0.022874	-0.00907379	1.75242e-116	****	center.median-max			29	center.median	max	C	G	-0.0255797	-0.0114639	5.46693e-130	****	center.median-max			29	center.median	max	C	G	0.174379	0.119437	0	****	center.median-max			29	center.median
30	center.median	MBQN	C	H	0.0354755	0.00856154	6.56751e-141	****	center.median-MBQN			30	center.median	MBQN	C	H	0.0331571	0.00702559	8.64316e-114	****	center.median-MBQN			30	center.median	MBQN	C	H	0.0302406	0.00580958	9.41595e-97	****	center.median-MBQN			30	center.median	MBQN	C	H	0.0576213	0.0253882	2.03891590106667e-312	****	center.median-MBQN			30	center.median
31	center.median	quantiles	C	I	0.00131366	0	0.0014915	**	center.median-quantiles			31	center.median	quantiles	C	I	-0.000447099	0	0.232628	na	center.median-quantiles			31	center.median	quantiles	C	I	-0.00179527	-6.32364e-05	2.19761e-06	****	center.median-quantiles			31	center.median	quantiles	C	I	-0.0037304	0	1.99752e-17	****	center.median-quantiles			31	center.median
32	center.median	quantiles.robust	C	J	0.023406	0.00892885	2.24525e-148	****	center.median-quantiles.robust			32	center.median	quantiles.robust	C	J	0.0292834	0.0122974	5.41771e-189	****	center.median-quantiles.robust			32	center.median	quantiles.robust	C	J	0.0320522	0.0145392	6.73568e-195	****	center.median-quantiles.robust			32	center.median	quantiles.robust	C	J	0.03661	0.0124417	3.51111e-184	****	center.median-quantiles.robust			32	center.median
33	center.median	Rlr	C	K	-0.00697403	-0.000489475	7.79972e-35	****	center.median-Rlr			33	center.median	Rlr	C	K	-0.003247	-0.00153054	2.64103e-07	****	center.median-Rlr			33	center.median	Rlr	C	K	-0.00119505	-0.00156271	0.0789341	na	center.median-Rlr			33	center.median	Rlr	C	K	0.0128443	0	8.69427e-62	****	center.median-Rlr			33	center.median
34	center.median	sum	C	L	-0.0108522	-0.00202394	1.86466e-30	****	center.median-sum			34	center.median	sum	C	L	-0.0202493	-0.00681886	1.92135e-85	****	center.median-sum			34	center.median	sum	C	L	-0.0238768	-0.00939825	2.39576e-108	****	center.median-sum			34	center.median	sum	C	L	0.183455	0.161186	0	****	center.median-sum			34	center.median
35	center.median	TIC	C	M	0.0162164	0.0044417	5.57722e-141	****	center.median-TIC			35	center.median	TIC	C	M	0.0278027	0.00914397	3.47923e-207	****	center.median-TIC			35	center.median	TIC	C	M	0.0329488	0.0105383	7.11939e-220	****	center.median-TIC			35	center.median	TIC	C	M	0.0575371	0.00338165	9.05299e-178	****	center.median-TIC			35	center.median
36	center.median	vsn	C	N	0.000893565	-0.00103692	0.254982	na	center.median-vsn			36	center.median	vsn	C	N	0.00361846	-0.00241813	4.10302e-06	****	center.median-vsn			36	center.median	vsn	C	N	0.00441434	-0.00372049	1.2553e-07	****	center.median-vsn			36	center.median	vsn	C	N	0.181351	0.152982	0	****	center.median-vsn			36	center.median
37	div.mean	div.median	D	E	-0.00115065	0	9.93933e-06	****	div.mean-div.median			37	div.mean	div.median	D	E	-0.00131957	0	3.51409e-05	****	div.mean-div.median			37	div.mean	div.median	D	E	-0.000751375	0	0.0187601	*	div.mean-div.median			37	div.mean	div.median	D	E	-4.48927e-05	0	0.365091	na	div.mean-div.median			37	div.mean
38	div.mean	lossf	D	F	-0.00971558	-0.000176444	7.79147e-42	****	div.mean-lossf			38	div.mean	lossf	D	F	-0.00580063	-0.000632804	7.88041e-13	****	div.mean-lossf			38	div.mean	lossf	D	F	-0.00269905	-0.000560692	0.00122247	**	div.mean-lossf			38	div.mean	lossf	D	F	-0.159117	-0.0884161	0	****	div.mean-lossf			38	div.mean
39	div.mean	max	D	G	-0.0180701	-0.004846	1.71252e-89	****	div.mean-max			39	div.mean	max	D	G	-0.0252618	-0.0109661	1.80242e-124	****	div.mean-max			39	div.mean	max	D	G	-0.027179	-0.0121677	2.77311e-135	****	div.mean-max			39	div.mean	max	D	G	0.00132048	0	2.63152e-10	****	div.mean-max			39	div.mean
40	div.mean	MBQN	D	H	0.0338848	0.00516092	3.31472e-124	****	div.mean-MBQN			40	div.mean	MBQN	D	H	0.0307693	0.00409991	4.20172e-92	****	div.mean-MBQN			40	div.mean	MBQN	D	H	0.0286413	0.00322882	7.10102e-82	****	div.mean-MBQN			40	div.mean	MBQN	D	H	-0.115437	-0.0566964	0	****	div.mean-MBQN			40	div.mean
41	div.mean	quantiles	D	I	-0.000277062	0	0.558615	na	div.mean-quantiles			41	div.mean	quantiles	D	I	-0.00283485	-4.19404e-05	1.19513e-11	****	div.mean-quantiles			41	div.mean	quantiles	D	I	-0.00339455	-0.000141501	1.26571e-18	****	div.mean-quantiles			41	div.mean	quantiles	D	I	-0.176789	-0.142428	0	****	div.mean-quantiles			41	div.mean
42	div.mean	quantiles.robust	D	J	0.0218153	0.00574603	4.60355e-126	****	div.mean-quantiles.robust			42	div.mean	quantiles.robust	D	J	0.0268956	0.00988956	2.36473e-153	****	div.mean-quantiles.robust			42	div.mean	quantiles.robust	D	J	0.0304529	0.0115903	1.85551e-168	****	div.mean-quantiles.robust			42	div.mean	quantiles.robust	D	J	-0.136449	-0.0511542	0	****	div.mean-quantiles.robust			42	div.mean
43	div.mean	Rlr	D	K	-0.00856475	-0.000102465	3.97128e-37	****	div.mean-Rlr			43	div.mean	Rlr	D	K	-0.00563476	-0.000654296	7.43338e-14	****	div.mean-Rlr			43	div.mean	Rlr	D	K	-0.00279433	-0.000539309	0.00037376	***	div.mean-Rlr			43	div.mean	Rlr	D	K	-0.160214	-0.085316	0	****	div.mean-Rlr			43	div.mean
44	div.mean	sum	D	L	-0.0124429	-0.0030151	1.84845e-35	****	div.mean-sum			44	div.mean	sum	D	L	-0.0226371	-0.00879875	5.38692e-93	****	div.mean-sum			44	div.mean	sum	D	L	-0.0254761	-0.0101999	1.79377e-111	****	div.mean-sum			44	div.mean	sum	D	L	0.0103961	0	8.9256e-75	****	div.mean-sum			44	div.mean
45	div.mean	TIC	D	M	0.0146256	0.0036073	9.32969e-122	****	div.mean-TIC			45	div.mean	TIC	D	M	0.025415	0.00709569	1.23206e-176	****	div.mean-TIC			45	div.mean	TIC	D	M	0.0313495	0.00726207	2.73507e-197	****	div.mean-TIC			45	div.mean	TIC	D	M	-0.115522	-0.0593952	1.55282e-259	****	div.mean-TIC			45	div.mean
46	div.mean	vsn	D	N	-0.000697155	-0.00128291	0.421305	na	div.mean-vsn			46	div.mean	vsn	D	N	0.0012307	-0.00274914	0.170552	na	div.mean-vsn			46	div.mean	vsn	D	N	0.00281506	-0.00363821	0.00231578	**	div.mean-vsn			46	div.mean	vsn	D	N	0.00829278	0	2.77421e-53	****	div.mean-vsn			46	div.mean
47	div.median	lossf	E	F	-0.00856493	-0.000143385	7.62402e-39	****	div.median-lossf			47	div.median	lossf	E	F	-0.00448106	-0.000423509	2.68451e-10	****	div.median-lossf			47	div.median	lossf	E	F	-0.00194768	-0.000381366	0.00804137	**	div.median-lossf			47	div.median	lossf	E	F	-0.159072	-0.0881838	0	****	div.median-lossf			47	div.median
48	div.median	max	E	G	-0.0169194	-0.00351332	5.24587e-83	****	div.median-max			48	div.median	max	E	G	-0.0239422	-0.00751727	3.29745e-115	****	div.median-max			48	div.median	max	E	G	-0.0264276	-0.00882887	3.6801e-125	****	div.median-max			48	div.median	max	E	G	0.00136537	0	3.3698e-10	****	div.median-max			48	div.median
49	div.median	MBQN	E	H	0.0350354	0.00624254	2.29815e-135	****	div.median-MBQN			49	div.median	MBQN	E	H	0.0320889	0.00569587	3.57346e-105	****	div.median-MBQN			49	div.median	MBQN	E	H	0.0293927	0.00537029	3.2578e-90	****	div.median-MBQN			49	div.median	MBQN	E	H	-0.115392	-0.0562487	0	****	div.median-MBQN			49	div.median
50	div.median	quantiles	E	I	0.000873591	0	0.070655	na	div.median-quantiles			50	div.median	quantiles	E	I	-0.00151529	0	0.000482633	***	div.median-quantiles			50	div.median	quantiles	E	I	-0.00264317	0	3.19392e-10	****	div.median-quantiles			50	div.median	quantiles	E	I	-0.176744	-0.141656	0	****	div.median-quantiles			50	div.median
51	div.median	quantiles.robust	E	J	0.0229659	0.00639214	9.91403e-135	****	div.median-quantiles.robust			51	div.median	quantiles.robust	E	J	0.0282152	0.0108148	6.68908e-172	****	div.median-quantiles.robust			51	div.median	quantiles.robust	E	J	0.0312043	0.012989	3.30518e-184	****	div.median-quantiles.robust			51	div.median	quantiles.robust	E	J	-0.136404	-0.051184	0	****	div.median-quantiles.robust			51	div.median
52	div.median	Rlr	E	K	-0.0074141	-3.29914e-05	2.78775e-34	****	div.median-Rlr			52	div.median	Rlr	E	K	-0.00431519	-0.000112048	1.93095e-11	****	div.median-Rlr			52	div.median	Rlr	E	K	-0.00204295	-5.39612e-05	0.00255062	**	div.median-Rlr			52	div.median	Rlr	E	K	-0.16017	-0.0852339	0	****	div.median-Rlr			52	div.median
53	div.median	sum	E	L	-0.0112923	-0.00174403	1.02507e-30	****	div.median-sum			53	div.median	sum	E	L	-0.0213175	-0.00556191	4.6948e-84	****	div.median-sum			53	div.median	sum	E	L	-0.0247247	-0.00598867	4.45005e-102	****	div.median-sum			53	div.median	sum	E	L	0.010441	0	2.84455e-74	****	div.median-sum			53	div.median
54	div.median	TIC	E	M	0.0157763	0.00253868	1.38226e-134	****	div.median-TIC			54	div.median	TIC	E	M	0.0267345	0.00815156	2.5179e-202	****	div.median-TIC			54	div.median	TIC	E	M	0.0321009	0.0105263	2.06107e-217	****	div.median-TIC			54	div.median	TIC	E	M	-0.115477	-0.0592049	4.28606e-259	****	div.median-TIC			54	div.median
55	div.median	vsn	E	N	0.000453498	-0.000984529	0.583301	na	div.median-vsn			55	div.median	vsn	E	N	0.00255027	-0.00265093	0.00212121	**	div.median-vsn			55	div.median	vsn	E	N	0.00356644	-0.00425442	4.13386e-05	****	div.median-vsn			55	div.median	vsn	E	N	0.00833767	0	4.09633e-53	****	div.median-vsn			55	div.median
56	lossf	max	F	G	-0.00835449	-4.08775e-05	8.82086e-24	****	lossf-max			56	lossf	max	F	G	-0.0194612	-0.00179439	2.51593e-69	****	lossf-max			56	lossf	max	F	G	-0.0244799	-0.0024666	1.59267e-89	****	lossf-max			56	lossf	max	F	G	0.160438	0.0924487	0	****	lossf-max			56	lossf
57	lossf	MBQN	F	H	0.0436004	0.00741951	1.05442e-205	****	lossf-MBQN			57	lossf	MBQN	F	H	0.0365699	0.00405978	3.33277e-140	****	lossf-MBQN			57	lossf	MBQN	F	H	0.0313403	0.00276861	2.34497e-105	****	lossf-MBQN			57	lossf	MBQN	F	H	0.0436797	0.00904636	1.12928e-174	****	lossf-MBQN			57	lossf
58	lossf	quantiles	F	I	0.00943852	0.000897722	1.80365e-47	****	lossf-quantiles			58	lossf	quantiles	F	I	0.00296578	0.0014499	4.23442e-05	****	lossf-quantiles			58	lossf	quantiles	F	I	-0.000695495	0.00146195	0.364879	na	lossf-quantiles			58	lossf	quantiles	F	I	-0.0176721	0	7.25101e-79	****	lossf-quantiles			58	lossf
59	lossf	quantiles.robust	F	J	0.0315309	0.0116707	1.18411e-201	****	lossf-quantiles.robust			59	lossf	quantiles.robust	F	J	0.0326962	0.0152383	4.28866e-209	****	lossf-quantiles.robust			59	lossf	quantiles.robust	F	J	0.033152	0.0177603	7.21678e-209	****	lossf-quantiles.robust			59	lossf	quantiles.robust	F	J	0.0226684	0.0103079	1.04099e-107	****	lossf-quantiles.robust			59	lossf
60	lossf	Rlr	F	K	0.00115083	6.40271e-07	2.66111e-11	****	lossf-Rlr			60	lossf	Rlr	F	K	0.000165872	0.00020007	0.420731	na	lossf-Rlr			60	lossf	Rlr	F	K	-9.52758e-05	0.000159012	0.612937	na	lossf-Rlr			60	lossf	Rlr	F	K	-0.0010974	0	3.29267e-09	****	lossf-Rlr			60	lossf
61	lossf	sum	F	L	-0.00272735	0	0.00331314	**	lossf-sum			61	lossf	sum	F	L	-0.0168365	-0.000439187	4.15668e-49	****	lossf-sum			61	lossf	sum	F	L	-0.022777	-0.000796537	5.06138e-73	****	lossf-sum			61	lossf	sum	F	L	0.169513	0.106352	0	****	lossf-sum			61	lossf
62	lossf	TIC	F	M	0.0243412	0.00792818	3.37425e-166	****	lossf-TIC			62	lossf	TIC	F	M	0.0312156	0.0167284	1.52776e-204	****	lossf-TIC			62	lossf	TIC	F	M	0.0340485	0.0215004	5.34779e-229	****	lossf-TIC			62	lossf	TIC	F	M	0.0435954	0.00949811	4.48216e-213	****	lossf-TIC			62	lossf
63	lossf	vsn	F	N	0.00901843	-0.000380554	4.05485e-42	****	lossf-vsn			63	lossf	vsn	F	N	0.00703133	-0.000732525	3.25677e-28	****	lossf-vsn			63	lossf	vsn	F	N	0.00551411	-0.000898206	4.1823e-16	****	lossf-vsn			63	lossf	vsn	F	N	0.16741	0.103329	0	****	lossf-vsn			63	lossf
64	max	MBQN	G	H	0.0519549	0.0227035	3.95253e-262	****	max-MBQN			64	max	MBQN	G	H	0.0560311	0.0321934	3.38758e-260	****	max-MBQN			64	max	MBQN	G	H	0.0558203	0.0322582	1.35255e-254	****	max-MBQN			64	max	MBQN	G	H	-0.116758	-0.0575319	0	****	max-MBQN			64	max
65	max	quantiles	G	I	0.017793	0.00516715	1.19002e-97	****	max-quantiles			65	max	quantiles	G	I	0.0224269	0.0126199	3.58654e-117	****	max-quantiles			65	max	quantiles	G	I	0.0237844	0.0137712	1.34353e-121	****	max-quantiles			65	max	quantiles	G	I	-0.17811	-0.148652	0	****	max-quantiles			65	max
66	max	quantiles.robust	G	J	0.0398854	0.0168964	1.75383e-237	****	max-quantiles.robust			66	max	quantiles.robust	G	J	0.0521574	0.0345783	1.36092e-299	****	max-quantiles.robust			66	max	quantiles.robust	G	J	0.0576319	0.0398361	6.19788119698117e-316	****	max-quantiles.robust			66	max	quantiles.robust	G	J	-0.137769	-0.0519876	0	****	max-quantiles.robust			66	max
67	max	Rlr	G	K	0.00950532	0.000615781	6.29873e-33	****	max-Rlr			67	max	Rlr	G	K	0.019627	0.00360127	9.86644e-77	****	max-Rlr			67	max	Rlr	G	K	0.0243847	0.00463031	4.97176e-95	****	max-Rlr			67	max	Rlr	G	K	-0.161535	-0.0897016	0	****	max-Rlr			67	max
68	max	sum	G	L	0.00562714	0	5.04392e-16	****	max-sum			68	max	sum	G	L	0.0026247	0	0.000182567	***	max-sum			68	max	sum	G	L	0.00170289	1.17146e-05	0.0167335	*	max-sum			68	max	sum	G	L	0.00907565	0	2.03753e-64	****	max-sum			68	max
69	max	TIC	G	M	0.0326957	0.0137145	5.12152e-218	****	max-TIC			69	max	TIC	G	M	0.0506767	0.0288926	6.17901e-304	****	max-TIC			69	max	TIC	G	M	0.0585285	0.0325776	0	****	max-TIC			69	max	TIC	G	M	-0.116842	-0.0654206	3.08823e-265	****	max-TIC			69	max
70	max	vsn	G	N	0.0173729	0.00206884	4.83455e-80	****	max-vsn			70	max	vsn	G	N	0.0264925	0.00892999	1.68615e-125	****	max-vsn			70	max	vsn	G	N	0.029994	0.0112376	2.94396e-134	****	max-vsn			70	max	vsn	G	N	0.0069723	0	3.29375e-45	****	max-vsn			70	max
71	MBQN	quantiles	H	I	-0.0341618	-0.00899639	3.69688e-141	****	MBQN-quantiles			71	MBQN	quantiles	H	I	-0.0336042	-0.00857907	1.29049e-120	****	MBQN-quantiles			71	MBQN	quantiles	H	I	-0.0320358	-0.00672285	1.43692e-111	****	MBQN-quantiles			71	MBQN	quantiles	H	I	-0.0613517	-0.0310122	0	****	MBQN-quantiles			71	MBQN
72	MBQN	quantiles.robust	H	J	-0.0120695	0	1.09973e-16	****	MBQN-quantiles.robust			72	MBQN	quantiles.robust	H	J	-0.0038737	0.00285677	0.0147734	*	MBQN-quantiles.robust			72	MBQN	quantiles.robust	H	J	0.00181166	0.00645668	0.258272	na	MBQN-quantiles.robust			72	MBQN	quantiles.robust	H	J	-0.0210113	0	4.75076e-35	****	MBQN-quantiles.robust			72	MBQN
73	MBQN	Rlr	H	K	-0.0424495	-0.00807483	1.15099e-200	****	MBQN-Rlr			73	MBQN	Rlr	H	K	-0.0364041	-0.00500832	6.06344e-143	****	MBQN-Rlr			73	MBQN	Rlr	H	K	-0.0314356	-0.00349771	1.20464e-109	****	MBQN-Rlr			73	MBQN	Rlr	H	K	-0.0447771	-0.011667	8.78145e-187	****	MBQN-Rlr			73	MBQN
74	MBQN	sum	H	L	-0.0463277	-0.0193379	4.5114e-237	****	MBQN-sum			74	MBQN	sum	H	L	-0.0534064	-0.0284048	6.72265e-252	****	MBQN-sum			74	MBQN	sum	H	L	-0.0541174	-0.0285193	7.8376e-250	****	MBQN-sum			74	MBQN	sum	H	L	0.125834	0.0705434	0	****	MBQN-sum			74	MBQN
75	MBQN	TIC	H	M	-0.0192591	0	1.21834e-38	****	MBQN-TIC			75	MBQN	TIC	H	M	-0.00535435	0.00104663	0.0008664	***	MBQN-TIC			75	MBQN	TIC	H	M	0.00270821	0.00289439	0.0926132	na	MBQN-TIC			75	MBQN	TIC	H	M	-8.42679e-05	0	0.969767	na	MBQN-TIC			75	MBQN
76	MBQN	vsn	H	N	-0.0345819	-0.00909664	5.01302e-148	****	MBQN-vsn			76	MBQN	vsn	H	N	-0.0295386	-0.00998756	7.54445e-95	****	MBQN-vsn			76	MBQN	vsn	H	N	-0.0258262	-0.0110144	2.66894e-71	****	MBQN-vsn			76	MBQN	vsn	H	N	0.12373	0.0665564	0	****	MBQN-vsn			76	MBQN
77	quantiles	quantiles.robust	I	J	0.0220924	0.00809453	3.32356e-142	****	quantiles-quantiles.robust			77	quantiles	quantiles.robust	I	J	0.0297305	0.0112635	1.6543e-205	****	quantiles-quantiles.robust			77	quantiles	quantiles.robust	I	J	0.0338475	0.0139358	6.9876e-225	****	quantiles-quantiles.robust			77	quantiles	quantiles.robust	I	J	0.0403404	0.00995929	4.324e-209	****	quantiles-quantiles.robust			77	quantiles
78	quantiles	Rlr	I	K	-0.00828769	-0.00148858	8.13541e-42	****	quantiles-Rlr			78	quantiles	Rlr	I	K	-0.0027999	-0.00189492	2.74562e-05	****	quantiles-Rlr			78	quantiles	Rlr	I	K	0.000600219	-0.00169302	0.402149	na	quantiles-Rlr			78	quantiles	Rlr	I	K	0.0165747	0	4.28615e-76	****	quantiles-Rlr			78	quantiles
79	quantiles	sum	I	L	-0.0121659	-0.00307262	6.38291e-38	****	quantiles-sum			79	quantiles	sum	I	L	-0.0198022	-0.00924359	4.9508e-85	****	quantiles-sum			79	quantiles	sum	I	L	-0.0220815	-0.0108366	1.7284e-98	****	quantiles-sum			79	quantiles	sum	I	L	0.187185	0.193487	0	****	quantiles-sum			79	quantiles
80	quantiles	TIC	I	M	0.0149027	0.00494632	1.54261e-99	****	quantiles-TIC			80	quantiles	TIC	I	M	0.0282498	0.0112423	3.67373e-203	****	quantiles-TIC			80	quantiles	TIC	I	M	0.034744	0.0133712	4.64545e-234	****	quantiles-TIC			80	quantiles	TIC	I	M	0.0612675	0.000998779	2.81991e-177	****	quantiles-TIC			80	quantiles
81	quantiles	vsn	I	N	-0.000420093	-0.00140566	0.592739	na	quantiles-vsn			81	quantiles	vsn	I	N	0.00406556	-0.00270822	3.13232e-07	****	quantiles-vsn			81	quantiles	vsn	I	N	0.00620961	-0.00338803	1.7516e-13	****	quantiles-vsn			81	quantiles	vsn	I	N	0.185082	0.184365	0	****	quantiles-vsn			81	quantiles
82	quantiles.robust	Rlr	J	K	-0.03038	-0.0115694	2.45146e-199	****	quantiles.robust-Rlr			82	quantiles.robust	Rlr	J	K	-0.0325304	-0.0155708	2.16644e-226	****	quantiles.robust-Rlr			82	quantiles.robust	Rlr	J	K	-0.0332473	-0.0189079	2.41062e-225	****	quantiles.robust-Rlr			82	quantiles.robust	Rlr	J	K	-0.0237657	-0.0110892	1.08065e-120	****	quantiles.robust-Rlr			82	quantiles.robust
83	quantiles.robust	sum	J	L	-0.0342582	-0.0129216	3.14969e-174	****	quantiles.robust-sum			83	quantiles.robust	sum	J	L	-0.0495327	-0.0270869	2.99318e-275	****	quantiles.robust-sum			83	quantiles.robust	sum	J	L	-0.055929	-0.0333199	6.81045e-302	****	quantiles.robust-sum			83	quantiles.robust	sum	J	L	0.146845	0.0645264	0	****	quantiles.robust-sum			83	quantiles.robust
84	quantiles.robust	TIC	J	M	-0.00718965	9.51361e-05	8.85433e-14	****	quantiles.robust-TIC			84	quantiles.robust	TIC	J	M	-0.00148065	0.00057671	0.156862	na	quantiles.robust-TIC			84	quantiles.robust	TIC	J	M	0.000896558	0.0012654	0.408271	na	quantiles.robust-TIC			84	quantiles.robust	TIC	J	M	0.0209271	0	9.89231e-40	****	quantiles.robust-TIC			84	quantiles.robust
85	quantiles.robust	vsn	J	N	-0.0225124	-0.0109109	4.00038e-101	****	quantiles.robust-vsn			85	quantiles.robust	vsn	J	N	-0.0256649	-0.014399	1.50731e-124	****	quantiles.robust-vsn			85	quantiles.robust	vsn	J	N	-0.0276379	-0.0234823	1.25277e-133	****	quantiles.robust-vsn			85	quantiles.robust	vsn	J	N	0.144741	0.0617554	0	****	quantiles.robust-vsn			85	quantiles.robust
86	Rlr	sum	K	L	-0.00387818	-7.57963e-09	2.09118e-05	****	Rlr-sum			86	Rlr	sum	K	L	-0.0170023	-0.00152817	1.38401e-52	****	Rlr-sum			86	Rlr	sum	K	L	-0.0226818	-0.00189196	7.87361e-76	****	Rlr-sum			86	Rlr	sum	K	L	0.170611	0.103125	0	****	Rlr-sum			86	Rlr
87	Rlr	TIC	K	M	0.0231904	0.00788181	1.89398e-171	****	Rlr-TIC			87	Rlr	TIC	K	M	0.0310497	0.0154875	7.53856e-234	****	Rlr-TIC			87	Rlr	TIC	K	M	0.0341438	0.0204972	1.00194e-261	****	Rlr-TIC			87	Rlr	TIC	K	M	0.0446928	0.0079769	5.26368e-216	****	Rlr-TIC			87	Rlr
88	Rlr	vsn	K	N	0.0078676	-0.000437134	2.29172e-33	****	Rlr-vsn			88	Rlr	vsn	K	N	0.00686546	-0.000893819	1.60409e-27	****	Rlr-vsn			88	Rlr	vsn	K	N	0.00560939	-0.000971463	9.69436e-17	****	Rlr-vsn			88	Rlr	vsn	K	N	0.168507	0.0984781	0	****	Rlr-vsn			88	Rlr
89	sum	TIC	L	M	0.0270686	0.0106476	1.69243e-124	****	sum-TIC			89	sum	TIC	L	M	0.0480521	0.0228597	4.37582e-247	****	sum-TIC			89	sum	TIC	L	M	0.0568256	0.0296133	2.94276e-282	****	sum-TIC			89	sum	TIC	L	M	-0.125918	-0.0785969	1.65210832108815e-310	****	sum-TIC			89	sum
90	sum	vsn	L	N	0.0117458	0.000399955	2.33068e-54	****	sum-vsn			90	sum	vsn	L	N	0.0238678	0.00613198	1.55232e-121	****	sum-vsn			90	sum	vsn	L	N	0.0282911	0.00886644	2.10096e-137	****	sum-vsn			90	sum	vsn	L	N	-0.00210336	0	1.57709e-11	****	sum-vsn			90	sum
91	TIC	vsn	M	N	-0.0153228	-0.00716321	7.08154e-55	****	TIC-vsn			91	TIC	vsn	M	N	-0.0241843	-0.0130885	9.99306e-107	****	TIC-vsn			91	TIC	vsn	M	N	-0.0285344	-0.0220474	3.27481e-132	****	TIC-vsn			91	TIC	vsn	M	N	0.123814	0.0751819	1.73982e-298	****	TIC-vsn			91	TIC
supp6. Tab73 pairwise-comparison of imputation algorithms based on pAUC(0.01) under setting spt_DIA (blank means no imputation)												supp6. Tab77 pairwise-comparison of imputation algorithms based on pAUC(0.05) under setting spt_DIA (blank means no imputation)												supp6. Tab81 pairwise-comparison of imputation algorithms based on pAUC(0.1) under setting spt_DIA (blank means no imputation)												supp6. Tab85 pairwise-comparison of imputation algorithms based on nMCC under setting spt_DIA (blank means no imputation)												supp6. Tab89 pairwise-comparison of imputation algorithms based on G-mean under setting spt_DIA (blank means no imputation)
index	mat1	mat2	abbr1	abbr2	mean	median	t_pval	significance	contrast			index	mat1	mat2	abbr1	abbr2	mean	median	t_pval	significance	contrast			index	mat1	mat2	abbr1	abbr2	mean	median	t_pval	significance	contrast			index	mat1	mat2	abbr1	abbr2	mean	median	t_pval	significance	contrast			index	mat1
1	blank	bpca	A	B	-0.0102543	0	3.87063e-59	****	blank-bpca			1	blank	bpca	A	B	-0.0234133	-0.000707883	1.45852e-108	****	blank-bpca			1	blank	bpca	A	B	-0.0306558	-0.00165566	9.36006e-130	****	blank-bpca			1	blank	bpca	A	B	-0.00773898	0	3.02948e-22	****	blank-bpca			1	blank
2	blank	GMS	A	C	-0.0112665	-8.80173e-05	5.97068e-66	****	blank-GMS			2	blank	GMS	A	C	-0.02054	-0.000572886	8.68966e-91	****	blank-GMS			2	blank	GMS	A	C	-0.0254077	-0.000766958	2.28024e-101	****	blank-GMS			2	blank	GMS	A	C	-0.00585855	0	6.59736e-12	****	blank-GMS			2	blank
3	blank	Impseq	A	D	-0.0148561	0	6.32306e-80	****	blank-Impseq			3	blank	Impseq	A	D	-0.0290904	-0.000702207	4.75638e-129	****	blank-Impseq			3	blank	Impseq	A	D	-0.0358046	-0.00163844	1.73695e-143	****	blank-Impseq			3	blank	Impseq	A	D	-0.0104212	0	6.9935e-32	****	blank-Impseq			3	blank
4	blank	Impseqrob	A	E	-0.00128737	0	0.00149902	**	blank-Impseqrob			4	blank	Impseqrob	A	E	-0.00884332	0	2.75413e-44	****	blank-Impseqrob			4	blank	Impseqrob	A	E	-0.014764	-0.000451075	6.16614e-74	****	blank-Impseqrob			4	blank	Impseqrob	A	E	-0.00171474	0	0.00675956	**	blank-Impseqrob			4	blank
5	blank	knn	A	F	-0.0045685	0	1.97359e-24	****	blank-knn			5	blank	knn	A	F	-0.00858786	-0.000392644	4.9623e-47	****	blank-knn			5	blank	knn	A	F	-0.0111214	-0.000882098	4.46174e-57	****	blank-knn			5	blank	knn	A	F	-0.00121405	0	0.0485764	*	blank-knn			5	blank
6	blank	mice	A	G	-0.00501022	0	2.55838e-26	****	blank-mice			6	blank	mice	A	G	-0.0123906	0	4.86072e-58	****	blank-mice			6	blank	mice	A	G	-0.0173136	0	4.26423e-75	****	blank-mice			6	blank	mice	A	G	-0.00542636	0	6.81158e-16	****	blank-mice			6	blank
7	blank	min	A	H	-0.00680211	0.000197541	8.2194e-17	****	blank-min			7	blank	min	A	H	-0.0136633	0.000572408	9.60067e-44	****	blank-min			7	blank	min	A	H	-0.0167121	0.000896159	9.85426e-55	****	blank-min			7	blank	min	A	H	-0.0223408	0	1.07605e-95	****	blank-min			7	blank
8	blank	MinDet	A	I	-0.0132237	0	3.714e-57	****	blank-MinDet			8	blank	MinDet	A	I	-0.0198263	0	6.83236e-76	****	blank-MinDet			8	blank	MinDet	A	I	-0.0229552	0	2.05472e-85	****	blank-MinDet			8	blank	MinDet	A	I	-0.0106658	0	1.67492e-39	****	blank-MinDet			8	blank
9	blank	MinProb	A	J	-0.0120604	0	1.55128e-50	****	blank-MinProb			9	blank	MinProb	A	J	-0.0183828	0	7.53922e-68	****	blank-MinProb			9	blank	MinProb	A	J	-0.0213612	0	5.52857e-76	****	blank-MinProb			9	blank	MinProb	A	J	-0.0101811	0	5.17334e-36	****	blank-MinProb			9	blank
10	blank	missForest	A	K	-0.00794891	0	6.34525e-51	****	blank-missForest			10	blank	missForest	A	K	-0.0165348	-0.000765847	8.0629e-84	****	blank-missForest			10	blank	missForest	A	K	-0.021737	-0.00127419	1.03242e-98	****	blank-missForest			10	blank	missForest	A	K	-0.00469196	0	1.10139e-10	****	blank-missForest			10	blank
11	blank	MLE	A	L	0.0142323	0.00352544	4.76206e-234	****	blank-MLE			11	blank	MLE	A	L	0.0145583	0.00504466	4.90548e-226	****	blank-MLE			11	blank	MLE	A	L	0.0147077	0.0056166	3.51321e-192	****	blank-MLE			11	blank	MLE	A	L	0.00680435	0	3.90367e-21	****	blank-MLE			11	blank
12	blank	nbavg	A	M	-0.00883812	0	1.60012e-41	****	blank-nbavg			12	blank	nbavg	A	M	-0.0156013	0	2.53593e-63	****	blank-nbavg			12	blank	nbavg	A	M	-0.0191575	0	5.74497e-77	****	blank-nbavg			12	blank	nbavg	A	M	-0.0186052	0	5.74171e-83	****	blank-nbavg			12	blank
13	blank	QRILC	A	N	-0.00789193	0	5.10728e-33	****	blank-QRILC			13	blank	QRILC	A	N	-0.0145543	1.00022e-05	3.16919e-52	****	blank-QRILC			13	blank	QRILC	A	N	-0.0180889	0	9.14368e-62	****	blank-QRILC			13	blank	QRILC	A	N	-0.00884077	0	8.3907e-31	****	blank-QRILC			13	blank
14	blank	SeqKNN	A	O	-0.00795186	-3.46432e-05	4.15837e-49	****	blank-SeqKNN			14	blank	SeqKNN	A	O	-0.0149154	-0.000681413	2.61958e-83	****	blank-SeqKNN			14	blank	SeqKNN	A	O	-0.0197917	-0.00114661	7.68781e-99	****	blank-SeqKNN			14	blank	SeqKNN	A	O	-0.00371982	0	1.44915e-07	****	blank-SeqKNN			14	blank
15	blank	zero	A	P	0.000179041	0.000192744	0.813424	na	blank-zero			15	blank	zero	A	P	-0.00405445	0.000307458	9.7256e-06	****	blank-zero			15	blank	zero	A	P	-0.00598116	0.000344181	1.98446e-09	****	blank-zero			15	blank	zero	A	P	-0.00828599	0	1.58313e-16	****	blank-zero			15	blank
16	bpca	GMS	B	C	-0.00101222	0	0.0116379	*	bpca-GMS			16	bpca	GMS	B	C	0.00287327	0.00021031	9.62108e-12	****	bpca-GMS			16	bpca	GMS	B	C	0.0052481	0.00065248	1.66304e-36	****	bpca-GMS			16	bpca	GMS	B	C	0.00188042	0	6.12635e-07	****	bpca-GMS			16	bpca
17	bpca	Impseq	B	D	-0.00460179	0	8.89621e-35	****	bpca-Impseq			17	bpca	Impseq	B	D	-0.00567717	0	4.83977e-34	****	bpca-Impseq			17	bpca	Impseq	B	D	-0.00514882	0	2.36759e-33	****	bpca-Impseq			17	bpca	Impseq	B	D	-0.00268224	0	5.90441e-12	****	bpca-Impseq			17	bpca
18	bpca	Impseqrob	B	E	0.00896691	0	5.53367e-58	****	bpca-Impseqrob			18	bpca	Impseqrob	B	E	0.0145699	0.000116909	2.7014e-73	****	bpca-Impseqrob			18	bpca	Impseqrob	B	E	0.0158919	0.000171683	1.69874e-81	****	bpca-Impseqrob			18	bpca	Impseqrob	B	E	0.00602423	0	4.25567e-34	****	bpca-Impseqrob			18	bpca
19	bpca	knn	B	F	0.00568579	3.61966e-06	4.13809e-32	****	bpca-knn			19	bpca	knn	B	F	0.0148254	0.000767124	3.97248e-93	****	bpca-knn			19	bpca	knn	B	F	0.0195344	0.00150592	8.60063e-119	****	bpca-knn			19	bpca	knn	B	F	0.00652492	0	6.8152e-37	****	bpca-knn			19	bpca
20	bpca	mice	B	G	0.00524406	4.40985e-06	1.29871e-29	****	bpca-mice			20	bpca	mice	B	G	0.0110226	0.000859065	2.71489e-58	****	bpca-mice			20	bpca	mice	B	G	0.0133422	0.00152747	4.88773e-71	****	bpca-mice			20	bpca	mice	B	G	0.00231262	0	4.29256e-09	****	bpca-mice			20	bpca
21	bpca	min	B	H	0.00345218	0.000216257	3.06764e-06	****	bpca-min			21	bpca	min	B	H	0.00974999	0.00303527	4.85219e-34	****	bpca-min			21	bpca	min	B	H	0.0139437	0.00421334	1.07713e-57	****	bpca-min			21	bpca	min	B	H	-0.0146018	0	2.24269e-48	****	bpca-min			21	bpca
22	bpca	MinDet	B	I	-0.00296944	0	8.30452e-07	****	bpca-MinDet			22	bpca	MinDet	B	I	0.00358693	0.000841152	5.93532e-10	****	bpca-MinDet			22	bpca	MinDet	B	I	0.00770059	0.00143735	8.92457e-33	****	bpca-MinDet			22	bpca	MinDet	B	I	-0.00292685	0	2.93876e-08	****	bpca-MinDet			22	bpca
23	bpca	MinProb	B	J	-0.00180607	8.3963e-06	0.00184492	**	bpca-MinProb			23	bpca	MinProb	B	J	0.00503051	0.00107787	2.96658e-18	****	bpca-MinProb			23	bpca	MinProb	B	J	0.00929459	0.00189906	4.29189e-49	****	bpca-MinProb			23	bpca	MinProb	B	J	-0.00244213	0	2.62814e-06	****	bpca-MinProb			23	bpca
24	bpca	missForest	B	K	0.00230537	0	1.29677e-13	****	bpca-missForest			24	bpca	missForest	B	K	0.00687847	0.00013705	9.97242e-69	****	bpca-missForest			24	bpca	missForest	B	K	0.00891878	0.000298703	1.73683e-95	****	bpca-missForest			24	bpca	missForest	B	K	0.00304702	0	1.40122e-26	****	bpca-missForest			24	bpca
25	bpca	MLE	B	L	0.0244866	0.00392361	1.8457e-196	****	bpca-MLE			25	bpca	MLE	B	L	0.0379715	0.0102279	3.10768e-237	****	bpca-MLE			25	bpca	MLE	B	L	0.0453636	0.0147671	1.55005e-265	****	bpca-MLE			25	bpca	MLE	B	L	0.0145433	0.00160422	3.23744e-75	****	bpca-MLE			25	bpca
26	bpca	nbavg	B	M	0.00141616	0	0.028677	*	bpca-nbavg			26	bpca	nbavg	B	M	0.00781192	0.000356133	2.3549e-19	****	bpca-nbavg			26	bpca	nbavg	B	M	0.0114983	0.000965973	5.51443e-35	****	bpca-nbavg			26	bpca	nbavg	B	M	-0.0108662	0	2.43022e-33	****	bpca-nbavg			26	bpca
27	bpca	QRILC	B	N	0.00236236	0.000158695	1.30634e-06	****	bpca-QRILC			27	bpca	QRILC	B	N	0.00885892	0.00221115	7.55597e-61	****	bpca-QRILC			27	bpca	QRILC	B	N	0.0125669	0.00299894	1.64647e-94	****	bpca-QRILC			27	bpca	QRILC	B	N	-0.0011018	0	0.0181661	*	bpca-QRILC			27	bpca
28	bpca	SeqKNN	B	O	0.00230243	0	1.49872e-06	****	bpca-SeqKNN			28	bpca	SeqKNN	B	O	0.00849782	0.000248673	4.4841e-36	****	bpca-SeqKNN			28	bpca	SeqKNN	B	O	0.0108642	0.000528222	4.49467e-54	****	bpca-SeqKNN			28	bpca	SeqKNN	B	O	0.00401916	0	2.61362e-17	****	bpca-SeqKNN			28	bpca
29	bpca	zero	B	P	0.0104333	0.000258506	1.64954e-42	****	bpca-zero			29	bpca	zero	B	P	0.0193588	0.00233309	1.13107e-93	****	bpca-zero			29	bpca	zero	B	P	0.0246747	0.00349219	5.32932e-116	****	bpca-zero			29	bpca	zero	B	P	-0.00054702	0	0.608107	na	bpca-zero			29	bpca
30	GMS	Impseq	C	D	-0.00358957	0	9.62933e-20	****	GMS-Impseq			30	GMS	Impseq	C	D	-0.00855044	-0.000293761	3.72887e-83	****	GMS-Impseq			30	GMS	Impseq	C	D	-0.0103969	-0.000892118	3.14943e-118	****	GMS-Impseq			30	GMS	Impseq	C	D	-0.00456266	0	1.28444e-43	****	GMS-Impseq			30	GMS
31	GMS	Impseqrob	C	E	0.00997914	2.42799e-06	8.01124e-62	****	GMS-Impseqrob			31	GMS	Impseqrob	C	E	0.0116967	0	6.74549e-52	****	GMS-Impseqrob			31	GMS	Impseqrob	C	E	0.0106438	0	6.79878e-43	****	GMS-Impseqrob			31	GMS	Impseqrob	C	E	0.00414381	0	1.24894e-15	****	GMS-Impseqrob			31	GMS
32	GMS	knn	C	F	0.00669801	9.72936e-06	1.41388e-42	****	GMS-knn			32	GMS	knn	C	F	0.0119521	0.000162184	3.70452e-66	****	GMS-knn			32	GMS	knn	C	F	0.0142863	0.00017834	1.22713e-74	****	GMS-knn			32	GMS	knn	C	F	0.0046445	0	1.29129e-19	****	GMS-knn			32	GMS
33	GMS	mice	C	G	0.00625629	6.69703e-05	1.57741e-33	****	GMS-mice			33	GMS	mice	C	G	0.00814936	0.000364173	5.17552e-33	****	GMS-mice			33	GMS	mice	C	G	0.00809409	0.000379576	1.46703e-29	****	GMS-mice			33	GMS	mice	C	G	0.000432195	0	0.323267	na	GMS-mice			33	GMS
34	GMS	min	C	H	0.0044644	0.000500861	2.17753e-12	****	GMS-min			34	GMS	min	C	H	0.00687671	0.00212461	1.74779e-22	****	GMS-min			34	GMS	min	C	H	0.00869559	0.00272213	4.9505e-29	****	GMS-min			34	GMS	min	C	H	-0.0164823	0	1.17379e-62	****	GMS-min			34	GMS
35	GMS	MinDet	C	I	-0.00195721	8.66629e-06	0.000142956	***	GMS-MinDet			35	GMS	MinDet	C	I	0.000713662	0.000412594	0.200752	na	GMS-MinDet			35	GMS	MinDet	C	I	0.00245249	0.000532946	7.75029e-05	****	GMS-MinDet			35	GMS	MinDet	C	I	-0.00480727	0	8.25961e-21	****	GMS-MinDet			35	GMS
36	GMS	MinProb	C	J	-0.000793845	7.59993e-05	0.10914	na	GMS-MinProb			36	GMS	MinProb	C	J	0.00215724	0.00060731	8.04633e-05	****	GMS-MinProb			36	GMS	MinProb	C	J	0.00404649	0.000704183	8.30859e-12	****	GMS-MinProb			36	GMS	MinProb	C	J	-0.00432255	0	6.42602e-18	****	GMS-MinProb			36	GMS
37	GMS	missForest	C	K	0.0033176	0	7.51862e-18	****	GMS-missForest			37	GMS	missForest	C	K	0.00400519	-2.7389e-06	6.8211e-22	****	GMS-missForest			37	GMS	missForest	C	K	0.00367068	-8.29941e-05	6.33776e-19	****	GMS-missForest			37	GMS	missForest	C	K	0.0011666	0	0.000436333	***	GMS-missForest			37	GMS
38	GMS	MLE	C	L	0.0254988	0.00507835	1.62909e-205	****	GMS-MLE			38	GMS	MLE	C	L	0.0350982	0.00967347	3.36227e-228	****	GMS-MLE			38	GMS	MLE	C	L	0.0401155	0.0125741	5.68916e-245	****	GMS-MLE			38	GMS	MLE	C	L	0.0126629	0.000833111	1.65949e-60	****	GMS-MLE			38	GMS
39	GMS	nbavg	C	M	0.00242839	1.38669e-05	1.16361e-05	****	GMS-nbavg			39	GMS	nbavg	C	M	0.00493865	0.00030501	1.3398e-10	****	GMS-nbavg			39	GMS	nbavg	C	M	0.00625021	0.000582794	9.33417e-14	****	GMS-nbavg			39	GMS	nbavg	C	M	-0.0127466	0	1.20741e-46	****	GMS-nbavg			39	GMS
40	GMS	QRILC	C	N	0.00337458	0.000224732	2.23934e-14	****	GMS-QRILC			40	GMS	QRILC	C	N	0.00598565	0.0011177	3.09599e-34	****	GMS-QRILC			40	GMS	QRILC	C	N	0.0073188	0.00137787	2.37988e-41	****	GMS-QRILC			40	GMS	QRILC	C	N	-0.00298222	0	2.35748e-09	****	GMS-QRILC			40	GMS
41	GMS	SeqKNN	C	O	0.00331465	0	3.1158e-10	****	GMS-SeqKNN			41	GMS	SeqKNN	C	O	0.00562455	0	1.26562e-18	****	GMS-SeqKNN			41	GMS	SeqKNN	C	O	0.00561606	-1.57217e-06	4.12701e-19	****	GMS-SeqKNN			41	GMS	SeqKNN	C	O	0.00213873	0	1.89894e-06	****	GMS-SeqKNN			41	GMS
42	GMS	zero	C	P	0.0114455	0.000514995	3.96666e-53	****	GMS-zero			42	GMS	zero	C	P	0.0164855	0.0014388	7.21765e-73	****	GMS-zero			42	GMS	zero	C	P	0.0194266	0.00198471	1.57495e-79	****	GMS-zero			42	GMS	zero	C	P	-0.00242744	0	0.0244	*	GMS-zero			42	GMS
43	Impseq	Impseqrob	D	E	0.0135687	4.2853e-05	6.75027e-89	****	Impseq-Impseqrob			43	Impseq	Impseqrob	D	E	0.0202471	0.00020007	8.66396e-116	****	Impseq-Impseqrob			43	Impseq	Impseqrob	D	E	0.0210407	0.000234394	8.18021e-122	****	Impseq-Impseqrob			43	Impseq	Impseqrob	D	E	0.00870647	0	1.39828e-56	****	Impseq-Impseqrob			43	Impseq
44	Impseq	knn	D	F	0.0102876	4.26769e-05	2.44081e-67	****	Impseq-knn			44	Impseq	knn	D	F	0.0205026	0.000984791	1.37535e-121	****	Impseq-knn			44	Impseq	knn	D	F	0.0246833	0.001621	5.54546e-137	****	Impseq-knn			44	Impseq	knn	D	F	0.00920716	0	2.76353e-54	****	Impseq-knn			44	Impseq
45	Impseq	mice	D	G	0.00984585	5.56432e-05	2.4492e-61	****	Impseq-mice			45	Impseq	mice	D	G	0.0166998	0.00121952	6.45044e-98	****	Impseq-mice			45	Impseq	mice	D	G	0.018491	0.00193623	3.33758e-106	****	Impseq-mice			45	Impseq	mice	D	G	0.00499486	0	2.53905e-27	****	Impseq-mice			45	Impseq
46	Impseq	min	D	H	0.00805396	0.000432442	8.04286e-26	****	Impseq-min			46	Impseq	min	D	H	0.0154272	0.0036574	9.9721e-64	****	Impseq-min			46	Impseq	min	D	H	0.0190925	0.0047387	2.98473e-79	****	Impseq-min			46	Impseq	min	D	H	-0.0119196	0	9.93814e-32	****	Impseq-min			46	Impseq
47	Impseq	MinDet	D	I	0.00163235	0	0.0108	*	Impseq-MinDet			47	Impseq	MinDet	D	I	0.0092641	0.0011024	8.90099e-35	****	Impseq-MinDet			47	Impseq	MinDet	D	I	0.0128494	0.00170674	9.76585e-53	****	Impseq-MinDet			47	Impseq	MinDet	D	I	-0.000244605	0	0.664815	na	Impseq-MinDet			47	Impseq
48	Impseq	MinProb	D	J	0.00279572	6.61036e-05	7.20645e-06	****	Impseq-MinProb			48	Impseq	MinProb	D	J	0.0107077	0.00135926	1.01347e-46	****	Impseq-MinProb			48	Impseq	MinProb	D	J	0.0144434	0.00212339	7.94415e-69	****	Impseq-MinProb			48	Impseq	MinProb	D	J	0.000240111	0	0.667956	na	Impseq-MinProb			48	Impseq
49	Impseq	missForest	D	K	0.00690716	0	3.86812e-47	****	Impseq-missForest			49	Impseq	missForest	D	K	0.0125556	0.000206404	1.03475e-92	****	Impseq-missForest			49	Impseq	missForest	D	K	0.0140676	0.000384655	1.91957e-106	****	Impseq-missForest			49	Impseq	missForest	D	K	0.00572926	0	2.0479e-41	****	Impseq-missForest			49	Impseq
50	Impseq	MLE	D	L	0.0290884	0.00473196	9.16301e-206	****	Impseq-MLE			50	Impseq	MLE	D	L	0.0436487	0.0111117	3.34837e-254	****	Impseq-MLE			50	Impseq	MLE	D	L	0.0505124	0.0151013	9.92736e-274	****	Impseq-MLE			50	Impseq	MLE	D	L	0.0172256	0.0016516	1.42996e-86	****	Impseq-MLE			50	Impseq
51	Impseq	nbavg	D	M	0.00601795	0	7.45476e-18	****	Impseq-nbavg			51	Impseq	nbavg	D	M	0.0134891	0.000657975	1.09783e-46	****	Impseq-nbavg			51	Impseq	nbavg	D	M	0.0166471	0.00133079	2.35588e-60	****	Impseq-nbavg			51	Impseq	nbavg	D	M	-0.00818397	0	1.39649e-19	****	Impseq-nbavg			51	Impseq
52	Impseq	QRILC	D	N	0.00696415	0.000288056	4.36758e-33	****	Impseq-QRILC			52	Impseq	QRILC	D	N	0.0145361	0.00243132	3.76625e-89	****	Impseq-QRILC			52	Impseq	QRILC	D	N	0.0177157	0.00314176	6.84627e-107	****	Impseq-QRILC			52	Impseq	QRILC	D	N	0.00158044	0	0.00489784	**	Impseq-QRILC			52	Impseq
53	Impseq	SeqKNN	D	O	0.00690422	0	1.00379e-39	****	Impseq-SeqKNN			53	Impseq	SeqKNN	D	O	0.014175	0.000419558	4.56642e-94	****	Impseq-SeqKNN			53	Impseq	SeqKNN	D	O	0.016013	0.000799098	1.89435e-112	****	Impseq-SeqKNN			53	Impseq	SeqKNN	D	O	0.0067014	0	2.56567e-50	****	Impseq-SeqKNN			53	Impseq
54	Impseq	zero	D	P	0.0150351	0.000454599	2.05169e-71	****	Impseq-zero			54	Impseq	zero	D	P	0.025036	0.00260693	2.16039e-119	****	Impseq-zero			54	Impseq	zero	D	P	0.0298235	0.00388569	5.50406e-132	****	Impseq-zero			54	Impseq	zero	D	P	0.00213522	0	0.0574797	na	Impseq-zero			54	Impseq
55	Impseqrob	knn	E	F	-0.00328113	0	6.79349e-13	****	Impseqrob-knn			55	Impseqrob	knn	E	F	0.000255458	0	0.650521	na	Impseqrob-knn			55	Impseqrob	knn	E	F	0.00364258	0	2.32285e-08	****	Impseqrob-knn			55	Impseqrob	knn	E	F	0.000500691	0	0.251005	na	Impseqrob-knn			55	Impseqrob
56	Impseqrob	mice	E	G	-0.00372285	0	8.91805e-19	****	Impseqrob-mice			56	Impseqrob	mice	E	G	-0.0035473	8.48516e-05	1.00862e-09	****	Impseqrob-mice			56	Impseqrob	mice	E	G	-0.00254967	0.000268667	8.89296e-05	****	Impseqrob-mice			56	Impseqrob	mice	E	G	-0.00371162	0	1.6369e-21	****	Impseqrob-mice			56	Impseqrob
57	Impseqrob	min	E	H	-0.00551474	0	1.30464e-11	****	Impseqrob-min			57	Impseqrob	min	E	H	-0.00481995	0.000774514	9.0524e-08	****	Impseqrob-min			57	Impseqrob	min	E	H	-0.00194817	0.00148573	0.0366131	*	Impseqrob-min			57	Impseqrob	min	E	H	-0.0206261	0	5.22465e-86	****	Impseqrob-min			57	Impseqrob
58	Impseqrob	MinDet	E	I	-0.0119364	0	3.84438e-50	****	Impseqrob-MinDet			58	Impseqrob	MinDet	E	I	-0.010983	0	6.5986e-32	****	Impseqrob-MinDet			58	Impseqrob	MinDet	E	I	-0.00819127	0.00020545	4.13796e-18	****	Impseqrob-MinDet			58	Impseqrob	MinDet	E	I	-0.00895108	0	3.53167e-38	****	Impseqrob-MinDet			58	Impseqrob
59	Impseqrob	MinProb	E	J	-0.010773	0	4.31138e-44	****	Impseqrob-MinProb			59	Impseqrob	MinProb	E	J	-0.00953943	0.000179187	1.45477e-25	****	Impseqrob-MinProb			59	Impseqrob	MinProb	E	J	-0.00659727	0.000503459	9.2215e-13	****	Impseqrob-MinProb			59	Impseqrob	MinProb	E	J	-0.00846636	0	1.02207e-34	****	Impseqrob-MinProb			59	Impseqrob
60	Impseqrob	missForest	E	K	-0.00666154	0	6.24944e-44	****	Impseqrob-missForest			60	Impseqrob	missForest	E	K	-0.00769147	-1.98299e-05	5.74645e-30	****	Impseqrob-missForest			60	Impseqrob	missForest	E	K	-0.00697307	-8.35086e-06	5.23927e-22	****	Impseqrob-missForest			60	Impseqrob	missForest	E	K	-0.00297721	0	1.30165e-10	****	Impseqrob-missForest			60	Impseqrob
61	Impseqrob	MLE	E	L	0.0155197	0.00358544	1.194e-171	****	Impseqrob-MLE			61	Impseqrob	MLE	E	L	0.0234016	0.00810544	5.73525e-243	****	Impseqrob-MLE			61	Impseqrob	MLE	E	L	0.0294717	0.0115584	2.43593e-277	****	Impseqrob-MLE			61	Impseqrob	MLE	E	L	0.00851909	0	2.22215e-46	****	Impseqrob-MLE			61	Impseqrob
62	Impseqrob	nbavg	E	M	-0.00755075	0	3.51671e-33	****	Impseqrob-nbavg			62	Impseqrob	nbavg	E	M	-0.00675802	0	1.55035e-17	****	Impseqrob-nbavg			62	Impseqrob	nbavg	E	M	-0.00439355	7.79169e-05	5.2077e-08	****	Impseqrob-nbavg			62	Impseqrob	nbavg	E	M	-0.0168904	0	3.24568e-80	****	Impseqrob-nbavg			62	Impseqrob
63	Impseqrob	QRILC	E	N	-0.00660456	0	2.32285e-24	****	Impseqrob-QRILC			63	Impseqrob	QRILC	E	N	-0.00571102	0.000402181	2.30426e-12	****	Impseqrob-QRILC			63	Impseqrob	QRILC	E	N	-0.00332496	0.000835802	8.53213e-05	****	Impseqrob-QRILC			63	Impseqrob	QRILC	E	N	-0.00712603	0	1.19043e-30	****	Impseqrob-QRILC			63	Impseqrob
64	Impseqrob	SeqKNN	E	O	-0.00666449	0	6.86428e-47	****	Impseqrob-SeqKNN			64	Impseqrob	SeqKNN	E	O	-0.00607212	0	2.45752e-26	****	Impseqrob-SeqKNN			64	Impseqrob	SeqKNN	E	O	-0.0050277	0	4.64479e-16	****	Impseqrob-SeqKNN			64	Impseqrob	SeqKNN	E	O	-0.00200508	0	5.05737e-07	****	Impseqrob-SeqKNN			64	Impseqrob
65	Impseqrob	zero	E	P	0.00146641	0	0.0577705	na	Impseqrob-zero			65	Impseqrob	zero	E	P	0.00478887	0.00059552	7.40021e-08	****	Impseqrob-zero			65	Impseqrob	zero	E	P	0.00878281	0.00127351	4.96481e-20	****	Impseqrob-zero			65	Impseqrob	zero	E	P	-0.00657125	0	2.44609e-10	****	Impseqrob-zero			65	Impseqrob
66	knn	mice	F	G	-0.000441722	0	0.259394	na	knn-mice			66	knn	mice	F	G	-0.00380276	0	3.1937e-12	****	knn-mice			66	knn	mice	F	G	-0.00619225	0	1.82421e-22	****	knn-mice			66	knn	mice	F	G	-0.00421231	0	4.74299e-27	****	knn-mice			66	knn
67	knn	min	F	H	-0.00223361	0.000256195	0.0037709	**	knn-min			67	knn	min	F	H	-0.00507541	0.00127377	4.54941e-09	****	knn-min			67	knn	min	F	H	-0.00559075	0.00176416	5.12312e-10	****	knn-min			67	knn	min	F	H	-0.0211268	0	1.24437e-91	****	knn-min			67	knn
68	knn	MinDet	F	I	-0.00865522	0	1.26731e-33	****	knn-MinDet			68	knn	MinDet	F	I	-0.0112385	7.87127e-06	3.48026e-42	****	knn-MinDet			68	knn	MinDet	F	I	-0.0118339	6.31706e-05	2.58686e-44	****	knn-MinDet			68	knn	MinDet	F	I	-0.00945177	0	4.7939e-48	****	knn-MinDet			68	knn
69	knn	MinProb	F	J	-0.00749186	0	4.03313e-27	****	knn-MinProb			69	knn	MinProb	F	J	-0.00979489	0.000150053	6.71105e-34	****	knn-MinProb			69	knn	MinProb	F	J	-0.0102398	0.000233443	1.51387e-35	****	knn-MinProb			69	knn	MinProb	F	J	-0.00896705	0	6.20861e-45	****	knn-MinProb			69	knn
70	knn	missForest	F	K	-0.00338041	-4.72596e-06	2.10456e-16	****	knn-missForest			70	knn	missForest	F	K	-0.00794693	-0.000249788	2.83484e-45	****	knn-missForest			70	knn	missForest	F	K	-0.0106157	-0.000482609	7.47112e-60	****	knn-missForest			70	knn	missForest	F	K	-0.00347791	0	6.9213e-16	****	knn-missForest			70	knn
71	knn	MLE	F	L	0.0188008	0.00392098	4.91276e-180	****	knn-MLE			71	knn	MLE	F	L	0.0231461	0.00749898	2.07254e-219	****	knn-MLE			71	knn	MLE	F	L	0.0258291	0.00989054	1.82521e-240	****	knn-MLE			71	knn	MLE	F	L	0.0080184	0.000486308	3.49446e-45	****	knn-MLE			71	knn
72	knn	nbavg	F	M	-0.00426963	0	4.86526e-10	****	knn-nbavg			72	knn	nbavg	F	M	-0.00701347	0	7.77553e-15	****	knn-nbavg			72	knn	nbavg	F	M	-0.00803613	1.64685e-05	5.10101e-17	****	knn-nbavg			72	knn	nbavg	F	M	-0.0173911	0	1.42078e-75	****	knn-nbavg			72	knn
73	knn	QRILC	F	N	-0.00332343	0.000106355	1.99038e-09	****	knn-QRILC			73	knn	QRILC	F	N	-0.00596648	0.000516875	1.40561e-16	****	knn-QRILC			73	knn	QRILC	F	N	-0.00696754	0.000649274	8.32938e-20	****	knn-QRILC			73	knn	QRILC	F	N	-0.00762672	0	7.77122e-39	****	knn-QRILC			73	knn
74	knn	SeqKNN	F	O	-0.00338336	-1.71152e-05	3.61532e-18	****	knn-SeqKNN			74	knn	SeqKNN	F	O	-0.00632758	-0.000235654	8.60733e-41	****	knn-SeqKNN			74	knn	SeqKNN	F	O	-0.00867028	-0.000288079	1.33331e-56	****	knn-SeqKNN			74	knn	SeqKNN	F	O	-0.00250577	0	1.34369e-10	****	knn-SeqKNN			74	knn
75	knn	zero	F	P	0.00474754	0.000236579	2.83279e-10	****	knn-zero			75	knn	zero	F	P	0.00453341	0.000893165	2.00194e-07	****	knn-zero			75	knn	zero	F	P	0.00514023	0.00130837	3.25124e-08	****	knn-zero			75	knn	zero	F	P	-0.00707194	0	2.78208e-12	****	knn-zero			75	knn
76	mice	min	G	H	-0.00179189	9.10813e-05	0.0167939	*	mice-min			76	mice	min	G	H	-0.00127265	0.000686095	0.129823	na	mice-min			76	mice	min	G	H	0.000601493	0.00120915	0.495253	na	mice-min			76	mice	min	G	H	-0.0169145	0	1.19821e-63	****	mice-min			76	mice
77	mice	MinDet	G	I	-0.0082135	0	3.24563e-31	****	mice-MinDet			77	mice	MinDet	G	I	-0.0074357	0	1.35157e-20	****	mice-MinDet			77	mice	MinDet	G	I	-0.00564161	0	1.1822e-11	****	mice-MinDet			77	mice	MinDet	G	I	-0.00523946	0	3.34325e-19	****	mice-MinDet			77	mice
78	mice	MinProb	G	J	-0.00705013	0	5.02749e-25	****	mice-MinProb			78	mice	MinProb	G	J	-0.00599213	0	3.53763e-14	****	mice-MinProb			78	mice	MinProb	G	J	-0.0040476	0	8.45881e-07	****	mice-MinProb			78	mice	MinProb	G	J	-0.00475475	0	1.86185e-16	****	mice-MinProb			78	mice
79	mice	missForest	G	K	-0.00293869	-2.7484e-05	3.30347e-13	****	mice-missForest			79	mice	missForest	G	K	-0.00414417	-0.000453243	9.63942e-13	****	mice-missForest			79	mice	missForest	G	K	-0.00442341	-0.000755439	1.36511e-11	****	mice-missForest			79	mice	missForest	G	K	0.000734401	0	0.0329915	*	mice-missForest			79	mice
80	mice	MLE	G	L	0.0192425	0.00432728	1.04666e-196	****	mice-MLE			80	mice	MLE	G	L	0.0269489	0.00713318	1.80302e-218	****	mice-MLE			80	mice	MLE	G	L	0.0320214	0.00941814	2.10125e-234	****	mice-MLE			80	mice	MLE	G	L	0.0122307	0.000196964	8.10875e-70	****	mice-MLE			80	mice
81	mice	nbavg	G	M	-0.0038279	0	1.02048e-09	****	mice-nbavg			81	mice	nbavg	G	M	-0.00321071	0	7.06002e-05	****	mice-nbavg			81	mice	nbavg	G	M	-0.00184389	0	0.0300446	*	mice-nbavg			81	mice	nbavg	G	M	-0.0131788	0	2.55959e-51	****	mice-nbavg			81	mice
82	mice	QRILC	G	N	-0.00288171	0	5.72721e-08	****	mice-QRILC			82	mice	QRILC	G	N	-0.00216372	9.8419e-05	0.00171898	**	mice-QRILC			82	mice	QRILC	G	N	-0.000775291	0.000133844	0.296247	na	mice-QRILC			82	mice	QRILC	G	N	-0.00341441	0	1.23593e-11	****	mice-QRILC			82	mice
83	mice	SeqKNN	G	O	-0.00294164	-4.13778e-05	4.17688e-12	****	mice-SeqKNN			83	mice	SeqKNN	G	O	-0.00252482	-0.000353291	8.06126e-07	****	mice-SeqKNN			83	mice	SeqKNN	G	O	-0.00247803	-0.000554702	6.62527e-06	****	mice-SeqKNN			83	mice	SeqKNN	G	O	0.00170654	0	3.19669e-07	****	mice-SeqKNN			83	mice
84	mice	zero	G	P	0.00518926	2.54301e-05	9.61909e-13	****	mice-zero			84	mice	zero	G	P	0.00833617	0.000319141	2.03887e-22	****	mice-zero			84	mice	zero	G	P	0.0113325	0.000729848	1.05386e-33	****	mice-zero			84	mice	zero	G	P	-0.00285964	0	0.00477306	**	mice-zero			84	mice
85	min	MinDet	H	I	-0.00642161	-0.000490122	1.15841e-28	****	min-MinDet			85	min	MinDet	H	I	-0.00616305	-0.00141335	6.21887e-22	****	min-MinDet			85	min	MinDet	H	I	-0.0062431	-0.00179585	9.58755e-22	****	min-MinDet			85	min	MinDet	H	I	0.011675	0	3.36477e-43	****	min-MinDet			85	min
86	min	MinProb	H	J	-0.00525824	-0.000499565	1.0474e-20	****	min-MinProb			86	min	MinProb	H	J	-0.00471948	-0.00128737	4.43592e-13	****	min-MinProb			86	min	MinProb	H	J	-0.00464909	-0.00178435	1.11707e-11	****	min-MinProb			86	min	MinProb	H	J	0.0121597	0	1.73562e-46	****	min-MinProb			86	min
87	min	missForest	H	K	-0.0011468	-0.000347	0.095802	na	min-missForest			87	min	missForest	H	K	-0.00287152	-0.00209983	2.59632e-05	****	min-missForest			87	min	missForest	H	K	-0.0050249	-0.0028335	1.47567e-12	****	min-missForest			87	min	missForest	H	K	0.0176489	0	8.85957e-75	****	min-missForest			87	min
88	min	MLE	H	L	0.0210344	0.00379815	5.70955e-140	****	min-MLE			88	min	MLE	H	L	0.0282215	0.00632589	1.71166e-179	****	min-MLE			88	min	MLE	H	L	0.0314199	0.00742022	1.72552e-196	****	min-MLE			88	min	MLE	H	L	0.0291452	0.00312895	2.07125e-155	****	min-MLE			88	min
89	min	nbavg	H	M	-0.00203601	-0.000353171	0.000303417	***	min-nbavg			89	min	nbavg	H	M	-0.00193806	-0.00135461	0.00224178	**	min-nbavg			89	min	nbavg	H	M	-0.00244538	-0.00173183	0.000265556	***	min-nbavg			89	min	nbavg	H	M	0.00373564	0	6.34002e-09	****	min-nbavg			89	min
90	min	QRILC	H	N	-0.00108982	0	0.0431505	*	min-QRILC			90	min	QRILC	H	N	-0.000891068	-0.000673558	0.112604	na	min-QRILC			90	min	QRILC	H	N	-0.00137678	-0.00101161	0.0207387	*	min-QRILC			90	min	QRILC	H	N	0.0135001	0	8.25184e-56	****	min-QRILC			90	min
91	min	SeqKNN	H	O	-0.00114975	-0.00042109	0.166191	na	min-SeqKNN			91	min	SeqKNN	H	O	-0.00125217	-0.00220326	0.170451	na	min-SeqKNN			91	min	SeqKNN	H	O	-0.00307952	-0.00272543	0.00120646	**	min-SeqKNN			91	min	SeqKNN	H	O	0.018621	0	2.71557e-70	****	min-SeqKNN			91	min
92	min	zero	H	P	0.00698115	0	5.76948e-24	****	min-zero			92	min	zero	H	P	0.00960882	0	1.93985e-33	****	min-zero			92	min	zero	H	P	0.010731	4.81526e-06	1.36275e-36	****	min-zero			92	min	zero	H	P	0.0140548	0	7.06915e-44	****	min-zero			92	min
93	MinDet	MinProb	I	J	0.00116337	0	2.18153e-08	****	MinDet-MinProb			93	MinDet	MinProb	I	J	0.00144357	9.35408e-06	1.91475e-11	****	MinDet-MinProb			93	MinDet	MinProb	I	J	0.00159401	2.50851e-05	1.96457e-13	****	MinDet-MinProb			93	MinDet	MinProb	I	J	0.000484716	0	0.000308171	***	MinDet-MinProb			93	MinDet
94	MinDet	missForest	I	K	0.00527481	0	3.20513e-20	****	MinDet-missForest			94	MinDet	missForest	I	K	0.00329153	-0.000374756	2.67675e-10	****	MinDet-missForest			94	MinDet	missForest	I	K	0.0012182	-0.000616006	0.020523	*	MinDet-missForest			94	MinDet	missForest	I	K	0.00597386	0	1.08863e-36	****	MinDet-missForest			94	MinDet
95	MinDet	MLE	I	L	0.027456	0.00479644	5.20402e-182	****	MinDet-MLE			95	MinDet	MLE	I	L	0.0343846	0.00750735	1.45107e-195	****	MinDet-MLE			95	MinDet	MLE	I	L	0.037663	0.00891756	1.8025e-209	****	MinDet-MLE			95	MinDet	MLE	I	L	0.0174702	0.00160422	4.64116e-83	****	MinDet-MLE			95	MinDet
96	MinDet	nbavg	I	M	0.0043856	0	1.25538e-13	****	MinDet-nbavg			96	MinDet	nbavg	I	M	0.00422499	-6.15331e-05	8.51647e-08	****	MinDet-nbavg			96	MinDet	nbavg	I	M	0.00379772	-0.000180949	4.67693e-06	****	MinDet-nbavg			96	MinDet	nbavg	I	M	-0.00793936	0	2.89925e-23	****	MinDet-nbavg			96	MinDet
97	MinDet	QRILC	I	N	0.00533179	0.000150498	1.02792e-33	****	MinDet-QRILC			97	MinDet	QRILC	I	N	0.00527198	0.000495256	1.30511e-37	****	MinDet-QRILC			97	MinDet	QRILC	I	N	0.00486632	0.000580864	4.02141e-34	****	MinDet-QRILC			97	MinDet	QRILC	I	N	0.00182505	0	2.23501e-08	****	MinDet-QRILC			97	MinDet
98	MinDet	SeqKNN	I	O	0.00527187	0	1.97584e-12	****	MinDet-SeqKNN			98	MinDet	SeqKNN	I	O	0.00491088	-0.000450158	9.01503e-09	****	MinDet-SeqKNN			98	MinDet	SeqKNN	I	O	0.00316357	-0.000616006	0.000298521	***	MinDet-SeqKNN			98	MinDet	SeqKNN	I	O	0.006946	0	2.09574e-26	****	MinDet-SeqKNN			98	MinDet
99	MinDet	zero	I	P	0.0134028	3.68799e-05	1.92456e-62	****	MinDet-zero			99	MinDet	zero	I	P	0.0157719	0.00033123	7.69832e-65	****	MinDet-zero			99	MinDet	zero	I	P	0.0169741	0.000636079	2.07924e-67	****	MinDet-zero			99	MinDet	zero	I	P	0.00237983	0	0.0243249	*	MinDet-zero			99	MinDet
100	MinProb	missForest	J	K	0.00411144	-2.75412e-05	1.11793e-14	****	MinProb-missForest			100	MinProb	missForest	J	K	0.00184796	-0.000655299	0.000171691	***	MinProb-missForest			100	MinProb	missForest	J	K	-0.00037581	-0.000847009	0.438251	na	MinProb-missForest			100	MinProb	missForest	J	K	0.00548915	0	4.98927e-32	****	MinProb-missForest			100	MinProb
101	MinProb	MLE	J	L	0.0262926	0.0041134	1.41949e-174	****	MinProb-MLE			101	MinProb	MLE	J	L	0.032941	0.0065057	1.70161e-186	****	MinProb-MLE			101	MinProb	MLE	J	L	0.036069	0.00771955	1.97831e-199	****	MinProb-MLE			101	MinProb	MLE	J	L	0.0169855	0.00150243	6.69973e-81	****	MinProb-MLE			101	MinProb
102	MinProb	nbavg	J	M	0.00322223	0	2.19017e-08	****	MinProb-nbavg			102	MinProb	nbavg	J	M	0.00278141	-0.000171014	0.000414547	***	MinProb-nbavg			102	MinProb	nbavg	J	M	0.00220371	-0.000256669	0.00892511	**	MinProb-nbavg			102	MinProb	nbavg	J	M	-0.00842408	0	1.46918e-25	****	MinProb-nbavg			102	MinProb
103	MinProb	QRILC	J	N	0.00416843	7.07841e-05	1.6739e-24	****	MinProb-QRILC			103	MinProb	QRILC	J	N	0.00382841	0.000325998	1.03155e-23	****	MinProb-QRILC			103	MinProb	QRILC	J	N	0.00327231	0.000410671	6.78359e-21	****	MinProb-QRILC			103	MinProb	QRILC	J	N	0.00134033	0	8.88447e-06	****	MinProb-QRILC			103	MinProb
104	MinProb	SeqKNN	J	O	0.0041085	-6.02989e-05	1.79768e-08	****	MinProb-SeqKNN			104	MinProb	SeqKNN	J	O	0.00346731	-0.000700246	3.37812e-05	****	MinProb-SeqKNN			104	MinProb	SeqKNN	J	O	0.00156957	-0.00087176	0.0650416	na	MinProb-SeqKNN			104	MinProb	SeqKNN	J	O	0.00646129	0	1.56136e-23	****	MinProb-SeqKNN			104	MinProb
105	MinProb	zero	J	P	0.0122394	6.48565e-07	2.71534e-56	****	MinProb-zero			105	MinProb	zero	J	P	0.0143283	0.000153908	1.01373e-54	****	MinProb-zero			105	MinProb	zero	J	P	0.0153801	0.000469222	2.57782e-55	****	MinProb-zero			105	MinProb	zero	J	P	0.00189511	0	0.071673	na	MinProb-zero			105	MinProb
106	missForest	MLE	K	L	0.0221812	0.00391563	3.6467e-199	****	missForest-MLE			106	missForest	MLE	K	L	0.031093	0.00864426	1.89571e-231	****	missForest-MLE			106	missForest	MLE	K	L	0.0364448	0.0122118	1.47907e-250	****	missForest-MLE			106	missForest	MLE	K	L	0.0114963	0.000169871	2.9099e-58	****	missForest-MLE			106	missForest
107	missForest	nbavg	K	M	-0.000889213	0	0.12593	na	missForest-nbavg			107	missForest	nbavg	K	M	0.000933456	0.000100035	0.209661	na	missForest-nbavg			107	missForest	nbavg	K	M	0.00257952	0.000528473	0.0012281	**	missForest-nbavg			107	missForest	nbavg	K	M	-0.0139132	0	5.29239e-57	****	missForest-nbavg			107	missForest
108	missForest	QRILC	K	N	5.69819e-05	0.000151343	0.897301	na	missForest-QRILC			108	missForest	QRILC	K	N	0.00198045	0.00111731	3.40446e-06	****	missForest-QRILC			108	missForest	QRILC	K	N	0.00364812	0.00153391	2.27358e-17	****	missForest-QRILC			108	missForest	QRILC	K	N	-0.00414882	0	2.5725e-23	****	missForest-QRILC			108	missForest
109	missForest	SeqKNN	K	O	-2.94674e-06	0	0.994527	na	missForest-SeqKNN			109	missForest	SeqKNN	K	O	0.00161935	1.01737e-05	0.00375701	**	missForest-SeqKNN			109	missForest	SeqKNN	K	O	0.00194538	7.79709e-05	0.00102659	**	missForest-SeqKNN			109	missForest	SeqKNN	K	O	0.000972138	0	0.015909	*	missForest-SeqKNN			109	missForest
110	missForest	zero	K	P	0.00812795	0.000273461	4.12494e-30	****	missForest-zero			110	missForest	zero	K	P	0.0124803	0.00174785	2.95204e-52	****	missForest-zero			110	missForest	zero	K	P	0.0157559	0.00236666	2.06572e-66	****	missForest-zero			110	missForest	zero	K	P	-0.00359404	0	0.000438649	***	missForest-zero			110	missForest
111	MLE	nbavg	L	M	-0.0230704	-0.0062807	1.27184e-209	****	MLE-nbavg			111	MLE	nbavg	L	M	-0.0301596	-0.00979845	1.18137e-214	****	MLE-nbavg			111	MLE	nbavg	L	M	-0.0338652	-0.0110201	2.83633e-229	****	MLE-nbavg			111	MLE	nbavg	L	M	-0.0254095	-0.00238408	1.80305e-130	****	MLE-nbavg			111	MLE
112	MLE	QRILC	L	N	-0.0221242	-0.00360312	9.66151e-178	****	MLE-QRILC			112	MLE	QRILC	L	N	-0.0291126	-0.00614375	9.55315e-183	****	MLE-QRILC			112	MLE	QRILC	L	N	-0.0327967	-0.00762851	1.77509e-196	****	MLE-QRILC			112	MLE	QRILC	L	N	-0.0156451	-0.0010259	6.54082e-81	****	MLE-QRILC			112	MLE
113	MLE	SeqKNN	L	O	-0.0221841	-0.00459743	1.93186e-200	****	MLE-SeqKNN			113	MLE	SeqKNN	L	O	-0.0294737	-0.00895094	1.84123e-244	****	MLE-SeqKNN			113	MLE	SeqKNN	L	O	-0.0344994	-0.0123916	5.82761e-264	****	MLE-SeqKNN			113	MLE	SeqKNN	L	O	-0.0105242	-0.000333477	4.00885e-55	****	MLE-SeqKNN			113	MLE
114	MLE	zero	L	P	-0.0140533	-0.0022447	7.71105e-75	****	MLE-zero			114	MLE	zero	L	P	-0.0186127	-0.0029959	4.27123e-92	****	MLE-zero			114	MLE	zero	L	P	-0.0206889	-0.00382684	7.53027e-100	****	MLE-zero			114	MLE	zero	L	P	-0.0150903	-0.00141292	1.12993e-47	****	MLE-zero			114	MLE
115	nbavg	QRILC	M	N	0.000946195	1.78278e-05	0.0704626	na	nbavg-QRILC			115	nbavg	QRILC	M	N	0.001047	0.000439366	0.133343	na	nbavg-QRILC			115	nbavg	QRILC	M	N	0.00106859	0.000666832	0.158277	na	nbavg-QRILC			115	nbavg	QRILC	M	N	0.00976441	0	1.93946e-34	****	nbavg-QRILC			115	nbavg
116	nbavg	SeqKNN	M	O	0.000886267	0	0.19819	na	nbavg-SeqKNN			116	nbavg	SeqKNN	M	O	0.000685897	-0.000199614	0.43443	na	nbavg-SeqKNN			116	nbavg	SeqKNN	M	O	-0.000634146	-0.000420013	0.490152	na	nbavg-SeqKNN			116	nbavg	SeqKNN	M	O	0.0148854	0	1.89736e-59	****	nbavg-SeqKNN			116	nbavg
117	nbavg	zero	M	P	0.00901716	0.000245002	4.8388e-34	****	nbavg-zero			117	nbavg	zero	M	P	0.0115469	0.000796852	3.44616e-40	****	nbavg-zero			117	nbavg	zero	M	P	0.0131764	0.00117616	1.04517e-45	****	nbavg-zero			117	nbavg	zero	M	P	0.0103192	0	7.55376e-23	****	nbavg-zero			117	nbavg
118	QRILC	SeqKNN	N	O	-5.99287e-05	-0.000187431	0.921171	na	QRILC-SeqKNN			118	QRILC	SeqKNN	N	O	-0.0003611	-0.00113139	0.631217	na	QRILC-SeqKNN			118	QRILC	SeqKNN	N	O	-0.00170274	-0.00140372	0.0305516	*	QRILC-SeqKNN			118	QRILC	SeqKNN	N	O	0.00512095	0	8.78675e-18	****	QRILC-SeqKNN			118	QRILC
119	QRILC	zero	N	P	0.00807097	0	2.28527e-36	****	QRILC-zero			119	QRILC	zero	N	P	0.0104999	0	1.20989e-40	****	QRILC-zero			119	QRILC	zero	N	P	0.0121078	0.000195343	1.41815e-43	****	QRILC-zero			119	QRILC	zero	N	P	0.000554778	0	0.575806	na	QRILC-zero			119	QRILC
120	SeqKNN	zero	O	P	0.0081309	0.000356862	1.47578e-23	****	SeqKNN-zero			120	SeqKNN	zero	O	P	0.010861	0.0015529	8.54591e-32	****	SeqKNN-zero			120	SeqKNN	zero	O	P	0.0138105	0.00209462	3.41318e-43	****	SeqKNN-zero			120	SeqKNN	zero	O	P	-0.00456618	0	1.69619e-05	****	SeqKNN-zero			120	SeqKNN
supp6. Tab74 pairwise-comparison of DEA tools based on pAUC(0.01) under setting spt_DIA (intensity-based)												supp6. Tab78 pairwise-comparison of DEA tools based on pAUC(0.05) under setting spt_DIA (intensity-based)												supp6. Tab82 pairwise-comparison of DEA tools based on pAUC(0.1) under setting spt_DIA (intensity-based)												supp6. Tab86 pairwise-comparison of DEA tools based on nMCC under setting spt_DIA (intensity-based)												supp6. Tab90 pairwise-comparison of DEA tools based on G-mean under setting spt_DIA (intensity-based)
index	mat1	mat2	abbr1	abbr2	mean	median	t_pval	significance	contrast			index	mat1	mat2	abbr1	abbr2	mean	median	t_pval	significance	contrast			index	mat1	mat2	abbr1	abbr2	mean	median	t_pval	significance	contrast			index	mat1	mat2	abbr1	abbr2	mean	median	t_pval	significance	contrast			index	mat1
1	ANOVA	DEP	A	B	-0.15597	-0.118777	0	****	ANOVA-DEP			1	ANOVA	DEP	A	B	-0.211152	-0.195521	0	****	ANOVA-DEP			1	ANOVA	DEP	A	B	-0.23766	-0.23111	0	****	ANOVA-DEP			1	ANOVA	DEP	A	B	0.0077485	0	3.23381e-33	****	ANOVA-DEP			1	ANOVA
2	ANOVA	limma	A	C	-0.157891	-0.120835	0	****	ANOVA-limma			2	ANOVA	limma	A	C	-0.212054	-0.196911	0	****	ANOVA-limma			2	ANOVA	limma	A	C	-0.238286	-0.232506	0	****	ANOVA-limma			2	ANOVA	limma	A	C	-0.00223294	0	6.3327e-05	****	ANOVA-limma			2	ANOVA
3	ANOVA	proDA	A	D	-0.154215	-0.116331	0	****	ANOVA-proDA			3	ANOVA	proDA	A	D	-0.204765	-0.185843	0	****	ANOVA-proDA			3	ANOVA	proDA	A	D	-0.229359	-0.219863	0	****	ANOVA-proDA			3	ANOVA	proDA	A	D	0.00901875	0	4.24566e-48	****	ANOVA-proDA			3	ANOVA
4	ANOVA	ROTS	A	E	-0.158319	-0.104649	0	****	ANOVA-ROTS			4	ANOVA	ROTS	A	E	-0.237854	-0.24964	0	****	ANOVA-ROTS			4	ANOVA	ROTS	A	E	-0.270336	-0.297998	0	****	ANOVA-ROTS			4	ANOVA	ROTS	A	E	-0.0107232	0	2.16163e-84	****	ANOVA-ROTS			4	ANOVA
5	ANOVA	SAM	A	F	-0.116657	-0.0615605	0	****	ANOVA-SAM			5	ANOVA	SAM	A	F	-0.194103	-0.170659	0	****	ANOVA-SAM			5	ANOVA	SAM	A	F	-0.232918	-0.224438	0	****	ANOVA-SAM			5	ANOVA	SAM	A	F	0.106463	0.0292489	0	****	ANOVA-SAM			5	ANOVA
6	ANOVA	ttest	A	G	-0.0935728	-0.0574058	0	****	ANOVA-ttest			6	ANOVA	ttest	A	G	-0.150154	-0.124245	0	****	ANOVA-ttest			6	ANOVA	ttest	A	G	-0.181033	-0.164505	0	****	ANOVA-ttest			6	ANOVA	ttest	A	G	0.03478	0.0119959	0	****	ANOVA-ttest			6	ANOVA
7	DEP	limma	B	C	-0.00192085	0	1.5508e-20	****	DEP-limma			7	DEP	limma	B	C	-0.000901807	0	7.41029e-05	****	DEP-limma			7	DEP	limma	B	C	-0.000626036	0	0.00945774	**	DEP-limma			7	DEP	limma	B	C	-0.00998144	0	1.95792e-83	****	DEP-limma			7	DEP
8	DEP	proDA	B	D	0.00175568	0.000666432	1.13393e-10	****	DEP-proDA			8	DEP	proDA	B	D	0.00638744	0.00171182	6.81736e-72	****	DEP-proDA			8	DEP	proDA	B	D	0.00830092	0.00206692	4.98408e-95	****	DEP-proDA			8	DEP	proDA	B	D	0.00127025	0	0.0211971	*	DEP-proDA			8	DEP
9	DEP	ROTS	B	E	-0.00234842	0.000141196	0.000637529	***	DEP-ROTS			9	DEP	ROTS	B	E	-0.0267022	-0.00802233	1.35459e-304	****	DEP-ROTS			9	DEP	ROTS	B	E	-0.0326763	-0.0130586	0	****	DEP-ROTS			9	DEP	ROTS	B	E	-0.0184717	0	3.55855e-233	****	DEP-ROTS			9	DEP
10	DEP	SAM	B	F	0.0393136	0.00909161	0	****	DEP-SAM			10	DEP	SAM	B	F	0.0170492	0.00207073	1.01093e-155	****	DEP-SAM			10	DEP	SAM	B	F	0.00474193	-4.67747e-06	3.49229e-16	****	DEP-SAM			10	DEP	SAM	B	F	0.0987144	0.0164623	0	****	DEP-SAM			10	DEP
11	DEP	ttest	B	G	0.0623977	0.0418554	0	****	DEP-ttest			11	DEP	ttest	B	G	0.0609984	0.0479983	0	****	DEP-ttest			11	DEP	ttest	B	G	0.0566266	0.047748	0	****	DEP-ttest			11	DEP	ttest	B	G	0.0270315	0.0115585	3.152e-301	****	DEP-ttest			11	DEP
12	limma	proDA	C	D	0.00367652	0.00085091	2.02056e-62	****	limma-proDA			12	limma	proDA	C	D	0.00728925	0.00163777	6.00259e-127	****	limma-proDA			12	limma	proDA	C	D	0.00892696	0.00191784	5.37363e-150	****	limma-proDA			12	limma	proDA	C	D	0.0112517	0.000581249	7.80814e-281	****	limma-proDA			12	limma
13	limma	ROTS	C	E	-0.000427576	0.00063311	0.51939	na	limma-ROTS			13	limma	ROTS	C	E	-0.0258004	-0.00801619	3.78875056554473e-311	****	limma-ROTS			13	limma	ROTS	C	E	-0.0320502	-0.0139476	0	****	limma-ROTS			13	limma	ROTS	C	E	-0.00849026	0	1.60171e-148	****	limma-ROTS			13	limma
14	limma	SAM	C	F	0.0412345	0.00987849	0	****	limma-SAM			14	limma	SAM	C	F	0.017951	0.00205052	1.23467e-184	****	limma-SAM			14	limma	SAM	C	F	0.00536796	-0.000295389	2.42736e-22	****	limma-SAM			14	limma	SAM	C	F	0.108696	0.0019942	0	****	limma-SAM			14	limma
15	limma	ttest	C	G	0.0643185	0.0431139	0	****	limma-ttest			15	limma	ttest	C	G	0.0619002	0.0480666	0	****	limma-ttest			15	limma	ttest	C	G	0.0572526	0.0468057	0	****	limma-ttest			15	limma	ttest	C	G	0.037013	0.0105272	0	****	limma-ttest			15	limma
16	proDA	ROTS	D	E	-0.0041041	0	1.18595e-09	****	proDA-ROTS			16	proDA	ROTS	D	E	-0.0330897	-0.0107871	0	****	proDA-ROTS			16	proDA	ROTS	D	E	-0.0409772	-0.0183767	0	****	proDA-ROTS			16	proDA	ROTS	D	E	-0.019742	-0.00270086	0	****	proDA-ROTS			16	proDA
17	proDA	SAM	D	F	0.037558	0.00934953	0	****	proDA-SAM			17	proDA	SAM	D	F	0.0106617	0.000675972	1.66533e-55	****	proDA-SAM			17	proDA	SAM	D	F	-0.00355899	-0.00229474	3.506e-08	****	proDA-SAM			17	proDA	SAM	D	F	0.0974441	0	0	****	proDA-SAM			17	proDA
18	proDA	ttest	D	G	0.060642	0.0398993	0	****	proDA-ttest			18	proDA	ttest	D	G	0.054611	0.0438202	0	****	proDA-ttest			18	proDA	ttest	D	G	0.0483257	0.0429909	0	****	proDA-ttest			18	proDA	ttest	D	G	0.0257613	7.00435e-05	0	****	proDA-ttest			18	proDA
19	ROTS	SAM	E	F	0.0416621	0.00640329	0	****	ROTS-SAM			19	ROTS	SAM	E	F	0.0437514	0.0100531	0	****	ROTS-SAM			19	ROTS	SAM	E	F	0.0374182	0.0115549	0	****	ROTS-SAM			19	ROTS	SAM	E	F	0.117186	0.00674117	0	****	ROTS-SAM			19	ROTS
20	ROTS	ttest	E	G	0.0647461	0.0223432	0	****	ROTS-ttest			20	ROTS	ttest	E	G	0.0877007	0.0540412	0	****	ROTS-ttest			20	ROTS	ttest	E	G	0.0893029	0.0592851	0	****	ROTS-ttest			20	ROTS	ttest	E	G	0.0455032	0.0125719	0	****	ROTS-ttest			20	ROTS
21	SAM	ttest	F	G	0.023084	0.0145465	2.60995e-239	****	SAM-ttest			21	SAM	ttest	F	G	0.0439493	0.040835	0	****	SAM-ttest			21	SAM	ttest	F	G	0.0518847	0.0472199	0	****	SAM-ttest			21	SAM	ttest	F	G	-0.0716828	0	0	****	SAM-ttest			21	SAM
[truncated: 8 more columns]

## Sheet: FG_TMT
supp6. Tab91 pairwise-comparison of matrix types based on pAUC(0.01) under setting FG_TMT												supp6. Tab95 pairwise-comparison of matrix types based on pAUC(0.05) under setting FG_TMT												supp6. Tab99 pairwise-comparison of matrix types based on pAUC(0.1) under setting FG_TMT												supp6. Tab103 pairwise-comparison of matrix types based on nMCC under setting FG_TMT												supp6. Tab107 pairwise-comparison of matrix types based on G-mean under setting FG_TMT
index	mat1	mat2	abbr1	abbr2	mean	median	t_pval	significance	contrast			index	mat1	mat2	abbr1	abbr2	mean	median	t_pval	significance	contrast			index	mat1	mat2	abbr1	abbr2	mean	median	t_pval	significance	contrast			index	mat1	mat2	abbr1	abbr2	mean	median	t_pval	significance	contrast			index	mat1
1	abd	phi	A	B	0.00550983	0.000203508	3.81561e-53	****	abd-phi			1	abd	phi	A	B	0.00229318	0.00139862	2.77311e-09	****	abd-phi			1	abd	phi	A	B	0.00175042	0.00243737	9.2993e-07	****	abd-phi			1	abd	phi	A	B	0.00139873	0	4.77278e-10	****	abd-phi			1	abd
2	abd	ratio	A	C	0.0451815	0.0014394	0	****	abd-ratio			2	abd	ratio	A	C	0.0434755	0.000572774	2.71513e-203	****	abd-ratio			2	abd	ratio	A	C	0.0387219	0.000528264	3.38439e-138	****	abd-ratio			2	abd	ratio	A	C	0.0342851	0	1.75448e-145	****	abd-ratio			2	abd
3	phi	ratio	B	C	0.0396717	0.00689023	3.59968e-304	****	phi-ratio			3	phi	ratio	B	C	0.0411823	0.00559951	6.1966e-185	****	phi-ratio			3	phi	ratio	B	C	0.0369715	0.00454815	7.77075e-128	****	phi-ratio			3	phi	ratio	B	C	0.0328864	0	9.10981e-136	****	phi-ratio			3	phi
supp6. Tab92 pairwise-comparison of normalization methods based on pAUC(0.01) under setting FG_TMT (blank means no normalization)												supp6. Tab96 pairwise-comparison of normalization methods based on pAUC(0.05) under setting FG_TMT (blank means no normalization)												supp6. Tab100 pairwise-comparison of normalization methods based on pAUC(0.1) under setting FG_TMT (blank means no normalization)												supp6. Tab104 pairwise-comparison of normalization methods based on nMCC under setting FG_TMT (blank means no normalization)												supp6. Tab108 pairwise-comparison of normalization methods based on G-mean under setting FG_TMT (blank means no normalization)
index	mat1	mat2	abbr1	abbr2	mean	median	t_pval	significance	contrast			index	mat1	mat2	abbr1	abbr2	mean	median	t_pval	significance	contrast			index	mat1	mat2	abbr1	abbr2	mean	median	t_pval	significance	contrast			index	mat1	mat2	abbr1	abbr2	mean	median	t_pval	significance	contrast			index	mat1
1	blank	center.mean	A	B	0.0816724	0.0627419	0	****	blank-center.mean			1	blank	center.mean	A	B	0.136157	0.130132	0	****	blank-center.mean			1	blank	center.mean	A	B	0.147295	0.139929	0	****	blank-center.mean			1	blank	center.mean	A	B	0.078541	0.0578111	0	****	blank-center.mean			1	blank
2	blank	center.median	A	C	0.0500983	0.0259588	9.53895e-170	****	blank-center.median			2	blank	center.median	A	C	0.0897822	0.060603	3.14946e-293	****	blank-center.median			2	blank	center.median	A	C	0.0990007	0.0693738	2.95846508729738e-320	****	blank-center.median			2	blank	center.median	A	C	0.0590592	0.0213161	5.6452e-237	****	blank-center.median			2	blank
3	blank	div.mean	A	D	0.106371	0.0759249	0	****	blank-div.mean			3	blank	div.mean	A	D	0.16757	0.160052	0	****	blank-div.mean			3	blank	div.mean	A	D	0.179511	0.166263	0	****	blank-div.mean			3	blank	div.mean	A	D	0.303931	0.400558	0	****	blank-div.mean			3	blank
4	blank	div.median	A	E	0.10784	0.0764183	0	****	blank-div.median			4	blank	div.median	A	E	0.172309	0.150539	0	****	blank-div.median			4	blank	div.median	A	E	0.187693	0.165633	0	****	blank-div.median			4	blank	div.median	A	E	0.316172	0.414796	0	****	blank-div.median			4	blank
5	blank	lossf	A	F	0.0487581	0.00574572	2.18134e-92	****	blank-lossf			5	blank	lossf	A	F	0.0835442	0.0175003	1.13488e-161	****	blank-lossf			5	blank	lossf	A	F	0.0913269	0.0245023	5.07782e-180	****	blank-lossf			5	blank	lossf	A	F	0.0841341	0.0160283	6.24091e-177	****	blank-lossf			5	blank
6	blank	max	A	G	0.0204189	0.00141109	2.0761e-70	****	blank-max			6	blank	max	A	G	0.0156212	0.000742829	1.68725e-38	****	blank-max			6	blank	max	A	G	0.0121995	0.000368499	8.10893e-29	****	blank-max			6	blank	max	A	G	0.264518	0.32902	0	****	blank-max			6	blank
7	blank	MBQN	A	H	0.123763	0.118822	0	****	blank-MBQN			7	blank	MBQN	A	H	0.163994	0.147215	0	****	blank-MBQN			7	blank	MBQN	A	H	0.165452	0.120953	0	****	blank-MBQN			7	blank	MBQN	A	H	0.189616	0.181406	0	****	blank-MBQN			7	blank
8	blank	quantiles	A	I	0.0907041	0.0802481	0	****	blank-quantiles			8	blank	quantiles	A	I	0.13685	0.130728	0	****	blank-quantiles			8	blank	quantiles	A	I	0.145669	0.128096	0	****	blank-quantiles			8	blank	quantiles	A	I	0.103959	0.0793755	0	****	blank-quantiles			8	blank
9	blank	quantiles.robust	A	J	0.0978249	0.0855669	0	****	blank-quantiles.robust			9	blank	quantiles.robust	A	J	0.148847	0.134141	0	****	blank-quantiles.robust			9	blank	quantiles.robust	A	J	0.157822	0.140428	0	****	blank-quantiles.robust			9	blank	quantiles.robust	A	J	0.111237	0.0900887	0	****	blank-quantiles.robust			9	blank
10	blank	Rlr	A	K	0.0563128	0.0186195	5.26428e-127	****	blank-Rlr			10	blank	Rlr	A	K	0.100467	0.0413498	1.55786e-232	****	blank-Rlr			10	blank	Rlr	A	K	0.110452	0.0479268	1.36148e-261	****	blank-Rlr			10	blank	Rlr	A	K	0.0900936	0.0360983	1.20972e-194	****	blank-Rlr			10	blank
11	blank	sum	A	L	0.0286391	0.00240006	1.89021e-82	****	blank-sum			11	blank	sum	A	L	0.0225785	0.00144155	4.12932e-42	****	blank-sum			11	blank	sum	A	L	0.0192167	0.0010416	3.72377e-34	****	blank-sum			11	blank	sum	A	L	0.297642	0.405659	0	****	blank-sum			11	blank
12	blank	TIC	A	M	0.108289	0.0786373	0	****	blank-TIC			12	blank	TIC	A	M	0.17188	0.160639	0	****	blank-TIC			12	blank	TIC	A	M	0.183571	0.17648	0	****	blank-TIC			12	blank	TIC	A	M	0.148281	0.0835762	0	****	blank-TIC			12	blank
13	blank	vsn	A	N	0.0529272	0.0407465	5.14648e-172	****	blank-vsn			13	blank	vsn	A	N	0.0869853	0.0705619	1.02434e-279	****	blank-vsn			13	blank	vsn	A	N	0.0920928	0.0668586	2.66812e-300	****	blank-vsn			13	blank	vsn	A	N	0.282425	0.347442	0	****	blank-vsn			13	blank
14	center.mean	center.median	B	C	-0.0315741	-0.00712918	5.33778e-138	****	center.mean-center.median			14	center.mean	center.median	B	C	-0.0463746	-0.0117312	1.78605e-155	****	center.mean-center.median			14	center.mean	center.median	B	C	-0.0482941	-0.0120134	1.53726e-156	****	center.mean-center.median			14	center.mean	center.median	B	C	-0.0194818	-0.00456919	9.48543e-100	****	center.mean-center.median			14	center.mean
15	center.mean	div.mean	B	D	0.0246982	0.00246293	2.64681e-52	****	center.mean-div.mean			15	center.mean	div.mean	B	D	0.0314133	0.0060477	7.39212e-57	****	center.mean-div.mean			15	center.mean	div.mean	B	D	0.0322165	0.00674588	6.25539e-55	****	center.mean-div.mean			15	center.mean	div.mean	B	D	0.22539	0.271161	0	****	center.mean-div.mean			15	center.mean
16	center.mean	div.median	B	E	0.0261676	6.18248e-05	7.59813e-65	****	center.mean-div.median			16	center.mean	div.median	B	E	0.0361523	8.94538e-05	4.37484e-76	****	center.mean-div.median			16	center.mean	div.median	B	E	0.0403985	0.000509087	1.06484e-79	****	center.mean-div.median			16	center.mean	div.median	B	E	0.237631	0.280978	0	****	center.mean-div.median			16	center.mean
17	center.mean	lossf	B	F	-0.0329143	-0.0286419	1.65442e-45	****	center.mean-lossf			17	center.mean	lossf	B	F	-0.0526127	-0.0709918	4.20898e-72	****	center.mean-lossf			17	center.mean	lossf	B	F	-0.0559679	-0.0781051	4.86899e-71	****	center.mean-lossf			17	center.mean	lossf	B	F	0.00559318	-0.0210722	0.0674574	na	center.mean-lossf			17	center.mean
18	center.mean	max	B	G	-0.0612535	-0.0465309	7.73441e-179	****	center.mean-max			18	center.mean	max	B	G	-0.120536	-0.109326	0	****	center.mean-max			18	center.mean	max	B	G	-0.135095	-0.127258	0	****	center.mean-max			18	center.mean	max	B	G	0.185977	0.140945	0	****	center.mean-max			18	center.mean
19	center.mean	MBQN	B	H	0.0420908	0.012864	1.37607e-76	****	center.mean-MBQN			19	center.mean	MBQN	B	H	0.0278374	0.00173038	1.202e-21	****	center.mean-MBQN			19	center.mean	MBQN	B	H	0.0181573	-0.000664736	1.75859e-08	****	center.mean-MBQN			19	center.mean	MBQN	B	H	0.111075	0.108957	0	****	center.mean-MBQN			19	center.mean
20	center.mean	quantiles	B	I	0.00903173	0.000523012	2.18066e-11	****	center.mean-quantiles			20	center.mean	quantiles	B	I	0.000692831	0.00271697	0.689684	na	center.mean-quantiles			20	center.mean	quantiles	B	I	-0.00162564	0.00305376	0.390435	na	center.mean-quantiles			20	center.mean	quantiles	B	I	0.0254182	0.00406652	8.4016e-62	****	center.mean-quantiles			20	center.mean
21	center.mean	quantiles.robust	B	J	0.0161525	0.00121572	3.96731e-26	****	center.mean-quantiles.robust			21	center.mean	quantiles.robust	B	J	0.0126899	0.00333093	9.12159e-11	****	center.mean-quantiles.robust			21	center.mean	quantiles.robust	B	J	0.0105272	0.00374842	5.40793e-07	****	center.mean-quantiles.robust			21	center.mean	quantiles.robust	B	J	0.0326957	0.00778509	3.85083e-89	****	center.mean-quantiles.robust			21	center.mean
22	center.mean	Rlr	B	K	-0.0253596	-0.03002	4.50808e-30	****	center.mean-Rlr			22	center.mean	Rlr	B	K	-0.0356898	-0.0564484	2.50991e-41	****	center.mean-Rlr			22	center.mean	Rlr	B	K	-0.0368432	-0.061303	9.64801e-41	****	center.mean-Rlr			22	center.mean	Rlr	B	K	0.0115526	-0.0202696	0.000135253	***	center.mean-Rlr			22	center.mean
23	center.mean	sum	B	L	-0.0530333	-0.042708	4.31707e-111	****	center.mean-sum			23	center.mean	sum	B	L	-0.113578	-0.109257	7.74143555418316e-318	****	center.mean-sum			23	center.mean	sum	B	L	-0.128078	-0.126778	0	****	center.mean-sum			23	center.mean	sum	B	L	0.219101	0.27014	0	****	center.mean-sum			23	center.mean
24	center.mean	TIC	B	M	0.026617	0.0024391	3.47895e-57	****	center.mean-TIC			24	center.mean	TIC	B	M	0.0357228	0.00693042	1.28062e-64	****	center.mean-TIC			24	center.mean	TIC	B	M	0.036276	0.00730202	1.23524e-61	****	center.mean-TIC			24	center.mean	TIC	B	M	0.0697397	0.00315722	1.96839e-162	****	center.mean-TIC			24	center.mean
25	center.mean	vsn	B	N	-0.0287452	-0.0108602	3.01623e-57	****	center.mean-vsn			25	center.mean	vsn	B	N	-0.0491716	-0.0372439	6.45407e-132	****	center.mean-vsn			25	center.mean	vsn	B	N	-0.055202	-0.0469982	1.64279e-166	****	center.mean-vsn			25	center.mean	vsn	B	N	0.203884	0.189315	0	****	center.mean-vsn			25	center.mean
26	center.median	div.mean	C	D	0.0562723	0.00960417	4.46436e-152	****	center.median-div.mean			26	center.median	div.mean	C	D	0.077788	0.0181607	8.24302e-176	****	center.median-div.mean			26	center.median	div.mean	C	D	0.0805106	0.0185354	6.25752e-177	****	center.median-div.mean			26	center.median	div.mean	C	D	0.244872	0.279432	0	****	center.median-div.mean			26	center.median
27	center.median	div.median	C	E	0.0577417	0.00431041	4.32912e-142	****	center.median-div.median			27	center.median	div.median	C	E	0.082527	0.00730443	6.74215e-161	****	center.median-div.median			27	center.median	div.median	C	E	0.0886926	0.0079509	2.09252e-162	****	center.median-div.median			27	center.median	div.median	C	E	0.257113	0.283754	0	****	center.median-div.median			27	center.median
28	center.median	lossf	C	F	-0.00134014	-0.0186789	0.637169	na	center.median-lossf			28	center.median	lossf	C	F	-0.00623806	-0.0527165	0.093144	na	center.median-lossf			28	center.median	lossf	C	F	-0.0076738	-0.0645373	0.0521385	na	center.median-lossf			28	center.median	lossf	C	F	0.0250749	-0.0177981	1.01049e-13	****	center.median-lossf			28	center.median
29	center.median	max	C	G	-0.0296794	-0.0142366	3.35216e-43	****	center.median-max			29	center.median	max	C	G	-0.074161	-0.0656987	1.3413e-156	****	center.median-max			29	center.median	max	C	G	-0.0868012	-0.0674142	7.66745e-199	****	center.median-max			29	center.median	max	C	G	0.205459	0.196592	0	****	center.median-max			29	center.median
30	center.median	MBQN	C	H	0.073665	0.0665468	9.70204e-197	****	center.median-MBQN			30	center.median	MBQN	C	H	0.074212	0.0430071	1.93219e-118	****	center.median-MBQN			30	center.median	MBQN	C	H	0.0664514	0.0386842	1.05726e-80	****	center.median-MBQN			30	center.median	MBQN	C	H	0.130557	0.110759	0	****	center.median-MBQN			30	center.median
31	center.median	quantiles	C	I	0.0406058	0.013409	1.65396e-132	****	center.median-quantiles			31	center.median	quantiles	C	I	0.0470675	0.01429	1.08183e-106	****	center.median-quantiles			31	center.median	quantiles	C	I	0.0466684	0.0153869	9.71408e-99	****	center.median-quantiles			31	center.median	quantiles	C	I	0.0448999	0.0130312	4.64999e-126	****	center.median-quantiles			31	center.median
32	center.median	quantiles.robust	C	J	0.0477266	0.0145562	5.96292e-158	****	center.median-quantiles.robust			32	center.median	quantiles.robust	C	J	0.0590646	0.0185331	6.04491e-142	****	center.median-quantiles.robust			32	center.median	quantiles.robust	C	J	0.0588213	0.0181722	8.12363e-132	****	center.median-quantiles.robust			32	center.median	quantiles.robust	C	J	0.0521775	0.0153576	5.24716e-153	****	center.median-quantiles.robust			32	center.median
33	center.median	Rlr	C	K	0.00621456	-0.0158152	0.0185304	*	center.median-Rlr			33	center.median	Rlr	C	K	0.0106848	-0.0294334	0.00138921	**	center.median-Rlr			33	center.median	Rlr	C	K	0.0114508	-0.0363216	0.000948243	***	center.median-Rlr			33	center.median	Rlr	C	K	0.0310344	-0.0155333	2.2403e-20	****	center.median-Rlr			33	center.median
34	center.median	sum	C	L	-0.0214592	-0.00950798	4.45427e-19	****	center.median-sum			34	center.median	sum	C	L	-0.0672037	-0.052773	3.59821e-106	****	center.median-sum			34	center.median	sum	C	L	-0.079784	-0.0648655	2.85938e-142	****	center.median-sum			34	center.median	sum	C	L	0.238583	0.278876	0	****	center.median-sum			34	center.median
35	center.median	TIC	C	M	0.0581911	0.0113397	2.24485e-157	****	center.median-TIC			35	center.median	TIC	C	M	0.0820974	0.0183979	2.11079e-183	****	center.median-TIC			35	center.median	TIC	C	M	0.0845701	0.0190286	1.28109e-183	****	center.median-TIC			35	center.median	TIC	C	M	0.0892215	0.0144408	2.676e-194	****	center.median-TIC			35	center.median
36	center.median	vsn	C	N	0.00282888	-0.00230492	0.14511	na	center.median-vsn			36	center.median	vsn	C	N	-0.00279691	-0.0125593	0.229169	na	center.median-vsn			36	center.median	vsn	C	N	-0.00690793	-0.0215019	0.00263621	**	center.median-vsn			36	center.median	vsn	C	N	0.223366	0.268137	0	****	center.median-vsn			36	center.median
37	div.mean	div.median	D	E	0.00146938	-0.000273989	0.0842778	na	div.mean-div.median			37	div.mean	div.median	D	E	0.004739	-0.00162327	0.000117799	***	div.mean-div.median			37	div.mean	div.median	D	E	0.00818197	-0.00188247	2.99212e-09	****	div.mean-div.median			37	div.mean	div.median	D	E	0.0122415	0	8.57553e-36	****	div.mean-div.median			37	div.mean
38	div.mean	lossf	D	F	-0.0576125	-0.0335623	1.189e-222	****	div.mean-lossf			38	div.mean	lossf	D	F	-0.0840261	-0.0756897	1.63067e-302	****	div.mean-lossf			38	div.mean	lossf	D	F	-0.0881844	-0.0800409	5.97732e-294	****	div.mean-lossf			38	div.mean	lossf	D	F	-0.219797	-0.280979	0	****	div.mean-lossf			38	div.mean
39	div.mean	max	D	G	-0.0859517	-0.0651696	8.21444e-293	****	div.mean-max			39	div.mean	max	D	G	-0.151949	-0.148413	0	****	div.mean-max			39	div.mean	max	D	G	-0.167312	-0.156102	0	****	div.mean-max			39	div.mean	max	D	G	-0.0394125	0	1.10881e-80	****	div.mean-max			39	div.mean
40	div.mean	MBQN	D	H	0.0173926	-0.0001554	7.45555e-14	****	div.mean-MBQN			40	div.mean	MBQN	D	H	-0.00357598	-0.0074931	0.250946	na	div.mean-MBQN			40	div.mean	MBQN	D	H	-0.0140592	-0.0197349	4.76795e-05	****	div.mean-MBQN			40	div.mean	MBQN	D	H	-0.114315	-0.0809565	0	****	div.mean-MBQN			40	div.mean
41	div.mean	quantiles	D	I	-0.0156665	4.61024e-05	4.74571e-28	****	div.mean-quantiles			41	div.mean	quantiles	D	I	-0.0307205	2.72499e-05	2.31988e-57	****	div.mean-quantiles			41	div.mean	quantiles	D	I	-0.0338422	-0.000421308	9.87079e-62	****	div.mean-quantiles			41	div.mean	quantiles	D	I	-0.199972	-0.225592	0	****	div.mean-quantiles			41	div.mean
42	div.mean	quantiles.robust	D	J	-0.0085457	0.000127698	5.2909e-08	****	div.mean-quantiles.robust			42	div.mean	quantiles.robust	D	J	-0.0187234	0.000483561	3.40932e-19	****	div.mean-quantiles.robust			42	div.mean	quantiles.robust	D	J	-0.0216893	0	2.67923e-22	****	div.mean-quantiles.robust			42	div.mean	quantiles.robust	D	J	-0.192694	-0.197505	0	****	div.mean-quantiles.robust			42	div.mean
43	div.mean	Rlr	D	K	-0.0500578	-0.028335	6.18614e-230	****	div.mean-Rlr			43	div.mean	Rlr	D	K	-0.0671032	-0.0512147	2.29073e-305	****	div.mean-Rlr			43	div.mean	Rlr	D	K	-0.0690598	-0.050109	5.30169064160928e-314	****	div.mean-Rlr			43	div.mean	Rlr	D	K	-0.213837	-0.322555	0	****	div.mean-Rlr			43	div.mean
44	div.mean	sum	D	L	-0.0777315	-0.0585037	1.41149e-224	****	div.mean-sum			44	div.mean	sum	D	L	-0.144992	-0.139637	0	****	div.mean-sum			44	div.mean	sum	D	L	-0.160295	-0.153736	0	****	div.mean-sum			44	div.mean	sum	D	L	-0.00628851	0	0.00201481	**	div.mean-sum			44	div.mean
45	div.mean	TIC	D	M	0.00191877	0	9.09984e-06	****	div.mean-TIC			45	div.mean	TIC	D	M	0.00430944	0	2.31464e-08	****	div.mean-TIC			45	div.mean	TIC	D	M	0.00405949	0	4.72988e-07	****	div.mean-TIC			45	div.mean	TIC	D	M	-0.15565	-0.0853237	0	****	div.mean-TIC			45	div.mean
46	div.mean	vsn	D	N	-0.0534434	-0.0218441	4.17858e-127	****	div.mean-vsn			46	div.mean	vsn	D	N	-0.0805849	-0.0547637	1.17328e-204	****	div.mean-vsn			46	div.mean	vsn	D	N	-0.0874185	-0.0646087	1.205e-228	****	div.mean-vsn			46	div.mean	vsn	D	N	-0.0215058	0	9.45969e-30	****	div.mean-vsn			46	div.mean
47	div.median	lossf	E	F	-0.0590818	-0.023573	2.27341e-276	****	div.median-lossf			47	div.median	lossf	E	F	-0.0887651	-0.0679147	0	****	div.median-lossf			47	div.median	lossf	E	F	-0.0963664	-0.0756201	0	****	div.median-lossf			47	div.median	lossf	E	F	-0.232038	-0.283041	0	****	div.median-lossf			47	div.median
48	div.median	max	E	G	-0.0874211	-0.0636527	1.40924e-290	****	div.median-max			48	div.median	max	E	G	-0.156688	-0.14215	0	****	div.median-max			48	div.median	max	E	G	-0.175494	-0.149765	0	****	div.median-max			48	div.median	max	E	G	-0.051654	0	1.7647e-103	****	div.median-max			48	div.median
49	div.median	MBQN	E	H	0.0159233	-0.00199839	4.71272e-11	****	div.median-MBQN			49	div.median	MBQN	E	H	-0.00831498	-0.0191475	0.0100075	*	div.median-MBQN			49	div.median	MBQN	E	H	-0.0222412	-0.0356044	5.54365e-10	****	div.median-MBQN			49	div.median	MBQN	E	H	-0.126556	-0.112236	0	****	div.median-MBQN			49	div.median
50	div.median	quantiles	E	I	-0.0171359	6.04997e-05	7.46833e-28	****	div.median-quantiles			50	div.median	quantiles	E	I	-0.0354595	0.000711889	5.81659e-60	****	div.median-quantiles			50	div.median	quantiles	E	I	-0.0420241	0.000936857	1.34571e-69	****	div.median-quantiles			50	div.median	quantiles	E	I	-0.212213	-0.229241	0	****	div.median-quantiles			50	div.median
51	div.median	quantiles.robust	E	J	-0.0100151	0.000214086	6.31053e-09	****	div.median-quantiles.robust			51	div.median	quantiles.robust	E	J	-0.0234624	0.00127246	4.4628e-23	****	div.median-quantiles.robust			51	div.median	quantiles.robust	E	J	-0.0298713	0.00279411	8.14139e-31	****	div.median-quantiles.robust			51	div.median	quantiles.robust	E	J	-0.204936	-0.225617	0	****	div.median-quantiles.robust			51	div.median
52	div.median	Rlr	E	K	-0.0515271	-0.0225388	1.08735e-225	****	div.median-Rlr			52	div.median	Rlr	E	K	-0.0718422	-0.0476127	3.80038e-306	****	div.median-Rlr			52	div.median	Rlr	E	K	-0.0772417	-0.0536396	1.97626258336499e-323	****	div.median-Rlr			52	div.median	Rlr	E	K	-0.226079	-0.322555	0	****	div.median-Rlr			52	div.median
53	div.median	sum	E	L	-0.0792009	-0.0577534	1.78351e-224	****	div.median-sum			53	div.median	sum	E	L	-0.149731	-0.129876	0	****	div.median-sum			53	div.median	sum	E	L	-0.168477	-0.14912	0	****	div.median-sum			53	div.median	sum	E	L	-0.01853	0	5.57277e-21	****	div.median-sum			53	div.median
54	div.median	TIC	E	M	0.000449396	0.000232056	0.637487	na	div.median-TIC			54	div.median	TIC	E	M	-0.000429555	0.00188701	0.768555	na	div.median-TIC			54	div.median	TIC	E	M	-0.00412248	0.00194488	0.00997098	**	div.median-TIC			54	div.median	TIC	E	M	-0.167892	-0.0889473	0	****	div.median-TIC			54	div.median
55	div.median	vsn	E	N	-0.0549128	-0.0131778	5.65464e-143	****	div.median-vsn			55	div.median	vsn	E	N	-0.0853239	-0.0393587	1.13353e-246	****	div.median-vsn			55	div.median	vsn	E	N	-0.0956005	-0.049563	1.48676e-286	****	div.median-vsn			55	div.median	vsn	E	N	-0.0337473	0	7.69068e-68	****	div.median-vsn			55	div.median
56	lossf	max	F	G	-0.0283393	-0.00288266	2.211e-48	****	lossf-max			56	lossf	max	F	G	-0.067923	-0.0146326	2.06844e-151	****	lossf-max			56	lossf	max	F	G	-0.0791274	-0.0239106	3.49355e-181	****	lossf-max			56	lossf	max	F	G	0.180384	0.280979	3.23107e-238	****	lossf-max			56	lossf
57	lossf	MBQN	F	H	0.0750051	0.0462797	3.9211e-165	****	lossf-MBQN			57	lossf	MBQN	F	H	0.0804501	0.0580231	1.06539e-111	****	lossf-MBQN			57	lossf	MBQN	F	H	0.0741252	0.0514904	7.63736e-80	****	lossf-MBQN			57	lossf	MBQN	F	H	0.105482	0.112689	2.65362e-229	****	lossf-MBQN			57	lossf
58	lossf	quantiles	F	I	0.041946	0.0422496	1.95232e-87	****	lossf-quantiles			58	lossf	quantiles	F	I	0.0533055	0.084232	3.26883e-79	****	lossf-quantiles			58	lossf	quantiles	F	I	0.0543422	0.0847515	4.01178e-70	****	lossf-quantiles			58	lossf	quantiles	F	I	0.019825	0.0251657	4.34375e-17	****	lossf-quantiles			58	lossf
59	lossf	quantiles.robust	F	J	0.0490668	0.049415	2.30534e-104	****	lossf-quantiles.robust			59	lossf	quantiles.robust	F	J	0.0653026	0.0926813	2.24364e-104	****	lossf-quantiles.robust			59	lossf	quantiles.robust	F	J	0.0664951	0.0984093	9.02016e-94	****	lossf-quantiles.robust			59	lossf	quantiles.robust	F	J	0.0271025	0.0261234	2.57456e-27	****	lossf-quantiles.robust			59	lossf
60	lossf	Rlr	F	K	0.0075547	0.00333577	2.72021e-21	****	lossf-Rlr			60	lossf	Rlr	F	K	0.0169229	0.0132886	5.70723e-57	****	lossf-Rlr			60	lossf	Rlr	F	K	0.0191246	0.01449	1.25173e-56	****	lossf-Rlr			60	lossf	Rlr	F	K	0.00595944	0.00664774	4.03138e-21	****	lossf-Rlr			60	lossf
61	lossf	sum	F	L	-0.0201191	-0.00148195	1.28311e-24	****	lossf-sum			61	lossf	sum	F	L	-0.0609657	-0.0100528	8.74713e-129	****	lossf-sum			61	lossf	sum	F	L	-0.0721102	-0.0181381	5.00363e-158	****	lossf-sum			61	lossf	sum	F	L	0.213508	0.280979	0	****	lossf-sum			61	lossf
62	lossf	TIC	F	M	0.0595312	0.03354	2.28375e-225	****	lossf-TIC			62	lossf	TIC	F	M	0.0883355	0.0832833	6.42326e-300	****	lossf-TIC			62	lossf	TIC	F	M	0.0922439	0.0824689	1.17527e-292	****	lossf-TIC			62	lossf	TIC	F	M	0.0641466	0.0316069	2.33691e-221	****	lossf-TIC			62	lossf
63	lossf	vsn	F	N	0.00416902	0.0201335	0.0535669	na	lossf-vsn			63	lossf	vsn	F	N	0.00344115	0.0360006	0.194669	na	lossf-vsn			63	lossf	vsn	F	N	0.000765869	0.0343522	0.788293	na	lossf-vsn			63	lossf	vsn	F	N	0.198291	0.280979	0	****	lossf-vsn			63	lossf
64	max	MBQN	G	H	0.103344	0.0892131	0	****	max-MBQN			64	max	MBQN	G	H	0.148373	0.11943	0	****	max-MBQN			64	max	MBQN	G	H	0.153253	0.0970035	0	****	max-MBQN			64	max	MBQN	G	H	-0.0749024	-0.0208619	1.57806e-122	****	max-MBQN			64	max
65	max	quantiles	G	I	0.0702852	0.0580306	1.59616e-282	****	max-quantiles			65	max	quantiles	G	I	0.121229	0.116873	0	****	max-quantiles			65	max	quantiles	G	I	0.13347	0.123379	0	****	max-quantiles			65	max	quantiles	G	I	-0.160559	-0.168522	3.45994e-305	****	max-quantiles			65	max
66	max	quantiles.robust	G	J	0.077406	0.0654458	4.5358e-304	****	max-quantiles.robust			66	max	quantiles.robust	G	J	0.133226	0.124917	0	****	max-quantiles.robust			66	max	quantiles.robust	G	J	0.145623	0.133562	0	****	max-quantiles.robust			66	max	quantiles.robust	G	J	-0.153282	-0.150726	7.98569e-288	****	max-quantiles.robust			66	max
67	max	Rlr	G	K	0.0358939	0.00934554	2.48636e-80	****	max-Rlr			67	max	Rlr	G	K	0.0848459	0.0334335	5.99386e-225	****	max-Rlr			67	max	Rlr	G	K	0.0982521	0.0470665	1.76396e-260	****	max-Rlr			67	max	Rlr	G	K	-0.174425	-0.322555	3.96121e-221	****	max-Rlr			67	max
68	max	sum	G	L	0.00822018	0	2.36303e-18	****	max-sum			68	max	sum	G	L	0.00695731	0	1.23029e-10	****	max-sum			68	max	sum	G	L	0.00701723	0	1.68948e-10	****	max-sum			68	max	sum	G	L	0.033124	0	1.81387e-55	****	max-sum			68	max
69	max	TIC	G	M	0.0878705	0.0667335	1.59003e-299	****	max-TIC			69	max	TIC	G	M	0.156258	0.150469	0	****	max-TIC			69	max	TIC	G	M	0.171371	0.161922	0	****	max-TIC			69	max	TIC	G	M	-0.116238	-0.0853237	4.37179e-131	****	max-TIC			69	max
70	max	vsn	G	N	0.0325083	0.0319505	8.6971e-77	****	max-vsn			70	max	vsn	G	N	0.0713641	0.0599079	2.48117e-215	****	max-vsn			70	max	vsn	G	N	0.0798933	0.0585544	2.71894e-247	****	max-vsn			70	max	vsn	G	N	0.0179067	0	1.05233e-35	****	max-vsn			70	max
71	MBQN	quantiles	H	I	-0.0330591	-0.00799856	2.9112e-67	****	MBQN-quantiles			71	MBQN	quantiles	H	I	-0.0271445	-6.83544e-05	6.75882e-26	****	MBQN-quantiles			71	MBQN	quantiles	H	I	-0.0197829	0.00135378	7.32921e-12	****	MBQN-quantiles			71	MBQN	quantiles	H	I	-0.0856567	-0.0619674	9.69742e-253	****	MBQN-quantiles			71	MBQN
72	MBQN	quantiles.robust	H	J	-0.0259383	-0.00397123	2.72304e-41	****	MBQN-quantiles.robust			72	MBQN	quantiles.robust	H	J	-0.0151474	0.000654013	2.50789e-09	****	MBQN-quantiles.robust			72	MBQN	quantiles.robust	H	J	-0.00763008	0.00482319	0.0068114	**	MBQN-quantiles.robust			72	MBQN	quantiles.robust	H	J	-0.0783792	-0.0608279	1.02097e-215	****	MBQN-quantiles.robust			72	MBQN
73	MBQN	Rlr	H	K	-0.0674504	-0.0382058	1.02793e-144	****	MBQN-Rlr			73	MBQN	Rlr	H	K	-0.0635272	-0.0325997	2.78671e-77	****	MBQN-Rlr			73	MBQN	Rlr	H	K	-0.0550005	-0.0315831	5.99552e-49	****	MBQN-Rlr			73	MBQN	Rlr	H	K	-0.0995223	-0.116676	6.11809e-201	****	MBQN-Rlr			73	MBQN
74	MBQN	sum	H	L	-0.0951242	-0.0820592	0	****	MBQN-sum			74	MBQN	sum	H	L	-0.141416	-0.113451	0	****	MBQN-sum			74	MBQN	sum	H	L	-0.146235	-0.0967312	3.19166407213445e-321	****	MBQN-sum			74	MBQN	sum	H	L	0.108026	0.0622461	2.13104e-263	****	MBQN-sum			74	MBQN
75	MBQN	TIC	H	M	-0.0154739	0.000139751	2.72609e-11	****	MBQN-TIC			75	MBQN	TIC	H	M	0.00788542	0.00941349	0.0105268	*	MBQN-TIC			75	MBQN	TIC	H	M	0.0181187	0.0312212	1.30965e-07	****	MBQN-TIC			75	MBQN	TIC	H	M	-0.0413351	-0.0473859	4.7498e-45	****	MBQN-TIC			75	MBQN
76	MBQN	vsn	H	N	-0.0708361	-0.0487632	9.8715e-244	****	MBQN-vsn			76	MBQN	vsn	H	N	-0.0770089	-0.0470176	4.51936e-165	****	MBQN-vsn			76	MBQN	vsn	H	N	-0.0733593	-0.046371	1.05895e-124	****	MBQN-vsn			76	MBQN	vsn	H	N	0.0928091	0.0308839	1.7115e-221	****	MBQN-vsn			76	MBQN
77	quantiles	quantiles.robust	I	J	0.00712079	5.26678e-05	8.839e-27	****	quantiles-quantiles.robust			77	quantiles	quantiles.robust	I	J	0.0119971	0.000156464	5.59713e-33	****	quantiles-quantiles.robust			77	quantiles	quantiles.robust	I	J	0.0121529	0.000227753	4.57191e-32	****	quantiles-quantiles.robust			77	quantiles	quantiles.robust	I	J	0.00727753	8.97902e-05	1.00668e-26	****	quantiles-quantiles.robust			77	quantiles
78	quantiles	Rlr	I	K	-0.0343913	-0.0355232	1.01436e-71	****	quantiles-Rlr			78	quantiles	Rlr	I	K	-0.0363827	-0.0644847	1.79261e-49	****	quantiles-Rlr			78	quantiles	Rlr	I	K	-0.0352176	-0.0672514	9.19933e-42	****	quantiles-Rlr			78	quantiles	Rlr	I	K	-0.0138655	-0.0251352	1.94812e-09	****	quantiles-Rlr			78	quantiles
79	quantiles	sum	I	L	-0.062065	-0.0529204	9.32778e-193	****	quantiles-sum			79	quantiles	sum	I	L	-0.114271	-0.117255	0	****	quantiles-sum			79	quantiles	sum	I	L	-0.126452	-0.118796	0	****	quantiles-sum			79	quantiles	sum	I	L	0.193683	0.220385	0	****	quantiles-sum			79	quantiles
80	quantiles	TIC	I	M	0.0175853	-0.000105095	2.7079e-33	****	quantiles-TIC			80	quantiles	TIC	I	M	0.03503	-0.000482117	2.2828e-66	****	quantiles-TIC			80	quantiles	TIC	I	M	0.0379017	0.000150482	2.63924e-68	****	quantiles-TIC			80	quantiles	TIC	I	M	0.0443216	0	8.66605e-111	****	quantiles-TIC			80	quantiles
81	quantiles	vsn	I	N	-0.037777	-0.0219842	2.77357e-137	****	quantiles-vsn			81	quantiles	vsn	I	N	-0.0498644	-0.0452025	1.44558e-189	****	quantiles-vsn			81	quantiles	vsn	I	N	-0.0535764	-0.0523015	1.12857e-196	****	quantiles-vsn			81	quantiles	vsn	I	N	0.178466	0.1827	0	****	quantiles-vsn			81	quantiles
82	quantiles.robust	Rlr	J	K	-0.0415121	-0.0375744	6.23843e-88	****	quantiles.robust-Rlr			82	quantiles.robust	Rlr	J	K	-0.0483798	-0.0670291	6.87241e-73	****	quantiles.robust-Rlr			82	quantiles.robust	Rlr	J	K	-0.0473705	-0.0719573	1.05152e-63	****	quantiles.robust-Rlr			82	quantiles.robust	Rlr	J	K	-0.0211431	-0.0263225	1.30885e-17	****	quantiles.robust-Rlr			82	quantiles.robust
83	quantiles.robust	sum	J	L	-0.0691858	-0.0582486	2.50043e-220	****	quantiles.robust-sum			83	quantiles.robust	sum	J	L	-0.126268	-0.124755	0	****	quantiles.robust-sum			83	quantiles.robust	sum	J	L	-0.138605	-0.131888	0	****	quantiles.robust-sum			83	quantiles.robust	sum	J	L	0.186406	0.196392	0	****	quantiles.robust-sum			83	quantiles.robust
84	quantiles.robust	TIC	J	M	0.0104645	-0.000336246	2.63725e-11	****	quantiles.robust-TIC			84	quantiles.robust	TIC	J	M	0.0230329	-0.000912151	1.4131e-28	****	quantiles.robust-TIC			84	quantiles.robust	TIC	J	M	0.0257488	-0.000526176	5.58976e-31	****	quantiles.robust-TIC			84	quantiles.robust	TIC	J	M	0.0370441	0	4.53943e-77	****	quantiles.robust-TIC			84	quantiles.robust
85	quantiles.robust	vsn	J	N	-0.0448977	-0.0281198	2.00969e-161	****	quantiles.robust-vsn			85	quantiles.robust	vsn	J	N	-0.0618615	-0.0483207	4.6164e-215	****	quantiles.robust-vsn			85	quantiles.robust	vsn	J	N	-0.0657292	-0.0572422	2.60694e-223	****	quantiles.robust-vsn			85	quantiles.robust	vsn	J	N	0.171188	0.168705	0	****	quantiles.robust-vsn			85	quantiles.robust
86	Rlr	sum	K	L	-0.0276738	-0.00715819	7.19146e-46	****	Rlr-sum			86	Rlr	sum	K	L	-0.0778886	-0.0304238	1.23073e-190	****	Rlr-sum			86	Rlr	sum	K	L	-0.0912349	-0.0414971	2.10335e-226	****	Rlr-sum			86	Rlr	sum	K	L	0.207549	0.322555	0	****	Rlr-sum			86	Rlr
87	Rlr	TIC	K	M	0.0519765	0.0286381	2.84319e-227	****	Rlr-TIC			87	Rlr	TIC	K	M	0.0714126	0.0561064	8.02547e-288	****	Rlr-TIC			87	Rlr	TIC	K	M	0.0731193	0.0632338	1.5048e-293	****	Rlr-TIC			87	Rlr	TIC	K	M	0.0581871	0.0173076	1.62388e-206	****	Rlr-TIC			87	Rlr
88	Rlr	vsn	K	N	-0.00338567	0.0098434	0.106603	na	Rlr-vsn			88	Rlr	vsn	K	N	-0.0134817	0.0145769	6.99727e-08	****	Rlr-vsn			88	Rlr	vsn	K	N	-0.0183588	0.0145466	1.77127e-12	****	Rlr-vsn			88	Rlr	vsn	K	N	0.192331	0.322555	3.74117e-304	****	Rlr-vsn			88	Rlr
89	sum	TIC	L	M	0.0796503	0.0590397	1.47308e-233	****	sum-TIC			89	sum	TIC	L	M	0.149301	0.142818	0	****	sum-TIC			89	sum	TIC	L	M	0.164354	0.159953	0	****	sum-TIC			89	sum	TIC	L	M	-0.149362	-0.143194	3.57759e-259	****	sum-TIC			89	sum
90	sum	vsn	L	N	0.0242881	0.0224927	7.92717e-43	****	sum-vsn			90	sum	vsn	L	N	0.0644068	0.0606286	3.73782e-154	****	sum-vsn			90	sum	vsn	L	N	0.0728761	0.0616832	2.3413e-179	****	sum-vsn			90	sum	vsn	L	N	-0.0152173	0	4.97729e-20	****	sum-vsn			90	sum
91	TIC	vsn	M	N	-0.0553622	-0.0244299	3.19253e-131	****	TIC-vsn			91	TIC	vsn	M	N	-0.0848943	-0.0547637	6.36858e-210	****	TIC-vsn			91	TIC	vsn	M	N	-0.091478	-0.0687476	2.34183e-231	****	TIC-vsn			91	TIC	vsn	M	N	0.134144	0.0953599	8.8539e-201	****	TIC-vsn			91	TIC
supp6. Tab93 pairwise-comparison of imputation algorithms based on pAUC(0.01) under setting FG_TMT (blank means no imputation)												supp6. Tab97 pairwise-comparison of imputation algorithms based on pAUC(0.05) under setting FG_TMT (blank means no imputation)												supp6. Tab101 pairwise-comparison of imputation algorithms based on pAUC(0.1) under setting FG_TMT (blank means no imputation)												supp6. Tab105 pairwise-comparison of imputation algorithms based on nMCC under setting FG_TMT (blank means no imputation)												supp6. Tab109 pairwise-comparison of imputation algorithms based on G-mean under setting FG_TMT (blank means no imputation)
index	mat1	mat2	abbr1	abbr2	mean	median	t_pval	significance	contrast			index	mat1	mat2	abbr1	abbr2	mean	median	t_pval	significance	contrast			index	mat1	mat2	abbr1	abbr2	mean	median	t_pval	significance	contrast			index	mat1	mat2	abbr1	abbr2	mean	median	t_pval	significance	contrast			index	mat1
1	blank	bpca	A	B	0.000370033	0	0.00406032	**	blank-bpca			1	blank	bpca	A	B	0.000241138	0	0.0616148	na	blank-bpca			1	blank	bpca	A	B	0.000250251	0	0.0929164	na	blank-bpca			1	blank	bpca	A	B	0.00257172	0	2.32763e-06	****	blank-bpca			1	blank
2	blank	GMS	A	C	0.000160273	0	0.218138	na	blank-GMS			2	blank	GMS	A	C	5.49717e-05	0	0.711379	na	blank-GMS			2	blank	GMS	A	C	9.43122e-05	0	0.596564	na	blank-GMS			2	blank	GMS	A	C	0.00235759	0	8.26995e-06	****	blank-GMS			2	blank
3	blank	Impseq	A	D	0.000354942	0	0.00575621	**	blank-Impseq			3	blank	Impseq	A	D	0.000162272	0	0.243054	na	blank-Impseq			3	blank	Impseq	A	D	0.000151963	0	0.345898	na	blank-Impseq			3	blank	Impseq	A	D	0.00255311	0	2.74112e-06	****	blank-Impseq			3	blank
4	blank	Impseqrob	A	E	0.000313814	0	0.0116372	*	blank-Impseqrob			4	blank	Impseqrob	A	E	0.000256633	0	0.0620145	na	blank-Impseqrob			4	blank	Impseqrob	A	E	0.000302077	0	0.0586379	na	blank-Impseqrob			4	blank	Impseqrob	A	E	0.00258015	0	2.9807e-06	****	blank-Impseqrob			4	blank
5	blank	knn	A	F	0.001382	0	5.6304e-06	****	blank-knn			5	blank	knn	A	F	0.000160877	0	0.664378	na	blank-knn			5	blank	knn	A	F	0.000101237	0	0.786713	na	blank-knn			5	blank	knn	A	F	0.00284384	0	1.11347e-06	****	blank-knn			5	blank
6	blank	mice	A	G	0.000966025	0	1.9536e-06	****	blank-mice			6	blank	mice	A	G	0.000327878	0	0.12065	na	blank-mice			6	blank	mice	A	G	7.0746e-05	0	0.732402	na	blank-mice			6	blank	mice	A	G	0.000353491	0	0.138043	na	blank-mice			6	blank
7	blank	min	A	H	0.00335795	0	1.73696e-15	****	blank-min			7	blank	min	A	H	0.000477937	0	0.255617	na	blank-min			7	blank	min	A	H	0.000187146	0	0.634897	na	blank-min			7	blank	min	A	H	0.00265013	0	1.26245e-06	****	blank-min			7	blank
8	blank	MinDet	A	I	0.00197322	0	2.81684e-09	****	blank-MinDet			8	blank	MinDet	A	I	8.86476e-05	0	0.802977	na	blank-MinDet			8	blank	MinDet	A	I	-9.63194e-05	0	0.769422	na	blank-MinDet			8	blank	MinDet	A	I	0.00264257	0	7.95448e-07	****	blank-MinDet			8	blank
9	blank	MinProb	A	J	0.000838318	0	0.00748138	**	blank-MinProb			9	blank	MinProb	A	J	-0.000451744	0	0.222071	na	blank-MinProb			9	blank	MinProb	A	J	-0.0005433	0	0.12339	na	blank-MinProb			9	blank	MinProb	A	J	0.000184426	0	0.268288	na	blank-MinProb			9	blank
10	blank	missForest	A	K	0.000251531	0	0.0578891	na	blank-missForest			10	blank	missForest	A	K	0.000273328	0	0.0679473	na	blank-missForest			10	blank	missForest	A	K	0.000309293	0	0.0758298	na	blank-missForest			10	blank	missForest	A	K	0.0025656	0	2.63909e-06	****	blank-missForest			10	blank
11	blank	MLE	A	L	0.00104803	0	0.000263367	***	blank-MLE			11	blank	MLE	A	L	0.00152211	0	0.000129049	***	blank-MLE			11	blank	MLE	A	L	0.00157932	0	4.30433e-05	****	blank-MLE			11	blank	MLE	A	L	0.00311593	0	6.94148e-08	****	blank-MLE			11	blank
12	blank	nbavg	A	M	0.0042404	0	2.81126e-33	****	blank-nbavg			12	blank	nbavg	A	M	0.00127448	0	4.73135e-06	****	blank-nbavg			12	blank	nbavg	A	M	0.000658733	0	0.0208125	*	blank-nbavg			12	blank	nbavg	A	M	0.000445145	0	0.0166708	*	blank-nbavg			12	blank
13	blank	QRILC	A	N	0.000936522	0	0.00227055	**	blank-QRILC			13	blank	QRILC	A	N	-0.000119612	0	0.749549	na	blank-QRILC			13	blank	QRILC	A	N	-0.000205333	0	0.560166	na	blank-QRILC			13	blank	QRILC	A	N	9.43261e-05	0	0.484463	na	blank-QRILC			13	blank
14	blank	SeqKNN	A	O	0.000231443	0	0.109473	na	blank-SeqKNN			14	blank	SeqKNN	A	O	0.000257044	0	0.0815282	na	blank-SeqKNN			14	blank	SeqKNN	A	O	0.000275231	0	0.0825847	na	blank-SeqKNN			14	blank	SeqKNN	A	O	0.00242106	0	4.9502e-06	****	blank-SeqKNN			14	blank
15	blank	zero	A	P	0.00593206	0	2.08403e-22	****	blank-zero			15	blank	zero	A	P	0.00594533	0	1.2554e-14	****	blank-zero			15	blank	zero	A	P	0.00625441	0	9.25288e-15	****	blank-zero			15	blank	zero	A	P	0.00617119	0	3.60947e-15	****	blank-zero			15	blank
16	bpca	GMS	B	C	-0.00020976	0	0.0110912	*	bpca-GMS			16	bpca	GMS	B	C	-0.000186166	0	0.124322	na	bpca-GMS			16	bpca	GMS	B	C	-0.000155939	0	0.205707	na	bpca-GMS			16	bpca	GMS	B	C	-0.000214132	0	0.263914	na	bpca-GMS			16	bpca
17	bpca	Impseq	B	D	-1.50913e-05	0	0.490662	na	bpca-Impseq			17	bpca	Impseq	B	D	-7.88661e-05	0	0.175229	na	bpca-Impseq			17	bpca	Impseq	B	D	-9.8288e-05	0	0.14941	na	bpca-Impseq			17	bpca	Impseq	B	D	-1.86088e-05	0	0.316213	na	bpca-Impseq			17	bpca
18	bpca	Impseqrob	B	E	-5.62198e-05	0	0.368995	na	bpca-Impseqrob			18	bpca	Impseqrob	B	E	1.54956e-05	0	0.816052	na	bpca-Impseqrob			18	bpca	Impseqrob	B	E	5.18262e-05	0	0.435093	na	bpca-Impseqrob			18	bpca	Impseqrob	B	E	8.43077e-06	0	0.933616	na	bpca-Impseqrob			18	bpca
19	bpca	knn	B	F	0.00101197	0	0.000329712	***	bpca-knn			19	bpca	knn	B	F	-8.02605e-05	0	0.819414	na	bpca-knn			19	bpca	knn	B	F	-0.000149014	0	0.673024	na	bpca-knn			19	bpca	knn	B	F	0.000272119	0	0.207921	na	bpca-knn			19	bpca
20	bpca	mice	B	G	0.000595992	0	0.00119894	**	bpca-mice			20	bpca	mice	B	G	8.67397e-05	0	0.683552	na	bpca-mice			20	bpca	mice	B	G	-0.000179505	0	0.405153	na	bpca-mice			20	bpca	mice	B	G	-0.00221823	0	8.82324e-05	****	bpca-mice			20	bpca
21	bpca	min	B	H	0.00298792	0	4.36179e-13	****	bpca-min			21	bpca	min	B	H	0.000236799	0	0.572412	na	bpca-min			21	bpca	min	B	H	-6.31047e-05	0	0.873045	na	bpca-min			21	bpca	min	B	H	7.84092e-05	0	0.565975	na	bpca-min			21	bpca
22	bpca	MinDet	B	I	0.00160319	0	5.94242e-07	****	bpca-MinDet			22	bpca	MinDet	B	I	-0.00015249	0	0.658695	na	bpca-MinDet			22	bpca	MinDet	B	I	-0.00034657	0	0.276921	na	bpca-MinDet			22	bpca	MinDet	B	I	7.08515e-05	0	0.339794	na	bpca-MinDet			22	bpca
23	bpca	MinProb	B	J	0.000468285	0	0.124676	na	bpca-MinProb			23	bpca	MinProb	B	J	-0.000692882	0	0.0646919	na	bpca-MinProb			23	bpca	MinProb	B	J	-0.00079355	0	0.0273131	*	bpca-MinProb			23	bpca	MinProb	B	J	-0.00238729	0	1.23932e-05	****	bpca-MinProb			23	bpca
24	bpca	missForest	B	K	-0.000118503	0	0.144662	na	bpca-missForest			24	bpca	missForest	B	K	3.21906e-05	0	0.720641	na	bpca-missForest			24	bpca	missForest	B	K	5.90427e-05	0	0.531278	na	bpca-missForest			24	bpca	missForest	B	K	-6.12164e-06	0	0.920089	na	bpca-missForest			24	bpca
25	bpca	MLE	B	L	0.000677995	0	0.0160273	*	bpca-MLE			25	bpca	MLE	B	L	0.00128097	0	0.00114704	**	bpca-MLE			25	bpca	MLE	B	L	0.00132907	0	0.000634074	***	bpca-MLE			25	bpca	MLE	B	L	0.00054421	0	0.0251387	*	bpca-MLE			25	bpca
26	bpca	nbavg	B	M	0.00387036	0	6.92609e-29	****	bpca-nbavg			26	bpca	nbavg	B	M	0.00103334	0	0.000194514	***	bpca-nbavg			26	bpca	nbavg	B	M	0.000408482	0	0.171902	na	bpca-nbavg			26	bpca	nbavg	B	M	-0.00212657	0	4.67001e-05	****	bpca-nbavg			26	bpca
27	bpca	QRILC	B	N	0.000566489	0	0.0658407	na	bpca-QRILC			27	bpca	QRILC	B	N	-0.00036075	0	0.344481	na	bpca-QRILC			27	bpca	QRILC	B	N	-0.000455584	0	0.208192	na	bpca-QRILC			27	bpca	QRILC	B	N	-0.00247739	0	4.02761e-06	****	bpca-QRILC			27	bpca
28	bpca	SeqKNN	B	O	-0.000138591	0	0.0673574	na	bpca-SeqKNN			28	bpca	SeqKNN	B	O	1.59056e-05	0	0.852025	na	bpca-SeqKNN			28	bpca	SeqKNN	B	O	2.49807e-05	0	0.741401	na	bpca-SeqKNN			28	bpca	SeqKNN	B	O	-0.000150658	0	0.254978	na	bpca-SeqKNN			28	bpca
29	bpca	zero	B	P	0.00556203	0	1.76673e-20	****	bpca-zero			29	bpca	zero	B	P	0.00570419	0	1.58253e-13	****	bpca-zero			29	bpca	zero	B	P	0.00600416	0	1.46582e-13	****	bpca-zero			29	bpca	zero	B	P	0.00359947	0	3.80459e-10	****	bpca-zero			29	bpca
30	GMS	Impseq	C	D	0.000194669	0	0.0179519	*	GMS-Impseq			30	GMS	Impseq	C	D	0.0001073	0	0.341381	na	GMS-Impseq			30	GMS	Impseq	C	D	5.76505e-05	0	0.595274	na	GMS-Impseq			30	GMS	Impseq	C	D	0.000195523	0	0.310524	na	GMS-Impseq			30	GMS
31	GMS	Impseqrob	C	E	0.000153541	0	0.0519185	na	GMS-Impseqrob			31	GMS	Impseqrob	C	E	0.000201662	0	0.129575	na	GMS-Impseqrob			31	GMS	Impseqrob	C	E	0.000207765	0	0.131753	na	GMS-Impseqrob			31	GMS	Impseqrob	C	E	0.000222562	0	0.307092	na	GMS-Impseqrob			31	GMS
32	GMS	knn	C	F	0.00122173	0	2.80204e-05	****	GMS-knn			32	GMS	knn	C	F	0.000105906	0	0.771913	na	GMS-knn			32	GMS	knn	C	F	6.92472e-06	0	0.984606	na	GMS-knn			32	GMS	knn	C	F	0.00048625	0	0.0859723	na	GMS-knn			32	GMS
33	GMS	mice	C	G	0.000805752	0	7.34114e-05	****	GMS-mice			33	GMS	mice	C	G	0.000272906	0	0.239241	na	GMS-mice			33	GMS	mice	C	G	-2.35663e-05	0	0.920752	na	GMS-mice			33	GMS	mice	C	G	-0.0020041	0	0.000267725	***	GMS-mice			33	GMS
34	GMS	min	C	H	0.00319768	0	3.80122e-14	****	GMS-min			34	GMS	min	C	H	0.000422965	0	0.330498	na	GMS-min			34	GMS	min	C	H	9.28339e-05	0	0.820408	na	GMS-min			34	GMS	min	C	H	0.000292541	0	0.189455	na	GMS-min			34	GMS
35	GMS	MinDet	C	I	0.00181295	0	3.60475e-08	****	GMS-MinDet			35	GMS	MinDet	C	I	3.36759e-05	0	0.92641	na	GMS-MinDet			35	GMS	MinDet	C	I	-0.000190632	0	0.569876	na	GMS-MinDet			35	GMS	MinDet	C	I	0.000284983	0	0.153887	na	GMS-MinDet			35	GMS
36	GMS	MinProb	C	J	0.000678045	0	0.0302603	*	GMS-MinProb			36	GMS	MinProb	C	J	-0.000506715	0	0.180632	na	GMS-MinProb			36	GMS	MinProb	C	J	-0.000637612	0	0.0759037	na	GMS-MinProb			36	GMS	MinProb	C	J	-0.00217316	0	4.28696e-05	****	GMS-MinProb			36	GMS
37	GMS	missForest	C	K	9.12579e-05	0	0.291366	na	GMS-missForest			37	GMS	missForest	C	K	0.000218357	0	0.0693106	na	GMS-missForest			37	GMS	missForest	C	K	0.000214981	0	0.0730017	na	GMS-missForest			37	GMS	missForest	C	K	0.00020801	0	0.282342	na	GMS-missForest			37	GMS
38	GMS	MLE	C	L	0.000887755	0	0.00150953	**	GMS-MLE			38	GMS	MLE	C	L	0.00146714	0	0.000283867	***	GMS-MLE			38	GMS	MLE	C	L	0.00148501	0	0.000179967	***	GMS-MLE			38	GMS	MLE	C	L	0.000758342	0	0.0136093	*	GMS-MLE			38	GMS
39	GMS	nbavg	C	M	0.00408012	0	3.9694e-30	****	GMS-nbavg			39	GMS	nbavg	C	M	0.00121951	0	2.7307e-05	****	GMS-nbavg			39	GMS	nbavg	C	M	0.000564421	0	0.0645542	na	GMS-nbavg			39	GMS	nbavg	C	M	-0.00191244	0	0.000132627	***	GMS-nbavg			39	GMS
40	GMS	QRILC	C	N	0.000776249	0	0.0130987	*	GMS-QRILC			40	GMS	QRILC	C	N	-0.000174584	0	0.651749	na	GMS-QRILC			40	GMS	QRILC	C	N	-0.000299645	0	0.409431	na	GMS-QRILC			40	GMS	QRILC	C	N	-0.00226326	0	1.42443e-05	****	GMS-QRILC			40	GMS
41	GMS	SeqKNN	C	O	7.11699e-05	0	0.489113	na	GMS-SeqKNN			41	GMS	SeqKNN	C	O	0.000202072	0	0.13619	na	GMS-SeqKNN			41	GMS	SeqKNN	C	O	0.000180919	0	0.161415	na	GMS-SeqKNN			41	GMS	SeqKNN	C	O	6.34734e-05	0	0.778378	na	GMS-SeqKNN			41	GMS
42	GMS	zero	C	P	0.00577179	0	1.36552e-21	****	GMS-zero			42	GMS	zero	C	P	0.00589036	0	2.63229e-14	****	GMS-zero			42	GMS	zero	C	P	0.00616009	0	2.78014e-14	****	GMS-zero			42	GMS	zero	C	P	0.0038136	0	1.42717e-10	****	GMS-zero			42	GMS
43	Impseq	Impseqrob	D	E	-4.11285e-05	0	0.531818	na	Impseq-Impseqrob			43	Impseq	Impseqrob	D	E	9.43617e-05	0	0.260986	na	Impseq-Impseqrob			43	Impseq	Impseqrob	D	E	0.000150114	0	0.1056	na	Impseq-Impseqrob			43	Impseq	Impseqrob	D	E	2.70396e-05	0	0.756744	na	Impseq-Impseqrob			43	Impseq
44	Impseq	knn	D	F	0.00102706	0	0.00027021	***	Impseq-knn			44	Impseq	knn	D	F	-1.3944e-06	0	0.996797	na	Impseq-knn			44	Impseq	knn	D	F	-5.07258e-05	0	0.883742	na	Impseq-knn			44	Impseq	knn	D	F	0.000290728	0	0.180809	na	Impseq-knn			44	Impseq
45	Impseq	mice	D	G	0.000611083	0	0.000844417	***	Impseq-mice			45	Impseq	mice	D	G	0.000165606	0	0.453851	na	Impseq-mice			45	Impseq	mice	D	G	-8.12167e-05	0	0.720187	na	Impseq-mice			45	Impseq	mice	D	G	-0.00219962	0	0.000102525	***	Impseq-mice			45	Impseq
46	Impseq	min	D	H	0.00300301	0	3.86164e-13	****	Impseq-min			46	Impseq	min	D	H	0.000315665	0	0.45316	na	Impseq-min			46	Impseq	min	D	H	3.51834e-05	0	0.929641	na	Impseq-min			46	Impseq	min	D	H	9.7018e-05	0	0.48245	na	Impseq-min			46	Impseq
47	Impseq	MinDet	D	I	0.00161828	0	5.58465e-07	****	Impseq-MinDet			47	Impseq	MinDet	D	I	-7.36242e-05	0	0.831456	na	Impseq-MinDet			47	Impseq	MinDet	D	I	-0.000248282	0	0.439941	na	Impseq-MinDet			47	Impseq	MinDet	D	I	8.94603e-05	0	0.245362	na	Impseq-MinDet			47	Impseq
48	Impseq	MinProb	D	J	0.000483376	0	0.114121	na	Impseq-MinProb			48	Impseq	MinProb	D	J	-0.000614015	0	0.0961412	na	Impseq-MinProb			48	Impseq	MinProb	D	J	-0.000695262	0	0.0482572	*	Impseq-MinProb			48	Impseq	MinProb	D	J	-0.00236868	0	1.47128e-05	****	Impseq-MinProb			48	Impseq
49	Impseq	missForest	D	K	-0.000103411	0	0.193991	na	Impseq-missForest			49	Impseq	missForest	D	K	0.000111057	0	0.172953	na	Impseq-missForest			49	Impseq	missForest	D	K	0.000157331	0	0.0443468	*	Impseq-missForest			49	Impseq	missForest	D	K	1.24872e-05	0	0.848919	na	Impseq-missForest			49	Impseq
50	Impseq	MLE	D	L	0.000693086	0	0.0137207	*	Impseq-MLE			50	Impseq	MLE	D	L	0.00135984	0	0.000615423	***	Impseq-MLE			50	Impseq	MLE	D	L	0.00142736	0	0.000295426	***	Impseq-MLE			50	Impseq	MLE	D	L	0.000562819	0	0.0211334	*	Impseq-MLE			50	Impseq
51	Impseq	nbavg	D	M	0.00388546	0	7.75669e-29	****	Impseq-nbavg			51	Impseq	nbavg	D	M	0.00111221	0	4.54277e-05	****	Impseq-nbavg			51	Impseq	nbavg	D	M	0.00050677	0	0.0827562	na	Impseq-nbavg			51	Impseq	nbavg	D	M	-0.00210796	0	5.49284e-05	****	Impseq-nbavg			51	Impseq
52	Impseq	QRILC	D	N	0.00058158	0	0.0575566	na	Impseq-QRILC			52	Impseq	QRILC	D	N	-0.000281884	0	0.447824	na	Impseq-QRILC			52	Impseq	QRILC	D	N	-0.000357296	0	0.309632	na	Impseq-QRILC			52	Impseq	QRILC	D	N	-0.00245878	0	4.82229e-06	****	Impseq-QRILC			52	Impseq
53	Impseq	SeqKNN	D	O	-0.000123499	0	0.08838	na	Impseq-SeqKNN			53	Impseq	SeqKNN	D	O	9.47717e-05	0	0.337099	na	Impseq-SeqKNN			53	Impseq	SeqKNN	D	O	0.000123269	0	0.207557	na	Impseq-SeqKNN			53	Impseq	SeqKNN	D	O	-0.000132049	0	0.321637	na	Impseq-SeqKNN			53	Impseq
54	Impseq	zero	D	P	0.00557712	0	1.42205e-20	****	Impseq-zero			54	Impseq	zero	D	P	0.00578306	0	7.92149e-14	****	Impseq-zero			54	Impseq	zero	D	P	0.00610244	0	6.78216e-14	****	Impseq-zero			54	Impseq	zero	D	P	0.00361808	0	2.95862e-10	****	Impseq-zero			54	Impseq
55	Impseqrob	knn	E	F	0.00106819	0	0.000187636	***	Impseqrob-knn			55	Impseqrob	knn	E	F	-9.57561e-05	0	0.786384	na	Impseqrob-knn			55	Impseqrob	knn	E	F	-0.00020084	0	0.573142	na	Impseqrob-knn			55	Impseqrob	knn	E	F	0.000263688	0	0.271826	na	Impseqrob-knn			55	Impseqrob
56	Impseqrob	mice	E	G	0.000652211	0	0.000747008	***	Impseqrob-mice			56	Impseqrob	mice	E	G	7.12441e-05	0	0.749835	na	Impseqrob-mice			56	Impseqrob	mice	E	G	-0.000231331	0	0.306423	na	Impseqrob-mice			56	Impseqrob	mice	E	G	-0.00222666	0	0.000110969	***	Impseqrob-mice			56	Impseqrob
57	Impseqrob	min	E	H	0.00304414	0	2.11115e-13	****	Impseqrob-min			57	Impseqrob	min	E	H	0.000221304	0	0.59724	na	Impseqrob-min			57	Impseqrob	min	E	H	-0.000114931	0	0.772152	na	Impseqrob-min			57	Impseqrob	min	E	H	6.99784e-05	0	0.687252	na	Impseqrob-min			57	Impseqrob
58	Impseqrob	MinDet	E	I	0.00165941	0	2.50498e-07	****	Impseqrob-MinDet			58	Impseqrob	MinDet	E	I	-0.000167986	0	0.626715	na	Impseqrob-MinDet			58	Impseqrob	MinDet	E	I	-0.000398396	0	0.214923	na	Impseqrob-MinDet			58	Impseqrob	MinDet	E	I	6.24207e-05	0	0.63843	na	Impseqrob-MinDet			58	Impseqrob
59	Impseqrob	MinProb	E	J	0.000524505	0	0.0882852	na	Impseqrob-MinProb			59	Impseqrob	MinProb	E	J	-0.000708377	0	0.058906	na	Impseqrob-MinProb			59	Impseqrob	MinProb	E	J	-0.000845377	0	0.0193923	*	Impseqrob-MinProb			59	Impseqrob	MinProb	E	J	-0.00239572	0	1.70728e-05	****	Impseqrob-MinProb			59	Impseqrob
60	Impseqrob	missForest	E	K	-6.22827e-05	0	0.437745	na	Impseqrob-missForest			60	Impseqrob	missForest	E	K	1.6695e-05	0	0.875183	na	Impseqrob-missForest			60	Impseqrob	missForest	E	K	7.2165e-06	0	0.949043	na	Impseqrob-missForest			60	Impseqrob	missForest	E	K	-1.45524e-05	0	0.905484	na	Impseqrob-missForest			60	Impseqrob
61	Impseqrob	MLE	E	L	0.000734215	0	0.00840678	**	Impseqrob-MLE			61	Impseqrob	MLE	E	L	0.00126548	0	0.00139237	**	Impseqrob-MLE			61	Impseqrob	MLE	E	L	0.00127724	0	0.00108794	**	Impseqrob-MLE			61	Impseqrob	MLE	E	L	0.000535779	0	0.0448076	*	Impseqrob-MLE			61	Impseqrob
62	Impseqrob	nbavg	E	M	0.00392658	0	3.62217e-29	****	Impseqrob-nbavg			62	Impseqrob	nbavg	E	M	0.00101784	0	0.000276839	***	Impseqrob-nbavg			62	Impseqrob	nbavg	E	M	0.000356656	0	0.238542	na	Impseqrob-nbavg			62	Impseqrob	nbavg	E	M	-0.002135	0	5.64472e-05	****	Impseqrob-nbavg			62	Impseqrob
63	Impseqrob	QRILC	E	N	0.000622709	0	0.0440824	*	Impseqrob-QRILC			63	Impseqrob	QRILC	E	N	-0.000376246	0	0.323386	na	Impseqrob-QRILC			63	Impseqrob	QRILC	E	N	-0.00050741	0	0.163707	na	Impseqrob-QRILC			63	Impseqrob	QRILC	E	N	-0.00248582	0	5.38574e-06	****	Impseqrob-QRILC			63	Impseqrob
64	Impseqrob	SeqKNN	E	O	-8.23707e-05	0	0.40701	na	Impseqrob-SeqKNN			64	Impseqrob	SeqKNN	E	O	4.10057e-07	0	0.997061	na	Impseqrob-SeqKNN			64	Impseqrob	SeqKNN	E	O	-2.68455e-05	0	0.787649	na	Impseqrob-SeqKNN			64	Impseqrob	SeqKNN	E	O	-0.000159089	0	0.333951	na	Impseqrob-SeqKNN			64	Impseqrob
65	Impseqrob	zero	E	P	0.00561825	0	1.25939e-20	****	Impseqrob-zero			65	Impseqrob	zero	E	P	0.00568869	0	2.16647e-13	****	Impseqrob-zero			65	Impseqrob	zero	E	P	0.00595233	0	2.69541e-13	****	Impseqrob-zero			65	Impseqrob	zero	E	P	0.00359104	0	4.11255e-10	****	Impseqrob-zero			65	Impseqrob
66	knn	mice	F	G	-0.000415977	0	0.136052	na	knn-mice			66	knn	mice	F	G	0.000167	0	0.654569	na	knn-mice			66	knn	mice	F	G	-3.0491e-05	0	0.933081	na	knn-mice			66	knn	mice	F	G	-0.00249035	0	3.6147e-05	****	knn-mice			66	knn
67	knn	min	F	H	0.00197595	0	8.18652e-09	****	knn-min			67	knn	min	F	H	0.00031706	0	0.363454	na	knn-min			67	knn	min	F	H	8.59092e-05	0	0.800098	na	knn-min			67	knn	min	F	H	-0.00019371	0	0.436611	na	knn-min			67	knn
68	knn	MinDet	F	I	0.00059122	0	0.0202451	*	knn-MinDet			68	knn	MinDet	F	I	-7.22298e-05	0	0.77536	na	knn-MinDet			68	knn	MinDet	F	I	-0.000197556	0	0.431736	na	knn-MinDet			68	knn	MinDet	F	I	-0.000201267	0	0.359996	na	knn-MinDet			68	knn
69	knn	MinProb	F	J	-0.000543684	0	0.0241251	*	knn-MinProb			69	knn	MinProb	F	J	-0.000612621	0	0.014073	*	knn-MinProb			69	knn	MinProb	F	J	-0.000644537	0	0.0099603	**	knn-MinProb			69	knn	MinProb	F	J	-0.00265941	0	5.22885e-06	****	knn-MinProb			69	knn
70	knn	missForest	F	K	-0.00113047	0	6.62006e-05	****	knn-missForest			70	knn	missForest	F	K	0.000112451	0	0.74964	na	knn-missForest			70	knn	missForest	F	K	0.000208057	0	0.551166	na	knn-missForest			70	knn	missForest	F	K	-0.00027824	0	0.19786	na	knn-missForest			70	knn
71	knn	MLE	F	L	-0.000333974	0	0.290654	na	knn-MLE			71	knn	MLE	F	L	0.00136123	0	0.000546643	***	knn-MLE			71	knn	MLE	F	L	0.00147808	0	0.000126488	***	knn-MLE			71	knn	MLE	F	L	0.000272091	0	0.337213	na	knn-MLE			71	knn
72	knn	nbavg	F	M	0.0028584	0	1.3564e-17	****	knn-nbavg			72	knn	nbavg	F	M	0.0011136	0	0.00154531	**	knn-nbavg			72	knn	nbavg	F	M	0.000557496	0	0.122407	na	knn-nbavg			72	knn	nbavg	F	M	-0.00239869	0	1.94663e-05	****	knn-nbavg			72	knn
73	knn	QRILC	F	N	-0.00044548	0	0.086582	na	knn-QRILC			73	knn	QRILC	F	N	-0.00028049	0	0.319384	na	knn-QRILC			73	knn	QRILC	F	N	-0.00030657	0	0.266392	na	knn-QRILC			73	knn	QRILC	F	N	-0.00274951	0	1.76179e-06	****	knn-QRILC			73	knn
74	knn	SeqKNN	F	O	-0.00115056	0	3.88409e-05	****	knn-SeqKNN			74	knn	SeqKNN	F	O	9.61661e-05	0	0.792104	na	knn-SeqKNN			74	knn	SeqKNN	F	O	0.000173995	0	0.629801	na	knn-SeqKNN			74	knn	SeqKNN	F	O	-0.000422777	0	0.0853933	na	knn-SeqKNN			74	knn
75	knn	zero	F	P	0.00455006	0	4.55844e-18	****	knn-zero			75	knn	zero	F	P	0.00578445	0	1.64931e-16	****	knn-zero			75	knn	zero	F	P	0.00615317	0	1.18583e-16	****	knn-zero			75	knn	zero	F	P	0.00332735	0	1.34295e-09	****	knn-zero			75	knn
76	mice	min	G	H	0.00239193	0	1.54669e-09	****	mice-min			76	mice	min	G	H	0.000150059	0	0.729211	na	mice-min			76	mice	min	G	H	0.0001164	0	0.770061	na	mice-min			76	mice	min	G	H	0.00229664	0	6.97094e-05	****	mice-min			76	mice
77	mice	MinDet	G	I	0.0010072	0	0.00130812	**	mice-MinDet			77	mice	MinDet	G	I	-0.00023923	0	0.498192	na	mice-MinDet			77	mice	MinDet	G	I	-0.000167065	0	0.592829	na	mice-MinDet			77	mice	MinDet	G	I	0.00228908	0	5.42092e-05	****	mice-MinDet			77	mice
78	mice	MinProb	G	J	-0.000127707	0	0.674265	na	mice-MinProb			78	mice	MinProb	G	J	-0.000779621	0	0.0435986	*	mice-MinProb			78	mice	MinProb	G	J	-0.000614046	0	0.0814269	na	mice-MinProb			78	mice	MinProb	G	J	-0.000169064	0	0.423661	na	mice-MinProb			78	mice
79	mice	missForest	G	K	-0.000714494	0	9.56329e-05	****	mice-missForest			79	mice	missForest	G	K	-5.45491e-05	0	0.798943	na	mice-missForest			79	mice	missForest	G	K	0.000238547	0	0.273396	na	mice-missForest			79	mice	missForest	G	K	0.00221211	0	9.44436e-05	****	mice-missForest			79	mice
80	mice	MLE	G	L	8.20035e-05	0	0.781179	na	mice-MLE			80	mice	MLE	G	L	0.00119423	0	0.00230499	**	mice-MLE			80	mice	MLE	G	L	0.00150857	0	5.12496e-05	****	mice-MLE			80	mice	MLE	G	L	0.00276244	0	3.85589e-06	****	mice-MLE			80	mice
81	mice	nbavg	G	M	0.00327437	0	1.69956e-23	****	mice-nbavg			81	mice	nbavg	G	M	0.000946599	0	0.00126044	**	mice-nbavg			81	mice	nbavg	G	M	0.000587987	0	0.0388314	*	mice-nbavg			81	mice	nbavg	G	M	9.16548e-05	0	0.708411	na	mice-nbavg			81	mice
82	mice	QRILC	G	N	-2.95026e-05	0	0.925254	na	mice-QRILC			82	mice	QRILC	G	N	-0.00044749	0	0.260644	na	mice-QRILC			82	mice	QRILC	G	N	-0.000276079	0	0.44016	na	mice-QRILC			82	mice	QRILC	G	N	-0.000259164	0	0.260479	na	mice-QRILC			82	mice
83	mice	SeqKNN	G	O	-0.000734582	0	4.65657e-05	****	mice-SeqKNN			83	mice	SeqKNN	G	O	-7.08341e-05	0	0.745273	na	mice-SeqKNN			83	mice	SeqKNN	G	O	0.000204485	0	0.349279	na	mice-SeqKNN			83	mice	SeqKNN	G	O	0.00206757	0	0.000312835	***	mice-SeqKNN			83	mice
84	mice	zero	G	P	0.00496604	0	2.09811e-17	****	mice-zero			84	mice	zero	G	P	0.00561745	0	2.89424e-13	****	mice-zero			84	mice	zero	G	P	0.00618366	0	1.2563e-14	****	mice-zero			84	mice	zero	G	P	0.0058177	0	4.64002e-13	****	mice-zero			84	mice
85	min	MinDet	H	I	-0.00138473	0	8.59394e-10	****	min-MinDet			85	min	MinDet	H	I	-0.000389289	0	0.139839	na	min-MinDet			85	min	MinDet	H	I	-0.000283466	0	0.252699	na	min-MinDet			85	min	MinDet	H	I	-7.5577e-06	0	0.947428	na	min-MinDet			85	min
86	min	MinProb	H	J	-0.00251963	0	3.20862e-19	****	min-MinProb			86	min	MinProb	H	J	-0.000929681	0	0.000888612	***	min-MinProb			86	min	MinProb	H	J	-0.000730446	0	0.00370412	**	min-MinProb			86	min	MinProb	H	J	-0.0024657	0	4.91864e-06	****	min-MinProb			86	min
87	min	missForest	H	K	-0.00310642	0	6.59358e-14	****	min-missForest			87	min	missForest	H	K	-0.000204609	0	0.630185	na	min-missForest			87	min	missForest	H	K	0.000122147	0	0.759643	na	min-missForest			87	min	missForest	H	K	-8.45308e-05	0	0.526321	na	min-missForest			87	min
88	min	MLE	H	L	-0.00230992	0	2.13023e-08	****	min-MLE			88	min	MLE	H	L	0.00104418	0	0.0155909	*	min-MLE			88	min	MLE	H	L	0.00139217	0	0.000533632	***	min-MLE			88	min	MLE	H	L	0.000465801	0	0.0381826	*	min-MLE			88	min
89	min	nbavg	H	M	0.000882447	0	0.000562267	***	min-nbavg			89	min	nbavg	H	M	0.00079654	0	0.0424149	*	min-nbavg			89	min	nbavg	H	M	0.000471587	0	0.216742	na	min-nbavg			89	min	nbavg	H	M	-0.00220498	0	3.09135e-05	****	min-nbavg			89	min
90	min	QRILC	H	N	-0.00242143	0	2.49338e-18	****	min-QRILC			90	min	QRILC	H	N	-0.000597549	0	0.0252018	*	min-QRILC			90	min	QRILC	H	N	-0.000392479	0	0.105543	na	min-QRILC			90	min	QRILC	H	N	-0.0025558	0	1.37764e-06	****	min-QRILC			90	min
91	min	SeqKNN	H	O	-0.00312651	0	1.29135e-13	****	min-SeqKNN			91	min	SeqKNN	H	O	-0.000220893	0	0.608579	na	min-SeqKNN			91	min	SeqKNN	H	O	8.80854e-05	0	0.82659	na	min-SeqKNN			91	min	SeqKNN	H	O	-0.000229067	0	0.0853819	na	min-SeqKNN			91	min
92	min	zero	H	P	0.00257411	0	6.61151e-07	****	min-zero			92	min	zero	H	P	0.00546739	0	1.56595e-15	****	min-zero			92	min	zero	H	P	0.00606726	0	5.42629e-17	****	min-zero			92	min	zero	H	P	0.00352106	0	2.11684e-09	****	min-zero			92	min
93	MinDet	MinProb	I	J	-0.0011349	0	1.33461e-14	****	MinDet-MinProb			93	MinDet	MinProb	I	J	-0.000540391	0	0.00176423	**	MinDet-MinProb			93	MinDet	MinProb	I	J	-0.00044698	0	0.00675271	**	MinDet-MinProb			93	MinDet	MinProb	I	J	-0.00245814	0	5.51667e-06	****	MinDet-MinProb			93	MinDet
94	MinDet	missForest	I	K	-0.00172169	0	8.2336e-08	****	MinDet-missForest			94	MinDet	missForest	I	K	0.000184681	0	0.601001	na	MinDet-missForest			94	MinDet	missForest	I	K	0.000405613	0	0.212834	na	MinDet-missForest			94	MinDet	missForest	I	K	-7.69731e-05	0	0.276724	na	MinDet-missForest			94	MinDet
95	MinDet	MLE	I	L	-0.000925194	0	0.0084923	**	MinDet-MLE			95	MinDet	MLE	I	L	0.00143346	0	0.000223662	***	MinDet-MLE			95	MinDet	MLE	I	L	0.00167564	0	4.41217e-06	****	MinDet-MLE			95	MinDet	MLE	I	L	0.000473359	0	0.0423817	*	MinDet-MLE			95	MinDet
96	MinDet	nbavg	I	M	0.00226718	0	2.37337e-18	****	MinDet-nbavg			96	MinDet	nbavg	I	M	0.00118583	0	0.000252458	***	MinDet-nbavg			96	MinDet	nbavg	I	M	0.000755052	0	0.0165081	*	MinDet-nbavg			96	MinDet	nbavg	I	M	-0.00219742	0	2.63519e-05	****	MinDet-nbavg			96	MinDet
97	MinDet	QRILC	I	N	-0.0010367	0	3.02673e-09	****	MinDet-QRILC			97	MinDet	QRILC	I	N	-0.00020826	0	0.264331	na	MinDet-QRILC			97	MinDet	QRILC	I	N	-0.000109014	0	0.530141	na	MinDet-QRILC			97	MinDet	QRILC	I	N	-0.00254824	0	1.64078e-06	****	MinDet-QRILC			97	MinDet
98	MinDet	SeqKNN	I	O	-0.00174178	0	1.16455e-07	****	MinDet-SeqKNN			98	MinDet	SeqKNN	I	O	0.000168396	0	0.637999	na	MinDet-SeqKNN			98	MinDet	SeqKNN	I	O	0.000371551	0	0.255346	na	MinDet-SeqKNN			98	MinDet	SeqKNN	I	O	-0.00022151	0	0.0133625	*	MinDet-SeqKNN			98	MinDet
99	MinDet	zero	I	P	0.00395884	0	6.30282e-14	****	MinDet-zero			99	MinDet	zero	I	P	0.00585668	0	7.44046e-17	****	MinDet-zero			99	MinDet	zero	I	P	0.00635073	0	1.4258e-17	****	MinDet-zero			99	MinDet	zero	I	P	0.00352862	0	1.07354e-09	****	MinDet-zero			99	MinDet
100	MinProb	missForest	J	K	-0.000586788	0	0.0550291	na	MinProb-missForest			100	MinProb	missForest	J	K	0.000725072	0	0.0528924	na	MinProb-missForest			100	MinProb	missForest	J	K	0.000852593	0	0.0164768	*	MinProb-missForest			100	MinProb	missForest	J	K	0.00238117	0	1.26519e-05	****	MinProb-missForest			100	MinProb
101	MinProb	MLE	J	L	0.00020971	0	0.53125	na	MinProb-MLE			101	MinProb	MLE	J	L	0.00197386	0	5.65904e-07	****	MinProb-MLE			101	MinProb	MLE	J	L	0.00212262	0	1.07081e-08	****	MinProb-MLE			101	MinProb	MLE	J	L	0.0029315	0	1.67314e-07	****	MinProb-MLE			101	MinProb
102	MinProb	nbavg	J	M	0.00340208	0	2.53559e-26	****	MinProb-nbavg			102	MinProb	nbavg	J	M	0.00172622	0	1.63405e-06	****	MinProb-nbavg			102	MinProb	nbavg	J	M	0.00120203	0	0.000561231	***	MinProb-nbavg			102	MinProb	nbavg	J	M	0.000260719	0	0.153627	na	MinProb-nbavg			102	MinProb
103	MinProb	QRILC	J	N	9.82039e-05	0	0.51504	na	MinProb-QRILC			103	MinProb	QRILC	J	N	0.000332131	0	0.0619175	na	MinProb-QRILC			103	MinProb	QRILC	J	N	0.000337966	0	0.0491782	*	MinProb-QRILC			103	MinProb	QRILC	J	N	-9.01001e-05	0	0.374616	na	MinProb-QRILC			103	MinProb
104	MinProb	SeqKNN	J	O	-0.000606876	0	0.051578	na	MinProb-SeqKNN			104	MinProb	SeqKNN	J	O	0.000708787	0	0.0685472	na	MinProb-SeqKNN			104	MinProb	SeqKNN	J	O	0.000818531	0	0.0260091	*	MinProb-SeqKNN			104	MinProb	SeqKNN	J	O	0.00223663	0	4.55951e-05	****	MinProb-SeqKNN			104	MinProb
105	MinProb	zero	J	P	0.00509375	0	2.0579e-20	****	MinProb-zero			105	MinProb	zero	J	P	0.00639707	0	2.94244e-19	****	MinProb-zero			105	MinProb	zero	J	P	0.00679771	0	1.1638e-19	****	MinProb-zero			105	MinProb	zero	J	P	0.00598676	0	3.22514e-14	****	MinProb-zero			105	MinProb
106	missForest	MLE	K	L	0.000796498	0	0.0043156	**	missForest-MLE			106	missForest	MLE	K	L	0.00124878	0	0.00185497	**	missForest-MLE			106	missForest	MLE	K	L	0.00127003	0	0.0012908	**	missForest-MLE			106	missForest	MLE	K	L	0.000550332	0	0.0231045	*	missForest-MLE			106	missForest
107	missForest	nbavg	K	M	0.00398887	0	6.1941e-30	****	missForest-nbavg			107	missForest	nbavg	K	M	0.00100115	0	0.000363066	***	missForest-nbavg			107	missForest	nbavg	K	M	0.00034944	0	0.236164	na	missForest-nbavg			107	missForest	nbavg	K	M	-0.00212045	0	4.72057e-05	****	missForest-nbavg			107	missForest
108	missForest	QRILC	K	N	0.000684991	0	0.0254365	*	missForest-QRILC			108	missForest	QRILC	K	N	-0.000392941	0	0.301521	na	missForest-QRILC			108	missForest	QRILC	K	N	-0.000514627	0	0.148965	na	missForest-QRILC			108	missForest	QRILC	K	N	-0.00247127	0	4.03394e-06	****	missForest-QRILC			108	missForest
109	missForest	SeqKNN	K	O	-2.0088e-05	0	0.827555	na	missForest-SeqKNN			109	missForest	SeqKNN	K	O	-1.6285e-05	0	0.887221	na	missForest-SeqKNN			109	missForest	SeqKNN	K	O	-3.4062e-05	0	0.763461	na	missForest-SeqKNN			109	missForest	SeqKNN	K	O	-0.000144537	0	0.281813	na	missForest-SeqKNN			109	missForest
110	missForest	zero	K	P	0.00568053	0	5.24631e-21	****	missForest-zero			110	missForest	zero	K	P	0.005672	0	2.48171e-13	****	missForest-zero			110	missForest	zero	K	P	0.00594511	0	2.65859e-13	****	missForest-zero			110	missForest	zero	K	P	0.00360559	0	4.26195e-10	****	missForest-zero			110	missForest
111	MLE	nbavg	L	M	0.00319237	0	1.35468e-15	****	MLE-nbavg			111	MLE	nbavg	L	M	-0.000247635	0	0.547586	na	MLE-nbavg			111	MLE	nbavg	L	M	-0.000920586	0	0.0244447	*	MLE-nbavg			111	MLE	nbavg	L	M	-0.00267078	0	2.63805e-06	****	MLE-nbavg			111	MLE
112	MLE	QRILC	L	N	-0.000111506	0	0.736956	na	MLE-QRILC			112	MLE	QRILC	L	N	-0.00164172	0	5.00928e-05	****	MLE-QRILC			112	MLE	QRILC	L	N	-0.00178465	0	4.73178e-06	****	MLE-QRILC			112	MLE	QRILC	L	N	-0.0030216	0	1.03317e-07	****	MLE-QRILC			112	MLE
113	MLE	SeqKNN	L	O	-0.000816586	0	0.00362933	**	MLE-SeqKNN			113	MLE	SeqKNN	L	O	-0.00126507	0	0.00187344	**	MLE-SeqKNN			113	MLE	SeqKNN	L	O	-0.00130409	0	0.000989622	***	MLE-SeqKNN			113	MLE	SeqKNN	L	O	-0.000694868	0	0.00465142	**	MLE-SeqKNN			113	MLE
114	MLE	zero	L	P	0.00488404	0	4.5105e-18	****	MLE-zero			114	MLE	zero	L	P	0.00442322	0	5.50756e-10	****	MLE-zero			114	MLE	zero	L	P	0.00467509	0	4.47169e-10	****	MLE-zero			114	MLE	zero	L	P	0.00305526	0	3.23454e-07	****	MLE-zero			114	MLE
115	nbavg	QRILC	M	N	-0.00330388	0	2.97497e-23	****	nbavg-QRILC			115	nbavg	QRILC	M	N	-0.00139409	0	0.000168032	***	nbavg-QRILC			115	nbavg	QRILC	M	N	-0.000864066	0	0.01414	*	nbavg-QRILC			115	nbavg	QRILC	M	N	-0.000350819	0	0.0284555	*	nbavg-QRILC			115	nbavg
116	nbavg	SeqKNN	M	O	-0.00400895	0	6.45791e-29	****	nbavg-SeqKNN			116	nbavg	SeqKNN	M	O	-0.00101743	0	0.000601255	***	nbavg-SeqKNN			116	nbavg	SeqKNN	M	O	-0.000383502	0	0.212764	na	nbavg-SeqKNN			116	nbavg	SeqKNN	M	O	0.00197591	0	0.000230839	***	nbavg-SeqKNN			116	nbavg
117	nbavg	zero	M	P	0.00169167	0	0.00164587	**	nbavg-zero			117	nbavg	zero	M	P	0.00467085	0	3.04755e-10	****	nbavg-zero			117	nbavg	zero	M	P	0.00559567	0	1.13593e-12	****	nbavg-zero			117	nbavg	zero	M	P	0.00572604	0	1.12434e-13	****	nbavg-zero			117	nbavg
118	QRILC	SeqKNN	N	O	-0.000705079	0	0.0248485	*	QRILC-SeqKNN			118	QRILC	SeqKNN	N	O	0.000376656	0	0.339192	na	QRILC-SeqKNN			118	QRILC	SeqKNN	N	O	0.000480565	0	0.193061	na	QRILC-SeqKNN			118	QRILC	SeqKNN	N	O	0.00232673	0	1.46053e-05	****	QRILC-SeqKNN			118	QRILC
119	QRILC	zero	N	P	0.00499554	0	2.07716e-20	****	QRILC-zero			119	QRILC	zero	N	P	0.00606494	0	2.84759e-18	****	QRILC-zero			119	QRILC	zero	N	P	0.00645974	0	1.85704e-18	****	QRILC-zero			119	QRILC	zero	N	P	0.00607686	0	8.35378e-15	****	QRILC-zero			119	QRILC
120	SeqKNN	zero	O	P	0.00570062	0	3.36301e-21	****	SeqKNN-zero			120	SeqKNN	zero	O	P	0.00568828	0	2.31264e-13	****	SeqKNN-zero			120	SeqKNN	zero	O	P	0.00597918	0	1.89326e-13	****	SeqKNN-zero			120	SeqKNN	zero	O	P	0.00375013	0	1.94917e-10	****	SeqKNN-zero			120	SeqKNN
supp6. Tab94 pairwise-comparison of DEA tools based on pAUC(0.01) under setting FG_TMT (intensity-based)												supp6. Tab98 pairwise-comparison of DEA tools based on pAUC(0.05) under setting FG_TMT (intensity-based)												supp6. Tab102 pairwise-comparison of DEA tools based on pAUC(0.1) under setting FG_TMT (intensity-based)												supp6. Tab106 pairwise-comparison of DEA tools based on nMCC under setting FG_TMT (intensity-based)												supp6. Tab110 pairwise-comparison of DEA tools based on G-mean under setting FG_TMT (intensity-based)
index	mat1	mat2	abbr1	abbr2	mean	median	t_pval	significance	contrast			index	mat1	mat2	abbr1	abbr2	mean	median	t_pval	significance	contrast			index	mat1	mat2	abbr1	abbr2	mean	median	t_pval	significance	contrast			index	mat1	mat2	abbr1	abbr2	mean	median	t_pval	significance	contrast			index	mat1
1	ANOVA	DEP	A	B	-0.143155	-0.18235	0	****	ANOVA-DEP			1	ANOVA	DEP	A	B	-0.180088	-0.245386	0	****	ANOVA-DEP			1	ANOVA	DEP	A	B	-0.190852	-0.268544	0	****	ANOVA-DEP			1	ANOVA	DEP	A	B	0.0106185	0	4.93111e-36	****	ANOVA-DEP			1	ANOVA
2	ANOVA	limma	A	C	-0.142991	-0.181734	0	****	ANOVA-limma			2	ANOVA	limma	A	C	-0.179963	-0.245355	0	****	ANOVA-limma			2	ANOVA	limma	A	C	-0.190882	-0.268474	0	****	ANOVA-limma			2	ANOVA	limma	A	C	-0.00311952	-5.41626e-05	9.68288e-07	****	ANOVA-limma			2	ANOVA
3	ANOVA	proDA	A	D	-0.141569	-0.184797	0	****	ANOVA-proDA			3	ANOVA	proDA	A	D	-0.1749	-0.251645	0	****	ANOVA-proDA			3	ANOVA	proDA	A	D	-0.182686	-0.275106	0	****	ANOVA-proDA			3	ANOVA	proDA	A	D	0.000904583	0	0.26317	na	ANOVA-proDA			3	ANOVA
4	ANOVA	ROTS	A	E	-0.0914692	-0.0378247	0	****	ANOVA-ROTS			4	ANOVA	ROTS	A	E	-0.137362	-0.144103	0	****	ANOVA-ROTS			4	ANOVA	ROTS	A	E	-0.15568	-0.178917	0	****	ANOVA-ROTS			4	ANOVA	ROTS	A	E	-0.00271485	0	7.44039e-05	****	ANOVA-ROTS			4	ANOVA
5	ANOVA	SAM	A	F	-0.0358171	-0.00725524	3.91685e-104	****	ANOVA-SAM			5	ANOVA	SAM	A	F	-0.0688981	-0.0323639	4.76776e-194	****	ANOVA-SAM			5	ANOVA	SAM	A	F	-0.0897865	-0.0559842	2.09522e-263	****	ANOVA-SAM			5	ANOVA	SAM	A	F	0.146431	0.0711213	0	****	ANOVA-SAM			5	ANOVA
6	ANOVA	ttest	A	G	-0.0342641	-0.0218347	1.1715e-146	****	ANOVA-ttest			6	ANOVA	ttest	A	G	-0.0664136	-0.0590865	9.42274e-239	****	ANOVA-ttest			6	ANOVA	ttest	A	G	-0.0871248	-0.0869898	7.82482e-307	****	ANOVA-ttest			6	ANOVA	ttest	A	G	-0.00458481	0	1.57259e-10	****	ANOVA-ttest			6	ANOVA
7	DEP	limma	B	C	0.000163673	0	0.522929	na	DEP-limma			7	DEP	limma	B	C	0.000125371	0	0.711749	na	DEP-limma			7	DEP	limma	B	C	-3.00209e-05	0	0.927885	na	DEP-limma			7	DEP	limma	B	C	-0.0137381	0	2.72983e-101	****	DEP-limma			7	DEP
8	DEP	proDA	B	D	0.00158611	-0.000808264	0.00138115	**	DEP-proDA			8	DEP	proDA	B	D	0.00518891	-0.000572362	1.07152e-14	****	DEP-proDA			8	DEP	proDA	B	D	0.00816541	-0.000379049	3.01986e-30	****	DEP-proDA			8	DEP	proDA	B	D	-0.00971395	0	2.69017e-37	****	DEP-proDA			8	DEP
9	DEP	ROTS	B	E	0.0516859	0.0093978	0	****	DEP-ROTS			9	DEP	ROTS	B	E	0.0427269	0.000361667	5.99425e-243	****	DEP-ROTS			9	DEP	ROTS	B	E	0.0351714	-0.00227484	4.27465e-173	****	DEP-ROTS			9	DEP	ROTS	B	E	-0.0133334	0	8.5999e-80	****	DEP-ROTS			9	DEP
10	DEP	SAM	B	F	0.107338	0.112459	0	****	DEP-SAM			10	DEP	SAM	B	F	0.11119	0.0715982	0	****	DEP-SAM			10	DEP	SAM	B	F	0.101065	0.0506308	0	****	DEP-SAM			10	DEP	SAM	B	F	0.135812	0.0547995	0	****	DEP-SAM			10	DEP
11	DEP	ttest	B	G	0.108891	0.124214	0	****	DEP-ttest			11	DEP	ttest	B	G	0.113675	0.115285	0	****	DEP-ttest			11	DEP	ttest	B	G	0.103727	0.0993892	0	****	DEP-ttest			11	DEP	ttest	B	G	-0.0152033	0	6.10076e-108	****	DEP-ttest			11	DEP
12	limma	proDA	C	D	0.00142243	-0.000673641	0.00365336	**	limma-proDA			12	limma	proDA	C	D	0.00506354	-0.000647394	2.17732e-15	****	limma-proDA			12	limma	proDA	C	D	0.00819544	-0.000495527	1.15677e-35	****	limma-proDA			12	limma	proDA	C	D	0.00402411	0	9.18532e-17	****	limma-proDA			12	limma
13	limma	ROTS	C	E	0.0515222	0.0106125	0	****	limma-ROTS			13	limma	ROTS	C	E	0.0426015	-7.83589e-05	1.59642e-259	****	limma-ROTS			13	limma	ROTS	C	E	0.0352014	-0.00272186	2.26795e-186	****	limma-ROTS			13	limma	ROTS	C	E	0.00040467	0	0.285879	na	limma-ROTS			13	limma
14	limma	SAM	C	F	0.107174	0.110072	0	****	limma-SAM			14	limma	SAM	C	F	0.111065	0.0715957	0	****	limma-SAM			14	limma	SAM	C	F	0.101095	0.0501075	0	****	limma-SAM			14	limma	SAM	C	F	0.14955	0.060541	0	****	limma-SAM			14	limma
15	limma	ttest	C	G	0.108727	0.126091	0	****	limma-ttest			15	limma	ttest	C	G	0.113549	0.117761	0	****	limma-ttest			15	limma	ttest	C	G	0.103757	0.0994298	0	****	limma-ttest			15	limma	ttest	C	G	-0.00146529	0	1.57641e-06	****	limma-ttest			15	limma
16	proDA	ROTS	D	E	0.0500998	0.0101757	0	****	proDA-ROTS			16	proDA	ROTS	D	E	0.037538	-0.00327009	8.16281e-148	****	proDA-ROTS			16	proDA	ROTS	D	E	0.027006	-0.00666623	8.59723e-78	****	proDA-ROTS			16	proDA	ROTS	D	E	-0.00361944	0	1.67369e-09	****	proDA-ROTS			16	proDA
17	proDA	SAM	D	F	0.105752	0.113312	0	****	proDA-SAM			17	proDA	SAM	D	F	0.106001	0.0734306	0	****	proDA-SAM			17	proDA	SAM	D	F	0.0928998	0.0472939	0	****	proDA-SAM			17	proDA	SAM	D	F	0.145526	0.0183505	0	****	proDA-SAM			17	proDA
18	proDA	ttest	D	G	0.107305	0.125271	0	****	proDA-ttest			18	proDA	ttest	D	G	0.108486	0.115822	0	****	proDA-ttest			18	proDA	ttest	D	G	0.0955615	0.100181	0	****	proDA-ttest			18	proDA	ttest	D	G	-0.0054894	0	3.54409e-34	****	proDA-ttest			18	proDA
19	ROTS	SAM	E	F	0.0556521	0.00617316	0	****	ROTS-SAM			19	ROTS	SAM	E	F	0.0684634	0.0166321	0	****	ROTS-SAM			19	ROTS	SAM	E	F	0.0658938	0.0217885	0	****	ROTS-SAM			19	ROTS	SAM	E	F	0.149145	0.0641239	0	****	ROTS-SAM			19	ROTS
20	ROTS	ttest	E	G	0.0572051	0.0104648	0	****	ROTS-ttest			20	ROTS	ttest	E	G	0.0709479	0.046024	0	****	ROTS-ttest			20	ROTS	ttest	E	G	0.0685555	0.0480245	0	****	ROTS-ttest			20	ROTS	ttest	E	G	-0.00186996	0	3.87075e-05	****	ROTS-ttest			20	ROTS
21	SAM	ttest	F	G	0.00155301	-0.00142254	0.081845	na	SAM-ttest			21	SAM	ttest	F	G	0.00248449	7.12125e-05	0.013673	*	SAM-ttest			21	SAM	ttest	F	G	0.00266169	0.00347377	0.00678661	**	SAM-ttest			21	SAM	ttest	F	G	-0.151015	-0.0304872	0	****	SAM-ttest			21	SAM
[truncated: 8 more columns]

## Sheet: MQ_TMT
supp6. Tab111 pairwise-comparison of matrix types based on pAUC(0.01) under setting MQ_TMT												supp6. Tab114 pairwise-comparison of matrix types based on pAUC(0.05) under setting MQ_TMT												supp6. Tab117 pairwise-comparison of matrix types based on pAUC(0.1) under setting MQ_TMT												supp6. Tab120 pairwise-comparison of matrix types based on nMCC under setting MQ_TMT												supp6. Tab123 pairwise-comparison of matrix types based on G-mean under setting MQ_TMT
index	mat1	mat2	abbr1	abbr2	mean	median	t_pval	significance	contrast			index	mat1	mat2	abbr1	abbr2	mean	median	t_pval	significance	contrast			index	mat1	mat2	abbr1	abbr2	mean	median	t_pval	significance	contrast			index	mat1	mat2	abbr1	abbr2	mean	median	t_pval	significance	contrast			index	mat1
1	blank	center.mean	A	B	0.0616805	0.0424661	1.22931e-61	****	blank-center.mean			1	blank	center.mean	A	B	0.114039	0.0929196	2.30216e-128	****	blank-center.mean			1	blank	center.mean	A	B	0.125205	0.102437	1.07633e-148	****	blank-center.mean			1	blank	center.mean	A	B	0.10231	0.0748942	3.8846e-132	****	blank-center.mean			1	blank
2	blank	center.median	A	C	0.0577328	0.041963	1.81038e-55	****	blank-center.median			2	blank	center.median	A	C	0.111204	0.0917471	4.64473e-122	****	blank-center.median			2	blank	center.median	A	C	0.123226	0.0925016	3.66951e-143	****	blank-center.median			2	blank	center.median	A	C	0.101889	0.0723779	1.06495e-132	****	blank-center.median			2	blank
3	blank	div.mean	A	D	0.0632448	0.0481067	2.2166e-63	****	blank-div.mean			3	blank	div.mean	A	D	0.120073	0.0956507	4.29869e-131	****	blank-div.mean			3	blank	div.mean	A	D	0.132151	0.113068	1.93911e-151	****	blank-div.mean			3	blank	div.mean	A	D	0.335035	0.393143	0	****	blank-div.mean			3	blank
4	blank	div.median	A	E	0.0648543	0.0418789	6.58047e-62	****	blank-div.median			4	blank	div.median	A	E	0.120599	0.110202	3.15818e-131	****	blank-div.median			4	blank	div.median	A	E	0.131495	0.112829	4.88484e-151	****	blank-div.median			4	blank	div.median	A	E	0.335042	0.393143	0	****	blank-div.median			4	blank
5	blank	lossf	A	F	-0.0029284	0.00233097	0.245914	na	blank-lossf			5	blank	lossf	A	F	0.0159961	0.00975734	1.06565e-08	****	blank-lossf			5	blank	lossf	A	F	0.0201941	0.0155063	5.01326e-16	****	blank-lossf			5	blank	lossf	A	F	0.0293731	0.00044583	3.17403e-28	****	blank-lossf			5	blank
6	blank	max	A	G	0.00420921	0	0.00358826	**	blank-max			6	blank	max	A	G	-0.00346755	0	0.00483305	**	blank-max			6	blank	max	A	G	-0.00453787	0	1.21294e-05	****	blank-max			6	blank	max	A	G	0.335022	0.393143	0	****	blank-max			6	blank
7	blank	MBQN	A	H	0.124245	0.115021	9.65057e-161	****	blank-MBQN			7	blank	MBQN	A	H	0.166123	0.093433	6.01855e-150	****	blank-MBQN			7	blank	MBQN	A	H	0.164435	0.102002	4.10681e-130	****	blank-MBQN			7	blank	MBQN	A	H	0.197648	0.173399	5.26647e-277	****	blank-MBQN			7	blank
8	blank	quantiles	A	I	0.0726589	0.068572	6.05141e-84	****	blank-quantiles			8	blank	quantiles	A	I	0.12126	0.106195	2.21192e-145	****	blank-quantiles			8	blank	quantiles	A	I	0.129774	0.113991	3.11114e-161	****	blank-quantiles			8	blank	quantiles	A	I	0.103994	0.0894383	4.45479e-142	****	blank-quantiles			8	blank
9	blank	quantiles.robust	A	J	0.0800492	0.0795384	1.83006e-94	****	blank-quantiles.robust			9	blank	quantiles.robust	A	J	0.129429	0.113084	1.43868e-153	****	blank-quantiles.robust			9	blank	quantiles.robust	A	J	0.138297	0.114822	3.12142e-170	****	blank-quantiles.robust			9	blank	quantiles.robust	A	J	0.108431	0.0886567	1.39557e-138	****	blank-quantiles.robust			9	blank
10	blank	Rlr	A	K	0.0076067	0.00689168	0.0025107	**	blank-Rlr			10	blank	Rlr	A	K	0.0394204	0.0227327	2.74448e-34	****	blank-Rlr			10	blank	Rlr	A	K	0.0467264	0.026394	3.648e-51	****	blank-Rlr			10	blank	Rlr	A	K	0.0345404	0.0195362	7.19805e-40	****	blank-Rlr			10	blank
11	blank	sum	A	L	0.0115098	0	6.35161e-10	****	blank-sum			11	blank	sum	A	L	-0.0016061	4.3875e-05	0.359666	na	blank-sum			11	blank	sum	A	L	-0.00254052	0	0.0522163	na	blank-sum			11	blank	sum	A	L	0.33517	0.393143	0	****	blank-sum			11	blank
12	blank	TIC	A	M	0.0642295	0.0474739	2.35963e-66	****	blank-TIC			12	blank	TIC	A	M	0.119664	0.093921	2.50803e-136	****	blank-TIC			12	blank	TIC	A	M	0.130427	0.113068	2.61596e-155	****	blank-TIC			12	blank	TIC	A	M	0.113326	0.0850783	4.29166e-139	****	blank-TIC			12	blank
13	blank	vsn	A	N	0.0380218	0.0321125	2.64165e-39	****	blank-vsn			13	blank	vsn	A	N	0.071319	0.0539633	2.99075e-78	****	blank-vsn			13	blank	vsn	A	N	0.0772496	0.0555008	2.87911e-92	****	blank-vsn			13	blank	vsn	A	N	0.33473	0.393143	0	****	blank-vsn			13	blank
14	center.mean	center.median	B	C	-0.00394773	-0.000129714	1.05739e-10	****	center.mean-center.median			14	center.mean	center.median	B	C	-0.00283494	-0.000266592	3.67308e-06	****	center.mean-center.median			14	center.mean	center.median	B	C	-0.00197912	-0.000541484	0.0029492	**	center.mean-center.median			14	center.mean	center.median	B	C	-0.000421082	0	0.0519877	na	center.mean-center.median			14	center.mean
15	center.mean	div.mean	B	D	0.00156429	-4.92399e-05	0.112529	na	center.mean-div.mean			15	center.mean	div.mean	B	D	0.00603467	-5.74037e-05	3.59255e-09	****	center.mean-div.mean			15	center.mean	div.mean	B	D	0.00694602	0.000951098	4.46868e-13	****	center.mean-div.mean			15	center.mean	div.mean	B	D	0.232726	0.268922	2.07997e-252	****	center.mean-div.mean			15	center.mean
16	center.mean	div.median	B	E	0.00317377	-5.89573e-05	0.000294469	***	center.mean-div.median			16	center.mean	div.median	B	E	0.00656062	7.59048e-05	1.0137e-10	****	center.mean-div.median			16	center.mean	div.median	B	E	0.00629018	0.00101493	7.4645e-11	****	center.mean-div.median			16	center.mean	div.median	B	E	0.232732	0.268922	2.08781e-252	****	center.mean-div.median			16	center.mean
17	center.mean	lossf	B	F	-0.0646089	-0.0350492	1.02192e-108	****	center.mean-lossf			17	center.mean	lossf	B	F	-0.0980424	-0.0855585	1.56776e-160	****	center.mean-lossf			17	center.mean	lossf	B	F	-0.105011	-0.094906	5.86383e-167	****	center.mean-lossf			17	center.mean	lossf	B	F	-0.0729366	-0.0410826	7.53594e-98	****	center.mean-lossf			17	center.mean
18	center.mean	max	B	G	-0.0574713	-0.042371	1.41214e-47	****	center.mean-max			18	center.mean	max	B	G	-0.117506	-0.0994933	5.41234e-130	****	center.mean-max			18	center.mean	max	B	G	-0.129743	-0.107493	5.26093e-149	****	center.mean-max			18	center.mean	max	B	G	0.232712	0.268923	1.77428e-252	****	center.mean-max			18	center.mean
19	center.mean	MBQN	B	H	0.0625648	0.0249992	3.46046e-48	****	center.mean-MBQN			19	center.mean	MBQN	B	H	0.0520847	-0.00385217	8.01873e-22	****	center.mean-MBQN			19	center.mean	MBQN	B	H	0.0392306	-0.00927596	2.18925e-11	****	center.mean-MBQN			19	center.mean	MBQN	B	H	0.0953384	0.0788442	2.18265e-82	****	center.mean-MBQN			19	center.mean
20	center.mean	quantiles	B	I	0.0109784	0.000396121	5.5538e-19	****	center.mean-quantiles			20	center.mean	quantiles	B	I	0.00722127	0.000806777	1.1969e-08	****	center.mean-quantiles			20	center.mean	quantiles	B	I	0.00456959	0.00121211	8.77011e-05	****	center.mean-quantiles			20	center.mean	quantiles	B	I	0.00168445	0.00153242	0.0469186	*	center.mean-quantiles			20	center.mean
21	center.mean	quantiles.robust	B	J	0.0183687	0.000259273	1.76045e-24	****	center.mean-quantiles.robust			21	center.mean	quantiles.robust	B	J	0.0153908	0.000818956	2.79097e-14	****	center.mean-quantiles.robust			21	center.mean	quantiles.robust	B	J	0.0130926	0.00245807	2.19552e-11	****	center.mean-quantiles.robust			21	center.mean	quantiles.robust	B	J	0.00612131	0.00302586	1.3698e-07	****	center.mean-quantiles.robust			21	center.mean
22	center.mean	Rlr	B	K	-0.0540738	-0.0307112	1.48248e-93	****	center.mean-Rlr			22	center.mean	Rlr	B	K	-0.0746181	-0.0661027	2.08362e-149	****	center.mean-Rlr			22	center.mean	Rlr	B	K	-0.0784784	-0.0693689	1.13046e-159	****	center.mean-Rlr			22	center.mean	Rlr	B	K	-0.0677693	-0.0321971	1.61832e-105	****	center.mean-Rlr			22	center.mean
23	center.mean	sum	B	L	-0.0501707	-0.0442591	2.35173e-34	****	center.mean-sum			23	center.mean	sum	B	L	-0.115645	-0.103091	1.45818e-118	****	center.mean-sum			23	center.mean	sum	B	L	-0.127745	-0.106941	3.2338e-140	****	center.mean-sum			23	center.mean	sum	B	L	0.23286	0.269282	1.28755e-252	****	center.mean-sum			23	center.mean
24	center.mean	TIC	B	M	0.00254906	-0.000210167	0.0484849	*	center.mean-TIC			24	center.mean	TIC	B	M	0.00562546	-0.000291909	0.0023463	**	center.mean-TIC			24	center.mean	TIC	B	M	0.00522207	0	0.00557339	**	center.mean-TIC			24	center.mean	TIC	B	M	0.0110161	0	2.99002e-30	****	center.mean-TIC			24	center.mean
25	center.mean	vsn	B	N	-0.0236587	-0.00717276	9.26937e-22	****	center.mean-vsn			25	center.mean	vsn	B	N	-0.0427195	-0.0241396	1.7091e-70	****	center.mean-vsn			25	center.mean	vsn	B	N	-0.0479552	-0.0359582	2.53119e-97	****	center.mean-vsn			25	center.mean	vsn	B	N	0.232421	0.268114	7.24293e-252	****	center.mean-vsn			25	center.mean
26	center.median	div.mean	C	D	0.00551202	0.000473857	5.57772e-10	****	center.median-div.mean			26	center.median	div.mean	C	D	0.0088696	0.000981258	7.2932e-20	****	center.median-div.mean			26	center.median	div.mean	C	D	0.00892513	0.00129939	5.5893e-21	****	center.median-div.mean			26	center.median	div.mean	C	D	0.233147	0.27842	9.34032e-254	****	center.median-div.mean			26	center.median
27	center.median	div.median	C	E	0.00712149	0.000348632	5.27562e-17	****	center.median-div.median			27	center.median	div.median	C	E	0.00939556	0.000889358	7.52328e-20	****	center.median-div.median			27	center.median	div.median	C	E	0.0082693	0.00236984	1.08997e-21	****	center.median-div.median			27	center.median	div.median	C	E	0.233153	0.27842	9.37645e-254	****	center.median-div.median			27	center.median
28	center.median	lossf	C	F	-0.0606612	-0.0300741	1.41029e-105	****	center.median-lossf			28	center.median	lossf	C	F	-0.0952075	-0.0781039	7.01434e-155	****	center.median-lossf			28	center.median	lossf	C	F	-0.103032	-0.0854765	1.91236e-161	****	center.median-lossf			28	center.median	lossf	C	F	-0.0725156	-0.0448227	1.10315e-98	****	center.median-lossf			28	center.median
29	center.median	max	C	G	-0.0535236	-0.0385214	4.75346e-42	****	center.median-max			29	center.median	max	C	G	-0.114671	-0.0893794	5.48185e-124	****	center.median-max			29	center.median	max	C	G	-0.127764	-0.0945926	8.33867e-144	****	center.median-max			29	center.median	max	C	G	0.233134	0.27842	7.99147e-254	****	center.median-max			29	center.median
30	center.median	MBQN	C	H	0.0665125	0.0210359	1.33677e-52	****	center.median-MBQN			30	center.median	MBQN	C	H	0.0549196	-0.00121578	8.76269e-24	****	center.median-MBQN			30	center.median	MBQN	C	H	0.0412097	-0.00952578	2.79435e-12	****	center.median-MBQN			30	center.median	MBQN	C	H	0.0957595	0.0788442	4.69461e-84	****	center.median-MBQN			30	center.median
31	center.median	quantiles	C	I	0.0149261	0.00476148	3.96807e-31	****	center.median-quantiles			31	center.median	quantiles	C	I	0.0100562	0.00484334	1.67309e-15	****	center.median-quantiles			31	center.median	quantiles	C	I	0.0065487	0.00425925	7.66171e-09	****	center.median-quantiles			31	center.median	quantiles	C	I	0.00210553	0.00317913	0.0226979	*	center.median-quantiles			31	center.median
32	center.median	quantiles.robust	C	J	0.0223165	0.00230032	1.84045e-35	****	center.median-quantiles.robust			32	center.median	quantiles.robust	C	J	0.0182257	0.00504107	3.6769e-20	****	center.median-quantiles.robust			32	center.median	quantiles.robust	C	J	0.0150717	0.00477799	4.10772e-15	****	center.median-quantiles.robust			32	center.median	quantiles.robust	C	J	0.00654239	0.00356768	7.15885e-08	****	center.median-quantiles.robust			32	center.median
33	center.median	Rlr	C	K	-0.0501261	-0.0242801	9.16677e-89	****	center.median-Rlr			33	center.median	Rlr	C	K	-0.0717832	-0.0612243	3.54013e-141	****	center.median-Rlr			33	center.median	Rlr	C	K	-0.0764993	-0.0632411	6.86127e-150	****	center.median-Rlr			33	center.median	Rlr	C	K	-0.0673482	-0.0309369	4.11986e-105	****	center.median-Rlr			33	center.median
34	center.median	sum	C	L	-0.046223	-0.0376776	1.17261e-29	****	center.median-sum			34	center.median	sum	C	L	-0.11281	-0.088571	4.92222e-113	****	center.median-sum			34	center.median	sum	C	L	-0.125766	-0.094256	2.10341e-135	****	center.median-sum			34	center.median	sum	C	L	0.233282	0.278834	5.75281e-254	****	center.median-sum			34	center.median
35	center.median	TIC	C	M	0.00649679	-1.66209e-05	2.3282e-07	****	center.median-TIC			35	center.median	TIC	C	M	0.0084604	0.000575687	3.33688e-06	****	center.median-TIC			35	center.median	TIC	C	M	0.00720119	0.00120555	8.14373e-05	****	center.median-TIC			35	center.median	TIC	C	M	0.0114372	0	6.79405e-33	****	center.median-TIC			35	center.median
36	center.median	vsn	C	N	-0.019711	-0.003716	1.76035e-16	****	center.median-vsn			36	center.median	vsn	C	N	-0.0398846	-0.0222542	2.25349e-64	****	center.median-vsn			36	center.median	vsn	C	N	-0.0459761	-0.030474	1.03184e-91	****	center.median-vsn			36	center.median	vsn	C	N	0.232842	0.277601	3.41325e-253	****	center.median-vsn			36	center.median
37	div.mean	div.median	D	E	0.00160948	-6.68733e-06	0.134639	na	div.mean-div.median			37	div.mean	div.median	D	E	0.000525954	-9.75087e-05	0.574505	na	div.mean-div.median			37	div.mean	div.median	D	E	-0.000655836	-0.000324826	0.351073	na	div.mean-div.median			37	div.mean	div.median	D	E	6.14693e-06	0	0.317528	na	div.mean-div.median			37	div.mean
38	div.mean	lossf	D	F	-0.0661732	-0.0543158	1.00428e-116	****	div.mean-lossf			38	div.mean	lossf	D	F	-0.104077	-0.0901986	6.32171e-163	****	div.mean-lossf			38	div.mean	lossf	D	F	-0.111957	-0.0991713	4.12495e-169	****	div.mean-lossf			38	div.mean	lossf	D	F	-0.305662	-0.393858	0	****	div.mean-lossf			38	div.mean
39	div.mean	max	D	G	-0.0590356	-0.039494	1.04681e-48	****	div.mean-max			39	div.mean	max	D	G	-0.123541	-0.117038	4.52444e-131	****	div.mean-max			39	div.mean	max	D	G	-0.136689	-0.121805	3.12669e-151	****	div.mean-max			39	div.mean	max	D	G	-1.32397e-05	0	0.687508	na	div.mean-max			39	div.mean
40	div.mean	MBQN	D	H	0.0610005	0.0235015	1.93231e-47	****	div.mean-MBQN			40	div.mean	MBQN	D	H	0.04605	-0.000843704	3.79263e-18	****	div.mean-MBQN			40	div.mean	MBQN	D	H	0.0322845	-0.00329466	2.16249e-08	****	div.mean-MBQN			40	div.mean	MBQN	D	H	-0.137387	-0.128889	1.39257e-163	****	div.mean-MBQN			40	div.mean
41	div.mean	quantiles	D	I	0.00941411	0.000157516	2.36072e-10	****	div.mean-quantiles			41	div.mean	quantiles	D	I	0.0011866	0.000431932	0.369022	na	div.mean-quantiles			41	div.mean	quantiles	D	I	-0.00237643	0.00102777	0.0345669	*	div.mean-quantiles			41	div.mean	quantiles	D	I	-0.231041	-0.257187	2.47286e-259	****	div.mean-quantiles			41	div.mean
42	div.mean	quantiles.robust	D	J	0.0168045	0.000472611	4.17148e-21	****	div.mean-quantiles.robust			42	div.mean	quantiles.robust	D	J	0.00935612	0.00161095	1.52259e-06	****	div.mean-quantiles.robust			42	div.mean	quantiles.robust	D	J	0.00614656	0.00175615	0.00126875	**	div.mean-quantiles.robust			42	div.mean	quantiles.robust	D	J	-0.226604	-0.221705	1.66338e-254	****	div.mean-quantiles.robust			42	div.mean
43	div.mean	Rlr	D	K	-0.0556381	-0.0351713	2.82566e-99	****	div.mean-Rlr			43	div.mean	Rlr	D	K	-0.0806528	-0.0658039	7.0313e-147	****	div.mean-Rlr			43	div.mean	Rlr	D	K	-0.0854244	-0.067963	5.74064e-156	****	div.mean-Rlr			43	div.mean	Rlr	D	K	-0.300495	-0.371844	0	****	div.mean-Rlr			43	div.mean
44	div.mean	sum	D	L	-0.051735	-0.0416661	1.29699e-35	****	div.mean-sum			44	div.mean	sum	D	L	-0.121679	-0.124876	1.9076e-120	****	div.mean-sum			44	div.mean	sum	D	L	-0.134691	-0.119666	6.06315e-143	****	div.mean-sum			44	div.mean	sum	D	L	0.000134733	0	0.0124563	*	div.mean-sum			44	div.mean
45	div.mean	TIC	D	M	0.000984768	0	0.3978	na	div.mean-TIC			45	div.mean	TIC	D	M	-0.000409205	0	0.8006	na	div.mean-TIC			45	div.mean	TIC	D	M	-0.00172394	0	0.28568	na	div.mean-TIC			45	div.mean	TIC	D	M	-0.22171	-0.211693	4.32222e-243	****	div.mean-TIC			45	div.mean
46	div.mean	vsn	D	N	-0.025223	-0.00994765	4.95603e-26	****	div.mean-vsn			46	div.mean	vsn	D	N	-0.0487542	-0.0285144	9.69791e-80	****	div.mean-vsn			46	div.mean	vsn	D	N	-0.0549012	-0.0374734	2.81565e-104	****	div.mean-vsn			46	div.mean	vsn	D	N	-0.000305173	0	0.00115756	**	div.mean-vsn			46	div.mean
47	div.median	lossf	E	F	-0.0677827	-0.0551181	2.33199e-114	****	div.median-lossf			47	div.median	lossf	E	F	-0.104603	-0.0970276	1.42967e-165	****	div.median-lossf			47	div.median	lossf	E	F	-0.111301	-0.0961761	2.97983e-171	****	div.median-lossf			47	div.median	lossf	E	F	-0.305668	-0.393858	0	****	div.median-lossf			47	div.median
48	div.median	max	E	G	-0.060645	-0.0389684	6.03024e-48	****	div.median-max			48	div.median	max	E	G	-0.124067	-0.108294	1.47752e-131	****	div.median-max			48	div.median	max	E	G	-0.136033	-0.117317	4.56426e-151	****	div.median-max			48	div.median	max	E	G	-1.93866e-05	0	0.597203	na	div.median-max			48	div.median
49	div.median	MBQN	E	H	0.0593911	0.0262847	8.95904e-43	****	div.median-MBQN			49	div.median	MBQN	E	H	0.0455241	-0.000751804	2.75944e-17	****	div.median-MBQN			49	div.median	MBQN	E	H	0.0329404	-0.00314263	1.45509e-08	****	div.median-MBQN			49	div.median	MBQN	E	H	-0.137393	-0.128889	1.3347e-163	****	div.median-MBQN			49	div.median
50	div.median	quantiles	E	I	0.00780464	0.000257987	1.76299e-09	****	div.median-quantiles			50	div.median	quantiles	E	I	0.000660647	0.000677364	0.606257	na	div.median-quantiles			50	div.median	quantiles	E	I	-0.00172059	0.00171981	0.128481	na	div.median-quantiles			50	div.median	quantiles	E	I	-0.231047	-0.257187	2.48817e-259	****	div.median-quantiles			50	div.median
51	div.median	quantiles.robust	E	J	0.015195	0.00132028	3.46168e-17	****	div.median-quantiles.robust			51	div.median	quantiles.robust	E	J	0.00883017	0.00353164	1.22716e-05	****	div.median-quantiles.robust			51	div.median	quantiles.robust	E	J	0.0068024	0.00377844	0.000468773	***	div.median-quantiles.robust			51	div.median	quantiles.robust	E	J	-0.226611	-0.221705	1.67051e-254	****	div.median-quantiles.robust			51	div.median
52	div.median	Rlr	E	K	-0.0572476	-0.0399017	1.21448e-93	****	div.median-Rlr			52	div.median	Rlr	E	K	-0.0811788	-0.0714714	1.24675e-146	****	div.median-Rlr			52	div.median	Rlr	E	K	-0.0847686	-0.0706541	7.01612e-157	****	div.median-Rlr			52	div.median	Rlr	E	K	-0.300501	-0.371844	0	****	div.median-Rlr			52	div.median
53	div.median	sum	E	L	-0.0533445	-0.0415611	2.82715e-35	****	div.median-sum			53	div.median	sum	E	L	-0.122205	-0.114687	1.05274e-120	****	div.median-sum			53	div.median	sum	E	L	-0.134035	-0.116131	1.35805e-142	****	div.median-sum			53	div.median	sum	E	L	0.000128586	0	0.0152603	*	div.median-sum			53	div.median
54	div.median	TIC	E	M	-0.000624707	6.68733e-06	0.641582	na	div.median-TIC			54	div.median	TIC	E	M	-0.000935159	0.000264968	0.600874	na	div.median-TIC			54	div.median	TIC	E	M	-0.00106811	0.0005372	0.531124	na	div.median-TIC			54	div.median	TIC	E	M	-0.221716	-0.211693	4.31716e-243	****	div.median-TIC			54	div.median
55	div.median	vsn	E	N	-0.0268325	-0.00909633	1.2746e-24	****	div.median-vsn			55	div.median	vsn	E	N	-0.0492802	-0.0276016	2.70554e-76	****	div.median-vsn			55	div.median	vsn	E	N	-0.0542454	-0.0401854	3.33216e-102	****	div.median-vsn			55	div.median	vsn	E	N	-0.00031132	0	0.000857318	***	div.median-vsn			55	div.median
56	lossf	max	F	G	0.00713761	-0.00191652	0.0110544	*	lossf-max			56	lossf	max	F	G	-0.0194636	-0.00875672	5.62034e-12	****	lossf-max			56	lossf	max	F	G	-0.0247319	-0.0151916	1.84962e-22	****	lossf-max			56	lossf	max	F	G	0.305649	0.393858	0	****	lossf-max			56	lossf
57	lossf	MBQN	F	H	0.127174	0.104943	8.70917e-172	****	lossf-MBQN			57	lossf	MBQN	F	H	0.150127	0.107766	9.50121e-146	****	lossf-MBQN			57	lossf	MBQN	F	H	0.144241	0.0860728	1.21564e-116	****	lossf-MBQN			57	lossf	MBQN	F	H	0.168275	0.160563	7.45599e-255	****	lossf-MBQN			57	lossf
58	lossf	quantiles	F	I	0.0755873	0.05324	2.42569e-144	****	lossf-quantiles			58	lossf	quantiles	F	I	0.105264	0.0983322	4.86535e-185	****	lossf-quantiles			58	lossf	quantiles	F	I	0.10958	0.0995225	9.11355e-188	****	lossf-quantiles			58	lossf	quantiles	F	I	0.0746211	0.0465027	1.75224e-118	****	lossf-quantiles			58	lossf
59	lossf	quantiles.robust	F	J	0.0829776	0.0680385	8.13779e-163	****	lossf-quantiles.robust			59	lossf	quantiles.robust	F	J	0.113433	0.101452	2.26646e-200	****	lossf-quantiles.robust			59	lossf	quantiles.robust	F	J	0.118103	0.104493	1.6584e-201	****	lossf-quantiles.robust			59	lossf	quantiles.robust	F	J	0.0790579	0.051384	1.6333e-112	****	lossf-quantiles.robust			59	lossf
60	lossf	Rlr	F	K	0.0105351	0.00248004	1.72688e-28	****	lossf-Rlr			60	lossf	Rlr	F	K	0.0234243	0.0091598	4.59827e-51	****	lossf-Rlr			60	lossf	Rlr	F	K	0.0265324	0.00869771	1.22913e-62	****	lossf-Rlr			60	lossf	Rlr	F	K	0.00516731	0.00521587	2.74623e-06	****	lossf-Rlr			60	lossf
61	lossf	sum	F	L	0.0144382	-0.00185068	2.51669e-06	****	lossf-sum			61	lossf	sum	F	L	-0.0176022	-0.00788678	1.01741e-08	****	lossf-sum			61	lossf	sum	F	L	-0.0227346	-0.0130445	1.62585e-17	****	lossf-sum			61	lossf	sum	F	L	0.305797	0.393858	0	****	lossf-sum			61	lossf
62	lossf	TIC	F	M	0.0671579	0.0538275	2.62119e-103	****	lossf-TIC			62	lossf	TIC	F	M	0.103668	0.0885608	2.03029e-144	****	lossf-TIC			62	lossf	TIC	F	M	0.110233	0.0966998	1.05952e-152	****	lossf-TIC			62	lossf	TIC	F	M	0.0839527	0.0366317	1.16773e-105	****	lossf-TIC			62	lossf
63	lossf	vsn	F	N	0.0409502	0.0255796	1.06522e-84	****	lossf-vsn			63	lossf	vsn	F	N	0.0553229	0.0458983	1.21352e-113	****	lossf-vsn			63	lossf	vsn	F	N	0.0570556	0.0420361	6.37515e-113	****	lossf-vsn			63	lossf	vsn	F	N	0.305357	0.393858	0	****	lossf-vsn			63	lossf
64	max	MBQN	G	H	0.120036	0.121477	1.05052e-152	****	max-MBQN			64	max	MBQN	G	H	0.169591	0.119031	1.22876e-153	****	max-MBQN			64	max	MBQN	G	H	0.168973	0.102205	2.18209e-134	****	max-MBQN			64	max	MBQN	G	H	-0.137374	-0.128889	1.40222e-163	****	max-MBQN			64	max
65	max	quantiles	G	I	0.0684497	0.0686641	1.33105e-66	****	max-quantiles			65	max	quantiles	G	I	0.124727	0.116551	1.66192e-147	****	max-quantiles			65	max	quantiles	G	I	0.134312	0.115017	5.41483e-164	****	max-quantiles			65	max	quantiles	G	I	-0.231028	-0.257187	2.11463e-259	****	max-quantiles			65	max
66	max	quantiles.robust	G	J	0.07584	0.0751742	1.51514e-76	****	max-quantiles.robust			66	max	quantiles.robust	G	J	0.132897	0.123389	2.52388e-156	****	max-quantiles.robust			66	max	quantiles.robust	G	J	0.142835	0.121759	3.02715e-173	****	max-quantiles.robust			66	max	quantiles.robust	G	J	-0.226591	-0.221705	1.4245e-254	****	max-quantiles.robust			66	max
67	max	Rlr	G	K	0.0033975	0.00360158	0.223611	na	max-Rlr			67	max	Rlr	G	K	0.0428879	0.0196096	7.47328e-39	****	max-Rlr			67	max	Rlr	G	K	0.0512643	0.0224209	9.1893e-57	****	max-Rlr			67	max	Rlr	G	K	-0.300482	-0.371844	0	****	max-Rlr			67	max
68	max	sum	G	L	0.00730055	0	4.21208e-11	****	max-sum			68	max	sum	G	L	0.00186145	0	0.0405189	*	max-sum			68	max	sum	G	L	0.00199735	0	0.00352328	**	max-sum			68	max	sum	G	L	0.000147973	0	0.0110873	*	max-sum			68	max
69	max	TIC	G	M	0.0600203	0.0401157	2.10762e-49	****	max-TIC			69	max	TIC	G	M	0.123132	0.117038	9.36434e-134	****	max-TIC			69	max	TIC	G	M	0.134965	0.115273	2.21373e-153	****	max-TIC			69	max	TIC	G	M	-0.221696	-0.211693	3.61731e-243	****	max-TIC			69	max
70	max	vsn	G	N	0.0338126	0.0299627	6.33945e-31	****	max-vsn			70	max	vsn	G	N	0.0747865	0.054431	1.29279e-85	****	max-vsn			70	max	vsn	G	N	0.0817875	0.0551249	3.00902e-98	****	max-vsn			70	max	vsn	G	N	-0.000291934	0	0.00250925	**	max-vsn			70	max
71	MBQN	quantiles	H	I	-0.0515864	-0.0237818	4.72654e-36	****	MBQN-quantiles			71	MBQN	quantiles	H	I	-0.0448634	0.00175556	8.43404e-18	****	MBQN-quantiles			71	MBQN	quantiles	H	I	-0.034661	0.0173942	1.20568e-09	****	MBQN-quantiles			71	MBQN	quantiles	H	I	-0.0936539	-0.0728191	2.21649e-85	****	MBQN-quantiles			71	MBQN
72	MBQN	quantiles.robust	H	J	-0.0441961	-0.0177761	8.24357e-29	****	MBQN-quantiles.robust			72	MBQN	quantiles.robust	H	J	-0.0366939	0.00382366	2.23176e-13	****	MBQN-quantiles.robust			72	MBQN	quantiles.robust	H	J	-0.026138	0.0077762	1.73412e-06	****	MBQN-quantiles.robust			72	MBQN	quantiles.robust	H	J	-0.0892171	-0.068388	4.51738e-77	****	MBQN-quantiles.robust			72	MBQN
73	MBQN	Rlr	H	K	-0.116639	-0.102077	3.37783e-146	****	MBQN-Rlr			73	MBQN	Rlr	H	K	-0.126703	-0.0624988	3.97334e-104	****	MBQN-Rlr			73	MBQN	Rlr	H	K	-0.117709	-0.0510487	7.86424e-78	****	MBQN-Rlr			73	MBQN	Rlr	H	K	-0.163108	-0.12216	2.37372e-240	****	MBQN-Rlr			73	MBQN
74	MBQN	sum	H	L	-0.112736	-0.114268	4.55604e-140	****	MBQN-sum			74	MBQN	sum	H	L	-0.167729	-0.126115	6.07425e-150	****	MBQN-sum			74	MBQN	sum	H	L	-0.166976	-0.102203	8.38389e-131	****	MBQN-sum			74	MBQN	sum	H	L	0.137522	0.128889	8.59264e-164	****	MBQN-sum			74	MBQN
75	MBQN	TIC	H	M	-0.0600158	-0.0235015	2.79118e-45	****	MBQN-TIC			75	MBQN	TIC	H	M	-0.0464592	0	3.34612e-18	****	MBQN-TIC			75	MBQN	TIC	H	M	-0.0340085	0.00368651	5.43481e-09	****	MBQN-TIC			75	MBQN	TIC	H	M	-0.0843223	-0.0780117	1.79971e-67	****	MBQN-TIC			75	MBQN
76	MBQN	vsn	H	N	-0.0862235	-0.0589522	2.85093e-108	****	MBQN-vsn			76	MBQN	vsn	H	N	-0.0948042	-0.04727	1.58876e-69	****	MBQN-vsn			76	MBQN	vsn	H	N	-0.0871857	-0.0359689	4.51013e-50	****	MBQN-vsn			76	MBQN	vsn	H	N	0.137082	0.128889	2.96482e-163	****	MBQN-vsn			76	MBQN
77	quantiles	quantiles.robust	I	J	0.00739034	4.04514e-05	3.63185e-06	****	quantiles-quantiles.robust			77	quantiles	quantiles.robust	I	J	0.00816952	2.37155e-05	7.85208e-06	****	quantiles-quantiles.robust			77	quantiles	quantiles.robust	I	J	0.00852299	1.7951e-05	1.17872e-06	****	quantiles-quantiles.robust			77	quantiles	quantiles.robust	I	J	0.00443686	0	4.08611e-07	****	quantiles-quantiles.robust			77	quantiles
78	quantiles	Rlr	I	K	-0.0650522	-0.0537182	1.3383e-126	****	quantiles-Rlr			78	quantiles	Rlr	I	K	-0.0818394	-0.077072	1.92786e-174	****	quantiles-Rlr			78	quantiles	Rlr	I	K	-0.083048	-0.0763835	3.09405e-184	****	quantiles-Rlr			78	quantiles	Rlr	I	K	-0.0694538	-0.0387158	1.92571e-133	****	quantiles-Rlr			78	quantiles
79	quantiles	sum	I	L	-0.0611491	-0.0619296	4.924e-50	****	quantiles-sum			79	quantiles	sum	I	L	-0.122866	-0.115361	1.24027e-133	****	quantiles-sum			79	quantiles	sum	I	L	-0.132315	-0.115017	9.06753e-153	****	quantiles-sum			79	quantiles	sum	I	L	0.231176	0.257275	1.6162e-259	****	quantiles-sum			79	quantiles
80	quantiles	TIC	I	M	-0.00842934	-0.000487319	1.57231e-07	****	quantiles-TIC			80	quantiles	TIC	I	M	-0.00159581	-0.00163649	0.358467	na	quantiles-TIC			80	quantiles	TIC	I	M	0.000652485	-0.00134956	0.704577	na	quantiles-TIC			80	quantiles	TIC	I	M	0.00933163	-0.00302971	2.41713e-12	****	quantiles-TIC			80	quantiles
81	quantiles	vsn	I	N	-0.0346371	-0.0206011	1.60905e-41	****	quantiles-vsn			81	quantiles	vsn	I	N	-0.0499408	-0.0315632	4.466e-91	****	quantiles-vsn			81	quantiles	vsn	I	N	-0.0525248	-0.0415153	1.14237e-118	****	quantiles-vsn			81	quantiles	vsn	I	N	0.230736	0.256366	7.22281e-259	****	quantiles-vsn			81	quantiles
82	quantiles.robust	Rlr	J	K	-0.0724425	-0.0625185	4.99343e-139	****	quantiles.robust-Rlr			82	quantiles.robust	Rlr	J	K	-0.0900089	-0.0798371	5.9456e-167	****	quantiles.robust-Rlr			82	quantiles.robust	Rlr	J	K	-0.091571	-0.0860747	5.7517e-175	****	quantiles.robust-Rlr			82	quantiles.robust	Rlr	J	K	-0.0738906	-0.0398798	1.47631e-120	****	quantiles.robust-Rlr			82	quantiles.robust
83	quantiles.robust	sum	J	L	-0.0685395	-0.0744778	5.00531e-60	****	quantiles.robust-sum			83	quantiles.robust	sum	J	L	-0.131035	-0.133771	3.35166e-143	****	quantiles.robust-sum			83	quantiles.robust	sum	J	L	-0.140838	-0.121552	2.02031e-162	****	quantiles.robust-sum			83	quantiles.robust	sum	J	L	0.226739	0.22375	9.7764e-255	****	quantiles.robust-sum			83	quantiles.robust
84	quantiles.robust	TIC	J	M	-0.0158197	-0.000712269	5.79639e-15	****	quantiles.robust-TIC			84	quantiles.robust	TIC	J	M	-0.00976533	-0.00303421	3.36686e-05	****	quantiles.robust-TIC			84	quantiles.robust	TIC	J	M	-0.00787051	-0.00224482	0.000848481	***	quantiles.robust-TIC			84	quantiles.robust	TIC	J	M	0.00489477	-0.00263168	0.00027473	***	quantiles.robust-TIC			84	quantiles.robust
85	quantiles.robust	vsn	J	N	-0.0420275	-0.026162	2.098e-53	****	quantiles.robust-vsn			85	quantiles.robust	vsn	J	N	-0.0581103	-0.039433	3.36773e-99	****	quantiles.robust-vsn			85	quantiles.robust	vsn	J	N	-0.0610478	-0.0480081	6.57729e-121	****	quantiles.robust-vsn			85	quantiles.robust	vsn	J	N	0.226299	0.218311	5.86971e-254	****	quantiles.robust-vsn			85	quantiles.robust
86	Rlr	sum	K	L	0.00390305	-0.00301086	0.202844	na	Rlr-sum			86	Rlr	sum	K	L	-0.0410265	-0.0154149	5.93285e-31	****	Rlr-sum			86	Rlr	sum	K	L	-0.0492669	-0.0219751	1.51067e-48	****	Rlr-sum			86	Rlr	sum	K	L	0.30063	0.371844	0	****	Rlr-sum			86	Rlr
87	Rlr	TIC	K	M	0.0566228	0.0352159	5.13798e-85	****	Rlr-TIC			87	Rlr	TIC	K	M	0.0802436	0.0661654	7.57449e-120	****	Rlr-TIC			87	Rlr	TIC	K	M	0.0837004	0.0660169	1.78743e-127	****	Rlr-TIC			87	Rlr	TIC	K	M	0.0787854	0.0277583	6.59962e-106	****	Rlr-TIC			87	Rlr
88	Rlr	vsn	K	N	0.0304151	0.0195386	1.28322e-59	****	Rlr-vsn			88	Rlr	vsn	K	N	0.0318986	0.0280623	1.41908e-66	****	Rlr-vsn			88	Rlr	vsn	K	N	0.0305232	0.024179	2.2734e-69	****	Rlr-vsn			88	Rlr	vsn	K	N	0.30019	0.371844	0	****	Rlr-vsn			88	Rlr
89	sum	TIC	L	M	0.0527198	0.0402547	9.99908e-37	****	sum-TIC			89	sum	TIC	L	M	0.12127	0.107896	1.09865e-122	****	sum-TIC			89	sum	TIC	L	M	0.132967	0.114105	1.07732e-144	****	sum-TIC			89	sum	TIC	L	M	-0.221844	-0.211781	2.12662e-243	****	sum-TIC			89	sum
90	sum	vsn	L	N	0.026512	0.0265784	4.8911e-20	****	sum-vsn			90	sum	vsn	L	N	0.0729251	0.0617843	1.18754e-75	****	sum-vsn			90	sum	vsn	L	N	0.0797901	0.0544965	3.27512e-89	****	sum-vsn			90	sum	vsn	L	N	-0.000439907	0	2.49067e-05	****	sum-vsn			90	sum
91	TIC	vsn	M	N	-0.0262078	-0.0087613	6.67489e-24	****	TIC-vsn			91	TIC	vsn	M	N	-0.048345	-0.0251471	2.03848e-61	****	TIC-vsn			91	TIC	vsn	M	N	-0.0531772	-0.0369501	8.20368e-77	****	TIC-vsn			91	TIC	vsn	M	N	0.221404	0.2106	2.18748e-242	****	TIC-vsn			91	TIC
[truncated: 145 more rows]
[truncated: 8 more columns]

## Sheet: ranking_FG_DDA
supp6. Tab126 ranking of maxtrix types based-on the pairwise-comparison under setting FG_DDA (sr means support rate, calculated by times ranked higher than other feature/number of pairs, rank means the rank position, avg_rank is calculated by averaging ranks based on different metrics)
pauc001feature	pauc001sr*	pauc001rank**	pauc005feature	pauc005sr	pauc005rank	pauc01feature	pauc01sr	pauc01rank	nMCCfeature	nMCCsr	nMCCrank	G-meanfeature	G-meansr	G-meanrank	avg_rank
LFQ	1	1	LFQ	0.666667	2	LFQ	0.666667	2	LFQ	0.666667	2	LFQ	0	4	2.2
[truncated: 54 more rows]

## Sheet: ranking_MQ_DDA
supp6. Tab131 ranking of maxtrix types based-on the pairwise-comparison under setting MQ_DDA (sr means support rate, calculated by times ranked higher than other feature/number of pairs, rank means the rank position, avg_rank is calculated by averaging ranks based on different metrics)
[truncated: 54 more rows]

[truncated: 4 more sheets: ranking_DIANN_DIA, ranking_spt_DIA, ranking_FG_TMT, ranking_MQ_TMT]
