# Supplementary material for: Optimizing differential expression analysis for proteomics data via high-performing rules and ensemble inference
Source: Nat Commun. 2024 May 9;15:3922. doi: 10.1038/s41467-024-47899-w (PMC11082229; doi:10.1038/s41467-024-47899-w)
Supplement: Supplementary file 10 — Supplementary Data 7 [file 41467_2024_47899_MOESM10_ESM.xlsx]

## Sheet: rank_FG_DDA
supp7. Tab1 Ranking of ens_multi-quant workflows under setting FG_DDA
workflow	ensemble_method	Platform	method	operation	cbn	ensemble_info	mean_pauc001	median_pauc001	rank_mean_pauc001	rank_median_pauc001	mean_pauc005	median_pauc005	rank_mean_pauc005	rank_median_pauc005	mean_pauc01	median_pauc01	rank_mean_pauc01	rank_median_pauc01	mean_nmcc005	median_nmcc005	rank_mean_nmcc005	rank_median_nmcc005	mean_gmean005	median_gmean005	rank_mean_gmean005	rank_median_gmean005	avg_rank_mean	avg_rank_median
ensemble_hurdle||LFQ|dlfq|top0	ensemble_hurdle	FragPipe	hurdle	_	LFQ|dlfq|top0	LFQ|dlfq|top0||D:/data/benchmark/benchmark_res/DDA/FragPipe/HYEtims777_LFQ/HYEtims777_LFQ_DEqMS_FragPipe_LFQ_Impseq_.csv D:/data/benchmark/benchmark_res/DDA/FragPipe/HYEtims777_LFQ/HYEtims777_LFQ_DEqMS_FragPipe_dlfq_missForest_.csv D:/data/benchmark/benchmark_res/DDA/FragPipe/HYEtims777_LFQ/HYEtims777_LFQ_DEqMS_FragPipe_top0_missForest_.csv	0.748282	0.746603	13	17	0.809925	0.817016	5	1	0.831724	0.840103	10	1	0.750114	0.784289	51	51	0.764268	0.813541	22	26	20.2	19.2
ensemble_hurdle||count|dlfq|top0	ensemble_hurdle	FragPipe	hurdle	_	count|dlfq|top0	count|dlfq|top0||D:/data/benchmark/benchmark_res/DDA/FragPipe/HYEtims777_LFQ/HYEtims777_LFQ_plgem_FragPipe_count__.csv D:/data/benchmark/benchmark_res/DDA/FragPipe/HYEtims777_LFQ/HYEtims777_LFQ_DEqMS_FragPipe_dlfq_missForest_.csv D:/data/benchmark/benchmark_res/DDA/FragPipe/HYEtims777_LFQ/HYEtims777_LFQ_DEqMS_FragPipe_top0_missForest_.csv	0.746433	0.74539	17	23	0.810908	0.807183	3	7	0.832627	0.81913	7	36	0.733609	0.748481	75	82	0.775592	0.796105	1	39	20.6	37.4
ensemble_hurdle||count|dlfq|top3	ensemble_hurdle	FragPipe	hurdle	_	count|dlfq|top3	count|dlfq|top3||D:/data/benchmark/benchmark_res/DDA/FragPipe/HYEtims777_LFQ/HYEtims777_LFQ_plgem_FragPipe_count__.csv D:/data/benchmark/benchmark_res/DDA/FragPipe/HYEtims777_LFQ/HYEtims777_LFQ_DEqMS_FragPipe_dlfq_missForest_.csv D:/data/benchmark/benchmark_res/DDA/FragPipe/HYEtims777_LFQ/HYEtims777_LFQ_DEqMS_FragPipe_top3_SeqKNN_.csv	0.749393	0.764041	10	3	0.808183	0.805248	9	11	0.83111	0.816972	11	42	0.736462	0.750632	72	77	0.775239	0.794733	2	42	20.8	35
ensemble_fisher||LFQ|dlfq|top0	ensemble_fisher	FragPipe	fisher	_	LFQ|dlfq|top0	LFQ|dlfq|top0||D:/data/benchmark/benchmark_res/DDA/FragPipe/HYEtims777_LFQ/HYEtims777_LFQ_DEqMS_FragPipe_LFQ_Impseq_.csv D:/data/benchmark/benchmark_res/DDA/FragPipe/HYEtims777_LFQ/HYEtims777_LFQ_DEqMS_FragPipe_dlfq_missForest_.csv D:/data/benchmark/benchmark_res/DDA/FragPipe/HYEtims777_LFQ/HYEtims777_LFQ_DEqMS_FragPipe_top0_missForest_.csv	0.749547	0.742691	9	29	0.807193	0.812251	14	3	0.827201	0.834613	19	5	0.753237	0.787703	45	46	0.76538	0.813769	20	24	21.4	21.4
ensemble_hurdle||LFQ|count|dlfq|top0	ensemble_hurdle	FragPipe	hurdle	_	LFQ|count|dlfq|top0	LFQ|count|dlfq|top0||D:/data/benchmark/benchmark_res/DDA/FragPipe/HYEtims777_LFQ/HYEtims777_LFQ_DEqMS_FragPipe_LFQ_Impseq_.csv D:/data/benchmark/benchmark_res/DDA/FragPipe/HYEtims777_LFQ/HYEtims777_LFQ_plgem_FragPipe_count__.csv D:/data/benchmark/benchmark_res/DDA/FragPipe/HYEtims777_LFQ/HYEtims777_LFQ_DEqMS_FragPipe_dlfq_missForest_.csv D:/data/benchmark/benchmark_res/DDA/FragPipe/HYEtims777_LFQ…	0.758792	0.763874	1	4	0.814399	0.816964	1	2	0.833679	0.836415	5	3	0.722252	0.74334	93	95	0.770726	0.787262	10	60	22	32.8
ensemble_fisher||count|dlfq|top0	ensemble_fisher	FragPipe	fisher	_	count|dlfq|top0	count|dlfq|top0||D:/data/benchmark/benchmark_res/DDA/FragPipe/HYEtims777_LFQ/HYEtims777_LFQ_plgem_FragPipe_count__.csv D:/data/benchmark/benchmark_res/DDA/FragPipe/HYEtims777_LFQ/HYEtims777_LFQ_DEqMS_FragPipe_dlfq_missForest_.csv D:/data/benchmark/benchmark_res/DDA/FragPipe/HYEtims777_LFQ/HYEtims777_LFQ_DEqMS_FragPipe_top0_missForest_.csv	0.748635	0.750594	12	11	0.810679	0.804561	4	13	0.8308	0.814857	12	51	0.729709	0.747547	80	84	0.772636	0.794015	7	45	23	40.8
ensemble_hurdle||LFQ|count|dlfq|top3	ensemble_hurdle	FragPipe	hurdle	_	LFQ|count|dlfq|top3	LFQ|count|dlfq|top3||D:/data/benchmark/benchmark_res/DDA/FragPipe/HYEtims777_LFQ/HYEtims777_LFQ_DEqMS_FragPipe_LFQ_Impseq_.csv D:/data/benchmark/benchmark_res/DDA/FragPipe/HYEtims777_LFQ/HYEtims777_LFQ_plgem_FragPipe_count__.csv D:/data/benchmark/benchmark_res/DDA/FragPipe/HYEtims777_LFQ/HYEtims777_LFQ_DEqMS_FragPipe_dlfq_missForest_.csv D:/data/benchmark/benchmark_res/DDA/FragPipe/HYEtims777_LFQ…	0.756327	0.764478	4	2	0.809263	0.799354	7	23	0.830019	0.82839	13	12	0.725192	0.744578	89	92	0.773446	0.791035	5	52	23.6	36.2
ensemble_fisher||count|dlfq|top3	ensemble_fisher	FragPipe	fisher	_	count|dlfq|top3	count|dlfq|top3||D:/data/benchmark/benchmark_res/DDA/FragPipe/HYEtims777_LFQ/HYEtims777_LFQ_plgem_FragPipe_count__.csv D:/data/benchmark/benchmark_res/DDA/FragPipe/HYEtims777_LFQ/HYEtims777_LFQ_DEqMS_FragPipe_dlfq_missForest_.csv D:/data/benchmark/benchmark_res/DDA/FragPipe/HYEtims777_LFQ/HYEtims777_LFQ_DEqMS_FragPipe_top3_SeqKNN_.csv	0.751116	0.766034	8	1	0.807566	0.803339	12	16	0.828262	0.8147	16	53	0.732651	0.74498	77	90	0.772895	0.792512	6	49	23.8	41.8
ensemble_hurdle||LFQ|dlfq|top3	ensemble_hurdle	FragPipe	hurdle	_	LFQ|dlfq|top3	LFQ|dlfq|top3||D:/data/benchmark/benchmark_res/DDA/FragPipe/HYEtims777_LFQ/HYEtims777_LFQ_DEqMS_FragPipe_LFQ_Impseq_.csv D:/data/benchmark/benchmark_res/DDA/FragPipe/HYEtims777_LFQ/HYEtims777_LFQ_DEqMS_FragPipe_dlfq_missForest_.csv D:/data/benchmark/benchmark_res/DDA/FragPipe/HYEtims777_LFQ/HYEtims777_LFQ_DEqMS_FragPipe_top3_SeqKNN_.csv	0.744595	0.758173	21	7	0.804693	0.799539	17	21	0.828707	0.833358	15	6	0.752191	0.781165	47	55	0.75963	0.806911	32	34	26.4	24.6
ensemble_fisher||LFQ|dlfq|top0|top3	ensemble_fisher	FragPipe	fisher	_	LFQ|dlfq|top0|top3	LFQ|dlfq|top0|top3||D:/data/benchmark/benchmark_res/DDA/FragPipe/HYEtims777_LFQ/HYEtims777_LFQ_DEqMS_FragPipe_LFQ_Impseq_.csv D:/data/benchmark/benchmark_res/DDA/FragPipe/HYEtims777_LFQ/HYEtims777_LFQ_DEqMS_FragPipe_dlfq_missForest_.csv D:/data/benchmark/benchmark_res/DDA/FragPipe/HYEtims777_LFQ/HYEtims777_LFQ_DEqMS_FragPipe_top0_missForest_.csv D:/data/benchmark/benchmark_res/DDA/FragPipe/HYEtim…	0.737048	0.746009	31	21	0.806705	0.800117	16	20	0.833387	0.826032	6	19	0.743998	0.755477	66	74	0.766762	0.814446	14	23	26.6	31.4
ensemble_fisher||LFQ|count|dlfq|top0	ensemble_fisher	FragPipe	fisher	_	LFQ|count|dlfq|top0	LFQ|count|dlfq|top0||D:/data/benchmark/benchmark_res/DDA/FragPipe/HYEtims777_LFQ/HYEtims777_LFQ_DEqMS_FragPipe_LFQ_Impseq_.csv D:/data/benchmark/benchmark_res/DDA/FragPipe/HYEtims777_LFQ/HYEtims777_LFQ_plgem_FragPipe_count__.csv D:/data/benchmark/benchmark_res/DDA/FragPipe/HYEtims777_LFQ/HYEtims777_LFQ_DEqMS_FragPipe_dlfq_missForest_.csv D:/data/benchmark/benchmark_res/DDA/FragPipe/HYEtims777_LFQ…	0.758165	0.761572	2	5	0.809577	0.811317	6	4	0.827556	0.829449	18	7	0.719734	0.735328	97	109	0.768069	0.787958	12	57	27	36.4
ensemble_hurdle||LFQ|count|dlfq|top0|top3	ensemble_hurdle	FragPipe	hurdle	_	LFQ|count|dlfq|top0|top3	LFQ|count|dlfq|top0|top3||D:/data/benchmark/benchmark_res/DDA/FragPipe/HYEtims777_LFQ/HYEtims777_LFQ_DEqMS_FragPipe_LFQ_Impseq_.csv D:/data/benchmark/benchmark_res/DDA/FragPipe/HYEtims777_LFQ/HYEtims777_LFQ_plgem_FragPipe_count__.csv D:/data/benchmark/benchmark_res/DDA/FragPipe/HYEtims777_LFQ/HYEtims777_LFQ_DEqMS_FragPipe_dlfq_missForest_.csv D:/data/benchmark/benchmark_res/DDA/FragPipe/HYEtims77…	0.747631	0.750261	15	13	0.811374	0.80486	2	12	0.837123	0.826353	1	17	0.715038	0.734433	106	111	0.766548	0.778738	15	81	27.8	46.8
ensemble_hurdle||LFQ|dlfq|top0|top3	ensemble_hurdle	FragPipe	hurdle	_	LFQ|dlfq|top0|top3	LFQ|dlfq|top0|top3||D:/data/benchmark/benchmark_res/DDA/FragPipe/HYEtims777_LFQ/HYEtims777_LFQ_DEqMS_FragPipe_LFQ_Impseq_.csv D:/data/benchmark/benchmark_res/DDA/FragPipe/HYEtims777_LFQ/HYEtims777_LFQ_DEqMS_FragPipe_dlfq_missForest_.csv D:/data/benchmark/benchmark_res/DDA/FragPipe/HYEtims777_LFQ/HYEtims777_LFQ_DEqMS_FragPipe_top0_missForest_.csv D:/data/benchmark/benchmark_res/DDA/FragPipe/HYEtim…	0.733345	0.741507	38	31	0.80733	0.804043	13	15	0.836388	0.827669	2	14	0.742816	0.758756	68	72	0.765796	0.815505	19	19	28	30.2
ensemble_fisher||LFQ|dlfq|top3	ensemble_fisher	FragPipe	fisher	_	LFQ|dlfq|top3	LFQ|dlfq|top3||D:/data/benchmark/benchmark_res/DDA/FragPipe/HYEtims777_LFQ/HYEtims777_LFQ_DEqMS_FragPipe_LFQ_Impseq_.csv D:/data/benchmark/benchmark_res/DDA/FragPipe/HYEtims777_LFQ/HYEtims777_LFQ_DEqMS_FragPipe_dlfq_missForest_.csv D:/data/benchmark/benchmark_res/DDA/FragPipe/HYEtims777_LFQ/HYEtims777_LFQ_DEqMS_FragPipe_top3_SeqKNN_.csv	0.744111	0.755261	23	8	0.800356	0.793068	24	38	0.823122	0.824851	28	23	0.755775	0.782789	40	52	0.760659	0.811004	29	30	28.8	30.2
ensemble_hurdle||LFQ|count|top0	ensemble_hurdle	FragPipe	hurdle	_	LFQ|count|top0	LFQ|count|top0||D:/data/benchmark/benchmark_res/DDA/FragPipe/HYEtims777_LFQ/HYEtims777_LFQ_DEqMS_FragPipe_LFQ_Impseq_.csv D:/data/benchmark/benchmark_res/DDA/FragPipe/HYEtims777_LFQ/HYEtims777_LFQ_plgem_FragPipe_count__.csv D:/data/benchmark/benchmark_res/DDA/FragPipe/HYEtims777_LFQ/HYEtims777_LFQ_DEqMS_FragPipe_top0_missForest_.csv	0.748119	0.743761	14	26	0.801606	0.802292	23	18	0.823199	0.82898	27	9	0.730596	0.744704	79	91	0.773691	0.790077	4	53	29.4	39.4
ensemble_hurdle||count|dlfq|top0|top3	ensemble_hurdle	FragPipe	hurdle	_	count|dlfq|top0|top3	count|dlfq|top0|top3||D:/data/benchmark/benchmark_res/DDA/FragPipe/HYEtims777_LFQ/HYEtims777_LFQ_plgem_FragPipe_count__.csv D:/data/benchmark/benchmark_res/DDA/FragPipe/HYEtims777_LFQ/HYEtims777_LFQ_DEqMS_FragPipe_dlfq_missForest_.csv D:/data/benchmark/benchmark_res/DDA/FragPipe/HYEtims777_LFQ/HYEtims777_LFQ_DEqMS_FragPipe_top0_missForest_.csv D:/data/benchmark/benchmark_res/DDA/FragPipe/HYEtims7…	0.733798	0.74623	36	20	0.807633	0.806867	11	8	0.835826	0.819104	3	37	0.723377	0.740174	90	99	0.770928	0.791946	9	50	29.8	42.8
ensemble_fisher||LFQ|count|dlfq|top3	ensemble_fisher	FragPipe	fisher	_	LFQ|count|dlfq|top3	LFQ|count|dlfq|top3||D:/data/benchmark/benchmark_res/DDA/FragPipe/HYEtims777_LFQ/HYEtims777_LFQ_DEqMS_FragPipe_LFQ_Impseq_.csv D:/data/benchmark/benchmark_res/DDA/FragPipe/HYEtims777_LFQ/HYEtims777_LFQ_plgem_FragPipe_count__.csv D:/data/benchmark/benchmark_res/DDA/FragPipe/HYEtims777_LFQ/HYEtims777_LFQ_DEqMS_FragPipe_dlfq_missForest_.csv D:/data/benchmark/benchmark_res/DDA/FragPipe/HYEtims777_LFQ…	0.755846	0.759219	5	6	0.804487	0.791323	18	41	0.823095	0.820728	30	28	0.722617	0.736966	92	105	0.771233	0.793581	8	46	30.6	45.2
ensemble_fisher||LFQ|count|dlfq|top0|top3	ensemble_fisher	FragPipe	fisher	_	LFQ|count|dlfq|top0|top3	LFQ|count|dlfq|top0|top3||D:/data/benchmark/benchmark_res/DDA/FragPipe/HYEtims777_LFQ/HYEtims777_LFQ_DEqMS_FragPipe_LFQ_Impseq_.csv D:/data/benchmark/benchmark_res/DDA/FragPipe/HYEtims777_LFQ/HYEtims777_LFQ_plgem_FragPipe_count__.csv D:/data/benchmark/benchmark_res/DDA/FragPipe/HYEtims777_LFQ/HYEtims777_LFQ_DEqMS_FragPipe_dlfq_missForest_.csv D:/data/benchmark/benchmark_res/DDA/FragPipe/HYEtims77…	0.749094	0.754852	11	9	0.8092	0.799496	8	22	0.832338	0.822743	9	26	0.712296	0.727467	110	124	0.764009	0.771226	23	91	32.2	54.4
ensemble_set_median||LFQ|dlfq|top0	ensemble_set_median	FragPipe	set	median	LFQ|dlfq|top0	LFQ|dlfq|top0||D:/data/benchmark/benchmark_res/DDA/FragPipe/HYEtims777_LFQ/HYEtims777_LFQ_DEqMS_FragPipe_LFQ_Impseq_.csv D:/data/benchmark/benchmark_res/DDA/FragPipe/HYEtims777_LFQ/HYEtims777_LFQ_DEqMS_FragPipe_dlfq_missForest_.csv D:/data/benchmark/benchmark_res/DDA/FragPipe/HYEtims777_LFQ/HYEtims777_LFQ_DEqMS_FragPipe_top0_missForest_.csv	0.741552	0.739264	26	33	0.798307	0.802886	28	17	0.820671	0.834956	33	4	0.783193	0.830964	8	5	0.721683	0.822892	73	4	33.6	12.6
ensemble_fisher||count|dlfq|top0|top3	ensemble_fisher	FragPipe	fisher	_	count|dlfq|top0|top3	count|dlfq|top0|top3||D:/data/benchmark/benchmark_res/DDA/FragPipe/HYEtims777_LFQ/HYEtims777_LFQ_plgem_FragPipe_count__.csv D:/data/benchmark/benchmark_res/DDA/FragPipe/HYEtims777_LFQ/HYEtims777_LFQ_DEqMS_FragPipe_dlfq_missForest_.csv D:/data/benchmark/benchmark_res/DDA/FragPipe/HYEtims777_LFQ/HYEtims777_LFQ_DEqMS_FragPipe_top0_missForest_.csv D:/data/benchmark/benchmark_res/DDA/FragPipe/HYEtims7…	0.735165	0.746251	33	19	0.807725	0.805628	10	10	0.834484	0.817867	4	39	0.717283	0.735984	103	108	0.766108	0.789211	18	55	33.6	46.2
ensemble_hurdle||LFQ|count|top0|top3	ensemble_hurdle	FragPipe	hurdle	_	LFQ|count|top0|top3	LFQ|count|top0|top3||D:/data/benchmark/benchmark_res/DDA/FragPipe/HYEtims777_LFQ/HYEtims777_LFQ_DEqMS_FragPipe_LFQ_Impseq_.csv D:/data/benchmark/benchmark_res/DDA/FragPipe/HYEtims777_LFQ/HYEtims777_LFQ_plgem_FragPipe_count__.csv D:/data/benchmark/benchmark_res/DDA/FragPipe/HYEtims777_LFQ/HYEtims777_LFQ_DEqMS_FragPipe_top0_missForest_.csv D:/data/benchmark/benchmark_res/DDA/FragPipe/HYEtims777_LFQ…	0.734944	0.74495	34	24	0.803467	0.794916	20	35	0.832339	0.81809	8	38	0.721454	0.734296	96	113	0.770473	0.785985	11	62	33.8	54.4
ensemble_hurdle||LFQ|count|dlfq	ensemble_hurdle	FragPipe	hurdle	_	LFQ|count|dlfq	LFQ|count|dlfq||D:/data/benchmark/benchmark_res/DDA/FragPipe/HYEtims777_LFQ/HYEtims777_LFQ_DEqMS_FragPipe_LFQ_Impseq_.csv D:/data/benchmark/benchmark_res/DDA/FragPipe/HYEtims777_LFQ/HYEtims777_LFQ_plgem_FragPipe_count__.csv D:/data/benchmark/benchmark_res/DDA/FragPipe/HYEtims777_LFQ/HYEtims777_LFQ_DEqMS_FragPipe_dlfq_missForest_.csv	0.756435	0.754644	3	10	0.806921	0.808808	15	6	0.825748	0.828851	20	11	0.731316	0.754291	78	76	0.744916	0.794252	65	43	36.2	29.2
ensemble_set_median||LFQ|count|dlfq|top0|top3	ensemble_set_median	FragPipe	set	median	LFQ|count|dlfq|top0|top3	LFQ|count|dlfq|top0|top3||D:/data/benchmark/benchmark_res/DDA/FragPipe/HYEtims777_LFQ/HYEtims777_LFQ_DEqMS_FragPipe_LFQ_Impseq_.csv D:/data/benchmark/benchmark_res/DDA/FragPipe/HYEtims777_LFQ/HYEtims777_LFQ_plgem_FragPipe_count__.csv D:/data/benchmark/benchmark_res/DDA/FragPipe/HYEtims777_LFQ/HYEtims777_LFQ_DEqMS_FragPipe_dlfq_missForest_.csv D:/data/benchmark/benchmark_res/DDA/FragPipe/HYEtims77…	0.740103	0.744602	29	25	0.800211	0.796318	25	27	0.818401	0.81754	45	40	0.789991	0.829225	2	7	0.700493	0.785117	85	64	37.2	32.6
ensemble_hurdle||LFQ|top0	ensemble_hurdle	FragPipe	hurdle	_	LFQ|top0	LFQ|top0||D:/data/benchmark/benchmark_res/DDA/FragPipe/HYEtims777_LFQ/HYEtims777_LFQ_DEqMS_FragPipe_LFQ_Impseq_.csv D:/data/benchmark/benchmark_res/DDA/FragPipe/HYEtims777_LFQ/HYEtims777_LFQ_DEqMS_FragPipe_top0_missForest_.csv	0.728998	0.722127	48	59	0.794228	0.801722	35	19	0.819351	0.829325	38	8	0.75779	0.795663	32	36	0.759383	0.817435	34	16	37.4	27.6
ensemble_hurdle||LFQ|count|top3	ensemble_hurdle	FragPipe	hurdle	_	LFQ|count|top3	LFQ|count|top3||D:/data/benchmark/benchmark_res/DDA/FragPipe/HYEtims777_LFQ/HYEtims777_LFQ_DEqMS_FragPipe_LFQ_Impseq_.csv D:/data/benchmark/benchmark_res/DDA/FragPipe/HYEtims777_LFQ/HYEtims777_LFQ_plgem_FragPipe_count__.csv D:/data/benchmark/benchmark_res/DDA/FragPipe/HYEtims777_LFQ/HYEtims777_LFQ_DEqMS_FragPipe_top3_SeqKNN_.csv	0.742479	0.746993	24	16	0.79418	0.784219	36	60	0.816626	0.820725	48	29	0.733569	0.743437	76	94	0.774571	0.794035	3	44	37.4	48.6
ensemble_hurdle||count|dlfq	ensemble_hurdle	FragPipe	hurdle	_	count|dlfq	count|dlfq||D:/data/benchmark/benchmark_res/DDA/FragPipe/HYEtims777_LFQ/HYEtims777_LFQ_plgem_FragPipe_count__.csv D:/data/benchmark/benchmark_res/DDA/FragPipe/HYEtims777_LFQ/HYEtims777_LFQ_DEqMS_FragPipe_dlfq_missForest_.csv	0.74474	0.747535	20	14	0.804093	0.799267	19	24	0.823117	0.813549	29	59	0.747223	0.774177	60	62	0.744864	0.796179	66	38	38.8	39.4
ensemble_hurdle||LFQ|top0|top3	ensemble_hurdle	FragPipe	hurdle	_	LFQ|top0|top3	LFQ|top0|top3||D:/data/benchmark/benchmark_res/DDA/FragPipe/HYEtims777_LFQ/HYEtims777_LFQ_DEqMS_FragPipe_LFQ_Impseq_.csv D:/data/benchmark/benchmark_res/DDA/FragPipe/HYEtims777_LFQ/HYEtims777_LFQ_DEqMS_FragPipe_top0_missForest_.csv D:/data/benchmark/benchmark_res/DDA/FragPipe/HYEtims777_LFQ/HYEtims777_LFQ_DEqMS_FragPipe_top3_SeqKNN_.csv	0.713936	0.728024	70	51	0.795901	0.795687	32	33	0.82884	0.820457	14	32	0.748223	0.77534	56	59	0.763559	0.81325	24	27	39.2	40.4
ensemble_fisher||LFQ|count|top0|top3	ensemble_fisher	FragPipe	fisher	_	LFQ|count|top0|top3	LFQ|count|top0|top3||D:/data/benchmark/benchmark_res/DDA/FragPipe/HYEtims777_LFQ/HYEtims777_LFQ_DEqMS_FragPipe_LFQ_Impseq_.csv D:/data/benchmark/benchmark_res/DDA/FragPipe/HYEtims777_LFQ/HYEtims777_LFQ_plgem_FragPipe_count__.csv D:/data/benchmark/benchmark_res/DDA/FragPipe/HYEtims777_LFQ/HYEtims777_LFQ_DEqMS_FragPipe_top0_missForest_.csv D:/data/benchmark/benchmark_res/DDA/FragPipe/HYEtims777_LFQ…	0.736763	0.74213	32	30	0.799101	0.786605	27	52	0.824836	0.81375	21	57	0.717392	0.726256	102	126	0.766229	0.781558	17	73	39.8	67.6
ensemble_hurdle||LFQ|dlfq	ensemble_hurdle	FragPipe	hurdle	_	LFQ|dlfq	LFQ|dlfq||D:/data/benchmark/benchmark_res/DDA/FragPipe/HYEtims777_LFQ/HYEtims777_LFQ_DEqMS_FragPipe_LFQ_Impseq_.csv D:/data/benchmark/benchmark_res/DDA/FragPipe/HYEtims777_LFQ/HYEtims777_LFQ_DEqMS_FragPipe_dlfq_missForest_.csv	0.744423	0.738585	22	36	0.801792	0.810885	22	5	0.820547	0.827519	35	15	0.753829	0.794379	44	38	0.701106	0.791589	84	51	41.4	29
ensemble_set_median||count|dlfq|top0	ensemble_set_median	FragPipe	set	median	count|dlfq|top0	count|dlfq|top0||D:/data/benchmark/benchmark_res/DDA/FragPipe/HYEtims777_LFQ/HYEtims777_LFQ_plgem_FragPipe_count__.csv D:/data/benchmark/benchmark_res/DDA/FragPipe/HYEtims777_LFQ/HYEtims777_LFQ_DEqMS_FragPipe_dlfq_missForest_.csv D:/data/benchmark/benchmark_res/DDA/FragPipe/HYEtims777_LFQ/HYEtims777_LFQ_DEqMS_FragPipe_top0_missForest_.csv	0.727519	0.724267	49	57	0.795196	0.789002	33	48	0.818746	0.811708	41	64	0.78682	0.811793	4	18	0.710455	0.78444	81	65	41.6	50.4
ensemble_fisher||LFQ|count|top0	ensemble_fisher	FragPipe	fisher	_	LFQ|count|top0	LFQ|count|top0||D:/data/benchmark/benchmark_res/DDA/FragPipe/HYEtims777_LFQ/HYEtims777_LFQ_DEqMS_FragPipe_LFQ_Impseq_.csv D:/data/benchmark/benchmark_res/DDA/FragPipe/HYEtims777_LFQ/HYEtims777_LFQ_plgem_FragPipe_count__.csv D:/data/benchmark/benchmark_res/DDA/FragPipe/HYEtims777_LFQ/HYEtims777_LFQ_DEqMS_FragPipe_top0_missForest_.csv	0.745596	0.738388	18	37	0.796001	0.795909	30	30	0.812956	0.819765	59	35	0.72556	0.730168	88	118	0.766325	0.783249	16	69	42.2	57.8
ensemble_fisher||LFQ|top0|top3	ensemble_fisher	FragPipe	fisher	_	LFQ|top0|top3	LFQ|top0|top3||D:/data/benchmark/benchmark_res/DDA/FragPipe/HYEtims777_LFQ/HYEtims777_LFQ_DEqMS_FragPipe_LFQ_Impseq_.csv D:/data/benchmark/benchmark_res/DDA/FragPipe/HYEtims777_LFQ/HYEtims777_LFQ_DEqMS_FragPipe_top0_missForest_.csv D:/data/benchmark/benchmark_res/DDA/FragPipe/HYEtims777_LFQ/HYEtims777_LFQ_DEqMS_FragPipe_top3_SeqKNN_.csv	0.714647	0.721738	68	60	0.792583	0.788525	39	49	0.823522	0.813582	25	58	0.74958	0.772835	52	66	0.763166	0.818376	27	13	42.2	49.2
ensemble_fisher||count|dlfq	ensemble_fisher	FragPipe	fisher	_	count|dlfq	count|dlfq||D:/data/benchmark/benchmark_res/DDA/FragPipe/HYEtims777_LFQ/HYEtims777_LFQ_plgem_FragPipe_count__.csv D:/data/benchmark/benchmark_res/DDA/FragPipe/HYEtims777_LFQ/HYEtims777_LFQ_DEqMS_FragPipe_dlfq_missForest_.csv	0.744904	0.750286	19	12	0.801977	0.796505	21	25	0.819512	0.810674	37	67	0.743941	0.768202	67	67	0.742056	0.787841	68	58	42.4	45.8
ensemble_fisher||dlfq|top0	ensemble_fisher	FragPipe	fisher	_	dlfq|top0	dlfq|top0||D:/data/benchmark/benchmark_res/DDA/FragPipe/HYEtims777_LFQ/HYEtims777_LFQ_DEqMS_FragPipe_dlfq_missForest_.csv D:/data/benchmark/benchmark_res/DDA/FragPipe/HYEtims777_LFQ/HYEtims777_LFQ_DEqMS_FragPipe_top0_missForest_.csv	0.719749	0.727168	58	53	0.789802	0.790649	49	44	0.821569	0.815847	32	50	0.755893	0.796182	39	34	0.758612	0.823329	35	2	42.6	36.6
ensemble_set_median||count|dlfq|top0|top3	ensemble_set_median	FragPipe	set	median	count|dlfq|top0|top3	count|dlfq|top0|top3||D:/data/benchmark/benchmark_res/DDA/FragPipe/HYEtims777_LFQ/HYEtims777_LFQ_plgem_FragPipe_count__.csv D:/data/benchmark/benchmark_res/DDA/FragPipe/HYEtims777_LFQ/HYEtims777_LFQ_DEqMS_FragPipe_dlfq_missForest_.csv D:/data/benchmark/benchmark_res/DDA/FragPipe/HYEtims777_LFQ/HYEtims777_LFQ_DEqMS_FragPipe_top0_missForest_.csv D:/data/benchmark/benchmark_res/DDA/FragPipe/HYEtims7…	0.732855	0.738698	39	35	0.795935	0.795814	31	31	0.817226	0.814744	47	52	0.784665	0.831643	5	4	0.669837	0.778545	93	82	43	40.8
ensemble_hurdle||dlfq|top0	ensemble_hurdle	FragPipe	hurdle	_	dlfq|top0	dlfq|top0||D:/data/benchmark/benchmark_res/DDA/FragPipe/HYEtims777_LFQ/HYEtims777_LFQ_DEqMS_FragPipe_dlfq_missForest_.csv D:/data/benchmark/benchmark_res/DDA/FragPipe/HYEtims777_LFQ/HYEtims777_LFQ_DEqMS_FragPipe_top0_missForest_.csv	0.718236	0.727342	62	52	0.789476	0.791152	50	42	0.821735	0.814625	31	54	0.757218	0.799686	35	29	0.758495	0.823361	37	1	43	35.6
ensemble_set_median||LFQ|dlfq|top0|top3	ensemble_set_median	FragPipe	set	median	LFQ|dlfq|top0|top3	LFQ|dlfq|top0|top3||D:/data/benchmark/benchmark_res/DDA/FragPipe/HYEtims777_LFQ/HYEtims777_LFQ_DEqMS_FragPipe_LFQ_Impseq_.csv D:/data/benchmark/benchmark_res/DDA/FragPipe/HYEtims777_LFQ/HYEtims777_LFQ_DEqMS_FragPipe_dlfq_missForest_.csv D:/data/benchmark/benchmark_res/DDA/FragPipe/HYEtims777_LFQ/HYEtims777_LFQ_DEqMS_FragPipe_top0_missForest_.csv D:/data/benchmark/benchmark_res/DDA/FragPipe/HYEtim…	0.734812	0.746314	35	18	0.793017	0.796473	37	26	0.81321	0.816924	58	43	0.788306	0.828005	3	8	0.697523	0.798971	87	36	44	26.2
ensemble_hurdle||dlfq|top0|top3	ensemble_hurdle	FragPipe	hurdle	_	dlfq|top0|top3	dlfq|top0|top3||D:/data/benchmark/benchmark_res/DDA/FragPipe/HYEtims777_LFQ/HYEtims777_LFQ_DEqMS_FragPipe_dlfq_missForest_.csv D:/data/benchmark/benchmark_res/DDA/FragPipe/HYEtims777_LFQ/HYEtims777_LFQ_DEqMS_FragPipe_top0_missForest_.csv D:/data/benchmark/benchmark_res/DDA/FragPipe/HYEtims777_LFQ/HYEtims777_LFQ_DEqMS_FragPipe_top3_SeqKNN_.csv	0.708975	0.728104	73	50	0.791208	0.790678	44	43	0.824188	0.8289	22	10	0.748447	0.777576	55	57	0.763302	0.819794	26	10	44	34
ensemble_set_median||LFQ|count|dlfq|top0	ensemble_set_median	FragPipe	set	median	LFQ|count|dlfq|top0	LFQ|count|dlfq|top0||D:/data/benchmark/benchmark_res/DDA/FragPipe/HYEtims777_LFQ/HYEtims777_LFQ_DEqMS_FragPipe_LFQ_Impseq_.csv D:/data/benchmark/benchmark_res/DDA/FragPipe/HYEtims777_LFQ/HYEtims777_LFQ_plgem_FragPipe_count__.csv D:/data/benchmark/benchmark_res/DDA/FragPipe/HYEtims777_LFQ/HYEtims777_LFQ_DEqMS_FragPipe_dlfq_missForest_.csv D:/data/benchmark/benchmark_res/DDA/FragPipe/HYEtims777_LFQ…	0.753403	0.745877	6	22	0.790299	0.786523	47	53	0.803324	0.802101	81	84	0.790817	0.816176	1	14	0.674416	0.780418	90	78	45	50.2
ensemble_fisher||dlfq|top0|top3	ensemble_fisher	FragPipe	fisher	_	dlfq|top0|top3	dlfq|top0|top3||D:/data/benchmark/benchmark_res/DDA/FragPipe/HYEtims777_LFQ/HYEtims777_LFQ_DEqMS_FragPipe_dlfq_missForest_.csv D:/data/benchmark/benchmark_res/DDA/FragPipe/HYEtims777_LFQ/HYEtims777_LFQ_DEqMS_FragPipe_top0_missForest_.csv D:/data/benchmark/benchmark_res/DDA/FragPipe/HYEtims777_LFQ/HYEtims777_LFQ_DEqMS_FragPipe_top3_SeqKNN_.csv	0.709991	0.729175	72	49	0.791521	0.790087	43	45	0.824061	0.826212	23	18	0.746564	0.774355	62	61	0.763306	0.82038	25	7	45	36
ensemble_hurdle||dlfq|top3	ensemble_hurdle	FragPipe	hurdle	_	dlfq|top3	dlfq|top3||D:/data/benchmark/benchmark_res/DDA/FragPipe/HYEtims777_LFQ/HYEtims777_LFQ_DEqMS_FragPipe_dlfq_missForest_.csv D:/data/benchmark/benchmark_res/DDA/FragPipe/HYEtims777_LFQ/HYEtims777_LFQ_DEqMS_FragPipe_top3_SeqKNN_.csv	0.71936	0.736666	60	41	0.791067	0.795785	45	32	0.819951	0.816453	36	47	0.758854	0.79024	29	41	0.748715	0.813011	58	29	45.6	38
ensemble_set_median||LFQ|dlfq|top3	ensemble_set_median	FragPipe	set	median	LFQ|dlfq|top3	LFQ|dlfq|top3||D:/data/benchmark/benchmark_res/DDA/FragPipe/HYEtims777_LFQ/HYEtims777_LFQ_DEqMS_FragPipe_LFQ_Impseq_.csv D:/data/benchmark/benchmark_res/DDA/FragPipe/HYEtims777_LFQ/HYEtims777_LFQ_DEqMS_FragPipe_dlfq_missForest_.csv D:/data/benchmark/benchmark_res/DDA/FragPipe/HYEtims777_LFQ/HYEtims777_LFQ_DEqMS_FragPipe_top3_SeqKNN_.csv	0.733583	0.737739	37	39	0.792016	0.796201	40	28	0.811934	0.820708	62	30	0.780976	0.827467	11	9	0.703803	0.809547	82	32	46.4	27.6
ensemble_fisher||dlfq|top3	ensemble_fisher	FragPipe	fisher	_	dlfq|top3	dlfq|top3||D:/data/benchmark/benchmark_res/DDA/FragPipe/HYEtims777_LFQ/HYEtims777_LFQ_DEqMS_FragPipe_dlfq_missForest_.csv D:/data/benchmark/benchmark_res/DDA/FragPipe/HYEtims777_LFQ/HYEtims777_LFQ_DEqMS_FragPipe_top3_SeqKNN_.csv	0.720506	0.737395	57	40	0.790443	0.796187	46	29	0.818751	0.816572	40	46	0.757268	0.788616	34	45	0.748509	0.813753	59	25	47.2	37
ensemble_fisher||LFQ|dlfq	ensemble_fisher	FragPipe	fisher	_	LFQ|dlfq	LFQ|dlfq||D:/data/benchmark/benchmark_res/DDA/FragPipe/HYEtims777_LFQ/HYEtims777_LFQ_DEqMS_FragPipe_LFQ_Impseq_.csv D:/data/benchmark/benchmark_res/DDA/FragPipe/HYEtims777_LFQ/HYEtims777_LFQ_DEqMS_FragPipe_dlfq_missForest_.csv	0.741241	0.735232	27	44	0.794989	0.806562	34	9	0.812407	0.823252	60	25	0.758774	0.789475	30	42	0.700452	0.802458	86	35	47.4	31
ensemble_set_median||count|dlfq|top3	ensemble_set_median	FragPipe	set	median	count|dlfq|top3	count|dlfq|top3||D:/data/benchmark/benchmark_res/DDA/FragPipe/HYEtims777_LFQ/HYEtims777_LFQ_plgem_FragPipe_count__.csv D:/data/benchmark/benchmark_res/DDA/FragPipe/HYEtims777_LFQ/HYEtims777_LFQ_DEqMS_FragPipe_dlfq_missForest_.csv D:/data/benchmark/benchmark_res/DDA/FragPipe/HYEtims777_LFQ/HYEtims777_LFQ_DEqMS_FragPipe_top3_SeqKNN_.csv	0.730465	0.738763	45	34	0.792943	0.794713	38	36	0.813319	0.811878	57	63	0.782231	0.8322	9	3	0.676291	0.781177	89	75	47.6	42.2
ensemble_fisher||LFQ|count|dlfq	ensemble_fisher	FragPipe	fisher	_	LFQ|count|dlfq	LFQ|count|dlfq||D:/data/benchmark/benchmark_res/DDA/FragPipe/HYEtims777_LFQ/HYEtims777_LFQ_DEqMS_FragPipe_LFQ_Impseq_.csv D:/data/benchmark/benchmark_res/DDA/FragPipe/HYEtims777_LFQ/HYEtims777_LFQ_plgem_FragPipe_count__.csv D:/data/benchmark/benchmark_res/DDA/FragPipe/HYEtims777_LFQ/HYEtims777_LFQ_DEqMS_FragPipe_dlfq_missForest_.csv	0.752601	0.747518	7	15	0.799473	0.804315	26	14	0.815308	0.819935	53	34	0.727702	0.746618	83	88	0.738603	0.785884	70	63	47.8	42.8
ensemble_set_min||LFQ|dlfq|top3	ensemble_set_min	FragPipe	set	min	LFQ|dlfq|top3	LFQ|dlfq|top3||D:/data/benchmark/benchmark_res/DDA/FragPipe/HYEtims777_LFQ/HYEtims777_LFQ_DEqMS_FragPipe_LFQ_Impseq_.csv D:/data/benchmark/benchmark_res/DDA/FragPipe/HYEtims777_LFQ/HYEtims777_LFQ_DEqMS_FragPipe_dlfq_missForest_.csv D:/data/benchmark/benchmark_res/DDA/FragPipe/HYEtims777_LFQ/HYEtims777_LFQ_DEqMS_FragPipe_top3_SeqKNN_.csv	0.705049	0.699454	85	91	0.791796	0.786206	41	55	0.823992	0.827347	24	16	0.750782	0.784724	49	50	0.753474	0.808367	47	33	49.2	49
ensemble_fisher||LFQ|count|top3	ensemble_fisher	FragPipe	fisher	_	LFQ|count|top3	LFQ|count|top3||D:/data/benchmark/benchmark_res/DDA/FragPipe/HYEtims777_LFQ/HYEtims777_LFQ_DEqMS_FragPipe_LFQ_Impseq_.csv D:/data/benchmark/benchmark_res/DDA/FragPipe/HYEtims777_LFQ/HYEtims777_LFQ_plgem_FragPipe_count__.csv D:/data/benchmark/benchmark_res/DDA/FragPipe/HYEtims777_LFQ/HYEtims777_LFQ_DEqMS_FragPipe_top3_SeqKNN_.csv	0.741014	0.743027	28	28	0.788997	0.780779	51	72	0.806158	0.811397	75	65	0.728102	0.736354	81	107	0.767332	0.795048	13	41	49.6	62.6
ensemble_fisher||LFQ|top0	ensemble_fisher	FragPipe	fisher	_	LFQ|top0	LFQ|top0||D:/data/benchmark/benchmark_res/DDA/FragPipe/HYEtims777_LFQ/HYEtims777_LFQ_DEqMS_FragPipe_LFQ_Impseq_.csv D:/data/benchmark/benchmark_res/DDA/FragPipe/HYEtims777_LFQ/HYEtims777_LFQ_DEqMS_FragPipe_top0_missForest_.csv	0.726792	0.723832	50	58	0.788229	0.793169	56	37	0.810466	0.817306	66	41	0.758517	0.78637	31	48	0.753052	0.817139	48	17	50.2	40.2
ensemble_set_min||LFQ|dlfq	ensemble_set_min	FragPipe	set	min	LFQ|dlfq	LFQ|dlfq||D:/data/benchmark/benchmark_res/DDA/FragPipe/HYEtims777_LFQ/HYEtims777_LFQ_DEqMS_FragPipe_LFQ_Impseq_.csv D:/data/benchmark/benchmark_res/DDA/FragPipe/HYEtims777_LFQ/HYEtims777_LFQ_DEqMS_FragPipe_dlfq_missForest_.csv	0.725819	0.713661	51	70	0.788519	0.794998	52	34	0.814407	0.825272	55	22	0.76181	0.79753	25	33	0.72069	0.793491	74	47	51.4	41.2
ensemble_hurdle||LFQ|top3	ensemble_hurdle	FragPipe	hurdle	_	LFQ|top3	LFQ|top3||D:/data/benchmark/benchmark_res/DDA/FragPipe/HYEtims777_LFQ/HYEtims777_LFQ_DEqMS_FragPipe_LFQ_Impseq_.csv D:/data/benchmark/benchmark_res/DDA/FragPipe/HYEtims777_LFQ/HYEtims777_LFQ_DEqMS_FragPipe_top3_SeqKNN_.csv	0.717355	0.714857	64	69	0.785022	0.777605	60	82	0.815394	0.819997	51	33	0.759364	0.782053	28	53	0.748844	0.813103	56	28	51.8	53
ensemble_set_median||LFQ|count|dlfq	ensemble_set_median	FragPipe	set	median	LFQ|count|dlfq	LFQ|count|dlfq||D:/data/benchmark/benchmark_res/DDA/FragPipe/HYEtims777_LFQ/HYEtims777_LFQ_DEqMS_FragPipe_LFQ_Impseq_.csv D:/data/benchmark/benchmark_res/DDA/FragPipe/HYEtims777_LFQ/HYEtims777_LFQ_plgem_FragPipe_count__.csv D:/data/benchmark/benchmark_res/DDA/FragPipe/HYEtims777_LFQ/HYEtims777_LFQ_DEqMS_FragPipe_dlfq_missForest_.csv	0.741988	0.739626	25	32	0.7841	0.778872	63	79	0.797301	0.797312	88	95	0.782228	0.808109	10	22	0.702142	0.783639	83	68	53.8	59.2
ensemble_set_median||LFQ|count|dlfq|top3	ensemble_set_median	FragPipe	set	median	LFQ|count|dlfq|top3	LFQ|count|dlfq|top3||D:/data/benchmark/benchmark_res/DDA/FragPipe/HYEtims777_LFQ/HYEtims777_LFQ_DEqMS_FragPipe_LFQ_Impseq_.csv D:/data/benchmark/benchmark_res/DDA/FragPipe/HYEtims777_LFQ/HYEtims777_LFQ_plgem_FragPipe_count__.csv D:/data/benchmark/benchmark_res/DDA/FragPipe/HYEtims777_LFQ/HYEtims777_LFQ_DEqMS_FragPipe_dlfq_missForest_.csv D:/data/benchmark/benchmark_res/DDA/FragPipe/HYEtims777_LFQ…	0.747499	0.743632	16	27	0.782942	0.779517	65	77	0.796214	0.793559	89	96	0.784015	0.814429	7	16	0.657717	0.72577	94	101	54.2	63.4
ensemble_hurdle||count|top0|top3	ensemble_hurdle	FragPipe	hurdle	_	count|top0|top3	count|top0|top3||D:/data/benchmark/benchmark_res/DDA/FragPipe/HYEtims777_LFQ/HYEtims777_LFQ_plgem_FragPipe_count__.csv D:/data/benchmark/benchmark_res/DDA/FragPipe/HYEtims777_LFQ/HYEtims777_LFQ_DEqMS_FragPipe_top0_missForest_.csv D:/data/benchmark/benchmark_res/DDA/FragPipe/HYEtims777_LFQ/HYEtims777_LFQ_DEqMS_FragPipe_top3_SeqKNN_.csv	0.706702	0.708463	80	78	0.788492	0.791819	53	39	0.820553	0.816876	34	44	0.727633	0.739289	84	101	0.765088	0.776714	21	87	54.4	69.8
ensemble_set_median||LFQ|count|top0	ensemble_set_median	FragPipe	set	median	LFQ|count|top0	LFQ|count|top0||D:/data/benchmark/benchmark_res/DDA/FragPipe/HYEtims777_LFQ/HYEtims777_LFQ_DEqMS_FragPipe_LFQ_Impseq_.csv D:/data/benchmark/benchmark_res/DDA/FragPipe/HYEtims777_LFQ/HYEtims777_LFQ_plgem_FragPipe_count__.csv D:/data/benchmark/benchmark_res/DDA/FragPipe/HYEtims777_LFQ/HYEtims777_LFQ_DEqMS_FragPipe_top0_missForest_.csv	0.737511	0.735482	30	42	0.784673	0.778252	62	81	0.798943	0.803035	83	83	0.776033	0.799248	13	30	0.674182	0.77896	91	80	55.8	63.2
ensemble_set_min||LFQ|count|dlfq|top3	ensemble_set_min	FragPipe	set	min	LFQ|count|dlfq|top3	LFQ|count|dlfq|top3||D:/data/benchmark/benchmark_res/DDA/FragPipe/HYEtims777_LFQ/HYEtims777_LFQ_DEqMS_FragPipe_LFQ_Impseq_.csv D:/data/benchmark/benchmark_res/DDA/FragPipe/HYEtims777_LFQ/HYEtims777_LFQ_plgem_FragPipe_count__.csv D:/data/benchmark/benchmark_res/DDA/FragPipe/HYEtims777_LFQ/HYEtims777_LFQ_DEqMS_FragPipe_dlfq_missForest_.csv D:/data/benchmark/benchmark_res/DDA/FragPipe/HYEtims777_LFQ…	0.708034	0.698276	77	94	0.796387	0.781793	29	69	0.8278	0.836804	17	2	0.710051	0.724051	112	128	0.753633	0.777682	46	84	56.2	75.4
ensemble_set_min||LFQ|count|dlfq	ensemble_set_min	FragPipe	set	min	LFQ|count|dlfq	LFQ|count|dlfq||D:/data/benchmark/benchmark_res/DDA/FragPipe/HYEtims777_LFQ/HYEtims777_LFQ_DEqMS_FragPipe_LFQ_Impseq_.csv D:/data/benchmark/benchmark_res/DDA/FragPipe/HYEtims777_LFQ/HYEtims777_LFQ_plgem_FragPipe_count__.csv D:/data/benchmark/benchmark_res/DDA/FragPipe/HYEtims777_LFQ/HYEtims777_LFQ_DEqMS_FragPipe_dlfq_missForest_.csv	0.723415	0.715893	52	67	0.791597	0.781774	42	70	0.816616	0.827845	49	13	0.721459	0.748632	95	81	0.753674	0.781322	45	74	56.6	61
ensemble_fisher||count|top0|top3	ensemble_fisher	FragPipe	fisher	_	count|top0|top3	count|top0|top3||D:/data/benchmark/benchmark_res/DDA/FragPipe/HYEtims777_LFQ/HYEtims777_LFQ_plgem_FragPipe_count__.csv D:/data/benchmark/benchmark_res/DDA/FragPipe/HYEtims777_LFQ/HYEtims777_LFQ_DEqMS_FragPipe_top0_missForest_.csv D:/data/benchmark/benchmark_res/DDA/FragPipe/HYEtims777_LFQ/HYEtims777_LFQ_DEqMS_FragPipe_top3_SeqKNN_.csv	0.708422	0.70842	74	79	0.788252	0.791541	55	40	0.819183	0.814276	39	55	0.723041	0.734703	91	110	0.762347	0.769374	28	92	57.4	75.2
ensemble_set_median||dlfq|top0	ensemble_set_median	FragPipe	set	median	dlfq|top0	dlfq|top0||D:/data/benchmark/benchmark_res/DDA/FragPipe/HYEtims777_LFQ/HYEtims777_LFQ_DEqMS_FragPipe_dlfq_missForest_.csv D:/data/benchmark/benchmark_res/DDA/FragPipe/HYEtims777_LFQ/HYEtims777_LFQ_DEqMS_FragPipe_top0_missForest_.csv	0.719486	0.720307	59	62	0.782249	0.785265	67	56	0.808532	0.813286	69	60	0.784295	0.8297	6	6	0.691564	0.792803	88	48	57.8	46.4
ensemble_set_min||LFQ|dlfq|top0|top3	ensemble_set_min	FragPipe	set	min	LFQ|dlfq|top0|top3	LFQ|dlfq|top0|top3||D:/data/benchmark/benchmark_res/DDA/FragPipe/HYEtims777_LFQ/HYEtims777_LFQ_DEqMS_FragPipe_LFQ_Impseq_.csv D:/data/benchmark/benchmark_res/DDA/FragPipe/HYEtims777_LFQ/HYEtims777_LFQ_DEqMS_FragPipe_dlfq_missForest_.csv D:/data/benchmark/benchmark_res/DDA/FragPipe/HYEtims777_LFQ/HYEtims777_LFQ_DEqMS_FragPipe_top0_missForest_.csv D:/data/benchmark/benchmark_res/DDA/FragPipe/HYEtim…	0.69402	0.701507	101	87	0.784793	0.781345	61	71	0.818502	0.825462	43	21	0.744566	0.773993	65	64	0.759432	0.818865	33	11	60.6	50.8
ensemble_set_min||count|dlfq	ensemble_set_min	FragPipe	set	min	count|dlfq	count|dlfq||D:/data/benchmark/benchmark_res/DDA/FragPipe/HYEtims777_LFQ/HYEtims777_LFQ_plgem_FragPipe_count__.csv D:/data/benchmark/benchmark_res/DDA/FragPipe/HYEtims777_LFQ/HYEtims777_LFQ_DEqMS_FragPipe_dlfq_missForest_.csv	0.718828	0.706323	61	82	0.786292	0.784594	58	58	0.811582	0.804071	63	80	0.73381	0.761795	74	70	0.750421	0.790064	53	54	61.8	68.8
ensemble_set_min||LFQ|dlfq|top0	ensemble_set_min	FragPipe	set	min	LFQ|dlfq|top0	LFQ|dlfq|top0||D:/data/benchmark/benchmark_res/DDA/FragPipe/HYEtims777_LFQ/HYEtims777_LFQ_DEqMS_FragPipe_LFQ_Impseq_.csv D:/data/benchmark/benchmark_res/DDA/FragPipe/HYEtims777_LFQ/HYEtims777_LFQ_DEqMS_FragPipe_dlfq_missForest_.csv D:/data/benchmark/benchmark_res/DDA/FragPipe/HYEtims777_LFQ/HYEtims777_LFQ_DEqMS_FragPipe_top0_missForest_.csv	0.69865	0.703156	93	86	0.784062	0.784329	64	59	0.814232	0.815955	56	49	0.747875	0.785708	57	49	0.756579	0.818531	39	12	61.8	51
ensemble_set_min||LFQ|top3	ensemble_set_min	FragPipe	set	min	LFQ|top3	LFQ|top3||D:/data/benchmark/benchmark_res/DDA/FragPipe/HYEtims777_LFQ/HYEtims777_LFQ_DEqMS_FragPipe_LFQ_Impseq_.csv D:/data/benchmark/benchmark_res/DDA/FragPipe/HYEtims777_LFQ/HYEtims777_LFQ_DEqMS_FragPipe_top3_SeqKNN_.csv	0.698596	0.686608	94	111	0.782036	0.785091	69	57	0.815332	0.816597	52	45	0.756906	0.782027	36	54	0.747343	0.815013	60	21	62.2	57.6
ensemble_fisher||LFQ|top3	ensemble_fisher	FragPipe	fisher	_	LFQ|top3	LFQ|top3||D:/data/benchmark/benchmark_res/DDA/FragPipe/HYEtims777_LFQ/HYEtims777_LFQ_DEqMS_FragPipe_LFQ_Impseq_.csv D:/data/benchmark/benchmark_res/DDA/FragPipe/HYEtims777_LFQ/HYEtims777_LFQ_DEqMS_FragPipe_top3_SeqKNN_.csv	0.715873	0.710696	67	73	0.778505	0.775845	76	83	0.805456	0.808801	77	69	0.759863	0.77829	27	56	0.741039	0.810056	69	31	63.2	62.4
ensemble_set_min||LFQ|count|top3	ensemble_set_min	FragPipe	set	min	LFQ|count|top3	LFQ|count|top3||D:/data/benchmark/benchmark_res/DDA/FragPipe/HYEtims777_LFQ/HYEtims777_LFQ_DEqMS_FragPipe_LFQ_Impseq_.csv D:/data/benchmark/benchmark_res/DDA/FragPipe/HYEtims777_LFQ/HYEtims777_LFQ_plgem_FragPipe_count__.csv D:/data/benchmark/benchmark_res/DDA/FragPipe/HYEtims777_LFQ/HYEtims777_LFQ_DEqMS_FragPipe_top3_SeqKNN_.csv	0.701254	0.690191	90	107	0.786658	0.781965	57	67	0.818637	0.824181	42	24	0.716577	0.727703	104	123	0.760004	0.781164	31	76	64.8	79.4
ensemble_set_min||LFQ|top0|top3	ensemble_set_min	FragPipe	set	min	LFQ|top0|top3	LFQ|top0|top3||D:/data/benchmark/benchmark_res/DDA/FragPipe/HYEtims777_LFQ/HYEtims777_LFQ_DEqMS_FragPipe_LFQ_Impseq_.csv D:/data/benchmark/benchmark_res/DDA/FragPipe/HYEtims777_LFQ/HYEtims777_LFQ_DEqMS_FragPipe_top0_missForest_.csv D:/data/benchmark/benchmark_res/DDA/FragPipe/HYEtims777_LFQ/HYEtims777_LFQ_DEqMS_FragPipe_top3_SeqKNN_.csv	0.689752	0.692812	104	105	0.7768	0.773256	80	86	0.811065	0.820523	64	31	0.750899	0.789086	48	44	0.76045	0.821376	30	5	65.2	54.2
ensemble_set_median||LFQ|count|top0|top3	ensemble_set_median	FragPipe	set	median	LFQ|count|top0|top3	LFQ|count|top0|top3||D:/data/benchmark/benchmark_res/DDA/FragPipe/HYEtims777_LFQ/HYEtims777_LFQ_DEqMS_FragPipe_LFQ_Impseq_.csv D:/data/benchmark/benchmark_res/DDA/FragPipe/HYEtims777_LFQ/HYEtims777_LFQ_plgem_FragPipe_count__.csv D:/data/benchmark/benchmark_res/DDA/FragPipe/HYEtims777_LFQ/HYEtims777_LFQ_DEqMS_FragPipe_top0_missForest_.csv D:/data/benchmark/benchmark_res/DDA/FragPipe/HYEtims777_LFQ…	0.732563	0.732237	40	45	0.777107	0.768425	78	91	0.791058	0.783095	95	100	0.775097	0.803707	15	26	0.644646	0.722549	98	104	65.2	73.2
ensemble_set_max||dlfq|top0	ensemble_set_max	FragPipe	set	max	dlfq|top0	dlfq|top0||D:/data/benchmark/benchmark_res/DDA/FragPipe/HYEtims777_LFQ/HYEtims777_LFQ_DEqMS_FragPipe_dlfq_missForest_.csv D:/data/benchmark/benchmark_res/DDA/FragPipe/HYEtims777_LFQ/HYEtims777_LFQ_DEqMS_FragPipe_top0_missForest_.csv	0.71614	0.717715	66	65	0.779264	0.78369	73	61	0.804484	0.812111	79	62	0.776173	0.826937	12	10	0.64744	0.786521	97	61	65.4	51.8
ensemble_set_min||count|dlfq|top3	ensemble_set_min	FragPipe	set	min	count|dlfq|top3	count|dlfq|top3||D:/data/benchmark/benchmark_res/DDA/FragPipe/HYEtims777_LFQ/HYEtims777_LFQ_plgem_FragPipe_count__.csv D:/data/benchmark/benchmark_res/DDA/FragPipe/HYEtims777_LFQ/HYEtims777_LFQ_DEqMS_FragPipe_dlfq_missForest_.csv D:/data/benchmark/benchmark_res/DDA/FragPipe/HYEtims777_LFQ/HYEtims777_LFQ_DEqMS_FragPipe_top3_SeqKNN_.csv	0.705392	0.701334	83	88	0.785115	0.786712	59	50	0.817765	0.825528	46	20	0.718699	0.738392	99	103	0.755498	0.780824	41	77	65.6	67.6
ensemble_set_min||LFQ|top0	ensemble_set_min	FragPipe	set	min	LFQ|top0	LFQ|top0||D:/data/benchmark/benchmark_res/DDA/FragPipe/HYEtims777_LFQ/HYEtims777_LFQ_DEqMS_FragPipe_LFQ_Impseq_.csv D:/data/benchmark/benchmark_res/DDA/FragPipe/HYEtims777_LFQ/HYEtims777_LFQ_DEqMS_FragPipe_top0_missForest_.csv	0.694762	0.695173	97	100	0.776178	0.780534	81	73	0.807014	0.813845	72	56	0.755263	0.794836	41	37	0.756814	0.818181	38	14	65.8	56
ensemble_set_median||LFQ|top0|top3	ensemble_set_median	FragPipe	set	median	LFQ|top0|top3	LFQ|top0|top3||D:/data/benchmark/benchmark_res/DDA/FragPipe/HYEtims777_LFQ/HYEtims777_LFQ_DEqMS_FragPipe_LFQ_Impseq_.csv D:/data/benchmark/benchmark_res/DDA/FragPipe/HYEtims777_LFQ/HYEtims777_LFQ_DEqMS_FragPipe_top0_missForest_.csv D:/data/benchmark/benchmark_res/DDA/FragPipe/HYEtims777_LFQ/HYEtims777_LFQ_DEqMS_FragPipe_top3_SeqKNN_.csv	0.694265	0.707953	99	80	0.77778	0.77313	77	87	0.809774	0.807977	67	71	0.775426	0.810014	14	19	0.718034	0.820014	77	9	66.8	53.2
ensemble_hurdle||count|top0	ensemble_hurdle	FragPipe	hurdle	_	count|top0	count|top0||D:/data/benchmark/benchmark_res/DDA/FragPipe/HYEtims777_LFQ/HYEtims777_LFQ_plgem_FragPipe_count__.csv D:/data/benchmark/benchmark_res/DDA/FragPipe/HYEtims777_LFQ/HYEtims777_LFQ_DEqMS_FragPipe_top0_missForest_.csv	0.704081	0.700676	87	89	0.778866	0.78338	75	62	0.807509	0.80614	71	75	0.737454	0.749629	71	78	0.756444	0.783651	40	67	68.8	74.2
ensemble_set_median||LFQ|count|top3	ensemble_set_median	FragPipe	set	median	LFQ|count|top3	LFQ|count|top3||D:/data/benchmark/benchmark_res/DDA/FragPipe/HYEtims777_LFQ/HYEtims777_LFQ_DEqMS_FragPipe_LFQ_Impseq_.csv D:/data/benchmark/benchmark_res/DDA/FragPipe/HYEtims777_LFQ/HYEtims777_LFQ_plgem_FragPipe_count__.csv D:/data/benchmark/benchmark_res/DDA/FragPipe/HYEtims777_LFQ/HYEtims777_LFQ_DEqMS_FragPipe_top3_SeqKNN_.csv	0.729678	0.731021	46	47	0.774201	0.768379	85	92	0.787907	0.786978	100	98	0.768664	0.798705	19	31	0.655892	0.72764	95	100	69	73.6
ensemble_set_min||LFQ|count|dlfq|top0|top3	ensemble_set_min	FragPipe	set	min	LFQ|count|dlfq|top0|top3	LFQ|count|dlfq|top0|top3||D:/data/benchmark/benchmark_res/DDA/FragPipe/HYEtims777_LFQ/HYEtims777_LFQ_DEqMS_FragPipe_LFQ_Impseq_.csv D:/data/benchmark/benchmark_res/DDA/FragPipe/HYEtims777_LFQ/HYEtims777_LFQ_plgem_FragPipe_count__.csv D:/data/benchmark/benchmark_res/DDA/FragPipe/HYEtims777_LFQ/HYEtims777_LFQ_DEqMS_FragPipe_dlfq_missForest_.csv D:/data/benchmark/benchmark_res/DDA/FragPipe/HYEtims77…	0.703269	0.695559	88	99	0.789992	0.778412	48	80	0.823445	0.821853	26	27	0.702547	0.718645	120	130	0.745715	0.763427	63	98	69	86.8
ensemble_set_min||LFQ|count|dlfq|top0	ensemble_set_min	FragPipe	set	min	LFQ|count|dlfq|top0	LFQ|count|dlfq|top0||D:/data/benchmark/benchmark_res/DDA/FragPipe/HYEtims777_LFQ/HYEtims777_LFQ_DEqMS_FragPipe_LFQ_Impseq_.csv D:/data/benchmark/benchmark_res/DDA/FragPipe/HYEtims777_LFQ/HYEtims777_LFQ_plgem_FragPipe_count__.csv D:/data/benchmark/benchmark_res/DDA/FragPipe/HYEtims777_LFQ/HYEtims777_LFQ_DEqMS_FragPipe_dlfq_missForest_.csv D:/data/benchmark/benchmark_res/DDA/FragPipe/HYEtims777_LFQ…	0.706219	0.698362	81	93	0.788295	0.78281	54	63	0.818432	0.803718	44	81	0.708196	0.725694	115	127	0.750512	0.771229	52	90	69.2	90.8
ensemble_set_median||dlfq|top3	ensemble_set_median	FragPipe	set	median	dlfq|top3	dlfq|top3||D:/data/benchmark/benchmark_res/DDA/FragPipe/HYEtims777_LFQ/HYEtims777_LFQ_DEqMS_FragPipe_dlfq_missForest_.csv D:/data/benchmark/benchmark_res/DDA/FragPipe/HYEtims777_LFQ/HYEtims777_LFQ_DEqMS_FragPipe_top3_SeqKNN_.csv	0.717729	0.732062	63	46	0.775915	0.78921	82	46	0.797713	0.80832	84	70	0.767713	0.821076	21	12	0.634444	0.777463	99	85	69.8	51.8
ensemble_hurdle||LFQ|count	ensemble_hurdle	FragPipe	hurdle	_	LFQ|count	LFQ|count||D:/data/benchmark/benchmark_res/DDA/FragPipe/HYEtims777_LFQ/HYEtims777_LFQ_DEqMS_FragPipe_LFQ_Impseq_.csv D:/data/benchmark/benchmark_res/DDA/FragPipe/HYEtims777_LFQ/HYEtims777_LFQ_plgem_FragPipe_count__.csv	0.731689	0.72617	42	54	0.782382	0.782174	66	66	0.797442	0.799129	86	88	0.728027	0.747689	82	83	0.719941	0.78419	75	66	70.2	71.4
ensemble_set_min||dlfq|top0	ensemble_set_min	FragPipe	set	min	dlfq|top0	dlfq|top0||D:/data/benchmark/benchmark_res/DDA/FragPipe/HYEtims777_LFQ/HYEtims777_LFQ_DEqMS_FragPipe_dlfq_missForest_.csv D:/data/benchmark/benchmark_res/DDA/FragPipe/HYEtims777_LFQ/HYEtims777_LFQ_DEqMS_FragPipe_top0_missForest_.csv	0.694495	0.703539	98	84	0.771982	0.779211	90	78	0.806345	0.801903	74	85	0.754714	0.793999	43	39	0.750634	0.82307	51	3	71.2	57.8
ensemble_fisher||count|top0	ensemble_fisher	FragPipe	fisher	_	count|top0	count|top0||D:/data/benchmark/benchmark_res/DDA/FragPipe/HYEtims777_LFQ/HYEtims777_LFQ_plgem_FragPipe_count__.csv D:/data/benchmark/benchmark_res/DDA/FragPipe/HYEtims777_LFQ/HYEtims777_LFQ_DEqMS_FragPipe_top0_missForest_.csv	0.706132	0.695666	82	98	0.777047	0.782491	79	65	0.803829	0.798495	80	90	0.735368	0.747113	73	87	0.75514	0.777199	42	86	71.2	85.2
ensemble_set_min||dlfq|top3	ensemble_set_min	FragPipe	set	min	dlfq|top3	dlfq|top3||D:/data/benchmark/benchmark_res/DDA/FragPipe/HYEtims777_LFQ/HYEtims777_LFQ_DEqMS_FragPipe_dlfq_missForest_.csv D:/data/benchmark/benchmark_res/DDA/FragPipe/HYEtims777_LFQ/HYEtims777_LFQ_DEqMS_FragPipe_top3_SeqKNN_.csv	0.694166	0.703322	100	85	0.775222	0.786354	84	54	0.809143	0.806105	68	76	0.756516	0.789331	38	43	0.743104	0.814681	67	22	71.4	56
ensemble_hurdle||count|top3	ensemble_hurdle	FragPipe	hurdle	_	count|top3	count|top3||D:/data/benchmark/benchmark_res/DDA/FragPipe/HYEtims777_LFQ/HYEtims777_LFQ_plgem_FragPipe_count__.csv D:/data/benchmark/benchmark_res/DDA/FragPipe/HYEtims777_LFQ/HYEtims777_LFQ_DEqMS_FragPipe_top3_SeqKNN_.csv	0.70695	0.700281	79	90	0.775429	0.782717	83	64	0.80571	0.799366	76	87	0.741505	0.756992	69	73	0.751895	0.779679	50	79	71.4	78.6
ensemble_set_median||dlfq|top0|top3	ensemble_set_median	FragPipe	set	median	dlfq|top0|top3	dlfq|top0|top3||D:/data/benchmark/benchmark_res/DDA/FragPipe/HYEtims777_LFQ/HYEtims777_LFQ_DEqMS_FragPipe_dlfq_missForest_.csv D:/data/benchmark/benchmark_res/DDA/FragPipe/HYEtims777_LFQ/HYEtims777_LFQ_DEqMS_FragPipe_top0_missForest_.csv D:/data/benchmark/benchmark_res/DDA/FragPipe/HYEtims777_LFQ/HYEtims777_LFQ_DEqMS_FragPipe_top3_SeqKNN_.csv	0.692807	0.707368	102	81	0.771057	0.781797	91	68	0.806642	0.806667	73	74	0.772568	0.815381	16	15	0.718543	0.815487	76	20	71.6	51.6
ensemble_set_min||count|dlfq|top0	ensemble_set_min	FragPipe	set	min	count|dlfq|top0	count|dlfq|top0||D:/data/benchmark/benchmark_res/DDA/FragPipe/HYEtims777_LFQ/HYEtims777_LFQ_plgem_FragPipe_count__.csv D:/data/benchmark/benchmark_res/DDA/FragPipe/HYEtims777_LFQ/HYEtims777_LFQ_DEqMS_FragPipe_dlfq_missForest_.csv D:/data/benchmark/benchmark_res/DDA/FragPipe/HYEtims777_LFQ/HYEtims777_LFQ_DEqMS_FragPipe_top0_missForest_.csv	0.704987	0.699308	86	92	0.77957	0.772316	71	88	0.812063	0.806762	61	73	0.717899	0.738992	101	102	0.754815	0.787275	43	59	72.4	82.8
ensemble_set_median||LFQ|dlfq	ensemble_set_median	FragPipe	set	median	LFQ|dlfq	LFQ|dlfq||D:/data/benchmark/benchmark_res/DDA/FragPipe/HYEtims777_LFQ/HYEtims777_LFQ_DEqMS_FragPipe_LFQ_Impseq_.csv D:/data/benchmark/benchmark_res/DDA/FragPipe/HYEtims777_LFQ/HYEtims777_LFQ_DEqMS_FragPipe_dlfq_missForest_.csv	0.730776	0.738294	44	38	0.768107	0.760631	94	98	0.777051	0.77443	102	102	0.763931	0.797935	24	32	0.627926	0.723341	100	102	72.8	74.4
ensemble_set_min||LFQ|count|top0	ensemble_set_min	FragPipe	set	min	LFQ|count|top0	LFQ|count|top0||D:/data/benchmark/benchmark_res/DDA/FragPipe/HYEtims777_LFQ/HYEtims777_LFQ_DEqMS_FragPipe_LFQ_Impseq_.csv D:/data/benchmark/benchmark_res/DDA/FragPipe/HYEtims777_LFQ/HYEtims777_LFQ_plgem_FragPipe_count__.csv D:/data/benchmark/benchmark_res/DDA/FragPipe/HYEtims777_LFQ/HYEtims777_LFQ_DEqMS_FragPipe_top0_missForest_.csv	0.701949	0.694737	89	102	0.780229	0.780283	70	74	0.810778	0.804539	65	78	0.715385	0.729448	105	120	0.758498	0.778056	36	83	73	91.4
ensemble_set_min||dlfq|top0|top3	ensemble_set_min	FragPipe	set	min	dlfq|top0|top3	dlfq|top0|top3||D:/data/benchmark/benchmark_res/DDA/FragPipe/HYEtims777_LFQ/HYEtims777_LFQ_DEqMS_FragPipe_dlfq_missForest_.csv D:/data/benchmark/benchmark_res/DDA/FragPipe/HYEtims777_LFQ/HYEtims777_LFQ_DEqMS_FragPipe_top0_missForest_.csv D:/data/benchmark/benchmark_res/DDA/FragPipe/HYEtims777_LFQ/HYEtims777_LFQ_DEqMS_FragPipe_top3_SeqKNN_.csv	0.687748	0.696434	109	97	0.770422	0.770773	92	89	0.807672	0.804804	70	77	0.750307	0.791021	50	40	0.753842	0.820072	44	8	73	62.2
ensemble_set_max||LFQ|dlfq	ensemble_set_max	FragPipe	set	max	LFQ|dlfq	LFQ|dlfq||D:/data/benchmark/benchmark_res/DDA/FragPipe/HYEtims777_LFQ/HYEtims777_LFQ_DEqMS_FragPipe_LFQ_Impseq_.csv D:/data/benchmark/benchmark_res/DDA/FragPipe/HYEtims777_LFQ/HYEtims777_LFQ_DEqMS_FragPipe_dlfq_missForest_.csv	0.729456	0.735241	47	43	0.766445	0.758543	95	100	0.775173	0.767992	103	105	0.766766	0.808687	22	21	0.621408	0.718043	102	105	73.8	74.8
ensemble_fisher||count|top3	ensemble_fisher	FragPipe	fisher	_	count|top3	count|top3||D:/data/benchmark/benchmark_res/DDA/FragPipe/HYEtims777_LFQ/HYEtims777_LFQ_plgem_FragPipe_count__.csv D:/data/benchmark/benchmark_res/DDA/FragPipe/HYEtims777_LFQ/HYEtims777_LFQ_DEqMS_FragPipe_top3_SeqKNN_.csv	0.708236	0.704278	75	83	0.772452	0.78018	88	75	0.801797	0.793482	82	97	0.738674	0.754949	70	75	0.749864	0.775079	54	88	73.8	83.6
ensemble_set_max||LFQ|dlfq|top0	ensemble_set_max	FragPipe	set	max	LFQ|dlfq|top0	LFQ|dlfq|top0||D:/data/benchmark/benchmark_res/DDA/FragPipe/HYEtims777_LFQ/HYEtims777_LFQ_DEqMS_FragPipe_LFQ_Impseq_.csv D:/data/benchmark/benchmark_res/DDA/FragPipe/HYEtims777_LFQ/HYEtims777_LFQ_DEqMS_FragPipe_dlfq_missForest_.csv D:/data/benchmark/benchmark_res/DDA/FragPipe/HYEtims777_LFQ/HYEtims777_LFQ_DEqMS_FragPipe_top0_missForest_.csv	0.731727	0.720067	41	63	0.759488	0.752904	101	103	0.765579	0.757626	106	111	0.76908	0.806579	18	24	0.589956	0.685273	105	106	74.2	81.4
ensemble_set_min||LFQ|count|top0|top3	ensemble_set_min	FragPipe	set	min	LFQ|count|top0|top3	LFQ|count|top0|top3||D:/data/benchmark/benchmark_res/DDA/FragPipe/HYEtims777_LFQ/HYEtims777_LFQ_DEqMS_FragPipe_LFQ_Impseq_.csv D:/data/benchmark/benchmark_res/DDA/FragPipe/HYEtims777_LFQ/HYEtims777_LFQ_plgem_FragPipe_count__.csv D:/data/benchmark/benchmark_res/DDA/FragPipe/HYEtims777_LFQ/HYEtims777_LFQ_DEqMS_FragPipe_top0_missForest_.csv D:/data/benchmark/benchmark_res/DDA/FragPipe/HYEtims777_LFQ…	0.69891	0.691098	92	106	0.782051	0.774458	68	85	0.815703	0.816126	50	48	0.708674	0.719878	114	129	0.752933	0.769159	49	93	74.6	92.2
ensemble_set_median||LFQ|top0	ensemble_set_median	FragPipe	set	median	LFQ|top0	LFQ|top0||D:/data/benchmark/benchmark_res/DDA/FragPipe/HYEtims777_LFQ/HYEtims777_LFQ_DEqMS_FragPipe_LFQ_Impseq_.csv D:/data/benchmark/benchmark_res/DDA/FragPipe/HYEtims777_LFQ/HYEtims777_LFQ_DEqMS_FragPipe_top0_missForest_.csv	0.722313	0.715614	53	68	0.762378	0.761184	96	97	0.772405	0.768189	104	104	0.768521	0.812043	20	17	0.625753	0.731174	101	99	74.8	77
ensemble_set_max||dlfq|top3	ensemble_set_max	FragPipe	set	max	dlfq|top3	dlfq|top3||D:/data/benchmark/benchmark_res/DDA/FragPipe/HYEtims777_LFQ/HYEtims777_LFQ_DEqMS_FragPipe_dlfq_missForest_.csv D:/data/benchmark/benchmark_res/DDA/FragPipe/HYEtims777_LFQ/HYEtims777_LFQ_DEqMS_FragPipe_top3_SeqKNN_.csv	0.716183	0.729415	65	48	0.772941	0.78669	87	51	0.793527	0.807312	93	72	0.760095	0.833414	26	2	0.598856	0.765732	104	96	75	53.8
ensemble_set_median||count|top0|top3	ensemble_set_median	FragPipe	set	median	count|top0|top3	count|top0|top3||D:/data/benchmark/benchmark_res/DDA/FragPipe/HYEtims777_LFQ/HYEtims777_LFQ_plgem_FragPipe_count__.csv D:/data/benchmark/benchmark_res/DDA/FragPipe/HYEtims777_LFQ/HYEtims777_LFQ_DEqMS_FragPipe_top0_missForest_.csv D:/data/benchmark/benchmark_res/DDA/FragPipe/HYEtims777_LFQ/HYEtims777_LFQ_DEqMS_FragPipe_top3_SeqKNN_.csv	0.68242	0.683679	114	115	0.772132	0.76463	89	93	0.805208	0.812294	78	61	0.770852	0.81947	17	13	0.714316	0.788982	79	56	75.4	67.6
ensemble_set_min||count|dlfq|top0|top3	ensemble_set_min	FragPipe	set	min	count|dlfq|top0|top3	count|dlfq|top0|top3||D:/data/benchmark/benchmark_res/DDA/FragPipe/HYEtims777_LFQ/HYEtims777_LFQ_plgem_FragPipe_count__.csv D:/data/benchmark/benchmark_res/DDA/FragPipe/HYEtims777_LFQ/HYEtims777_LFQ_DEqMS_FragPipe_dlfq_missForest_.csv D:/data/benchmark/benchmark_res/DDA/FragPipe/HYEtims777_LFQ/HYEtims777_LFQ_DEqMS_FragPipe_top0_missForest_.csv D:/data/benchmark/benchmark_res/DDA/FragPipe/HYEtims7…	0.699898	0.693856	91	104	0.779456	0.769184	72	90	0.814827	0.809805	54	68	0.710526	0.727953	111	122	0.749611	0.774547	55	89	76.6	94.6
ensemble_set_max||dlfq|top0|top3	ensemble_set_max	FragPipe	set	max	dlfq|top0|top3	dlfq|top0|top3||D:/data/benchmark/benchmark_res/DDA/FragPipe/HYEtims777_LFQ/HYEtims777_LFQ_DEqMS_FragPipe_dlfq_missForest_.csv D:/data/benchmark/benchmark_res/DDA/FragPipe/HYEtims777_LFQ/HYEtims777_LFQ_DEqMS_FragPipe_top0_missForest_.csv D:/data/benchmark/benchmark_res/DDA/FragPipe/HYEtims777_LFQ/HYEtims777_LFQ_DEqMS_FragPipe_top3_SeqKNN_.csv	0.714255	0.725197	69	55	0.773857	0.789081	86	47	0.795618	0.811016	91	66	0.757284	0.839797	33	1	0.582445	0.764369	106	97	77	53.2
ensemble_fisher||LFQ|count	ensemble_fisher	FragPipe	fisher	_	LFQ|count	LFQ|count||D:/data/benchmark/benchmark_res/DDA/FragPipe/HYEtims777_LFQ/HYEtims777_LFQ_DEqMS_FragPipe_LFQ_Impseq_.csv D:/data/benchmark/benchmark_res/DDA/FragPipe/HYEtims777_LFQ/HYEtims777_LFQ_plgem_FragPipe_count__.csv	0.731576	0.724851	43	56	0.778991	0.774772	74	84	0.791401	0.797322	94	94	0.721915	0.739583	94	100	0.711009	0.769119	80	94	77	85.6
ensemble_set_max||LFQ|top0	ensemble_set_max	FragPipe	set	max	LFQ|top0	LFQ|top0||D:/data/benchmark/benchmark_res/DDA/FragPipe/HYEtims777_LFQ/HYEtims777_LFQ_DEqMS_FragPipe_LFQ_Impseq_.csv D:/data/benchmark/benchmark_res/DDA/FragPipe/HYEtims777_LFQ/HYEtims777_LFQ_DEqMS_FragPipe_top0_missForest_.csv	0.72119	0.718925	56	64	0.760066	0.757879	99	102	0.769326	0.765617	105	107	0.766518	0.80978	23	20	0.610988	0.722922	103	103	77.2	79.2
ensemble_hurdle||top0|top3	ensemble_hurdle	FragPipe	hurdle	_	top0|top3	top0|top3||D:/data/benchmark/benchmark_res/DDA/FragPipe/HYEtims777_LFQ/HYEtims777_LFQ_DEqMS_FragPipe_top0_missForest_.csv D:/data/benchmark/benchmark_res/DDA/FragPipe/HYEtims777_LFQ/HYEtims777_LFQ_DEqMS_FragPipe_top3_SeqKNN_.csv	0.675504	0.676936	125	123	0.759976	0.763609	100	96	0.797446	0.797422	85	93	0.749412	0.7741	53	63	0.745103	0.817534	64	15	85.4	78
ensemble_fisher||top0|top3	ensemble_fisher	FragPipe	fisher	_	top0|top3	top0|top3||D:/data/benchmark/benchmark_res/DDA/FragPipe/HYEtims777_LFQ/HYEtims777_LFQ_DEqMS_FragPipe_top0_missForest_.csv D:/data/benchmark/benchmark_res/DDA/FragPipe/HYEtims777_LFQ/HYEtims777_LFQ_DEqMS_FragPipe_top3_SeqKNN_.csv	0.675698	0.677363	123	122	0.760182	0.764147	98	95	0.797429	0.798192	87	91	0.747837	0.774367	58	60	0.745891	0.816858	62	18	85.6	77.2
ensemble_set_max||LFQ|dlfq|top3	ensemble_set_max	FragPipe	set	max	LFQ|dlfq|top3	LFQ|dlfq|top3||D:/data/benchmark/benchmark_res/DDA/FragPipe/HYEtims777_LFQ/HYEtims777_LFQ_DEqMS_FragPipe_LFQ_Impseq_.csv D:/data/benchmark/benchmark_res/DDA/FragPipe/HYEtims777_LFQ/HYEtims777_LFQ_DEqMS_FragPipe_dlfq_missForest_.csv D:/data/benchmark/benchmark_res/DDA/FragPipe/HYEtims777_LFQ/HYEtims777_LFQ_DEqMS_FragPipe_top3_SeqKNN_.csv	0.722038	0.720892	55	61	0.746318	0.749669	107	106	0.754249	0.756161	109	113	0.749406	0.804754	54	25	0.546151	0.664563	110	111	87	83.2
ensemble_set_min||LFQ|count	ensemble_set_min	FragPipe	set	min	LFQ|count	LFQ|count||D:/data/benchmark/benchmark_res/DDA/FragPipe/HYEtims777_LFQ/HYEtims777_LFQ_DEqMS_FragPipe_LFQ_Impseq_.csv D:/data/benchmark/benchmark_res/DDA/FragPipe/HYEtims777_LFQ/HYEtims777_LFQ_plgem_FragPipe_count__.csv	0.710804	0.710185	71	74	0.769637	0.779919	93	76	0.789106	0.79909	98	89	0.71795	0.729645	100	119	0.715781	0.78308	78	71	88	85.8
ensemble_set_max||LFQ|dlfq|top0|top3	ensemble_set_max	FragPipe	set	max	LFQ|dlfq|top0|top3	LFQ|dlfq|top0|top3||D:/data/benchmark/benchmark_res/DDA/FragPipe/HYEtims777_LFQ/HYEtims777_LFQ_DEqMS_FragPipe_LFQ_Impseq_.csv D:/data/benchmark/benchmark_res/DDA/FragPipe/HYEtims777_LFQ/HYEtims777_LFQ_DEqMS_FragPipe_dlfq_missForest_.csv D:/data/benchmark/benchmark_res/DDA/FragPipe/HYEtims777_LFQ/HYEtims777_LFQ_DEqMS_FragPipe_top0_missForest_.csv D:/data/benchmark/benchmark_res/DDA/FragPipe/HYEtim…	0.722239	0.71709	54	66	0.746511	0.743894	106	115	0.755239	0.755854	108	114	0.746711	0.803053	61	27	0.536411	0.665338	111	110	88	86.4
ensemble_set_median||top0|top3	ensemble_set_median	FragPipe	set	median	top0|top3	top0|top3||D:/data/benchmark/benchmark_res/DDA/FragPipe/HYEtims777_LFQ/HYEtims777_LFQ_DEqMS_FragPipe_top0_missForest_.csv D:/data/benchmark/benchmark_res/DDA/FragPipe/HYEtims777_LFQ/HYEtims777_LFQ_DEqMS_FragPipe_top3_SeqKNN_.csv	0.674032	0.677485	127	121	0.757542	0.760069	102	99	0.790219	0.804407	97	79	0.756547	0.807202	37	23	0.673719	0.798867	92	37	91	71.8
ensemble_set_min||top0|top3	ensemble_set_min	FragPipe	set	min	top0|top3	top0|top3||D:/data/benchmark/benchmark_res/DDA/FragPipe/HYEtims777_LFQ/HYEtims777_LFQ_DEqMS_FragPipe_top0_missForest_.csv D:/data/benchmark/benchmark_res/DDA/FragPipe/HYEtims777_LFQ/HYEtims777_LFQ_DEqMS_FragPipe_top3_SeqKNN_.csv	0.65975	0.660222	130	130	0.744244	0.744833	109	112	0.784387	0.786707	101	99	0.752842	0.776864	46	58	0.728959	0.82046	72	6	91.6	81
ensemble_set_median||LFQ|top3	ensemble_set_median	FragPipe	set	median	LFQ|top3	LFQ|top3||D:/data/benchmark/benchmark_res/DDA/FragPipe/HYEtims777_LFQ/HYEtims777_LFQ_DEqMS_FragPipe_LFQ_Impseq_.csv D:/data/benchmark/benchmark_res/DDA/FragPipe/HYEtims777_LFQ/HYEtims777_LFQ_DEqMS_FragPipe_top3_SeqKNN_.csv	0.70731	0.711445	78	72	0.744815	0.750202	108	105	0.754136	0.757501	110	112	0.747388	0.786698	59	47	0.58134	0.679028	107	107	92.4	88.6
ensemble_set_min||count|top0	ensemble_set_min	FragPipe	set	min	count|top0	count|top0||D:/data/benchmark/benchmark_res/DDA/FragPipe/HYEtims777_LFQ/HYEtims777_LFQ_plgem_FragPipe_count__.csv D:/data/benchmark/benchmark_res/DDA/FragPipe/HYEtims777_LFQ/HYEtims777_LFQ_DEqMS_FragPipe_top0_missForest_.csv	0.6764	0.668554	120	128	0.753896	0.745773	105	111	0.790508	0.781274	96	101	0.727629	0.742777	85	96	0.746115	0.783165	61	70	93.4	101.2
ensemble_set_min||count|top3	ensemble_set_min	FragPipe	set	min	count|top3	count|top3||D:/data/benchmark/benchmark_res/DDA/FragPipe/HYEtims777_LFQ/HYEtims777_LFQ_plgem_FragPipe_count__.csv D:/data/benchmark/benchmark_res/DDA/FragPipe/HYEtims777_LFQ/HYEtims777_LFQ_DEqMS_FragPipe_top3_SeqKNN_.csv	0.675545	0.664634	124	129	0.761132	0.764431	97	94	0.795858	0.799442	90	86	0.727567	0.747517	86	85	0.738566	0.76784	71	95	93.6	97.8
ensemble_set_min||count|top0|top3	ensemble_set_min	FragPipe	set	min	count|top0|top3	count|top0|top3||D:/data/benchmark/benchmark_res/DDA/FragPipe/HYEtims777_LFQ/HYEtims777_LFQ_plgem_FragPipe_count__.csv D:/data/benchmark/benchmark_res/DDA/FragPipe/HYEtims777_LFQ/HYEtims777_LFQ_DEqMS_FragPipe_top0_missForest_.csv D:/data/benchmark/benchmark_res/DDA/FragPipe/HYEtims777_LFQ/HYEtims777_LFQ_DEqMS_FragPipe_top3_SeqKNN_.csv	0.677515	0.67259	119	127	0.756715	0.746274	103	109	0.795035	0.797478	92	92	0.718907	0.731703	98	116	0.748818	0.782538	57	72	93.8	103.2
ensemble_set_max||top0|top3	ensemble_set_max	FragPipe	set	max	top0|top3	top0|top3||D:/data/benchmark/benchmark_res/DDA/FragPipe/HYEtims777_LFQ/HYEtims777_LFQ_DEqMS_FragPipe_top0_missForest_.csv D:/data/benchmark/benchmark_res/DDA/FragPipe/HYEtims777_LFQ/HYEtims777_LFQ_DEqMS_FragPipe_top3_SeqKNN_.csv	0.672038	0.674508	129	125	0.755951	0.758008	104	101	0.788328	0.803492	99	82	0.754955	0.823288	42	11	0.648084	0.795104	96	40	94	71.8
ensemble_set_max||LFQ|top0|top3	ensemble_set_max	FragPipe	set	max	LFQ|top0|top3	LFQ|top0|top3||D:/data/benchmark/benchmark_res/DDA/FragPipe/HYEtims777_LFQ/HYEtims777_LFQ_DEqMS_FragPipe_LFQ_Impseq_.csv D:/data/benchmark/benchmark_res/DDA/FragPipe/HYEtims777_LFQ/HYEtims777_LFQ_DEqMS_FragPipe_top0_missForest_.csv D:/data/benchmark/benchmark_res/DDA/FragPipe/HYEtims777_LFQ/HYEtims777_LFQ_DEqMS_FragPipe_top3_SeqKNN_.csv	0.708229	0.708849	76	77	0.742802	0.748058	111	108	0.752671	0.755211	112	116	0.746103	0.800874	64	28	0.556869	0.673791	109	108	94.4	87.4
ensemble_set_max||LFQ|top3	ensemble_set_max	FragPipe	set	max	LFQ|top3	LFQ|top3||D:/data/benchmark/benchmark_res/DDA/FragPipe/HYEtims777_LFQ/HYEtims777_LFQ_DEqMS_FragPipe_LFQ_Impseq_.csv D:/data/benchmark/benchmark_res/DDA/FragPipe/HYEtims777_LFQ/HYEtims777_LFQ_DEqMS_FragPipe_top3_SeqKNN_.csv	0.705296	0.710091	84	76	0.742061	0.748459	112	107	0.750171	0.755536	113	115	0.746303	0.795942	63	35	0.565437	0.672399	108	109	96	88.4
ensemble_set_median||count|dlfq	ensemble_set_median	FragPipe	set	median	count|dlfq	count|dlfq||D:/data/benchmark/benchmark_res/DDA/FragPipe/HYEtims777_LFQ/HYEtims777_LFQ_plgem_FragPipe_count__.csv D:/data/benchmark/benchmark_res/DDA/FragPipe/HYEtims777_LFQ/HYEtims777_LFQ_DEqMS_FragPipe_dlfq_missForest_.csv	0.698555	0.697484	95	96	0.742932	0.743981	110	114	0.758798	0.761686	107	109	0.725866	0.773303	87	65	0.510938	0.588281	113	114	102.4	99.6
ensemble_set_median||count|top0	ensemble_set_median	FragPipe	set	median	count|top0	count|top0||D:/data/benchmark/benchmark_res/DDA/FragPipe/HYEtims777_LFQ/HYEtims777_LFQ_plgem_FragPipe_count__.csv D:/data/benchmark/benchmark_res/DDA/FragPipe/HYEtims777_LFQ/HYEtims777_LFQ_DEqMS_FragPipe_top0_missForest_.csv	0.689003	0.68051	105	119	0.735764	0.734164	113	119	0.752926	0.749874	111	118	0.714622	0.758926	108	71	0.506789	0.616011	114	112	110.2	107.8
ensemble_set_max||count|dlfq	ensemble_set_max	FragPipe	set	max	count|dlfq	count|dlfq||D:/data/benchmark/benchmark_res/DDA/FragPipe/HYEtims777_LFQ/HYEtims777_LFQ_plgem_FragPipe_count__.csv D:/data/benchmark/benchmark_res/DDA/FragPipe/HYEtims777_LFQ/HYEtims777_LFQ_DEqMS_FragPipe_dlfq_missForest_.csv	0.69034	0.689067	103	108	0.73393	0.735094	114	118	0.749355	0.749808	114	119	0.713493	0.747451	109	86	0.473138	0.532088	116	119	111.2	110
ensemble_set_median||LFQ|count	ensemble_set_median	FragPipe	set	median	LFQ|count	LFQ|count||D:/data/benchmark/benchmark_res/DDA/FragPipe/HYEtims777_LFQ/HYEtims777_LFQ_DEqMS_FragPipe_LFQ_Impseq_.csv D:/data/benchmark/benchmark_res/DDA/FragPipe/HYEtims777_LFQ/HYEtims777_LFQ_plgem_FragPipe_count__.csv	0.688486	0.682138	106	117	0.726764	0.724725	117	122	0.737292	0.742656	118	122	0.714942	0.763073	107	68	0.511299	0.612388	112	113	112	108.4
ensemble_set_max||count|dlfq|top0	ensemble_set_max	FragPipe	set	max	count|dlfq|top0	count|dlfq|top0||D:/data/benchmark/benchmark_res/DDA/FragPipe/HYEtims777_LFQ/HYEtims777_LFQ_plgem_FragPipe_count__.csv D:/data/benchmark/benchmark_res/DDA/FragPipe/HYEtims777_LFQ/HYEtims777_LFQ_DEqMS_FragPipe_dlfq_missForest_.csv D:/data/benchmark/benchmark_res/DDA/FragPipe/HYEtims777_LFQ/HYEtims777_LFQ_DEqMS_FragPipe_top0_missForest_.csv	0.696867	0.694822	96	101	0.730971	0.744743	115	113	0.740583	0.762097	117	108	0.706577	0.7403	116	98	0.446132	0.514973	121	122	113	108.4
ensemble_set_max||count|top0	ensemble_set_max	FragPipe	set	max	count|top0	count|top0||D:/data/benchmark/benchmark_res/DDA/FragPipe/HYEtims777_LFQ/HYEtims777_LFQ_plgem_FragPipe_count__.csv D:/data/benchmark/benchmark_res/DDA/FragPipe/HYEtims777_LFQ/HYEtims777_LFQ_DEqMS_FragPipe_top0_missForest_.csv	0.682464	0.673831	113	126	0.727249	0.727326	116	121	0.744244	0.743835	115	121	0.705367	0.749303	119	80	0.472989	0.550447	117	117	116	113
ensemble_set_max||LFQ|count	ensemble_set_max	FragPipe	set	max	LFQ|count	LFQ|count||D:/data/benchmark/benchmark_res/DDA/FragPipe/HYEtims777_LFQ/HYEtims777_LFQ_DEqMS_FragPipe_LFQ_Impseq_.csv D:/data/benchmark/benchmark_res/DDA/FragPipe/HYEtims777_LFQ/HYEtims777_LFQ_plgem_FragPipe_count__.csv	0.682044	0.676503	115	124	0.718649	0.717383	120	123	0.729421	0.737823	121	123	0.708873	0.745939	113	89	0.482199	0.551224	115	116	116.8	115
ensemble_set_median||count|top3	ensemble_set_median	FragPipe	set	median	count|top3	count|top3||D:/data/benchmark/benchmark_res/DDA/FragPipe/HYEtims777_LFQ/HYEtims777_LFQ_plgem_FragPipe_count__.csv D:/data/benchmark/benchmark_res/DDA/FragPipe/HYEtims777_LFQ/HYEtims777_LFQ_DEqMS_FragPipe_top3_SeqKNN_.csv	0.680201	0.694559	116	103	0.72357	0.738657	118	117	0.74078	0.752165	116	117	0.698917	0.76223	121	69	0.458155	0.570047	118	115	117.8	104.2
ensemble_set_max||LFQ|count|dlfq	ensemble_set_max	FragPipe	set	max	LFQ|count|dlfq	LFQ|count|dlfq||D:/data/benchmark/benchmark_res/DDA/FragPipe/HYEtims777_LFQ/HYEtims777_LFQ_DEqMS_FragPipe_LFQ_Impseq_.csv D:/data/benchmark/benchmark_res/DDA/FragPipe/HYEtims777_LFQ/HYEtims777_LFQ_plgem_FragPipe_count__.csv D:/data/benchmark/benchmark_res/DDA/FragPipe/HYEtims777_LFQ/HYEtims777_LFQ_DEqMS_FragPipe_dlfq_missForest_.csv	0.687849	0.678237	108	120	0.717696	0.713263	121	128	0.725265	0.735156	123	124	0.705947	0.738005	118	104	0.448562	0.511175	120	123	118	119.8
ensemble_set_max||LFQ|count|top0	ensemble_set_max	FragPipe	set	max	LFQ|count|top0	LFQ|count|top0||D:/data/benchmark/benchmark_res/DDA/FragPipe/HYEtims777_LFQ/HYEtims777_LFQ_DEqMS_FragPipe_LFQ_Impseq_.csv D:/data/benchmark/benchmark_res/DDA/FragPipe/HYEtims777_LFQ/HYEtims777_LFQ_plgem_FragPipe_count__.csv D:/data/benchmark/benchmark_res/DDA/FragPipe/HYEtims777_LFQ/HYEtims777_LFQ_DEqMS_FragPipe_top0_missForest_.csv	0.687476	0.683771	111	114	0.712246	0.717187	125	124	0.717832	0.729108	125	126	0.706201	0.749429	117	79	0.450826	0.536875	119	118	119.4	112.2
ensemble_set_max||count|dlfq|top3	ensemble_set_max	FragPipe	set	max	count|dlfq|top3	count|dlfq|top3||D:/data/benchmark/benchmark_res/DDA/FragPipe/HYEtims777_LFQ/HYEtims777_LFQ_plgem_FragPipe_count__.csv D:/data/benchmark/benchmark_res/DDA/FragPipe/HYEtims777_LFQ/HYEtims777_LFQ_DEqMS_FragPipe_dlfq_missForest_.csv D:/data/benchmark/benchmark_res/DDA/FragPipe/HYEtims777_LFQ/HYEtims777_LFQ_DEqMS_FragPipe_top3_SeqKNN_.csv	0.686412	0.710133	112	75	0.718916	0.745799	119	110	0.729288	0.766837	122	106	0.6905	0.736684	123	106	0.411839	0.506682	125	124	120.2	104.2
ensemble_set_max||LFQ|count|dlfq|top0	ensemble_set_max	FragPipe	set	max	LFQ|count|dlfq|top0	LFQ|count|dlfq|top0||D:/data/benchmark/benchmark_res/DDA/FragPipe/HYEtims777_LFQ/HYEtims777_LFQ_DEqMS_FragPipe_LFQ_Impseq_.csv D:/data/benchmark/benchmark_res/DDA/FragPipe/HYEtims777_LFQ/HYEtims777_LFQ_plgem_FragPipe_count__.csv D:/data/benchmark/benchmark_res/DDA/FragPipe/HYEtims777_LFQ/HYEtims777_LFQ_DEqMS_FragPipe_dlfq_missForest_.csv D:/data/benchmark/benchmark_res/DDA/FragPipe/HYEtims777_LFQ…	0.687496	0.686926	110	110	0.708866	0.716501	126	126	0.714218	0.732268	126	125	0.698495	0.7307	122	117	0.428561	0.495319	122	128	121.2	121.2
ensemble_set_max||count|top0|top3	ensemble_set_max	FragPipe	set	max	count|top0|top3	count|top0|top3||D:/data/benchmark/benchmark_res/DDA/FragPipe/HYEtims777_LFQ/HYEtims777_LFQ_plgem_FragPipe_count__.csv D:/data/benchmark/benchmark_res/DDA/FragPipe/HYEtims777_LFQ/HYEtims777_LFQ_DEqMS_FragPipe_top0_missForest_.csv D:/data/benchmark/benchmark_res/DDA/FragPipe/HYEtims777_LFQ/HYEtims777_LFQ_DEqMS_FragPipe_top3_SeqKNN_.csv	0.678245	0.697795	117	95	0.716646	0.741365	122	116	0.730101	0.758115	120	110	0.690461	0.741829	124	97	0.418943	0.518098	124	121	121.4	107.8
ensemble_set_max||count|dlfq|top0|top3	ensemble_set_max	FragPipe	set	max	count|dlfq|top0|top3	count|dlfq|top0|top3||D:/data/benchmark/benchmark_res/DDA/FragPipe/HYEtims777_LFQ/HYEtims777_LFQ_plgem_FragPipe_count__.csv D:/data/benchmark/benchmark_res/DDA/FragPipe/HYEtims777_LFQ/HYEtims777_LFQ_DEqMS_FragPipe_dlfq_missForest_.csv D:/data/benchmark/benchmark_res/DDA/FragPipe/HYEtims777_LFQ/HYEtims777_LFQ_DEqMS_FragPipe_top0_missForest_.csv D:/data/benchmark/benchmark_res/DDA/FragPipe/HYEtims7…	0.688337	0.712918	107	71	0.715221	0.751967	123	104	0.722926	0.772054	124	103	0.688213	0.734384	126	112	0.405833	0.501972	127	125	121.4	103
ensemble_set_max||count|top3	ensemble_set_max	FragPipe	set	max	count|top3	count|top3||D:/data/benchmark/benchmark_res/DDA/FragPipe/HYEtims777_LFQ/HYEtims777_LFQ_plgem_FragPipe_count__.csv D:/data/benchmark/benchmark_res/DDA/FragPipe/HYEtims777_LFQ/HYEtims777_LFQ_DEqMS_FragPipe_top3_SeqKNN_.csv	0.672125	0.689012	128	109	0.714618	0.731437	124	120	0.731746	0.74427	119	120	0.688868	0.743828	125	93	0.426837	0.522632	123	120	123.8	112.4
ensemble_set_max||LFQ|count|top3	ensemble_set_max	FragPipe	set	max	LFQ|count|top3	LFQ|count|top3||D:/data/benchmark/benchmark_res/DDA/FragPipe/HYEtims777_LFQ/HYEtims777_LFQ_DEqMS_FragPipe_LFQ_Impseq_.csv D:/data/benchmark/benchmark_res/DDA/FragPipe/HYEtims777_LFQ/HYEtims777_LFQ_plgem_FragPipe_count__.csv D:/data/benchmark/benchmark_res/DDA/FragPipe/HYEtims777_LFQ/HYEtims777_LFQ_DEqMS_FragPipe_top3_SeqKNN_.csv	0.675747	0.681664	122	118	0.701826	0.709297	127	130	0.709397	0.726294	127	127	0.687676	0.734078	127	114	0.409474	0.501337	126	126	125.8	123
ensemble_set_max||LFQ|count|dlfq|top0|top3	ensemble_set_max	FragPipe	set	max	LFQ|count|dlfq|top0|top3	LFQ|count|dlfq|top0|top3||D:/data/benchmark/benchmark_res/DDA/FragPipe/HYEtims777_LFQ/HYEtims777_LFQ_DEqMS_FragPipe_LFQ_Impseq_.csv D:/data/benchmark/benchmark_res/DDA/FragPipe/HYEtims777_LFQ/HYEtims777_LFQ_plgem_FragPipe_count__.csv D:/data/benchmark/benchmark_res/DDA/FragPipe/HYEtims777_LFQ/HYEtims777_LFQ_DEqMS_FragPipe_dlfq_missForest_.csv D:/data/benchmark/benchmark_res/DDA/FragPipe/HYEtims77…	0.678053	0.684653	118	112	0.695808	0.715255	129	127	0.700087	0.723431	129	130	0.681091	0.726303	130	125	0.391439	0.48535	130	130	127.2	124.8
ensemble_set_max||LFQ|count|top0|top3	ensemble_set_max	FragPipe	set	max	LFQ|count|top0|top3	LFQ|count|top0|top3||D:/data/benchmark/benchmark_res/DDA/FragPipe/HYEtims777_LFQ/HYEtims777_LFQ_DEqMS_FragPipe_LFQ_Impseq_.csv D:/data/benchmark/benchmark_res/DDA/FragPipe/HYEtims777_LFQ/HYEtims777_LFQ_plgem_FragPipe_count__.csv D:/data/benchmark/benchmark_res/DDA/FragPipe/HYEtims777_LFQ/HYEtims777_LFQ_DEqMS_FragPipe_top0_missForest_.csv D:/data/benchmark/benchmark_res/DDA/FragPipe/HYEtims777_LFQ…	0.675323	0.684402	126	113	0.696002	0.713043	128	129	0.700812	0.726268	128	128	0.6854	0.73215	128	115	0.402552	0.497383	128	127	127.6	122.4
ensemble_set_max||LFQ|count|dlfq|top3	ensemble_set_max	FragPipe	set	max	LFQ|count|dlfq|top3	LFQ|count|dlfq|top3||D:/data/benchmark/benchmark_res/DDA/FragPipe/HYEtims777_LFQ/HYEtims777_LFQ_DEqMS_FragPipe_LFQ_Impseq_.csv D:/data/benchmark/benchmark_res/DDA/FragPipe/HYEtims777_LFQ/HYEtims777_LFQ_plgem_FragPipe_count__.csv D:/data/benchmark/benchmark_res/DDA/FragPipe/HYEtims777_LFQ/HYEtims777_LFQ_DEqMS_FragPipe_dlfq_missForest_.csv D:/data/benchmark/benchmark_res/DDA/FragPipe/HYEtims777_LFQ…	0.676127	0.683054	121	116	0.695306	0.717184	130	125	0.70004	0.726168	130	129	0.683517	0.728874	129	121	0.397067	0.490634	129	129	127.8	124
supp7. Tab2 Ranking of ens_topk workflows under setting FG_DDA
workflow	ensemble_method	Platform	method	operation	cbn	ensemble_info	mean_pauc001	median_pauc001	rank_mean_pauc001	rank_median_pauc001	mean_pauc005	median_pauc005	rank_mean_pauc005	rank_median_pauc005	mean_pauc01	median_pauc01	rank_mean_pauc01	rank_median_pauc01	mean_nmcc005	median_nmcc005	rank_mean_nmcc005	rank_median_nmcc005	mean_gmean005	median_gmean005	rank_mean_gmean005	rank_median_gmean005	avg_rank_mean	avg_rank_median
ensemble_set_median||top18	ensemble_set_median	FragPipe	set	median	top18	18||D:/data/benchmark/benchmark_res/DDA/FragPipe/HYEtims777_LFQ/HYEtims777_LFQ_DEqMS_FragPipe_dlfq_missForest_.csv D:/data/benchmark/benchmark_res/DDA/FragPipe/HYEtims777_LFQ/HYEtims777_LFQ_DEqMS_FragPipe_dlfq_SeqKNN_.csv D:/data/benchmark/benchmark_res/DDA/FragPipe/HYEtims777_LFQ/HYEtims777_LFQ_DEqMS_FragPipe_dlfq_bpca_.csv D:/data/benchmark/benchmark_res/DDA/FragPipe/HYEtims777_LFQ/HYEtims777_L…	0.717912	0.732774	18	5	0.786037	0.797277	10	14	0.809629	0.823144	8	15	0.767048	0.826974	5	6	0.679657	0.811626	70	9	22.2	9.8
ensemble_set_min||top6	ensemble_set_min	FragPipe	set	min	top6	6||D:/data/benchmark/benchmark_res/DDA/FragPipe/HYEtims777_LFQ/HYEtims777_LFQ_DEqMS_FragPipe_dlfq_missForest_.csv D:/data/benchmark/benchmark_res/DDA/FragPipe/HYEtims777_LFQ/HYEtims777_LFQ_DEqMS_FragPipe_dlfq_SeqKNN_.csv D:/data/benchmark/benchmark_res/DDA/FragPipe/HYEtims777_LFQ/HYEtims777_LFQ_DEqMS_FragPipe_dlfq_bpca_.csv D:/data/benchmark/benchmark_res/DDA/FragPipe/HYEtims777_LFQ/HYEtims777_LF…	0.710816	0.70691	42	42	0.786022	0.778366	11	38	0.820738	0.816289	1	26	0.764618	0.801883	19	25	0.734308	0.810319	44	52	23.4	36.6
ensemble_set_min||top2	ensemble_set_min	FragPipe	set	min	top2	2||D:/data/benchmark/benchmark_res/DDA/FragPipe/HYEtims777_LFQ/HYEtims777_LFQ_DEqMS_FragPipe_dlfq_missForest_.csv D:/data/benchmark/benchmark_res/DDA/FragPipe/HYEtims777_LFQ/HYEtims777_LFQ_DEqMS_FragPipe_dlfq_SeqKNN_.csv	0.71157	0.70567	38	44	0.783203	0.779684	21	32	0.81152	0.812765	7	32	0.773265	0.820795	1	22	0.71942	0.810912	54	32	24.2	32.4
ensemble_set_min||top5	ensemble_set_min	FragPipe	set	min	top5	5||D:/data/benchmark/benchmark_res/DDA/FragPipe/HYEtims777_LFQ/HYEtims777_LFQ_DEqMS_FragPipe_dlfq_missForest_.csv D:/data/benchmark/benchmark_res/DDA/FragPipe/HYEtims777_LFQ/HYEtims777_LFQ_DEqMS_FragPipe_dlfq_SeqKNN_.csv D:/data/benchmark/benchmark_res/DDA/FragPipe/HYEtims777_LFQ/HYEtims777_LFQ_DEqMS_FragPipe_dlfq_bpca_.csv D:/data/benchmark/benchmark_res/DDA/FragPipe/HYEtims777_LFQ/HYEtims777_LF…	0.711402	0.706931	39	41	0.784863	0.778594	14	36	0.815832	0.816313	2	25	0.764654	0.802812	18	24	0.732575	0.810821	49	33	24.4	31.8
ensemble_set_median||top19	ensemble_set_median	FragPipe	set	median	top19	19||D:/data/benchmark/benchmark_res/DDA/FragPipe/HYEtims777_LFQ/HYEtims777_LFQ_DEqMS_FragPipe_dlfq_missForest_.csv D:/data/benchmark/benchmark_res/DDA/FragPipe/HYEtims777_LFQ/HYEtims777_LFQ_DEqMS_FragPipe_dlfq_SeqKNN_.csv D:/data/benchmark/benchmark_res/DDA/FragPipe/HYEtims777_LFQ/HYEtims777_LFQ_DEqMS_FragPipe_dlfq_bpca_.csv D:/data/benchmark/benchmark_res/DDA/FragPipe/HYEtims777_LFQ/HYEtims777_L…	0.716425	0.730363	19	8	0.784564	0.786761	16	15	0.808751	0.824115	11	14	0.765891	0.826333	10	7	0.679383	0.811295	71	22	25.4	13.2
ensemble_set_min||top4	ensemble_set_min	FragPipe	set	min	top4	4||D:/data/benchmark/benchmark_res/DDA/FragPipe/HYEtims777_LFQ/HYEtims777_LFQ_DEqMS_FragPipe_dlfq_missForest_.csv D:/data/benchmark/benchmark_res/DDA/FragPipe/HYEtims777_LFQ/HYEtims777_LFQ_DEqMS_FragPipe_dlfq_SeqKNN_.csv D:/data/benchmark/benchmark_res/DDA/FragPipe/HYEtims777_LFQ/HYEtims777_LFQ_DEqMS_FragPipe_dlfq_bpca_.csv D:/data/benchmark/benchmark_res/DDA/FragPipe/HYEtims777_LFQ/HYEtims777_LF…	0.711064	0.705395	40	45	0.784153	0.777638	17	41	0.813934	0.81519	3	28	0.764357	0.799105	20	27	0.730898	0.812761	50	4	26	29
ensemble_set_min||top3	ensemble_set_min	FragPipe	set	min	top3	3||D:/data/benchmark/benchmark_res/DDA/FragPipe/HYEtims777_LFQ/HYEtims777_LFQ_DEqMS_FragPipe_dlfq_missForest_.csv D:/data/benchmark/benchmark_res/DDA/FragPipe/HYEtims777_LFQ/HYEtims777_LFQ_DEqMS_FragPipe_dlfq_SeqKNN_.csv D:/data/benchmark/benchmark_res/DDA/FragPipe/HYEtims777_LFQ/HYEtims777_LFQ_DEqMS_FragPipe_dlfq_bpca_.csv	0.709126	0.706382	45	43	0.782865	0.779034	22	33	0.812583	0.814137	4	29	0.765692	0.805487	12	23	0.729178	0.817226	51	1	26.8	25.8
ensemble_set_min||top18	ensemble_set_min	FragPipe	set	min	top18	18||D:/data/benchmark/benchmark_res/DDA/FragPipe/HYEtims777_LFQ/HYEtims777_LFQ_DEqMS_FragPipe_dlfq_missForest_.csv D:/data/benchmark/benchmark_res/DDA/FragPipe/HYEtims777_LFQ/HYEtims777_LFQ_DEqMS_FragPipe_dlfq_SeqKNN_.csv D:/data/benchmark/benchmark_res/DDA/FragPipe/HYEtims777_LFQ/HYEtims777_LFQ_DEqMS_FragPipe_dlfq_bpca_.csv D:/data/benchmark/benchmark_res/DDA/FragPipe/HYEtims777_LFQ/HYEtims777_L…	0.710688	0.691438	43	50	0.781439	0.778714	31	34	0.808033	0.810796	12	40	0.754332	0.783812	42	42	0.741201	0.81301	6	2	26.8	33.6
ensemble_set_median||top16	ensemble_set_median	FragPipe	set	median	top16	16||D:/data/benchmark/benchmark_res/DDA/FragPipe/HYEtims777_LFQ/HYEtims777_LFQ_DEqMS_FragPipe_dlfq_missForest_.csv D:/data/benchmark/benchmark_res/DDA/FragPipe/HYEtims777_LFQ/HYEtims777_LFQ_DEqMS_FragPipe_dlfq_SeqKNN_.csv D:/data/benchmark/benchmark_res/DDA/FragPipe/HYEtims777_LFQ/HYEtims777_LFQ_DEqMS_FragPipe_dlfq_bpca_.csv D:/data/benchmark/benchmark_res/DDA/FragPipe/HYEtims777_LFQ/HYEtims777_L…	0.715799	0.728647	21	15	0.782338	0.785304	27	20	0.807386	0.820639	17	19	0.766015	0.825742	9	9	0.684828	0.806065	65	67	27.8	26
ensemble_set_min||top19	ensemble_set_min	FragPipe	set	min	top19	19||D:/data/benchmark/benchmark_res/DDA/FragPipe/HYEtims777_LFQ/HYEtims777_LFQ_DEqMS_FragPipe_dlfq_missForest_.csv D:/data/benchmark/benchmark_res/DDA/FragPipe/HYEtims777_LFQ/HYEtims777_LFQ_DEqMS_FragPipe_dlfq_SeqKNN_.csv D:/data/benchmark/benchmark_res/DDA/FragPipe/HYEtims777_LFQ/HYEtims777_LFQ_DEqMS_FragPipe_dlfq_bpca_.csv D:/data/benchmark/benchmark_res/DDA/FragPipe/HYEtims777_LFQ/HYEtims777_L…	0.710425	0.69119	44	51	0.781142	0.778232	33	39	0.807473	0.810879	16	39	0.7542	0.783812	43	43	0.74114	0.812844	7	3	28.6	35
ensemble_set_median||top15	ensemble_set_median	FragPipe	set	median	top15	15||D:/data/benchmark/benchmark_res/DDA/FragPipe/HYEtims777_LFQ/HYEtims777_LFQ_DEqMS_FragPipe_dlfq_missForest_.csv D:/data/benchmark/benchmark_res/DDA/FragPipe/HYEtims777_LFQ/HYEtims777_LFQ_DEqMS_FragPipe_dlfq_SeqKNN_.csv D:/data/benchmark/benchmark_res/DDA/FragPipe/HYEtims777_LFQ/HYEtims777_LFQ_DEqMS_FragPipe_dlfq_bpca_.csv D:/data/benchmark/benchmark_res/DDA/FragPipe/HYEtims777_LFQ/HYEtims777_L…	0.71548	0.729369	25	9	0.782592	0.784689	23	23	0.807631	0.820603	15	20	0.765346	0.82511	14	11	0.682113	0.806136	67	66	28.8	25.8
ensemble_set_median||top17	ensemble_set_median	FragPipe	set	median	top17	17||D:/data/benchmark/benchmark_res/DDA/FragPipe/HYEtims777_LFQ/HYEtims777_LFQ_DEqMS_FragPipe_dlfq_missForest_.csv D:/data/benchmark/benchmark_res/DDA/FragPipe/HYEtims777_LFQ/HYEtims777_LFQ_DEqMS_FragPipe_dlfq_SeqKNN_.csv D:/data/benchmark/benchmark_res/DDA/FragPipe/HYEtims777_LFQ/HYEtims777_LFQ_DEqMS_FragPipe_dlfq_bpca_.csv D:/data/benchmark/benchmark_res/DDA/FragPipe/HYEtims777_LFQ/HYEtims777_L…	0.715609	0.729203	22	10	0.782568	0.78562	24	19	0.807904	0.821758	13	16	0.765185	0.82625	17	8	0.68036	0.806292	69	65	29	23.6
ensemble_set_median||top14	ensemble_set_median	FragPipe	set	median	top14	14||D:/data/benchmark/benchmark_res/DDA/FragPipe/HYEtims777_LFQ/HYEtims777_LFQ_DEqMS_FragPipe_dlfq_missForest_.csv D:/data/benchmark/benchmark_res/DDA/FragPipe/HYEtims777_LFQ/HYEtims777_LFQ_DEqMS_FragPipe_dlfq_SeqKNN_.csv D:/data/benchmark/benchmark_res/DDA/FragPipe/HYEtims777_LFQ/HYEtims777_LFQ_DEqMS_FragPipe_dlfq_bpca_.csv D:/data/benchmark/benchmark_res/DDA/FragPipe/HYEtims777_LFQ/HYEtims777_L…	0.71613	0.728635	20	17	0.782387	0.78498	25	21	0.806286	0.821006	21	18	0.765291	0.825531	15	10	0.68286	0.806292	66	64	29.4	26
ensemble_set_median||top10	ensemble_set_median	FragPipe	set	median	top10	10||D:/data/benchmark/benchmark_res/DDA/FragPipe/HYEtims777_LFQ/HYEtims777_LFQ_DEqMS_FragPipe_dlfq_missForest_.csv D:/data/benchmark/benchmark_res/DDA/FragPipe/HYEtims777_LFQ/HYEtims777_LFQ_DEqMS_FragPipe_dlfq_SeqKNN_.csv D:/data/benchmark/benchmark_res/DDA/FragPipe/HYEtims777_LFQ/HYEtims777_LFQ_DEqMS_FragPipe_dlfq_bpca_.csv D:/data/benchmark/benchmark_res/DDA/FragPipe/HYEtims777_LFQ/HYEtims777_L…	0.715494	0.72544	24	24	0.781327	0.781506	32	31	0.804815	0.818613	25	23	0.766863	0.824501	7	15	0.691	0.806644	61	58	29.8	30.2
ensemble_set_median||top11	ensemble_set_median	FragPipe	set	median	top11	11||D:/data/benchmark/benchmark_res/DDA/FragPipe/HYEtims777_LFQ/HYEtims777_LFQ_DEqMS_FragPipe_dlfq_missForest_.csv D:/data/benchmark/benchmark_res/DDA/FragPipe/HYEtims777_LFQ/HYEtims777_LFQ_DEqMS_FragPipe_dlfq_SeqKNN_.csv D:/data/benchmark/benchmark_res/DDA/FragPipe/HYEtims777_LFQ/HYEtims777_LFQ_DEqMS_FragPipe_dlfq_bpca_.csv D:/data/benchmark/benchmark_res/DDA/FragPipe/HYEtims777_LFQ/HYEtims777_L…	0.71495	0.721583	30	25	0.781129	0.778612	34	35	0.804611	0.816049	27	27	0.766793	0.823839	8	19	0.693649	0.807077	60	55	31.8	32.2
ensemble_set_median||top12	ensemble_set_median	FragPipe	set	median	top12	12||D:/data/benchmark/benchmark_res/DDA/FragPipe/HYEtims777_LFQ/HYEtims777_LFQ_DEqMS_FragPipe_dlfq_missForest_.csv D:/data/benchmark/benchmark_res/DDA/FragPipe/HYEtims777_LFQ/HYEtims777_LFQ_DEqMS_FragPipe_dlfq_SeqKNN_.csv D:/data/benchmark/benchmark_res/DDA/FragPipe/HYEtims777_LFQ/HYEtims777_LFQ_DEqMS_FragPipe_dlfq_bpca_.csv D:/data/benchmark/benchmark_res/DDA/FragPipe/HYEtims777_LFQ/HYEtims777_L…	0.715189	0.726621	28	22	0.780752	0.783328	35	29	0.804655	0.819382	26	21	0.765652	0.824272	13	16	0.6906	0.806674	62	57	32.8	29
ensemble_hurdle||top3	ensemble_hurdle	FragPipe	hurdle	_	top3	3||D:/data/benchmark/benchmark_res/DDA/FragPipe/HYEtims777_LFQ/HYEtims777_LFQ_DEqMS_FragPipe_dlfq_missForest_.csv D:/data/benchmark/benchmark_res/DDA/FragPipe/HYEtims777_LFQ/HYEtims777_LFQ_DEqMS_FragPipe_dlfq_SeqKNN_.csv D:/data/benchmark/benchmark_res/DDA/FragPipe/HYEtims777_LFQ/HYEtims777_LFQ_DEqMS_FragPipe_dlfq_bpca_.csv	0.705546	0.714004	48	33	0.782321	0.778401	28	37	0.807858	0.804585	14	54	0.755715	0.787345	40	40	0.736931	0.809758	35	53	33	43.4
ensemble_fisher||top5	ensemble_fisher	FragPipe	fisher	_	top5	5||D:/data/benchmark/benchmark_res/DDA/FragPipe/HYEtims777_LFQ/HYEtims777_LFQ_DEqMS_FragPipe_dlfq_missForest_.csv D:/data/benchmark/benchmark_res/DDA/FragPipe/HYEtims777_LFQ/HYEtims777_LFQ_DEqMS_FragPipe_dlfq_SeqKNN_.csv D:/data/benchmark/benchmark_res/DDA/FragPipe/HYEtims777_LFQ/HYEtims777_LFQ_DEqMS_FragPipe_dlfq_bpca_.csv D:/data/benchmark/benchmark_res/DDA/FragPipe/HYEtims777_LFQ/HYEtims777_LF…	0.694532	0.69409	61	48	0.784588	0.786275	15	17	0.812107	0.818652	6	22	0.74754	0.773791	48	48	0.736835	0.810609	36	48	33.2	36.6
ensemble_hurdle||top5	ensemble_hurdle	FragPipe	hurdle	_	top5	5||D:/data/benchmark/benchmark_res/DDA/FragPipe/HYEtims777_LFQ/HYEtims777_LFQ_DEqMS_FragPipe_dlfq_missForest_.csv D:/data/benchmark/benchmark_res/DDA/FragPipe/HYEtims777_LFQ/HYEtims777_LFQ_DEqMS_FragPipe_dlfq_SeqKNN_.csv D:/data/benchmark/benchmark_res/DDA/FragPipe/HYEtims777_LFQ/HYEtims777_LFQ_DEqMS_FragPipe_dlfq_bpca_.csv D:/data/benchmark/benchmark_res/DDA/FragPipe/HYEtims777_LFQ/HYEtims777_LF…	0.691443	0.693935	62	49	0.784063	0.785842	19	18	0.812253	0.818515	5	24	0.749671	0.777976	46	45	0.737552	0.810664	34	44	33.2	36
ensemble_set_median||top9	ensemble_set_median	FragPipe	set	median	top9	9||D:/data/benchmark/benchmark_res/DDA/FragPipe/HYEtims777_LFQ/HYEtims777_LFQ_DEqMS_FragPipe_dlfq_missForest_.csv D:/data/benchmark/benchmark_res/DDA/FragPipe/HYEtims777_LFQ/HYEtims777_LFQ_DEqMS_FragPipe_dlfq_SeqKNN_.csv D:/data/benchmark/benchmark_res/DDA/FragPipe/HYEtims777_LFQ/HYEtims777_LFQ_DEqMS_FragPipe_dlfq_bpca_.csv D:/data/benchmark/benchmark_res/DDA/FragPipe/HYEtims777_LFQ/HYEtims777_LF…	0.713649	0.715956	34	29	0.77983	0.774548	40	52	0.803727	0.811743	34	35	0.767688	0.824123	3	17	0.697041	0.806518	56	60	33.4	38.6
ensemble_fisher||top3	ensemble_fisher	FragPipe	fisher	_	top3	3||D:/data/benchmark/benchmark_res/DDA/FragPipe/HYEtims777_LFQ/HYEtims777_LFQ_DEqMS_FragPipe_dlfq_missForest_.csv D:/data/benchmark/benchmark_res/DDA/FragPipe/HYEtims777_LFQ/HYEtims777_LFQ_DEqMS_FragPipe_dlfq_SeqKNN_.csv D:/data/benchmark/benchmark_res/DDA/FragPipe/HYEtims777_LFQ/HYEtims777_LFQ_DEqMS_FragPipe_dlfq_bpca_.csv	0.70638	0.713882	46	36	0.781995	0.777917	30	40	0.807178	0.805734	18	52	0.754686	0.784335	41	41	0.73811	0.809703	32	54	33.4	44.6
ensemble_set_median||top3	ensemble_set_median	FragPipe	set	median	top3	3||D:/data/benchmark/benchmark_res/DDA/FragPipe/HYEtims777_LFQ/HYEtims777_LFQ_DEqMS_FragPipe_dlfq_missForest_.csv D:/data/benchmark/benchmark_res/DDA/FragPipe/HYEtims777_LFQ/HYEtims777_LFQ_DEqMS_FragPipe_dlfq_SeqKNN_.csv D:/data/benchmark/benchmark_res/DDA/FragPipe/HYEtims777_LFQ/HYEtims777_LFQ_DEqMS_FragPipe_dlfq_bpca_.csv	0.714161	0.713269	32	38	0.780086	0.7763	38	48	0.804363	0.811561	29	36	0.765886	0.822434	11	21	0.694972	0.805835	58	68	33.6	42.2
ensemble_set_median||top7	ensemble_set_median	FragPipe	set	median	top7	7||D:/data/benchmark/benchmark_res/DDA/FragPipe/HYEtims777_LFQ/HYEtims777_LFQ_DEqMS_FragPipe_dlfq_missForest_.csv D:/data/benchmark/benchmark_res/DDA/FragPipe/HYEtims777_LFQ/HYEtims777_LFQ_DEqMS_FragPipe_dlfq_SeqKNN_.csv D:/data/benchmark/benchmark_res/DDA/FragPipe/HYEtims777_LFQ/HYEtims777_LFQ_DEqMS_FragPipe_dlfq_bpca_.csv D:/data/benchmark/benchmark_res/DDA/FragPipe/HYEtims777_LFQ/HYEtims777_LF…	0.713062	0.715663	37	31	0.779866	0.777184	39	42	0.803127	0.810464	35	41	0.768568	0.828725	2	4	0.700225	0.806461	55	61	33.6	35.8
ensemble_fisher||top4	ensemble_fisher	FragPipe	fisher	_	top4	4||D:/data/benchmark/benchmark_res/DDA/FragPipe/HYEtims777_LFQ/HYEtims777_LFQ_DEqMS_FragPipe_dlfq_missForest_.csv D:/data/benchmark/benchmark_res/DDA/FragPipe/HYEtims777_LFQ/HYEtims777_LFQ_DEqMS_FragPipe_dlfq_SeqKNN_.csv D:/data/benchmark/benchmark_res/DDA/FragPipe/HYEtims777_LFQ/HYEtims777_LFQ_DEqMS_FragPipe_dlfq_bpca_.csv D:/data/benchmark/benchmark_res/DDA/FragPipe/HYEtims777_LFQ/HYEtims777_LF…	0.699082	0.704368	54	46	0.782362	0.776487	26	47	0.809086	0.812963	10	30	0.750151	0.777395	45	46	0.737613	0.810593	33	49	33.6	43.6
ensemble_set_median||top5	ensemble_set_median	FragPipe	set	median	top5	5||D:/data/benchmark/benchmark_res/DDA/FragPipe/HYEtims777_LFQ/HYEtims777_LFQ_DEqMS_FragPipe_dlfq_missForest_.csv D:/data/benchmark/benchmark_res/DDA/FragPipe/HYEtims777_LFQ/HYEtims777_LFQ_DEqMS_FragPipe_dlfq_SeqKNN_.csv D:/data/benchmark/benchmark_res/DDA/FragPipe/HYEtims777_LFQ/HYEtims777_LFQ_DEqMS_FragPipe_dlfq_bpca_.csv D:/data/benchmark/benchmark_res/DDA/FragPipe/HYEtims777_LFQ/HYEtims777_LF…	0.713121	0.714843	36	32	0.779367	0.776782	43	43	0.80388	0.811135	32	38	0.767177	0.824766	4	13	0.695075	0.806564	57	59	34.4	37
ensemble_hurdle||top4	ensemble_hurdle	FragPipe	hurdle	_	top4	4||D:/data/benchmark/benchmark_res/DDA/FragPipe/HYEtims777_LFQ/HYEtims777_LFQ_DEqMS_FragPipe_dlfq_missForest_.csv D:/data/benchmark/benchmark_res/DDA/FragPipe/HYEtims777_LFQ/HYEtims777_LFQ_DEqMS_FragPipe_dlfq_SeqKNN_.csv D:/data/benchmark/benchmark_res/DDA/FragPipe/HYEtims777_LFQ/HYEtims777_LFQ_DEqMS_FragPipe_dlfq_bpca_.csv D:/data/benchmark/benchmark_res/DDA/FragPipe/HYEtims777_LFQ/HYEtims777_LF…	0.697024	0.704225	59	47	0.782161	0.775401	29	50	0.809357	0.812815	9	31	0.752125	0.779763	44	44	0.738171	0.810664	31	43	34.4	43
ensemble_set_max||top5	ensemble_set_max	FragPipe	set	max	top5	5||D:/data/benchmark/benchmark_res/DDA/FragPipe/HYEtims777_LFQ/HYEtims777_LFQ_DEqMS_FragPipe_dlfq_missForest_.csv D:/data/benchmark/benchmark_res/DDA/FragPipe/HYEtims777_LFQ/HYEtims777_LFQ_DEqMS_FragPipe_dlfq_SeqKNN_.csv D:/data/benchmark/benchmark_res/DDA/FragPipe/HYEtims777_LFQ/HYEtims777_LFQ_DEqMS_FragPipe_dlfq_bpca_.csv D:/data/benchmark/benchmark_res/DDA/FragPipe/HYEtims777_LFQ/HYEtims777_LF…	0.733606	0.734116	3	3	0.791697	0.805141	1	8	0.806541	0.828191	20	8	0.613135	0.5	76	76	0.247293	0	76	76	35.2	34.2
ensemble_set_median||top13	ensemble_set_median	FragPipe	set	median	top13	13||D:/data/benchmark/benchmark_res/DDA/FragPipe/HYEtims777_LFQ/HYEtims777_LFQ_DEqMS_FragPipe_dlfq_missForest_.csv D:/data/benchmark/benchmark_res/DDA/FragPipe/HYEtims777_LFQ/HYEtims777_LFQ_DEqMS_FragPipe_dlfq_SeqKNN_.csv D:/data/benchmark/benchmark_res/DDA/FragPipe/HYEtims777_LFQ/HYEtims777_LFQ_DEqMS_FragPipe_dlfq_bpca_.csv D:/data/benchmark/benchmark_res/DDA/FragPipe/HYEtims777_LFQ/HYEtims777_L…	0.714674	0.726429	31	23	0.780416	0.783937	36	27	0.804324	0.821197	30	17	0.765246	0.824636	16	14	0.689924	0.80678	63	56	35.2	27.4
ensemble_set_median||top8	ensemble_set_median	FragPipe	set	median	top8	8||D:/data/benchmark/benchmark_res/DDA/FragPipe/HYEtims777_LFQ/HYEtims777_LFQ_DEqMS_FragPipe_dlfq_missForest_.csv D:/data/benchmark/benchmark_res/DDA/FragPipe/HYEtims777_LFQ/HYEtims777_LFQ_DEqMS_FragPipe_dlfq_SeqKNN_.csv D:/data/benchmark/benchmark_res/DDA/FragPipe/HYEtims777_LFQ/HYEtims777_LFQ_DEqMS_FragPipe_dlfq_bpca_.csv D:/data/benchmark/benchmark_res/DDA/FragPipe/HYEtims777_LFQ/HYEtims777_LF…	0.713496	0.716445	35	28	0.779089	0.775596	44	49	0.803018	0.811423	36	37	0.766996	0.824977	6	12	0.694789	0.806418	59	62	36	37.6
ensemble_set_min||top7	ensemble_set_min	FragPipe	set	min	top7	7||D:/data/benchmark/benchmark_res/DDA/FragPipe/HYEtims777_LFQ/HYEtims777_LFQ_DEqMS_FragPipe_dlfq_missForest_.csv D:/data/benchmark/benchmark_res/DDA/FragPipe/HYEtims777_LFQ/HYEtims777_LFQ_DEqMS_FragPipe_dlfq_SeqKNN_.csv D:/data/benchmark/benchmark_res/DDA/FragPipe/HYEtims777_LFQ/HYEtims777_LFQ_DEqMS_FragPipe_dlfq_bpca_.csv D:/data/benchmark/benchmark_res/DDA/FragPipe/HYEtims777_LFQ/HYEtims777_LF…	0.706202	0.690743	47	52	0.774329	0.764667	48	57	0.806849	0.788339	19	60	0.761702	0.799289	23	26	0.734269	0.810743	45	34	36.4	45.8
ensemble_hurdle||top2	ensemble_hurdle	FragPipe	hurdle	_	top2	2||D:/data/benchmark/benchmark_res/DDA/FragPipe/HYEtims777_LFQ/HYEtims777_LFQ_DEqMS_FragPipe_dlfq_missForest_.csv D:/data/benchmark/benchmark_res/DDA/FragPipe/HYEtims777_LFQ/HYEtims777_LFQ_DEqMS_FragPipe_dlfq_SeqKNN_.csv	0.715214	0.712163	27	39	0.779659	0.784439	41	26	0.800834	0.812033	44	33	0.763106	0.792418	21	38	0.726644	0.80303	52	70	37	41.2
ensemble_set_median||top4	ensemble_set_median	FragPipe	set	median	top4	4||D:/data/benchmark/benchmark_res/DDA/FragPipe/HYEtims777_LFQ/HYEtims777_LFQ_DEqMS_FragPipe_dlfq_missForest_.csv D:/data/benchmark/benchmark_res/DDA/FragPipe/HYEtims777_LFQ/HYEtims777_LFQ_DEqMS_FragPipe_dlfq_SeqKNN_.csv D:/data/benchmark/benchmark_res/DDA/FragPipe/HYEtims777_LFQ/HYEtims777_LFQ_DEqMS_FragPipe_dlfq_bpca_.csv D:/data/benchmark/benchmark_res/DDA/FragPipe/HYEtims777_LFQ/HYEtims777_LF…	0.713752	0.713901	33	35	0.78021	0.776577	37	46	0.803852	0.810464	33	42	0.762836	0.83453	22	1	0.68563	0.80634	64	63	37.8	37.4
ensemble_set_min||top9	ensemble_set_min	FragPipe	set	min	top9	9||D:/data/benchmark/benchmark_res/DDA/FragPipe/HYEtims777_LFQ/HYEtims777_LFQ_DEqMS_FragPipe_dlfq_missForest_.csv D:/data/benchmark/benchmark_res/DDA/FragPipe/HYEtims777_LFQ/HYEtims777_LFQ_DEqMS_FragPipe_dlfq_SeqKNN_.csv D:/data/benchmark/benchmark_res/DDA/FragPipe/HYEtims777_LFQ/HYEtims777_LFQ_DEqMS_FragPipe_dlfq_bpca_.csv D:/data/benchmark/benchmark_res/DDA/FragPipe/HYEtims777_LFQ/HYEtims777_LF…	0.703986	0.688262	50	55	0.772455	0.763037	54	59	0.804534	0.788688	28	58	0.760763	0.797536	27	28	0.73476	0.810743	38	36	39.4	47.2
ensemble_set_min||top8	ensemble_set_min	FragPipe	set	min	top8	8||D:/data/benchmark/benchmark_res/DDA/FragPipe/HYEtims777_LFQ/HYEtims777_LFQ_DEqMS_FragPipe_dlfq_missForest_.csv D:/data/benchmark/benchmark_res/DDA/FragPipe/HYEtims777_LFQ/HYEtims777_LFQ_DEqMS_FragPipe_dlfq_SeqKNN_.csv D:/data/benchmark/benchmark_res/DDA/FragPipe/HYEtims777_LFQ/HYEtims777_LFQ_DEqMS_FragPipe_dlfq_bpca_.csv D:/data/benchmark/benchmark_res/DDA/FragPipe/HYEtims777_LFQ/HYEtims777_LF…	0.704931	0.690433	49	53	0.773059	0.766226	53	56	0.805066	0.790323	24	56	0.760975	0.79562	26	32	0.734224	0.810743	47	35	39.8	46.4
ensemble_fisher||top2	ensemble_fisher	FragPipe	fisher	_	top2	2||D:/data/benchmark/benchmark_res/DDA/FragPipe/HYEtims777_LFQ/HYEtims777_LFQ_DEqMS_FragPipe_dlfq_missForest_.csv D:/data/benchmark/benchmark_res/DDA/FragPipe/HYEtims777_LFQ/HYEtims777_LFQ_DEqMS_FragPipe_dlfq_SeqKNN_.csv	0.715277	0.712	26	40	0.779394	0.784533	42	25	0.800231	0.811952	53	34	0.761125	0.789394	25	39	0.726427	0.803075	53	69	39.8	41.4
ensemble_set_min||top10	ensemble_set_min	FragPipe	set	min	top10	10||D:/data/benchmark/benchmark_res/DDA/FragPipe/HYEtims777_LFQ/HYEtims777_LFQ_DEqMS_FragPipe_dlfq_missForest_.csv D:/data/benchmark/benchmark_res/DDA/FragPipe/HYEtims777_LFQ/HYEtims777_LFQ_DEqMS_FragPipe_dlfq_SeqKNN_.csv D:/data/benchmark/benchmark_res/DDA/FragPipe/HYEtims777_LFQ/HYEtims777_LFQ_DEqMS_FragPipe_dlfq_bpca_.csv D:/data/benchmark/benchmark_res/DDA/FragPipe/HYEtims777_LFQ/HYEtims777_L…	0.703496	0.688212	51	56	0.772353	0.763544	55	58	0.804291	0.78895	31	57	0.760587	0.79718	28	29	0.734761	0.810743	37	37	40.4	47.4
ensemble_set_max||top7	ensemble_set_max	FragPipe	set	max	top7	7||D:/data/benchmark/benchmark_res/DDA/FragPipe/HYEtims777_LFQ/HYEtims777_LFQ_DEqMS_FragPipe_dlfq_missForest_.csv D:/data/benchmark/benchmark_res/DDA/FragPipe/HYEtims777_LFQ/HYEtims777_LFQ_DEqMS_FragPipe_dlfq_SeqKNN_.csv D:/data/benchmark/benchmark_res/DDA/FragPipe/HYEtims777_LFQ/HYEtims777_LFQ_DEqMS_FragPipe_dlfq_bpca_.csv D:/data/benchmark/benchmark_res/DDA/FragPipe/HYEtims777_LFQ/HYEtims777_LF…	0.732532	0.732108	9	6	0.787622	0.812314	2	6	0.801331	0.831237	39	1	0.610802	0.5	78	78	0.242366	0	78	78	41.2	33.8
ensemble_set_max||top6	ensemble_set_max	FragPipe	set	max	top6	6||D:/data/benchmark/benchmark_res/DDA/FragPipe/HYEtims777_LFQ/HYEtims777_LFQ_DEqMS_FragPipe_dlfq_missForest_.csv D:/data/benchmark/benchmark_res/DDA/FragPipe/HYEtims777_LFQ/HYEtims777_LFQ_DEqMS_FragPipe_dlfq_SeqKNN_.csv D:/data/benchmark/benchmark_res/DDA/FragPipe/HYEtims777_LFQ/HYEtims777_LFQ_DEqMS_FragPipe_dlfq_bpca_.csv D:/data/benchmark/benchmark_res/DDA/FragPipe/HYEtims777_LFQ/HYEtims777_LF…	0.732313	0.733771	11	4	0.787475	0.802637	6	13	0.80164	0.825626	38	9	0.611319	0.5	77	77	0.243028	0	77	77	41.8	36
ensemble_set_max||top8	ensemble_set_max	FragPipe	set	max	top8	8||D:/data/benchmark/benchmark_res/DDA/FragPipe/HYEtims777_LFQ/HYEtims777_LFQ_DEqMS_FragPipe_dlfq_missForest_.csv D:/data/benchmark/benchmark_res/DDA/FragPipe/HYEtims777_LFQ/HYEtims777_LFQ_DEqMS_FragPipe_dlfq_SeqKNN_.csv D:/data/benchmark/benchmark_res/DDA/FragPipe/HYEtims777_LFQ/HYEtims777_LFQ_DEqMS_FragPipe_dlfq_bpca_.csv D:/data/benchmark/benchmark_res/DDA/FragPipe/HYEtims777_LFQ/HYEtims777_LF…	0.732763	0.73192	8	7	0.787525	0.811454	3	7	0.801016	0.831218	40	2	0.610787	0.5	79	79	0.242246	0	79	79	41.8	34.8
ensemble_hurdle||top6	ensemble_hurdle	FragPipe	hurdle	_	top6	6||D:/data/benchmark/benchmark_res/DDA/FragPipe/HYEtims777_LFQ/HYEtims777_LFQ_DEqMS_FragPipe_dlfq_missForest_.csv D:/data/benchmark/benchmark_res/DDA/FragPipe/HYEtims777_LFQ/HYEtims777_LFQ_DEqMS_FragPipe_dlfq_SeqKNN_.csv D:/data/benchmark/benchmark_res/DDA/FragPipe/HYEtims777_LFQ/HYEtims777_LFQ_DEqMS_FragPipe_dlfq_bpca_.csv D:/data/benchmark/benchmark_res/DDA/FragPipe/HYEtims777_LFQ/HYEtims777_LF…	0.669638	0.653339	64	64	0.774074	0.776675	50	44	0.805681	0.809059	22	45	0.748902	0.774911	47	47	0.739474	0.810466	29	51	42.4	50.2
ensemble_set_min||top11	ensemble_set_min	FragPipe	set	min	top11	11||D:/data/benchmark/benchmark_res/DDA/FragPipe/HYEtims777_LFQ/HYEtims777_LFQ_DEqMS_FragPipe_dlfq_missForest_.csv D:/data/benchmark/benchmark_res/DDA/FragPipe/HYEtims777_LFQ/HYEtims777_LFQ_DEqMS_FragPipe_dlfq_SeqKNN_.csv D:/data/benchmark/benchmark_res/DDA/FragPipe/HYEtims777_LFQ/HYEtims777_LFQ_DEqMS_FragPipe_dlfq_bpca_.csv D:/data/benchmark/benchmark_res/DDA/FragPipe/HYEtims777_LFQ/HYEtims777_L…	0.702835	0.688445	52	54	0.770853	0.762691	56	60	0.802134	0.788658	37	59	0.760055	0.796977	29	30	0.734539	0.811225	40	23	42.8	45.2
ensemble_fisher||top6	ensemble_fisher	FragPipe	fisher	_	top6	6||D:/data/benchmark/benchmark_res/DDA/FragPipe/HYEtims777_LFQ/HYEtims777_LFQ_DEqMS_FragPipe_dlfq_missForest_.csv D:/data/benchmark/benchmark_res/DDA/FragPipe/HYEtims777_LFQ/HYEtims777_LFQ_DEqMS_FragPipe_dlfq_SeqKNN_.csv D:/data/benchmark/benchmark_res/DDA/FragPipe/HYEtims777_LFQ/HYEtims777_LFQ_DEqMS_FragPipe_dlfq_bpca_.csv D:/data/benchmark/benchmark_res/DDA/FragPipe/HYEtims777_LFQ/HYEtims777_LF…	0.673919	0.656356	63	63	0.774131	0.776582	49	45	0.805207	0.809002	23	46	0.746894	0.771757	49	49	0.738699	0.810466	30	50	42.8	50.6
ensemble_set_max||top9	ensemble_set_max	FragPipe	set	max	top9	9||D:/data/benchmark/benchmark_res/DDA/FragPipe/HYEtims777_LFQ/HYEtims777_LFQ_DEqMS_FragPipe_dlfq_missForest_.csv D:/data/benchmark/benchmark_res/DDA/FragPipe/HYEtims777_LFQ/HYEtims777_LFQ_DEqMS_FragPipe_dlfq_SeqKNN_.csv D:/data/benchmark/benchmark_res/DDA/FragPipe/HYEtims777_LFQ/HYEtims777_LFQ_DEqMS_FragPipe_dlfq_bpca_.csv D:/data/benchmark/benchmark_res/DDA/FragPipe/HYEtims777_LFQ/HYEtims777_LF…	0.732772	0.728646	7	16	0.787508	0.814144	4	1	0.800953	0.830913	41	3	0.610648	0.5	83	80	0.241929	0	80	80	43	36
ensemble_set_max||top10	ensemble_set_max	FragPipe	set	max	top10	10||D:/data/benchmark/benchmark_res/DDA/FragPipe/HYEtims777_LFQ/HYEtims777_LFQ_DEqMS_FragPipe_dlfq_missForest_.csv D:/data/benchmark/benchmark_res/DDA/FragPipe/HYEtims777_LFQ/HYEtims777_LFQ_DEqMS_FragPipe_dlfq_SeqKNN_.csv D:/data/benchmark/benchmark_res/DDA/FragPipe/HYEtims777_LFQ/HYEtims777_LFQ_DEqMS_FragPipe_dlfq_bpca_.csv D:/data/benchmark/benchmark_res/DDA/FragPipe/HYEtims777_LFQ/HYEtims777_L…	0.733008	0.728804	4	14	0.787476	0.813886	5	4	0.800915	0.830742	43	4	0.610712	0.5	82	81	0.241908	0	81	81	43	36.8
ensemble_set_max||top11	ensemble_set_max	FragPipe	set	max	top11	11||D:/data/benchmark/benchmark_res/DDA/FragPipe/HYEtims777_LFQ/HYEtims777_LFQ_DEqMS_FragPipe_dlfq_missForest_.csv D:/data/benchmark/benchmark_res/DDA/FragPipe/HYEtims777_LFQ/HYEtims777_LFQ_DEqMS_FragPipe_dlfq_SeqKNN_.csv D:/data/benchmark/benchmark_res/DDA/FragPipe/HYEtims777_LFQ/HYEtims777_LFQ_DEqMS_FragPipe_dlfq_bpca_.csv D:/data/benchmark/benchmark_res/DDA/FragPipe/HYEtims777_LFQ/HYEtims777_L…	0.732892	0.728899	6	12	0.78735	0.813957	8	2	0.800801	0.830216	45	5	0.610774	0.5	80	82	0.241885	0	82	82	44.2	36.6
ensemble_set_max||top12	ensemble_set_max	FragPipe	set	max	top12	12||D:/data/benchmark/benchmark_res/DDA/FragPipe/HYEtims777_LFQ/HYEtims777_LFQ_DEqMS_FragPipe_dlfq_missForest_.csv D:/data/benchmark/benchmark_res/DDA/FragPipe/HYEtims777_LFQ/HYEtims777_LFQ_DEqMS_FragPipe_dlfq_SeqKNN_.csv D:/data/benchmark/benchmark_res/DDA/FragPipe/HYEtims777_LFQ/HYEtims777_LFQ_DEqMS_FragPipe_dlfq_bpca_.csv D:/data/benchmark/benchmark_res/DDA/FragPipe/HYEtims777_LFQ/HYEtims777_L…	0.732917	0.728894	5	13	0.787384	0.813956	7	3	0.800632	0.830214	46	6	0.610774	0.5	81	83	0.241885	0	83	83	44.4	37.6
ensemble_set_median||top2	ensemble_set_median	FragPipe	set	median	top2	2||D:/data/benchmark/benchmark_res/DDA/FragPipe/HYEtims777_LFQ/HYEtims777_LFQ_DEqMS_FragPipe_dlfq_missForest_.csv D:/data/benchmark/benchmark_res/DDA/FragPipe/HYEtims777_LFQ/HYEtims777_LFQ_DEqMS_FragPipe_dlfq_SeqKNN_.csv	0.718816	0.721003	16	27	0.777782	0.786283	45	16	0.794168	0.810455	61	43	0.758804	0.823881	35	18	0.664881	0.771466	72	72	45.8	35.2
ensemble_set_min||top12	ensemble_set_min	FragPipe	set	min	top12	12||D:/data/benchmark/benchmark_res/DDA/FragPipe/HYEtims777_LFQ/HYEtims777_LFQ_DEqMS_FragPipe_dlfq_missForest_.csv D:/data/benchmark/benchmark_res/DDA/FragPipe/HYEtims777_LFQ/HYEtims777_LFQ_DEqMS_FragPipe_dlfq_SeqKNN_.csv D:/data/benchmark/benchmark_res/DDA/FragPipe/HYEtims777_LFQ/HYEtims777_LFQ_DEqMS_FragPipe_dlfq_bpca_.csv D:/data/benchmark/benchmark_res/DDA/FragPipe/HYEtims777_LFQ/HYEtims777_L…	0.699249	0.681514	53	58	0.76869	0.759517	57	61	0.800333	0.785602	51	63	0.759526	0.795749	30	31	0.734417	0.811225	42	24	46.6	47.4
ensemble_set_max||top2	ensemble_set_max	FragPipe	set	max	top2	2||D:/data/benchmark/benchmark_res/DDA/FragPipe/HYEtims777_LFQ/HYEtims777_LFQ_DEqMS_FragPipe_dlfq_missForest_.csv D:/data/benchmark/benchmark_res/DDA/FragPipe/HYEtims777_LFQ/HYEtims777_LFQ_DEqMS_FragPipe_dlfq_SeqKNN_.csv	0.718438	0.72138	17	26	0.777031	0.784695	46	22	0.792789	0.808367	62	49	0.758142	0.827396	37	5	0.653106	0.769325	73	75	47	35.4
ensemble_set_min||top13	ensemble_set_min	FragPipe	set	min	top13	13||D:/data/benchmark/benchmark_res/DDA/FragPipe/HYEtims777_LFQ/HYEtims777_LFQ_DEqMS_FragPipe_dlfq_missForest_.csv D:/data/benchmark/benchmark_res/DDA/FragPipe/HYEtims777_LFQ/HYEtims777_LFQ_DEqMS_FragPipe_dlfq_SeqKNN_.csv D:/data/benchmark/benchmark_res/DDA/FragPipe/HYEtims777_LFQ/HYEtims777_LFQ_DEqMS_FragPipe_dlfq_bpca_.csv D:/data/benchmark/benchmark_res/DDA/FragPipe/HYEtims777_LFQ/HYEtims777_L…	0.698677	0.681312	55	59	0.768545	0.757161	58	63	0.800525	0.785509	48	67	0.759428	0.795315	31	33	0.734391	0.811225	43	25	47	49.4
ensemble_set_min||top15	ensemble_set_min	FragPipe	set	min	top15	15||D:/data/benchmark/benchmark_res/DDA/FragPipe/HYEtims777_LFQ/HYEtims777_LFQ_DEqMS_FragPipe_dlfq_missForest_.csv D:/data/benchmark/benchmark_res/DDA/FragPipe/HYEtims777_LFQ/HYEtims777_LFQ_DEqMS_FragPipe_dlfq_SeqKNN_.csv D:/data/benchmark/benchmark_res/DDA/FragPipe/HYEtims777_LFQ/HYEtims777_LFQ_DEqMS_FragPipe_dlfq_bpca_.csv D:/data/benchmark/benchmark_res/DDA/FragPipe/HYEtims777_LFQ/HYEtims777_L…	0.69849	0.68066	57	60	0.768514	0.757161	60	65	0.800606	0.785526	47	65	0.75914	0.794602	33	35	0.734544	0.811394	39	11	47.2	47.2
ensemble_set_max||top13	ensemble_set_max	FragPipe	set	max	top13	13||D:/data/benchmark/benchmark_res/DDA/FragPipe/HYEtims777_LFQ/HYEtims777_LFQ_DEqMS_FragPipe_dlfq_missForest_.csv D:/data/benchmark/benchmark_res/DDA/FragPipe/HYEtims777_LFQ/HYEtims777_LFQ_DEqMS_FragPipe_dlfq_SeqKNN_.csv D:/data/benchmark/benchmark_res/DDA/FragPipe/HYEtims777_LFQ/HYEtims777_LFQ_DEqMS_FragPipe_dlfq_bpca_.csv D:/data/benchmark/benchmark_res/DDA/FragPipe/HYEtims777_LFQ/HYEtims777_L…	0.732426	0.728899	10	11	0.78695	0.813473	9	5	0.800323	0.830197	52	7	0.610479	0.5	84	84	0.241309	0	84	84	47.8	38.2
ensemble_set_median||top6	ensemble_set_median	FragPipe	set	median	top6	6||D:/data/benchmark/benchmark_res/DDA/FragPipe/HYEtims777_LFQ/HYEtims777_LFQ_DEqMS_FragPipe_dlfq_missForest_.csv D:/data/benchmark/benchmark_res/DDA/FragPipe/HYEtims777_LFQ/HYEtims777_LFQ_DEqMS_FragPipe_dlfq_SeqKNN_.csv D:/data/benchmark/benchmark_res/DDA/FragPipe/HYEtims777_LFQ/HYEtims777_LFQ_DEqMS_FragPipe_dlfq_bpca_.csv D:/data/benchmark/benchmark_res/DDA/FragPipe/HYEtims777_LFQ/HYEtims777_LF…	0.710935	0.713668	41	37	0.775872	0.784549	47	24	0.796051	0.809856	60	44	0.761372	0.822627	24	20	0.682023	0.781565	68	71	48	39.2
ensemble_set_min||top14	ensemble_set_min	FragPipe	set	min	top14	14||D:/data/benchmark/benchmark_res/DDA/FragPipe/HYEtims777_LFQ/HYEtims777_LFQ_DEqMS_FragPipe_dlfq_missForest_.csv D:/data/benchmark/benchmark_res/DDA/FragPipe/HYEtims777_LFQ/HYEtims777_LFQ_DEqMS_FragPipe_dlfq_SeqKNN_.csv D:/data/benchmark/benchmark_res/DDA/FragPipe/HYEtims777_LFQ/HYEtims777_LFQ_DEqMS_FragPipe_dlfq_bpca_.csv D:/data/benchmark/benchmark_res/DDA/FragPipe/HYEtims777_LFQ/HYEtims777_L…	0.698566	0.68192	56	57	0.7685	0.757161	61	64	0.800504	0.78551	49	66	0.759165	0.794689	32	34	0.734226	0.811394	46	10	48.8	46.2
ensemble_set_max||top17	ensemble_set_max	FragPipe	set	max	top17	17||D:/data/benchmark/benchmark_res/DDA/FragPipe/HYEtims777_LFQ/HYEtims777_LFQ_DEqMS_FragPipe_dlfq_missForest_.csv D:/data/benchmark/benchmark_res/DDA/FragPipe/HYEtims777_LFQ/HYEtims777_LFQ_DEqMS_FragPipe_dlfq_SeqKNN_.csv D:/data/benchmark/benchmark_res/DDA/FragPipe/HYEtims777_LFQ/HYEtims777_LFQ_DEqMS_FragPipe_dlfq_bpca_.csv D:/data/benchmark/benchmark_res/DDA/FragPipe/HYEtims777_LFQ/HYEtims777_L…	0.725336	0.726879	13	21	0.785328	0.805059	13	9	0.800947	0.824375	42	11	0.580887	0.5	88	88	0.178456	0	88	88	48.8	43.4
ensemble_set_max||top14	ensemble_set_max	FragPipe	set	max	top14	14||D:/data/benchmark/benchmark_res/DDA/FragPipe/HYEtims777_LFQ/HYEtims777_LFQ_DEqMS_FragPipe_dlfq_missForest_.csv D:/data/benchmark/benchmark_res/DDA/FragPipe/HYEtims777_LFQ/HYEtims777_LFQ_DEqMS_FragPipe_dlfq_SeqKNN_.csv D:/data/benchmark/benchmark_res/DDA/FragPipe/HYEtims777_LFQ/HYEtims777_LFQ_DEqMS_FragPipe_dlfq_bpca_.csv D:/data/benchmark/benchmark_res/DDA/FragPipe/HYEtims777_LFQ/HYEtims777_L…	0.729487	0.727815	12	18	0.785573	0.805048	12	10	0.799478	0.824816	55	10	0.607367	0.5	85	85	0.234459	0	85	85	49.8	41.6
ensemble_set_min||top16	ensemble_set_min	FragPipe	set	min	top16	16||D:/data/benchmark/benchmark_res/DDA/FragPipe/HYEtims777_LFQ/HYEtims777_LFQ_DEqMS_FragPipe_dlfq_missForest_.csv D:/data/benchmark/benchmark_res/DDA/FragPipe/HYEtims777_LFQ/HYEtims777_LFQ_DEqMS_FragPipe_dlfq_SeqKNN_.csv D:/data/benchmark/benchmark_res/DDA/FragPipe/HYEtims777_LFQ/HYEtims777_LFQ_DEqMS_FragPipe_dlfq_bpca_.csv D:/data/benchmark/benchmark_res/DDA/FragPipe/HYEtims777_LFQ/HYEtims777_L…	0.698129	0.680584	58	61	0.768134	0.756771	62	66	0.800067	0.785543	54	64	0.759086	0.794516	34	36	0.734504	0.811394	41	12	49.8	47.8
ensemble_set_max||top3	ensemble_set_max	FragPipe	set	max	top3	3||D:/data/benchmark/benchmark_res/DDA/FragPipe/HYEtims777_LFQ/HYEtims777_LFQ_DEqMS_FragPipe_dlfq_missForest_.csv D:/data/benchmark/benchmark_res/DDA/FragPipe/HYEtims777_LFQ/HYEtims777_LFQ_DEqMS_FragPipe_dlfq_SeqKNN_.csv D:/data/benchmark/benchmark_res/DDA/FragPipe/HYEtims777_LFQ/HYEtims777_LFQ_DEqMS_FragPipe_dlfq_bpca_.csv	0.715538	0.713916	23	34	0.773723	0.783555	51	28	0.789248	0.806101	65	50	0.757502	0.828797	39	3	0.642703	0.770327	74	74	50.4	37.8
ensemble_hurdle||top8	ensemble_hurdle	FragPipe	hurdle	_	top8	8||D:/data/benchmark/benchmark_res/DDA/FragPipe/HYEtims777_LFQ/HYEtims777_LFQ_DEqMS_FragPipe_dlfq_missForest_.csv D:/data/benchmark/benchmark_res/DDA/FragPipe/HYEtims777_LFQ/HYEtims777_LFQ_DEqMS_FragPipe_dlfq_SeqKNN_.csv D:/data/benchmark/benchmark_res/DDA/FragPipe/HYEtims777_LFQ/HYEtims777_LFQ_DEqMS_FragPipe_dlfq_bpca_.csv D:/data/benchmark/benchmark_res/DDA/FragPipe/HYEtims777_LFQ/HYEtims777_LF…	0.629077	0.613484	68	68	0.749812	0.755759	67	68	0.792047	0.805353	63	53	0.746848	0.770888	50	51	0.741489	0.810688	5	40	50.6	56
ensemble_set_min||top17	ensemble_set_min	FragPipe	set	min	top17	17||D:/data/benchmark/benchmark_res/DDA/FragPipe/HYEtims777_LFQ/HYEtims777_LFQ_DEqMS_FragPipe_dlfq_missForest_.csv D:/data/benchmark/benchmark_res/DDA/FragPipe/HYEtims777_LFQ/HYEtims777_LFQ_DEqMS_FragPipe_dlfq_SeqKNN_.csv D:/data/benchmark/benchmark_res/DDA/FragPipe/HYEtims777_LFQ/HYEtims777_LFQ_DEqMS_FragPipe_dlfq_bpca_.csv D:/data/benchmark/benchmark_res/DDA/FragPipe/HYEtims777_LFQ/HYEtims777_L…	0.696565	0.679279	60	62	0.768533	0.758258	59	62	0.800488	0.786408	50	62	0.757913	0.793071	38	37	0.734198	0.811394	48	13	51	47.2
ensemble_set_max||top4	ensemble_set_max	FragPipe	set	max	top4	4||D:/data/benchmark/benchmark_res/DDA/FragPipe/HYEtims777_LFQ/HYEtims777_LFQ_DEqMS_FragPipe_dlfq_missForest_.csv D:/data/benchmark/benchmark_res/DDA/FragPipe/HYEtims777_LFQ/HYEtims777_LFQ_DEqMS_FragPipe_dlfq_SeqKNN_.csv D:/data/benchmark/benchmark_res/DDA/FragPipe/HYEtims777_LFQ/HYEtims777_LFQ_DEqMS_FragPipe_dlfq_bpca_.csv D:/data/benchmark/benchmark_res/DDA/FragPipe/HYEtims777_LFQ/HYEtims777_LF…	0.715017	0.715744	29	30	0.773278	0.78331	52	30	0.788983	0.805851	66	51	0.75836	0.829237	36	2	0.642534	0.770787	75	73	51.6	37.2
ensemble_set_max||top15	ensemble_set_max	FragPipe	set	max	top15	15||D:/data/benchmark/benchmark_res/DDA/FragPipe/HYEtims777_LFQ/HYEtims777_LFQ_DEqMS_FragPipe_dlfq_missForest_.csv D:/data/benchmark/benchmark_res/DDA/FragPipe/HYEtims777_LFQ/HYEtims777_LFQ_DEqMS_FragPipe_dlfq_SeqKNN_.csv D:/data/benchmark/benchmark_res/DDA/FragPipe/HYEtims777_LFQ/HYEtims777_LFQ_DEqMS_FragPipe_dlfq_bpca_.csv D:/data/benchmark/benchmark_res/DDA/FragPipe/HYEtims777_LFQ/HYEtims777_L…	0.725119	0.727432	14	19	0.784083	0.802887	18	11	0.798843	0.824334	56	12	0.60621	0.5	86	86	0.232049	0	86	86	52	42.8
ensemble_set_max||top16	ensemble_set_max	FragPipe	set	max	top16	16||D:/data/benchmark/benchmark_res/DDA/FragPipe/HYEtims777_LFQ/HYEtims777_LFQ_DEqMS_FragPipe_dlfq_missForest_.csv D:/data/benchmark/benchmark_res/DDA/FragPipe/HYEtims777_LFQ/HYEtims777_LFQ_DEqMS_FragPipe_dlfq_SeqKNN_.csv D:/data/benchmark/benchmark_res/DDA/FragPipe/HYEtims777_LFQ/HYEtims777_LFQ_DEqMS_FragPipe_dlfq_bpca_.csv D:/data/benchmark/benchmark_res/DDA/FragPipe/HYEtims777_LFQ/HYEtims777_L…	0.725047	0.72723	15	20	0.784011	0.802882	20	12	0.798773	0.824328	57	13	0.606179	0.5	87	87	0.231997	0	87	87	53.2	43.8
ensemble_fisher||top8	ensemble_fisher	FragPipe	fisher	_	top8	8||D:/data/benchmark/benchmark_res/DDA/FragPipe/HYEtims777_LFQ/HYEtims777_LFQ_DEqMS_FragPipe_dlfq_missForest_.csv D:/data/benchmark/benchmark_res/DDA/FragPipe/HYEtims777_LFQ/HYEtims777_LFQ_DEqMS_FragPipe_dlfq_SeqKNN_.csv D:/data/benchmark/benchmark_res/DDA/FragPipe/HYEtims777_LFQ/HYEtims777_LFQ_DEqMS_FragPipe_dlfq_bpca_.csv D:/data/benchmark/benchmark_res/DDA/FragPipe/HYEtims777_LFQ/HYEtims777_LF…	0.630195	0.615271	67	67	0.749664	0.756165	68	67	0.79172	0.803761	64	55	0.745118	0.768571	55	60	0.740656	0.810688	13	39	53.4	57.6
ensemble_hurdle||top9	ensemble_hurdle	FragPipe	hurdle	_	top9	9||D:/data/benchmark/benchmark_res/DDA/FragPipe/HYEtims777_LFQ/HYEtims777_LFQ_DEqMS_FragPipe_dlfq_missForest_.csv D:/data/benchmark/benchmark_res/DDA/FragPipe/HYEtims777_LFQ/HYEtims777_LFQ_DEqMS_FragPipe_dlfq_SeqKNN_.csv D:/data/benchmark/benchmark_res/DDA/FragPipe/HYEtims777_LFQ/HYEtims777_LFQ_DEqMS_FragPipe_dlfq_bpca_.csv D:/data/benchmark/benchmark_res/DDA/FragPipe/HYEtims777_LFQ/HYEtims777_LF…	0.610034	0.582772	70	70	0.73132	0.734306	70	69	0.780386	0.783962	68	68	0.74638	0.770327	52	54	0.74111	0.810688	8	41	53.6	60.4
ensemble_hurdle||top7	ensemble_hurdle	FragPipe	hurdle	_	top7	7||D:/data/benchmark/benchmark_res/DDA/FragPipe/HYEtims777_LFQ/HYEtims777_LFQ_DEqMS_FragPipe_dlfq_missForest_.csv D:/data/benchmark/benchmark_res/DDA/FragPipe/HYEtims777_LFQ/HYEtims777_LFQ_DEqMS_FragPipe_dlfq_SeqKNN_.csv D:/data/benchmark/benchmark_res/DDA/FragPipe/HYEtims777_LFQ/HYEtims777_LFQ_DEqMS_FragPipe_dlfq_bpca_.csv D:/data/benchmark/benchmark_res/DDA/FragPipe/HYEtims777_LFQ/HYEtims777_LF…	0.646938	0.632343	66	66	0.76098	0.772211	66	53	0.798077	0.808952	59	47	0.746619	0.770888	51	50	0.739945	0.810616	27	47	53.8	52.6
ensemble_fisher||top7	ensemble_fisher	FragPipe	fisher	_	top7	7||D:/data/benchmark/benchmark_res/DDA/FragPipe/HYEtims777_LFQ/HYEtims777_LFQ_DEqMS_FragPipe_dlfq_missForest_.csv D:/data/benchmark/benchmark_res/DDA/FragPipe/HYEtims777_LFQ/HYEtims777_LFQ_DEqMS_FragPipe_dlfq_SeqKNN_.csv D:/data/benchmark/benchmark_res/DDA/FragPipe/HYEtims777_LFQ/HYEtims777_LFQ_DEqMS_FragPipe_dlfq_bpca_.csv D:/data/benchmark/benchmark_res/DDA/FragPipe/HYEtims777_LFQ/HYEtims777_LF…	0.651509	0.633874	65	65	0.762781	0.775253	63	51	0.798495	0.80879	58	48	0.745085	0.768687	56	59	0.739804	0.810688	28	38	54	52.2
ensemble_fisher||top9	ensemble_fisher	FragPipe	fisher	_	top9	9||D:/data/benchmark/benchmark_res/DDA/FragPipe/HYEtims777_LFQ/HYEtims777_LFQ_DEqMS_FragPipe_dlfq_missForest_.csv D:/data/benchmark/benchmark_res/DDA/FragPipe/HYEtims777_LFQ/HYEtims777_LFQ_DEqMS_FragPipe_dlfq_SeqKNN_.csv D:/data/benchmark/benchmark_res/DDA/FragPipe/HYEtims777_LFQ/HYEtims777_LFQ_DEqMS_FragPipe_dlfq_bpca_.csv D:/data/benchmark/benchmark_res/DDA/FragPipe/HYEtims777_LFQ/HYEtims777_LF…	0.615338	0.583077	69	69	0.732472	0.72919	69	70	0.780695	0.787111	67	61	0.744767	0.768571	57	61	0.7408	0.810633	11	45	54.6	61.2
ensemble_hurdle||top10	ensemble_hurdle	FragPipe	hurdle	_	top10	10||D:/data/benchmark/benchmark_res/DDA/FragPipe/HYEtims777_LFQ/HYEtims777_LFQ_DEqMS_FragPipe_dlfq_missForest_.csv D:/data/benchmark/benchmark_res/DDA/FragPipe/HYEtims777_LFQ/HYEtims777_LFQ_DEqMS_FragPipe_dlfq_SeqKNN_.csv D:/data/benchmark/benchmark_res/DDA/FragPipe/HYEtims777_LFQ/HYEtims777_LFQ_DEqMS_FragPipe_dlfq_bpca_.csv D:/data/benchmark/benchmark_res/DDA/FragPipe/HYEtims777_LFQ/HYEtims777_L…	0.596203	0.568367	72	71	0.71919	0.720501	71	71	0.771885	0.780645	69	69	0.745857	0.770572	53	53	0.74052	0.810688	15	42	56	61.2
ensemble_fisher||top10	ensemble_fisher	FragPipe	fisher	_	top10	10||D:/data/benchmark/benchmark_res/DDA/FragPipe/HYEtims777_LFQ/HYEtims777_LFQ_DEqMS_FragPipe_dlfq_missForest_.csv D:/data/benchmark/benchmark_res/DDA/FragPipe/HYEtims777_LFQ/HYEtims777_LFQ_DEqMS_FragPipe_dlfq_SeqKNN_.csv D:/data/benchmark/benchmark_res/DDA/FragPipe/HYEtims777_LFQ/HYEtims777_LFQ_DEqMS_FragPipe_dlfq_bpca_.csv D:/data/benchmark/benchmark_res/DDA/FragPipe/HYEtims777_LFQ/HYEtims777_L…	0.597646	0.568002	71	72	0.718598	0.716355	72	72	0.771175	0.777874	70	71	0.744278	0.768085	60	65	0.740548	0.810633	14	46	57.4	65.2
ensemble_hurdle||top11	ensemble_hurdle	FragPipe	hurdle	_	top11	11||D:/data/benchmark/benchmark_res/DDA/FragPipe/HYEtims777_LFQ/HYEtims777_LFQ_DEqMS_FragPipe_dlfq_missForest_.csv D:/data/benchmark/benchmark_res/DDA/FragPipe/HYEtims777_LFQ/HYEtims777_LFQ_DEqMS_FragPipe_dlfq_SeqKNN_.csv D:/data/benchmark/benchmark_res/DDA/FragPipe/HYEtims777_LFQ/HYEtims777_LFQ_DEqMS_FragPipe_dlfq_bpca_.csv D:/data/benchmark/benchmark_res/DDA/FragPipe/HYEtims777_LFQ/HYEtims777_L…	0.580318	0.553381	74	73	0.696607	0.701255	73	73	0.754017	0.762158	73	73	0.745294	0.769711	54	58	0.740491	0.81117	16	26	58	60.6
ensemble_hurdle||top12	ensemble_hurdle	FragPipe	hurdle	_	top12	12||D:/data/benchmark/benchmark_res/DDA/FragPipe/HYEtims777_LFQ/HYEtims777_LFQ_DEqMS_FragPipe_dlfq_missForest_.csv D:/data/benchmark/benchmark_res/DDA/FragPipe/HYEtims777_LFQ/HYEtims777_LFQ_DEqMS_FragPipe_dlfq_SeqKNN_.csv D:/data/benchmark/benchmark_res/DDA/FragPipe/HYEtims777_LFQ/HYEtims777_LFQ_DEqMS_FragPipe_dlfq_bpca_.csv D:/data/benchmark/benchmark_res/DDA/FragPipe/HYEtims777_LFQ/HYEtims777_L…	0.569056	0.544957	75	75	0.68225	0.701248	75	74	0.743158	0.749317	75	75	0.744726	0.768085	58	66	0.740805	0.81117	10	27	58.6	63.4
ensemble_hurdle||top13	ensemble_hurdle	FragPipe	hurdle	_	top13	13||D:/data/benchmark/benchmark_res/DDA/FragPipe/HYEtims777_LFQ/HYEtims777_LFQ_DEqMS_FragPipe_dlfq_missForest_.csv D:/data/benchmark/benchmark_res/DDA/FragPipe/HYEtims777_LFQ/HYEtims777_LFQ_DEqMS_FragPipe_dlfq_SeqKNN_.csv D:/data/benchmark/benchmark_res/DDA/FragPipe/HYEtims777_LFQ/HYEtims777_LFQ_DEqMS_FragPipe_dlfq_bpca_.csv D:/data/benchmark/benchmark_res/DDA/FragPipe/HYEtims777_LFQ/HYEtims777_L…	0.562782	0.540635	77	77	0.672317	0.682449	77	77	0.734037	0.724851	77	77	0.744621	0.767843	59	69	0.74089	0.811098	9	31	59.8	66.2
ensemble_fisher||top11	ensemble_fisher	FragPipe	fisher	_	top11	11||D:/data/benchmark/benchmark_res/DDA/FragPipe/HYEtims777_LFQ/HYEtims777_LFQ_DEqMS_FragPipe_dlfq_missForest_.csv D:/data/benchmark/benchmark_res/DDA/FragPipe/HYEtims777_LFQ/HYEtims777_LFQ_DEqMS_FragPipe_dlfq_SeqKNN_.csv D:/data/benchmark/benchmark_res/DDA/FragPipe/HYEtims777_LFQ/HYEtims777_LFQ_DEqMS_FragPipe_dlfq_bpca_.csv D:/data/benchmark/benchmark_res/DDA/FragPipe/HYEtims777_LFQ/HYEtims777_L…	0.581109	0.551919	73	74	0.695597	0.700918	74	75	0.752783	0.758021	74	74	0.743647	0.767964	64	67	0.740185	0.811114	23	28	61.6	63.6
ensemble_set_max||top18	ensemble_set_max	FragPipe	set	max	top18	18||D:/data/benchmark/benchmark_res/DDA/FragPipe/HYEtims777_LFQ/HYEtims777_LFQ_DEqMS_FragPipe_dlfq_missForest_.csv D:/data/benchmark/benchmark_res/DDA/FragPipe/HYEtims777_LFQ/HYEtims777_LFQ_DEqMS_FragPipe_dlfq_SeqKNN_.csv D:/data/benchmark/benchmark_res/DDA/FragPipe/HYEtims777_LFQ/HYEtims777_LFQ_DEqMS_FragPipe_dlfq_bpca_.csv D:/data/benchmark/benchmark_res/DDA/FragPipe/HYEtims777_LFQ/HYEtims777_L…	0.734314	0.742201	1	1	0.761021	0.769518	64	54	0.766191	0.77799	71	70	0.572548	0.5	89	89	0.159646	0	89	89	62.8	60.6
ensemble_set_max||top19	ensemble_set_max	FragPipe	set	max	top19	19||D:/data/benchmark/benchmark_res/DDA/FragPipe/HYEtims777_LFQ/HYEtims777_LFQ_DEqMS_FragPipe_dlfq_missForest_.csv D:/data/benchmark/benchmark_res/DDA/FragPipe/HYEtims777_LFQ/HYEtims777_LFQ_DEqMS_FragPipe_dlfq_SeqKNN_.csv D:/data/benchmark/benchmark_res/DDA/FragPipe/HYEtims777_LFQ/HYEtims777_LFQ_DEqMS_FragPipe_dlfq_bpca_.csv D:/data/benchmark/benchmark_res/DDA/FragPipe/HYEtims777_LFQ/HYEtims777_L…	0.734302	0.742201	2	2	0.760997	0.769315	65	55	0.766175	0.777845	72	72	0.572548	0.5	90	90	0.159646	0	90	90	63.8	61.8
ensemble_fisher||top12	ensemble_fisher	FragPipe	fisher	_	top12	12||D:/data/benchmark/benchmark_res/DDA/FragPipe/HYEtims777_LFQ/HYEtims777_LFQ_DEqMS_FragPipe_dlfq_missForest_.csv D:/data/benchmark/benchmark_res/DDA/FragPipe/HYEtims777_LFQ/HYEtims777_LFQ_DEqMS_FragPipe_dlfq_SeqKNN_.csv D:/data/benchmark/benchmark_res/DDA/FragPipe/HYEtims777_LFQ/HYEtims777_LFQ_DEqMS_FragPipe_dlfq_bpca_.csv D:/data/benchmark/benchmark_res/DDA/FragPipe/HYEtims777_LFQ/HYEtims777_L…	0.569032	0.54391	76	76	0.680583	0.696234	76	76	0.741489	0.743168	76	76	0.742978	0.766645	68	73	0.739999	0.811114	26	29	64.4	66
ensemble_hurdle||top18	ensemble_hurdle	FragPipe	hurdle	_	top18	18||D:/data/benchmark/benchmark_res/DDA/FragPipe/HYEtims777_LFQ/HYEtims777_LFQ_DEqMS_FragPipe_dlfq_missForest_.csv D:/data/benchmark/benchmark_res/DDA/FragPipe/HYEtims777_LFQ/HYEtims777_LFQ_DEqMS_FragPipe_dlfq_SeqKNN_.csv D:/data/benchmark/benchmark_res/DDA/FragPipe/HYEtims777_LFQ/HYEtims777_LFQ_DEqMS_FragPipe_dlfq_bpca_.csv D:/data/benchmark/benchmark_res/DDA/FragPipe/HYEtims777_LFQ/HYEtims777_L…	0.541752	0.526211	87	87	0.639433	0.631308	87	87	0.705953	0.717046	87	81	0.744158	0.770594	61	52	0.745388	0.812513	1	5	64.6	62.4
ensemble_hurdle||top14	ensemble_hurdle	FragPipe	hurdle	_	top14	14||D:/data/benchmark/benchmark_res/DDA/FragPipe/HYEtims777_LFQ/HYEtims777_LFQ_DEqMS_FragPipe_dlfq_missForest_.csv D:/data/benchmark/benchmark_res/DDA/FragPipe/HYEtims777_LFQ/HYEtims777_LFQ_DEqMS_FragPipe_dlfq_SeqKNN_.csv D:/data/benchmark/benchmark_res/DDA/FragPipe/HYEtims777_LFQ/HYEtims777_LFQ_DEqMS_FragPipe_dlfq_bpca_.csv D:/data/benchmark/benchmark_res/DDA/FragPipe/HYEtims777_LFQ/HYEtims777_L…	0.557334	0.536785	79	79	0.666106	0.669663	79	79	0.73004	0.724331	79	78	0.743755	0.768204	63	64	0.740095	0.811339	24	18	64.8	63.6
ensemble_fisher||top13	ensemble_fisher	FragPipe	fisher	_	top13	13||D:/data/benchmark/benchmark_res/DDA/FragPipe/HYEtims777_LFQ/HYEtims777_LFQ_DEqMS_FragPipe_dlfq_missForest_.csv D:/data/benchmark/benchmark_res/DDA/FragPipe/HYEtims777_LFQ/HYEtims777_LFQ_DEqMS_FragPipe_dlfq_SeqKNN_.csv D:/data/benchmark/benchmark_res/DDA/FragPipe/HYEtims777_LFQ/HYEtims777_LFQ_DEqMS_FragPipe_dlfq_bpca_.csv D:/data/benchmark/benchmark_res/DDA/FragPipe/HYEtims777_LFQ/HYEtims777_L…	0.561566	0.538297	78	78	0.669117	0.674695	78	78	0.730863	0.720601	78	80	0.742905	0.766645	69	74	0.740193	0.811114	22	30	65	68
ensemble_hurdle||top15	ensemble_hurdle	FragPipe	hurdle	_	top15	15||D:/data/benchmark/benchmark_res/DDA/FragPipe/HYEtims777_LFQ/HYEtims777_LFQ_DEqMS_FragPipe_dlfq_missForest_.csv D:/data/benchmark/benchmark_res/DDA/FragPipe/HYEtims777_LFQ/HYEtims777_LFQ_DEqMS_FragPipe_dlfq_SeqKNN_.csv D:/data/benchmark/benchmark_res/DDA/FragPipe/HYEtims777_LFQ/HYEtims777_LFQ_DEqMS_FragPipe_dlfq_bpca_.csv D:/data/benchmark/benchmark_res/DDA/FragPipe/HYEtims777_LFQ/HYEtims777_L…	0.55376	0.533965	81	81	0.661754	0.663301	81	80	0.727308	0.722684	80	79	0.743463	0.768358	66	62	0.740308	0.811339	19	19	65.4	64.2
ensemble_hurdle||top19	ensemble_hurdle	FragPipe	hurdle	_	top19	19||D:/data/benchmark/benchmark_res/DDA/FragPipe/HYEtims777_LFQ/HYEtims777_LFQ_DEqMS_FragPipe_dlfq_missForest_.csv D:/data/benchmark/benchmark_res/DDA/FragPipe/HYEtims777_LFQ/HYEtims777_LFQ_DEqMS_FragPipe_dlfq_SeqKNN_.csv D:/data/benchmark/benchmark_res/DDA/FragPipe/HYEtims777_LFQ/HYEtims777_LFQ_DEqMS_FragPipe_dlfq_bpca_.csv D:/data/benchmark/benchmark_res/DDA/FragPipe/HYEtims777_LFQ/HYEtims777_L…	0.53681	0.524233	89	89	0.630828	0.622629	89	89	0.697475	0.711456	89	89	0.743804	0.770016	62	55	0.74497	0.81211	2	6	66.2	65.6
ensemble_hurdle||top16	ensemble_hurdle	FragPipe	hurdle	_	top16	16||D:/data/benchmark/benchmark_res/DDA/FragPipe/HYEtims777_LFQ/HYEtims777_LFQ_DEqMS_FragPipe_dlfq_missForest_.csv D:/data/benchmark/benchmark_res/DDA/FragPipe/HYEtims777_LFQ/HYEtims777_LFQ_DEqMS_FragPipe_dlfq_SeqKNN_.csv D:/data/benchmark/benchmark_res/DDA/FragPipe/HYEtims777_LFQ/HYEtims777_LFQ_DEqMS_FragPipe_dlfq_bpca_.csv D:/data/benchmark/benchmark_res/DDA/FragPipe/HYEtims777_LFQ/HYEtims777_L…	0.546747	0.529674	83	83	0.649658	0.647259	83	83	0.714659	0.714888	83	84	0.743514	0.768358	65	63	0.74035	0.811339	18	20	66.4	66.6
ensemble_hurdle||top17	ensemble_hurdle	FragPipe	hurdle	_	top17	17||D:/data/benchmark/benchmark_res/DDA/FragPipe/HYEtims777_LFQ/HYEtims777_LFQ_DEqMS_FragPipe_dlfq_missForest_.csv D:/data/benchmark/benchmark_res/DDA/FragPipe/HYEtims777_LFQ/HYEtims777_LFQ_DEqMS_FragPipe_dlfq_SeqKNN_.csv D:/data/benchmark/benchmark_res/DDA/FragPipe/HYEtims777_LFQ/HYEtims777_LFQ_DEqMS_FragPipe_dlfq_bpca_.csv D:/data/benchmark/benchmark_res/DDA/FragPipe/HYEtims777_LFQ/HYEtims777_L…	0.543775	0.528274	85	85	0.644792	0.639249	84	85	0.711512	0.714744	84	86	0.743158	0.767882	67	68	0.740671	0.811339	12	21	66.4	69
ensemble_fisher||top14	ensemble_fisher	FragPipe	fisher	_	top14	14||D:/data/benchmark/benchmark_res/DDA/FragPipe/HYEtims777_LFQ/HYEtims777_LFQ_DEqMS_FragPipe_dlfq_missForest_.csv D:/data/benchmark/benchmark_res/DDA/FragPipe/HYEtims777_LFQ/HYEtims777_LFQ_DEqMS_FragPipe_dlfq_SeqKNN_.csv D:/data/benchmark/benchmark_res/DDA/FragPipe/HYEtims777_LFQ/HYEtims777_LFQ_DEqMS_FragPipe_dlfq_bpca_.csv D:/data/benchmark/benchmark_res/DDA/FragPipe/HYEtims777_LFQ/HYEtims777_L…	0.556063	0.534517	80	80	0.662937	0.661559	80	81	0.726608	0.716708	81	82	0.742504	0.766408	70	75	0.740049	0.811339	25	14	67.2	66.4
ensemble_fisher||top15	ensemble_fisher	FragPipe	fisher	_	top15	15||D:/data/benchmark/benchmark_res/DDA/FragPipe/HYEtims777_LFQ/HYEtims777_LFQ_DEqMS_FragPipe_dlfq_missForest_.csv D:/data/benchmark/benchmark_res/DDA/FragPipe/HYEtims777_LFQ/HYEtims777_LFQ_DEqMS_FragPipe_dlfq_SeqKNN_.csv D:/data/benchmark/benchmark_res/DDA/FragPipe/HYEtims777_LFQ/HYEtims777_LFQ_DEqMS_FragPipe_dlfq_bpca_.csv D:/data/benchmark/benchmark_res/DDA/FragPipe/HYEtims777_LFQ/HYEtims777_L…	0.551688	0.532404	82	82	0.657482	0.655108	82	82	0.722781	0.715057	82	83	0.742336	0.767645	72	70	0.740307	0.811339	20	15	67.6	66.4
ensemble_fisher||top18	ensemble_fisher	FragPipe	fisher	_	top18	18||D:/data/benchmark/benchmark_res/DDA/FragPipe/HYEtims777_LFQ/HYEtims777_LFQ_DEqMS_FragPipe_dlfq_missForest_.csv D:/data/benchmark/benchmark_res/DDA/FragPipe/HYEtims777_LFQ/HYEtims777_LFQ_DEqMS_FragPipe_dlfq_SeqKNN_.csv D:/data/benchmark/benchmark_res/DDA/FragPipe/HYEtims777_LFQ/HYEtims777_LFQ_DEqMS_FragPipe_dlfq_bpca_.csv D:/data/benchmark/benchmark_res/DDA/FragPipe/HYEtims777_LFQ/HYEtims777_L…	0.540452	0.525125	88	88	0.636366	0.626543	88	88	0.701926	0.714875	88	85	0.742452	0.769786	71	56	0.743544	0.812022	3	7	67.6	64.8
ensemble_fisher||top16	ensemble_fisher	FragPipe	fisher	_	top16	16||D:/data/benchmark/benchmark_res/DDA/FragPipe/HYEtims777_LFQ/HYEtims777_LFQ_DEqMS_FragPipe_dlfq_missForest_.csv D:/data/benchmark/benchmark_res/DDA/FragPipe/HYEtims777_LFQ/HYEtims777_LFQ_DEqMS_FragPipe_dlfq_SeqKNN_.csv D:/data/benchmark/benchmark_res/DDA/FragPipe/HYEtims777_LFQ/HYEtims777_LFQ_DEqMS_FragPipe_dlfq_bpca_.csv D:/data/benchmark/benchmark_res/DDA/FragPipe/HYEtims777_LFQ/HYEtims777_L…	0.544953	0.528277	84	84	0.644754	0.641351	85	84	0.709556	0.714113	85	87	0.742319	0.767645	73	71	0.740288	0.811339	21	16	69.6	68.4
ensemble_fisher||top19	ensemble_fisher	FragPipe	fisher	_	top19	19||D:/data/benchmark/benchmark_res/DDA/FragPipe/HYEtims777_LFQ/HYEtims777_LFQ_DEqMS_FragPipe_dlfq_missForest_.csv D:/data/benchmark/benchmark_res/DDA/FragPipe/HYEtims777_LFQ/HYEtims777_LFQ_DEqMS_FragPipe_dlfq_SeqKNN_.csv D:/data/benchmark/benchmark_res/DDA/FragPipe/HYEtims777_LFQ/HYEtims777_LFQ_DEqMS_FragPipe_dlfq_bpca_.csv D:/data/benchmark/benchmark_res/DDA/FragPipe/HYEtims777_LFQ/HYEtims777_L…	0.535693	0.522608	90	90	0.62773	0.615136	90	90	0.693091	0.70243	90	90	0.74215	0.769786	74	57	0.743172	0.81169	4	8	69.6	67
ensemble_fisher||top17	ensemble_fisher	FragPipe	fisher	_	top17	17||D:/data/benchmark/benchmark_res/DDA/FragPipe/HYEtims777_LFQ/HYEtims777_LFQ_DEqMS_FragPipe_dlfq_missForest_.csv D:/data/benchmark/benchmark_res/DDA/FragPipe/HYEtims777_LFQ/HYEtims777_LFQ_DEqMS_FragPipe_dlfq_SeqKNN_.csv D:/data/benchmark/benchmark_res/DDA/FragPipe/HYEtims777_LFQ/HYEtims777_LFQ_DEqMS_FragPipe_dlfq_bpca_.csv D:/data/benchmark/benchmark_res/DDA/FragPipe/HYEtims777_LFQ/HYEtims777_L…	0.541816	0.526845	86	86	0.639992	0.633848	86	86	0.706581	0.713912	86	88	0.742108	0.767645	75	72	0.740362	0.811339	17	17	70	69.8

## Sheet: rank_MQ_DDA
supp7. Tab3 Ranking of ens_multi-quant workflows under setting MQ_DDA
workflow	ensemble_method	Platform	method	operation	cbn	ensemble_info	mean_pauc001	median_pauc001	rank_mean_pauc001	rank_median_pauc001	mean_pauc005	median_pauc005	rank_mean_pauc005	rank_median_pauc005	mean_pauc01	median_pauc01	rank_mean_pauc01	rank_median_pauc01	mean_nmcc005	median_nmcc005	rank_mean_nmcc005	rank_median_nmcc005	mean_gmean005	median_gmean005	rank_mean_gmean005	rank_median_gmean005	avg_rank_mean	avg_rank_median
ensemble_hurdle||LFQ|dlfq|top0	ensemble_hurdle	Maxquant	hurdle	_	LFQ|dlfq|top0	LFQ|dlfq|top0||D:/data/benchmark/benchmark_res/DDA/Maxquant/HYEtims777_LFQ/HYEtims777_LFQ_DEqMS_Maxquant_LFQ_SeqKNN_lossf.csv D:/data/benchmark/benchmark_res/DDA/Maxquant/HYEtims777_LFQ/HYEtims777_LFQ_DEqMS_Maxquant_dlfq_Impseq_.csv D:/data/benchmark/benchmark_res/DDA/Maxquant/HYEtims777_LFQ/HYEtims777_LFQ_ROTS_Maxquant_top0_SeqKNN_Rlr.csv	0.764914	0.777067	1	1	0.826114	0.822454	1	8	0.848943	0.857206	4	3	0.77758	0.832625	15	7	0.773858	0.854899	4	6	5	5
ensemble_hurdle||LFQ|dlfq|top0|top3	ensemble_hurdle	Maxquant	hurdle	_	LFQ|dlfq|top0|top3	LFQ|dlfq|top0|top3||D:/data/benchmark/benchmark_res/DDA/Maxquant/HYEtims777_LFQ/HYEtims777_LFQ_DEqMS_Maxquant_LFQ_SeqKNN_lossf.csv D:/data/benchmark/benchmark_res/DDA/Maxquant/HYEtims777_LFQ/HYEtims777_LFQ_DEqMS_Maxquant_dlfq_Impseq_.csv D:/data/benchmark/benchmark_res/DDA/Maxquant/HYEtims777_LFQ/HYEtims777_LFQ_ROTS_Maxquant_top0_SeqKNN_Rlr.csv D:/data/benchmark/benchmark_res/DDA/Maxquant/HYEtims…	0.757884	0.760735	5	8	0.824457	0.810458	4	34	0.849871	0.839798	2	25	0.762684	0.798922	32	33	0.778467	0.848059	2	8	9	21.6
ensemble_hurdle||LFQ|dlfq|top3	ensemble_hurdle	Maxquant	hurdle	_	LFQ|dlfq|top3	LFQ|dlfq|top3||D:/data/benchmark/benchmark_res/DDA/Maxquant/HYEtims777_LFQ/HYEtims777_LFQ_DEqMS_Maxquant_LFQ_SeqKNN_lossf.csv D:/data/benchmark/benchmark_res/DDA/Maxquant/HYEtims777_LFQ/HYEtims777_LFQ_DEqMS_Maxquant_dlfq_Impseq_.csv D:/data/benchmark/benchmark_res/DDA/Maxquant/HYEtims777_LFQ/HYEtims777_LFQ_limma_Maxquant_top3_Impseq_Rlr.csv	0.755123	0.751458	7	16	0.819009	0.801362	6	45	0.844305	0.83721	12	33	0.77776	0.819102	14	20	0.763283	0.871323	16	1	11	23
ensemble_hurdle||LFQ|count|dlfq|top0	ensemble_hurdle	Maxquant	hurdle	_	LFQ|count|dlfq|top0	LFQ|count|dlfq|top0||D:/data/benchmark/benchmark_res/DDA/Maxquant/HYEtims777_LFQ/HYEtims777_LFQ_DEqMS_Maxquant_LFQ_SeqKNN_lossf.csv D:/data/benchmark/benchmark_res/DDA/Maxquant/HYEtims777_LFQ/HYEtims777_LFQ_plgem_Maxquant_count__.csv D:/data/benchmark/benchmark_res/DDA/Maxquant/HYEtims777_LFQ/HYEtims777_LFQ_DEqMS_Maxquant_dlfq_Impseq_.csv D:/data/benchmark/benchmark_res/DDA/Maxquant/HYEtims777_LF…	0.763462	0.77192	2	2	0.825956	0.824758	2	3	0.849326	0.847412	3	12	0.750078	0.765308	50	59	0.778881	0.833687	1	26	11.6	20.4
ensemble_fisher||LFQ|dlfq|top0	ensemble_fisher	Maxquant	fisher	_	LFQ|dlfq|top0	LFQ|dlfq|top0||D:/data/benchmark/benchmark_res/DDA/Maxquant/HYEtims777_LFQ/HYEtims777_LFQ_DEqMS_Maxquant_LFQ_SeqKNN_lossf.csv D:/data/benchmark/benchmark_res/DDA/Maxquant/HYEtims777_LFQ/HYEtims777_LFQ_DEqMS_Maxquant_dlfq_Impseq_.csv D:/data/benchmark/benchmark_res/DDA/Maxquant/HYEtims777_LFQ/HYEtims777_LFQ_ROTS_Maxquant_top0_SeqKNN_Rlr.csv	0.754038	0.766215	11	5	0.809568	0.81381	21	20	0.832248	0.841122	25	22	0.781318	0.822812	8	15	0.767082	0.847217	12	10	15.4	14.4
ensemble_hurdle||LFQ|count|dlfq|top3	ensemble_hurdle	Maxquant	hurdle	_	LFQ|count|dlfq|top3	LFQ|count|dlfq|top3||D:/data/benchmark/benchmark_res/DDA/Maxquant/HYEtims777_LFQ/HYEtims777_LFQ_DEqMS_Maxquant_LFQ_SeqKNN_lossf.csv D:/data/benchmark/benchmark_res/DDA/Maxquant/HYEtims777_LFQ/HYEtims777_LFQ_plgem_Maxquant_count__.csv D:/data/benchmark/benchmark_res/DDA/Maxquant/HYEtims777_LFQ/HYEtims777_LFQ_DEqMS_Maxquant_dlfq_Impseq_.csv D:/data/benchmark/benchmark_res/DDA/Maxquant/HYEtims777_LF…	0.759831	0.76786	3	4	0.822401	0.812028	5	27	0.847889	0.837575	5	31	0.743939	0.758894	61	72	0.772699	0.830585	5	30	15.8	32.8
ensemble_hurdle||LFQ|count|dlfq|top0|top3	ensemble_hurdle	Maxquant	hurdle	_	LFQ|count|dlfq|top0|top3	LFQ|count|dlfq|top0|top3||D:/data/benchmark/benchmark_res/DDA/Maxquant/HYEtims777_LFQ/HYEtims777_LFQ_DEqMS_Maxquant_LFQ_SeqKNN_lossf.csv D:/data/benchmark/benchmark_res/DDA/Maxquant/HYEtims777_LFQ/HYEtims777_LFQ_plgem_Maxquant_count__.csv D:/data/benchmark/benchmark_res/DDA/Maxquant/HYEtims777_LFQ/HYEtims777_LFQ_DEqMS_Maxquant_dlfq_Impseq_.csv D:/data/benchmark/benchmark_res/DDA/Maxquant/HYEtims7…	0.758354	0.771401	4	3	0.825182	0.823691	3	5	0.85109	0.850733	1	9	0.737348	0.755124	71	75	0.776105	0.822138	3	43	16.4	27
ensemble_fisher||LFQ|dlfq|top0|top3	ensemble_fisher	Maxquant	fisher	_	LFQ|dlfq|top0|top3	LFQ|dlfq|top0|top3||D:/data/benchmark/benchmark_res/DDA/Maxquant/HYEtims777_LFQ/HYEtims777_LFQ_DEqMS_Maxquant_LFQ_SeqKNN_lossf.csv D:/data/benchmark/benchmark_res/DDA/Maxquant/HYEtims777_LFQ/HYEtims777_LFQ_DEqMS_Maxquant_dlfq_Impseq_.csv D:/data/benchmark/benchmark_res/DDA/Maxquant/HYEtims777_LFQ/HYEtims777_LFQ_ROTS_Maxquant_top0_SeqKNN_Rlr.csv D:/data/benchmark/benchmark_res/DDA/Maxquant/HYEtims…	0.754762	0.751456	9	17	0.809081	0.800152	23	46	0.830059	0.832032	28	44	0.762289	0.794438	33	41	0.771385	0.850123	6	7	19.8	31
ensemble_set_min||LFQ|dlfq|top0	ensemble_set_min	Maxquant	set	min	LFQ|dlfq|top0	LFQ|dlfq|top0||D:/data/benchmark/benchmark_res/DDA/Maxquant/HYEtims777_LFQ/HYEtims777_LFQ_DEqMS_Maxquant_LFQ_SeqKNN_lossf.csv D:/data/benchmark/benchmark_res/DDA/Maxquant/HYEtims777_LFQ/HYEtims777_LFQ_DEqMS_Maxquant_dlfq_Impseq_.csv D:/data/benchmark/benchmark_res/DDA/Maxquant/HYEtims777_LFQ/HYEtims777_LFQ_ROTS_Maxquant_top0_SeqKNN_Rlr.csv	0.736937	0.743857	42	35	0.814694	0.826588	17	2	0.841346	0.853711	15	6	0.774823	0.831121	17	8	0.768558	0.864837	9	4	20	11
ensemble_set_min||LFQ|dlfq|top3	ensemble_set_min	Maxquant	set	min	LFQ|dlfq|top3	LFQ|dlfq|top3||D:/data/benchmark/benchmark_res/DDA/Maxquant/HYEtims777_LFQ/HYEtims777_LFQ_DEqMS_Maxquant_LFQ_SeqKNN_lossf.csv D:/data/benchmark/benchmark_res/DDA/Maxquant/HYEtims777_LFQ/HYEtims777_LFQ_DEqMS_Maxquant_dlfq_Impseq_.csv D:/data/benchmark/benchmark_res/DDA/Maxquant/HYEtims777_LFQ/HYEtims777_LFQ_limma_Maxquant_top3_Impseq_Rlr.csv	0.734489	0.742018	45	39	0.818543	0.823186	8	7	0.846769	0.860039	7	1	0.776645	0.825991	16	14	0.756692	0.867973	25	2	20.2	12.6
ensemble_hurdle||LFQ|count|dlfq	ensemble_hurdle	Maxquant	hurdle	_	LFQ|count|dlfq	LFQ|count|dlfq||D:/data/benchmark/benchmark_res/DDA/Maxquant/HYEtims777_LFQ/HYEtims777_LFQ_DEqMS_Maxquant_LFQ_SeqKNN_lossf.csv D:/data/benchmark/benchmark_res/DDA/Maxquant/HYEtims777_LFQ/HYEtims777_LFQ_plgem_Maxquant_count__.csv D:/data/benchmark/benchmark_res/DDA/Maxquant/HYEtims777_LFQ/HYEtims777_LFQ_DEqMS_Maxquant_dlfq_Impseq_.csv	0.753743	0.749461	12	19	0.817237	0.812259	14	26	0.84114	0.832777	16	42	0.752448	0.753121	47	81	0.765938	0.826098	14	35	20.6	40.6
ensemble_hurdle||LFQ|dlfq	ensemble_hurdle	Maxquant	hurdle	_	LFQ|dlfq	LFQ|dlfq||D:/data/benchmark/benchmark_res/DDA/Maxquant/HYEtims777_LFQ/HYEtims777_LFQ_DEqMS_Maxquant_LFQ_SeqKNN_lossf.csv D:/data/benchmark/benchmark_res/DDA/Maxquant/HYEtims777_LFQ/HYEtims777_LFQ_DEqMS_Maxquant_dlfq_Impseq_.csv	0.753035	0.757578	14	10	0.814715	0.810641	16	32	0.837552	0.842673	19	20	0.784641	0.834845	5	6	0.731041	0.824135	54	41	21.6	21.8
ensemble_set_min||LFQ|dlfq|top0|top3	ensemble_set_min	Maxquant	set	min	LFQ|dlfq|top0|top3	LFQ|dlfq|top0|top3||D:/data/benchmark/benchmark_res/DDA/Maxquant/HYEtims777_LFQ/HYEtims777_LFQ_DEqMS_Maxquant_LFQ_SeqKNN_lossf.csv D:/data/benchmark/benchmark_res/DDA/Maxquant/HYEtims777_LFQ/HYEtims777_LFQ_DEqMS_Maxquant_dlfq_Impseq_.csv D:/data/benchmark/benchmark_res/DDA/Maxquant/HYEtims777_LFQ/HYEtims777_LFQ_ROTS_Maxquant_top0_SeqKNN_Rlr.csv D:/data/benchmark/benchmark_res/DDA/Maxquant/HYEtims…	0.733669	0.73731	49	49	0.817777	0.823284	11	6	0.846617	0.858646	8	2	0.761873	0.805322	34	27	0.768566	0.847309	8	9	22	18.6
ensemble_fisher||LFQ|dlfq|top3	ensemble_fisher	Maxquant	fisher	_	LFQ|dlfq|top3	LFQ|dlfq|top3||D:/data/benchmark/benchmark_res/DDA/Maxquant/HYEtims777_LFQ/HYEtims777_LFQ_DEqMS_Maxquant_LFQ_SeqKNN_lossf.csv D:/data/benchmark/benchmark_res/DDA/Maxquant/HYEtims777_LFQ/HYEtims777_LFQ_DEqMS_Maxquant_dlfq_Impseq_.csv D:/data/benchmark/benchmark_res/DDA/Maxquant/HYEtims777_LFQ/HYEtims777_LFQ_limma_Maxquant_top3_Impseq_Rlr.csv	0.750872	0.740827	20	41	0.804039	0.792492	30	66	0.827554	0.831873	32	45	0.781204	0.819434	9	18	0.75886	0.865889	20	3	22.2	34.6
ensemble_hurdle||count|dlfq|top0|top3	ensemble_hurdle	Maxquant	hurdle	_	count|dlfq|top0|top3	count|dlfq|top0|top3||D:/data/benchmark/benchmark_res/DDA/Maxquant/HYEtims777_LFQ/HYEtims777_LFQ_plgem_Maxquant_count__.csv D:/data/benchmark/benchmark_res/DDA/Maxquant/HYEtims777_LFQ/HYEtims777_LFQ_DEqMS_Maxquant_dlfq_Impseq_.csv D:/data/benchmark/benchmark_res/DDA/Maxquant/HYEtims777_LFQ/HYEtims777_LFQ_ROTS_Maxquant_top0_SeqKNN_Rlr.csv D:/data/benchmark/benchmark_res/DDA/Maxquant/HYEtims777_LFQ…	0.747495	0.7533	22	15	0.818053	0.820041	9	12	0.845097	0.85026	10	11	0.738914	0.761433	68	64	0.767942	0.823999	10	42	23.8	28.8
ensemble_set_min||LFQ|dlfq	ensemble_set_min	Maxquant	set	min	LFQ|dlfq	LFQ|dlfq||D:/data/benchmark/benchmark_res/DDA/Maxquant/HYEtims777_LFQ/HYEtims777_LFQ_DEqMS_Maxquant_LFQ_SeqKNN_lossf.csv D:/data/benchmark/benchmark_res/DDA/Maxquant/HYEtims777_LFQ/HYEtims777_LFQ_DEqMS_Maxquant_dlfq_Impseq_.csv	0.741352	0.74894	31	20	0.817315	0.826831	13	1	0.841509	0.845946	14	16	0.783951	0.835728	6	4	0.729203	0.824568	56	39	24	16
ensemble_hurdle||count|dlfq|top0	ensemble_hurdle	Maxquant	hurdle	_	count|dlfq|top0	count|dlfq|top0||D:/data/benchmark/benchmark_res/DDA/Maxquant/HYEtims777_LFQ/HYEtims777_LFQ_plgem_Maxquant_count__.csv D:/data/benchmark/benchmark_res/DDA/Maxquant/HYEtims777_LFQ/HYEtims777_LFQ_DEqMS_Maxquant_dlfq_Impseq_.csv D:/data/benchmark/benchmark_res/DDA/Maxquant/HYEtims777_LFQ/HYEtims777_LFQ_ROTS_Maxquant_top0_SeqKNN_Rlr.csv	0.752469	0.757177	16	11	0.811907	0.822339	20	9	0.835104	0.854391	21	4	0.753081	0.796756	46	39	0.758544	0.829978	21	32	24.8	19
ensemble_hurdle||count|dlfq|top3	ensemble_hurdle	Maxquant	hurdle	_	count|dlfq|top3	count|dlfq|top3||D:/data/benchmark/benchmark_res/DDA/Maxquant/HYEtims777_LFQ/HYEtims777_LFQ_plgem_Maxquant_count__.csv D:/data/benchmark/benchmark_res/DDA/Maxquant/HYEtims777_LFQ/HYEtims777_LFQ_DEqMS_Maxquant_dlfq_Impseq_.csv D:/data/benchmark/benchmark_res/DDA/Maxquant/HYEtims777_LFQ/HYEtims777_LFQ_limma_Maxquant_top3_Impseq_Rlr.csv	0.746582	0.743432	23	36	0.817697	0.816031	12	15	0.844337	0.843149	11	19	0.744557	0.754727	60	76	0.757651	0.832702	22	27	25.6	34.6
ensemble_hurdle||dlfq|top0|top3	ensemble_hurdle	Maxquant	hurdle	_	dlfq|top0|top3	dlfq|top0|top3||D:/data/benchmark/benchmark_res/DDA/Maxquant/HYEtims777_LFQ/HYEtims777_LFQ_DEqMS_Maxquant_dlfq_Impseq_.csv D:/data/benchmark/benchmark_res/DDA/Maxquant/HYEtims777_LFQ/HYEtims777_LFQ_ROTS_Maxquant_top0_SeqKNN_Rlr.csv D:/data/benchmark/benchmark_res/DDA/Maxquant/HYEtims777_LFQ/HYEtims777_LFQ_limma_Maxquant_top3_Impseq_Rlr.csv	0.734159	0.73458	47	51	0.813517	0.807319	18	38	0.841996	0.840698	13	23	0.760486	0.808463	35	26	0.765267	0.845985	15	13	25.6	30.2
ensemble_fisher||LFQ|count|dlfq|top0	ensemble_fisher	Maxquant	fisher	_	LFQ|count|dlfq|top0	LFQ|count|dlfq|top0||D:/data/benchmark/benchmark_res/DDA/Maxquant/HYEtims777_LFQ/HYEtims777_LFQ_DEqMS_Maxquant_LFQ_SeqKNN_lossf.csv D:/data/benchmark/benchmark_res/DDA/Maxquant/HYEtims777_LFQ/HYEtims777_LFQ_plgem_Maxquant_count__.csv D:/data/benchmark/benchmark_res/DDA/Maxquant/HYEtims777_LFQ/HYEtims777_LFQ_DEqMS_Maxquant_dlfq_Impseq_.csv D:/data/benchmark/benchmark_res/DDA/Maxquant/HYEtims777_LF…	0.752782	0.750243	15	18	0.804613	0.811954	28	28	0.826135	0.833895	34	39	0.747892	0.75466	52	78	0.769359	0.815607	7	55	27.2	43.6
ensemble_hurdle||dlfq|top0	ensemble_hurdle	Maxquant	hurdle	_	dlfq|top0	dlfq|top0||D:/data/benchmark/benchmark_res/DDA/Maxquant/HYEtims777_LFQ/HYEtims777_LFQ_DEqMS_Maxquant_dlfq_Impseq_.csv D:/data/benchmark/benchmark_res/DDA/Maxquant/HYEtims777_LFQ/HYEtims777_LFQ_ROTS_Maxquant_top0_SeqKNN_Rlr.csv	0.74079	0.753381	35	14	0.807352	0.811019	26	31	0.833174	0.83979	22	26	0.774289	0.835619	19	5	0.745773	0.842367	37	21	27.8	19.4
ensemble_fisher||LFQ|count|dlfq|top0|top3	ensemble_fisher	Maxquant	fisher	_	LFQ|count|dlfq|top0|top3	LFQ|count|dlfq|top0|top3||D:/data/benchmark/benchmark_res/DDA/Maxquant/HYEtims777_LFQ/HYEtims777_LFQ_DEqMS_Maxquant_LFQ_SeqKNN_lossf.csv D:/data/benchmark/benchmark_res/DDA/Maxquant/HYEtims777_LFQ/HYEtims777_LFQ_plgem_Maxquant_count__.csv D:/data/benchmark/benchmark_res/DDA/Maxquant/HYEtims777_LFQ/HYEtims777_LFQ_DEqMS_Maxquant_dlfq_Impseq_.csv D:/data/benchmark/benchmark_res/DDA/Maxquant/HYEtims7…	0.755368	0.766097	6	6	0.808289	0.812388	24	25	0.828158	0.834246	29	38	0.733653	0.752041	77	82	0.767119	0.808326	11	61	29.4	42.4
ensemble_hurdle||LFQ|top0|top3	ensemble_hurdle	Maxquant	hurdle	_	LFQ|top0|top3	LFQ|top0|top3||D:/data/benchmark/benchmark_res/DDA/Maxquant/HYEtims777_LFQ/HYEtims777_LFQ_DEqMS_Maxquant_LFQ_SeqKNN_lossf.csv D:/data/benchmark/benchmark_res/DDA/Maxquant/HYEtims777_LFQ/HYEtims777_LFQ_ROTS_Maxquant_top0_SeqKNN_Rlr.csv D:/data/benchmark/benchmark_res/DDA/Maxquant/HYEtims777_LFQ/HYEtims777_LFQ_limma_Maxquant_top3_Impseq_Rlr.csv	0.753063	0.747509	13	27	0.806493	0.813233	27	22	0.825437	0.844383	36	17	0.758631	0.784458	40	49	0.752352	0.83179	31	29	29.4	28.8
ensemble_fisher||LFQ|count|dlfq|top3	ensemble_fisher	Maxquant	fisher	_	LFQ|count|dlfq|top3	LFQ|count|dlfq|top3||D:/data/benchmark/benchmark_res/DDA/Maxquant/HYEtims777_LFQ/HYEtims777_LFQ_DEqMS_Maxquant_LFQ_SeqKNN_lossf.csv D:/data/benchmark/benchmark_res/DDA/Maxquant/HYEtims777_LFQ/HYEtims777_LFQ_plgem_Maxquant_count__.csv D:/data/benchmark/benchmark_res/DDA/Maxquant/HYEtims777_LFQ/HYEtims777_LFQ_DEqMS_Maxquant_dlfq_Impseq_.csv D:/data/benchmark/benchmark_res/DDA/Maxquant/HYEtims777_LF…	0.754406	0.754694	10	13	0.804434	0.797453	29	55	0.825675	0.828253	35	49	0.743745	0.754069	62	80	0.767002	0.829593	13	33	29.8	46
ensemble_set_min||LFQ|count|dlfq	ensemble_set_min	Maxquant	set	min	LFQ|count|dlfq	LFQ|count|dlfq||D:/data/benchmark/benchmark_res/DDA/Maxquant/HYEtims777_LFQ/HYEtims777_LFQ_DEqMS_Maxquant_LFQ_SeqKNN_lossf.csv D:/data/benchmark/benchmark_res/DDA/Maxquant/HYEtims777_LFQ/HYEtims777_LFQ_plgem_Maxquant_count__.csv D:/data/benchmark/benchmark_res/DDA/Maxquant/HYEtims777_LFQ/HYEtims777_LFQ_DEqMS_Maxquant_dlfq_Impseq_.csv	0.742684	0.760028	29	9	0.815729	0.820498	15	11	0.840718	0.840324	17	24	0.743025	0.744719	64	89	0.752943	0.82592	29	37	30.8	34
ensemble_set_min||LFQ|count|dlfq|top3	ensemble_set_min	Maxquant	set	min	LFQ|count|dlfq|top3	LFQ|count|dlfq|top3||D:/data/benchmark/benchmark_res/DDA/Maxquant/HYEtims777_LFQ/HYEtims777_LFQ_DEqMS_Maxquant_LFQ_SeqKNN_lossf.csv D:/data/benchmark/benchmark_res/DDA/Maxquant/HYEtims777_LFQ/HYEtims777_LFQ_plgem_Maxquant_count__.csv D:/data/benchmark/benchmark_res/DDA/Maxquant/HYEtims777_LFQ/HYEtims777_LFQ_DEqMS_Maxquant_dlfq_Impseq_.csv D:/data/benchmark/benchmark_res/DDA/Maxquant/HYEtims777_LF…	0.73961	0.746012	36	30	0.818943	0.815439	7	17	0.847087	0.853937	6	5	0.732866	0.744117	79	91	0.754341	0.821728	27	44	31	37.4
ensemble_hurdle||dlfq|top3	ensemble_hurdle	Maxquant	hurdle	_	dlfq|top3	dlfq|top3||D:/data/benchmark/benchmark_res/DDA/Maxquant/HYEtims777_LFQ/HYEtims777_LFQ_DEqMS_Maxquant_dlfq_Impseq_.csv D:/data/benchmark/benchmark_res/DDA/Maxquant/HYEtims777_LFQ/HYEtims777_LFQ_limma_Maxquant_top3_Impseq_Rlr.csv	0.728911	0.731165	54	55	0.809084	0.799951	22	47	0.836368	0.837623	20	30	0.770566	0.826095	24	12	0.740128	0.845046	40	15	32	31.8
ensemble_fisher||LFQ|dlfq	ensemble_fisher	Maxquant	fisher	_	LFQ|dlfq	LFQ|dlfq||D:/data/benchmark/benchmark_res/DDA/Maxquant/HYEtims777_LFQ/HYEtims777_LFQ_DEqMS_Maxquant_LFQ_SeqKNN_lossf.csv D:/data/benchmark/benchmark_res/DDA/Maxquant/HYEtims777_LFQ/HYEtims777_LFQ_DEqMS_Maxquant_dlfq_Impseq_.csv	0.743505	0.742541	26	38	0.800971	0.801645	37	44	0.824528	0.831792	40	46	0.790416	0.847395	1	1	0.727434	0.83812	57	23	32.2	30.4
ensemble_hurdle||LFQ|count|top0|top3	ensemble_hurdle	Maxquant	hurdle	_	LFQ|count|top0|top3	LFQ|count|top0|top3||D:/data/benchmark/benchmark_res/DDA/Maxquant/HYEtims777_LFQ/HYEtims777_LFQ_DEqMS_Maxquant_LFQ_SeqKNN_lossf.csv D:/data/benchmark/benchmark_res/DDA/Maxquant/HYEtims777_LFQ/HYEtims777_LFQ_plgem_Maxquant_count__.csv D:/data/benchmark/benchmark_res/DDA/Maxquant/HYEtims777_LFQ/HYEtims777_LFQ_ROTS_Maxquant_top0_SeqKNN_Rlr.csv D:/data/benchmark/benchmark_res/DDA/Maxquant/HYEtims777_…	0.755016	0.754813	8	12	0.807999	0.819223	25	14	0.827849	0.846672	31	13	0.733913	0.763333	75	61	0.757429	0.801733	23	69	32.4	33.8
ensemble_fisher||LFQ|top0|top3	ensemble_fisher	Maxquant	fisher	_	LFQ|top0|top3	LFQ|top0|top3||D:/data/benchmark/benchmark_res/DDA/Maxquant/HYEtims777_LFQ/HYEtims777_LFQ_DEqMS_Maxquant_LFQ_SeqKNN_lossf.csv D:/data/benchmark/benchmark_res/DDA/Maxquant/HYEtims777_LFQ/HYEtims777_LFQ_ROTS_Maxquant_top0_SeqKNN_Rlr.csv D:/data/benchmark/benchmark_res/DDA/Maxquant/HYEtims777_LFQ/HYEtims777_LFQ_limma_Maxquant_top3_Impseq_Rlr.csv	0.751659	0.747578	19	26	0.800841	0.81052	38	33	0.81932	0.841308	47	21	0.762889	0.788642	31	46	0.751421	0.83002	32	31	33.4	31.4
ensemble_set_min||LFQ|count|dlfq|top0	ensemble_set_min	Maxquant	set	min	LFQ|count|dlfq|top0	LFQ|count|dlfq|top0||D:/data/benchmark/benchmark_res/DDA/Maxquant/HYEtims777_LFQ/HYEtims777_LFQ_DEqMS_Maxquant_LFQ_SeqKNN_lossf.csv D:/data/benchmark/benchmark_res/DDA/Maxquant/HYEtims777_LFQ/HYEtims777_LFQ_plgem_Maxquant_count__.csv D:/data/benchmark/benchmark_res/DDA/Maxquant/HYEtims777_LFQ/HYEtims777_LFQ_DEqMS_Maxquant_dlfq_Impseq_.csv D:/data/benchmark/benchmark_res/DDA/Maxquant/HYEtims777_LF…	0.738733	0.748304	39	24	0.813267	0.819532	19	13	0.840136	0.846098	18	15	0.733811	0.745666	76	88	0.757026	0.820037	24	48	35.2	37.6
ensemble_set_min||LFQ|count|dlfq|top0|top3	ensemble_set_min	Maxquant	set	min	LFQ|count|dlfq|top0|top3	LFQ|count|dlfq|top0|top3||D:/data/benchmark/benchmark_res/DDA/Maxquant/HYEtims777_LFQ/HYEtims777_LFQ_DEqMS_Maxquant_LFQ_SeqKNN_lossf.csv D:/data/benchmark/benchmark_res/DDA/Maxquant/HYEtims777_LFQ/HYEtims777_LFQ_plgem_Maxquant_count__.csv D:/data/benchmark/benchmark_res/DDA/Maxquant/HYEtims777_LFQ/HYEtims777_LFQ_DEqMS_Maxquant_dlfq_Impseq_.csv D:/data/benchmark/benchmark_res/DDA/Maxquant/HYEtims7…	0.738238	0.740015	41	44	0.817967	0.815018	10	18	0.846549	0.852581	9	7	0.724562	0.738296	88	94	0.752852	0.815205	30	56	35.6	43.8
ensemble_fisher||count|dlfq|top3	ensemble_fisher	Maxquant	fisher	_	count|dlfq|top3	count|dlfq|top3||D:/data/benchmark/benchmark_res/DDA/Maxquant/HYEtims777_LFQ/HYEtims777_LFQ_plgem_Maxquant_count__.csv D:/data/benchmark/benchmark_res/DDA/Maxquant/HYEtims777_LFQ/HYEtims777_LFQ_DEqMS_Maxquant_dlfq_Impseq_.csv D:/data/benchmark/benchmark_res/DDA/Maxquant/HYEtims777_LFQ/HYEtims777_LFQ_limma_Maxquant_top3_Impseq_Rlr.csv	0.741275	0.73775	32	48	0.803078	0.809285	31	36	0.828059	0.838895	30	28	0.743281	0.754699	63	77	0.753414	0.838062	28	24	36.8	42.6
ensemble_fisher||LFQ|count|dlfq	ensemble_fisher	Maxquant	fisher	_	LFQ|count|dlfq	LFQ|count|dlfq||D:/data/benchmark/benchmark_res/DDA/Maxquant/HYEtims777_LFQ/HYEtims777_LFQ_DEqMS_Maxquant_LFQ_SeqKNN_lossf.csv D:/data/benchmark/benchmark_res/DDA/Maxquant/HYEtims777_LFQ/HYEtims777_LFQ_plgem_Maxquant_count__.csv D:/data/benchmark/benchmark_res/DDA/Maxquant/HYEtims777_LFQ/HYEtims777_LFQ_DEqMS_Maxquant_dlfq_Impseq_.csv	0.741244	0.745192	33	32	0.79694	0.796554	47	56	0.82067	0.81637	45	67	0.754198	0.757086	44	73	0.761442	0.826033	18	36	37.4	52.8
ensemble_fisher||dlfq|top0|top3	ensemble_fisher	Maxquant	fisher	_	dlfq|top0|top3	dlfq|top0|top3||D:/data/benchmark/benchmark_res/DDA/Maxquant/HYEtims777_LFQ/HYEtims777_LFQ_DEqMS_Maxquant_dlfq_Impseq_.csv D:/data/benchmark/benchmark_res/DDA/Maxquant/HYEtims777_LFQ/HYEtims777_LFQ_ROTS_Maxquant_top0_SeqKNN_Rlr.csv D:/data/benchmark/benchmark_res/DDA/Maxquant/HYEtims777_LFQ/HYEtims777_LFQ_limma_Maxquant_top3_Impseq_Rlr.csv	0.727684	0.725391	56	61	0.799392	0.803548	42	40	0.827125	0.836804	33	34	0.758626	0.797608	41	37	0.762649	0.845271	17	14	37.8	37.2
ensemble_fisher||count|dlfq|top0|top3	ensemble_fisher	Maxquant	fisher	_	count|dlfq|top0|top3	count|dlfq|top0|top3||D:/data/benchmark/benchmark_res/DDA/Maxquant/HYEtims777_LFQ/HYEtims777_LFQ_plgem_Maxquant_count__.csv D:/data/benchmark/benchmark_res/DDA/Maxquant/HYEtims777_LFQ/HYEtims777_LFQ_DEqMS_Maxquant_dlfq_Impseq_.csv D:/data/benchmark/benchmark_res/DDA/Maxquant/HYEtims777_LFQ/HYEtims777_LFQ_ROTS_Maxquant_top0_SeqKNN_Rlr.csv D:/data/benchmark/benchmark_res/DDA/Maxquant/HYEtims777_LFQ…	0.74329	0.748425	27	22	0.802078	0.813077	33	23	0.825395	0.839456	37	27	0.735162	0.760899	73	66	0.761079	0.821309	19	46	37.8	36.8
ensemble_fisher||dlfq|top0	ensemble_fisher	Maxquant	fisher	_	dlfq|top0	dlfq|top0||D:/data/benchmark/benchmark_res/DDA/Maxquant/HYEtims777_LFQ/HYEtims777_LFQ_DEqMS_Maxquant_dlfq_Impseq_.csv D:/data/benchmark/benchmark_res/DDA/Maxquant/HYEtims777_LFQ/HYEtims777_LFQ_ROTS_Maxquant_top0_SeqKNN_Rlr.csv	0.734346	0.745746	46	31	0.799996	0.802321	40	43	0.82536	0.83534	38	37	0.769799	0.819385	26	19	0.737631	0.835414	44	25	38.8	31
ensemble_hurdle||LFQ|count|top3	ensemble_hurdle	Maxquant	hurdle	_	LFQ|count|top3	LFQ|count|top3||D:/data/benchmark/benchmark_res/DDA/Maxquant/HYEtims777_LFQ/HYEtims777_LFQ_DEqMS_Maxquant_LFQ_SeqKNN_lossf.csv D:/data/benchmark/benchmark_res/DDA/Maxquant/HYEtims777_LFQ/HYEtims777_LFQ_plgem_Maxquant_count__.csv D:/data/benchmark/benchmark_res/DDA/Maxquant/HYEtims777_LFQ/HYEtims777_LFQ_limma_Maxquant_top3_Impseq_Rlr.csv	0.751663	0.76085	18	7	0.801456	0.81108	34	30	0.820975	0.833267	44	41	0.740102	0.760549	67	69	0.747762	0.805641	35	64	39.6	42.2
ensemble_hurdle||LFQ|top3	ensemble_hurdle	Maxquant	hurdle	_	LFQ|top3	LFQ|top3||D:/data/benchmark/benchmark_res/DDA/Maxquant/HYEtims777_LFQ/HYEtims777_LFQ_DEqMS_Maxquant_LFQ_SeqKNN_lossf.csv D:/data/benchmark/benchmark_res/DDA/Maxquant/HYEtims777_LFQ/HYEtims777_LFQ_limma_Maxquant_top3_Impseq_Rlr.csv	0.746153	0.734032	24	52	0.796945	0.811254	46	29	0.817038	0.83625	50	35	0.773438	0.802369	21	29	0.727131	0.843458	58	19	39.8	32.8
ensemble_fisher||count|dlfq|top0	ensemble_fisher	Maxquant	fisher	_	count|dlfq|top0	count|dlfq|top0||D:/data/benchmark/benchmark_res/DDA/Maxquant/HYEtims777_LFQ/HYEtims777_LFQ_plgem_Maxquant_count__.csv D:/data/benchmark/benchmark_res/DDA/Maxquant/HYEtims777_LFQ/HYEtims777_LFQ_DEqMS_Maxquant_dlfq_Impseq_.csv D:/data/benchmark/benchmark_res/DDA/Maxquant/HYEtims777_LFQ/HYEtims777_LFQ_ROTS_Maxquant_top0_SeqKNN_Rlr.csv	0.74204	0.747998	30	25	0.79855	0.814221	43	19	0.820342	0.838515	46	29	0.750115	0.791451	49	44	0.750349	0.824163	34	40	40.4	31.4
ensemble_fisher||LFQ|count|top0|top3	ensemble_fisher	Maxquant	fisher	_	LFQ|count|top0|top3	LFQ|count|top0|top3||D:/data/benchmark/benchmark_res/DDA/Maxquant/HYEtims777_LFQ/HYEtims777_LFQ_DEqMS_Maxquant_LFQ_SeqKNN_lossf.csv D:/data/benchmark/benchmark_res/DDA/Maxquant/HYEtims777_LFQ/HYEtims777_LFQ_plgem_Maxquant_count__.csv D:/data/benchmark/benchmark_res/DDA/Maxquant/HYEtims777_LFQ/HYEtims777_LFQ_ROTS_Maxquant_top0_SeqKNN_Rlr.csv D:/data/benchmark/benchmark_res/DDA/Maxquant/HYEtims777_…	0.752228	0.746278	17	29	0.799793	0.813542	41	21	0.819065	0.837466	48	32	0.734128	0.760625	74	68	0.754626	0.802977	26	66	41.2	43.2
ensemble_hurdle||LFQ|top0	ensemble_hurdle	Maxquant	hurdle	_	LFQ|top0	LFQ|top0||D:/data/benchmark/benchmark_res/DDA/Maxquant/HYEtims777_LFQ/HYEtims777_LFQ_DEqMS_Maxquant_LFQ_SeqKNN_lossf.csv D:/data/benchmark/benchmark_res/DDA/Maxquant/HYEtims777_LFQ/HYEtims777_LFQ_ROTS_Maxquant_top0_SeqKNN_Rlr.csv	0.739517	0.738755	38	46	0.786461	0.815455	59	16	0.805222	0.827729	59	50	0.786675	0.827514	3	10	0.731948	0.84467	52	16	42.2	27.6
ensemble_fisher||LFQ|top3	ensemble_fisher	Maxquant	fisher	_	LFQ|top3	LFQ|top3||D:/data/benchmark/benchmark_res/DDA/Maxquant/HYEtims777_LFQ/HYEtims777_LFQ_DEqMS_Maxquant_LFQ_SeqKNN_lossf.csv D:/data/benchmark/benchmark_res/DDA/Maxquant/HYEtims777_LFQ/HYEtims777_LFQ_limma_Maxquant_top3_Impseq_Rlr.csv	0.742967	0.724124	28	64	0.78775	0.796388	58	58	0.806346	0.818795	57	64	0.778511	0.798616	12	35	0.721396	0.846788	63	12	43.6	46.6
ensemble_fisher||dlfq|top3	ensemble_fisher	Maxquant	fisher	_	dlfq|top3	dlfq|top3||D:/data/benchmark/benchmark_res/DDA/Maxquant/HYEtims777_LFQ/HYEtims777_LFQ_DEqMS_Maxquant_dlfq_Impseq_.csv D:/data/benchmark/benchmark_res/DDA/Maxquant/HYEtims777_LFQ/HYEtims777_LFQ_limma_Maxquant_top3_Impseq_Rlr.csv	0.722254	0.721485	65	69	0.798411	0.796136	44	60	0.825037	0.835419	39	36	0.769922	0.822701	25	16	0.736567	0.847135	46	11	43.8	38.4
ensemble_set_min||dlfq|top3	ensemble_set_min	Maxquant	set	min	dlfq|top3	dlfq|top3||D:/data/benchmark/benchmark_res/DDA/Maxquant/HYEtims777_LFQ/HYEtims777_LFQ_DEqMS_Maxquant_dlfq_Impseq_.csv D:/data/benchmark/benchmark_res/DDA/Maxquant/HYEtims777_LFQ/HYEtims777_LFQ_limma_Maxquant_top3_Impseq_Rlr.csv	0.713581	0.698471	85	91	0.801252	0.798971	36	51	0.831558	0.829789	27	47	0.76944	0.830879	27	9	0.732971	0.844501	51	17	45.2	43
ensemble_set_min||dlfq|top0|top3	ensemble_set_min	Maxquant	set	min	dlfq|top0|top3	dlfq|top0|top3||D:/data/benchmark/benchmark_res/DDA/Maxquant/HYEtims777_LFQ/HYEtims777_LFQ_DEqMS_Maxquant_dlfq_Impseq_.csv D:/data/benchmark/benchmark_res/DDA/Maxquant/HYEtims777_LFQ/HYEtims777_LFQ_ROTS_Maxquant_top0_SeqKNN_Rlr.csv D:/data/benchmark/benchmark_res/DDA/Maxquant/HYEtims777_LFQ/HYEtims777_LFQ_limma_Maxquant_top3_Impseq_Rlr.csv	0.713099	0.696201	86	93	0.800807	0.799457	39	50	0.832058	0.832097	26	43	0.758029	0.816852	43	21	0.747352	0.843835	36	18	46	45
ensemble_set_min||dlfq|top0	ensemble_set_min	Maxquant	set	min	dlfq|top0	dlfq|top0||D:/data/benchmark/benchmark_res/DDA/Maxquant/HYEtims777_LFQ/HYEtims777_LFQ_DEqMS_Maxquant_dlfq_Impseq_.csv D:/data/benchmark/benchmark_res/DDA/Maxquant/HYEtims777_LFQ/HYEtims777_LFQ_ROTS_Maxquant_top0_SeqKNN_Rlr.csv	0.71435	0.714622	81	78	0.79495	0.799942	49	48	0.823253	0.822141	41	61	0.773918	0.83763	20	3	0.738713	0.840056	41	22	46.4	42.4
ensemble_fisher||LFQ|count|top3	ensemble_fisher	Maxquant	fisher	_	LFQ|count|top3	LFQ|count|top3||D:/data/benchmark/benchmark_res/DDA/Maxquant/HYEtims777_LFQ/HYEtims777_LFQ_DEqMS_Maxquant_LFQ_SeqKNN_lossf.csv D:/data/benchmark/benchmark_res/DDA/Maxquant/HYEtims777_LFQ/HYEtims777_LFQ_plgem_Maxquant_count__.csv D:/data/benchmark/benchmark_res/DDA/Maxquant/HYEtims777_LFQ/HYEtims777_LFQ_limma_Maxquant_top3_Impseq_Rlr.csv	0.748105	0.748316	21	23	0.791055	0.802716	55	42	0.808993	0.82448	56	57	0.740672	0.756898	66	74	0.744094	0.795978	38	73	47.2	53.8
ensemble_hurdle||LFQ|count|top0	ensemble_hurdle	Maxquant	hurdle	_	LFQ|count|top0	LFQ|count|top0||D:/data/benchmark/benchmark_res/DDA/Maxquant/HYEtims777_LFQ/HYEtims777_LFQ_DEqMS_Maxquant_LFQ_SeqKNN_lossf.csv D:/data/benchmark/benchmark_res/DDA/Maxquant/HYEtims777_LFQ/HYEtims777_LFQ_plgem_Maxquant_count__.csv D:/data/benchmark/benchmark_res/DDA/Maxquant/HYEtims777_LFQ/HYEtims777_LFQ_ROTS_Maxquant_top0_SeqKNN_Rlr.csv	0.735863	0.744714	44	33	0.785573	0.802871	60	41	0.805365	0.828685	58	48	0.753769	0.773346	45	56	0.750754	0.827663	33	34	48	42.4
ensemble_set_median||LFQ|dlfq|top3	ensemble_set_median	Maxquant	set	median	LFQ|dlfq|top3	LFQ|dlfq|top3||D:/data/benchmark/benchmark_res/DDA/Maxquant/HYEtims777_LFQ/HYEtims777_LFQ_DEqMS_Maxquant_LFQ_SeqKNN_lossf.csv D:/data/benchmark/benchmark_res/DDA/Maxquant/HYEtims777_LFQ/HYEtims777_LFQ_DEqMS_Maxquant_dlfq_Impseq_.csv D:/data/benchmark/benchmark_res/DDA/Maxquant/HYEtims777_LFQ/HYEtims777_LFQ_limma_Maxquant_top3_Impseq_Rlr.csv	0.739578	0.737233	37	50	0.789065	0.797634	57	53	0.804433	0.823375	60	59	0.778018	0.820089	13	17	0.679329	0.81006	75	60	48.4	47.8
ensemble_hurdle||count|dlfq	ensemble_hurdle	Maxquant	hurdle	_	count|dlfq	count|dlfq||D:/data/benchmark/benchmark_res/DDA/Maxquant/HYEtims777_LFQ/HYEtims777_LFQ_plgem_Maxquant_count__.csv D:/data/benchmark/benchmark_res/DDA/Maxquant/HYEtims777_LFQ/HYEtims777_LFQ_DEqMS_Maxquant_dlfq_Impseq_.csv	0.736688	0.717402	43	75	0.797792	0.799502	45	49	0.821345	0.826917	43	53	0.747266	0.771379	54	57	0.726656	0.807178	59	62	48.8	59.2
ensemble_set_min||LFQ|top0|top3	ensemble_set_min	Maxquant	set	min	LFQ|top0|top3	LFQ|top0|top3||D:/data/benchmark/benchmark_res/DDA/Maxquant/HYEtims777_LFQ/HYEtims777_LFQ_DEqMS_Maxquant_LFQ_SeqKNN_lossf.csv D:/data/benchmark/benchmark_res/DDA/Maxquant/HYEtims777_LFQ/HYEtims777_LFQ_ROTS_Maxquant_top0_SeqKNN_Rlr.csv D:/data/benchmark/benchmark_res/DDA/Maxquant/HYEtims777_LFQ/HYEtims777_LFQ_limma_Maxquant_top3_Impseq_Rlr.csv	0.722721	0.724745	64	63	0.794093	0.82214	52	10	0.816826	0.851556	53	8	0.758697	0.787875	39	47	0.7436	0.832196	39	28	49.4	31.2
ensemble_set_min||count|dlfq|top3	ensemble_set_min	Maxquant	set	min	count|dlfq|top3	count|dlfq|top3||D:/data/benchmark/benchmark_res/DDA/Maxquant/HYEtims777_LFQ/HYEtims777_LFQ_plgem_Maxquant_count__.csv D:/data/benchmark/benchmark_res/DDA/Maxquant/HYEtims777_LFQ/HYEtims777_LFQ_DEqMS_Maxquant_dlfq_Impseq_.csv D:/data/benchmark/benchmark_res/DDA/Maxquant/HYEtims777_LFQ/HYEtims777_LFQ_limma_Maxquant_top3_Impseq_Rlr.csv	0.719331	0.719628	69	72	0.802415	0.796276	32	59	0.832721	0.82705	23	51	0.730168	0.743424	82	92	0.737686	0.825271	43	38	49.8	62.4
ensemble_set_min||LFQ|top3	ensemble_set_min	Maxquant	set	min	LFQ|top3	LFQ|top3||D:/data/benchmark/benchmark_res/DDA/Maxquant/HYEtims777_LFQ/HYEtims777_LFQ_DEqMS_Maxquant_LFQ_SeqKNN_lossf.csv D:/data/benchmark/benchmark_res/DDA/Maxquant/HYEtims777_LFQ/HYEtims777_LFQ_limma_Maxquant_top3_Impseq_Rlr.csv	0.723647	0.719931	61	71	0.794315	0.823921	51	4	0.815867	0.850628	54	10	0.771325	0.804136	23	28	0.723973	0.842917	61	20	50	26.6
ensemble_fisher||LFQ|top0	ensemble_fisher	Maxquant	fisher	_	LFQ|top0	LFQ|top0||D:/data/benchmark/benchmark_res/DDA/Maxquant/HYEtims777_LFQ/HYEtims777_LFQ_DEqMS_Maxquant_LFQ_SeqKNN_lossf.csv D:/data/benchmark/benchmark_res/DDA/Maxquant/HYEtims777_LFQ/HYEtims777_LFQ_ROTS_Maxquant_top0_SeqKNN_Rlr.csv	0.738251	0.738004	40	47	0.779389	0.809569	65	35	0.794208	0.82266	69	60	0.779601	0.81028	11	24	0.71335	0.802036	66	68	50.2	46.8
ensemble_set_median||LFQ|dlfq|top0|top3	ensemble_set_median	Maxquant	set	median	LFQ|dlfq|top0|top3	LFQ|dlfq|top0|top3||D:/data/benchmark/benchmark_res/DDA/Maxquant/HYEtims777_LFQ/HYEtims777_LFQ_DEqMS_Maxquant_LFQ_SeqKNN_lossf.csv D:/data/benchmark/benchmark_res/DDA/Maxquant/HYEtims777_LFQ/HYEtims777_LFQ_DEqMS_Maxquant_dlfq_Impseq_.csv D:/data/benchmark/benchmark_res/DDA/Maxquant/HYEtims777_LFQ/HYEtims777_LFQ_ROTS_Maxquant_top0_SeqKNN_Rlr.csv D:/data/benchmark/benchmark_res/DDA/Maxquant/HYEtims…	0.74122	0.747495	34	28	0.782521	0.781546	63	79	0.797663	0.805569	66	80	0.780284	0.812229	10	22	0.608402	0.713892	83	87	51.2	59.2
ensemble_set_median||LFQ|count|dlfq|top0|top3	ensemble_set_median	Maxquant	set	median	LFQ|count|dlfq|top0|top3	LFQ|count|dlfq|top0|top3||D:/data/benchmark/benchmark_res/DDA/Maxquant/HYEtims777_LFQ/HYEtims777_LFQ_DEqMS_Maxquant_LFQ_SeqKNN_lossf.csv D:/data/benchmark/benchmark_res/DDA/Maxquant/HYEtims777_LFQ/HYEtims777_LFQ_plgem_Maxquant_count__.csv D:/data/benchmark/benchmark_res/DDA/Maxquant/HYEtims777_LFQ/HYEtims777_LFQ_DEqMS_Maxquant_dlfq_Impseq_.csv D:/data/benchmark/benchmark_res/DDA/Maxquant/HYEtims7…	0.744433	0.742664	25	37	0.785246	0.780936	61	80	0.800021	0.804413	64	81	0.772903	0.81008	22	25	0.59677	0.70202	87	90	51.8	62.6
ensemble_set_min||count|dlfq|top0|top3	ensemble_set_min	Maxquant	set	min	count|dlfq|top0|top3	count|dlfq|top0|top3||D:/data/benchmark/benchmark_res/DDA/Maxquant/HYEtims777_LFQ/HYEtims777_LFQ_plgem_Maxquant_count__.csv D:/data/benchmark/benchmark_res/DDA/Maxquant/HYEtims777_LFQ/HYEtims777_LFQ_DEqMS_Maxquant_dlfq_Impseq_.csv D:/data/benchmark/benchmark_res/DDA/Maxquant/HYEtims777_LFQ/HYEtims777_LFQ_ROTS_Maxquant_top0_SeqKNN_Rlr.csv D:/data/benchmark/benchmark_res/DDA/Maxquant/HYEtims777_LFQ…	0.718016	0.714159	71	79	0.80127	0.795618	35	61	0.832408	0.82697	24	52	0.722877	0.73718	89	95	0.738226	0.81853	42	50	52.2	67.4
ensemble_set_median||LFQ|dlfq|top0	ensemble_set_median	Maxquant	set	median	LFQ|dlfq|top0	LFQ|dlfq|top0||D:/data/benchmark/benchmark_res/DDA/Maxquant/HYEtims777_LFQ/HYEtims777_LFQ_DEqMS_Maxquant_LFQ_SeqKNN_lossf.csv D:/data/benchmark/benchmark_res/DDA/Maxquant/HYEtims777_LFQ/HYEtims777_LFQ_DEqMS_Maxquant_dlfq_Impseq_.csv D:/data/benchmark/benchmark_res/DDA/Maxquant/HYEtims777_LFQ/HYEtims777_LFQ_ROTS_Maxquant_top0_SeqKNN_Rlr.csv	0.730584	0.73937	52	45	0.775057	0.783529	69	76	0.793314	0.81161	72	74	0.788826	0.811041	2	23	0.65208	0.754143	77	79	54.4	59.4
ensemble_fisher||count|dlfq	ensemble_fisher	Maxquant	fisher	_	count|dlfq	count|dlfq||D:/data/benchmark/benchmark_res/DDA/Maxquant/HYEtims777_LFQ/HYEtims777_LFQ_plgem_Maxquant_count__.csv D:/data/benchmark/benchmark_res/DDA/Maxquant/HYEtims777_LFQ/HYEtims777_LFQ_DEqMS_Maxquant_dlfq_Impseq_.csv	0.731544	0.719019	51	73	0.790919	0.79376	56	63	0.814505	0.824523	55	56	0.748828	0.77956	51	51	0.723324	0.803414	62	65	55	61.6
ensemble_set_min||LFQ|top0	ensemble_set_min	Maxquant	set	min	LFQ|top0	LFQ|top0||D:/data/benchmark/benchmark_res/DDA/Maxquant/HYEtims777_LFQ/HYEtims777_LFQ_DEqMS_Maxquant_LFQ_SeqKNN_lossf.csv D:/data/benchmark/benchmark_res/DDA/Maxquant/HYEtims777_LFQ/HYEtims777_LFQ_ROTS_Maxquant_top0_SeqKNN_Rlr.csv	0.716505	0.74014	74	43	0.770085	0.787773	76	71	0.79216	0.813298	73	72	0.785649	0.827227	4	11	0.731586	0.85665	53	5	56	40.4
ensemble_set_median||LFQ|top0|top3	ensemble_set_median	Maxquant	set	median	LFQ|top0|top3	LFQ|top0|top3||D:/data/benchmark/benchmark_res/DDA/Maxquant/HYEtims777_LFQ/HYEtims777_LFQ_DEqMS_Maxquant_LFQ_SeqKNN_lossf.csv D:/data/benchmark/benchmark_res/DDA/Maxquant/HYEtims777_LFQ/HYEtims777_LFQ_ROTS_Maxquant_top0_SeqKNN_Rlr.csv D:/data/benchmark/benchmark_res/DDA/Maxquant/HYEtims777_LFQ/HYEtims777_LFQ_limma_Maxquant_top3_Impseq_Rlr.csv	0.722744	0.717483	63	74	0.777806	0.766025	66	90	0.799324	0.791738	65	90	0.78305	0.841592	7	2	0.632495	0.783572	79	74	56	66
ensemble_fisher||LFQ|count|top0	ensemble_fisher	Maxquant	fisher	_	LFQ|count|top0	LFQ|count|top0||D:/data/benchmark/benchmark_res/DDA/Maxquant/HYEtims777_LFQ/HYEtims777_LFQ_DEqMS_Maxquant_LFQ_SeqKNN_lossf.csv D:/data/benchmark/benchmark_res/DDA/Maxquant/HYEtims777_LFQ/HYEtims777_LFQ_plgem_Maxquant_count__.csv D:/data/benchmark/benchmark_res/DDA/Maxquant/HYEtims777_LFQ/HYEtims777_LFQ_ROTS_Maxquant_top0_SeqKNN_Rlr.csv	0.733871	0.74451	48	34	0.776972	0.793522	68	64	0.793403	0.810225	71	77	0.745654	0.760676	56	67	0.736697	0.798852	45	71	57.6	62.6
ensemble_set_min||LFQ|count|top3	ensemble_set_min	Maxquant	set	min	LFQ|count|top3	LFQ|count|top3||D:/data/benchmark/benchmark_res/DDA/Maxquant/HYEtims777_LFQ/HYEtims777_LFQ_DEqMS_Maxquant_LFQ_SeqKNN_lossf.csv D:/data/benchmark/benchmark_res/DDA/Maxquant/HYEtims777_LFQ/HYEtims777_LFQ_plgem_Maxquant_count__.csv D:/data/benchmark/benchmark_res/DDA/Maxquant/HYEtims777_LFQ/HYEtims777_LFQ_limma_Maxquant_top3_Impseq_Rlr.csv	0.728333	0.740214	55	42	0.795041	0.812448	48	24	0.816834	0.846476	52	14	0.727833	0.746033	85	87	0.733565	0.802827	50	67	58	46.8
ensemble_set_min||LFQ|count|top0|top3	ensemble_set_min	Maxquant	set	min	LFQ|count|top0|top3	LFQ|count|top0|top3||D:/data/benchmark/benchmark_res/DDA/Maxquant/HYEtims777_LFQ/HYEtims777_LFQ_DEqMS_Maxquant_LFQ_SeqKNN_lossf.csv D:/data/benchmark/benchmark_res/DDA/Maxquant/HYEtims777_LFQ/HYEtims777_LFQ_plgem_Maxquant_count__.csv D:/data/benchmark/benchmark_res/DDA/Maxquant/HYEtims777_LFQ/HYEtims777_LFQ_ROTS_Maxquant_top0_SeqKNN_Rlr.csv D:/data/benchmark/benchmark_res/DDA/Maxquant/HYEtims777_…	0.726816	0.733624	57	53	0.79439	0.807739	50	37	0.816989	0.843677	51	18	0.720027	0.744169	93	90	0.735452	0.797155	47	72	59.6	54
ensemble_set_min||count|dlfq|top0	ensemble_set_min	Maxquant	set	min	count|dlfq|top0	count|dlfq|top0||D:/data/benchmark/benchmark_res/DDA/Maxquant/HYEtims777_LFQ/HYEtims777_LFQ_plgem_Maxquant_count__.csv D:/data/benchmark/benchmark_res/DDA/Maxquant/HYEtims777_LFQ/HYEtims777_LFQ_DEqMS_Maxquant_dlfq_Impseq_.csv D:/data/benchmark/benchmark_res/DDA/Maxquant/HYEtims777_LFQ/HYEtims777_LFQ_ROTS_Maxquant_top0_SeqKNN_Rlr.csv	0.714972	0.708317	79	84	0.793717	0.797573	53	54	0.822788	0.826105	42	54	0.732421	0.759047	80	71	0.733985	0.817727	49	51	60.6	62.8
ensemble_set_min||count|dlfq	ensemble_set_min	Maxquant	set	min	count|dlfq	count|dlfq||D:/data/benchmark/benchmark_res/DDA/Maxquant/HYEtims777_LFQ/HYEtims777_LFQ_plgem_Maxquant_count__.csv D:/data/benchmark/benchmark_res/DDA/Maxquant/HYEtims777_LFQ/HYEtims777_LFQ_DEqMS_Maxquant_dlfq_Impseq_.csv	0.717452	0.708696	72	83	0.792703	0.79257	54	65	0.817914	0.815349	49	69	0.736188	0.762551	72	62	0.718004	0.800431	64	70	62.2	69.8
ensemble_fisher||count|top0|top3	ensemble_fisher	Maxquant	fisher	_	count|top0|top3	count|top0|top3||D:/data/benchmark/benchmark_res/DDA/Maxquant/HYEtims777_LFQ/HYEtims777_LFQ_plgem_Maxquant_count__.csv D:/data/benchmark/benchmark_res/DDA/Maxquant/HYEtims777_LFQ/HYEtims777_LFQ_ROTS_Maxquant_top0_SeqKNN_Rlr.csv D:/data/benchmark/benchmark_res/DDA/Maxquant/HYEtims777_LFQ/HYEtims777_LFQ_limma_Maxquant_top3_Impseq_Rlr.csv	0.723233	0.722496	62	67	0.782253	0.798564	64	52	0.801923	0.825665	62	55	0.729615	0.749661	84	84	0.730452	0.813502	55	58	65.4	63.2
ensemble_hurdle||count|top0|top3	ensemble_hurdle	Maxquant	hurdle	_	count|top0|top3	count|top0|top3||D:/data/benchmark/benchmark_res/DDA/Maxquant/HYEtims777_LFQ/HYEtims777_LFQ_plgem_Maxquant_count__.csv D:/data/benchmark/benchmark_res/DDA/Maxquant/HYEtims777_LFQ/HYEtims777_LFQ_ROTS_Maxquant_top0_SeqKNN_Rlr.csv D:/data/benchmark/benchmark_res/DDA/Maxquant/HYEtims777_LFQ/HYEtims777_LFQ_limma_Maxquant_top3_Impseq_Rlr.csv	0.722136	0.725571	66	60	0.782772	0.796528	62	57	0.803482	0.824437	61	58	0.729741	0.754536	83	79	0.725508	0.813326	60	59	66.4	62.6
ensemble_set_median||LFQ|count|dlfq	ensemble_set_median	Maxquant	set	median	LFQ|count|dlfq	LFQ|count|dlfq||D:/data/benchmark/benchmark_res/DDA/Maxquant/HYEtims777_LFQ/HYEtims777_LFQ_DEqMS_Maxquant_LFQ_SeqKNN_lossf.csv D:/data/benchmark/benchmark_res/DDA/Maxquant/HYEtims777_LFQ/HYEtims777_LFQ_plgem_Maxquant_count__.csv D:/data/benchmark/benchmark_res/DDA/Maxquant/HYEtims777_LFQ/HYEtims777_LFQ_DEqMS_Maxquant_dlfq_Impseq_.csv	0.724423	0.723773	58	65	0.758732	0.760307	90	94	0.771976	0.776546	92	98	0.774295	0.802063	18	30	0.646696	0.723795	78	85	67.2	74.4
ensemble_set_median||LFQ|count|dlfq|top3	ensemble_set_median	Maxquant	set	median	LFQ|count|dlfq|top3	LFQ|count|dlfq|top3||D:/data/benchmark/benchmark_res/DDA/Maxquant/HYEtims777_LFQ/HYEtims777_LFQ_DEqMS_Maxquant_LFQ_SeqKNN_lossf.csv D:/data/benchmark/benchmark_res/DDA/Maxquant/HYEtims777_LFQ/HYEtims777_LFQ_plgem_Maxquant_count__.csv D:/data/benchmark/benchmark_res/DDA/Maxquant/HYEtims777_LFQ/HYEtims777_LFQ_DEqMS_Maxquant_dlfq_Impseq_.csv D:/data/benchmark/benchmark_res/DDA/Maxquant/HYEtims777_LF…	0.731545	0.723407	50	66	0.762008	0.76293	82	92	0.773633	0.784169	91	94	0.765472	0.793655	30	43	0.589215	0.680997	90	92	68.6	77.4
ensemble_set_median||LFQ|count|top3	ensemble_set_median	Maxquant	set	median	LFQ|count|top3	LFQ|count|top3||D:/data/benchmark/benchmark_res/DDA/Maxquant/HYEtims777_LFQ/HYEtims777_LFQ_DEqMS_Maxquant_LFQ_SeqKNN_lossf.csv D:/data/benchmark/benchmark_res/DDA/Maxquant/HYEtims777_LFQ/HYEtims777_LFQ_plgem_Maxquant_count__.csv D:/data/benchmark/benchmark_res/DDA/Maxquant/HYEtims777_LFQ/HYEtims777_LFQ_limma_Maxquant_top3_Impseq_Rlr.csv	0.72421	0.727331	60	58	0.760602	0.758384	87	95	0.774549	0.774141	88	99	0.765992	0.798841	29	34	0.616041	0.741222	82	82	69.2	73.6
ensemble_set_median||dlfq|top0|top3	ensemble_set_median	Maxquant	set	median	dlfq|top0|top3	dlfq|top0|top3||D:/data/benchmark/benchmark_res/DDA/Maxquant/HYEtims777_LFQ/HYEtims777_LFQ_DEqMS_Maxquant_dlfq_Impseq_.csv D:/data/benchmark/benchmark_res/DDA/Maxquant/HYEtims777_LFQ/HYEtims777_LFQ_ROTS_Maxquant_top0_SeqKNN_Rlr.csv D:/data/benchmark/benchmark_res/DDA/Maxquant/HYEtims777_LFQ/HYEtims777_LFQ_limma_Maxquant_top3_Impseq_Rlr.csv	0.705197	0.69528	94	97	0.777092	0.770809	67	87	0.801348	0.800458	63	82	0.758211	0.826064	42	13	0.628288	0.771513	80	75	69.2	70.8
ensemble_set_min||LFQ|count|top0	ensemble_set_min	Maxquant	set	min	LFQ|count|top0	LFQ|count|top0||D:/data/benchmark/benchmark_res/DDA/Maxquant/HYEtims777_LFQ/HYEtims777_LFQ_DEqMS_Maxquant_LFQ_SeqKNN_lossf.csv D:/data/benchmark/benchmark_res/DDA/Maxquant/HYEtims777_LFQ/HYEtims777_LFQ_plgem_Maxquant_count__.csv D:/data/benchmark/benchmark_res/DDA/Maxquant/HYEtims777_LFQ/HYEtims777_LFQ_ROTS_Maxquant_top0_SeqKNN_Rlr.csv	0.713831	0.727677	83	57	0.767931	0.788769	77	70	0.790637	0.810766	75	76	0.738047	0.76835	70	58	0.734632	0.806829	48	63	70.6	64.8
ensemble_set_median||count|dlfq|top3	ensemble_set_median	Maxquant	set	median	count|dlfq|top3	count|dlfq|top3||D:/data/benchmark/benchmark_res/DDA/Maxquant/HYEtims777_LFQ/HYEtims777_LFQ_plgem_Maxquant_count__.csv D:/data/benchmark/benchmark_res/DDA/Maxquant/HYEtims777_LFQ/HYEtims777_LFQ_DEqMS_Maxquant_dlfq_Impseq_.csv D:/data/benchmark/benchmark_res/DDA/Maxquant/HYEtims777_LFQ/HYEtims777_LFQ_limma_Maxquant_top3_Impseq_Rlr.csv	0.715113	0.703348	78	85	0.772053	0.774812	72	84	0.789876	0.806158	76	78	0.750533	0.79982	48	31	0.623338	0.741386	81	81	71	71.8
ensemble_hurdle||top0|top3	ensemble_hurdle	Maxquant	hurdle	_	top0|top3	top0|top3||D:/data/benchmark/benchmark_res/DDA/Maxquant/HYEtims777_LFQ/HYEtims777_LFQ_ROTS_Maxquant_top0_SeqKNN_Rlr.csv D:/data/benchmark/benchmark_res/DDA/Maxquant/HYEtims777_LFQ/HYEtims777_LFQ_limma_Maxquant_top3_Impseq_Rlr.csv	0.702055	0.701523	97	88	0.770788	0.77275	74	85	0.795011	0.799651	67	85	0.74745	0.79017	53	45	0.713323	0.821517	67	45	71.6	69.6
ensemble_fisher||top0|top3	ensemble_fisher	Maxquant	fisher	_	top0|top3	top0|top3||D:/data/benchmark/benchmark_res/DDA/Maxquant/HYEtims777_LFQ/HYEtims777_LFQ_ROTS_Maxquant_top0_SeqKNN_Rlr.csv D:/data/benchmark/benchmark_res/DDA/Maxquant/HYEtims777_LFQ/HYEtims777_LFQ_limma_Maxquant_top3_Impseq_Rlr.csv	0.702657	0.701753	95	87	0.770985	0.772313	73	86	0.794723	0.799982	68	84	0.745561	0.785358	58	48	0.71577	0.820028	65	49	71.8	70.8
ensemble_hurdle||LFQ|count	ensemble_hurdle	Maxquant	hurdle	_	LFQ|count	LFQ|count||D:/data/benchmark/benchmark_res/DDA/Maxquant/HYEtims777_LFQ/HYEtims777_LFQ_DEqMS_Maxquant_LFQ_SeqKNN_lossf.csv D:/data/benchmark/benchmark_res/DDA/Maxquant/HYEtims777_LFQ/HYEtims777_LFQ_plgem_Maxquant_count__.csv	0.720251	0.732373	67	54	0.765922	0.786849	79	73	0.780396	0.799983	84	83	0.738336	0.751194	69	83	0.707572	0.767145	68	77	73.4	74
ensemble_hurdle||count|top3	ensemble_hurdle	Maxquant	hurdle	_	count|top3	count|top3||D:/data/benchmark/benchmark_res/DDA/Maxquant/HYEtims777_LFQ/HYEtims777_LFQ_plgem_Maxquant_count__.csv D:/data/benchmark/benchmark_res/DDA/Maxquant/HYEtims777_LFQ/HYEtims777_LFQ_limma_Maxquant_top3_Impseq_Rlr.csv	0.713743	0.700233	84	90	0.77259	0.781907	70	78	0.794172	0.811466	70	75	0.726475	0.761278	87	65	0.683737	0.816514	73	52	76.8	72
ensemble_fisher||count|top3	ensemble_fisher	Maxquant	fisher	_	count|top3	count|top3||D:/data/benchmark/benchmark_res/DDA/Maxquant/HYEtims777_LFQ/HYEtims777_LFQ_plgem_Maxquant_count__.csv D:/data/benchmark/benchmark_res/DDA/Maxquant/HYEtims777_LFQ/HYEtims777_LFQ_limma_Maxquant_top3_Impseq_Rlr.csv	0.714943	0.702107	80	86	0.770728	0.778256	75	81	0.791217	0.813409	74	71	0.727612	0.76457	86	60	0.685576	0.815647	72	54	77.4	70.4
ensemble_set_median||LFQ|top3	ensemble_set_median	Maxquant	set	median	LFQ|top3	LFQ|top3||D:/data/benchmark/benchmark_res/DDA/Maxquant/HYEtims777_LFQ/HYEtims777_LFQ_DEqMS_Maxquant_LFQ_SeqKNN_lossf.csv D:/data/benchmark/benchmark_res/DDA/Maxquant/HYEtims777_LFQ/HYEtims777_LFQ_limma_Maxquant_top3_Impseq_Rlr.csv	0.715291	0.695699	77	95	0.74515	0.741711	99	103	0.755244	0.752443	100	105	0.767684	0.79743	28	38	0.595166	0.737884	88	83	78.4	84.8
ensemble_set_median||count|dlfq|top0|top3	ensemble_set_median	Maxquant	set	median	count|dlfq|top0|top3	count|dlfq|top0|top3||D:/data/benchmark/benchmark_res/DDA/Maxquant/HYEtims777_LFQ/HYEtims777_LFQ_plgem_Maxquant_count__.csv D:/data/benchmark/benchmark_res/DDA/Maxquant/HYEtims777_LFQ/HYEtims777_LFQ_DEqMS_Maxquant_dlfq_Impseq_.csv D:/data/benchmark/benchmark_res/DDA/Maxquant/HYEtims777_LFQ/HYEtims777_LFQ_ROTS_Maxquant_top0_SeqKNN_Rlr.csv D:/data/benchmark/benchmark_res/DDA/Maxquant/HYEtims777_LFQ…	0.730184	0.748437	53	21	0.772057	0.804266	71	39	0.787248	0.833339	80	40	0.721582	0.773639	92	55	0.469646	0.602906	96	97	78.4	50.4
ensemble_fisher||LFQ|count	ensemble_fisher	Maxquant	fisher	_	LFQ|count	LFQ|count||D:/data/benchmark/benchmark_res/DDA/Maxquant/HYEtims777_LFQ/HYEtims777_LFQ_DEqMS_Maxquant_LFQ_SeqKNN_lossf.csv D:/data/benchmark/benchmark_res/DDA/Maxquant/HYEtims777_LFQ/HYEtims777_LFQ_plgem_Maxquant_count__.csv	0.716351	0.729476	75	56	0.761823	0.785628	83	74	0.775065	0.799549	87	86	0.733137	0.747057	78	85	0.700133	0.770185	69	76	78.4	75.4
ensemble_set_min||LFQ|count	ensemble_set_min	Maxquant	set	min	LFQ|count	LFQ|count||D:/data/benchmark/benchmark_res/DDA/Maxquant/HYEtims777_LFQ/HYEtims777_LFQ_DEqMS_Maxquant_LFQ_SeqKNN_lossf.csv D:/data/benchmark/benchmark_res/DDA/Maxquant/HYEtims777_LFQ/HYEtims777_LFQ_plgem_Maxquant_count__.csv	0.717038	0.741595	73	40	0.761534	0.783246	85	77	0.776944	0.79711	86	87	0.731176	0.741243	81	93	0.699143	0.761851	70	78	79	75
ensemble_set_median||dlfq|top3	ensemble_set_median	Maxquant	set	median	dlfq|top3	dlfq|top3||D:/data/benchmark/benchmark_res/DDA/Maxquant/HYEtims777_LFQ/HYEtims777_LFQ_DEqMS_Maxquant_dlfq_Impseq_.csv D:/data/benchmark/benchmark_res/DDA/Maxquant/HYEtims777_LFQ/HYEtims777_LFQ_limma_Maxquant_top3_Impseq_Rlr.csv	0.702437	0.695353	96	96	0.75838	0.750725	91	99	0.77453	0.778333	89	97	0.746045	0.778876	55	52	0.607246	0.749165	84	80	83	84.8
ensemble_set_min||top0|top3	ensemble_set_min	Maxquant	set	min	top0|top3	top0|top3||D:/data/benchmark/benchmark_res/DDA/Maxquant/HYEtims777_LFQ/HYEtims777_LFQ_ROTS_Maxquant_top0_SeqKNN_Rlr.csv D:/data/benchmark/benchmark_res/DDA/Maxquant/HYEtims777_LFQ/HYEtims777_LFQ_limma_Maxquant_top3_Impseq_Rlr.csv	0.675619	0.653431	108	119	0.75673	0.761554	93	93	0.785866	0.793442	82	89	0.744706	0.798094	59	36	0.682832	0.815889	74	53	83.2	78
ensemble_set_median||LFQ|dlfq	ensemble_set_median	Maxquant	set	median	LFQ|dlfq	LFQ|dlfq||D:/data/benchmark/benchmark_res/DDA/Maxquant/HYEtims777_LFQ/HYEtims777_LFQ_DEqMS_Maxquant_LFQ_SeqKNN_lossf.csv D:/data/benchmark/benchmark_res/DDA/Maxquant/HYEtims777_LFQ/HYEtims777_LFQ_DEqMS_Maxquant_dlfq_Impseq_.csv	0.710746	0.711333	88	81	0.737127	0.72992	103	107	0.74496	0.747025	105	107	0.75989	0.796406	36	40	0.589064	0.671583	91	93	84.6	85.6
ensemble_set_max||LFQ|top3	ensemble_set_max	Maxquant	set	max	LFQ|top3	LFQ|top3||D:/data/benchmark/benchmark_res/DDA/Maxquant/HYEtims777_LFQ/HYEtims777_LFQ_DEqMS_Maxquant_LFQ_SeqKNN_lossf.csv D:/data/benchmark/benchmark_res/DDA/Maxquant/HYEtims777_LFQ/HYEtims777_LFQ_limma_Maxquant_top3_Impseq_Rlr.csv	0.709651	0.691368	89	102	0.739404	0.735906	101	105	0.749475	0.750843	104	106	0.759066	0.799178	38	32	0.565809	0.702109	93	89	85	86.8
ensemble_set_median||LFQ|count|top0|top3	ensemble_set_median	Maxquant	set	median	LFQ|count|top0|top3	LFQ|count|top0|top3||D:/data/benchmark/benchmark_res/DDA/Maxquant/HYEtims777_LFQ/HYEtims777_LFQ_DEqMS_Maxquant_LFQ_SeqKNN_lossf.csv D:/data/benchmark/benchmark_res/DDA/Maxquant/HYEtims777_LFQ/HYEtims777_LFQ_plgem_Maxquant_count__.csv D:/data/benchmark/benchmark_res/DDA/Maxquant/HYEtims777_LFQ/HYEtims777_LFQ_ROTS_Maxquant_top0_SeqKNN_Rlr.csv D:/data/benchmark/benchmark_res/DDA/Maxquant/HYEtims777_…	0.724322	0.725216	59	62	0.76049	0.775677	89	83	0.774449	0.80564	90	79	0.711627	0.775056	96	54	0.453455	0.604232	97	96	86.2	74.8
ensemble_set_max||LFQ|dlfq	ensemble_set_max	Maxquant	set	max	LFQ|dlfq	LFQ|dlfq||D:/data/benchmark/benchmark_res/DDA/Maxquant/HYEtims777_LFQ/HYEtims777_LFQ_DEqMS_Maxquant_LFQ_SeqKNN_lossf.csv D:/data/benchmark/benchmark_res/DDA/Maxquant/HYEtims777_LFQ/HYEtims777_LFQ_DEqMS_Maxquant_dlfq_Impseq_.csv	0.707858	0.708769	92	82	0.733855	0.727163	106	108	0.741734	0.745346	107	108	0.759382	0.793763	37	42	0.580901	0.665678	92	94	86.8	86.8
ensemble_set_max||dlfq|top3	ensemble_set_max	Maxquant	set	max	dlfq|top3	dlfq|top3||D:/data/benchmark/benchmark_res/DDA/Maxquant/HYEtims777_LFQ/HYEtims777_LFQ_DEqMS_Maxquant_dlfq_Impseq_.csv D:/data/benchmark/benchmark_res/DDA/Maxquant/HYEtims777_LFQ/HYEtims777_LFQ_limma_Maxquant_top3_Impseq_Rlr.csv	0.700685	0.690289	100	103	0.754542	0.737836	95	104	0.769808	0.778388	93	96	0.745631	0.779568	57	50	0.589386	0.705437	89	88	86.8	88.2
ensemble_set_min||count|top0|top3	ensemble_set_min	Maxquant	set	min	count|top0|top3	count|top0|top3||D:/data/benchmark/benchmark_res/DDA/Maxquant/HYEtims777_LFQ/HYEtims777_LFQ_plgem_Maxquant_count__.csv D:/data/benchmark/benchmark_res/DDA/Maxquant/HYEtims777_LFQ/HYEtims777_LFQ_ROTS_Maxquant_top0_SeqKNN_Rlr.csv D:/data/benchmark/benchmark_res/DDA/Maxquant/HYEtims777_LFQ/HYEtims777_LFQ_limma_Maxquant_top3_Impseq_Rlr.csv	0.684806	0.673239	107	110	0.760556	0.768847	88	88	0.788892	0.794577	78	88	0.713141	0.733385	95	96	0.692445	0.820416	71	47	87.8	85.8
ensemble_set_min||count|top3	ensemble_set_min	Maxquant	set	min	count|top3	count|top3||D:/data/benchmark/benchmark_res/DDA/Maxquant/HYEtims777_LFQ/HYEtims777_LFQ_plgem_Maxquant_count__.csv D:/data/benchmark/benchmark_res/DDA/Maxquant/HYEtims777_LFQ/HYEtims777_LFQ_limma_Maxquant_top3_Impseq_Rlr.csv	0.686416	0.669212	106	112	0.76063	0.765323	86	91	0.787693	0.790168	79	91	0.714157	0.746281	94	86	0.673447	0.814658	76	57	88.2	87.4
ensemble_set_median||count|dlfq|top0	ensemble_set_median	Maxquant	set	median	count|dlfq|top0	count|dlfq|top0||D:/data/benchmark/benchmark_res/DDA/Maxquant/HYEtims777_LFQ/HYEtims777_LFQ_plgem_Maxquant_count__.csv D:/data/benchmark/benchmark_res/DDA/Maxquant/HYEtims777_LFQ/HYEtims777_LFQ_DEqMS_Maxquant_dlfq_Impseq_.csv D:/data/benchmark/benchmark_res/DDA/Maxquant/HYEtims777_LFQ/HYEtims777_LFQ_ROTS_Maxquant_top0_SeqKNN_Rlr.csv	0.714333	0.726262	82	59	0.762679	0.789459	81	68	0.778397	0.819904	85	63	0.700586	0.691582	97	101	0.429589	0.410096	98	102	88.6	78.6
ensemble_set_median||LFQ|count|dlfq|top0	ensemble_set_median	Maxquant	set	median	LFQ|count|dlfq|top0	LFQ|count|dlfq|top0||D:/data/benchmark/benchmark_res/DDA/Maxquant/HYEtims777_LFQ/HYEtims777_LFQ_DEqMS_Maxquant_LFQ_SeqKNN_lossf.csv D:/data/benchmark/benchmark_res/DDA/Maxquant/HYEtims777_LFQ/HYEtims777_LFQ_plgem_Maxquant_count__.csv D:/data/benchmark/benchmark_res/DDA/Maxquant/HYEtims777_LFQ/HYEtims777_LFQ_DEqMS_Maxquant_dlfq_Impseq_.csv D:/data/benchmark/benchmark_res/DDA/Maxquant/HYEtims777_LF…	0.719995	0.722296	68	68	0.755356	0.766132	94	89	0.765746	0.78761	96	92	0.696437	0.720524	98	98	0.419037	0.48925	100	98	91.2	89
ensemble_set_median||count|top0|top3	ensemble_set_median	Maxquant	set	median	count|top0|top3	count|top0|top3||D:/data/benchmark/benchmark_res/DDA/Maxquant/HYEtims777_LFQ/HYEtims777_LFQ_plgem_Maxquant_count__.csv D:/data/benchmark/benchmark_res/DDA/Maxquant/HYEtims777_LFQ/HYEtims777_LFQ_ROTS_Maxquant_top0_SeqKNN_Rlr.csv D:/data/benchmark/benchmark_res/DDA/Maxquant/HYEtims777_LFQ/HYEtims777_LFQ_limma_Maxquant_top3_Impseq_Rlr.csv	0.701669	0.715817	99	76	0.7651	0.787143	80	72	0.786677	0.816447	81	66	0.694159	0.693736	99	100	0.42817	0.425784	99	100	91.6	82.8
ensemble_set_max||LFQ|dlfq|top3	ensemble_set_max	Maxquant	set	max	LFQ|dlfq|top3	LFQ|dlfq|top3||D:/data/benchmark/benchmark_res/DDA/Maxquant/HYEtims777_LFQ/HYEtims777_LFQ_DEqMS_Maxquant_LFQ_SeqKNN_lossf.csv D:/data/benchmark/benchmark_res/DDA/Maxquant/HYEtims777_LFQ/HYEtims777_LFQ_DEqMS_Maxquant_dlfq_Impseq_.csv D:/data/benchmark/benchmark_res/DDA/Maxquant/HYEtims777_LFQ/HYEtims777_LFQ_limma_Maxquant_top3_Impseq_Rlr.csv	0.701903	0.678017	98	107	0.721751	0.722142	108	111	0.727484	0.72647	109	111	0.742886	0.778806	65	53	0.519553	0.613435	95	95	95	95.4
ensemble_set_median||top0|top3	ensemble_set_median	Maxquant	set	median	top0|top3	top0|top3||D:/data/benchmark/benchmark_res/DDA/Maxquant/HYEtims777_LFQ/HYEtims777_LFQ_ROTS_Maxquant_top0_SeqKNN_Rlr.csv D:/data/benchmark/benchmark_res/DDA/Maxquant/HYEtims777_LFQ/HYEtims777_LFQ_limma_Maxquant_top3_Impseq_Rlr.csv	0.699136	0.693322	101	100	0.767884	0.784379	78	75	0.789803	0.821223	77	62	0.608425	0.5	112	119	0.23957	0	112	119	96	95
ensemble_hurdle||count|top0	ensemble_hurdle	Maxquant	hurdle	_	count|top0	count|top0||D:/data/benchmark/benchmark_res/DDA/Maxquant/HYEtims777_LFQ/HYEtims777_LFQ_plgem_Maxquant_count__.csv D:/data/benchmark/benchmark_res/DDA/Maxquant/HYEtims777_LFQ/HYEtims777_LFQ_ROTS_Maxquant_top0_SeqKNN_Rlr.csv	0.671816	0.674376	111	108	0.739265	0.749633	102	100	0.766554	0.787214	95	93	0.72169	0.762438	91	63	0.599986	0.716274	86	86	97	90
ensemble_fisher||count|top0	ensemble_fisher	Maxquant	fisher	_	count|top0	count|top0||D:/data/benchmark/benchmark_res/DDA/Maxquant/HYEtims777_LFQ/HYEtims777_LFQ_plgem_Maxquant_count__.csv D:/data/benchmark/benchmark_res/DDA/Maxquant/HYEtims777_LFQ/HYEtims777_LFQ_ROTS_Maxquant_top0_SeqKNN_Rlr.csv	0.672937	0.681628	109	105	0.736562	0.747728	104	101	0.761447	0.779017	99	95	0.722111	0.759974	90	70	0.605433	0.725983	85	84	97.4	91
ensemble_set_median||dlfq|top0	ensemble_set_median	Maxquant	set	median	dlfq|top0	dlfq|top0||D:/data/benchmark/benchmark_res/DDA/Maxquant/HYEtims777_LFQ/HYEtims777_LFQ_DEqMS_Maxquant_dlfq_Impseq_.csv D:/data/benchmark/benchmark_res/DDA/Maxquant/HYEtims777_LFQ/HYEtims777_LFQ_ROTS_Maxquant_top0_SeqKNN_Rlr.csv	0.716184	0.721349	76	70	0.75766	0.794339	92	62	0.769439	0.818416	94	65	0.600456	0.5	113	117	0.218679	0	113	117	97.6	86.2
ensemble_set_median||LFQ|top0	ensemble_set_median	Maxquant	set	median	LFQ|top0	LFQ|top0||D:/data/benchmark/benchmark_res/DDA/Maxquant/HYEtims777_LFQ/HYEtims777_LFQ_DEqMS_Maxquant_LFQ_SeqKNN_lossf.csv D:/data/benchmark/benchmark_res/DDA/Maxquant/HYEtims777_LFQ/HYEtims777_LFQ_ROTS_Maxquant_top0_SeqKNN_Rlr.csv	0.718579	0.694972	70	98	0.746415	0.756159	98	97	0.753325	0.769494	101	103	0.595413	0.5	114	113	0.206864	0	114	113	99.4	104.8
ensemble_set_median||LFQ|count|top0	ensemble_set_median	Maxquant	set	median	LFQ|count|top0	LFQ|count|top0||D:/data/benchmark/benchmark_res/DDA/Maxquant/HYEtims777_LFQ/HYEtims777_LFQ_DEqMS_Maxquant_LFQ_SeqKNN_lossf.csv D:/data/benchmark/benchmark_res/DDA/Maxquant/HYEtims777_LFQ/HYEtims777_LFQ_plgem_Maxquant_count__.csv D:/data/benchmark/benchmark_res/DDA/Maxquant/HYEtims777_LFQ/HYEtims777_LFQ_ROTS_Maxquant_top0_SeqKNN_Rlr.csv	0.69803	0.695815	103	94	0.747147	0.744605	97	102	0.762999	0.771594	97	100	0.686387	0.700681	101	99	0.41134	0.432173	101	99	99.8	98.8
ensemble_set_max||top0|top3	ensemble_set_max	Maxquant	set	max	top0|top3	top0|top3||D:/data/benchmark/benchmark_res/DDA/Maxquant/HYEtims777_LFQ/HYEtims777_LFQ_ROTS_Maxquant_top0_SeqKNN_Rlr.csv D:/data/benchmark/benchmark_res/DDA/Maxquant/HYEtims777_LFQ/HYEtims777_LFQ_limma_Maxquant_top3_Impseq_Rlr.csv	0.693953	0.683628	104	104	0.761688	0.777118	84	82	0.782738	0.816007	83	68	0.589209	0.5	115	118	0.196919	0	115	118	100.2	98
ensemble_set_max||dlfq|top0	ensemble_set_max	Maxquant	set	max	dlfq|top0	dlfq|top0||D:/data/benchmark/benchmark_res/DDA/Maxquant/HYEtims777_LFQ/HYEtims777_LFQ_DEqMS_Maxquant_dlfq_Impseq_.csv D:/data/benchmark/benchmark_res/DDA/Maxquant/HYEtims777_LFQ/HYEtims777_LFQ_ROTS_Maxquant_top0_SeqKNN_Rlr.csv	0.708761	0.71489	90	77	0.750778	0.789782	96	67	0.762341	0.81352	98	70	0.574691	0.5	117	116	0.163605	0	117	116	103.6	89.2
ensemble_set_max||dlfq|top0|top3	ensemble_set_max	Maxquant	set	max	dlfq|top0|top3	dlfq|top0|top3||D:/data/benchmark/benchmark_res/DDA/Maxquant/HYEtims777_LFQ/HYEtims777_LFQ_DEqMS_Maxquant_dlfq_Impseq_.csv D:/data/benchmark/benchmark_res/DDA/Maxquant/HYEtims777_LFQ/HYEtims777_LFQ_ROTS_Maxquant_top0_SeqKNN_Rlr.csv D:/data/benchmark/benchmark_res/DDA/Maxquant/HYEtims777_LFQ/HYEtims777_LFQ_limma_Maxquant_top3_Impseq_Rlr.csv	0.706615	0.712938	93	80	0.742889	0.788788	100	69	0.753101	0.812856	102	73	0.572367	0.5	118	125	0.158672	0	118	125	106.2	94.4
ensemble_set_max||LFQ|top0	ensemble_set_max	Maxquant	set	max	LFQ|top0	LFQ|top0||D:/data/benchmark/benchmark_res/DDA/Maxquant/HYEtims777_LFQ/HYEtims777_LFQ_DEqMS_Maxquant_LFQ_SeqKNN_lossf.csv D:/data/benchmark/benchmark_res/DDA/Maxquant/HYEtims777_LFQ/HYEtims777_LFQ_ROTS_Maxquant_top0_SeqKNN_Rlr.csv	0.711784	0.692802	87	101	0.736324	0.751841	105	98	0.742608	0.76762	106	104	0.570268	0.5	119	112	0.152955	0	119	112	107.2	105.4
ensemble_set_min||count|top0	ensemble_set_min	Maxquant	set	min	count|top0	count|top0||D:/data/benchmark/benchmark_res/DDA/Maxquant/HYEtims777_LFQ/HYEtims777_LFQ_plgem_Maxquant_count__.csv D:/data/benchmark/benchmark_res/DDA/Maxquant/HYEtims777_LFQ/HYEtims777_LFQ_ROTS_Maxquant_top0_SeqKNN_Rlr.csv	0.625146	0.594873	130	130	0.712584	0.71407	109	114	0.750231	0.769524	103	102	0.687754	0.727874	100	97	0.528942	0.691278	94	91	107.2	106.8
ensemble_set_max||LFQ|top0|top3	ensemble_set_max	Maxquant	set	max	LFQ|top0|top3	LFQ|top0|top3||D:/data/benchmark/benchmark_res/DDA/Maxquant/HYEtims777_LFQ/HYEtims777_LFQ_DEqMS_Maxquant_LFQ_SeqKNN_lossf.csv D:/data/benchmark/benchmark_res/DDA/Maxquant/HYEtims777_LFQ/HYEtims777_LFQ_ROTS_Maxquant_top0_SeqKNN_Rlr.csv D:/data/benchmark/benchmark_res/DDA/Maxquant/HYEtims777_LFQ/HYEtims777_LFQ_limma_Maxquant_top3_Impseq_Rlr.csv	0.708424	0.693902	91	99	0.729846	0.75704	107	96	0.735663	0.770941	108	101	0.567676	0.5	120	122	0.147446	0	120	122	109.2	108
ensemble_set_median||count|top3	ensemble_set_median	Maxquant	set	median	count|top3	count|top3||D:/data/benchmark/benchmark_res/DDA/Maxquant/HYEtims777_LFQ/HYEtims777_LFQ_plgem_Maxquant_count__.csv D:/data/benchmark/benchmark_res/DDA/Maxquant/HYEtims777_LFQ/HYEtims777_LFQ_limma_Maxquant_top3_Impseq_Rlr.csv	0.653531	0.658952	120	117	0.692377	0.711871	115	115	0.707926	0.726309	113	112	0.665693	0.674629	104	103	0.368782	0.394869	104	103	111.2	110
ensemble_set_median||count|dlfq	ensemble_set_median	Maxquant	set	median	count|dlfq	count|dlfq||D:/data/benchmark/benchmark_res/DDA/Maxquant/HYEtims777_LFQ/HYEtims777_LFQ_plgem_Maxquant_count__.csv D:/data/benchmark/benchmark_res/DDA/Maxquant/HYEtims777_LFQ/HYEtims777_LFQ_DEqMS_Maxquant_dlfq_Impseq_.csv	0.655358	0.649901	119	121	0.68766	0.708984	116	116	0.69993	0.716318	117	116	0.676196	0.660768	102	104	0.3785	0.343353	103	104	111.4	112.2
ensemble_set_median||LFQ|count	ensemble_set_median	Maxquant	set	median	LFQ|count	LFQ|count||D:/data/benchmark/benchmark_res/DDA/Maxquant/HYEtims777_LFQ/HYEtims777_LFQ_DEqMS_Maxquant_LFQ_SeqKNN_lossf.csv D:/data/benchmark/benchmark_res/DDA/Maxquant/HYEtims777_LFQ/HYEtims777_LFQ_plgem_Maxquant_count__.csv	0.649274	0.6339	123	125	0.680584	0.66601	119	124	0.691945	0.684219	118	120	0.672966	0.681677	103	102	0.391628	0.418547	102	101	113	114.4
ensemble_set_median||count|top0	ensemble_set_median	Maxquant	set	median	count|top0	count|top0||D:/data/benchmark/benchmark_res/DDA/Maxquant/HYEtims777_LFQ/HYEtims777_LFQ_plgem_Maxquant_count__.csv D:/data/benchmark/benchmark_res/DDA/Maxquant/HYEtims777_LFQ/HYEtims777_LFQ_ROTS_Maxquant_top0_SeqKNN_Rlr.csv	0.668072	0.674185	112	109	0.705057	0.73014	112	106	0.717427	0.743972	110	109	0.575632	0.5	116	115	0.16401	0	116	115	113.2	110.8
ensemble_set_max||LFQ|dlfq|top0	ensemble_set_max	Maxquant	set	max	LFQ|dlfq|top0	LFQ|dlfq|top0||D:/data/benchmark/benchmark_res/DDA/Maxquant/HYEtims777_LFQ/HYEtims777_LFQ_DEqMS_Maxquant_LFQ_SeqKNN_lossf.csv D:/data/benchmark/benchmark_res/DDA/Maxquant/HYEtims777_LFQ/HYEtims777_LFQ_DEqMS_Maxquant_dlfq_Impseq_.csv D:/data/benchmark/benchmark_res/DDA/Maxquant/HYEtims777_LFQ/HYEtims777_LFQ_ROTS_Maxquant_top0_SeqKNN_Rlr.csv	0.6986	0.697999	102	92	0.711874	0.723158	110	109	0.714092	0.725886	111	113	0.56188	0.5	122	121	0.13557	0	121	121	113.2	111.2
ensemble_set_max||count|dlfq	ensemble_set_max	Maxquant	set	max	count|dlfq	count|dlfq||D:/data/benchmark/benchmark_res/DDA/Maxquant/HYEtims777_LFQ/HYEtims777_LFQ_plgem_Maxquant_count__.csv D:/data/benchmark/benchmark_res/DDA/Maxquant/HYEtims777_LFQ/HYEtims777_LFQ_DEqMS_Maxquant_dlfq_Impseq_.csv	0.649462	0.643971	122	122	0.678742	0.696891	120	118	0.689347	0.710451	119	118	0.658938	0.634208	105	107	0.340949	0.286694	106	107	114.4	114.4
ensemble_set_max||count|top3	ensemble_set_max	Maxquant	set	max	count|top3	count|top3||D:/data/benchmark/benchmark_res/DDA/Maxquant/HYEtims777_LFQ/HYEtims777_LFQ_plgem_Maxquant_count__.csv D:/data/benchmark/benchmark_res/DDA/Maxquant/HYEtims777_LFQ/HYEtims777_LFQ_limma_Maxquant_top3_Impseq_Rlr.csv	0.646983	0.650413	125	120	0.685651	0.704753	117	117	0.701481	0.71517	116	117	0.647808	0.637962	107	106	0.325617	0.309491	107	106	114.4	113.2
ensemble_set_max||LFQ|dlfq|top0|top3	ensemble_set_max	Maxquant	set	max	LFQ|dlfq|top0|top3	LFQ|dlfq|top0|top3||D:/data/benchmark/benchmark_res/DDA/Maxquant/HYEtims777_LFQ/HYEtims777_LFQ_DEqMS_Maxquant_LFQ_SeqKNN_lossf.csv D:/data/benchmark/benchmark_res/DDA/Maxquant/HYEtims777_LFQ/HYEtims777_LFQ_DEqMS_Maxquant_dlfq_Impseq_.csv D:/data/benchmark/benchmark_res/DDA/Maxquant/HYEtims777_LFQ/HYEtims777_LFQ_ROTS_Maxquant_top0_SeqKNN_Rlr.csv D:/data/benchmark/benchmark_res/DDA/Maxquant/HYEtims…	0.693888	0.701033	105	89	0.705085	0.720757	111	112	0.70693	0.723475	114	114	0.559622	0.5	123	128	0.130894	0	123	128	115.2	114.2
ensemble_set_max||count|dlfq|top3	ensemble_set_max	Maxquant	set	max	count|dlfq|top3	count|dlfq|top3||D:/data/benchmark/benchmark_res/DDA/Maxquant/HYEtims777_LFQ/HYEtims777_LFQ_plgem_Maxquant_count__.csv D:/data/benchmark/benchmark_res/DDA/Maxquant/HYEtims777_LFQ/HYEtims777_LFQ_DEqMS_Maxquant_dlfq_Impseq_.csv D:/data/benchmark/benchmark_res/DDA/Maxquant/HYEtims777_LFQ/HYEtims777_LFQ_limma_Maxquant_top3_Impseq_Rlr.csv	0.657832	0.659999	118	116	0.678015	0.676987	121	120	0.68357	0.677789	121	124	0.639656	0.590582	109	109	0.296603	0.199951	109	109	115.6	115.6
ensemble_set_max||count|top0	ensemble_set_max	Maxquant	set	max	count|top0	count|top0||D:/data/benchmark/benchmark_res/DDA/Maxquant/HYEtims777_LFQ/HYEtims777_LFQ_plgem_Maxquant_count__.csv D:/data/benchmark/benchmark_res/DDA/Maxquant/HYEtims777_LFQ/HYEtims777_LFQ_ROTS_Maxquant_top0_SeqKNN_Rlr.csv	0.662942	0.669077	115	113	0.69754	0.723119	113	110	0.708308	0.736952	112	110	0.562432	0.5	121	114	0.135543	0	122	114	116.6	112.2
ensemble_set_max||LFQ|count	ensemble_set_max	Maxquant	set	max	LFQ|count	LFQ|count||D:/data/benchmark/benchmark_res/DDA/Maxquant/HYEtims777_LFQ/HYEtims777_LFQ_DEqMS_Maxquant_LFQ_SeqKNN_lossf.csv D:/data/benchmark/benchmark_res/DDA/Maxquant/HYEtims777_LFQ/HYEtims777_LFQ_plgem_Maxquant_count__.csv	0.641245	0.62495	128	129	0.671776	0.66256	124	125	0.683512	0.683066	122	121	0.656097	0.638082	106	105	0.345333	0.319738	105	105	117	117
ensemble_set_max||count|top0|top3	ensemble_set_max	Maxquant	set	max	count|top0|top3	count|top0|top3||D:/data/benchmark/benchmark_res/DDA/Maxquant/HYEtims777_LFQ/HYEtims777_LFQ_plgem_Maxquant_count__.csv D:/data/benchmark/benchmark_res/DDA/Maxquant/HYEtims777_LFQ/HYEtims777_LFQ_ROTS_Maxquant_top0_SeqKNN_Rlr.csv D:/data/benchmark/benchmark_res/DDA/Maxquant/HYEtims777_LFQ/HYEtims777_LFQ_limma_Maxquant_top3_Impseq_Rlr.csv	0.672847	0.680444	110	106	0.696936	0.717672	114	113	0.704182	0.7208	115	115	0.558587	0.5	124	124	0.127102	0	124	124	117.4	116.4
ensemble_set_max||LFQ|count|top3	ensemble_set_max	Maxquant	set	max	LFQ|count|top3	LFQ|count|top3||D:/data/benchmark/benchmark_res/DDA/Maxquant/HYEtims777_LFQ/HYEtims777_LFQ_DEqMS_Maxquant_LFQ_SeqKNN_lossf.csv D:/data/benchmark/benchmark_res/DDA/Maxquant/HYEtims777_LFQ/HYEtims777_LFQ_plgem_Maxquant_count__.csv D:/data/benchmark/benchmark_res/DDA/Maxquant/HYEtims777_LFQ/HYEtims777_LFQ_limma_Maxquant_top3_Impseq_Rlr.csv	0.646308	0.638814	126	123	0.665246	0.668916	126	123	0.669898	0.679545	126	122	0.637902	0.598839	110	108	0.294548	0.233779	110	108	119.6	116.8
ensemble_set_max||LFQ|count|dlfq	ensemble_set_max	Maxquant	set	max	LFQ|count|dlfq	LFQ|count|dlfq||D:/data/benchmark/benchmark_res/DDA/Maxquant/HYEtims777_LFQ/HYEtims777_LFQ_DEqMS_Maxquant_LFQ_SeqKNN_lossf.csv D:/data/benchmark/benchmark_res/DDA/Maxquant/HYEtims777_LFQ/HYEtims777_LFQ_plgem_Maxquant_count__.csv D:/data/benchmark/benchmark_res/DDA/Maxquant/HYEtims777_LFQ/HYEtims777_LFQ_DEqMS_Maxquant_dlfq_Impseq_.csv	0.640454	0.625343	129	127	0.658954	0.642856	127	127	0.663068	0.649375	127	127	0.639933	0.581762	108	110	0.299914	0.191538	108	110	119.8	120.2
ensemble_set_max||count|dlfq|top0	ensemble_set_max	Maxquant	set	max	count|dlfq|top0	count|dlfq|top0||D:/data/benchmark/benchmark_res/DDA/Maxquant/HYEtims777_LFQ/HYEtims777_LFQ_plgem_Maxquant_count__.csv D:/data/benchmark/benchmark_res/DDA/Maxquant/HYEtims777_LFQ/HYEtims777_LFQ_DEqMS_Maxquant_dlfq_Impseq_.csv D:/data/benchmark/benchmark_res/DDA/Maxquant/HYEtims777_LFQ/HYEtims777_LFQ_ROTS_Maxquant_top0_SeqKNN_Rlr.csv	0.667023	0.673193	113	111	0.681034	0.680143	118	119	0.683883	0.684459	120	119	0.554534	0.5	126	123	0.119047	0	126	123	120.6	119
ensemble_set_max||LFQ|count|dlfq|top3	ensemble_set_max	Maxquant	set	max	LFQ|count|dlfq|top3	LFQ|count|dlfq|top3||D:/data/benchmark/benchmark_res/DDA/Maxquant/HYEtims777_LFQ/HYEtims777_LFQ_DEqMS_Maxquant_LFQ_SeqKNN_lossf.csv D:/data/benchmark/benchmark_res/DDA/Maxquant/HYEtims777_LFQ/HYEtims777_LFQ_plgem_Maxquant_count__.csv D:/data/benchmark/benchmark_res/DDA/Maxquant/HYEtims777_LFQ/HYEtims777_LFQ_DEqMS_Maxquant_dlfq_Impseq_.csv D:/data/benchmark/benchmark_res/DDA/Maxquant/HYEtims777_LF…	0.642616	0.625286	127	128	0.652213	0.629634	129	130	0.654363	0.636494	129	130	0.628324	0.562798	111	111	0.27228	0.136985	111	111	121.4	122
ensemble_set_max||LFQ|count|top0	ensemble_set_max	Maxquant	set	max	LFQ|count|top0	LFQ|count|top0||D:/data/benchmark/benchmark_res/DDA/Maxquant/HYEtims777_LFQ/HYEtims777_LFQ_DEqMS_Maxquant_LFQ_SeqKNN_lossf.csv D:/data/benchmark/benchmark_res/DDA/Maxquant/HYEtims777_LFQ/HYEtims777_LFQ_plgem_Maxquant_count__.csv D:/data/benchmark/benchmark_res/DDA/Maxquant/HYEtims777_LFQ/HYEtims777_LFQ_ROTS_Maxquant_top0_SeqKNN_Rlr.csv	0.661937	0.664449	116	115	0.672413	0.674524	123	122	0.674694	0.675085	124	125	0.556867	0.5	125	120	0.123559	0	125	120	122.6	120.4
ensemble_set_max||count|dlfq|top0|top3	ensemble_set_max	Maxquant	set	max	count|dlfq|top0|top3	count|dlfq|top0|top3||D:/data/benchmark/benchmark_res/DDA/Maxquant/HYEtims777_LFQ/HYEtims777_LFQ_plgem_Maxquant_count__.csv D:/data/benchmark/benchmark_res/DDA/Maxquant/HYEtims777_LFQ/HYEtims777_LFQ_DEqMS_Maxquant_dlfq_Impseq_.csv D:/data/benchmark/benchmark_res/DDA/Maxquant/HYEtims777_LFQ/HYEtims777_LFQ_ROTS_Maxquant_top0_SeqKNN_Rlr.csv D:/data/benchmark/benchmark_res/DDA/Maxquant/HYEtims777_LFQ…	0.665878	0.668815	114	114	0.677731	0.675102	122	121	0.67991	0.678155	123	123	0.551509	0.5	128	129	0.112876	0	128	129	123	123.2
ensemble_set_max||LFQ|count|top0|top3	ensemble_set_max	Maxquant	set	max	LFQ|count|top0|top3	LFQ|count|top0|top3||D:/data/benchmark/benchmark_res/DDA/Maxquant/HYEtims777_LFQ/HYEtims777_LFQ_DEqMS_Maxquant_LFQ_SeqKNN_lossf.csv D:/data/benchmark/benchmark_res/DDA/Maxquant/HYEtims777_LFQ/HYEtims777_LFQ_plgem_Maxquant_count__.csv D:/data/benchmark/benchmark_res/DDA/Maxquant/HYEtims777_LFQ/HYEtims777_LFQ_ROTS_Maxquant_top0_SeqKNN_Rlr.csv D:/data/benchmark/benchmark_res/DDA/Maxquant/HYEtims777_…	0.6598	0.656378	117	118	0.66904	0.659983	125	126	0.670969	0.660433	125	126	0.554061	0.5	127	127	0.117672	0	127	127	124.2	124.8
ensemble_set_max||LFQ|count|dlfq|top0	ensemble_set_max	Maxquant	set	max	LFQ|count|dlfq|top0	LFQ|count|dlfq|top0||D:/data/benchmark/benchmark_res/DDA/Maxquant/HYEtims777_LFQ/HYEtims777_LFQ_DEqMS_Maxquant_LFQ_SeqKNN_lossf.csv D:/data/benchmark/benchmark_res/DDA/Maxquant/HYEtims777_LFQ/HYEtims777_LFQ_plgem_Maxquant_count__.csv D:/data/benchmark/benchmark_res/DDA/Maxquant/HYEtims777_LFQ/HYEtims777_LFQ_DEqMS_Maxquant_dlfq_Impseq_.csv D:/data/benchmark/benchmark_res/DDA/Maxquant/HYEtims777_LF…	0.650684	0.635362	121	124	0.655423	0.641395	128	128	0.656109	0.642148	128	128	0.550523	0.5	129	126	0.111148	0	129	126	127	126.4
ensemble_set_max||LFQ|count|dlfq|top0|top3	ensemble_set_max	Maxquant	set	max	LFQ|count|dlfq|top0|top3	LFQ|count|dlfq|top0|top3||D:/data/benchmark/benchmark_res/DDA/Maxquant/HYEtims777_LFQ/HYEtims777_LFQ_DEqMS_Maxquant_LFQ_SeqKNN_lossf.csv D:/data/benchmark/benchmark_res/DDA/Maxquant/HYEtims777_LFQ/HYEtims777_LFQ_plgem_Maxquant_count__.csv D:/data/benchmark/benchmark_res/DDA/Maxquant/HYEtims777_LFQ/HYEtims777_LFQ_DEqMS_Maxquant_dlfq_Impseq_.csv D:/data/benchmark/benchmark_res/DDA/Maxquant/HYEtims7…	0.647556	0.632809	124	126	0.651496	0.637732	130	129	0.652108	0.638346	130	129	0.548005	0.5	130	130	0.105942	0	130	130	128.8	128.8
supp7. Tab4 Ranking of ens_topk workflows under setting MQ_DDA
workflow	ensemble_method	Platform	method	operation	cbn	ensemble_info	mean_pauc001	median_pauc001	rank_mean_pauc001	rank_median_pauc001	mean_pauc005	median_pauc005	rank_mean_pauc005	rank_median_pauc005	mean_pauc01	median_pauc01	rank_mean_pauc01	rank_median_pauc01	mean_nmcc005	median_nmcc005	rank_mean_nmcc005	rank_median_nmcc005	mean_gmean005	median_gmean005	rank_mean_gmean005	rank_median_gmean005	avg_rank_mean	avg_rank_median
ensemble_set_min||top19	ensemble_set_min	Maxquant	set	min	top19	19||D:/data/benchmark/benchmark_res/DDA/Maxquant/HYEtims777_LFQ/HYEtims777_LFQ_DEqMS_Maxquant_dlfq_Impseq_.csv D:/data/benchmark/benchmark_res/DDA/Maxquant/HYEtims777_LFQ/HYEtims777_LFQ_limma_Maxquant_dlfq_Impseq_.csv D:/data/benchmark/benchmark_res/DDA/Maxquant/HYEtims777_LFQ/HYEtims777_LFQ_DEqMS_Maxquant_dlfq_SeqKNN_.csv D:/data/benchmark/benchmark_res/DDA/Maxquant/HYEtims777_LFQ/HYEtims777_LFQ…	0.727488	0.742524	6	2	0.809951	0.826992	1	1	0.837697	0.850703	1	1	0.77451	0.828985	2	2	0.73395	0.826433	4	4	2.8	2
ensemble_set_min||top18	ensemble_set_min	Maxquant	set	min	top18	18||D:/data/benchmark/benchmark_res/DDA/Maxquant/HYEtims777_LFQ/HYEtims777_LFQ_DEqMS_Maxquant_dlfq_Impseq_.csv D:/data/benchmark/benchmark_res/DDA/Maxquant/HYEtims777_LFQ/HYEtims777_LFQ_limma_Maxquant_dlfq_Impseq_.csv D:/data/benchmark/benchmark_res/DDA/Maxquant/HYEtims777_LFQ/HYEtims777_LFQ_DEqMS_Maxquant_dlfq_SeqKNN_.csv D:/data/benchmark/benchmark_res/DDA/Maxquant/HYEtims777_LFQ/HYEtims777_LFQ…	0.727263	0.742578	7	1	0.809908	0.826882	2	2	0.837697	0.850673	2	2	0.77451	0.828985	1	1	0.73395	0.826433	3	3	3	1.8
ensemble_set_min||top3	ensemble_set_min	Maxquant	set	min	top3	3||D:/data/benchmark/benchmark_res/DDA/Maxquant/HYEtims777_LFQ/HYEtims777_LFQ_DEqMS_Maxquant_dlfq_Impseq_.csv D:/data/benchmark/benchmark_res/DDA/Maxquant/HYEtims777_LFQ/HYEtims777_LFQ_limma_Maxquant_dlfq_Impseq_.csv D:/data/benchmark/benchmark_res/DDA/Maxquant/HYEtims777_LFQ/HYEtims777_LFQ_DEqMS_Maxquant_dlfq_SeqKNN_.csv	0.72067	0.718202	32	32	0.796373	0.781505	4	17	0.821271	0.808967	3	5	0.769163	0.820981	5	13	0.692131	0.811694	51	22	19	17.8
ensemble_fisher||top3	ensemble_fisher	Maxquant	fisher	_	top3	3||D:/data/benchmark/benchmark_res/DDA/Maxquant/HYEtims777_LFQ/HYEtims777_LFQ_DEqMS_Maxquant_dlfq_Impseq_.csv D:/data/benchmark/benchmark_res/DDA/Maxquant/HYEtims777_LFQ/HYEtims777_LFQ_limma_Maxquant_dlfq_Impseq_.csv D:/data/benchmark/benchmark_res/DDA/Maxquant/HYEtims777_LFQ/HYEtims777_LFQ_DEqMS_Maxquant_dlfq_SeqKNN_.csv	0.723843	0.723285	16	17	0.795838	0.787811	6	3	0.819236	0.808768	8	6	0.761026	0.807174	35	53	0.705891	0.824631	35	5	20	16.8
ensemble_hurdle||top3	ensemble_hurdle	Maxquant	hurdle	_	top3	3||D:/data/benchmark/benchmark_res/DDA/Maxquant/HYEtims777_LFQ/HYEtims777_LFQ_DEqMS_Maxquant_dlfq_Impseq_.csv D:/data/benchmark/benchmark_res/DDA/Maxquant/HYEtims777_LFQ/HYEtims777_LFQ_limma_Maxquant_dlfq_Impseq_.csv D:/data/benchmark/benchmark_res/DDA/Maxquant/HYEtims777_LFQ/HYEtims777_LFQ_DEqMS_Maxquant_dlfq_SeqKNN_.csv	0.722905	0.723126	19	19	0.795774	0.787798	7	4	0.819323	0.809119	7	3	0.761758	0.809096	32	52	0.704383	0.823939	36	8	20.2	17.2
ensemble_set_median||top8	ensemble_set_median	Maxquant	set	median	top8	8||D:/data/benchmark/benchmark_res/DDA/Maxquant/HYEtims777_LFQ/HYEtims777_LFQ_DEqMS_Maxquant_dlfq_Impseq_.csv D:/data/benchmark/benchmark_res/DDA/Maxquant/HYEtims777_LFQ/HYEtims777_LFQ_limma_Maxquant_dlfq_Impseq_.csv D:/data/benchmark/benchmark_res/DDA/Maxquant/HYEtims777_LFQ/HYEtims777_LFQ_DEqMS_Maxquant_dlfq_SeqKNN_.csv D:/data/benchmark/benchmark_res/DDA/Maxquant/HYEtims777_LFQ/HYEtims777_LFQ_…	0.721953	0.718659	22	27	0.792144	0.780276	15	25	0.815078	0.804179	17	15	0.768491	0.821637	8	8	0.68397	0.782956	60	68	24.4	28.6
ensemble_set_median||top11	ensemble_set_median	Maxquant	set	median	top11	11||D:/data/benchmark/benchmark_res/DDA/Maxquant/HYEtims777_LFQ/HYEtims777_LFQ_DEqMS_Maxquant_dlfq_Impseq_.csv D:/data/benchmark/benchmark_res/DDA/Maxquant/HYEtims777_LFQ/HYEtims777_LFQ_limma_Maxquant_dlfq_Impseq_.csv D:/data/benchmark/benchmark_res/DDA/Maxquant/HYEtims777_LFQ/HYEtims777_LFQ_DEqMS_Maxquant_dlfq_SeqKNN_.csv D:/data/benchmark/benchmark_res/DDA/Maxquant/HYEtims777_LFQ/HYEtims777_LFQ…	0.719764	0.717062	34	39	0.794717	0.776609	8	31	0.817706	0.804255	12	14	0.768151	0.820306	14	15	0.686078	0.78834	54	63	24.4	32.4
ensemble_fisher||top2	ensemble_fisher	Maxquant	fisher	_	top2	2||D:/data/benchmark/benchmark_res/DDA/Maxquant/HYEtims777_LFQ/HYEtims777_LFQ_DEqMS_Maxquant_dlfq_Impseq_.csv D:/data/benchmark/benchmark_res/DDA/Maxquant/HYEtims777_LFQ/HYEtims777_LFQ_limma_Maxquant_dlfq_Impseq_.csv	0.717611	0.715054	40	44	0.794622	0.781593	9	15	0.817976	0.799832	10	37	0.762432	0.811358	28	49	0.698856	0.823921	37	9	24.8	30.8
ensemble_set_median||top3	ensemble_set_median	Maxquant	set	median	top3	3||D:/data/benchmark/benchmark_res/DDA/Maxquant/HYEtims777_LFQ/HYEtims777_LFQ_DEqMS_Maxquant_dlfq_Impseq_.csv D:/data/benchmark/benchmark_res/DDA/Maxquant/HYEtims777_LFQ/HYEtims777_LFQ_limma_Maxquant_dlfq_Impseq_.csv D:/data/benchmark/benchmark_res/DDA/Maxquant/HYEtims777_LFQ/HYEtims777_LFQ_DEqMS_Maxquant_dlfq_SeqKNN_.csv	0.719139	0.721105	38	22	0.793334	0.782116	13	14	0.816938	0.799709	13	39	0.76915	0.8208	6	14	0.685639	0.797981	55	57	25	29.2
ensemble_set_median||top15	ensemble_set_median	Maxquant	set	median	top15	15||D:/data/benchmark/benchmark_res/DDA/Maxquant/HYEtims777_LFQ/HYEtims777_LFQ_DEqMS_Maxquant_dlfq_Impseq_.csv D:/data/benchmark/benchmark_res/DDA/Maxquant/HYEtims777_LFQ/HYEtims777_LFQ_limma_Maxquant_dlfq_Impseq_.csv D:/data/benchmark/benchmark_res/DDA/Maxquant/HYEtims777_LFQ/HYEtims777_LFQ_DEqMS_Maxquant_dlfq_SeqKNN_.csv D:/data/benchmark/benchmark_res/DDA/Maxquant/HYEtims777_LFQ/HYEtims777_LFQ…	0.721754	0.719183	23	25	0.791513	0.780943	20	20	0.815275	0.804089	16	17	0.768424	0.822402	9	3	0.684292	0.78279	58	70	25.2	27
ensemble_hurdle||top2	ensemble_hurdle	Maxquant	hurdle	_	top2	2||D:/data/benchmark/benchmark_res/DDA/Maxquant/HYEtims777_LFQ/HYEtims777_LFQ_DEqMS_Maxquant_dlfq_Impseq_.csv D:/data/benchmark/benchmark_res/DDA/Maxquant/HYEtims777_LFQ/HYEtims777_LFQ_limma_Maxquant_dlfq_Impseq_.csv	0.71701	0.712607	41	46	0.794477	0.781578	10	16	0.817889	0.799807	11	38	0.762969	0.813244	27	40	0.697931	0.824061	38	6	25.4	29.2
ensemble_set_max||top2	ensemble_set_max	Maxquant	set	max	top2	2||D:/data/benchmark/benchmark_res/DDA/Maxquant/HYEtims777_LFQ/HYEtims777_LFQ_DEqMS_Maxquant_dlfq_Impseq_.csv D:/data/benchmark/benchmark_res/DDA/Maxquant/HYEtims777_LFQ/HYEtims777_LFQ_limma_Maxquant_dlfq_Impseq_.csv	0.718956	0.717393	39	37	0.796696	0.784106	3	6	0.819898	0.802038	6	27	0.768166	0.818528	12	23	0.679795	0.790103	73	61	26.6	30.8
ensemble_set_median||top17	ensemble_set_median	Maxquant	set	median	top17	17||D:/data/benchmark/benchmark_res/DDA/Maxquant/HYEtims777_LFQ/HYEtims777_LFQ_DEqMS_Maxquant_dlfq_Impseq_.csv D:/data/benchmark/benchmark_res/DDA/Maxquant/HYEtims777_LFQ/HYEtims777_LFQ_limma_Maxquant_dlfq_Impseq_.csv D:/data/benchmark/benchmark_res/DDA/Maxquant/HYEtims777_LFQ/HYEtims777_LFQ_DEqMS_Maxquant_dlfq_SeqKNN_.csv D:/data/benchmark/benchmark_res/DDA/Maxquant/HYEtims777_LFQ/HYEtims777_LFQ…	0.721291	0.718287	28	31	0.790914	0.781209	23	18	0.814944	0.803131	19	23	0.768619	0.822175	7	4	0.684889	0.78333	56	65	26.6	28.2
ensemble_set_min||top4	ensemble_set_min	Maxquant	set	min	top4	4||D:/data/benchmark/benchmark_res/DDA/Maxquant/HYEtims777_LFQ/HYEtims777_LFQ_DEqMS_Maxquant_dlfq_Impseq_.csv D:/data/benchmark/benchmark_res/DDA/Maxquant/HYEtims777_LFQ/HYEtims777_LFQ_limma_Maxquant_dlfq_Impseq_.csv D:/data/benchmark/benchmark_res/DDA/Maxquant/HYEtims777_LFQ/HYEtims777_LFQ_DEqMS_Maxquant_dlfq_SeqKNN_.csv D:/data/benchmark/benchmark_res/DDA/Maxquant/HYEtims777_LFQ/HYEtims777_LFQ_…	0.713514	0.717083	43	38	0.794101	0.780804	12	22	0.820001	0.807859	5	8	0.765086	0.819941	24	19	0.691706	0.81216	52	19	27.2	21.2
ensemble_set_median||top2	ensemble_set_median	Maxquant	set	median	top2	2||D:/data/benchmark/benchmark_res/DDA/Maxquant/HYEtims777_LFQ/HYEtims777_LFQ_DEqMS_Maxquant_dlfq_Impseq_.csv D:/data/benchmark/benchmark_res/DDA/Maxquant/HYEtims777_LFQ/HYEtims777_LFQ_limma_Maxquant_dlfq_Impseq_.csv	0.720017	0.71616	33	42	0.796065	0.782606	5	13	0.819039	0.800686	9	34	0.767512	0.818787	19	21	0.681334	0.797854	71	58	27.4	33.6
ensemble_set_min||top5	ensemble_set_min	Maxquant	set	min	top5	5||D:/data/benchmark/benchmark_res/DDA/Maxquant/HYEtims777_LFQ/HYEtims777_LFQ_DEqMS_Maxquant_dlfq_Impseq_.csv D:/data/benchmark/benchmark_res/DDA/Maxquant/HYEtims777_LFQ/HYEtims777_LFQ_limma_Maxquant_dlfq_Impseq_.csv D:/data/benchmark/benchmark_res/DDA/Maxquant/HYEtims777_LFQ/HYEtims777_LFQ_DEqMS_Maxquant_dlfq_SeqKNN_.csv D:/data/benchmark/benchmark_res/DDA/Maxquant/HYEtims777_LFQ/HYEtims777_LFQ_…	0.712956	0.715553	44	43	0.794219	0.780513	11	23	0.820214	0.807847	4	9	0.765	0.819742	25	20	0.691677	0.81216	53	20	27.4	23
ensemble_set_median||top16	ensemble_set_median	Maxquant	set	median	top16	16||D:/data/benchmark/benchmark_res/DDA/Maxquant/HYEtims777_LFQ/HYEtims777_LFQ_DEqMS_Maxquant_dlfq_Impseq_.csv D:/data/benchmark/benchmark_res/DDA/Maxquant/HYEtims777_LFQ/HYEtims777_LFQ_limma_Maxquant_dlfq_Impseq_.csv D:/data/benchmark/benchmark_res/DDA/Maxquant/HYEtims777_LFQ/HYEtims777_LFQ_DEqMS_Maxquant_dlfq_SeqKNN_.csv D:/data/benchmark/benchmark_res/DDA/Maxquant/HYEtims777_LFQ/HYEtims777_LFQ…	0.721431	0.718382	27	29	0.791735	0.780972	19	19	0.815471	0.803291	15	22	0.767899	0.822145	15	5	0.683911	0.783193	62	66	27.6	28.2
ensemble_set_median||top6	ensemble_set_median	Maxquant	set	median	top6	6||D:/data/benchmark/benchmark_res/DDA/Maxquant/HYEtims777_LFQ/HYEtims777_LFQ_DEqMS_Maxquant_dlfq_Impseq_.csv D:/data/benchmark/benchmark_res/DDA/Maxquant/HYEtims777_LFQ/HYEtims777_LFQ_limma_Maxquant_dlfq_Impseq_.csv D:/data/benchmark/benchmark_res/DDA/Maxquant/HYEtims777_LFQ/HYEtims777_LFQ_DEqMS_Maxquant_dlfq_SeqKNN_.csv D:/data/benchmark/benchmark_res/DDA/Maxquant/HYEtims777_LFQ/HYEtims777_LFQ_…	0.721548	0.717672	25	36	0.791818	0.780805	17	21	0.814852	0.802666	21	26	0.768279	0.820155	11	17	0.683024	0.789322	67	62	28.2	32.4
ensemble_set_median||top9	ensemble_set_median	Maxquant	set	median	top9	9||D:/data/benchmark/benchmark_res/DDA/Maxquant/HYEtims777_LFQ/HYEtims777_LFQ_DEqMS_Maxquant_dlfq_Impseq_.csv D:/data/benchmark/benchmark_res/DDA/Maxquant/HYEtims777_LFQ/HYEtims777_LFQ_limma_Maxquant_dlfq_Impseq_.csv D:/data/benchmark/benchmark_res/DDA/Maxquant/HYEtims777_LFQ/HYEtims777_LFQ_DEqMS_Maxquant_dlfq_SeqKNN_.csv D:/data/benchmark/benchmark_res/DDA/Maxquant/HYEtims777_LFQ/HYEtims777_LFQ_…	0.722461	0.718364	21	30	0.791112	0.780415	21	24	0.814183	0.804149	26	16	0.768403	0.821857	10	7	0.683303	0.783123	65	67	28.6	28.8
ensemble_set_median||top10	ensemble_set_median	Maxquant	set	median	top10	10||D:/data/benchmark/benchmark_res/DDA/Maxquant/HYEtims777_LFQ/HYEtims777_LFQ_DEqMS_Maxquant_dlfq_Impseq_.csv D:/data/benchmark/benchmark_res/DDA/Maxquant/HYEtims777_LFQ/HYEtims777_LFQ_limma_Maxquant_dlfq_Impseq_.csv D:/data/benchmark/benchmark_res/DDA/Maxquant/HYEtims777_LFQ/HYEtims777_LFQ_DEqMS_Maxquant_dlfq_SeqKNN_.csv D:/data/benchmark/benchmark_res/DDA/Maxquant/HYEtims777_LFQ/HYEtims777_LFQ…	0.720926	0.718	30	35	0.792012	0.778657	16	27	0.814755	0.803564	22	19	0.768153	0.821009	13	10	0.683743	0.78282	63	69	28.8	32
ensemble_set_median||top12	ensemble_set_median	Maxquant	set	median	top12	12||D:/data/benchmark/benchmark_res/DDA/Maxquant/HYEtims777_LFQ/HYEtims777_LFQ_DEqMS_Maxquant_dlfq_Impseq_.csv D:/data/benchmark/benchmark_res/DDA/Maxquant/HYEtims777_LFQ/HYEtims777_LFQ_limma_Maxquant_dlfq_Impseq_.csv D:/data/benchmark/benchmark_res/DDA/Maxquant/HYEtims777_LFQ/HYEtims777_LFQ_DEqMS_Maxquant_dlfq_SeqKNN_.csv D:/data/benchmark/benchmark_res/DDA/Maxquant/HYEtims777_LFQ/HYEtims777_LFQ…	0.721652	0.718119	24	33	0.792525	0.778267	14	29	0.815058	0.803557	18	20	0.76729	0.820196	21	16	0.682901	0.782517	68	73	29	34.2
ensemble_set_median||top14	ensemble_set_median	Maxquant	set	median	top14	14||D:/data/benchmark/benchmark_res/DDA/Maxquant/HYEtims777_LFQ/HYEtims777_LFQ_DEqMS_Maxquant_dlfq_Impseq_.csv D:/data/benchmark/benchmark_res/DDA/Maxquant/HYEtims777_LFQ/HYEtims777_LFQ_limma_Maxquant_dlfq_Impseq_.csv D:/data/benchmark/benchmark_res/DDA/Maxquant/HYEtims777_LFQ/HYEtims777_LFQ_DEqMS_Maxquant_dlfq_SeqKNN_.csv D:/data/benchmark/benchmark_res/DDA/Maxquant/HYEtims777_LFQ/HYEtims777_LFQ…	0.721029	0.718077	29	34	0.79102	0.779822	22	26	0.814861	0.8027	20	25	0.767761	0.822052	17	6	0.684284	0.782585	59	72	29.4	32.6
ensemble_set_median||top18	ensemble_set_median	Maxquant	set	median	top18	18||D:/data/benchmark/benchmark_res/DDA/Maxquant/HYEtims777_LFQ/HYEtims777_LFQ_DEqMS_Maxquant_dlfq_Impseq_.csv D:/data/benchmark/benchmark_res/DDA/Maxquant/HYEtims777_LFQ/HYEtims777_LFQ_limma_Maxquant_dlfq_Impseq_.csv D:/data/benchmark/benchmark_res/DDA/Maxquant/HYEtims777_LFQ/HYEtims777_LFQ_DEqMS_Maxquant_dlfq_SeqKNN_.csv D:/data/benchmark/benchmark_res/DDA/Maxquant/HYEtims777_LFQ/HYEtims777_LFQ…	0.724437	0.726556	12	9	0.787394	0.783154	32	10	0.809546	0.805255	36	12	0.770902	0.817709	3	25	0.68351	0.807694	64	38	29.4	18.8
ensemble_set_median||top19	ensemble_set_median	Maxquant	set	median	top19	19||D:/data/benchmark/benchmark_res/DDA/Maxquant/HYEtims777_LFQ/HYEtims777_LFQ_DEqMS_Maxquant_dlfq_Impseq_.csv D:/data/benchmark/benchmark_res/DDA/Maxquant/HYEtims777_LFQ/HYEtims777_LFQ_limma_Maxquant_dlfq_Impseq_.csv D:/data/benchmark/benchmark_res/DDA/Maxquant/HYEtims777_LFQ/HYEtims777_LFQ_DEqMS_Maxquant_dlfq_SeqKNN_.csv D:/data/benchmark/benchmark_res/DDA/Maxquant/HYEtims777_LFQ/HYEtims777_LFQ…	0.726079	0.72688	10	6	0.787677	0.783494	31	7	0.809051	0.805992	39	10	0.770858	0.817878	4	24	0.682417	0.807694	69	39	30.6	17.2
ensemble_set_median||top13	ensemble_set_median	Maxquant	set	median	top13	13||D:/data/benchmark/benchmark_res/DDA/Maxquant/HYEtims777_LFQ/HYEtims777_LFQ_DEqMS_Maxquant_dlfq_Impseq_.csv D:/data/benchmark/benchmark_res/DDA/Maxquant/HYEtims777_LFQ/HYEtims777_LFQ_limma_Maxquant_dlfq_Impseq_.csv D:/data/benchmark/benchmark_res/DDA/Maxquant/HYEtims777_LFQ/HYEtims777_LFQ_DEqMS_Maxquant_dlfq_SeqKNN_.csv D:/data/benchmark/benchmark_res/DDA/Maxquant/HYEtims777_LFQ/HYEtims777_LFQ…	0.719654	0.717044	36	40	0.790521	0.778616	24	28	0.814548	0.801905	23	28	0.767815	0.821009	16	11	0.684683	0.782585	57	71	31.2	35.6
ensemble_set_min||top2	ensemble_set_min	Maxquant	set	min	top2	2||D:/data/benchmark/benchmark_res/DDA/Maxquant/HYEtims777_LFQ/HYEtims777_LFQ_DEqMS_Maxquant_dlfq_Impseq_.csv D:/data/benchmark/benchmark_res/DDA/Maxquant/HYEtims777_LFQ/HYEtims777_LFQ_limma_Maxquant_dlfq_Impseq_.csv	0.716625	0.709997	42	47	0.791796	0.777917	18	30	0.815532	0.797149	14	42	0.767148	0.818602	22	22	0.683943	0.805232	61	40	31.4	36.2
ensemble_set_median||top7	ensemble_set_median	Maxquant	set	median	top7	7||D:/data/benchmark/benchmark_res/DDA/Maxquant/HYEtims777_LFQ/HYEtims777_LFQ_DEqMS_Maxquant_dlfq_Impseq_.csv D:/data/benchmark/benchmark_res/DDA/Maxquant/HYEtims777_LFQ/HYEtims777_LFQ_limma_Maxquant_dlfq_Impseq_.csv D:/data/benchmark/benchmark_res/DDA/Maxquant/HYEtims777_LFQ/HYEtims777_LFQ_DEqMS_Maxquant_dlfq_SeqKNN_.csv D:/data/benchmark/benchmark_res/DDA/Maxquant/HYEtims777_LFQ/HYEtims777_LFQ_…	0.722865	0.723811	20	14	0.789748	0.783358	25	8	0.812929	0.802877	28	24	0.767463	0.820073	20	18	0.683073	0.78333	66	64	31.8	25.6
ensemble_set_median||top4	ensemble_set_median	Maxquant	set	median	top4	4||D:/data/benchmark/benchmark_res/DDA/Maxquant/HYEtims777_LFQ/HYEtims777_LFQ_DEqMS_Maxquant_dlfq_Impseq_.csv D:/data/benchmark/benchmark_res/DDA/Maxquant/HYEtims777_LFQ/HYEtims777_LFQ_limma_Maxquant_dlfq_Impseq_.csv D:/data/benchmark/benchmark_res/DDA/Maxquant/HYEtims777_LFQ/HYEtims777_LFQ_DEqMS_Maxquant_dlfq_SeqKNN_.csv D:/data/benchmark/benchmark_res/DDA/Maxquant/HYEtims777_LFQ/HYEtims777_LFQ_…	0.720733	0.718496	31	28	0.789479	0.783012	26	11	0.813075	0.801257	27	32	0.76758	0.820997	18	12	0.682095	0.791951	70	59	34.4	28.4
ensemble_set_max||top3	ensemble_set_max	Maxquant	set	max	top3	3||D:/data/benchmark/benchmark_res/DDA/Maxquant/HYEtims777_LFQ/HYEtims777_LFQ_DEqMS_Maxquant_dlfq_Impseq_.csv D:/data/benchmark/benchmark_res/DDA/Maxquant/HYEtims777_LFQ/HYEtims777_LFQ_limma_Maxquant_dlfq_Impseq_.csv D:/data/benchmark/benchmark_res/DDA/Maxquant/HYEtims777_LFQ/HYEtims777_LFQ_DEqMS_Maxquant_dlfq_SeqKNN_.csv	0.731778	0.730617	1	4	0.788395	0.764083	29	51	0.805234	0.789474	48	50	0.763372	0.815631	26	28	0.647765	0.755686	74	75	35.6	41.6
ensemble_fisher||top4	ensemble_fisher	Maxquant	fisher	_	top4	4||D:/data/benchmark/benchmark_res/DDA/Maxquant/HYEtims777_LFQ/HYEtims777_LFQ_DEqMS_Maxquant_dlfq_Impseq_.csv D:/data/benchmark/benchmark_res/DDA/Maxquant/HYEtims777_LFQ/HYEtims777_LFQ_limma_Maxquant_dlfq_Impseq_.csv D:/data/benchmark/benchmark_res/DDA/Maxquant/HYEtims777_LFQ/HYEtims777_LFQ_DEqMS_Maxquant_dlfq_SeqKNN_.csv D:/data/benchmark/benchmark_res/DDA/Maxquant/HYEtims777_LFQ/HYEtims777_LFQ_…	0.708872	0.720838	45	23	0.789099	0.786919	27	5	0.814414	0.805179	24	13	0.754754	0.799493	50	56	0.706551	0.823548	33	11	35.8	21.6
ensemble_set_median||top5	ensemble_set_median	Maxquant	set	median	top5	5||D:/data/benchmark/benchmark_res/DDA/Maxquant/HYEtims777_LFQ/HYEtims777_LFQ_DEqMS_Maxquant_dlfq_Impseq_.csv D:/data/benchmark/benchmark_res/DDA/Maxquant/HYEtims777_LFQ/HYEtims777_LFQ_limma_Maxquant_dlfq_Impseq_.csv D:/data/benchmark/benchmark_res/DDA/Maxquant/HYEtims777_LFQ/HYEtims777_LFQ_DEqMS_Maxquant_dlfq_SeqKNN_.csv D:/data/benchmark/benchmark_res/DDA/Maxquant/HYEtims777_LFQ/HYEtims777_LFQ_…	0.721515	0.72189	26	21	0.788539	0.783258	28	9	0.811612	0.800788	31	33	0.76713	0.821586	23	9	0.680857	0.790641	72	60	36	26.4
ensemble_hurdle||top4	ensemble_hurdle	Maxquant	hurdle	_	top4	4||D:/data/benchmark/benchmark_res/DDA/Maxquant/HYEtims777_LFQ/HYEtims777_LFQ_DEqMS_Maxquant_dlfq_Impseq_.csv D:/data/benchmark/benchmark_res/DDA/Maxquant/HYEtims777_LFQ/HYEtims777_LFQ_limma_Maxquant_dlfq_Impseq_.csv D:/data/benchmark/benchmark_res/DDA/Maxquant/HYEtims777_LFQ/HYEtims777_LFQ_DEqMS_Maxquant_dlfq_SeqKNN_.csv D:/data/benchmark/benchmark_res/DDA/Maxquant/HYEtims777_LFQ/HYEtims777_LFQ_…	0.70536	0.708598	46	48	0.78822	0.782904	30	12	0.814231	0.805476	25	11	0.756483	0.801037	48	54	0.706135	0.823466	34	12	36.6	27.4
ensemble_set_min||top7	ensemble_set_min	Maxquant	set	min	top7	7||D:/data/benchmark/benchmark_res/DDA/Maxquant/HYEtims777_LFQ/HYEtims777_LFQ_DEqMS_Maxquant_dlfq_Impseq_.csv D:/data/benchmark/benchmark_res/DDA/Maxquant/HYEtims777_LFQ/HYEtims777_LFQ_limma_Maxquant_dlfq_Impseq_.csv D:/data/benchmark/benchmark_res/DDA/Maxquant/HYEtims777_LFQ/HYEtims777_LFQ_DEqMS_Maxquant_dlfq_SeqKNN_.csv D:/data/benchmark/benchmark_res/DDA/Maxquant/HYEtims777_LFQ/HYEtims777_LFQ_…	0.703351	0.700864	50	55	0.782931	0.771586	35	32	0.810448	0.803874	32	18	0.762378	0.815057	29	29	0.695461	0.815859	41	15	37.4	29.8
ensemble_fisher||top5	ensemble_fisher	Maxquant	fisher	_	top5	5||D:/data/benchmark/benchmark_res/DDA/Maxquant/HYEtims777_LFQ/HYEtims777_LFQ_DEqMS_Maxquant_dlfq_Impseq_.csv D:/data/benchmark/benchmark_res/DDA/Maxquant/HYEtims777_LFQ/HYEtims777_LFQ_limma_Maxquant_dlfq_Impseq_.csv D:/data/benchmark/benchmark_res/DDA/Maxquant/HYEtims777_LFQ/HYEtims777_LFQ_DEqMS_Maxquant_dlfq_SeqKNN_.csv D:/data/benchmark/benchmark_res/DDA/Maxquant/HYEtims777_LFQ/HYEtims777_LFQ_…	0.700574	0.716202	54	41	0.785027	0.768613	33	39	0.812332	0.808477	29	7	0.753864	0.79822	53	57	0.708079	0.823109	29	14	39.6	31.6
ensemble_hurdle||top5	ensemble_hurdle	Maxquant	hurdle	_	top5	5||D:/data/benchmark/benchmark_res/DDA/Maxquant/HYEtims777_LFQ/HYEtims777_LFQ_DEqMS_Maxquant_dlfq_Impseq_.csv D:/data/benchmark/benchmark_res/DDA/Maxquant/HYEtims777_LFQ/HYEtims777_LFQ_limma_Maxquant_dlfq_Impseq_.csv D:/data/benchmark/benchmark_res/DDA/Maxquant/HYEtims777_LFQ/HYEtims777_LFQ_DEqMS_Maxquant_dlfq_SeqKNN_.csv D:/data/benchmark/benchmark_res/DDA/Maxquant/HYEtims777_LFQ/HYEtims777_LFQ_…	0.697569	0.713808	62	45	0.784057	0.769071	34	36	0.812182	0.809018	30	4	0.755396	0.800785	49	55	0.70748	0.823986	30	7	41	29.4
ensemble_set_min||top8	ensemble_set_min	Maxquant	set	min	top8	8||D:/data/benchmark/benchmark_res/DDA/Maxquant/HYEtims777_LFQ/HYEtims777_LFQ_DEqMS_Maxquant_dlfq_Impseq_.csv D:/data/benchmark/benchmark_res/DDA/Maxquant/HYEtims777_LFQ/HYEtims777_LFQ_limma_Maxquant_dlfq_Impseq_.csv D:/data/benchmark/benchmark_res/DDA/Maxquant/HYEtims777_LFQ/HYEtims777_LFQ_DEqMS_Maxquant_dlfq_SeqKNN_.csv D:/data/benchmark/benchmark_res/DDA/Maxquant/HYEtims777_LFQ/HYEtims777_LFQ_…	0.702039	0.698369	51	56	0.781688	0.768849	43	37	0.809199	0.800592	38	36	0.761963	0.814404	30	30	0.695355	0.815569	44	16	41.2	35
ensemble_set_min||top17	ensemble_set_min	Maxquant	set	min	top17	17||D:/data/benchmark/benchmark_res/DDA/Maxquant/HYEtims777_LFQ/HYEtims777_LFQ_DEqMS_Maxquant_dlfq_Impseq_.csv D:/data/benchmark/benchmark_res/DDA/Maxquant/HYEtims777_LFQ/HYEtims777_LFQ_limma_Maxquant_dlfq_Impseq_.csv D:/data/benchmark/benchmark_res/DDA/Maxquant/HYEtims777_LFQ/HYEtims777_LFQ_DEqMS_Maxquant_dlfq_SeqKNN_.csv D:/data/benchmark/benchmark_res/DDA/Maxquant/HYEtims777_LFQ/HYEtims777_LFQ…	0.700033	0.707602	58	51	0.782661	0.768409	36	40	0.810373	0.801824	33	29	0.759961	0.813434	42	39	0.696283	0.810073	39	26	41.6	37
ensemble_set_max||top4	ensemble_set_max	Maxquant	set	max	top4	4||D:/data/benchmark/benchmark_res/DDA/Maxquant/HYEtims777_LFQ/HYEtims777_LFQ_DEqMS_Maxquant_dlfq_Impseq_.csv D:/data/benchmark/benchmark_res/DDA/Maxquant/HYEtims777_LFQ/HYEtims777_LFQ_limma_Maxquant_dlfq_Impseq_.csv D:/data/benchmark/benchmark_res/DDA/Maxquant/HYEtims777_LFQ/HYEtims777_LFQ_DEqMS_Maxquant_dlfq_SeqKNN_.csv D:/data/benchmark/benchmark_res/DDA/Maxquant/HYEtims777_LFQ/HYEtims777_LFQ_…	0.728081	0.730906	5	3	0.781774	0.760378	42	64	0.797291	0.784021	51	53	0.760818	0.815652	36	27	0.641534	0.755722	75	74	41.8	44.2
ensemble_set_min||top9	ensemble_set_min	Maxquant	set	min	top9	9||D:/data/benchmark/benchmark_res/DDA/Maxquant/HYEtims777_LFQ/HYEtims777_LFQ_DEqMS_Maxquant_dlfq_Impseq_.csv D:/data/benchmark/benchmark_res/DDA/Maxquant/HYEtims777_LFQ/HYEtims777_LFQ_limma_Maxquant_dlfq_Impseq_.csv D:/data/benchmark/benchmark_res/DDA/Maxquant/HYEtims777_LFQ/HYEtims777_LFQ_DEqMS_Maxquant_dlfq_SeqKNN_.csv D:/data/benchmark/benchmark_res/DDA/Maxquant/HYEtims777_LFQ/HYEtims777_LFQ_…	0.701851	0.697774	52	57	0.781679	0.768621	44	38	0.8093	0.800594	37	35	0.76188	0.814272	31	31	0.695352	0.815128	45	17	41.8	35.6
ensemble_set_min||top6	ensemble_set_min	Maxquant	set	min	top6	6||D:/data/benchmark/benchmark_res/DDA/Maxquant/HYEtims777_LFQ/HYEtims777_LFQ_DEqMS_Maxquant_dlfq_Impseq_.csv D:/data/benchmark/benchmark_res/DDA/Maxquant/HYEtims777_LFQ/HYEtims777_LFQ_limma_Maxquant_dlfq_Impseq_.csv D:/data/benchmark/benchmark_res/DDA/Maxquant/HYEtims777_LFQ/HYEtims777_LFQ_DEqMS_Maxquant_dlfq_SeqKNN_.csv D:/data/benchmark/benchmark_res/DDA/Maxquant/HYEtims777_LFQ/HYEtims777_LFQ_…	0.704405	0.703893	47	53	0.781983	0.771027	41	33	0.808503	0.803476	40	21	0.76169	0.812353	33	42	0.692226	0.814411	50	18	42.2	33.4
ensemble_set_min||top15	ensemble_set_min	Maxquant	set	min	top15	15||D:/data/benchmark/benchmark_res/DDA/Maxquant/HYEtims777_LFQ/HYEtims777_LFQ_DEqMS_Maxquant_dlfq_Impseq_.csv D:/data/benchmark/benchmark_res/DDA/Maxquant/HYEtims777_LFQ/HYEtims777_LFQ_limma_Maxquant_dlfq_Impseq_.csv D:/data/benchmark/benchmark_res/DDA/Maxquant/HYEtims777_LFQ/HYEtims777_LFQ_DEqMS_Maxquant_dlfq_SeqKNN_.csv D:/data/benchmark/benchmark_res/DDA/Maxquant/HYEtims777_LFQ/HYEtims777_LFQ…	0.700304	0.707756	56	49	0.782485	0.767993	37	41	0.810023	0.801318	34	30	0.759621	0.813735	45	36	0.695391	0.810066	42	27	42.8	36.6
ensemble_set_min||top16	ensemble_set_min	Maxquant	set	min	top16	16||D:/data/benchmark/benchmark_res/DDA/Maxquant/HYEtims777_LFQ/HYEtims777_LFQ_DEqMS_Maxquant_dlfq_Impseq_.csv D:/data/benchmark/benchmark_res/DDA/Maxquant/HYEtims777_LFQ/HYEtims777_LFQ_limma_Maxquant_dlfq_Impseq_.csv D:/data/benchmark/benchmark_res/DDA/Maxquant/HYEtims777_LFQ/HYEtims777_LFQ_DEqMS_Maxquant_dlfq_SeqKNN_.csv D:/data/benchmark/benchmark_res/DDA/Maxquant/HYEtims777_LFQ/HYEtims777_LFQ…	0.700304	0.707756	57	50	0.782485	0.767993	38	42	0.810023	0.801318	35	31	0.759678	0.813735	44	37	0.695486	0.810592	40	24	42.8	36.8
ensemble_set_max||top6	ensemble_set_max	Maxquant	set	max	top6	6||D:/data/benchmark/benchmark_res/DDA/Maxquant/HYEtims777_LFQ/HYEtims777_LFQ_DEqMS_Maxquant_dlfq_Impseq_.csv D:/data/benchmark/benchmark_res/DDA/Maxquant/HYEtims777_LFQ/HYEtims777_LFQ_limma_Maxquant_dlfq_Impseq_.csv D:/data/benchmark/benchmark_res/DDA/Maxquant/HYEtims777_LFQ/HYEtims777_LFQ_DEqMS_Maxquant_dlfq_SeqKNN_.csv D:/data/benchmark/benchmark_res/DDA/Maxquant/HYEtims777_LFQ/HYEtims777_LFQ_…	0.726622	0.725554	9	10	0.780171	0.763066	47	52	0.795866	0.78399	53	54	0.761384	0.812116	34	43	0.63779	0.75174	77	83	44	48.4
ensemble_set_max||top5	ensemble_set_max	Maxquant	set	max	top5	5||D:/data/benchmark/benchmark_res/DDA/Maxquant/HYEtims777_LFQ/HYEtims777_LFQ_DEqMS_Maxquant_dlfq_Impseq_.csv D:/data/benchmark/benchmark_res/DDA/Maxquant/HYEtims777_LFQ/HYEtims777_LFQ_limma_Maxquant_dlfq_Impseq_.csv D:/data/benchmark/benchmark_res/DDA/Maxquant/HYEtims777_LFQ/HYEtims777_LFQ_DEqMS_Maxquant_dlfq_SeqKNN_.csv D:/data/benchmark/benchmark_res/DDA/Maxquant/HYEtims777_LFQ/HYEtims777_LFQ_…	0.726739	0.730546	8	5	0.780768	0.76046	46	63	0.796522	0.784526	52	52	0.759802	0.815855	43	26	0.638298	0.755206	76	76	45	44.4
ensemble_set_min||top10	ensemble_set_min	Maxquant	set	min	top10	10||D:/data/benchmark/benchmark_res/DDA/Maxquant/HYEtims777_LFQ/HYEtims777_LFQ_DEqMS_Maxquant_dlfq_Impseq_.csv D:/data/benchmark/benchmark_res/DDA/Maxquant/HYEtims777_LFQ/HYEtims777_LFQ_limma_Maxquant_dlfq_Impseq_.csv D:/data/benchmark/benchmark_res/DDA/Maxquant/HYEtims777_LFQ/HYEtims777_LFQ_DEqMS_Maxquant_dlfq_SeqKNN_.csv D:/data/benchmark/benchmark_res/DDA/Maxquant/HYEtims777_LFQ/HYEtims777_LFQ…	0.700651	0.693315	53	58	0.77996	0.767744	48	43	0.807769	0.797918	41	40	0.760697	0.814033	39	32	0.694568	0.809828	47	29	45.6	40.4
ensemble_set_min||top13	ensemble_set_min	Maxquant	set	min	top13	13||D:/data/benchmark/benchmark_res/DDA/Maxquant/HYEtims777_LFQ/HYEtims777_LFQ_DEqMS_Maxquant_dlfq_Impseq_.csv D:/data/benchmark/benchmark_res/DDA/Maxquant/HYEtims777_LFQ/HYEtims777_LFQ_limma_Maxquant_dlfq_Impseq_.csv D:/data/benchmark/benchmark_res/DDA/Maxquant/HYEtims777_LFQ/HYEtims777_LFQ_DEqMS_Maxquant_dlfq_SeqKNN_.csv D:/data/benchmark/benchmark_res/DDA/Maxquant/HYEtims777_LFQ/HYEtims777_LFQ…	0.698892	0.692424	60	61	0.779547	0.766944	50	46	0.807301	0.796913	43	44	0.760755	0.813735	37	34	0.695366	0.809158	43	34	46.6	43.8
ensemble_set_min||top11	ensemble_set_min	Maxquant	set	min	top11	11||D:/data/benchmark/benchmark_res/DDA/Maxquant/HYEtims777_LFQ/HYEtims777_LFQ_DEqMS_Maxquant_dlfq_Impseq_.csv D:/data/benchmark/benchmark_res/DDA/Maxquant/HYEtims777_LFQ/HYEtims777_LFQ_limma_Maxquant_dlfq_Impseq_.csv D:/data/benchmark/benchmark_res/DDA/Maxquant/HYEtims777_LFQ/HYEtims777_LFQ_DEqMS_Maxquant_dlfq_SeqKNN_.csv D:/data/benchmark/benchmark_res/DDA/Maxquant/HYEtims777_LFQ/HYEtims777_LFQ…	0.700346	0.693055	55	59	0.779653	0.767497	49	44	0.807423	0.797249	42	41	0.760644	0.813882	40	33	0.694491	0.809158	48	32	46.8	41.8
ensemble_set_min||top14	ensemble_set_min	Maxquant	set	min	top14	14||D:/data/benchmark/benchmark_res/DDA/Maxquant/HYEtims777_LFQ/HYEtims777_LFQ_DEqMS_Maxquant_dlfq_Impseq_.csv D:/data/benchmark/benchmark_res/DDA/Maxquant/HYEtims777_LFQ/HYEtims777_LFQ_limma_Maxquant_dlfq_Impseq_.csv D:/data/benchmark/benchmark_res/DDA/Maxquant/HYEtims777_LFQ/HYEtims777_LFQ_DEqMS_Maxquant_dlfq_SeqKNN_.csv D:/data/benchmark/benchmark_res/DDA/Maxquant/HYEtims777_LFQ/HYEtims777_LFQ…	0.698764	0.692387	61	62	0.779518	0.766932	51	47	0.807275	0.796867	44	45	0.760747	0.813735	38	35	0.695346	0.808934	46	35	48	44.8
ensemble_set_min||top12	ensemble_set_min	Maxquant	set	min	top12	12||D:/data/benchmark/benchmark_res/DDA/Maxquant/HYEtims777_LFQ/HYEtims777_LFQ_DEqMS_Maxquant_dlfq_Impseq_.csv D:/data/benchmark/benchmark_res/DDA/Maxquant/HYEtims777_LFQ/HYEtims777_LFQ_limma_Maxquant_dlfq_Impseq_.csv D:/data/benchmark/benchmark_res/DDA/Maxquant/HYEtims777_LFQ/HYEtims777_LFQ_DEqMS_Maxquant_dlfq_SeqKNN_.csv D:/data/benchmark/benchmark_res/DDA/Maxquant/HYEtims777_LFQ/HYEtims777_LFQ…	0.699433	0.692758	59	60	0.779147	0.767019	52	45	0.807108	0.796964	45	43	0.760566	0.813515	41	38	0.694478	0.809158	49	33	49.2	43.8
ensemble_set_max||top7	ensemble_set_max	Maxquant	set	max	top7	7||D:/data/benchmark/benchmark_res/DDA/Maxquant/HYEtims777_LFQ/HYEtims777_LFQ_DEqMS_Maxquant_dlfq_Impseq_.csv D:/data/benchmark/benchmark_res/DDA/Maxquant/HYEtims777_LFQ/HYEtims777_LFQ_limma_Maxquant_dlfq_Impseq_.csv D:/data/benchmark/benchmark_res/DDA/Maxquant/HYEtims777_LFQ/HYEtims777_LFQ_DEqMS_Maxquant_dlfq_SeqKNN_.csv D:/data/benchmark/benchmark_res/DDA/Maxquant/HYEtims777_LFQ/HYEtims777_LFQ_…	0.725402	0.72553	11	11	0.776281	0.762088	53	61	0.789886	0.782665	58	59	0.753005	0.812382	54	41	0.61757	0.752439	78	77	50.8	49.8
ensemble_set_max||top8	ensemble_set_max	Maxquant	set	max	top8	8||D:/data/benchmark/benchmark_res/DDA/Maxquant/HYEtims777_LFQ/HYEtims777_LFQ_DEqMS_Maxquant_dlfq_Impseq_.csv D:/data/benchmark/benchmark_res/DDA/Maxquant/HYEtims777_LFQ/HYEtims777_LFQ_limma_Maxquant_dlfq_Impseq_.csv D:/data/benchmark/benchmark_res/DDA/Maxquant/HYEtims777_LFQ/HYEtims777_LFQ_DEqMS_Maxquant_dlfq_SeqKNN_.csv D:/data/benchmark/benchmark_res/DDA/Maxquant/HYEtims777_LFQ/HYEtims777_LFQ_…	0.724144	0.723783	13	16	0.775991	0.762493	54	54	0.789919	0.782808	57	55	0.751899	0.811829	56	44	0.612665	0.75189	80	78	52	49.4
ensemble_hurdle||top7	ensemble_hurdle	Maxquant	hurdle	_	top7	7||D:/data/benchmark/benchmark_res/DDA/Maxquant/HYEtims777_LFQ/HYEtims777_LFQ_DEqMS_Maxquant_dlfq_Impseq_.csv D:/data/benchmark/benchmark_res/DDA/Maxquant/HYEtims777_LFQ/HYEtims777_LFQ_limma_Maxquant_dlfq_Impseq_.csv D:/data/benchmark/benchmark_res/DDA/Maxquant/HYEtims777_LFQ/HYEtims777_LFQ_DEqMS_Maxquant_dlfq_SeqKNN_.csv D:/data/benchmark/benchmark_res/DDA/Maxquant/HYEtims777_LFQ/HYEtims777_LFQ_…	0.649873	0.622298	66	66	0.759429	0.760784	64	62	0.797836	0.782408	49	63	0.751042	0.788598	60	60	0.710404	0.81008	22	25	52.2	55.2
ensemble_fisher||top6	ensemble_fisher	Maxquant	fisher	_	top6	6||D:/data/benchmark/benchmark_res/DDA/Maxquant/HYEtims777_LFQ/HYEtims777_LFQ_DEqMS_Maxquant_dlfq_Impseq_.csv D:/data/benchmark/benchmark_res/DDA/Maxquant/HYEtims777_LFQ/HYEtims777_LFQ_limma_Maxquant_dlfq_Impseq_.csv D:/data/benchmark/benchmark_res/DDA/Maxquant/HYEtims777_LFQ/HYEtims777_LFQ_DEqMS_Maxquant_dlfq_SeqKNN_.csv D:/data/benchmark/benchmark_res/DDA/Maxquant/HYEtims777_LFQ/HYEtims777_LFQ_…	0.676587	0.682603	63	63	0.773535	0.769317	59	35	0.805935	0.788878	46	51	0.749413	0.784585	63	65	0.70739	0.811139	31	23	52.4	47.4
ensemble_set_max||top9	ensemble_set_max	Maxquant	set	max	top9	9||D:/data/benchmark/benchmark_res/DDA/Maxquant/HYEtims777_LFQ/HYEtims777_LFQ_DEqMS_Maxquant_dlfq_Impseq_.csv D:/data/benchmark/benchmark_res/DDA/Maxquant/HYEtims777_LFQ/HYEtims777_LFQ_limma_Maxquant_dlfq_Impseq_.csv D:/data/benchmark/benchmark_res/DDA/Maxquant/HYEtims777_LFQ/HYEtims777_LFQ_DEqMS_Maxquant_dlfq_SeqKNN_.csv D:/data/benchmark/benchmark_res/DDA/Maxquant/HYEtims777_LFQ/HYEtims777_LFQ_…	0.724072	0.724062	15	13	0.775869	0.762481	55	55	0.789757	0.782803	60	56	0.751916	0.811829	55	45	0.612667	0.75189	79	79	52.8	49.6
ensemble_hurdle||top6	ensemble_hurdle	Maxquant	hurdle	_	top6	6||D:/data/benchmark/benchmark_res/DDA/Maxquant/HYEtims777_LFQ/HYEtims777_LFQ_DEqMS_Maxquant_dlfq_Impseq_.csv D:/data/benchmark/benchmark_res/DDA/Maxquant/HYEtims777_LFQ/HYEtims777_LFQ_limma_Maxquant_dlfq_Impseq_.csv D:/data/benchmark/benchmark_res/DDA/Maxquant/HYEtims777_LFQ/HYEtims777_LFQ_DEqMS_Maxquant_dlfq_SeqKNN_.csv D:/data/benchmark/benchmark_res/DDA/Maxquant/HYEtims777_LFQ/HYEtims777_LFQ_…	0.670247	0.672352	64	64	0.771587	0.769516	62	34	0.805234	0.790804	47	49	0.751062	0.788491	59	61	0.70719	0.811732	32	21	52.8	45.8
ensemble_fisher||top7	ensemble_fisher	Maxquant	fisher	_	top7	7||D:/data/benchmark/benchmark_res/DDA/Maxquant/HYEtims777_LFQ/HYEtims777_LFQ_DEqMS_Maxquant_dlfq_Impseq_.csv D:/data/benchmark/benchmark_res/DDA/Maxquant/HYEtims777_LFQ/HYEtims777_LFQ_limma_Maxquant_dlfq_Impseq_.csv D:/data/benchmark/benchmark_res/DDA/Maxquant/HYEtims777_LFQ/HYEtims777_LFQ_DEqMS_Maxquant_dlfq_SeqKNN_.csv D:/data/benchmark/benchmark_res/DDA/Maxquant/HYEtims777_LFQ/HYEtims777_LFQ_…	0.65328	0.63025	65	65	0.760379	0.762475	63	56	0.79782	0.781741	50	65	0.749522	0.784994	62	64	0.710222	0.80933	25	30	53	56
ensemble_set_max||top10	ensemble_set_max	Maxquant	set	max	top10	10||D:/data/benchmark/benchmark_res/DDA/Maxquant/HYEtims777_LFQ/HYEtims777_LFQ_DEqMS_Maxquant_dlfq_Impseq_.csv D:/data/benchmark/benchmark_res/DDA/Maxquant/HYEtims777_LFQ/HYEtims777_LFQ_limma_Maxquant_dlfq_Impseq_.csv D:/data/benchmark/benchmark_res/DDA/Maxquant/HYEtims777_LFQ/HYEtims777_LFQ_DEqMS_Maxquant_dlfq_SeqKNN_.csv D:/data/benchmark/benchmark_res/DDA/Maxquant/HYEtims777_LFQ/HYEtims777_LFQ…	0.724121	0.72379	14	15	0.775848	0.762316	56	58	0.789766	0.782641	59	60	0.751884	0.811829	58	46	0.61258	0.751856	81	80	53.6	51.8
ensemble_set_max||top15	ensemble_set_max	Maxquant	set	max	top15	15||D:/data/benchmark/benchmark_res/DDA/Maxquant/HYEtims777_LFQ/HYEtims777_LFQ_DEqMS_Maxquant_dlfq_Impseq_.csv D:/data/benchmark/benchmark_res/DDA/Maxquant/HYEtims777_LFQ/HYEtims777_LFQ_limma_Maxquant_dlfq_Impseq_.csv D:/data/benchmark/benchmark_res/DDA/Maxquant/HYEtims777_LFQ/HYEtims777_LFQ_DEqMS_Maxquant_dlfq_SeqKNN_.csv D:/data/benchmark/benchmark_res/DDA/Maxquant/HYEtims777_LFQ/HYEtims777_LFQ…	0.730221	0.726584	3	7	0.782099	0.765579	39	48	0.794174	0.793251	54	46	0.615402	0.5	87	86	0.246017	0	87	86	54	54.6
ensemble_set_max||top16	ensemble_set_max	Maxquant	set	max	top16	16||D:/data/benchmark/benchmark_res/DDA/Maxquant/HYEtims777_LFQ/HYEtims777_LFQ_DEqMS_Maxquant_dlfq_Impseq_.csv D:/data/benchmark/benchmark_res/DDA/Maxquant/HYEtims777_LFQ/HYEtims777_LFQ_limma_Maxquant_dlfq_Impseq_.csv D:/data/benchmark/benchmark_res/DDA/Maxquant/HYEtims777_LFQ/HYEtims777_LFQ_DEqMS_Maxquant_dlfq_SeqKNN_.csv D:/data/benchmark/benchmark_res/DDA/Maxquant/HYEtims777_LFQ/HYEtims777_LFQ…	0.730221	0.726584	4	8	0.782099	0.765579	40	49	0.794174	0.793251	55	47	0.615422	0.5	86	87	0.246051	0	86	87	54.2	55.6
ensemble_set_max||top11	ensemble_set_max	Maxquant	set	max	top11	11||D:/data/benchmark/benchmark_res/DDA/Maxquant/HYEtims777_LFQ/HYEtims777_LFQ_DEqMS_Maxquant_dlfq_Impseq_.csv D:/data/benchmark/benchmark_res/DDA/Maxquant/HYEtims777_LFQ/HYEtims777_LFQ_limma_Maxquant_dlfq_Impseq_.csv D:/data/benchmark/benchmark_res/DDA/Maxquant/HYEtims777_LFQ/HYEtims777_LFQ_DEqMS_Maxquant_dlfq_SeqKNN_.csv D:/data/benchmark/benchmark_res/DDA/Maxquant/HYEtims777_LFQ/HYEtims777_LFQ…	0.723746	0.723249	17	18	0.775729	0.762556	57	53	0.789705	0.782753	61	57	0.75189	0.811644	57	47	0.612426	0.751856	82	81	54.8	51.2
ensemble_set_max||top17	ensemble_set_max	Maxquant	set	max	top17	17||D:/data/benchmark/benchmark_res/DDA/Maxquant/HYEtims777_LFQ/HYEtims777_LFQ_DEqMS_Maxquant_dlfq_Impseq_.csv D:/data/benchmark/benchmark_res/DDA/Maxquant/HYEtims777_LFQ/HYEtims777_LFQ_limma_Maxquant_dlfq_Impseq_.csv D:/data/benchmark/benchmark_res/DDA/Maxquant/HYEtims777_LFQ/HYEtims777_LFQ_DEqMS_Maxquant_dlfq_SeqKNN_.csv D:/data/benchmark/benchmark_res/DDA/Maxquant/HYEtims777_LFQ/HYEtims777_LFQ…	0.730516	0.724817	2	12	0.781065	0.765109	45	50	0.79315	0.792955	56	48	0.615183	0.5	88	88	0.245442	0	88	88	55.8	57.2
ensemble_fisher||top8	ensemble_fisher	Maxquant	fisher	_	top8	8||D:/data/benchmark/benchmark_res/DDA/Maxquant/HYEtims777_LFQ/HYEtims777_LFQ_DEqMS_Maxquant_dlfq_Impseq_.csv D:/data/benchmark/benchmark_res/DDA/Maxquant/HYEtims777_LFQ/HYEtims777_LFQ_limma_Maxquant_dlfq_Impseq_.csv D:/data/benchmark/benchmark_res/DDA/Maxquant/HYEtims777_LFQ/HYEtims777_LFQ_DEqMS_Maxquant_dlfq_SeqKNN_.csv D:/data/benchmark/benchmark_res/DDA/Maxquant/HYEtims777_LFQ/HYEtims777_LFQ_…	0.632471	0.587288	67	67	0.741606	0.751971	65	65	0.785953	0.781466	65	66	0.748736	0.782095	66	72	0.710449	0.809259	21	31	56.8	60.2
ensemble_hurdle||top8	ensemble_hurdle	Maxquant	hurdle	_	top8	8||D:/data/benchmark/benchmark_res/DDA/Maxquant/HYEtims777_LFQ/HYEtims777_LFQ_DEqMS_Maxquant_dlfq_Impseq_.csv D:/data/benchmark/benchmark_res/DDA/Maxquant/HYEtims777_LFQ/HYEtims777_LFQ_limma_Maxquant_dlfq_Impseq_.csv D:/data/benchmark/benchmark_res/DDA/Maxquant/HYEtims777_LFQ/HYEtims777_LFQ_DEqMS_Maxquant_dlfq_SeqKNN_.csv D:/data/benchmark/benchmark_res/DDA/Maxquant/HYEtims777_LFQ/HYEtims777_LFQ_…	0.630578	0.583263	68	68	0.7408	0.749233	66	66	0.785815	0.781897	66	64	0.749949	0.785694	61	63	0.710261	0.810009	24	28	57	57.8
ensemble_fisher||top9	ensemble_fisher	Maxquant	fisher	_	top9	9||D:/data/benchmark/benchmark_res/DDA/Maxquant/HYEtims777_LFQ/HYEtims777_LFQ_DEqMS_Maxquant_dlfq_Impseq_.csv D:/data/benchmark/benchmark_res/DDA/Maxquant/HYEtims777_LFQ/HYEtims777_LFQ_limma_Maxquant_dlfq_Impseq_.csv D:/data/benchmark/benchmark_res/DDA/Maxquant/HYEtims777_LFQ/HYEtims777_LFQ_DEqMS_Maxquant_dlfq_SeqKNN_.csv D:/data/benchmark/benchmark_res/DDA/Maxquant/HYEtims777_LFQ/HYEtims777_LFQ_…	0.618254	0.574361	69	69	0.726897	0.730179	67	67	0.775683	0.765024	68	68	0.74897	0.783535	65	67	0.711536	0.808508	17	37	57.2	61.6
ensemble_hurdle||top9	ensemble_hurdle	Maxquant	hurdle	_	top9	9||D:/data/benchmark/benchmark_res/DDA/Maxquant/HYEtims777_LFQ/HYEtims777_LFQ_DEqMS_Maxquant_dlfq_Impseq_.csv D:/data/benchmark/benchmark_res/DDA/Maxquant/HYEtims777_LFQ/HYEtims777_LFQ_limma_Maxquant_dlfq_Impseq_.csv D:/data/benchmark/benchmark_res/DDA/Maxquant/HYEtims777_LFQ/HYEtims777_LFQ_DEqMS_Maxquant_dlfq_SeqKNN_.csv D:/data/benchmark/benchmark_res/DDA/Maxquant/HYEtims777_LFQ/HYEtims777_LFQ_…	0.614	0.572785	70	70	0.726036	0.729807	68	68	0.775887	0.766486	67	67	0.749328	0.787093	64	62	0.710363	0.808876	23	36	58.4	60.6
ensemble_set_max||top12	ensemble_set_max	Maxquant	set	max	top12	12||D:/data/benchmark/benchmark_res/DDA/Maxquant/HYEtims777_LFQ/HYEtims777_LFQ_DEqMS_Maxquant_dlfq_Impseq_.csv D:/data/benchmark/benchmark_res/DDA/Maxquant/HYEtims777_LFQ/HYEtims777_LFQ_limma_Maxquant_dlfq_Impseq_.csv D:/data/benchmark/benchmark_res/DDA/Maxquant/HYEtims777_LFQ/HYEtims777_LFQ_DEqMS_Maxquant_dlfq_SeqKNN_.csv D:/data/benchmark/benchmark_res/DDA/Maxquant/HYEtims777_LFQ/HYEtims777_LFQ…	0.723212	0.722672	18	20	0.774956	0.762417	58	57	0.788811	0.782681	62	58	0.747075	0.811644	78	48	0.601906	0.751856	83	82	59.8	53
ensemble_fisher||top10	ensemble_fisher	Maxquant	fisher	_	top10	10||D:/data/benchmark/benchmark_res/DDA/Maxquant/HYEtims777_LFQ/HYEtims777_LFQ_DEqMS_Maxquant_dlfq_Impseq_.csv D:/data/benchmark/benchmark_res/DDA/Maxquant/HYEtims777_LFQ/HYEtims777_LFQ_limma_Maxquant_dlfq_Impseq_.csv D:/data/benchmark/benchmark_res/DDA/Maxquant/HYEtims777_LFQ/HYEtims777_LFQ_DEqMS_Maxquant_dlfq_SeqKNN_.csv D:/data/benchmark/benchmark_res/DDA/Maxquant/HYEtims777_LFQ/HYEtims777_LFQ…	0.599421	0.570608	71	71	0.705509	0.671947	72	72	0.760403	0.760634	70	70	0.747337	0.78049	73	76	0.711105	0.802967	20	53	61.2	68.4
ensemble_hurdle||top18	ensemble_hurdle	Maxquant	hurdle	_	top18	18||D:/data/benchmark/benchmark_res/DDA/Maxquant/HYEtims777_LFQ/HYEtims777_LFQ_DEqMS_Maxquant_dlfq_Impseq_.csv D:/data/benchmark/benchmark_res/DDA/Maxquant/HYEtims777_LFQ/HYEtims777_LFQ_limma_Maxquant_dlfq_Impseq_.csv D:/data/benchmark/benchmark_res/DDA/Maxquant/HYEtims777_LFQ/HYEtims777_LFQ_DEqMS_Maxquant_dlfq_SeqKNN_.csv D:/data/benchmark/benchmark_res/DDA/Maxquant/HYEtims777_LFQ/HYEtims777_LFQ…	0.542313	0.532616	87	86	0.637532	0.607077	86	84	0.696579	0.673371	86	85	0.759307	0.795877	46	58	0.740474	0.823586	1	10	61.2	64.6
ensemble_hurdle||top10	ensemble_hurdle	Maxquant	hurdle	_	top10	10||D:/data/benchmark/benchmark_res/DDA/Maxquant/HYEtims777_LFQ/HYEtims777_LFQ_DEqMS_Maxquant_dlfq_Impseq_.csv D:/data/benchmark/benchmark_res/DDA/Maxquant/HYEtims777_LFQ/HYEtims777_LFQ_limma_Maxquant_dlfq_Impseq_.csv D:/data/benchmark/benchmark_res/DDA/Maxquant/HYEtims777_LFQ/HYEtims777_LFQ_DEqMS_Maxquant_dlfq_SeqKNN_.csv D:/data/benchmark/benchmark_res/DDA/Maxquant/HYEtims777_LFQ/HYEtims777_LFQ…	0.598336	0.569823	72	72	0.706356	0.673152	71	71	0.7615	0.76119	69	69	0.747916	0.78379	67	66	0.709645	0.803339	28	43	61.4	64.2
ensemble_fisher||top11	ensemble_fisher	Maxquant	fisher	_	top11	11||D:/data/benchmark/benchmark_res/DDA/Maxquant/HYEtims777_LFQ/HYEtims777_LFQ_DEqMS_Maxquant_dlfq_Impseq_.csv D:/data/benchmark/benchmark_res/DDA/Maxquant/HYEtims777_LFQ/HYEtims777_LFQ_limma_Maxquant_dlfq_Impseq_.csv D:/data/benchmark/benchmark_res/DDA/Maxquant/HYEtims777_LFQ/HYEtims777_LFQ_DEqMS_Maxquant_dlfq_SeqKNN_.csv D:/data/benchmark/benchmark_res/DDA/Maxquant/HYEtims777_LFQ/HYEtims777_LFQ…	0.587004	0.56641	73	74	0.690025	0.656701	74	74	0.746241	0.730434	72	72	0.747198	0.779725	76	78	0.711843	0.803197	14	48	61.8	69.2
ensemble_hurdle||top11	ensemble_hurdle	Maxquant	hurdle	_	top11	11||D:/data/benchmark/benchmark_res/DDA/Maxquant/HYEtims777_LFQ/HYEtims777_LFQ_DEqMS_Maxquant_dlfq_Impseq_.csv D:/data/benchmark/benchmark_res/DDA/Maxquant/HYEtims777_LFQ/HYEtims777_LFQ_limma_Maxquant_dlfq_Impseq_.csv D:/data/benchmark/benchmark_res/DDA/Maxquant/HYEtims777_LFQ/HYEtims777_LFQ_DEqMS_Maxquant_dlfq_SeqKNN_.csv D:/data/benchmark/benchmark_res/DDA/Maxquant/HYEtims777_LFQ/HYEtims777_LFQ…	0.585248	0.566519	74	73	0.69024	0.656909	73	73	0.747081	0.731709	71	71	0.747563	0.782828	70	70	0.709724	0.803498	27	42	63	65.8
ensemble_hurdle||top13	ensemble_hurdle	Maxquant	hurdle	_	top13	13||D:/data/benchmark/benchmark_res/DDA/Maxquant/HYEtims777_LFQ/HYEtims777_LFQ_DEqMS_Maxquant_dlfq_Impseq_.csv D:/data/benchmark/benchmark_res/DDA/Maxquant/HYEtims777_LFQ/HYEtims777_LFQ_limma_Maxquant_dlfq_Impseq_.csv D:/data/benchmark/benchmark_res/DDA/Maxquant/HYEtims777_LFQ/HYEtims777_LFQ_DEqMS_Maxquant_dlfq_SeqKNN_.csv D:/data/benchmark/benchmark_res/DDA/Maxquant/HYEtims777_LFQ/HYEtims777_LFQ…	0.566516	0.553769	77	77	0.669877	0.633687	77	77	0.728598	0.706055	75	77	0.747805	0.781699	68	73	0.711414	0.803268	19	45	63.2	69.8
ensemble_hurdle||top19	ensemble_hurdle	Maxquant	hurdle	_	top19	19||D:/data/benchmark/benchmark_res/DDA/Maxquant/HYEtims777_LFQ/HYEtims777_LFQ_DEqMS_Maxquant_dlfq_Impseq_.csv D:/data/benchmark/benchmark_res/DDA/Maxquant/HYEtims777_LFQ/HYEtims777_LFQ_limma_Maxquant_dlfq_Impseq_.csv D:/data/benchmark/benchmark_res/DDA/Maxquant/HYEtims777_LFQ/HYEtims777_LFQ_DEqMS_Maxquant_dlfq_SeqKNN_.csv D:/data/benchmark/benchmark_res/DDA/Maxquant/HYEtims777_LFQ/HYEtims777_LFQ…	0.539365	0.529504	89	89	0.630785	0.60564	89	87	0.689498	0.666663	89	89	0.759166	0.794638	47	59	0.740457	0.823411	2	13	63.2	67.4
ensemble_set_max||top13	ensemble_set_max	Maxquant	set	max	top13	13||D:/data/benchmark/benchmark_res/DDA/Maxquant/HYEtims777_LFQ/HYEtims777_LFQ_DEqMS_Maxquant_dlfq_Impseq_.csv D:/data/benchmark/benchmark_res/DDA/Maxquant/HYEtims777_LFQ/HYEtims777_LFQ_limma_Maxquant_dlfq_Impseq_.csv D:/data/benchmark/benchmark_res/DDA/Maxquant/HYEtims777_LFQ/HYEtims777_LFQ_DEqMS_Maxquant_dlfq_SeqKNN_.csv D:/data/benchmark/benchmark_res/DDA/Maxquant/HYEtims777_LFQ/HYEtims777_LFQ…	0.719679	0.719204	35	24	0.772603	0.76222	60	59	0.786642	0.782535	63	61	0.747276	0.811105	75	50	0.601525	0.750122	84	84	63.4	55.6
ensemble_fisher||top18	ensemble_fisher	Maxquant	fisher	_	top18	18||D:/data/benchmark/benchmark_res/DDA/Maxquant/HYEtims777_LFQ/HYEtims777_LFQ_DEqMS_Maxquant_dlfq_Impseq_.csv D:/data/benchmark/benchmark_res/DDA/Maxquant/HYEtims777_LFQ/HYEtims777_LFQ_limma_Maxquant_dlfq_Impseq_.csv D:/data/benchmark/benchmark_res/DDA/Maxquant/HYEtims777_LFQ/HYEtims777_LFQ_DEqMS_Maxquant_dlfq_SeqKNN_.csv D:/data/benchmark/benchmark_res/DDA/Maxquant/HYEtims777_LFQ/HYEtims777_LFQ…	0.542318	0.53068	86	88	0.63562	0.605215	88	88	0.692406	0.667349	88	88	0.754311	0.783287	51	69	0.732804	0.826774	5	1	63.6	66.8
ensemble_fisher||top12	ensemble_fisher	Maxquant	fisher	_	top12	12||D:/data/benchmark/benchmark_res/DDA/Maxquant/HYEtims777_LFQ/HYEtims777_LFQ_DEqMS_Maxquant_dlfq_Impseq_.csv D:/data/benchmark/benchmark_res/DDA/Maxquant/HYEtims777_LFQ/HYEtims777_LFQ_limma_Maxquant_dlfq_Impseq_.csv D:/data/benchmark/benchmark_res/DDA/Maxquant/HYEtims777_LFQ/HYEtims777_LFQ_DEqMS_Maxquant_dlfq_SeqKNN_.csv D:/data/benchmark/benchmark_res/DDA/Maxquant/HYEtims777_LFQ/HYEtims777_LFQ…	0.574219	0.56073	75	75	0.677714	0.645306	76	75	0.735357	0.716651	74	76	0.746883	0.779158	79	79	0.711768	0.803197	15	49	63.8	70.8
ensemble_hurdle||top12	ensemble_hurdle	Maxquant	hurdle	_	top12	12||D:/data/benchmark/benchmark_res/DDA/Maxquant/HYEtims777_LFQ/HYEtims777_LFQ_DEqMS_Maxquant_dlfq_Impseq_.csv D:/data/benchmark/benchmark_res/DDA/Maxquant/HYEtims777_LFQ/HYEtims777_LFQ_limma_Maxquant_dlfq_Impseq_.csv D:/data/benchmark/benchmark_res/DDA/Maxquant/HYEtims777_LFQ/HYEtims777_LFQ_DEqMS_Maxquant_dlfq_SeqKNN_.csv D:/data/benchmark/benchmark_res/DDA/Maxquant/HYEtims777_LFQ/HYEtims777_LFQ…	0.573831	0.558822	76	76	0.67865	0.644239	75	76	0.736839	0.719268	73	75	0.747557	0.782275	71	71	0.710184	0.803268	26	44	64.2	68.4
ensemble_hurdle||top14	ensemble_hurdle	Maxquant	hurdle	_	top14	14||D:/data/benchmark/benchmark_res/DDA/Maxquant/HYEtims777_LFQ/HYEtims777_LFQ_DEqMS_Maxquant_dlfq_Impseq_.csv D:/data/benchmark/benchmark_res/DDA/Maxquant/HYEtims777_LFQ/HYEtims777_LFQ_limma_Maxquant_dlfq_Impseq_.csv D:/data/benchmark/benchmark_res/DDA/Maxquant/HYEtims777_LFQ/HYEtims777_LFQ_DEqMS_Maxquant_dlfq_SeqKNN_.csv D:/data/benchmark/benchmark_res/DDA/Maxquant/HYEtims777_LFQ/HYEtims777_LFQ…	0.55861	0.548901	79	79	0.660659	0.621717	79	79	0.720404	0.696021	79	81	0.74773	0.781497	69	74	0.711447	0.803038	18	52	64.8	73
ensemble_fisher||top13	ensemble_fisher	Maxquant	fisher	_	top13	13||D:/data/benchmark/benchmark_res/DDA/Maxquant/HYEtims777_LFQ/HYEtims777_LFQ_DEqMS_Maxquant_dlfq_Impseq_.csv D:/data/benchmark/benchmark_res/DDA/Maxquant/HYEtims777_LFQ/HYEtims777_LFQ_limma_Maxquant_dlfq_Impseq_.csv D:/data/benchmark/benchmark_res/DDA/Maxquant/HYEtims777_LFQ/HYEtims777_LFQ_DEqMS_Maxquant_dlfq_SeqKNN_.csv D:/data/benchmark/benchmark_res/DDA/Maxquant/HYEtims777_LFQ/HYEtims777_LFQ…	0.566038	0.553731	78	78	0.667901	0.628955	78	78	0.726152	0.703165	76	78	0.746674	0.778432	81	81	0.712072	0.802967	13	54	65.2	73.8
ensemble_set_max||top14	ensemble_set_max	Maxquant	set	max	top14	14||D:/data/benchmark/benchmark_res/DDA/Maxquant/HYEtims777_LFQ/HYEtims777_LFQ_DEqMS_Maxquant_dlfq_Impseq_.csv D:/data/benchmark/benchmark_res/DDA/Maxquant/HYEtims777_LFQ/HYEtims777_LFQ_limma_Maxquant_dlfq_Impseq_.csv D:/data/benchmark/benchmark_res/DDA/Maxquant/HYEtims777_LFQ/HYEtims777_LFQ_DEqMS_Maxquant_dlfq_SeqKNN_.csv D:/data/benchmark/benchmark_res/DDA/Maxquant/HYEtims777_LFQ/HYEtims777_LFQ…	0.71929	0.719182	37	26	0.772286	0.762144	61	60	0.786352	0.78251	64	62	0.746825	0.811105	80	51	0.600332	0.74791	85	85	65.4	56.8
ensemble_fisher||top19	ensemble_fisher	Maxquant	fisher	_	top19	19||D:/data/benchmark/benchmark_res/DDA/Maxquant/HYEtims777_LFQ/HYEtims777_LFQ_DEqMS_Maxquant_dlfq_Impseq_.csv D:/data/benchmark/benchmark_res/DDA/Maxquant/HYEtims777_LFQ/HYEtims777_LFQ_limma_Maxquant_dlfq_Impseq_.csv D:/data/benchmark/benchmark_res/DDA/Maxquant/HYEtims777_LFQ/HYEtims777_LFQ_DEqMS_Maxquant_dlfq_SeqKNN_.csv D:/data/benchmark/benchmark_res/DDA/Maxquant/HYEtims777_LFQ/HYEtims777_LFQ…	0.538918	0.528486	90	90	0.628826	0.603239	90	90	0.685519	0.661451	90	90	0.753881	0.783289	52	68	0.732416	0.826493	6	2	65.6	68
ensemble_hurdle||top15	ensemble_hurdle	Maxquant	hurdle	_	top15	15||D:/data/benchmark/benchmark_res/DDA/Maxquant/HYEtims777_LFQ/HYEtims777_LFQ_DEqMS_Maxquant_dlfq_Impseq_.csv D:/data/benchmark/benchmark_res/DDA/Maxquant/HYEtims777_LFQ/HYEtims777_LFQ_limma_Maxquant_dlfq_Impseq_.csv D:/data/benchmark/benchmark_res/DDA/Maxquant/HYEtims777_LFQ/HYEtims777_LFQ_DEqMS_Maxquant_dlfq_SeqKNN_.csv D:/data/benchmark/benchmark_res/DDA/Maxquant/HYEtims777_LFQ/HYEtims777_LFQ…	0.554697	0.547678	81	80	0.657335	0.61932	81	80	0.717827	0.697072	80	80	0.747363	0.781034	72	75	0.71167	0.803268	16	46	66	72.2
ensemble_fisher||top14	ensemble_fisher	Maxquant	fisher	_	top14	14||D:/data/benchmark/benchmark_res/DDA/Maxquant/HYEtims777_LFQ/HYEtims777_LFQ_DEqMS_Maxquant_dlfq_Impseq_.csv D:/data/benchmark/benchmark_res/DDA/Maxquant/HYEtims777_LFQ/HYEtims777_LFQ_limma_Maxquant_dlfq_Impseq_.csv D:/data/benchmark/benchmark_res/DDA/Maxquant/HYEtims777_LFQ/HYEtims777_LFQ_DEqMS_Maxquant_dlfq_SeqKNN_.csv D:/data/benchmark/benchmark_res/DDA/Maxquant/HYEtims777_LFQ/HYEtims777_LFQ…	0.557903	0.547483	80	81	0.657885	0.617516	80	81	0.716749	0.694138	81	83	0.746621	0.778327	82	82	0.712312	0.802896	10	55	66.6	76.4
ensemble_hurdle||top16	ensemble_hurdle	Maxquant	hurdle	_	top16	16||D:/data/benchmark/benchmark_res/DDA/Maxquant/HYEtims777_LFQ/HYEtims777_LFQ_DEqMS_Maxquant_dlfq_Impseq_.csv D:/data/benchmark/benchmark_res/DDA/Maxquant/HYEtims777_LFQ/HYEtims777_LFQ_limma_Maxquant_dlfq_Impseq_.csv D:/data/benchmark/benchmark_res/DDA/Maxquant/HYEtims777_LFQ/HYEtims777_LFQ_DEqMS_Maxquant_dlfq_SeqKNN_.csv D:/data/benchmark/benchmark_res/DDA/Maxquant/HYEtims777_LFQ/HYEtims777_LFQ…	0.548005	0.53799	83	83	0.649225	0.609076	83	83	0.709522	0.69421	83	82	0.747336	0.78048	74	77	0.712082	0.803786	12	41	67	73.2
ensemble_fisher||top15	ensemble_fisher	Maxquant	fisher	_	top15	15||D:/data/benchmark/benchmark_res/DDA/Maxquant/HYEtims777_LFQ/HYEtims777_LFQ_DEqMS_Maxquant_dlfq_Impseq_.csv D:/data/benchmark/benchmark_res/DDA/Maxquant/HYEtims777_LFQ/HYEtims777_LFQ_limma_Maxquant_dlfq_Impseq_.csv D:/data/benchmark/benchmark_res/DDA/Maxquant/HYEtims777_LFQ/HYEtims777_LFQ_DEqMS_Maxquant_dlfq_SeqKNN_.csv D:/data/benchmark/benchmark_res/DDA/Maxquant/HYEtims777_LFQ/HYEtims777_LFQ…	0.553141	0.543002	82	82	0.654104	0.614443	82	82	0.713544	0.69712	82	79	0.746294	0.777486	83	83	0.712665	0.802666	9	56	67.6	76.4
ensemble_hurdle||top17	ensemble_hurdle	Maxquant	hurdle	_	top17	17||D:/data/benchmark/benchmark_res/DDA/Maxquant/HYEtims777_LFQ/HYEtims777_LFQ_DEqMS_Maxquant_dlfq_Impseq_.csv D:/data/benchmark/benchmark_res/DDA/Maxquant/HYEtims777_LFQ/HYEtims777_LFQ_limma_Maxquant_dlfq_Impseq_.csv D:/data/benchmark/benchmark_res/DDA/Maxquant/HYEtims777_LFQ/HYEtims777_LFQ_DEqMS_Maxquant_dlfq_SeqKNN_.csv D:/data/benchmark/benchmark_res/DDA/Maxquant/HYEtims777_LFQ/HYEtims777_LFQ…	0.543664	0.534203	85	85	0.641605	0.60643	85	86	0.700694	0.672757	85	86	0.747114	0.77861	77	80	0.712305	0.803255	11	47	68.6	76.8
ensemble_fisher||top16	ensemble_fisher	Maxquant	fisher	_	top16	16||D:/data/benchmark/benchmark_res/DDA/Maxquant/HYEtims777_LFQ/HYEtims777_LFQ_DEqMS_Maxquant_dlfq_Impseq_.csv D:/data/benchmark/benchmark_res/DDA/Maxquant/HYEtims777_LFQ/HYEtims777_LFQ_limma_Maxquant_dlfq_Impseq_.csv D:/data/benchmark/benchmark_res/DDA/Maxquant/HYEtims777_LFQ/HYEtims777_LFQ_DEqMS_Maxquant_dlfq_SeqKNN_.csv D:/data/benchmark/benchmark_res/DDA/Maxquant/HYEtims777_LFQ/HYEtims777_LFQ…	0.546362	0.535338	84	84	0.645961	0.606764	84	85	0.70582	0.689449	84	84	0.746275	0.777297	84	84	0.712749	0.803184	8	50	68.8	77.4
ensemble_fisher||top17	ensemble_fisher	Maxquant	fisher	_	top17	17||D:/data/benchmark/benchmark_res/DDA/Maxquant/HYEtims777_LFQ/HYEtims777_LFQ_DEqMS_Maxquant_dlfq_Impseq_.csv D:/data/benchmark/benchmark_res/DDA/Maxquant/HYEtims777_LFQ/HYEtims777_LFQ_limma_Maxquant_dlfq_Impseq_.csv D:/data/benchmark/benchmark_res/DDA/Maxquant/HYEtims777_LFQ/HYEtims777_LFQ_DEqMS_Maxquant_dlfq_SeqKNN_.csv D:/data/benchmark/benchmark_res/DDA/Maxquant/HYEtims777_LFQ/HYEtims777_LFQ…	0.541691	0.531548	88	87	0.636842	0.604263	87	89	0.695779	0.670042	87	87	0.746135	0.775746	85	85	0.713036	0.803113	7	51	70.8	79.8
ensemble_set_max||top18	ensemble_set_max	Maxquant	set	max	top18	18||D:/data/benchmark/benchmark_res/DDA/Maxquant/HYEtims777_LFQ/HYEtims777_LFQ_DEqMS_Maxquant_dlfq_Impseq_.csv D:/data/benchmark/benchmark_res/DDA/Maxquant/HYEtims777_LFQ/HYEtims777_LFQ_limma_Maxquant_dlfq_Impseq_.csv D:/data/benchmark/benchmark_res/DDA/Maxquant/HYEtims777_LFQ/HYEtims777_LFQ_DEqMS_Maxquant_dlfq_SeqKNN_.csv D:/data/benchmark/benchmark_res/DDA/Maxquant/HYEtims777_LFQ/HYEtims777_LFQ…	0.704267	0.703996	48	52	0.718543	0.72289	69	69	0.721155	0.724522	77	74	0.572142	0.5	89	89	0.156388	0	89	89	74.4	74.6
ensemble_set_max||top19	ensemble_set_max	Maxquant	set	max	top19	19||D:/data/benchmark/benchmark_res/DDA/Maxquant/HYEtims777_LFQ/HYEtims777_LFQ_DEqMS_Maxquant_dlfq_Impseq_.csv D:/data/benchmark/benchmark_res/DDA/Maxquant/HYEtims777_LFQ/HYEtims777_LFQ_limma_Maxquant_dlfq_Impseq_.csv D:/data/benchmark/benchmark_res/DDA/Maxquant/HYEtims777_LFQ/HYEtims777_LFQ_DEqMS_Maxquant_dlfq_SeqKNN_.csv D:/data/benchmark/benchmark_res/DDA/Maxquant/HYEtims777_LFQ/HYEtims777_LFQ…	0.704228	0.703649	49	54	0.718525	0.722786	70	70	0.721121	0.724535	78	73	0.572109	0.5	90	90	0.156324	0	90	90	75.4	75.4

## Sheet: rank_DIANN_DIA
supp7. Tab5 Ranking of ens_multi-quant workflows under setting DIANN_DIA
workflow	ensemble_method	Platform	method	operation	cbn	ensemble_info	mean_pauc001	median_pauc001	rank_mean_pauc001	rank_median_pauc001	mean_pauc005	median_pauc005	rank_mean_pauc005	rank_median_pauc005	mean_pauc01	median_pauc01	rank_mean_pauc01	rank_median_pauc01	mean_nmcc005	median_nmcc005	rank_mean_nmcc005	rank_median_nmcc005	mean_gmean005	median_gmean005	rank_mean_gmean005	rank_median_gmean005	avg_rank_mean	avg_rank_median
ensemble_hurdle||LFQ|dlfq|top3	ensemble_hurdle	DIANN	hurdle	_	LFQ|dlfq|top3	LFQ|dlfq|top3||D:/data/benchmark/benchmark_res/DIA/DIANN/HEqe408_DIA/HEqe408_DIA_limma_DIANN_LFQ_Impseq_.csv D:/data/benchmark/benchmark_res/DIA/DIANN/HEqe408_DIA/HEqe408_DIA_limma_DIANN_dlfq_MinDet_.csv D:/data/benchmark/benchmark_res/DIA/DIANN/HEqe408_DIA/HEqe408_DIA_limma_DIANN_top3_Impseq_.csv	0.789956	0.786727	6	9	0.855634	0.856123	1	10	0.880328	0.876897	1	12	0.799848	0.782908	4	21	0.762503	0.899788	2	3	2.8	11
ensemble_fisher||LFQ|dlfq|top3	ensemble_fisher	DIANN	fisher	_	LFQ|dlfq|top3	LFQ|dlfq|top3||D:/data/benchmark/benchmark_res/DIA/DIANN/HEqe408_DIA/HEqe408_DIA_limma_DIANN_LFQ_Impseq_.csv D:/data/benchmark/benchmark_res/DIA/DIANN/HEqe408_DIA/HEqe408_DIA_limma_DIANN_dlfq_MinDet_.csv D:/data/benchmark/benchmark_res/DIA/DIANN/HEqe408_DIA/HEqe408_DIA_limma_DIANN_top3_Impseq_.csv	0.790629	0.786084	5	10	0.853798	0.855376	2	11	0.876832	0.875437	3	15	0.798454	0.788105	5	15	0.759326	0.918933	4	1	3.8	10.4
ensemble_set_min||LFQ|dlfq|top3	ensemble_set_min	DIANN	set	min	LFQ|dlfq|top3	LFQ|dlfq|top3||D:/data/benchmark/benchmark_res/DIA/DIANN/HEqe408_DIA/HEqe408_DIA_limma_DIANN_LFQ_Impseq_.csv D:/data/benchmark/benchmark_res/DIA/DIANN/HEqe408_DIA/HEqe408_DIA_limma_DIANN_dlfq_MinDet_.csv D:/data/benchmark/benchmark_res/DIA/DIANN/HEqe408_DIA/HEqe408_DIA_limma_DIANN_top3_Impseq_.csv	0.782346	0.795734	13	5	0.852914	0.858791	3	7	0.875952	0.881283	4	8	0.796226	0.774396	6	29	0.757306	0.910787	5	2	6.2	10.2
ensemble_hurdle||LFQ|dlfq|top1	ensemble_hurdle	DIANN	hurdle	_	LFQ|dlfq|top1	LFQ|dlfq|top1||D:/data/benchmark/benchmark_res/DIA/DIANN/HEqe408_DIA/HEqe408_DIA_limma_DIANN_LFQ_Impseq_.csv D:/data/benchmark/benchmark_res/DIA/DIANN/HEqe408_DIA/HEqe408_DIA_limma_DIANN_dlfq_MinDet_.csv D:/data/benchmark/benchmark_res/DIA/DIANN/HEqe408_DIA/HEqe408_DIA_limma_DIANN_top1_Impseq_.csv	0.784495	0.778319	9	14	0.85272	0.838755	4	21	0.878378	0.866154	2	25	0.779172	0.770546	15	32	0.75484	0.8875	7	8	7.4	20
ensemble_hurdle||LFQ|dlfq	ensemble_hurdle	DIANN	hurdle	_	LFQ|dlfq	LFQ|dlfq||D:/data/benchmark/benchmark_res/DIA/DIANN/HEqe408_DIA/HEqe408_DIA_limma_DIANN_LFQ_Impseq_.csv D:/data/benchmark/benchmark_res/DIA/DIANN/HEqe408_DIA/HEqe408_DIA_limma_DIANN_dlfq_MinDet_.csv	0.794382	0.805448	4	4	0.85109	0.860453	5	5	0.870993	0.878574	6	9	0.814368	0.866898	2	2	0.726473	0.839491	21	32	7.6	10.4
ensemble_fisher||LFQ|dlfq|top1	ensemble_fisher	DIANN	fisher	_	LFQ|dlfq|top1	LFQ|dlfq|top1||D:/data/benchmark/benchmark_res/DIA/DIANN/HEqe408_DIA/HEqe408_DIA_limma_DIANN_LFQ_Impseq_.csv D:/data/benchmark/benchmark_res/DIA/DIANN/HEqe408_DIA/HEqe408_DIA_limma_DIANN_dlfq_MinDet_.csv D:/data/benchmark/benchmark_res/DIA/DIANN/HEqe408_DIA/HEqe408_DIA_limma_DIANN_top1_Impseq_.csv	0.78616	0.776332	7	16	0.850609	0.83927	6	19	0.874836	0.869029	5	21	0.777875	0.768467	17	33	0.752147	0.898592	9	4	8.8	18.6
ensemble_fisher||LFQ|dlfq	ensemble_fisher	DIANN	fisher	_	LFQ|dlfq	LFQ|dlfq||D:/data/benchmark/benchmark_res/DIA/DIANN/HEqe408_DIA/HEqe408_DIA_limma_DIANN_LFQ_Impseq_.csv D:/data/benchmark/benchmark_res/DIA/DIANN/HEqe408_DIA/HEqe408_DIA_limma_DIANN_dlfq_MinDet_.csv	0.796027	0.805448	2	3	0.849509	0.859332	7	6	0.868115	0.876321	9	14	0.814117	0.866061	3	3	0.723413	0.839705	26	31	9.4	11.4
ensemble_hurdle||dlfq|top3	ensemble_hurdle	DIANN	hurdle	_	dlfq|top3	dlfq|top3||D:/data/benchmark/benchmark_res/DIA/DIANN/HEqe408_DIA/HEqe408_DIA_limma_DIANN_dlfq_MinDet_.csv D:/data/benchmark/benchmark_res/DIA/DIANN/HEqe408_DIA/HEqe408_DIA_limma_DIANN_top3_Impseq_.csv	0.782499	0.785061	12	11	0.846652	0.851114	8	13	0.868998	0.87823	7	10	0.796048	0.777956	7	27	0.742233	0.856293	13	16	9.4	15.4
ensemble_set_min||LFQ|dlfq	ensemble_set_min	DIANN	set	min	LFQ|dlfq	LFQ|dlfq||D:/data/benchmark/benchmark_res/DIA/DIANN/HEqe408_DIA/HEqe408_DIA_limma_DIANN_LFQ_Impseq_.csv D:/data/benchmark/benchmark_res/DIA/DIANN/HEqe408_DIA/HEqe408_DIA_limma_DIANN_dlfq_MinDet_.csv	0.785198	0.810678	8	2	0.845242	0.854979	9	12	0.865703	0.874012	13	16	0.815274	0.873122	1	1	0.723713	0.840345	25	29	11.2	12
ensemble_fisher||dlfq|top3	ensemble_fisher	DIANN	fisher	_	dlfq|top3	dlfq|top3||D:/data/benchmark/benchmark_res/DIA/DIANN/HEqe408_DIA/HEqe408_DIA_limma_DIANN_dlfq_MinDet_.csv D:/data/benchmark/benchmark_res/DIA/DIANN/HEqe408_DIA/HEqe408_DIA_limma_DIANN_top3_Impseq_.csv	0.782773	0.788628	11	7	0.844687	0.850209	12	14	0.866112	0.876488	12	13	0.796043	0.781153	8	23	0.740175	0.855377	16	17	11.8	14.8
ensemble_hurdle||LFQ|dlfq|top1|top3	ensemble_hurdle	DIANN	hurdle	_	LFQ|dlfq|top1|top3	LFQ|dlfq|top1|top3||D:/data/benchmark/benchmark_res/DIA/DIANN/HEqe408_DIA/HEqe408_DIA_limma_DIANN_LFQ_Impseq_.csv D:/data/benchmark/benchmark_res/DIA/DIANN/HEqe408_DIA/HEqe408_DIA_limma_DIANN_dlfq_MinDet_.csv D:/data/benchmark/benchmark_res/DIA/DIANN/HEqe408_DIA/HEqe408_DIA_limma_DIANN_top1_Impseq_.csv D:/data/benchmark/benchmark_res/DIA/DIANN/HEqe408_DIA/HEqe408_DIA_limma_DIANN_top3_Impseq_.csv	0.778677	0.757469	16	24	0.839916	0.865657	14	3	0.867241	0.891467	11	3	0.770937	0.783052	23	19	0.763874	0.897089	1	5	13	10.8
ensemble_set_median||LFQ|dlfq|top3	ensemble_set_median	DIANN	set	median	LFQ|dlfq|top3	LFQ|dlfq|top3||D:/data/benchmark/benchmark_res/DIA/DIANN/HEqe408_DIA/HEqe408_DIA_limma_DIANN_LFQ_Impseq_.csv D:/data/benchmark/benchmark_res/DIA/DIANN/HEqe408_DIA/HEqe408_DIA_limma_DIANN_dlfq_MinDet_.csv D:/data/benchmark/benchmark_res/DIA/DIANN/HEqe408_DIA/HEqe408_DIA_limma_DIANN_top3_Impseq_.csv	0.798839	0.817116	1	1	0.845202	0.841226	10	17	0.862341	0.859689	17	29	0.79447	0.849716	10	4	0.664319	0.847272	35	21	14.6	14.4
ensemble_fisher||LFQ|dlfq|top1|top3	ensemble_fisher	DIANN	fisher	_	LFQ|dlfq|top1|top3	LFQ|dlfq|top1|top3||D:/data/benchmark/benchmark_res/DIA/DIANN/HEqe408_DIA/HEqe408_DIA_limma_DIANN_LFQ_Impseq_.csv D:/data/benchmark/benchmark_res/DIA/DIANN/HEqe408_DIA/HEqe408_DIA_limma_DIANN_dlfq_MinDet_.csv D:/data/benchmark/benchmark_res/DIA/DIANN/HEqe408_DIA/HEqe408_DIA_limma_DIANN_top1_Impseq_.csv D:/data/benchmark/benchmark_res/DIA/DIANN/HEqe408_DIA/HEqe408_DIA_limma_DIANN_top3_Impseq_.csv	0.778957	0.771014	15	19	0.838613	0.861761	17	4	0.8642	0.890029	14	4	0.767672	0.780054	26	25	0.759784	0.894232	3	7	15	11.8
ensemble_set_min||LFQ|dlfq|top1|top3	ensemble_set_min	DIANN	set	min	LFQ|dlfq|top1|top3	LFQ|dlfq|top1|top3||D:/data/benchmark/benchmark_res/DIA/DIANN/HEqe408_DIA/HEqe408_DIA_limma_DIANN_LFQ_Impseq_.csv D:/data/benchmark/benchmark_res/DIA/DIANN/HEqe408_DIA/HEqe408_DIA_limma_DIANN_dlfq_MinDet_.csv D:/data/benchmark/benchmark_res/DIA/DIANN/HEqe408_DIA/HEqe408_DIA_limma_DIANN_top1_Impseq_.csv D:/data/benchmark/benchmark_res/DIA/DIANN/HEqe408_DIA/HEqe408_DIA_limma_DIANN_top3_Impseq_.csv	0.76078	0.767315	22	21	0.840358	0.849713	13	15	0.868603	0.884502	8	7	0.766683	0.770777	30	31	0.755645	0.896112	6	6	15.8	16
ensemble_set_median||LFQ|dlfq|top1	ensemble_set_median	DIANN	set	median	LFQ|dlfq|top1	LFQ|dlfq|top1||D:/data/benchmark/benchmark_res/DIA/DIANN/HEqe408_DIA/HEqe408_DIA_limma_DIANN_LFQ_Impseq_.csv D:/data/benchmark/benchmark_res/DIA/DIANN/HEqe408_DIA/HEqe408_DIA_limma_DIANN_dlfq_MinDet_.csv D:/data/benchmark/benchmark_res/DIA/DIANN/HEqe408_DIA/HEqe408_DIA_limma_DIANN_top1_Impseq_.csv	0.795722	0.788477	3	8	0.845049	0.837241	11	22	0.862778	0.85744	16	31	0.786741	0.83849	14	5	0.659226	0.840251	36	30	16	19.2
ensemble_set_min||LFQ|dlfq|top1	ensemble_set_min	DIANN	set	min	LFQ|dlfq|top1	LFQ|dlfq|top1||D:/data/benchmark/benchmark_res/DIA/DIANN/HEqe408_DIA/HEqe408_DIA_limma_DIANN_LFQ_Impseq_.csv D:/data/benchmark/benchmark_res/DIA/DIANN/HEqe408_DIA/HEqe408_DIA_limma_DIANN_dlfq_MinDet_.csv D:/data/benchmark/benchmark_res/DIA/DIANN/HEqe408_DIA/HEqe408_DIA_limma_DIANN_top1_Impseq_.csv	0.757927	0.770007	24	20	0.839335	0.846654	15	16	0.867486	0.873249	10	17	0.771983	0.751499	21	44	0.746108	0.875298	11	10	16.2	21.4
ensemble_hurdle||LFQ|top3	ensemble_hurdle	DIANN	hurdle	_	LFQ|top3	LFQ|top3||D:/data/benchmark/benchmark_res/DIA/DIANN/HEqe408_DIA/HEqe408_DIA_limma_DIANN_LFQ_Impseq_.csv D:/data/benchmark/benchmark_res/DIA/DIANN/HEqe408_DIA/HEqe408_DIA_limma_DIANN_top3_Impseq_.csv	0.778218	0.777164	17	15	0.838751	0.867622	16	1	0.863039	0.895778	15	1	0.788932	0.815826	11	10	0.725688	0.862702	23	13	16.4	8
ensemble_set_min||dlfq|top3	ensemble_set_min	DIANN	set	min	dlfq|top3	dlfq|top3||D:/data/benchmark/benchmark_res/DIA/DIANN/HEqe408_DIA/HEqe408_DIA_limma_DIANN_dlfq_MinDet_.csv D:/data/benchmark/benchmark_res/DIA/DIANN/HEqe408_DIA/HEqe408_DIA_limma_DIANN_top3_Impseq_.csv	0.7644	0.780445	20	13	0.836941	0.857984	20	9	0.861926	0.884675	19	6	0.794798	0.78112	9	24	0.73936	0.858473	17	15	17	13.4
ensemble_fisher||LFQ|top3	ensemble_fisher	DIANN	fisher	_	LFQ|top3	LFQ|top3||D:/data/benchmark/benchmark_res/DIA/DIANN/HEqe408_DIA/HEqe408_DIA_limma_DIANN_LFQ_Impseq_.csv D:/data/benchmark/benchmark_res/DIA/DIANN/HEqe408_DIA/HEqe408_DIA_limma_DIANN_top3_Impseq_.csv	0.77728	0.774878	18	17	0.83779	0.866413	19	2	0.861983	0.895626	18	2	0.788835	0.815993	12	9	0.726034	0.861989	22	14	17.8	8.8
ensemble_set_min||LFQ|top3	ensemble_set_min	DIANN	set	min	LFQ|top3	LFQ|top3||D:/data/benchmark/benchmark_res/DIA/DIANN/HEqe408_DIA/HEqe408_DIA_limma_DIANN_LFQ_Impseq_.csv D:/data/benchmark/benchmark_res/DIA/DIANN/HEqe408_DIA/HEqe408_DIA_limma_DIANN_top3_Impseq_.csv	0.771127	0.791615	19	6	0.838308	0.858532	18	8	0.861815	0.88891	20	5	0.787178	0.814807	13	11	0.721086	0.865386	27	11	19.4	8.2
ensemble_hurdle||dlfq|top1	ensemble_hurdle	DIANN	hurdle	_	dlfq|top1	dlfq|top1||D:/data/benchmark/benchmark_res/DIA/DIANN/HEqe408_DIA/HEqe408_DIA_limma_DIANN_dlfq_MinDet_.csv D:/data/benchmark/benchmark_res/DIA/DIANN/HEqe408_DIA/HEqe408_DIA_limma_DIANN_top1_Impseq_.csv	0.755468	0.766007	27	22	0.825627	0.834727	24	23	0.85424	0.865499	22	27	0.773076	0.757895	19	42	0.731865	0.849306	19	20	22.2	26.8
ensemble_fisher||dlfq|top1	ensemble_fisher	DIANN	fisher	_	dlfq|top1	dlfq|top1||D:/data/benchmark/benchmark_res/DIA/DIANN/HEqe408_DIA/HEqe408_DIA_limma_DIANN_dlfq_MinDet_.csv D:/data/benchmark/benchmark_res/DIA/DIANN/HEqe408_DIA/HEqe408_DIA_limma_DIANN_top1_Impseq_.csv	0.756111	0.765985	26	23	0.823725	0.832759	26	28	0.851031	0.862996	26	28	0.773105	0.755192	18	43	0.730955	0.846323	20	25	23.2	29.4
ensemble_hurdle||dlfq|top1|top3	ensemble_hurdle	DIANN	hurdle	_	dlfq|top1|top3	dlfq|top1|top3||D:/data/benchmark/benchmark_res/DIA/DIANN/HEqe408_DIA/HEqe408_DIA_limma_DIANN_dlfq_MinDet_.csv D:/data/benchmark/benchmark_res/DIA/DIANN/HEqe408_DIA/HEqe408_DIA_limma_DIANN_top1_Impseq_.csv D:/data/benchmark/benchmark_res/DIA/DIANN/HEqe408_DIA/HEqe408_DIA_limma_DIANN_top3_Impseq_.csv	0.7443	0.712165	30	39	0.820957	0.818546	30	33	0.851175	0.857768	25	30	0.769261	0.77531	24	28	0.752234	0.862949	8	12	23.4	28.4
ensemble_set_median||LFQ|dlfq	ensemble_set_median	DIANN	set	median	LFQ|dlfq	LFQ|dlfq||D:/data/benchmark/benchmark_res/DIA/DIANN/HEqe408_DIA/HEqe408_DIA_limma_DIANN_LFQ_Impseq_.csv D:/data/benchmark/benchmark_res/DIA/DIANN/HEqe408_DIA/HEqe408_DIA_limma_DIANN_dlfq_MinDet_.csv	0.784026	0.780529	10	12	0.831011	0.832784	21	27	0.846366	0.853486	31	32	0.778272	0.828217	16	6	0.608348	0.817256	40	33	23.6	22
ensemble_set_min||LFQ|top1|top3	ensemble_set_min	DIANN	set	min	LFQ|top1|top3	LFQ|top1|top3||D:/data/benchmark/benchmark_res/DIA/DIANN/HEqe408_DIA/HEqe408_DIA_limma_DIANN_LFQ_Impseq_.csv D:/data/benchmark/benchmark_res/DIA/DIANN/HEqe408_DIA/HEqe408_DIA_limma_DIANN_top1_Impseq_.csv D:/data/benchmark/benchmark_res/DIA/DIANN/HEqe408_DIA/HEqe408_DIA_limma_DIANN_top3_Impseq_.csv	0.745883	0.740682	28	26	0.826209	0.840903	23	18	0.854938	0.866854	21	23	0.760963	0.763961	37	38	0.732327	0.846124	18	26	25.4	26.2
ensemble_hurdle||LFQ|top1	ensemble_hurdle	DIANN	hurdle	_	LFQ|top1	LFQ|top1||D:/data/benchmark/benchmark_res/DIA/DIANN/HEqe408_DIA/HEqe408_DIA_limma_DIANN_LFQ_Impseq_.csv D:/data/benchmark/benchmark_res/DIA/DIANN/HEqe408_DIA/HEqe408_DIA_limma_DIANN_top1_Impseq_.csv	0.758768	0.73275	23	28	0.825024	0.833985	25	25	0.851754	0.871259	24	18	0.767488	0.784607	27	18	0.719434	0.845483	28	27	25.4	23.2
ensemble_set_max||LFQ|dlfq	ensemble_set_max	DIANN	set	max	LFQ|dlfq	LFQ|dlfq||D:/data/benchmark/benchmark_res/DIA/DIANN/HEqe408_DIA/HEqe408_DIA_limma_DIANN_LFQ_Impseq_.csv D:/data/benchmark/benchmark_res/DIA/DIANN/HEqe408_DIA/HEqe408_DIA_limma_DIANN_dlfq_MinDet_.csv	0.779547	0.774157	14	18	0.827534	0.828504	22	30	0.841932	0.84863	34	33	0.772377	0.823242	20	8	0.593009	0.798991	41	34	26.2	24.6
ensemble_fisher||dlfq|top1|top3	ensemble_fisher	DIANN	fisher	_	dlfq|top1|top3	dlfq|top1|top3||D:/data/benchmark/benchmark_res/DIA/DIANN/HEqe408_DIA/HEqe408_DIA_limma_DIANN_dlfq_MinDet_.csv D:/data/benchmark/benchmark_res/DIA/DIANN/HEqe408_DIA/HEqe408_DIA_limma_DIANN_top1_Impseq_.csv D:/data/benchmark/benchmark_res/DIA/DIANN/HEqe408_DIA/HEqe408_DIA_limma_DIANN_top3_Impseq_.csv	0.74561	0.713897	29	37	0.818908	0.808542	31	35	0.847551	0.845112	30	34	0.766679	0.772874	31	30	0.749092	0.850879	10	19	26.2	31
ensemble_set_min||dlfq|top1|top3	ensemble_set_min	DIANN	set	min	dlfq|top1|top3	dlfq|top1|top3||D:/data/benchmark/benchmark_res/DIA/DIANN/HEqe408_DIA/HEqe408_DIA_limma_DIANN_dlfq_MinDet_.csv D:/data/benchmark/benchmark_res/DIA/DIANN/HEqe408_DIA/HEqe408_DIA_limma_DIANN_top1_Impseq_.csv D:/data/benchmark/benchmark_res/DIA/DIANN/HEqe408_DIA/HEqe408_DIA_limma_DIANN_top3_Impseq_.csv	0.737504	0.723067	38	34	0.821222	0.838886	28	20	0.853087	0.876913	23	11	0.766161	0.767278	33	34	0.744002	0.885917	12	9	26.8	21.6
ensemble_fisher||LFQ|top1	ensemble_fisher	DIANN	fisher	_	LFQ|top1	LFQ|top1||D:/data/benchmark/benchmark_res/DIA/DIANN/HEqe408_DIA/HEqe408_DIA_limma_DIANN_LFQ_Impseq_.csv D:/data/benchmark/benchmark_res/DIA/DIANN/HEqe408_DIA/HEqe408_DIA_limma_DIANN_top1_Impseq_.csv	0.75786	0.736746	25	27	0.823709	0.832892	27	26	0.849853	0.869982	27	20	0.766599	0.784817	32	17	0.718064	0.843218	29	28	28	23.6
ensemble_hurdle||LFQ|top1|top3	ensemble_hurdle	DIANN	hurdle	_	LFQ|top1|top3	LFQ|top1|top3||D:/data/benchmark/benchmark_res/DIA/DIANN/HEqe408_DIA/HEqe408_DIA_limma_DIANN_LFQ_Impseq_.csv D:/data/benchmark/benchmark_res/DIA/DIANN/HEqe408_DIA/HEqe408_DIA_limma_DIANN_top1_Impseq_.csv D:/data/benchmark/benchmark_res/DIA/DIANN/HEqe408_DIA/HEqe408_DIA_limma_DIANN_top3_Impseq_.csv	0.742309	0.713882	32	38	0.815173	0.821582	32	31	0.845829	0.868116	32	22	0.763425	0.764558	34	35	0.741552	0.846509	15	23	29	29.8
ensemble_fisher||LFQ|top1|top3	ensemble_fisher	DIANN	fisher	_	LFQ|top1|top3	LFQ|top1|top3||D:/data/benchmark/benchmark_res/DIA/DIANN/HEqe408_DIA/HEqe408_DIA_limma_DIANN_LFQ_Impseq_.csv D:/data/benchmark/benchmark_res/DIA/DIANN/HEqe408_DIA/HEqe408_DIA_limma_DIANN_top1_Impseq_.csv D:/data/benchmark/benchmark_res/DIA/DIANN/HEqe408_DIA/HEqe408_DIA_limma_DIANN_top3_Impseq_.csv	0.742143	0.71512	33	35	0.813799	0.819964	34	32	0.844229	0.865944	33	26	0.761921	0.764475	36	36	0.741557	0.846445	14	24	30	30.6
ensemble_set_min||dlfq|top1	ensemble_set_min	DIANN	set	min	dlfq|top1	dlfq|top1||D:/data/benchmark/benchmark_res/DIA/DIANN/HEqe408_DIA/HEqe408_DIA_limma_DIANN_dlfq_MinDet_.csv D:/data/benchmark/benchmark_res/DIA/DIANN/HEqe408_DIA/HEqe408_DIA_limma_DIANN_top1_Impseq_.csv	0.730571	0.72768	41	31	0.814323	0.833987	33	24	0.848151	0.870092	29	19	0.767207	0.743489	28	47	0.725644	0.852463	24	18	31	27.8
ensemble_set_min||LFQ|top1	ensemble_set_min	DIANN	set	min	LFQ|top1	LFQ|top1||D:/data/benchmark/benchmark_res/DIA/DIANN/HEqe408_DIA/HEqe408_DIA_limma_DIANN_LFQ_Impseq_.csv D:/data/benchmark/benchmark_res/DIA/DIANN/HEqe408_DIA/HEqe408_DIA_limma_DIANN_top1_Impseq_.csv	0.740004	0.695185	35	43	0.820976	0.832491	29	29	0.84916	0.866499	28	24	0.763005	0.782978	35	20	0.714398	0.846954	30	22	31.4	27.6
ensemble_set_median||LFQ|dlfq|top1|top3	ensemble_set_median	DIANN	set	median	LFQ|dlfq|top1|top3	LFQ|dlfq|top1|top3||D:/data/benchmark/benchmark_res/DIA/DIANN/HEqe408_DIA/HEqe408_DIA_limma_DIANN_LFQ_Impseq_.csv D:/data/benchmark/benchmark_res/DIA/DIANN/HEqe408_DIA/HEqe408_DIA_limma_DIANN_dlfq_MinDet_.csv D:/data/benchmark/benchmark_res/DIA/DIANN/HEqe408_DIA/HEqe408_DIA_limma_DIANN_top1_Impseq_.csv D:/data/benchmark/benchmark_res/DIA/DIANN/HEqe408_DIA/HEqe408_DIA_limma_DIANN_top3_Impseq_.csv	0.764361	0.742654	21	25	0.813119	0.816388	35	34	0.830238	0.831782	35	35	0.766929	0.823889	29	7	0.613364	0.74943	38	41	31.6	28.4
ensemble_set_median||LFQ|top1|top3	ensemble_set_median	DIANN	set	median	LFQ|top1|top3	LFQ|top1|top3||D:/data/benchmark/benchmark_res/DIA/DIANN/HEqe408_DIA/HEqe408_DIA_limma_DIANN_LFQ_Impseq_.csv D:/data/benchmark/benchmark_res/DIA/DIANN/HEqe408_DIA/HEqe408_DIA_limma_DIANN_top1_Impseq_.csv D:/data/benchmark/benchmark_res/DIA/DIANN/HEqe408_DIA/HEqe408_DIA_limma_DIANN_top3_Impseq_.csv	0.731822	0.696177	40	42	0.791846	0.768845	36	40	0.815895	0.794502	36	39	0.767722	0.78696	25	16	0.671436	0.767627	33	38	34	35
ensemble_set_median||LFQ|top3	ensemble_set_median	DIANN	set	median	LFQ|top3	LFQ|top3||D:/data/benchmark/benchmark_res/DIA/DIANN/HEqe408_DIA/HEqe408_DIA_limma_DIANN_LFQ_Impseq_.csv D:/data/benchmark/benchmark_res/DIA/DIANN/HEqe408_DIA/HEqe408_DIA_limma_DIANN_top3_Impseq_.csv	0.737547	0.72616	37	32	0.78798	0.79059	38	36	0.80601	0.808901	38	36	0.771365	0.79967	22	12	0.609769	0.752558	39	40	34.8	31.2
ensemble_set_median||dlfq|top3	ensemble_set_median	DIANN	set	median	dlfq|top3	dlfq|top3||D:/data/benchmark/benchmark_res/DIA/DIANN/HEqe408_DIA/HEqe408_DIA_limma_DIANN_dlfq_MinDet_.csv D:/data/benchmark/benchmark_res/DIA/DIANN/HEqe408_DIA/HEqe408_DIA_limma_DIANN_top3_Impseq_.csv	0.743909	0.73033	31	29	0.785421	0.770757	39	38	0.799654	0.783685	39	41	0.759121	0.789257	38	14	0.578965	0.703593	43	43	38	33
ensemble_set_median||dlfq|top1|top3	ensemble_set_median	DIANN	set	median	dlfq|top1|top3	dlfq|top1|top3||D:/data/benchmark/benchmark_res/DIA/DIANN/HEqe408_DIA/HEqe408_DIA_limma_DIANN_dlfq_MinDet_.csv D:/data/benchmark/benchmark_res/DIA/DIANN/HEqe408_DIA/HEqe408_DIA_limma_DIANN_top1_Impseq_.csv D:/data/benchmark/benchmark_res/DIA/DIANN/HEqe408_DIA/HEqe408_DIA_limma_DIANN_top3_Impseq_.csv	0.726293	0.689554	42	45	0.789206	0.770016	37	39	0.812743	0.803554	37	37	0.758344	0.778619	39	26	0.654038	0.755079	37	39	38.4	37.2
ensemble_set_max||dlfq|top3	ensemble_set_max	DIANN	set	max	dlfq|top3	dlfq|top3||D:/data/benchmark/benchmark_res/DIA/DIANN/HEqe408_DIA/HEqe408_DIA_limma_DIANN_dlfq_MinDet_.csv D:/data/benchmark/benchmark_res/DIA/DIANN/HEqe408_DIA/HEqe408_DIA_limma_DIANN_top3_Impseq_.csv	0.738448	0.728168	36	30	0.77778	0.768319	41	41	0.789827	0.773905	41	42	0.752032	0.781655	41	22	0.562187	0.700248	44	44	40.6	35.8
ensemble_set_max||LFQ|top3	ensemble_set_max	DIANN	set	max	LFQ|top3	LFQ|top3||D:/data/benchmark/benchmark_res/DIA/DIANN/HEqe408_DIA/HEqe408_DIA_limma_DIANN_LFQ_Impseq_.csv D:/data/benchmark/benchmark_res/DIA/DIANN/HEqe408_DIA/HEqe408_DIA_limma_DIANN_top3_Impseq_.csv	0.732536	0.723981	39	33	0.780881	0.784698	40	37	0.797501	0.802042	40	38	0.752641	0.797477	40	13	0.5621	0.721977	45	42	40.8	32.6
ensemble_set_max||LFQ|dlfq|top3	ensemble_set_max	DIANN	set	max	LFQ|dlfq|top3	LFQ|dlfq|top3||D:/data/benchmark/benchmark_res/DIA/DIANN/HEqe408_DIA/HEqe408_DIA_limma_DIANN_LFQ_Impseq_.csv D:/data/benchmark/benchmark_res/DIA/DIANN/HEqe408_DIA/HEqe408_DIA_limma_DIANN_dlfq_MinDet_.csv D:/data/benchmark/benchmark_res/DIA/DIANN/HEqe408_DIA/HEqe408_DIA_limma_DIANN_top3_Impseq_.csv	0.740477	0.714983	34	36	0.774294	0.767646	42	42	0.785075	0.784102	42	40	0.736482	0.760208	43	40	0.522974	0.695546	50	45	42.2	40.6
ensemble_set_median||LFQ|top1	ensemble_set_median	DIANN	set	median	LFQ|top1	LFQ|top1||D:/data/benchmark/benchmark_res/DIA/DIANN/HEqe408_DIA/HEqe408_DIA_limma_DIANN_LFQ_Impseq_.csv D:/data/benchmark/benchmark_res/DIA/DIANN/HEqe408_DIA/HEqe408_DIA_limma_DIANN_top1_Impseq_.csv	0.712178	0.693993	43	44	0.753362	0.729564	43	45	0.768634	0.749043	46	45	0.737808	0.764391	42	37	0.559377	0.637314	46	48	44	43.8
ensemble_set_min||top1|top3	ensemble_set_min	DIANN	set	min	top1|top3	top1|top3||D:/data/benchmark/benchmark_res/DIA/DIANN/HEqe408_DIA/HEqe408_DIA_limma_DIANN_top1_Impseq_.csv D:/data/benchmark/benchmark_res/DIA/DIANN/HEqe408_DIA/HEqe408_DIA_limma_DIANN_top3_Impseq_.csv	0.670682	0.58948	53	55	0.749952	0.694399	44	53	0.781973	0.747567	43	47	0.730338	0.726362	46	52	0.665894	0.793267	34	35	44	48.4
ensemble_hurdle||top1|top3	ensemble_hurdle	DIANN	hurdle	_	top1|top3	top1|top3||D:/data/benchmark/benchmark_res/DIA/DIANN/HEqe408_DIA/HEqe408_DIA_limma_DIANN_top1_Impseq_.csv D:/data/benchmark/benchmark_res/DIA/DIANN/HEqe408_DIA/HEqe408_DIA_limma_DIANN_top3_Impseq_.csv	0.680144	0.613119	52	54	0.748966	0.702605	45	51	0.777747	0.746082	44	50	0.729246	0.725688	47	53	0.675363	0.792632	32	36	44	48.8
ensemble_fisher||top1|top3	ensemble_fisher	DIANN	fisher	_	top1|top3	top1|top3||D:/data/benchmark/benchmark_res/DIA/DIANN/HEqe408_DIA/HEqe408_DIA_limma_DIANN_top1_Impseq_.csv D:/data/benchmark/benchmark_res/DIA/DIANN/HEqe408_DIA/HEqe408_DIA_limma_DIANN_top3_Impseq_.csv	0.680544	0.615092	51	53	0.748642	0.702521	46	52	0.776561	0.74611	45	49	0.728857	0.725492	48	54	0.676483	0.792572	31	37	44.2	49
ensemble_set_median||dlfq|top1	ensemble_set_median	DIANN	set	median	dlfq|top1	dlfq|top1||D:/data/benchmark/benchmark_res/DIA/DIANN/HEqe408_DIA/HEqe408_DIA_limma_DIANN_dlfq_MinDet_.csv D:/data/benchmark/benchmark_res/DIA/DIANN/HEqe408_DIA/HEqe408_DIA_limma_DIANN_top1_Impseq_.csv	0.709492	0.705015	44	40	0.74718	0.73843	47	43	0.761103	0.75914	47	43	0.730692	0.758534	45	41	0.533079	0.628834	49	50	46.4	43.4
ensemble_set_max||LFQ|top1	ensemble_set_max	DIANN	set	max	LFQ|top1	LFQ|top1||D:/data/benchmark/benchmark_res/DIA/DIANN/HEqe408_DIA/HEqe408_DIA_limma_DIANN_LFQ_Impseq_.csv D:/data/benchmark/benchmark_res/DIA/DIANN/HEqe408_DIA/HEqe408_DIA_limma_DIANN_top1_Impseq_.csv	0.703068	0.687207	46	47	0.73908	0.727614	48	46	0.75295	0.747803	48	46	0.733918	0.737832	44	49	0.534724	0.608898	48	52	46.8	48
ensemble_set_max||LFQ|dlfq|top1	ensemble_set_max	DIANN	set	max	LFQ|dlfq|top1	LFQ|dlfq|top1||D:/data/benchmark/benchmark_res/DIA/DIANN/HEqe408_DIA/HEqe408_DIA_limma_DIANN_LFQ_Impseq_.csv D:/data/benchmark/benchmark_res/DIA/DIANN/HEqe408_DIA/HEqe408_DIA_limma_DIANN_dlfq_MinDet_.csv D:/data/benchmark/benchmark_res/DIA/DIANN/HEqe408_DIA/HEqe408_DIA_limma_DIANN_top1_Impseq_.csv	0.7041	0.688112	45	46	0.733827	0.737211	49	44	0.744662	0.752483	49	44	0.717692	0.738329	51	48	0.490558	0.586862	52	53	49.2	47
ensemble_set_max||dlfq|top1	ensemble_set_max	DIANN	set	max	dlfq|top1	dlfq|top1||D:/data/benchmark/benchmark_res/DIA/DIANN/HEqe408_DIA/HEqe408_DIA_limma_DIANN_dlfq_MinDet_.csv D:/data/benchmark/benchmark_res/DIA/DIANN/HEqe408_DIA/HEqe408_DIA_limma_DIANN_top1_Impseq_.csv	0.700002	0.698948	47	41	0.732854	0.72694	50	47	0.744426	0.74714	50	48	0.723297	0.750437	49	46	0.514155	0.628993	51	49	49.4	46.2
ensemble_set_median||top1|top3	ensemble_set_median	DIANN	set	median	top1|top3	top1|top3||D:/data/benchmark/benchmark_res/DIA/DIANN/HEqe408_DIA/HEqe408_DIA_limma_DIANN_top1_Impseq_.csv D:/data/benchmark/benchmark_res/DIA/DIANN/HEqe408_DIA/HEqe408_DIA_limma_DIANN_top3_Impseq_.csv	0.67059	0.617469	54	51	0.719105	0.688161	52	54	0.737542	0.722766	51	54	0.719263	0.750446	50	45	0.579163	0.681958	42	46	49.8	50
ensemble_set_max||LFQ|top1|top3	ensemble_set_max	DIANN	set	max	LFQ|top1|top3	LFQ|top1|top3||D:/data/benchmark/benchmark_res/DIA/DIANN/HEqe408_DIA/HEqe408_DIA_limma_DIANN_LFQ_Impseq_.csv D:/data/benchmark/benchmark_res/DIA/DIANN/HEqe408_DIA/HEqe408_DIA_limma_DIANN_top1_Impseq_.csv D:/data/benchmark/benchmark_res/DIA/DIANN/HEqe408_DIA/HEqe408_DIA_limma_DIANN_top3_Impseq_.csv	0.692853	0.676556	49	49	0.723489	0.705748	51	50	0.73421	0.727553	52	53	0.708358	0.728557	53	51	0.472556	0.552583	53	54	51.6	51.4
ensemble_set_max||top1|top3	ensemble_set_max	DIANN	set	max	top1|top3	top1|top3||D:/data/benchmark/benchmark_res/DIA/DIANN/HEqe408_DIA/HEqe408_DIA_limma_DIANN_top1_Impseq_.csv D:/data/benchmark/benchmark_res/DIA/DIANN/HEqe408_DIA/HEqe408_DIA_limma_DIANN_top3_Impseq_.csv	0.668206	0.617221	55	52	0.714714	0.686294	55	55	0.731845	0.719161	53	55	0.715465	0.762996	52	39	0.554644	0.681934	47	47	52.4	49.6
ensemble_set_max||dlfq|top1|top3	ensemble_set_max	DIANN	set	max	dlfq|top1|top3	dlfq|top1|top3||D:/data/benchmark/benchmark_res/DIA/DIANN/HEqe408_DIA/HEqe408_DIA_limma_DIANN_dlfq_MinDet_.csv D:/data/benchmark/benchmark_res/DIA/DIANN/HEqe408_DIA/HEqe408_DIA_limma_DIANN_top1_Impseq_.csv D:/data/benchmark/benchmark_res/DIA/DIANN/HEqe408_DIA/HEqe408_DIA_limma_DIANN_top3_Impseq_.csv	0.692923	0.681411	48	48	0.718958	0.721908	53	48	0.727849	0.734858	54	52	0.702021	0.733945	54	50	0.459196	0.612217	54	51	52.6	49.8
ensemble_set_max||LFQ|dlfq|top1|top3	ensemble_set_max	DIANN	set	max	LFQ|dlfq|top1|top3	LFQ|dlfq|top1|top3||D:/data/benchmark/benchmark_res/DIA/DIANN/HEqe408_DIA/HEqe408_DIA_limma_DIANN_LFQ_Impseq_.csv D:/data/benchmark/benchmark_res/DIA/DIANN/HEqe408_DIA/HEqe408_DIA_limma_DIANN_dlfq_MinDet_.csv D:/data/benchmark/benchmark_res/DIA/DIANN/HEqe408_DIA/HEqe408_DIA_limma_DIANN_top1_Impseq_.csv D:/data/benchmark/benchmark_res/DIA/DIANN/HEqe408_DIA/HEqe408_DIA_limma_DIANN_top3_Impseq_.csv	0.692009	0.674862	50	50	0.716151	0.720877	54	49	0.723502	0.736292	55	51	0.692931	0.709219	55	55	0.434534	0.539633	55	55	53.8	52
supp7. Tab6 Ranking of ens_topk workflows under setting DIANN_DIA
workflow	ensemble_method	Platform	method	operation	cbn	ensemble_info	mean_pauc001	median_pauc001	rank_mean_pauc001	rank_median_pauc001	mean_pauc005	median_pauc005	rank_mean_pauc005	rank_median_pauc005	mean_pauc01	median_pauc01	rank_mean_pauc01	rank_median_pauc01	mean_nmcc005	median_nmcc005	rank_mean_nmcc005	rank_median_nmcc005	mean_gmean005	median_gmean005	rank_mean_gmean005	rank_median_gmean005	avg_rank_mean	avg_rank_median
ensemble_set_min||top5	ensemble_set_min	DIANN	set	min	top5	5||D:/data/benchmark/benchmark_res/DIA/DIANN/HEqe408_DIA/HEqe408_DIA_limma_DIANN_dlfq_MinDet_.csv D:/data/benchmark/benchmark_res/DIA/DIANN/HEqe408_DIA/HEqe408_DIA_limma_DIANN_dlfq_Impseqrob_.csv D:/data/benchmark/benchmark_res/DIA/DIANN/HEqe408_DIA/HEqe408_DIA_limma_DIANN_LFQ_Impseq_.csv D:/data/benchmark/benchmark_res/DIA/DIANN/HEqe408_DIA/HEqe408_DIA_limma_DIANN_dlfq_MinProb_.csv D:/data/bench…	0.795018	0.811586	2	4	0.857294	0.861865	1	16	0.879511	0.886948	1	17	0.815573	0.849832	3	13	0.741483	0.873512	48	44	11	18.8
ensemble_set_min||top4	ensemble_set_min	DIANN	set	min	top4	4||D:/data/benchmark/benchmark_res/DIA/DIANN/HEqe408_DIA/HEqe408_DIA_limma_DIANN_dlfq_MinDet_.csv D:/data/benchmark/benchmark_res/DIA/DIANN/HEqe408_DIA/HEqe408_DIA_limma_DIANN_dlfq_Impseqrob_.csv D:/data/benchmark/benchmark_res/DIA/DIANN/HEqe408_DIA/HEqe408_DIA_limma_DIANN_LFQ_Impseq_.csv D:/data/benchmark/benchmark_res/DIA/DIANN/HEqe408_DIA/HEqe408_DIA_limma_DIANN_dlfq_MinProb_.csv	0.794407	0.812104	3	3	0.854156	0.867528	2	9	0.875412	0.888363	2	15	0.818801	0.866898	1	2	0.736867	0.854085	50	46	11.6	15
ensemble_set_min||top3	ensemble_set_min	DIANN	set	min	top3	3||D:/data/benchmark/benchmark_res/DIA/DIANN/HEqe408_DIA/HEqe408_DIA_limma_DIANN_dlfq_MinDet_.csv D:/data/benchmark/benchmark_res/DIA/DIANN/HEqe408_DIA/HEqe408_DIA_limma_DIANN_dlfq_Impseqrob_.csv D:/data/benchmark/benchmark_res/DIA/DIANN/HEqe408_DIA/HEqe408_DIA_limma_DIANN_LFQ_Impseq_.csv	0.794385	0.812104	4	2	0.85412	0.867369	3	10	0.875365	0.888032	3	16	0.818487	0.866898	2	1	0.736362	0.849632	51	47	12.6	15.2
ensemble_set_min||top18	ensemble_set_min	DIANN	set	min	top18	18||D:/data/benchmark/benchmark_res/DIA/DIANN/HEqe408_DIA/HEqe408_DIA_limma_DIANN_dlfq_MinDet_.csv D:/data/benchmark/benchmark_res/DIA/DIANN/HEqe408_DIA/HEqe408_DIA_limma_DIANN_dlfq_Impseqrob_.csv D:/data/benchmark/benchmark_res/DIA/DIANN/HEqe408_DIA/HEqe408_DIA_limma_DIANN_LFQ_Impseq_.csv D:/data/benchmark/benchmark_res/DIA/DIANN/HEqe408_DIA/HEqe408_DIA_limma_DIANN_dlfq_MinProb_.csv D:/data/benc…	0.782249	0.804398	26	14	0.845698	0.874069	8	1	0.870147	0.896466	4	1	0.814105	0.839491	13	21	0.752925	0.894972	29	34	16	14.2
ensemble_set_min||top16	ensemble_set_min	DIANN	set	min	top16	16||D:/data/benchmark/benchmark_res/DIA/DIANN/HEqe408_DIA/HEqe408_DIA_limma_DIANN_dlfq_MinDet_.csv D:/data/benchmark/benchmark_res/DIA/DIANN/HEqe408_DIA/HEqe408_DIA_limma_DIANN_dlfq_Impseqrob_.csv D:/data/benchmark/benchmark_res/DIA/DIANN/HEqe408_DIA/HEqe408_DIA_limma_DIANN_LFQ_Impseq_.csv D:/data/benchmark/benchmark_res/DIA/DIANN/HEqe408_DIA/HEqe408_DIA_limma_DIANN_dlfq_MinProb_.csv D:/data/benc…	0.78183	0.804327	28	16	0.84529	0.873937	10	3	0.869808	0.896231	6	3	0.81424	0.839491	10	19	0.752594	0.894972	31	32	17	14.6
ensemble_set_min||top19	ensemble_set_min	DIANN	set	min	top19	19||D:/data/benchmark/benchmark_res/DIA/DIANN/HEqe408_DIA/HEqe408_DIA_limma_DIANN_dlfq_MinDet_.csv D:/data/benchmark/benchmark_res/DIA/DIANN/HEqe408_DIA/HEqe408_DIA_limma_DIANN_dlfq_Impseqrob_.csv D:/data/benchmark/benchmark_res/DIA/DIANN/HEqe408_DIA/HEqe408_DIA_limma_DIANN_LFQ_Impseq_.csv D:/data/benchmark/benchmark_res/DIA/DIANN/HEqe408_DIA/HEqe408_DIA_limma_DIANN_dlfq_MinProb_.csv D:/data/benc…	0.782243	0.804398	27	15	0.845687	0.874069	9	2	0.870139	0.896466	5	2	0.814105	0.839491	14	22	0.752925	0.894972	30	35	17	15.2
ensemble_set_min||top14	ensemble_set_min	DIANN	set	min	top14	14||D:/data/benchmark/benchmark_res/DIA/DIANN/HEqe408_DIA/HEqe408_DIA_limma_DIANN_dlfq_MinDet_.csv D:/data/benchmark/benchmark_res/DIA/DIANN/HEqe408_DIA/HEqe408_DIA_limma_DIANN_dlfq_Impseqrob_.csv D:/data/benchmark/benchmark_res/DIA/DIANN/HEqe408_DIA/HEqe408_DIA_limma_DIANN_LFQ_Impseq_.csv D:/data/benchmark/benchmark_res/DIA/DIANN/HEqe408_DIA/HEqe408_DIA_limma_DIANN_dlfq_MinProb_.csv D:/data/benc…	0.78323	0.806076	18	9	0.844656	0.869695	14	6	0.868208	0.89489	12	5	0.814255	0.853582	9	8	0.749413	0.896121	35	30	17.6	11.6
ensemble_set_min||top17	ensemble_set_min	DIANN	set	min	top17	17||D:/data/benchmark/benchmark_res/DIA/DIANN/HEqe408_DIA/HEqe408_DIA_limma_DIANN_dlfq_MinDet_.csv D:/data/benchmark/benchmark_res/DIA/DIANN/HEqe408_DIA/HEqe408_DIA_limma_DIANN_dlfq_Impseqrob_.csv D:/data/benchmark/benchmark_res/DIA/DIANN/HEqe408_DIA/HEqe408_DIA_limma_DIANN_LFQ_Impseq_.csv D:/data/benchmark/benchmark_res/DIA/DIANN/HEqe408_DIA/HEqe408_DIA_limma_DIANN_dlfq_MinProb_.csv D:/data/benc…	0.78183	0.804327	29	17	0.84529	0.873937	11	4	0.869808	0.896231	7	4	0.81424	0.839491	11	20	0.752594	0.894972	32	33	18	15.6
ensemble_set_min||top15	ensemble_set_min	DIANN	set	min	top15	15||D:/data/benchmark/benchmark_res/DIA/DIANN/HEqe408_DIA/HEqe408_DIA_limma_DIANN_dlfq_MinDet_.csv D:/data/benchmark/benchmark_res/DIA/DIANN/HEqe408_DIA/HEqe408_DIA_limma_DIANN_dlfq_Impseqrob_.csv D:/data/benchmark/benchmark_res/DIA/DIANN/HEqe408_DIA/HEqe408_DIA_limma_DIANN_LFQ_Impseq_.csv D:/data/benchmark/benchmark_res/DIA/DIANN/HEqe408_DIA/HEqe408_DIA_limma_DIANN_dlfq_MinProb_.csv D:/data/benc…	0.783577	0.806076	17	10	0.845018	0.87278	12	5	0.868934	0.89489	9	6	0.813578	0.842183	19	15	0.749353	0.895202	36	31	18.6	13.4
ensemble_set_min||top6	ensemble_set_min	DIANN	set	min	top6	6||D:/data/benchmark/benchmark_res/DIA/DIANN/HEqe408_DIA/HEqe408_DIA_limma_DIANN_dlfq_MinDet_.csv D:/data/benchmark/benchmark_res/DIA/DIANN/HEqe408_DIA/HEqe408_DIA_limma_DIANN_dlfq_Impseqrob_.csv D:/data/benchmark/benchmark_res/DIA/DIANN/HEqe408_DIA/HEqe408_DIA_limma_DIANN_LFQ_Impseq_.csv D:/data/benchmark/benchmark_res/DIA/DIANN/HEqe408_DIA/HEqe408_DIA_limma_DIANN_dlfq_MinProb_.csv D:/data/bench…	0.786935	0.812547	15	1	0.84483	0.860602	13	17	0.866879	0.88994	19	14	0.814624	0.85322	5	9	0.745761	0.885011	43	37	19	15.6
ensemble_set_min||top13	ensemble_set_min	DIANN	set	min	top13	13||D:/data/benchmark/benchmark_res/DIA/DIANN/HEqe408_DIA/HEqe408_DIA_limma_DIANN_dlfq_MinDet_.csv D:/data/benchmark/benchmark_res/DIA/DIANN/HEqe408_DIA/HEqe408_DIA_limma_DIANN_dlfq_Impseqrob_.csv D:/data/benchmark/benchmark_res/DIA/DIANN/HEqe408_DIA/HEqe408_DIA_limma_DIANN_LFQ_Impseq_.csv D:/data/benchmark/benchmark_res/DIA/DIANN/HEqe408_DIA/HEqe408_DIA_limma_DIANN_dlfq_MinProb_.csv D:/data/benc…	0.782955	0.806021	22	11	0.844308	0.868396	17	8	0.867804	0.894588	13	8	0.814293	0.853582	8	7	0.748721	0.896121	37	29	19.4	12.6
ensemble_set_min||top12	ensemble_set_min	DIANN	set	min	top12	12||D:/data/benchmark/benchmark_res/DIA/DIANN/HEqe408_DIA/HEqe408_DIA_limma_DIANN_dlfq_MinDet_.csv D:/data/benchmark/benchmark_res/DIA/DIANN/HEqe408_DIA/HEqe408_DIA_limma_DIANN_dlfq_Impseqrob_.csv D:/data/benchmark/benchmark_res/DIA/DIANN/HEqe408_DIA/HEqe408_DIA_limma_DIANN_LFQ_Impseq_.csv D:/data/benchmark/benchmark_res/DIA/DIANN/HEqe408_DIA/HEqe408_DIA_limma_DIANN_dlfq_MinProb_.csv D:/data/benc…	0.782595	0.805562	23	13	0.844069	0.868734	21	7	0.867618	0.894427	14	10	0.81431	0.853582	7	6	0.748604	0.896121	38	28	20.6	12.8
ensemble_set_min||top10	ensemble_set_min	DIANN	set	min	top10	10||D:/data/benchmark/benchmark_res/DIA/DIANN/HEqe408_DIA/HEqe408_DIA_limma_DIANN_dlfq_MinDet_.csv D:/data/benchmark/benchmark_res/DIA/DIANN/HEqe408_DIA/HEqe408_DIA_limma_DIANN_dlfq_Impseqrob_.csv D:/data/benchmark/benchmark_res/DIA/DIANN/HEqe408_DIA/HEqe408_DIA_limma_DIANN_LFQ_Impseq_.csv D:/data/benchmark/benchmark_res/DIA/DIANN/HEqe408_DIA/HEqe408_DIA_limma_DIANN_dlfq_MinProb_.csv D:/data/benc…	0.783081	0.807404	21	8	0.844291	0.864783	18	14	0.867501	0.89462	15	7	0.814077	0.856603	15	3	0.74801	0.896351	40	26	21.8	11.6
ensemble_set_min||top7	ensemble_set_min	DIANN	set	min	top7	7||D:/data/benchmark/benchmark_res/DIA/DIANN/HEqe408_DIA/HEqe408_DIA_limma_DIANN_dlfq_MinDet_.csv D:/data/benchmark/benchmark_res/DIA/DIANN/HEqe408_DIA/HEqe408_DIA_limma_DIANN_dlfq_Impseqrob_.csv D:/data/benchmark/benchmark_res/DIA/DIANN/HEqe408_DIA/HEqe408_DIA_limma_DIANN_LFQ_Impseq_.csv D:/data/benchmark/benchmark_res/DIA/DIANN/HEqe408_DIA/HEqe408_DIA_limma_DIANN_dlfq_MinProb_.csv D:/data/bench…	0.783787	0.810901	16	5	0.844185	0.864932	19	11	0.866854	0.892023	20	11	0.813686	0.850126	16	10	0.74559	0.884784	44	38	23	15
ensemble_set_min||top11	ensemble_set_min	DIANN	set	min	top11	11||D:/data/benchmark/benchmark_res/DIA/DIANN/HEqe408_DIA/HEqe408_DIA_limma_DIANN_dlfq_MinDet_.csv D:/data/benchmark/benchmark_res/DIA/DIANN/HEqe408_DIA/HEqe408_DIA_limma_DIANN_dlfq_Impseqrob_.csv D:/data/benchmark/benchmark_res/DIA/DIANN/HEqe408_DIA/HEqe408_DIA_limma_DIANN_LFQ_Impseq_.csv D:/data/benchmark/benchmark_res/DIA/DIANN/HEqe408_DIA/HEqe408_DIA_limma_DIANN_dlfq_MinProb_.csv D:/data/benc…	0.782494	0.805562	24	12	0.843726	0.864783	24	15	0.867077	0.894427	16	9	0.814152	0.856603	12	4	0.748401	0.896351	39	27	23	13.4
ensemble_set_min||top8	ensemble_set_min	DIANN	set	min	top8	8||D:/data/benchmark/benchmark_res/DIA/DIANN/HEqe408_DIA/HEqe408_DIA_limma_DIANN_dlfq_MinDet_.csv D:/data/benchmark/benchmark_res/DIA/DIANN/HEqe408_DIA/HEqe408_DIA_limma_DIANN_dlfq_Impseqrob_.csv D:/data/benchmark/benchmark_res/DIA/DIANN/HEqe408_DIA/HEqe408_DIA_limma_DIANN_LFQ_Impseq_.csv D:/data/benchmark/benchmark_res/DIA/DIANN/HEqe408_DIA/HEqe408_DIA_limma_DIANN_dlfq_MinProb_.csv D:/data/bench…	0.783216	0.807404	19	6	0.844023	0.864932	22	12	0.866954	0.891912	17	12	0.813631	0.850126	17	11	0.746584	0.884784	41	39	23.2	16
ensemble_set_min||top9	ensemble_set_min	DIANN	set	min	top9	9||D:/data/benchmark/benchmark_res/DIA/DIANN/HEqe408_DIA/HEqe408_DIA_limma_DIANN_dlfq_MinDet_.csv D:/data/benchmark/benchmark_res/DIA/DIANN/HEqe408_DIA/HEqe408_DIA_limma_DIANN_dlfq_Impseqrob_.csv D:/data/benchmark/benchmark_res/DIA/DIANN/HEqe408_DIA/HEqe408_DIA_limma_DIANN_LFQ_Impseq_.csv D:/data/benchmark/benchmark_res/DIA/DIANN/HEqe408_DIA/HEqe408_DIA_limma_DIANN_dlfq_MinProb_.csv D:/data/bench…	0.783215	0.807404	20	7	0.844016	0.864932	23	13	0.866948	0.891912	18	13	0.813631	0.850126	18	12	0.746584	0.884784	42	40	24.2	17
ensemble_hurdle||top3	ensemble_hurdle	DIANN	hurdle	_	top3	3||D:/data/benchmark/benchmark_res/DIA/DIANN/HEqe408_DIA/HEqe408_DIA_limma_DIANN_dlfq_MinDet_.csv D:/data/benchmark/benchmark_res/DIA/DIANN/HEqe408_DIA/HEqe408_DIA_limma_DIANN_dlfq_Impseqrob_.csv D:/data/benchmark/benchmark_res/DIA/DIANN/HEqe408_DIA/HEqe408_DIA_limma_DIANN_LFQ_Impseq_.csv	0.781661	0.780958	30	46	0.842721	0.853216	28	18	0.868364	0.880229	11	18	0.814389	0.839673	6	18	0.743264	0.842902	46	50	24.2	30
ensemble_fisher||top3	ensemble_fisher	DIANN	fisher	_	top3	3||D:/data/benchmark/benchmark_res/DIA/DIANN/HEqe408_DIA/HEqe408_DIA_limma_DIANN_dlfq_MinDet_.csv D:/data/benchmark/benchmark_res/DIA/DIANN/HEqe408_DIA/HEqe408_DIA_limma_DIANN_dlfq_Impseqrob_.csv D:/data/benchmark/benchmark_res/DIA/DIANN/HEqe408_DIA/HEqe408_DIA_limma_DIANN_LFQ_Impseq_.csv	0.782393	0.784997	25	39	0.841384	0.848937	31	19	0.866068	0.874238	23	22	0.815086	0.839951	4	17	0.740523	0.840338	49	51	26.4	29.6
ensemble_set_median||top15	ensemble_set_median	DIANN	set	median	top15	15||D:/data/benchmark/benchmark_res/DIA/DIANN/HEqe408_DIA/HEqe408_DIA_limma_DIANN_dlfq_MinDet_.csv D:/data/benchmark/benchmark_res/DIA/DIANN/HEqe408_DIA/HEqe408_DIA_limma_DIANN_dlfq_Impseqrob_.csv D:/data/benchmark/benchmark_res/DIA/DIANN/HEqe408_DIA/HEqe408_DIA_limma_DIANN_LFQ_Impseq_.csv D:/data/benchmark/benchmark_res/DIA/DIANN/HEqe408_DIA/HEqe408_DIA_limma_DIANN_dlfq_MinProb_.csv D:/data/benc…	0.797352	0.783303	1	41	0.851032	0.847027	4	21	0.869272	0.874282	8	21	0.65079	0.598521	71	71	0.341011	0.210468	71	71	31	45
ensemble_set_min||top2	ensemble_set_min	DIANN	set	min	top2	2||D:/data/benchmark/benchmark_res/DIA/DIANN/HEqe408_DIA/HEqe408_DIA_limma_DIANN_dlfq_MinDet_.csv D:/data/benchmark/benchmark_res/DIA/DIANN/HEqe408_DIA/HEqe408_DIA_limma_DIANN_dlfq_Impseqrob_.csv	0.781002	0.77245	31	61	0.841589	0.833326	29	47	0.862672	0.863036	26	32	0.811421	0.854542	22	5	0.700206	0.806864	54	56	32.4	40.2
ensemble_set_median||top17	ensemble_set_median	DIANN	set	median	top17	17||D:/data/benchmark/benchmark_res/DIA/DIANN/HEqe408_DIA/HEqe408_DIA_limma_DIANN_dlfq_MinDet_.csv D:/data/benchmark/benchmark_res/DIA/DIANN/HEqe408_DIA/HEqe408_DIA_limma_DIANN_dlfq_Impseqrob_.csv D:/data/benchmark/benchmark_res/DIA/DIANN/HEqe408_DIA/HEqe408_DIA_limma_DIANN_LFQ_Impseq_.csv D:/data/benchmark/benchmark_res/DIA/DIANN/HEqe408_DIA/HEqe408_DIA_limma_DIANN_dlfq_MinProb_.csv D:/data/benc…	0.793667	0.782261	5	45	0.848745	0.847439	5	20	0.866728	0.874596	21	19	0.656946	0.641486	70	70	0.353101	0.301344	70	70	34.2	44.8
ensemble_set_median||top16	ensemble_set_median	DIANN	set	median	top16	16||D:/data/benchmark/benchmark_res/DIA/DIANN/HEqe408_DIA/HEqe408_DIA_limma_DIANN_dlfq_MinDet_.csv D:/data/benchmark/benchmark_res/DIA/DIANN/HEqe408_DIA/HEqe408_DIA_limma_DIANN_dlfq_Impseqrob_.csv D:/data/benchmark/benchmark_res/DIA/DIANN/HEqe408_DIA/HEqe408_DIA_limma_DIANN_LFQ_Impseq_.csv D:/data/benchmark/benchmark_res/DIA/DIANN/HEqe408_DIA/HEqe408_DIA_limma_DIANN_dlfq_MinProb_.csv D:/data/benc…	0.791859	0.78241	7	43	0.848286	0.84619	6	23	0.868931	0.874122	10	23	0.600495	0.5	75	87	0.238639	0	75	87	34.6	52.6
ensemble_hurdle||top5	ensemble_hurdle	DIANN	hurdle	_	top5	5||D:/data/benchmark/benchmark_res/DIA/DIANN/HEqe408_DIA/HEqe408_DIA_limma_DIANN_dlfq_MinDet_.csv D:/data/benchmark/benchmark_res/DIA/DIANN/HEqe408_DIA/HEqe408_DIA_limma_DIANN_dlfq_Impseqrob_.csv D:/data/benchmark/benchmark_res/DIA/DIANN/HEqe408_DIA/HEqe408_DIA_limma_DIANN_LFQ_Impseq_.csv D:/data/benchmark/benchmark_res/DIA/DIANN/HEqe408_DIA/HEqe408_DIA_limma_DIANN_dlfq_MinProb_.csv D:/data/bench…	0.769336	0.778624	50	50	0.831304	0.833221	35	49	0.858893	0.858776	32	47	0.808684	0.833559	23	25	0.7524	0.883424	33	41	34.6	42.4
ensemble_fisher||top7	ensemble_fisher	DIANN	fisher	_	top7	7||D:/data/benchmark/benchmark_res/DIA/DIANN/HEqe408_DIA/HEqe408_DIA_limma_DIANN_dlfq_MinDet_.csv D:/data/benchmark/benchmark_res/DIA/DIANN/HEqe408_DIA/HEqe408_DIA_limma_DIANN_dlfq_Impseqrob_.csv D:/data/benchmark/benchmark_res/DIA/DIANN/HEqe408_DIA/HEqe408_DIA_limma_DIANN_LFQ_Impseq_.csv D:/data/benchmark/benchmark_res/DIA/DIANN/HEqe408_DIA/HEqe408_DIA_limma_DIANN_dlfq_MinProb_.csv D:/data/bench…	0.763737	0.787469	55	34	0.83109	0.836343	36	33	0.85767	0.857172	35	54	0.807687	0.828658	25	33	0.758389	0.896726	26	23	35.4	35.4
ensemble_fisher||top5	ensemble_fisher	DIANN	fisher	_	top5	5||D:/data/benchmark/benchmark_res/DIA/DIANN/HEqe408_DIA/HEqe408_DIA_limma_DIANN_dlfq_MinDet_.csv D:/data/benchmark/benchmark_res/DIA/DIANN/HEqe408_DIA/HEqe408_DIA_limma_DIANN_dlfq_Impseqrob_.csv D:/data/benchmark/benchmark_res/DIA/DIANN/HEqe408_DIA/HEqe408_DIA_limma_DIANN_LFQ_Impseq_.csv D:/data/benchmark/benchmark_res/DIA/DIANN/HEqe408_DIA/HEqe408_DIA_limma_DIANN_dlfq_MinProb_.csv D:/data/bench…	0.770157	0.780399	48	48	0.830558	0.833465	37	46	0.857332	0.855776	36	57	0.8083	0.83867	24	23	0.750707	0.871946	34	45	35.8	43.8
ensemble_hurdle||top7	ensemble_hurdle	DIANN	hurdle	_	top7	7||D:/data/benchmark/benchmark_res/DIA/DIANN/HEqe408_DIA/HEqe408_DIA_limma_DIANN_dlfq_MinDet_.csv D:/data/benchmark/benchmark_res/DIA/DIANN/HEqe408_DIA/HEqe408_DIA_limma_DIANN_dlfq_Impseqrob_.csv D:/data/benchmark/benchmark_res/DIA/DIANN/HEqe408_DIA/HEqe408_DIA_limma_DIANN_LFQ_Impseq_.csv D:/data/benchmark/benchmark_res/DIA/DIANN/HEqe408_DIA/HEqe408_DIA_limma_DIANN_dlfq_MinProb_.csv D:/data/bench…	0.760003	0.78398	64	40	0.831849	0.837545	34	31	0.859628	0.861092	31	35	0.805092	0.822177	30	52	0.760424	0.893361	23	36	36.4	38.8
ensemble_set_median||top13	ensemble_set_median	DIANN	set	median	top13	13||D:/data/benchmark/benchmark_res/DIA/DIANN/HEqe408_DIA/HEqe408_DIA_limma_DIANN_dlfq_MinDet_.csv D:/data/benchmark/benchmark_res/DIA/DIANN/HEqe408_DIA/HEqe408_DIA_limma_DIANN_dlfq_Impseqrob_.csv D:/data/benchmark/benchmark_res/DIA/DIANN/HEqe408_DIA/HEqe408_DIA_limma_DIANN_LFQ_Impseq_.csv D:/data/benchmark/benchmark_res/DIA/DIANN/HEqe408_DIA/HEqe408_DIA_limma_DIANN_dlfq_MinProb_.csv D:/data/benc…	0.790679	0.774017	10	58	0.847326	0.84679	7	22	0.866449	0.874484	22	20	0.612953	0.5	74	82	0.26402	0	74	82	37.4	52.8
ensemble_set_median||top18	ensemble_set_median	DIANN	set	median	top18	18||D:/data/benchmark/benchmark_res/DIA/DIANN/HEqe408_DIA/HEqe408_DIA_limma_DIANN_dlfq_MinDet_.csv D:/data/benchmark/benchmark_res/DIA/DIANN/HEqe408_DIA/HEqe408_DIA_limma_DIANN_dlfq_Impseqrob_.csv D:/data/benchmark/benchmark_res/DIA/DIANN/HEqe408_DIA/HEqe408_DIA_limma_DIANN_LFQ_Impseq_.csv D:/data/benchmark/benchmark_res/DIA/DIANN/HEqe408_DIA/HEqe408_DIA_limma_DIANN_dlfq_MinProb_.csv D:/data/benc…	0.789758	0.782639	14	42	0.84455	0.845494	15	24	0.863618	0.87235	25	24	0.661553	0.654854	69	69	0.363093	0.329435	69	69	38.4	45.6
ensemble_set_median||top8	ensemble_set_median	DIANN	set	median	top8	8||D:/data/benchmark/benchmark_res/DIA/DIANN/HEqe408_DIA/HEqe408_DIA_limma_DIANN_dlfq_MinDet_.csv D:/data/benchmark/benchmark_res/DIA/DIANN/HEqe408_DIA/HEqe408_DIA_limma_DIANN_dlfq_Impseqrob_.csv D:/data/benchmark/benchmark_res/DIA/DIANN/HEqe408_DIA/HEqe408_DIA_limma_DIANN_LFQ_Impseq_.csv D:/data/benchmark/benchmark_res/DIA/DIANN/HEqe408_DIA/HEqe408_DIA_limma_DIANN_dlfq_MinProb_.csv D:/data/bench…	0.792193	0.790882	6	31	0.842976	0.842019	27	27	0.860518	0.866962	30	28	0.755981	0.823517	65	51	0.557285	0.727835	65	66	38.6	40.6
ensemble_set_median||top14	ensemble_set_median	DIANN	set	median	top14	14||D:/data/benchmark/benchmark_res/DIA/DIANN/HEqe408_DIA/HEqe408_DIA_limma_DIANN_dlfq_MinDet_.csv D:/data/benchmark/benchmark_res/DIA/DIANN/HEqe408_DIA/HEqe408_DIA_limma_DIANN_dlfq_Impseqrob_.csv D:/data/benchmark/benchmark_res/DIA/DIANN/HEqe408_DIA/HEqe408_DIA_limma_DIANN_LFQ_Impseq_.csv D:/data/benchmark/benchmark_res/DIA/DIANN/HEqe408_DIA/HEqe408_DIA_limma_DIANN_dlfq_MinProb_.csv D:/data/benc…	0.790725	0.780615	9	47	0.844376	0.843718	16	25	0.863926	0.87151	24	25	0.642719	0.5	72	84	0.324323	0	72	84	38.6	53
ensemble_hurdle||top8	ensemble_hurdle	DIANN	hurdle	_	top8	8||D:/data/benchmark/benchmark_res/DIA/DIANN/HEqe408_DIA/HEqe408_DIA_limma_DIANN_dlfq_MinDet_.csv D:/data/benchmark/benchmark_res/DIA/DIANN/HEqe408_DIA/HEqe408_DIA_limma_DIANN_dlfq_Impseqrob_.csv D:/data/benchmark/benchmark_res/DIA/DIANN/HEqe408_DIA/HEqe408_DIA_limma_DIANN_LFQ_Impseq_.csv D:/data/benchmark/benchmark_res/DIA/DIANN/HEqe408_DIA/HEqe408_DIA_limma_DIANN_dlfq_MinProb_.csv D:/data/bench…	0.751531	0.778942	66	49	0.828185	0.836082	41	34	0.856807	0.860216	37	39	0.803633	0.832452	32	27	0.76328	0.897203	19	13	39	32.4
ensemble_set_median||top11	ensemble_set_median	DIANN	set	median	top11	11||D:/data/benchmark/benchmark_res/DIA/DIANN/HEqe408_DIA/HEqe408_DIA_limma_DIANN_dlfq_MinDet_.csv D:/data/benchmark/benchmark_res/DIA/DIANN/HEqe408_DIA/HEqe408_DIA_limma_DIANN_dlfq_Impseqrob_.csv D:/data/benchmark/benchmark_res/DIA/DIANN/HEqe408_DIA/HEqe408_DIA_limma_DIANN_LFQ_Impseq_.csv D:/data/benchmark/benchmark_res/DIA/DIANN/HEqe408_DIA/HEqe408_DIA_limma_DIANN_dlfq_MinProb_.csv D:/data/benc…	0.790575	0.772185	11	62	0.843175	0.837128	26	32	0.860974	0.863329	29	31	0.689869	0.721219	67	67	0.422178	0.559017	67	67	40	51.8
ensemble_set_median||top19	ensemble_set_median	DIANN	set	median	top19	19||D:/data/benchmark/benchmark_res/DIA/DIANN/HEqe408_DIA/HEqe408_DIA_limma_DIANN_dlfq_MinDet_.csv D:/data/benchmark/benchmark_res/DIA/DIANN/HEqe408_DIA/HEqe408_DIA_limma_DIANN_dlfq_Impseqrob_.csv D:/data/benchmark/benchmark_res/DIA/DIANN/HEqe408_DIA/HEqe408_DIA_limma_DIANN_LFQ_Impseq_.csv D:/data/benchmark/benchmark_res/DIA/DIANN/HEqe408_DIA/HEqe408_DIA_limma_DIANN_dlfq_MinProb_.csv D:/data/benc…	0.789835	0.7823	13	44	0.843313	0.841929	25	28	0.862177	0.869028	27	27	0.685017	0.689149	68	68	0.412133	0.381881	68	68	40.2	47
ensemble_fisher||top8	ensemble_fisher	DIANN	fisher	_	top8	8||D:/data/benchmark/benchmark_res/DIA/DIANN/HEqe408_DIA/HEqe408_DIA_limma_DIANN_dlfq_MinDet_.csv D:/data/benchmark/benchmark_res/DIA/DIANN/HEqe408_DIA/HEqe408_DIA_limma_DIANN_dlfq_Impseqrob_.csv D:/data/benchmark/benchmark_res/DIA/DIANN/HEqe408_DIA/HEqe408_DIA_limma_DIANN_LFQ_Impseq_.csv D:/data/benchmark/benchmark_res/DIA/DIANN/HEqe408_DIA/HEqe408_DIA_limma_DIANN_dlfq_MinProb_.csv D:/data/bench…	0.755183	0.785404	65	38	0.826807	0.835036	42	39	0.854676	0.856962	38	55	0.80368	0.830199	31	32	0.759024	0.896965	25	20	40.2	36.8
ensemble_set_median||top12	ensemble_set_median	DIANN	set	median	top12	12||D:/data/benchmark/benchmark_res/DIA/DIANN/HEqe408_DIA/HEqe408_DIA_limma_DIANN_dlfq_MinDet_.csv D:/data/benchmark/benchmark_res/DIA/DIANN/HEqe408_DIA/HEqe408_DIA_limma_DIANN_dlfq_Impseqrob_.csv D:/data/benchmark/benchmark_res/DIA/DIANN/HEqe408_DIA/HEqe408_DIA_limma_DIANN_LFQ_Impseq_.csv D:/data/benchmark/benchmark_res/DIA/DIANN/HEqe408_DIA/HEqe408_DIA_limma_DIANN_dlfq_MinProb_.csv D:/data/benc…	0.790923	0.776174	8	54	0.844166	0.842434	20	26	0.862057	0.86907	28	26	0.641858	0.5	73	80	0.323196	0	73	80	40.4	53.2
ensemble_fisher||top6	ensemble_fisher	DIANN	fisher	_	top6	6||D:/data/benchmark/benchmark_res/DIA/DIANN/HEqe408_DIA/HEqe408_DIA_limma_DIANN_dlfq_MinDet_.csv D:/data/benchmark/benchmark_res/DIA/DIANN/HEqe408_DIA/HEqe408_DIA_limma_DIANN_dlfq_Impseqrob_.csv D:/data/benchmark/benchmark_res/DIA/DIANN/HEqe408_DIA/HEqe408_DIA_limma_DIANN_LFQ_Impseq_.csv D:/data/benchmark/benchmark_res/DIA/DIANN/HEqe408_DIA/HEqe408_DIA_limma_DIANN_dlfq_MinProb_.csv D:/data/bench…	0.762769	0.777732	60	51	0.824758	0.832644	45	54	0.852656	0.85534	41	59	0.805254	0.820921	28	59	0.755903	0.882288	28	42	40.4	53
ensemble_hurdle||top6	ensemble_hurdle	DIANN	hurdle	_	top6	6||D:/data/benchmark/benchmark_res/DIA/DIANN/HEqe408_DIA/HEqe408_DIA_limma_DIANN_dlfq_MinDet_.csv D:/data/benchmark/benchmark_res/DIA/DIANN/HEqe408_DIA/HEqe408_DIA_limma_DIANN_dlfq_Impseqrob_.csv D:/data/benchmark/benchmark_res/DIA/DIANN/HEqe408_DIA/HEqe408_DIA_limma_DIANN_LFQ_Impseq_.csv D:/data/benchmark/benchmark_res/DIA/DIANN/HEqe408_DIA/HEqe408_DIA_limma_DIANN_dlfq_MinProb_.csv D:/data/bench…	0.761378	0.775891	63	55	0.825862	0.832918	43	51	0.854154	0.85721	40	53	0.805098	0.818105	29	62	0.757594	0.882061	27	43	40.4	52.8
ensemble_hurdle||top4	ensemble_hurdle	DIANN	hurdle	_	top4	4||D:/data/benchmark/benchmark_res/DIA/DIANN/HEqe408_DIA/HEqe408_DIA_limma_DIANN_dlfq_MinDet_.csv D:/data/benchmark/benchmark_res/DIA/DIANN/HEqe408_DIA/HEqe408_DIA_limma_DIANN_dlfq_Impseqrob_.csv D:/data/benchmark/benchmark_res/DIA/DIANN/HEqe408_DIA/HEqe408_DIA_limma_DIANN_LFQ_Impseq_.csv D:/data/benchmark/benchmark_res/DIA/DIANN/HEqe408_DIA/HEqe408_DIA_limma_DIANN_dlfq_MinProb_.csv	0.766826	0.776876	52	52	0.824519	0.833304	46	48	0.851579	0.85437	42	62	0.812396	0.842512	20	14	0.744698	0.84653	45	48	41	44.8
ensemble_set_median||top10	ensemble_set_median	DIANN	set	median	top10	10||D:/data/benchmark/benchmark_res/DIA/DIANN/HEqe408_DIA/HEqe408_DIA_limma_DIANN_dlfq_MinDet_.csv D:/data/benchmark/benchmark_res/DIA/DIANN/HEqe408_DIA/HEqe408_DIA_limma_DIANN_dlfq_Impseqrob_.csv D:/data/benchmark/benchmark_res/DIA/DIANN/HEqe408_DIA/HEqe408_DIA_limma_DIANN_LFQ_Impseq_.csv D:/data/benchmark/benchmark_res/DIA/DIANN/HEqe408_DIA/HEqe408_DIA_limma_DIANN_dlfq_MinProb_.csv D:/data/benc…	0.790277	0.786047	12	35	0.841423	0.841478	30	29	0.85867	0.866816	33	29	0.7538	0.823709	66	43	0.553574	0.763585	66	64	41.4	40
ensemble_fisher||top2	ensemble_fisher	DIANN	fisher	_	top2	2||D:/data/benchmark/benchmark_res/DIA/DIANN/HEqe408_DIA/HEqe408_DIA_limma_DIANN_dlfq_MinDet_.csv D:/data/benchmark/benchmark_res/DIA/DIANN/HEqe408_DIA/HEqe408_DIA_limma_DIANN_dlfq_Impseqrob_.csv	0.77018	0.749869	47	70	0.82883	0.825136	39	72	0.850289	0.855007	45	61	0.807606	0.82004	26	61	0.719639	0.798312	52	57	41.8	64.2
ensemble_fisher||top4	ensemble_fisher	DIANN	fisher	_	top4	4||D:/data/benchmark/benchmark_res/DIA/DIANN/HEqe408_DIA/HEqe408_DIA_limma_DIANN_dlfq_MinDet_.csv D:/data/benchmark/benchmark_res/DIA/DIANN/HEqe408_DIA/HEqe408_DIA_limma_DIANN_dlfq_Impseqrob_.csv D:/data/benchmark/benchmark_res/DIA/DIANN/HEqe408_DIA/HEqe408_DIA_limma_DIANN_LFQ_Impseq_.csv D:/data/benchmark/benchmark_res/DIA/DIANN/HEqe408_DIA/HEqe408_DIA_limma_DIANN_dlfq_MinProb_.csv	0.767794	0.776693	51	53	0.823291	0.831552	47	63	0.849602	0.851419	46	63	0.812225	0.840701	21	16	0.743105	0.844641	47	49	42.4	48.8
ensemble_hurdle||top2	ensemble_hurdle	DIANN	hurdle	_	top2	2||D:/data/benchmark/benchmark_res/DIA/DIANN/HEqe408_DIA/HEqe408_DIA_limma_DIANN_dlfq_MinDet_.csv D:/data/benchmark/benchmark_res/DIA/DIANN/HEqe408_DIA/HEqe408_DIA_limma_DIANN_dlfq_Impseqrob_.csv	0.770115	0.750112	49	69	0.8288	0.825969	40	70	0.850741	0.855788	44	56	0.807358	0.820329	27	60	0.716909	0.798251	53	58	42.6	62.6
ensemble_set_median||top7	ensemble_set_median	DIANN	set	median	top7	7||D:/data/benchmark/benchmark_res/DIA/DIANN/HEqe408_DIA/HEqe408_DIA_limma_DIANN_dlfq_MinDet_.csv D:/data/benchmark/benchmark_res/DIA/DIANN/HEqe408_DIA/HEqe408_DIA_limma_DIANN_dlfq_Impseqrob_.csv D:/data/benchmark/benchmark_res/DIA/DIANN/HEqe408_DIA/HEqe408_DIA_limma_DIANN_LFQ_Impseq_.csv D:/data/benchmark/benchmark_res/DIA/DIANN/HEqe408_DIA/HEqe408_DIA_limma_DIANN_dlfq_MinProb_.csv D:/data/bench…	0.776806	0.785908	37	37	0.836851	0.841194	32	30	0.858368	0.865731	34	30	0.774125	0.831668	58	29	0.599412	0.790386	61	59	44.4	37
ensemble_hurdle||top9	ensemble_hurdle	DIANN	hurdle	_	top9	9||D:/data/benchmark/benchmark_res/DIA/DIANN/HEqe408_DIA/HEqe408_DIA_limma_DIANN_dlfq_MinDet_.csv D:/data/benchmark/benchmark_res/DIA/DIANN/HEqe408_DIA/HEqe408_DIA_limma_DIANN_dlfq_Impseqrob_.csv D:/data/benchmark/benchmark_res/DIA/DIANN/HEqe408_DIA/HEqe408_DIA_limma_DIANN_LFQ_Impseq_.csv D:/data/benchmark/benchmark_res/DIA/DIANN/HEqe408_DIA/HEqe408_DIA_limma_DIANN_dlfq_MinProb_.csv D:/data/bench…	0.737512	0.770839	70	65	0.817746	0.834192	50	43	0.847741	0.858477	48	49	0.803224	0.832452	33	28	0.762566	0.897426	21	7	44.4	38.4
ensemble_hurdle||top10	ensemble_hurdle	DIANN	hurdle	_	top10	10||D:/data/benchmark/benchmark_res/DIA/DIANN/HEqe408_DIA/HEqe408_DIA_limma_DIANN_dlfq_MinDet_.csv D:/data/benchmark/benchmark_res/DIA/DIANN/HEqe408_DIA/HEqe408_DIA_limma_DIANN_dlfq_Impseqrob_.csv D:/data/benchmark/benchmark_res/DIA/DIANN/HEqe408_DIA/HEqe408_DIA_limma_DIANN_LFQ_Impseq_.csv D:/data/benchmark/benchmark_res/DIA/DIANN/HEqe408_DIA/HEqe408_DIA_limma_DIANN_dlfq_MinProb_.csv D:/data/benc…	0.726088	0.748447	72	71	0.816348	0.835519	51	35	0.848267	0.859943	47	41	0.800963	0.827987	37	35	0.763008	0.897291	20	10	45.4	38.4
ensemble_set_median||top9	ensemble_set_median	DIANN	set	median	top9	9||D:/data/benchmark/benchmark_res/DIA/DIANN/HEqe408_DIA/HEqe408_DIA_limma_DIANN_dlfq_MinDet_.csv D:/data/benchmark/benchmark_res/DIA/DIANN/HEqe408_DIA/HEqe408_DIA_limma_DIANN_dlfq_Impseqrob_.csv D:/data/benchmark/benchmark_res/DIA/DIANN/HEqe408_DIA/HEqe408_DIA_limma_DIANN_LFQ_Impseq_.csv D:/data/benchmark/benchmark_res/DIA/DIANN/HEqe408_DIA/HEqe408_DIA_limma_DIANN_dlfq_MinProb_.csv D:/data/bench…	0.780568	0.775405	32	56	0.834908	0.835281	33	36	0.854576	0.860509	39	36	0.76657	0.825793	62	39	0.582625	0.777101	62	62	45.6	45.8
ensemble_set_median||top3	ensemble_set_median	DIANN	set	median	top3	3||D:/data/benchmark/benchmark_res/DIA/DIANN/HEqe408_DIA/HEqe408_DIA_limma_DIANN_dlfq_MinDet_.csv D:/data/benchmark/benchmark_res/DIA/DIANN/HEqe408_DIA/HEqe408_DIA_limma_DIANN_dlfq_Impseqrob_.csv D:/data/benchmark/benchmark_res/DIA/DIANN/HEqe408_DIA/HEqe408_DIA_limma_DIANN_LFQ_Impseq_.csv	0.771842	0.77285	45	60	0.829992	0.825246	38	71	0.850968	0.848891	43	67	0.79958	0.830894	49	30	0.663532	0.827276	55	52	46	56
ensemble_fisher||top9	ensemble_fisher	DIANN	fisher	_	top9	9||D:/data/benchmark/benchmark_res/DIA/DIANN/HEqe408_DIA/HEqe408_DIA_limma_DIANN_dlfq_MinDet_.csv D:/data/benchmark/benchmark_res/DIA/DIANN/HEqe408_DIA/HEqe408_DIA_limma_DIANN_dlfq_Impseqrob_.csv D:/data/benchmark/benchmark_res/DIA/DIANN/HEqe408_DIA/HEqe408_DIA_limma_DIANN_LFQ_Impseq_.csv D:/data/benchmark/benchmark_res/DIA/DIANN/HEqe408_DIA/HEqe408_DIA_limma_DIANN_dlfq_MinProb_.csv D:/data/bench…	0.738607	0.77322	69	59	0.815897	0.83312	52	50	0.845663	0.855743	51	58	0.80298	0.832452	34	26	0.759625	0.897039	24	15	46	41.6
ensemble_fisher||top10	ensemble_fisher	DIANN	fisher	_	top10	10||D:/data/benchmark/benchmark_res/DIA/DIANN/HEqe408_DIA/HEqe408_DIA_limma_DIANN_dlfq_MinDet_.csv D:/data/benchmark/benchmark_res/DIA/DIANN/HEqe408_DIA/HEqe408_DIA_limma_DIANN_dlfq_Impseqrob_.csv D:/data/benchmark/benchmark_res/DIA/DIANN/HEqe408_DIA/HEqe408_DIA_limma_DIANN_LFQ_Impseq_.csv D:/data/benchmark/benchmark_res/DIA/DIANN/HEqe408_DIA/HEqe408_DIA_limma_DIANN_dlfq_MinProb_.csv D:/data/benc…	0.729363	0.775101	71	57	0.814607	0.834943	55	40	0.846165	0.857699	49	51	0.80155	0.827987	35	34	0.76203	0.897811	22	6	46.4	37.6
ensemble_hurdle||top11	ensemble_hurdle	DIANN	hurdle	_	top11	11||D:/data/benchmark/benchmark_res/DIA/DIANN/HEqe408_DIA/HEqe408_DIA_limma_DIANN_dlfq_MinDet_.csv D:/data/benchmark/benchmark_res/DIA/DIANN/HEqe408_DIA/HEqe408_DIA_limma_DIANN_dlfq_Impseqrob_.csv D:/data/benchmark/benchmark_res/DIA/DIANN/HEqe408_DIA/HEqe408_DIA_limma_DIANN_LFQ_Impseq_.csv D:/data/benchmark/benchmark_res/DIA/DIANN/HEqe408_DIA/HEqe408_DIA_limma_DIANN_dlfq_MinProb_.csv D:/data/benc…	0.714018	0.739961	74	75	0.80941	0.834919	61	41	0.843762	0.85925	53	44	0.799809	0.827987	46	36	0.764167	0.897366	17	9	50.2	41
ensemble_fisher||top11	ensemble_fisher	DIANN	fisher	_	top11	11||D:/data/benchmark/benchmark_res/DIA/DIANN/HEqe408_DIA/HEqe408_DIA_limma_DIANN_dlfq_MinDet_.csv D:/data/benchmark/benchmark_res/DIA/DIANN/HEqe408_DIA/HEqe408_DIA_limma_DIANN_dlfq_Impseqrob_.csv D:/data/benchmark/benchmark_res/DIA/DIANN/HEqe408_DIA/HEqe408_DIA_limma_DIANN_LFQ_Impseq_.csv D:/data/benchmark/benchmark_res/DIA/DIANN/HEqe408_DIA/HEqe408_DIA_limma_DIANN_dlfq_MinProb_.csv D:/data/benc…	0.719414	0.764622	73	68	0.807594	0.834105	68	45	0.841703	0.85724	55	52	0.80075	0.83415	38	24	0.763709	0.89698	18	19	50.4	41.6
ensemble_fisher||top12	ensemble_fisher	DIANN	fisher	_	top12	12||D:/data/benchmark/benchmark_res/DIA/DIANN/HEqe408_DIA/HEqe408_DIA_limma_DIANN_dlfq_MinDet_.csv D:/data/benchmark/benchmark_res/DIA/DIANN/HEqe408_DIA/HEqe408_DIA_limma_DIANN_dlfq_Impseqrob_.csv D:/data/benchmark/benchmark_res/DIA/DIANN/HEqe408_DIA/HEqe408_DIA_limma_DIANN_LFQ_Impseq_.csv D:/data/benchmark/benchmark_res/DIA/DIANN/HEqe408_DIA/HEqe408_DIA_limma_DIANN_dlfq_MinProb_.csv D:/data/benc…	0.710164	0.739961	75	74	0.804081	0.834856	71	42	0.841107	0.858013	56	50	0.800257	0.827726	42	37	0.76622	0.897142	15	14	51.8	43.4
ensemble_set_median||top6	ensemble_set_median	DIANN	set	median	top6	6||D:/data/benchmark/benchmark_res/DIA/DIANN/HEqe408_DIA/HEqe408_DIA_limma_DIANN_dlfq_MinDet_.csv D:/data/benchmark/benchmark_res/DIA/DIANN/HEqe408_DIA/HEqe408_DIA_limma_DIANN_dlfq_Impseqrob_.csv D:/data/benchmark/benchmark_res/DIA/DIANN/HEqe408_DIA/HEqe408_DIA_limma_DIANN_LFQ_Impseq_.csv D:/data/benchmark/benchmark_res/DIA/DIANN/HEqe408_DIA/HEqe408_DIA_limma_DIANN_dlfq_MinProb_.csv D:/data/bench…	0.771334	0.78596	46	36	0.824858	0.829838	44	64	0.845276	0.85135	52	64	0.772874	0.823812	59	42	0.602868	0.817397	59	54	52	52
ensemble_hurdle||top12	ensemble_hurdle	DIANN	hurdle	_	top12	12||D:/data/benchmark/benchmark_res/DIA/DIANN/HEqe408_DIA/HEqe408_DIA_limma_DIANN_dlfq_MinDet_.csv D:/data/benchmark/benchmark_res/DIA/DIANN/HEqe408_DIA/HEqe408_DIA_limma_DIANN_dlfq_Impseqrob_.csv D:/data/benchmark/benchmark_res/DIA/DIANN/HEqe408_DIA/HEqe408_DIA_limma_DIANN_LFQ_Impseq_.csv D:/data/benchmark/benchmark_res/DIA/DIANN/HEqe408_DIA/HEqe408_DIA_limma_DIANN_dlfq_MinProb_.csv D:/data/benc…	0.703254	0.700185	76	76	0.805361	0.835125	70	37	0.842912	0.859573	54	43	0.799668	0.823686	48	45	0.765722	0.896994	16	18	52.8	43.8
ensemble_set_median||top5	ensemble_set_median	DIANN	set	median	top5	5||D:/data/benchmark/benchmark_res/DIA/DIANN/HEqe408_DIA/HEqe408_DIA_limma_DIANN_dlfq_MinDet_.csv D:/data/benchmark/benchmark_res/DIA/DIANN/HEqe408_DIA/HEqe408_DIA_limma_DIANN_dlfq_Impseqrob_.csv D:/data/benchmark/benchmark_res/DIA/DIANN/HEqe408_DIA/HEqe408_DIA_limma_DIANN_LFQ_Impseq_.csv D:/data/benchmark/benchmark_res/DIA/DIANN/HEqe408_DIA/HEqe408_DIA_limma_DIANN_dlfq_MinProb_.csv D:/data/bench…	0.762762	0.769528	62	67	0.823083	0.823154	48	74	0.845961	0.847537	50	68	0.785231	0.83069	56	31	0.635065	0.827162	56	53	54.4	58.6
ensemble_hurdle||top13	ensemble_hurdle	DIANN	hurdle	_	top13	13||D:/data/benchmark/benchmark_res/DIA/DIANN/HEqe408_DIA/HEqe408_DIA_limma_DIANN_dlfq_MinDet_.csv D:/data/benchmark/benchmark_res/DIA/DIANN/HEqe408_DIA/HEqe408_DIA_limma_DIANN_dlfq_Impseqrob_.csv D:/data/benchmark/benchmark_res/DIA/DIANN/HEqe408_DIA/HEqe408_DIA_limma_DIANN_LFQ_Impseq_.csv D:/data/benchmark/benchmark_res/DIA/DIANN/HEqe408_DIA/HEqe408_DIA_limma_DIANN_dlfq_MinProb_.csv D:/data/benc…	0.68948	0.642485	78	82	0.800213	0.832212	74	62	0.840626	0.860425	57	37	0.799528	0.823686	51	46	0.766523	0.896696	14	24	54.8	50.2
ensemble_fisher||top13	ensemble_fisher	DIANN	fisher	_	top13	13||D:/data/benchmark/benchmark_res/DIA/DIANN/HEqe408_DIA/HEqe408_DIA_limma_DIANN_dlfq_MinDet_.csv D:/data/benchmark/benchmark_res/DIA/DIANN/HEqe408_DIA/HEqe408_DIA_limma_DIANN_dlfq_Impseqrob_.csv D:/data/benchmark/benchmark_res/DIA/DIANN/HEqe408_DIA/HEqe408_DIA_limma_DIANN_LFQ_Impseq_.csv D:/data/benchmark/benchmark_res/DIA/DIANN/HEqe408_DIA/HEqe408_DIA_limma_DIANN_dlfq_MinProb_.csv D:/data/benc…	0.696376	0.668365	77	77	0.798417	0.827292	78	69	0.838372	0.859045	59	45	0.799551	0.827726	50	38	0.766887	0.896845	11	21	55	50
ensemble_set_median||top4	ensemble_set_median	DIANN	set	median	top4	4||D:/data/benchmark/benchmark_res/DIA/DIANN/HEqe408_DIA/HEqe408_DIA_limma_DIANN_dlfq_MinDet_.csv D:/data/benchmark/benchmark_res/DIA/DIANN/HEqe408_DIA/HEqe408_DIA_limma_DIANN_dlfq_Impseqrob_.csv D:/data/benchmark/benchmark_res/DIA/DIANN/HEqe408_DIA/HEqe408_DIA_limma_DIANN_LFQ_Impseq_.csv D:/data/benchmark/benchmark_res/DIA/DIANN/HEqe408_DIA/HEqe408_DIA_limma_DIANN_dlfq_MinProb_.csv	0.763151	0.770249	57	66	0.818601	0.823352	49	73	0.839292	0.84582	58	69	0.781631	0.822066	57	53	0.631182	0.815475	57	55	55.6	63.2
ensemble_fisher||top15	ensemble_fisher	DIANN	fisher	_	top15	15||D:/data/benchmark/benchmark_res/DIA/DIANN/HEqe408_DIA/HEqe408_DIA_limma_DIANN_dlfq_MinDet_.csv D:/data/benchmark/benchmark_res/DIA/DIANN/HEqe408_DIA/HEqe408_DIA_limma_DIANN_dlfq_Impseqrob_.csv D:/data/benchmark/benchmark_res/DIA/DIANN/HEqe408_DIA/HEqe408_DIA_limma_DIANN_LFQ_Impseq_.csv D:/data/benchmark/benchmark_res/DIA/DIANN/HEqe408_DIA/HEqe408_DIA_limma_DIANN_dlfq_MinProb_.csv D:/data/benc…	0.662678	0.65575	81	78	0.78394	0.791689	82	82	0.826922	0.859636	65	42	0.800298	0.823686	41	44	0.76725	0.897269	10	11	55.8	51.4
ensemble_fisher||top16	ensemble_fisher	DIANN	fisher	_	top16	16||D:/data/benchmark/benchmark_res/DIA/DIANN/HEqe408_DIA/HEqe408_DIA_limma_DIANN_dlfq_MinDet_.csv D:/data/benchmark/benchmark_res/DIA/DIANN/HEqe408_DIA/HEqe408_DIA_limma_DIANN_dlfq_Impseqrob_.csv D:/data/benchmark/benchmark_res/DIA/DIANN/HEqe408_DIA/HEqe408_DIA_limma_DIANN_LFQ_Impseq_.csv D:/data/benchmark/benchmark_res/DIA/DIANN/HEqe408_DIA/HEqe408_DIA_limma_DIANN_dlfq_MinProb_.csv D:/data/benc…	0.648929	0.627585	83	83	0.775208	0.772492	84	84	0.821665	0.859971	73	40	0.801084	0.821635	36	54	0.770636	0.908467	6	1	56.4	52.4
ensemble_hurdle||top16	ensemble_hurdle	DIANN	hurdle	_	top16	16||D:/data/benchmark/benchmark_res/DIA/DIANN/HEqe408_DIA/HEqe408_DIA_limma_DIANN_dlfq_MinDet_.csv D:/data/benchmark/benchmark_res/DIA/DIANN/HEqe408_DIA/HEqe408_DIA_limma_DIANN_dlfq_Impseqrob_.csv D:/data/benchmark/benchmark_res/DIA/DIANN/HEqe408_DIA/HEqe408_DIA_limma_DIANN_LFQ_Impseq_.csv D:/data/benchmark/benchmark_res/DIA/DIANN/HEqe408_DIA/HEqe408_DIA_limma_DIANN_dlfq_MinProb_.csv D:/data/benc…	0.645467	0.621239	84	84	0.777926	0.779357	83	83	0.825619	0.862879	67	34	0.799807	0.82363	47	49	0.772331	0.908467	1	3	56.4	50.6
ensemble_hurdle||top15	ensemble_hurdle	DIANN	hurdle	_	top15	15||D:/data/benchmark/benchmark_res/DIA/DIANN/HEqe408_DIA/HEqe408_DIA_limma_DIANN_dlfq_MinDet_.csv D:/data/benchmark/benchmark_res/DIA/DIANN/HEqe408_DIA/HEqe408_DIA_limma_DIANN_dlfq_Impseqrob_.csv D:/data/benchmark/benchmark_res/DIA/DIANN/HEqe408_DIA/HEqe408_DIA_limma_DIANN_LFQ_Impseq_.csv D:/data/benchmark/benchmark_res/DIA/DIANN/HEqe408_DIA/HEqe408_DIA_limma_DIANN_dlfq_MinProb_.csv D:/data/benc…	0.659987	0.648537	82	79	0.786732	0.797102	80	81	0.830189	0.862915	61	33	0.799361	0.823686	52	48	0.768052	0.897269	9	12	56.8	50.6
ensemble_hurdle||top14	ensemble_hurdle	DIANN	hurdle	_	top14	14||D:/data/benchmark/benchmark_res/DIA/DIANN/HEqe408_DIA/HEqe408_DIA_limma_DIANN_dlfq_MinDet_.csv D:/data/benchmark/benchmark_res/DIA/DIANN/HEqe408_DIA/HEqe408_DIA_limma_DIANN_dlfq_Impseqrob_.csv D:/data/benchmark/benchmark_res/DIA/DIANN/HEqe408_DIA/HEqe408_DIA_limma_DIANN_LFQ_Impseq_.csv D:/data/benchmark/benchmark_res/DIA/DIANN/HEqe408_DIA/HEqe408_DIA_limma_DIANN_dlfq_MinProb_.csv D:/data/benc…	0.664722	0.642486	80	81	0.787389	0.808121	79	78	0.830419	0.860318	60	38	0.799125	0.823686	55	47	0.766885	0.896696	12	25	57.2	53.8
ensemble_fisher||top14	ensemble_fisher	DIANN	fisher	_	top14	14||D:/data/benchmark/benchmark_res/DIA/DIANN/HEqe408_DIA/HEqe408_DIA_limma_DIANN_dlfq_MinDet_.csv D:/data/benchmark/benchmark_res/DIA/DIANN/HEqe408_DIA/HEqe408_DIA_limma_DIANN_dlfq_Impseqrob_.csv D:/data/benchmark/benchmark_res/DIA/DIANN/HEqe408_DIA/HEqe408_DIA_limma_DIANN_LFQ_Impseq_.csv D:/data/benchmark/benchmark_res/DIA/DIANN/HEqe408_DIA/HEqe408_DIA_limma_DIANN_dlfq_MinProb_.csv D:/data/benc…	0.669705	0.647485	79	80	0.78528	0.801564	81	80	0.827654	0.858488	64	48	0.799185	0.821594	53	58	0.766648	0.89677	13	22	58	57.6
ensemble_set_max||top3	ensemble_set_max	DIANN	set	max	top3	3||D:/data/benchmark/benchmark_res/DIA/DIANN/HEqe408_DIA/HEqe408_DIA_limma_DIANN_dlfq_MinDet_.csv D:/data/benchmark/benchmark_res/DIA/DIANN/HEqe408_DIA/HEqe408_DIA_limma_DIANN_dlfq_Impseqrob_.csv D:/data/benchmark/benchmark_res/DIA/DIANN/HEqe408_DIA/HEqe408_DIA_limma_DIANN_LFQ_Impseq_.csv	0.765192	0.770883	53	63	0.813506	0.814896	57	75	0.828902	0.83102	63	88	0.760896	0.8128	63	63	0.570818	0.789651	63	60	59.8	69.8
ensemble_fisher||top17	ensemble_fisher	DIANN	fisher	_	top17	17||D:/data/benchmark/benchmark_res/DIA/DIANN/HEqe408_DIA/HEqe408_DIA_limma_DIANN_dlfq_MinDet_.csv D:/data/benchmark/benchmark_res/DIA/DIANN/HEqe408_DIA/HEqe408_DIA_limma_DIANN_dlfq_Impseqrob_.csv D:/data/benchmark/benchmark_res/DIA/DIANN/HEqe408_DIA/HEqe408_DIA_limma_DIANN_LFQ_Impseq_.csv D:/data/benchmark/benchmark_res/DIA/DIANN/HEqe408_DIA/HEqe408_DIA_limma_DIANN_dlfq_MinProb_.csv D:/data/benc…	0.633479	0.596974	86	85	0.764999	0.752273	86	86	0.813397	0.855102	82	60	0.800384	0.821635	40	55	0.770524	0.897039	7	16	60.2	60.4
ensemble_hurdle||top17	ensemble_hurdle	DIANN	hurdle	_	top17	17||D:/data/benchmark/benchmark_res/DIA/DIANN/HEqe408_DIA/HEqe408_DIA_limma_DIANN_dlfq_MinDet_.csv D:/data/benchmark/benchmark_res/DIA/DIANN/HEqe408_DIA/HEqe408_DIA_limma_DIANN_dlfq_Impseqrob_.csv D:/data/benchmark/benchmark_res/DIA/DIANN/HEqe408_DIA/HEqe408_DIA_limma_DIANN_LFQ_Impseq_.csv D:/data/benchmark/benchmark_res/DIA/DIANN/HEqe408_DIA/HEqe408_DIA_limma_DIANN_dlfq_MinProb_.csv D:/data/benc…	0.63418	0.591447	85	86	0.767935	0.757472	85	85	0.817738	0.85889	76	46	0.799138	0.82566	54	40	0.771213	0.897389	4	8	60.8	53
ensemble_set_max||top5	ensemble_set_max	DIANN	set	max	top5	5||D:/data/benchmark/benchmark_res/DIA/DIANN/HEqe408_DIA/HEqe408_DIA_limma_DIANN_dlfq_MinDet_.csv D:/data/benchmark/benchmark_res/DIA/DIANN/HEqe408_DIA/HEqe408_DIA_limma_DIANN_dlfq_Impseqrob_.csv D:/data/benchmark/benchmark_res/DIA/DIANN/HEqe408_DIA/HEqe408_DIA_limma_DIANN_LFQ_Impseq_.csv D:/data/benchmark/benchmark_res/DIA/DIANN/HEqe408_DIA/HEqe408_DIA_limma_DIANN_dlfq_MinProb_.csv D:/data/bench…	0.77772	0.79048	35	32	0.814924	0.83506	53	38	0.825972	0.849747	66	66	0.597025	0.5	76	72	0.231006	0	76	72	61.2	56
ensemble_hurdle||top18	ensemble_hurdle	DIANN	hurdle	_	top18	18||D:/data/benchmark/benchmark_res/DIA/DIANN/HEqe408_DIA/HEqe408_DIA_limma_DIANN_dlfq_MinDet_.csv D:/data/benchmark/benchmark_res/DIA/DIANN/HEqe408_DIA/HEqe408_DIA_limma_DIANN_dlfq_Impseqrob_.csv D:/data/benchmark/benchmark_res/DIA/DIANN/HEqe408_DIA/HEqe408_DIA_limma_DIANN_LFQ_Impseq_.csv D:/data/benchmark/benchmark_res/DIA/DIANN/HEqe408_DIA/HEqe408_DIA_limma_DIANN_dlfq_MinProb_.csv D:/data/benc…	0.611767	0.574363	87	88	0.755213	0.746274	87	87	0.808465	0.850195	84	65	0.799871	0.82363	45	50	0.771973	0.908467	3	4	61.2	58.8
ensemble_fisher||top18	ensemble_fisher	DIANN	fisher	_	top18	18||D:/data/benchmark/benchmark_res/DIA/DIANN/HEqe408_DIA/HEqe408_DIA_limma_DIANN_dlfq_MinDet_.csv D:/data/benchmark/benchmark_res/DIA/DIANN/HEqe408_DIA/HEqe408_DIA_limma_DIANN_dlfq_Impseqrob_.csv D:/data/benchmark/benchmark_res/DIA/DIANN/HEqe408_DIA/HEqe408_DIA_limma_DIANN_LFQ_Impseq_.csv D:/data/benchmark/benchmark_res/DIA/DIANN/HEqe408_DIA/HEqe408_DIA_limma_DIANN_dlfq_MinProb_.csv D:/data/benc…	0.610323	0.578024	88	87	0.751395	0.74438	88	88	0.803504	0.840824	88	83	0.80041	0.821635	39	56	0.771091	0.908467	5	2	61.6	63.2
ensemble_hurdle||top19	ensemble_hurdle	DIANN	hurdle	_	top19	19||D:/data/benchmark/benchmark_res/DIA/DIANN/HEqe408_DIA/HEqe408_DIA_limma_DIANN_dlfq_MinDet_.csv D:/data/benchmark/benchmark_res/DIA/DIANN/HEqe408_DIA/HEqe408_DIA_limma_DIANN_dlfq_Impseqrob_.csv D:/data/benchmark/benchmark_res/DIA/DIANN/HEqe408_DIA/HEqe408_DIA_limma_DIANN_LFQ_Impseq_.csv D:/data/benchmark/benchmark_res/DIA/DIANN/HEqe408_DIA/HEqe408_DIA_limma_DIANN_dlfq_MinProb_.csv D:/data/benc…	0.600389	0.56091	89	90	0.744191	0.735071	89	89	0.800061	0.836697	89	86	0.800108	0.82566	43	41	0.772179	0.908467	2	5	62.4	62.2
ensemble_set_max||top7	ensemble_set_max	DIANN	set	max	top7	7||D:/data/benchmark/benchmark_res/DIA/DIANN/HEqe408_DIA/HEqe408_DIA_limma_DIANN_dlfq_MinDet_.csv D:/data/benchmark/benchmark_res/DIA/DIANN/HEqe408_DIA/HEqe408_DIA_limma_DIANN_dlfq_Impseqrob_.csv D:/data/benchmark/benchmark_res/DIA/DIANN/HEqe408_DIA/HEqe408_DIA_limma_DIANN_LFQ_Impseq_.csv D:/data/benchmark/benchmark_res/DIA/DIANN/HEqe408_DIA/HEqe408_DIA_limma_DIANN_dlfq_MinProb_.csv D:/data/bench…	0.778829	0.797136	34	18	0.814557	0.832709	56	52	0.824058	0.84345	68	70	0.596578	0.5	77	74	0.229538	0	78	74	62.6	57.6
ensemble_set_median||top2	ensemble_set_median	DIANN	set	median	top2	2||D:/data/benchmark/benchmark_res/DIA/DIANN/HEqe408_DIA/HEqe408_DIA_limma_DIANN_dlfq_MinDet_.csv D:/data/benchmark/benchmark_res/DIA/DIANN/HEqe408_DIA/HEqe408_DIA_limma_DIANN_dlfq_Impseqrob_.csv	0.751369	0.744615	67	72	0.807688	0.810976	67	77	0.829147	0.838584	62	85	0.770749	0.790555	60	65	0.607617	0.769873	58	63	62.8	72.4
ensemble_set_max||top8	ensemble_set_max	DIANN	set	max	top8	8||D:/data/benchmark/benchmark_res/DIA/DIANN/HEqe408_DIA/HEqe408_DIA_limma_DIANN_dlfq_MinDet_.csv D:/data/benchmark/benchmark_res/DIA/DIANN/HEqe408_DIA/HEqe408_DIA_limma_DIANN_dlfq_Impseqrob_.csv D:/data/benchmark/benchmark_res/DIA/DIANN/HEqe408_DIA/HEqe408_DIA_limma_DIANN_LFQ_Impseq_.csv D:/data/benchmark/benchmark_res/DIA/DIANN/HEqe408_DIA/HEqe408_DIA_limma_DIANN_dlfq_MinProb_.csv D:/data/bench…	0.778837	0.796856	33	19	0.814749	0.832709	54	53	0.823176	0.843416	71	71	0.59657	0.5	78	75	0.22952	0	79	75	63	58.6
ensemble_set_max||top6	ensemble_set_max	DIANN	set	max	top6	6||D:/data/benchmark/benchmark_res/DIA/DIANN/HEqe408_DIA/HEqe408_DIA_limma_DIANN_dlfq_MinDet_.csv D:/data/benchmark/benchmark_res/DIA/DIANN/HEqe408_DIA/HEqe408_DIA_limma_DIANN_dlfq_Impseqrob_.csv D:/data/benchmark/benchmark_res/DIA/DIANN/HEqe408_DIA/HEqe408_DIA_limma_DIANN_LFQ_Impseq_.csv D:/data/benchmark/benchmark_res/DIA/DIANN/HEqe408_DIA/HEqe408_DIA_limma_DIANN_dlfq_MinProb_.csv D:/data/bench…	0.777561	0.788775	36	33	0.813161	0.834165	58	44	0.823547	0.839214	69	84	0.596523	0.5	79	73	0.230229	0	77	73	63.8	61.4
ensemble_fisher||top19	ensemble_fisher	DIANN	fisher	_	top19	19||D:/data/benchmark/benchmark_res/DIA/DIANN/HEqe408_DIA/HEqe408_DIA_limma_DIANN_dlfq_MinDet_.csv D:/data/benchmark/benchmark_res/DIA/DIANN/HEqe408_DIA/HEqe408_DIA_limma_DIANN_dlfq_Impseqrob_.csv D:/data/benchmark/benchmark_res/DIA/DIANN/HEqe408_DIA/HEqe408_DIA_limma_DIANN_LFQ_Impseq_.csv D:/data/benchmark/benchmark_res/DIA/DIANN/HEqe408_DIA/HEqe408_DIA_limma_DIANN_dlfq_MinProb_.csv D:/data/benc…	0.598862	0.563381	90	89	0.740031	0.73453	90	90	0.794932	0.827095	90	90	0.799924	0.821635	44	57	0.770488	0.897039	8	17	64.4	68.6
ensemble_set_max||top4	ensemble_set_max	DIANN	set	max	top4	4||D:/data/benchmark/benchmark_res/DIA/DIANN/HEqe408_DIA/HEqe408_DIA_limma_DIANN_dlfq_MinDet_.csv D:/data/benchmark/benchmark_res/DIA/DIANN/HEqe408_DIA/HEqe408_DIA_limma_DIANN_dlfq_Impseqrob_.csv D:/data/benchmark/benchmark_res/DIA/DIANN/HEqe408_DIA/HEqe408_DIA_limma_DIANN_LFQ_Impseq_.csv D:/data/benchmark/benchmark_res/DIA/DIANN/HEqe408_DIA/HEqe408_DIA_limma_DIANN_dlfq_MinProb_.csv	0.76308	0.770883	59	64	0.807238	0.814873	69	76	0.822806	0.830954	72	89	0.760204	0.80872	64	64	0.569913	0.784039	64	61	65.6	70.8
ensemble_set_max||top2	ensemble_set_max	DIANN	set	max	top2	2||D:/data/benchmark/benchmark_res/DIA/DIANN/HEqe408_DIA/HEqe408_DIA_limma_DIANN_dlfq_MinDet_.csv D:/data/benchmark/benchmark_res/DIA/DIANN/HEqe408_DIA/HEqe408_DIA_limma_DIANN_dlfq_Impseqrob_.csv	0.748259	0.743187	68	73	0.801723	0.807277	72	79	0.823308	0.833205	70	87	0.767353	0.786891	61	66	0.601097	0.743376	60	65	66.2	74
ensemble_set_max||top9	ensemble_set_max	DIANN	set	max	top9	9||D:/data/benchmark/benchmark_res/DIA/DIANN/HEqe408_DIA/HEqe408_DIA_limma_DIANN_dlfq_MinDet_.csv D:/data/benchmark/benchmark_res/DIA/DIANN/HEqe408_DIA/HEqe408_DIA_limma_DIANN_dlfq_Impseqrob_.csv D:/data/benchmark/benchmark_res/DIA/DIANN/HEqe408_DIA/HEqe408_DIA_limma_DIANN_LFQ_Impseq_.csv D:/data/benchmark/benchmark_res/DIA/DIANN/HEqe408_DIA/HEqe408_DIA_limma_DIANN_dlfq_MinProb_.csv D:/data/bench…	0.774972	0.794387	38	30	0.809732	0.83231	59	55	0.817929	0.840946	74	82	0.596518	0.5	80	76	0.229415	0	80	76	66.2	63.8
ensemble_set_max||top10	ensemble_set_max	DIANN	set	max	top10	10||D:/data/benchmark/benchmark_res/DIA/DIANN/HEqe408_DIA/HEqe408_DIA_limma_DIANN_dlfq_MinDet_.csv D:/data/benchmark/benchmark_res/DIA/DIANN/HEqe408_DIA/HEqe408_DIA_limma_DIANN_dlfq_Impseqrob_.csv D:/data/benchmark/benchmark_res/DIA/DIANN/HEqe408_DIA/HEqe408_DIA_limma_DIANN_LFQ_Impseq_.csv D:/data/benchmark/benchmark_res/DIA/DIANN/HEqe408_DIA/HEqe408_DIA_limma_DIANN_dlfq_MinProb_.csv D:/data/benc…	0.774639	0.794485	39	25	0.809615	0.83231	60	56	0.817799	0.840978	75	79	0.596452	0.5	81	77	0.229325	0	81	77	67.2	62.8
ensemble_set_max||top11	ensemble_set_max	DIANN	set	max	top11	11||D:/data/benchmark/benchmark_res/DIA/DIANN/HEqe408_DIA/HEqe408_DIA_limma_DIANN_dlfq_MinDet_.csv D:/data/benchmark/benchmark_res/DIA/DIANN/HEqe408_DIA/HEqe408_DIA_limma_DIANN_dlfq_Impseqrob_.csv D:/data/benchmark/benchmark_res/DIA/DIANN/HEqe408_DIA/HEqe408_DIA_limma_DIANN_LFQ_Impseq_.csv D:/data/benchmark/benchmark_res/DIA/DIANN/HEqe408_DIA/HEqe408_DIA_limma_DIANN_dlfq_MinProb_.csv D:/data/benc…	0.774209	0.794485	41	26	0.809211	0.83231	62	57	0.817365	0.840978	77	80	0.596441	0.5	82	78	0.229282	0	82	78	68.8	63.8
ensemble_set_max||top12	ensemble_set_max	DIANN	set	max	top12	12||D:/data/benchmark/benchmark_res/DIA/DIANN/HEqe408_DIA/HEqe408_DIA_limma_DIANN_dlfq_MinDet_.csv D:/data/benchmark/benchmark_res/DIA/DIANN/HEqe408_DIA/HEqe408_DIA_limma_DIANN_dlfq_Impseqrob_.csv D:/data/benchmark/benchmark_res/DIA/DIANN/HEqe408_DIA/HEqe408_DIA_limma_DIANN_LFQ_Impseq_.csv D:/data/benchmark/benchmark_res/DIA/DIANN/HEqe408_DIA/HEqe408_DIA_limma_DIANN_dlfq_MinProb_.csv D:/data/benc…	0.774164	0.794485	43	27	0.808861	0.83231	63	58	0.816789	0.840978	78	81	0.595661	0.5	83	79	0.228276	0	83	79	70	64.8
ensemble_set_max||top13	ensemble_set_max	DIANN	set	max	top13	13||D:/data/benchmark/benchmark_res/DIA/DIANN/HEqe408_DIA/HEqe408_DIA_limma_DIANN_dlfq_MinDet_.csv D:/data/benchmark/benchmark_res/DIA/DIANN/HEqe408_DIA/HEqe408_DIA_limma_DIANN_dlfq_Impseqrob_.csv D:/data/benchmark/benchmark_res/DIA/DIANN/HEqe408_DIA/HEqe408_DIA_limma_DIANN_LFQ_Impseq_.csv D:/data/benchmark/benchmark_res/DIA/DIANN/HEqe408_DIA/HEqe408_DIA_limma_DIANN_dlfq_MinProb_.csv D:/data/benc…	0.774259	0.794485	40	28	0.808789	0.83231	64	59	0.816637	0.841115	79	78	0.595462	0.5	85	81	0.227974	0	85	81	70.6	65.4
ensemble_set_max||top14	ensemble_set_max	DIANN	set	max	top14	14||D:/data/benchmark/benchmark_res/DIA/DIANN/HEqe408_DIA/HEqe408_DIA_limma_DIANN_dlfq_MinDet_.csv D:/data/benchmark/benchmark_res/DIA/DIANN/HEqe408_DIA/HEqe408_DIA_limma_DIANN_dlfq_Impseqrob_.csv D:/data/benchmark/benchmark_res/DIA/DIANN/HEqe408_DIA/HEqe408_DIA_limma_DIANN_LFQ_Impseq_.csv D:/data/benchmark/benchmark_res/DIA/DIANN/HEqe408_DIA/HEqe408_DIA_limma_DIANN_dlfq_MinProb_.csv D:/data/benc…	0.774162	0.794485	44	29	0.8083	0.83231	65	60	0.8161	0.841124	80	77	0.595469	0.5	84	83	0.22798	0	84	83	71.4	66.4
ensemble_set_max||top15	ensemble_set_max	DIANN	set	max	top15	15||D:/data/benchmark/benchmark_res/DIA/DIANN/HEqe408_DIA/HEqe408_DIA_limma_DIANN_dlfq_MinDet_.csv D:/data/benchmark/benchmark_res/DIA/DIANN/HEqe408_DIA/HEqe408_DIA_limma_DIANN_dlfq_Impseqrob_.csv D:/data/benchmark/benchmark_res/DIA/DIANN/HEqe408_DIA/HEqe408_DIA_limma_DIANN_LFQ_Impseq_.csv D:/data/benchmark/benchmark_res/DIA/DIANN/HEqe408_DIA/HEqe408_DIA_limma_DIANN_dlfq_MinProb_.csv D:/data/benc…	0.774175	0.795178	42	20	0.80827	0.83231	66	61	0.816041	0.841806	81	76	0.595404	0.5	86	85	0.227884	0	86	85	72.2	65.4
ensemble_set_max||top16	ensemble_set_max	DIANN	set	max	top16	16||D:/data/benchmark/benchmark_res/DIA/DIANN/HEqe408_DIA/HEqe408_DIA_limma_DIANN_dlfq_MinDet_.csv D:/data/benchmark/benchmark_res/DIA/DIANN/HEqe408_DIA/HEqe408_DIA_limma_DIANN_dlfq_Impseqrob_.csv D:/data/benchmark/benchmark_res/DIA/DIANN/HEqe408_DIA/HEqe408_DIA_limma_DIANN_LFQ_Impseq_.csv D:/data/benchmark/benchmark_res/DIA/DIANN/HEqe408_DIA/HEqe408_DIA_limma_DIANN_dlfq_MinProb_.csv D:/data/benc…	0.763916	0.795073	54	21	0.801161	0.828852	73	68	0.809492	0.84186	83	74	0.582526	0.5	87	86	0.195612	0	87	86	76.8	67
ensemble_set_max||top18	ensemble_set_max	DIANN	set	max	top18	18||D:/data/benchmark/benchmark_res/DIA/DIANN/HEqe408_DIA/HEqe408_DIA_limma_DIANN_dlfq_MinDet_.csv D:/data/benchmark/benchmark_res/DIA/DIANN/HEqe408_DIA/HEqe408_DIA_limma_DIANN_dlfq_Impseqrob_.csv D:/data/benchmark/benchmark_res/DIA/DIANN/HEqe408_DIA/HEqe408_DIA_limma_DIANN_LFQ_Impseq_.csv D:/data/benchmark/benchmark_res/DIA/DIANN/HEqe408_DIA/HEqe408_DIA_limma_DIANN_dlfq_MinProb_.csv D:/data/benc…	0.763193	0.795073	56	23	0.800022	0.828959	75	66	0.808147	0.841911	86	73	0.582523	0.5	89	89	0.195572	0	89	89	79	68
ensemble_set_max||top17	ensemble_set_max	DIANN	set	max	top17	17||D:/data/benchmark/benchmark_res/DIA/DIANN/HEqe408_DIA/HEqe408_DIA_limma_DIANN_dlfq_MinDet_.csv D:/data/benchmark/benchmark_res/DIA/DIANN/HEqe408_DIA/HEqe408_DIA_limma_DIANN_dlfq_Impseqrob_.csv D:/data/benchmark/benchmark_res/DIA/DIANN/HEqe408_DIA/HEqe408_DIA_limma_DIANN_LFQ_Impseq_.csv D:/data/benchmark/benchmark_res/DIA/DIANN/HEqe408_DIA/HEqe408_DIA_limma_DIANN_dlfq_MinProb_.csv D:/data/benc…	0.762766	0.795073	61	22	0.799919	0.828959	77	65	0.808157	0.841925	85	72	0.582526	0.5	88	88	0.195612	0	88	88	79.8	67
ensemble_set_max||top19	ensemble_set_max	DIANN	set	max	top19	19||D:/data/benchmark/benchmark_res/DIA/DIANN/HEqe408_DIA/HEqe408_DIA_limma_DIANN_dlfq_MinDet_.csv D:/data/benchmark/benchmark_res/DIA/DIANN/HEqe408_DIA/HEqe408_DIA_limma_DIANN_dlfq_Impseqrob_.csv D:/data/benchmark/benchmark_res/DIA/DIANN/HEqe408_DIA/HEqe408_DIA_limma_DIANN_LFQ_Impseq_.csv D:/data/benchmark/benchmark_res/DIA/DIANN/HEqe408_DIA/HEqe408_DIA_limma_DIANN_dlfq_MinProb_.csv D:/data/benc…	0.763149	0.795043	58	24	0.799983	0.828927	76	67	0.808117	0.841812	87	75	0.582507	0.5	90	90	0.195532	0	90	90	80.2	69.2

## Sheet: rank_spt_DIA
supp7. Tab7 Ranking of ens_multi-quant workflows under setting spt_DIA
workflow	ensemble_method	Platform	method	operation	cbn	ensemble_info	mean_pauc001	median_pauc001	rank_mean_pauc001	rank_median_pauc001	mean_pauc005	median_pauc005	rank_mean_pauc005	rank_median_pauc005	mean_pauc01	median_pauc01	rank_mean_pauc01	rank_median_pauc01	mean_nmcc005	median_nmcc005	rank_mean_nmcc005	rank_median_nmcc005	mean_gmean005	median_gmean005	rank_mean_gmean005	rank_median_gmean005	avg_rank_mean	avg_rank_median
ensemble_hurdle||LFQ|dlfq|top3	ensemble_hurdle	spt	hurdle	_	LFQ|dlfq|top3	LFQ|dlfq|top3||D:/data/benchmark/benchmark_res/DIA/spt/HEqe408_DIA/HEqe408_DIA_ROTS_spt_LFQ_Impseq_.csv D:/data/benchmark/benchmark_res/DIA/spt/HEqe408_DIA/HEqe408_DIA_ROTS_spt_dlfq_MinDet_.csv D:/data/benchmark/benchmark_res/DIA/spt/HEqe408_DIA/HEqe408_DIA_ROTS_spt_top3_nbavg_.csv	0.784117	0.813773	6	1	0.851759	0.913583	3	1	0.874321	0.93652	1	1	0.796666	0.811349	4	7	0.749218	0.918864	10	2	4.8	2.4
ensemble_fisher||LFQ|dlfq|top3	ensemble_fisher	spt	fisher	_	LFQ|dlfq|top3	LFQ|dlfq|top3||D:/data/benchmark/benchmark_res/DIA/spt/HEqe408_DIA/HEqe408_DIA_ROTS_spt_LFQ_Impseq_.csv D:/data/benchmark/benchmark_res/DIA/spt/HEqe408_DIA/HEqe408_DIA_ROTS_spt_dlfq_MinDet_.csv D:/data/benchmark/benchmark_res/DIA/spt/HEqe408_DIA/HEqe408_DIA_ROTS_spt_top3_nbavg_.csv	0.778629	0.8129	10	2	0.848046	0.903962	4	2	0.871494	0.934496	6	2	0.794363	0.805501	5	8	0.752073	0.919003	6	1	6.2	3
ensemble_hurdle||LFQ|dlfq|top1|top3	ensemble_hurdle	spt	hurdle	_	LFQ|dlfq|top1|top3	LFQ|dlfq|top1|top3||D:/data/benchmark/benchmark_res/DIA/spt/HEqe408_DIA/HEqe408_DIA_ROTS_spt_LFQ_Impseq_.csv D:/data/benchmark/benchmark_res/DIA/spt/HEqe408_DIA/HEqe408_DIA_ROTS_spt_dlfq_MinDet_.csv D:/data/benchmark/benchmark_res/DIA/spt/HEqe408_DIA/HEqe408_DIA_limma_spt_top1_Impseq_.csv D:/data/benchmark/benchmark_res/DIA/spt/HEqe408_DIA/HEqe408_DIA_ROTS_spt_top3_nbavg_.csv	0.774485	0.751714	11	24	0.846459	0.848783	5	22	0.872097	0.897829	4	17	0.777129	0.762512	13	17	0.768238	0.909547	1	3	6.8	16.6
ensemble_hurdle||LFQ|top3	ensemble_hurdle	spt	hurdle	_	LFQ|top3	LFQ|top3||D:/data/benchmark/benchmark_res/DIA/spt/HEqe408_DIA/HEqe408_DIA_ROTS_spt_LFQ_Impseq_.csv D:/data/benchmark/benchmark_res/DIA/spt/HEqe408_DIA/HEqe408_DIA_ROTS_spt_top3_nbavg_.csv	0.769227	0.800473	13	5	0.843671	0.872031	8	15	0.870982	0.904965	7	14	0.803894	0.851648	1	1	0.724494	0.876631	11	12	8	9.4
ensemble_fisher||LFQ|dlfq|top1|top3	ensemble_fisher	spt	fisher	_	LFQ|dlfq|top1|top3	LFQ|dlfq|top1|top3||D:/data/benchmark/benchmark_res/DIA/spt/HEqe408_DIA/HEqe408_DIA_ROTS_spt_LFQ_Impseq_.csv D:/data/benchmark/benchmark_res/DIA/spt/HEqe408_DIA/HEqe408_DIA_ROTS_spt_dlfq_MinDet_.csv D:/data/benchmark/benchmark_res/DIA/spt/HEqe408_DIA/HEqe408_DIA_limma_spt_top1_Impseq_.csv D:/data/benchmark/benchmark_res/DIA/spt/HEqe408_DIA/HEqe408_DIA_ROTS_spt_top3_nbavg_.csv	0.771816	0.752366	12	22	0.844264	0.845553	7	23	0.870236	0.893075	8	21	0.774211	0.765308	16	16	0.767668	0.909319	2	4	9	17.2
ensemble_hurdle||LFQ|dlfq|top1	ensemble_hurdle	spt	hurdle	_	LFQ|dlfq|top1	LFQ|dlfq|top1||D:/data/benchmark/benchmark_res/DIA/spt/HEqe408_DIA/HEqe408_DIA_ROTS_spt_LFQ_Impseq_.csv D:/data/benchmark/benchmark_res/DIA/spt/HEqe408_DIA/HEqe408_DIA_ROTS_spt_dlfq_MinDet_.csv D:/data/benchmark/benchmark_res/DIA/spt/HEqe408_DIA/HEqe408_DIA_limma_spt_top1_Impseq_.csv	0.768202	0.736518	14	30	0.840087	0.854028	13	19	0.866594	0.894458	10	19	0.781346	0.754749	9	22	0.751934	0.907628	7	6	10.6	19.2
ensemble_fisher||LFQ|dlfq|top1	ensemble_fisher	spt	fisher	_	LFQ|dlfq|top1	LFQ|dlfq|top1||D:/data/benchmark/benchmark_res/DIA/spt/HEqe408_DIA/HEqe408_DIA_ROTS_spt_LFQ_Impseq_.csv D:/data/benchmark/benchmark_res/DIA/spt/HEqe408_DIA/HEqe408_DIA_ROTS_spt_dlfq_MinDet_.csv D:/data/benchmark/benchmark_res/DIA/spt/HEqe408_DIA/HEqe408_DIA_limma_spt_top1_Impseq_.csv	0.767902	0.737132	15	29	0.838899	0.851965	15	20	0.865539	0.893337	11	20	0.779615	0.756354	11	21	0.752095	0.907779	5	5	11.4	19
ensemble_hurdle||LFQ|dlfq	ensemble_hurdle	spt	hurdle	_	LFQ|dlfq	LFQ|dlfq||D:/data/benchmark/benchmark_res/DIA/spt/HEqe408_DIA/HEqe408_DIA_ROTS_spt_LFQ_Impseq_.csv D:/data/benchmark/benchmark_res/DIA/spt/HEqe408_DIA/HEqe408_DIA_ROTS_spt_dlfq_MinDet_.csv	0.785564	0.788775	3	8	0.841398	0.878137	10	11	0.862381	0.906948	14	11	0.792044	0.833459	7	3	0.696879	0.860896	24	17	11.6	10
ensemble_fisher||LFQ|top3	ensemble_fisher	spt	fisher	_	LFQ|top3	LFQ|top3||D:/data/benchmark/benchmark_res/DIA/spt/HEqe408_DIA/HEqe408_DIA_ROTS_spt_LFQ_Impseq_.csv D:/data/benchmark/benchmark_res/DIA/spt/HEqe408_DIA/HEqe408_DIA_ROTS_spt_top3_nbavg_.csv	0.766306	0.798551	16	6	0.83582	0.8708	17	17	0.863318	0.897999	12	16	0.798167	0.830202	3	5	0.718568	0.87106	12	13	12	11.4
ensemble_fisher||LFQ|dlfq	ensemble_fisher	spt	fisher	_	LFQ|dlfq	LFQ|dlfq||D:/data/benchmark/benchmark_res/DIA/spt/HEqe408_DIA/HEqe408_DIA_ROTS_spt_LFQ_Impseq_.csv D:/data/benchmark/benchmark_res/DIA/spt/HEqe408_DIA/HEqe408_DIA_ROTS_spt_dlfq_MinDet_.csv	0.785305	0.788775	4	7	0.840603	0.877515	12	13	0.861505	0.905978	15	13	0.790218	0.832487	8	4	0.698606	0.860038	23	18	12.4	11
ensemble_set_median||LFQ|dlfq|top3	ensemble_set_median	spt	set	median	LFQ|dlfq|top3	LFQ|dlfq|top3||D:/data/benchmark/benchmark_res/DIA/spt/HEqe408_DIA/HEqe408_DIA_ROTS_spt_LFQ_Impseq_.csv D:/data/benchmark/benchmark_res/DIA/spt/HEqe408_DIA/HEqe408_DIA_ROTS_spt_dlfq_MinDet_.csv D:/data/benchmark/benchmark_res/DIA/spt/HEqe408_DIA/HEqe408_DIA_ROTS_spt_top3_nbavg_.csv	0.793778	0.803254	2	3	0.852333	0.889051	2	6	0.872629	0.920013	3	5	0.601354	0.5	32	49	0.238104	0	32	49	14.2	22.4
ensemble_hurdle||LFQ|top1|top3	ensemble_hurdle	spt	hurdle	_	LFQ|top1|top3	LFQ|top1|top3||D:/data/benchmark/benchmark_res/DIA/spt/HEqe408_DIA/HEqe408_DIA_ROTS_spt_LFQ_Impseq_.csv D:/data/benchmark/benchmark_res/DIA/spt/HEqe408_DIA/HEqe408_DIA_limma_spt_top1_Impseq_.csv D:/data/benchmark/benchmark_res/DIA/spt/HEqe408_DIA/HEqe408_DIA_ROTS_spt_top3_nbavg_.csv	0.754214	0.759474	23	20	0.827738	0.841837	20	26	0.85853	0.871958	16	23	0.778951	0.767965	12	10	0.756021	0.879465	3	10	14.8	17.8
ensemble_set_median||LFQ|dlfq|top1	ensemble_set_median	spt	set	median	LFQ|dlfq|top1	LFQ|dlfq|top1||D:/data/benchmark/benchmark_res/DIA/spt/HEqe408_DIA/HEqe408_DIA_ROTS_spt_LFQ_Impseq_.csv D:/data/benchmark/benchmark_res/DIA/spt/HEqe408_DIA/HEqe408_DIA_ROTS_spt_dlfq_MinDet_.csv D:/data/benchmark/benchmark_res/DIA/spt/HEqe408_DIA/HEqe408_DIA_limma_spt_top1_Impseq_.csv	0.799296	0.782518	1	9	0.854606	0.879041	1	10	0.873179	0.910457	2	9	0.593711	0.5	39	47	0.229326	0	37	47	16	24.4
ensemble_hurdle||dlfq|top3	ensemble_hurdle	spt	hurdle	_	dlfq|top3	dlfq|top3||D:/data/benchmark/benchmark_res/DIA/spt/HEqe408_DIA/HEqe408_DIA_ROTS_spt_dlfq_MinDet_.csv D:/data/benchmark/benchmark_res/DIA/spt/HEqe408_DIA/HEqe408_DIA_ROTS_spt_top3_nbavg_.csv	0.76053	0.77692	19	14	0.829736	0.880699	19	9	0.857981	0.916433	18	6	0.798201	0.845809	2	2	0.69411	0.865939	25	16	16.6	9.4
ensemble_fisher||LFQ|top1|top3	ensemble_fisher	spt	fisher	_	LFQ|top1|top3	LFQ|top1|top3||D:/data/benchmark/benchmark_res/DIA/spt/HEqe408_DIA/HEqe408_DIA_ROTS_spt_LFQ_Impseq_.csv D:/data/benchmark/benchmark_res/DIA/spt/HEqe408_DIA/HEqe408_DIA_limma_spt_top1_Impseq_.csv D:/data/benchmark/benchmark_res/DIA/spt/HEqe408_DIA/HEqe408_DIA_ROTS_spt_top3_nbavg_.csv	0.752733	0.760552	24	18	0.823954	0.844406	22	25	0.85561	0.874089	19	22	0.77541	0.767466	15	13	0.755668	0.878717	4	11	16.8	17.8
ensemble_set_min||LFQ|dlfq	ensemble_set_min	spt	set	min	LFQ|dlfq	LFQ|dlfq||D:/data/benchmark/benchmark_res/DIA/spt/HEqe408_DIA/HEqe408_DIA_ROTS_spt_LFQ_Impseq_.csv D:/data/benchmark/benchmark_res/DIA/spt/HEqe408_DIA/HEqe408_DIA_ROTS_spt_dlfq_MinDet_.csv	0.780338	0.774957	7	15	0.841707	0.884505	9	7	0.862495	0.913941	13	7	0.62275	0.5	31	31	0.286306	0	31	31	18.2	18.2
ensemble_set_min||LFQ|top3	ensemble_set_min	spt	set	min	LFQ|top3	LFQ|top3||D:/data/benchmark/benchmark_res/DIA/spt/HEqe408_DIA/HEqe408_DIA_ROTS_spt_LFQ_Impseq_.csv D:/data/benchmark/benchmark_res/DIA/spt/HEqe408_DIA/HEqe408_DIA_ROTS_spt_top3_nbavg_.csv	0.762959	0.760273	17	19	0.844691	0.890861	6	4	0.871899	0.913374	5	8	0.598359	0.5	33	36	0.232976	0	33	36	18.8	20.6
ensemble_hurdle||dlfq|top1|top3	ensemble_hurdle	spt	hurdle	_	dlfq|top1|top3	dlfq|top1|top3||D:/data/benchmark/benchmark_res/DIA/spt/HEqe408_DIA/HEqe408_DIA_ROTS_spt_dlfq_MinDet_.csv D:/data/benchmark/benchmark_res/DIA/spt/HEqe408_DIA/HEqe408_DIA_limma_spt_top1_Impseq_.csv D:/data/benchmark/benchmark_res/DIA/spt/HEqe408_DIA/HEqe408_DIA_ROTS_spt_top3_nbavg_.csv	0.746782	0.707734	29	42	0.820134	0.802759	25	34	0.850465	0.844757	23	34	0.779631	0.752515	10	24	0.751705	0.882347	8	9	19	28.6
ensemble_set_min||LFQ|dlfq|top3	ensemble_set_min	spt	set	min	LFQ|dlfq|top3	LFQ|dlfq|top3||D:/data/benchmark/benchmark_res/DIA/spt/HEqe408_DIA/HEqe408_DIA_ROTS_spt_LFQ_Impseq_.csv D:/data/benchmark/benchmark_res/DIA/spt/HEqe408_DIA/HEqe408_DIA_ROTS_spt_dlfq_MinDet_.csv D:/data/benchmark/benchmark_res/DIA/spt/HEqe408_DIA/HEqe408_DIA_ROTS_spt_top3_nbavg_.csv	0.761932	0.716089	18	36	0.84129	0.900097	11	3	0.866887	0.9236	9	4	0.740234	0.751069	30	25	0.533219	0.609647	30	30	19.6	19.6
ensemble_fisher||dlfq|top3	ensemble_fisher	spt	fisher	_	dlfq|top3	dlfq|top3||D:/data/benchmark/benchmark_res/DIA/spt/HEqe408_DIA/HEqe408_DIA_ROTS_spt_dlfq_MinDet_.csv D:/data/benchmark/benchmark_res/DIA/spt/HEqe408_DIA/HEqe408_DIA_ROTS_spt_top3_nbavg_.csv	0.756269	0.779631	22	12	0.822504	0.877839	24	12	0.852145	0.909808	22	10	0.792238	0.82191	6	6	0.690156	0.869992	26	15	20	11
ensemble_set_median||LFQ|dlfq	ensemble_set_median	spt	set	median	LFQ|dlfq	LFQ|dlfq||D:/data/benchmark/benchmark_res/DIA/spt/HEqe408_DIA/HEqe408_DIA_ROTS_spt_LFQ_Impseq_.csv D:/data/benchmark/benchmark_res/DIA/spt/HEqe408_DIA/HEqe408_DIA_ROTS_spt_dlfq_MinDet_.csv	0.78485	0.782431	5	10	0.839693	0.875474	14	14	0.85838	0.900676	17	15	0.596336	0.5	35	33	0.230709	0	36	33	21.4	21
ensemble_fisher||dlfq|top1|top3	ensemble_fisher	spt	fisher	_	dlfq|top1|top3	dlfq|top1|top3||D:/data/benchmark/benchmark_res/DIA/spt/HEqe408_DIA/HEqe408_DIA_ROTS_spt_dlfq_MinDet_.csv D:/data/benchmark/benchmark_res/DIA/spt/HEqe408_DIA/HEqe408_DIA_limma_spt_top1_Impseq_.csv D:/data/benchmark/benchmark_res/DIA/spt/HEqe408_DIA/HEqe408_DIA_ROTS_spt_top3_nbavg_.csv	0.744469	0.713885	32	38	0.817163	0.803618	26	33	0.847733	0.843796	26	35	0.776907	0.754026	14	23	0.751141	0.884732	9	7	21.4	27.2
ensemble_set_median||LFQ|dlfq|top1|top3	ensemble_set_median	spt	set	median	LFQ|dlfq|top1|top3	LFQ|dlfq|top1|top3||D:/data/benchmark/benchmark_res/DIA/spt/HEqe408_DIA/HEqe408_DIA_ROTS_spt_LFQ_Impseq_.csv D:/data/benchmark/benchmark_res/DIA/spt/HEqe408_DIA/HEqe408_DIA_ROTS_spt_dlfq_MinDet_.csv D:/data/benchmark/benchmark_res/DIA/spt/HEqe408_DIA/HEqe408_DIA_limma_spt_top1_Impseq_.csv D:/data/benchmark/benchmark_res/DIA/spt/HEqe408_DIA/HEqe408_DIA_ROTS_spt_top3_nbavg_.csv	0.778659	0.801341	9	4	0.835321	0.884382	18	8	0.854261	0.906854	21	12	0.596472	0.5	34	55	0.230889	0	35	55	23.4	26.8
ensemble_set_max||LFQ|dlfq	ensemble_set_max	spt	set	max	LFQ|dlfq	LFQ|dlfq||D:/data/benchmark/benchmark_res/DIA/spt/HEqe408_DIA/HEqe408_DIA_ROTS_spt_LFQ_Impseq_.csv D:/data/benchmark/benchmark_res/DIA/spt/HEqe408_DIA/HEqe408_DIA_ROTS_spt_dlfq_MinDet_.csv	0.778707	0.781636	8	11	0.83629	0.87192	16	16	0.854551	0.896783	20	18	0.59585	0.5	36	32	0.228808	0	38	32	23.6	21.8
ensemble_fisher||LFQ|top1	ensemble_fisher	spt	fisher	_	LFQ|top1	LFQ|top1||D:/data/benchmark/benchmark_res/DIA/spt/HEqe408_DIA/HEqe408_DIA_ROTS_spt_LFQ_Impseq_.csv D:/data/benchmark/benchmark_res/DIA/spt/HEqe408_DIA/HEqe408_DIA_limma_spt_top1_Impseq_.csv	0.742536	0.708514	33	41	0.813805	0.814117	30	32	0.844501	0.845142	28	33	0.772	0.766585	18	14	0.717744	0.840707	13	23	24.4	28.6
ensemble_hurdle||LFQ|top1	ensemble_hurdle	spt	hurdle	_	LFQ|top1	LFQ|top1||D:/data/benchmark/benchmark_res/DIA/spt/HEqe408_DIA/HEqe408_DIA_ROTS_spt_LFQ_Impseq_.csv D:/data/benchmark/benchmark_res/DIA/spt/HEqe408_DIA/HEqe408_DIA_limma_spt_top1_Impseq_.csv	0.740889	0.712711	35	40	0.813825	0.820006	29	31	0.845306	0.847655	27	31	0.771308	0.767488	19	12	0.714723	0.84447	15	22	25	27.2
ensemble_set_median||LFQ|top1|top3	ensemble_set_median	spt	set	median	LFQ|top1|top3	LFQ|top1|top3||D:/data/benchmark/benchmark_res/DIA/spt/HEqe408_DIA/HEqe408_DIA_ROTS_spt_LFQ_Impseq_.csv D:/data/benchmark/benchmark_res/DIA/spt/HEqe408_DIA/HEqe408_DIA_limma_spt_top1_Impseq_.csv D:/data/benchmark/benchmark_res/DIA/spt/HEqe408_DIA/HEqe408_DIA_ROTS_spt_top3_nbavg_.csv	0.758583	0.749048	20	26	0.827212	0.830625	21	30	0.849575	0.864631	24	28	0.593775	0.5	38	51	0.226798	0	39	51	28.4	37.2
ensemble_fisher||dlfq|top1	ensemble_fisher	spt	fisher	_	dlfq|top1	dlfq|top1||D:/data/benchmark/benchmark_res/DIA/spt/HEqe408_DIA/HEqe408_DIA_ROTS_spt_dlfq_MinDet_.csv D:/data/benchmark/benchmark_res/DIA/spt/HEqe408_DIA/HEqe408_DIA_limma_spt_top1_Impseq_.csv	0.73503	0.69	38	43	0.802931	0.779648	34	44	0.832754	0.83483	36	39	0.771292	0.767861	20	11	0.711115	0.826193	17	25	29	32.4
ensemble_set_min||LFQ|dlfq|top1|top3	ensemble_set_min	spt	set	min	LFQ|dlfq|top1|top3	LFQ|dlfq|top1|top3||D:/data/benchmark/benchmark_res/DIA/spt/HEqe408_DIA/HEqe408_DIA_ROTS_spt_LFQ_Impseq_.csv D:/data/benchmark/benchmark_res/DIA/spt/HEqe408_DIA/HEqe408_DIA_ROTS_spt_dlfq_MinDet_.csv D:/data/benchmark/benchmark_res/DIA/spt/HEqe408_DIA/HEqe408_DIA_limma_spt_top1_Impseq_.csv D:/data/benchmark/benchmark_res/DIA/spt/HEqe408_DIA/HEqe408_DIA_ROTS_spt_top3_nbavg_.csv	0.701502	0.657104	49	47	0.7962	0.795311	37	35	0.83727	0.845881	30	32	0.772312	0.727657	17	29	0.717165	0.883059	14	8	29.4	30.2
ensemble_hurdle||dlfq|top1	ensemble_hurdle	spt	hurdle	_	dlfq|top1	dlfq|top1||D:/data/benchmark/benchmark_res/DIA/spt/HEqe408_DIA/HEqe408_DIA_ROTS_spt_dlfq_MinDet_.csv D:/data/benchmark/benchmark_res/DIA/spt/HEqe408_DIA/HEqe408_DIA_limma_spt_top1_Impseq_.csv	0.73329	0.681516	40	44	0.802709	0.777238	35	45	0.833564	0.83983	34	36	0.770986	0.772119	21	9	0.70891	0.820384	19	28	29.8	32.4
ensemble_set_min||dlfq|top3	ensemble_set_min	spt	set	min	dlfq|top3	dlfq|top3||D:/data/benchmark/benchmark_res/DIA/spt/HEqe408_DIA/HEqe408_DIA_ROTS_spt_dlfq_MinDet_.csv D:/data/benchmark/benchmark_res/DIA/spt/HEqe408_DIA/HEqe408_DIA_ROTS_spt_top3_nbavg_.csv	0.745325	0.713271	31	39	0.822578	0.890158	23	5	0.849523	0.930271	25	3	0.595415	0.5	37	41	0.231924	0	34	41	30	25.8
ensemble_set_min||LFQ|top1|top3	ensemble_set_min	spt	set	min	LFQ|top1|top3	LFQ|top1|top3||D:/data/benchmark/benchmark_res/DIA/spt/HEqe408_DIA/HEqe408_DIA_ROTS_spt_LFQ_Impseq_.csv D:/data/benchmark/benchmark_res/DIA/spt/HEqe408_DIA/HEqe408_DIA_limma_spt_top1_Impseq_.csv D:/data/benchmark/benchmark_res/DIA/spt/HEqe408_DIA/HEqe408_DIA_ROTS_spt_top3_nbavg_.csv	0.698881	0.656328	51	51	0.794818	0.794795	38	37	0.837817	0.839701	29	37	0.770226	0.765815	23	15	0.709519	0.858384	18	19	31.8	31.8
ensemble_set_median||LFQ|top3	ensemble_set_median	spt	set	median	LFQ|top3	LFQ|top3||D:/data/benchmark/benchmark_res/DIA/spt/HEqe408_DIA/HEqe408_DIA_ROTS_spt_LFQ_Impseq_.csv D:/data/benchmark/benchmark_res/DIA/spt/HEqe408_DIA/HEqe408_DIA_ROTS_spt_top3_nbavg_.csv	0.752405	0.75606	25	21	0.816161	0.845149	27	24	0.835283	0.867132	32	26	0.592981	0.5	40	38	0.219705	0	41	38	33	29.4
ensemble_set_median||dlfq|top1|top3	ensemble_set_median	spt	set	median	dlfq|top1|top3	dlfq|top1|top3||D:/data/benchmark/benchmark_res/DIA/spt/HEqe408_DIA/HEqe408_DIA_ROTS_spt_dlfq_MinDet_.csv D:/data/benchmark/benchmark_res/DIA/spt/HEqe408_DIA/HEqe408_DIA_limma_spt_top1_Impseq_.csv D:/data/benchmark/benchmark_res/DIA/spt/HEqe408_DIA/HEqe408_DIA_ROTS_spt_top3_nbavg_.csv	0.751823	0.721951	26	33	0.815238	0.834074	28	27	0.836711	0.86829	31	25	0.590504	0.5	42	53	0.223963	0	40	53	33.4	38.2
ensemble_set_min||LFQ|dlfq|top1	ensemble_set_min	spt	set	min	LFQ|dlfq|top1	LFQ|dlfq|top1||D:/data/benchmark/benchmark_res/DIA/spt/HEqe408_DIA/HEqe408_DIA_ROTS_spt_LFQ_Impseq_.csv D:/data/benchmark/benchmark_res/DIA/spt/HEqe408_DIA/HEqe408_DIA_ROTS_spt_dlfq_MinDet_.csv D:/data/benchmark/benchmark_res/DIA/spt/HEqe408_DIA/HEqe408_DIA_limma_spt_top1_Impseq_.csv	0.700531	0.656627	50	49	0.793662	0.795253	39	36	0.83428	0.832472	33	41	0.768288	0.742118	24	28	0.701567	0.852274	22	20	33.6	34.8
ensemble_set_median||dlfq|top3	ensemble_set_median	spt	set	median	dlfq|top3	dlfq|top3||D:/data/benchmark/benchmark_res/DIA/spt/HEqe408_DIA/HEqe408_DIA_ROTS_spt_dlfq_MinDet_.csv D:/data/benchmark/benchmark_res/DIA/spt/HEqe408_DIA/HEqe408_DIA_ROTS_spt_top3_nbavg_.csv	0.756311	0.779323	21	13	0.813695	0.858098	31	18	0.830319	0.870614	37	24	0.591968	0.5	41	43	0.218984	0	42	43	34.4	28.2
ensemble_set_min||dlfq|top1|top3	ensemble_set_min	spt	set	min	dlfq|top1|top3	dlfq|top1|top3||D:/data/benchmark/benchmark_res/DIA/spt/HEqe408_DIA/HEqe408_DIA_ROTS_spt_dlfq_MinDet_.csv D:/data/benchmark/benchmark_res/DIA/spt/HEqe408_DIA/HEqe408_DIA_limma_spt_top1_Impseq_.csv D:/data/benchmark/benchmark_res/DIA/spt/HEqe408_DIA/HEqe408_DIA_ROTS_spt_top3_nbavg_.csv	0.691804	0.656368	53	50	0.783517	0.758874	43	50	0.825592	0.834118	39	40	0.770896	0.727294	22	30	0.712964	0.870185	16	14	34.6	36.8
ensemble_set_min||LFQ|top1	ensemble_set_min	spt	set	min	LFQ|top1	LFQ|top1||D:/data/benchmark/benchmark_res/DIA/spt/HEqe408_DIA/HEqe408_DIA_ROTS_spt_LFQ_Impseq_.csv D:/data/benchmark/benchmark_res/DIA/spt/HEqe408_DIA/HEqe408_DIA_limma_spt_top1_Impseq_.csv	0.696881	0.655556	52	52	0.790808	0.794668	41	38	0.833143	0.836426	35	38	0.764337	0.757617	25	19	0.690015	0.848273	27	21	36	33.6
ensemble_hurdle||top1|top3	ensemble_hurdle	spt	hurdle	_	top1|top3	top1|top3||D:/data/benchmark/benchmark_res/DIA/spt/HEqe408_DIA/HEqe408_DIA_limma_spt_top1_Impseq_.csv D:/data/benchmark/benchmark_res/DIA/spt/HEqe408_DIA/HEqe408_DIA_ROTS_spt_top3_nbavg_.csv	0.705213	0.635022	47	54	0.78139	0.736713	44	54	0.811828	0.774538	43	54	0.758279	0.75087	27	26	0.706783	0.823835	20	26	36.2	42.8
ensemble_set_max||LFQ|top3	ensemble_set_max	spt	set	max	LFQ|top3	LFQ|top3||D:/data/benchmark/benchmark_res/DIA/spt/HEqe408_DIA/HEqe408_DIA_ROTS_spt_LFQ_Impseq_.csv D:/data/benchmark/benchmark_res/DIA/spt/HEqe408_DIA/HEqe408_DIA_ROTS_spt_top3_nbavg_.csv	0.745627	0.74421	30	27	0.808787	0.83395	32	28	0.826507	0.858236	38	29	0.587876	0.5	43	37	0.209738	0	44	37	37.4	31.6
ensemble_fisher||top1|top3	ensemble_fisher	spt	fisher	_	top1|top3	top1|top3||D:/data/benchmark/benchmark_res/DIA/spt/HEqe408_DIA/HEqe408_DIA_limma_spt_top1_Impseq_.csv D:/data/benchmark/benchmark_res/DIA/spt/HEqe408_DIA/HEqe408_DIA_ROTS_spt_top3_nbavg_.csv	0.702507	0.637566	48	53	0.777982	0.739136	47	53	0.80864	0.776486	44	53	0.755697	0.747113	28	27	0.705984	0.802715	21	29	37.6	43
ensemble_set_max||dlfq|top3	ensemble_set_max	spt	set	max	dlfq|top3	dlfq|top3||D:/data/benchmark/benchmark_res/DIA/spt/HEqe408_DIA/HEqe408_DIA_ROTS_spt_dlfq_MinDet_.csv D:/data/benchmark/benchmark_res/DIA/spt/HEqe408_DIA/HEqe408_DIA_ROTS_spt_top3_nbavg_.csv	0.749935	0.772505	28	16	0.804941	0.849549	33	21	0.820118	0.865617	40	27	0.585792	0.5	44	42	0.207022	0	45	42	38	29.6
ensemble_set_min||dlfq|top1	ensemble_set_min	spt	set	min	dlfq|top1	dlfq|top1||D:/data/benchmark/benchmark_res/DIA/spt/HEqe408_DIA/HEqe408_DIA_ROTS_spt_dlfq_MinDet_.csv D:/data/benchmark/benchmark_res/DIA/spt/HEqe408_DIA/HEqe408_DIA_limma_spt_top1_Impseq_.csv	0.689318	0.656637	54	48	0.778291	0.762186	46	49	0.819192	0.799766	41	45	0.763014	0.759645	26	18	0.689327	0.827872	28	24	39	36.8
ensemble_set_max||LFQ|dlfq|top3	ensemble_set_max	spt	set	max	LFQ|dlfq|top3	LFQ|dlfq|top3||D:/data/benchmark/benchmark_res/DIA/spt/HEqe408_DIA/HEqe408_DIA_ROTS_spt_LFQ_Impseq_.csv D:/data/benchmark/benchmark_res/DIA/spt/HEqe408_DIA/HEqe408_DIA_ROTS_spt_dlfq_MinDet_.csv D:/data/benchmark/benchmark_res/DIA/spt/HEqe408_DIA/HEqe408_DIA_ROTS_spt_top3_nbavg_.csv	0.75138	0.77204	27	17	0.801352	0.830758	36	29	0.814114	0.85373	42	30	0.584546	0.5	45	48	0.204049	0	48	48	39.6	34.4
ensemble_set_median||LFQ|top1	ensemble_set_median	spt	set	median	LFQ|top1	LFQ|top1||D:/data/benchmark/benchmark_res/DIA/spt/HEqe408_DIA/HEqe408_DIA_ROTS_spt_LFQ_Impseq_.csv D:/data/benchmark/benchmark_res/DIA/spt/HEqe408_DIA/HEqe408_DIA_limma_spt_top1_Impseq_.csv	0.742302	0.7188	34	34	0.7914	0.783255	40	42	0.806147	0.79947	45	46	0.582486	0.5	46	35	0.210152	0	43	35	41.6	38.4
ensemble_set_min||top1|top3	ensemble_set_min	spt	set	min	top1|top3	top1|top3||D:/data/benchmark/benchmark_res/DIA/spt/HEqe408_DIA/HEqe408_DIA_limma_spt_top1_Impseq_.csv D:/data/benchmark/benchmark_res/DIA/spt/HEqe408_DIA/HEqe408_DIA_ROTS_spt_top3_nbavg_.csv	0.673564	0.599576	55	55	0.761746	0.695786	51	55	0.799012	0.747585	46	55	0.753929	0.756684	29	20	0.677198	0.821864	29	27	42	42.4
ensemble_set_max||LFQ|top1	ensemble_set_max	spt	set	max	LFQ|top1	LFQ|top1||D:/data/benchmark/benchmark_res/DIA/spt/HEqe408_DIA/HEqe408_DIA_ROTS_spt_LFQ_Impseq_.csv D:/data/benchmark/benchmark_res/DIA/spt/HEqe408_DIA/HEqe408_DIA_limma_spt_top1_Impseq_.csv	0.738832	0.714349	36	37	0.784642	0.782854	42	43	0.79709	0.793401	47	47	0.581516	0.5	47	34	0.206372	0	46	34	43.6	39
ensemble_set_median||dlfq|top1	ensemble_set_median	spt	set	median	dlfq|top1	dlfq|top1||D:/data/benchmark/benchmark_res/DIA/spt/HEqe408_DIA/HEqe408_DIA_ROTS_spt_dlfq_MinDet_.csv D:/data/benchmark/benchmark_res/DIA/spt/HEqe408_DIA/HEqe408_DIA_limma_spt_top1_Impseq_.csv	0.73818	0.742402	37	28	0.780527	0.789761	45	40	0.79433	0.810489	48	42	0.578341	0.5	50	40	0.206327	0	47	40	45.4	38
ensemble_set_max||LFQ|dlfq|top1	ensemble_set_max	spt	set	max	LFQ|dlfq|top1	LFQ|dlfq|top1||D:/data/benchmark/benchmark_res/DIA/spt/HEqe408_DIA/HEqe408_DIA_ROTS_spt_LFQ_Impseq_.csv D:/data/benchmark/benchmark_res/DIA/spt/HEqe408_DIA/HEqe408_DIA_ROTS_spt_dlfq_MinDet_.csv D:/data/benchmark/benchmark_res/DIA/spt/HEqe408_DIA/HEqe408_DIA_limma_spt_top1_Impseq_.csv	0.734564	0.752235	39	23	0.771283	0.78984	49	39	0.781736	0.804971	51	43	0.580906	0.5	49	46	0.20309	0	50	46	47.6	39.4
ensemble_set_max||dlfq|top1	ensemble_set_max	spt	set	max	dlfq|top1	dlfq|top1||D:/data/benchmark/benchmark_res/DIA/spt/HEqe408_DIA/HEqe408_DIA_ROTS_spt_dlfq_MinDet_.csv D:/data/benchmark/benchmark_res/DIA/spt/HEqe408_DIA/HEqe408_DIA_limma_spt_top1_Impseq_.csv	0.732812	0.751455	41	25	0.771877	0.786543	48	41	0.783698	0.801113	49	44	0.576668	0.5	51	39	0.201163	0	51	39	48	37.6
ensemble_set_median||top1|top3	ensemble_set_median	spt	set	median	top1|top3	top1|top3||D:/data/benchmark/benchmark_res/DIA/spt/HEqe408_DIA/HEqe408_DIA_limma_spt_top1_Impseq_.csv D:/data/benchmark/benchmark_res/DIA/spt/HEqe408_DIA/HEqe408_DIA_ROTS_spt_top3_nbavg_.csv	0.709146	0.665337	45	46	0.765063	0.745306	50	51	0.782439	0.781276	50	50	0.581315	0.5	48	45	0.20379	0	49	45	48.4	47.4
ensemble_set_max||top1|top3	ensemble_set_max	spt	set	max	top1|top3	top1|top3||D:/data/benchmark/benchmark_res/DIA/spt/HEqe408_DIA/HEqe408_DIA_limma_spt_top1_Impseq_.csv D:/data/benchmark/benchmark_res/DIA/spt/HEqe408_DIA/HEqe408_DIA_ROTS_spt_top3_nbavg_.csv	0.705977	0.669032	46	45	0.757546	0.744763	52	52	0.772951	0.781142	52	51	0.576656	0.5	52	44	0.192305	0	52	44	50.8	47.2
ensemble_set_max||LFQ|top1|top3	ensemble_set_max	spt	set	max	LFQ|top1|top3	LFQ|top1|top3||D:/data/benchmark/benchmark_res/DIA/spt/HEqe408_DIA/HEqe408_DIA_ROTS_spt_LFQ_Impseq_.csv D:/data/benchmark/benchmark_res/DIA/spt/HEqe408_DIA/HEqe408_DIA_limma_spt_top1_Impseq_.csv D:/data/benchmark/benchmark_res/DIA/spt/HEqe408_DIA/HEqe408_DIA_ROTS_spt_top3_nbavg_.csv	0.718214	0.718237	44	35	0.757179	0.772718	53	47	0.7668	0.783111	53	49	0.576509	0.5	53	50	0.188666	0	53	50	51.2	46.2
ensemble_set_max||dlfq|top1|top3	ensemble_set_max	spt	set	max	dlfq|top1|top3	dlfq|top1|top3||D:/data/benchmark/benchmark_res/DIA/spt/HEqe408_DIA/HEqe408_DIA_ROTS_spt_dlfq_MinDet_.csv D:/data/benchmark/benchmark_res/DIA/spt/HEqe408_DIA/HEqe408_DIA_limma_spt_top1_Impseq_.csv D:/data/benchmark/benchmark_res/DIA/spt/HEqe408_DIA/HEqe408_DIA_ROTS_spt_top3_nbavg_.csv	0.719549	0.723908	42	32	0.752651	0.773439	54	46	0.761336	0.788517	54	48	0.574151	0.5	54	52	0.183727	0	54	52	51.6	46
ensemble_set_max||LFQ|dlfq|top1|top3	ensemble_set_max	spt	set	max	LFQ|dlfq|top1|top3	LFQ|dlfq|top1|top3||D:/data/benchmark/benchmark_res/DIA/spt/HEqe408_DIA/HEqe408_DIA_ROTS_spt_LFQ_Impseq_.csv D:/data/benchmark/benchmark_res/DIA/spt/HEqe408_DIA/HEqe408_DIA_ROTS_spt_dlfq_MinDet_.csv D:/data/benchmark/benchmark_res/DIA/spt/HEqe408_DIA/HEqe408_DIA_limma_spt_top1_Impseq_.csv D:/data/benchmark/benchmark_res/DIA/spt/HEqe408_DIA/HEqe408_DIA_ROTS_spt_top3_nbavg_.csv	0.718748	0.728743	43	31	0.751419	0.772049	55	48	0.759439	0.778041	55	52	0.57333	0.5	55	54	0.181399	0	55	54	52.6	47.8
supp7. Tab8 Ranking of ens_topk workflows under setting spt_DIA
workflow	ensemble_method	Platform	method	operation	cbn	ensemble_info	mean_pauc001	median_pauc001	rank_mean_pauc001	rank_median_pauc001	mean_pauc005	median_pauc005	rank_mean_pauc005	rank_median_pauc005	mean_pauc01	median_pauc01	rank_mean_pauc01	rank_median_pauc01	mean_nmcc005	median_nmcc005	rank_mean_nmcc005	rank_median_nmcc005	mean_gmean005	median_gmean005	rank_mean_gmean005	rank_median_gmean005	avg_rank_mean	avg_rank_median
ensemble_set_min||top12	ensemble_set_min	spt	set	min	top12	12||D:/data/benchmark/benchmark_res/DIA/spt/HEqe408_DIA/HEqe408_DIA_ROTS_spt_dlfq_Impseq_.csv D:/data/benchmark/benchmark_res/DIA/spt/HEqe408_DIA/HEqe408_DIA_ROTS_spt_dlfq_MinDet_.csv D:/data/benchmark/benchmark_res/DIA/spt/HEqe408_DIA/HEqe408_DIA_ROTS_spt_dlfq_MinProb_.csv D:/data/benchmark/benchmark_res/DIA/spt/HEqe408_DIA/HEqe408_DIA_ROTS_spt_dlfq_missForest_.csv D:/data/benchmark/benchmark_re…	0.77186	0.773154	13	60	0.841661	0.888558	1	5	0.86409	0.918749	1	8	0.718959	0.759772	44	43	0.493634	0.558329	44	44	20.6	32
ensemble_set_min||top15	ensemble_set_min	spt	set	min	top15	15||D:/data/benchmark/benchmark_res/DIA/spt/HEqe408_DIA/HEqe408_DIA_ROTS_spt_dlfq_Impseq_.csv D:/data/benchmark/benchmark_res/DIA/spt/HEqe408_DIA/HEqe408_DIA_ROTS_spt_dlfq_MinDet_.csv D:/data/benchmark/benchmark_res/DIA/spt/HEqe408_DIA/HEqe408_DIA_ROTS_spt_dlfq_MinProb_.csv D:/data/benchmark/benchmark_res/DIA/spt/HEqe408_DIA/HEqe408_DIA_ROTS_spt_dlfq_missForest_.csv D:/data/benchmark/benchmark_re…	0.771294	0.765704	16	68	0.839276	0.888536	7	6	0.86279	0.919437	2	5	0.724274	0.766588	40	40	0.505125	0.59424	41	37	21.2	31.2
ensemble_set_min||top13	ensemble_set_min	spt	set	min	top13	13||D:/data/benchmark/benchmark_res/DIA/spt/HEqe408_DIA/HEqe408_DIA_ROTS_spt_dlfq_Impseq_.csv D:/data/benchmark/benchmark_res/DIA/spt/HEqe408_DIA/HEqe408_DIA_ROTS_spt_dlfq_MinDet_.csv D:/data/benchmark/benchmark_res/DIA/spt/HEqe408_DIA/HEqe408_DIA_ROTS_spt_dlfq_MinProb_.csv D:/data/benchmark/benchmark_res/DIA/spt/HEqe408_DIA/HEqe408_DIA_ROTS_spt_dlfq_missForest_.csv D:/data/benchmark/benchmark_re…	0.771046	0.773834	17	59	0.839809	0.888679	4	2	0.86254	0.919043	5	7	0.721795	0.759772	43	44	0.498889	0.576639	43	42	22.4	30.8
ensemble_set_min||top10	ensemble_set_min	spt	set	min	top10	10||D:/data/benchmark/benchmark_res/DIA/spt/HEqe408_DIA/HEqe408_DIA_ROTS_spt_dlfq_Impseq_.csv D:/data/benchmark/benchmark_res/DIA/spt/HEqe408_DIA/HEqe408_DIA_ROTS_spt_dlfq_MinDet_.csv D:/data/benchmark/benchmark_res/DIA/spt/HEqe408_DIA/HEqe408_DIA_ROTS_spt_dlfq_MinProb_.csv D:/data/benchmark/benchmark_res/DIA/spt/HEqe408_DIA/HEqe408_DIA_ROTS_spt_dlfq_missForest_.csv D:/data/benchmark/benchmark_re…	0.771385	0.778753	15	48	0.84003	0.887593	2	11	0.861913	0.917739	7	10	0.710802	0.756038	46	46	0.470875	0.550184	46	46	23.2	32.2
ensemble_set_min||top17	ensemble_set_min	spt	set	min	top17	17||D:/data/benchmark/benchmark_res/DIA/spt/HEqe408_DIA/HEqe408_DIA_ROTS_spt_dlfq_Impseq_.csv D:/data/benchmark/benchmark_res/DIA/spt/HEqe408_DIA/HEqe408_DIA_ROTS_spt_dlfq_MinDet_.csv D:/data/benchmark/benchmark_res/DIA/spt/HEqe408_DIA/HEqe408_DIA_ROTS_spt_dlfq_MinProb_.csv D:/data/benchmark/benchmark_res/DIA/spt/HEqe408_DIA/HEqe408_DIA_ROTS_spt_dlfq_missForest_.csv D:/data/benchmark/benchmark_re…	0.769675	0.764641	28	69	0.839005	0.888616	8	3	0.862679	0.919473	3	2	0.725213	0.767106	39	37	0.50961	0.59424	39	39	23.4	30
ensemble_set_min||top16	ensemble_set_min	spt	set	min	top16	16||D:/data/benchmark/benchmark_res/DIA/spt/HEqe408_DIA/HEqe408_DIA_ROTS_spt_dlfq_Impseq_.csv D:/data/benchmark/benchmark_res/DIA/spt/HEqe408_DIA/HEqe408_DIA_ROTS_spt_dlfq_MinDet_.csv D:/data/benchmark/benchmark_res/DIA/spt/HEqe408_DIA/HEqe408_DIA_ROTS_spt_dlfq_MinProb_.csv D:/data/benchmark/benchmark_res/DIA/spt/HEqe408_DIA/HEqe408_DIA_ROTS_spt_dlfq_missForest_.csv D:/data/benchmark/benchmark_re…	0.769802	0.764441	25	71	0.838938	0.888582	9	4	0.862634	0.919461	4	3	0.724262	0.766588	41	41	0.507818	0.59424	40	38	23.8	31.4
ensemble_set_min||top14	ensemble_set_min	spt	set	min	top14	14||D:/data/benchmark/benchmark_res/DIA/spt/HEqe408_DIA/HEqe408_DIA_ROTS_spt_dlfq_Impseq_.csv D:/data/benchmark/benchmark_res/DIA/spt/HEqe408_DIA/HEqe408_DIA_ROTS_spt_dlfq_MinDet_.csv D:/data/benchmark/benchmark_res/DIA/spt/HEqe408_DIA/HEqe408_DIA_ROTS_spt_dlfq_MinProb_.csv D:/data/benchmark/benchmark_res/DIA/spt/HEqe408_DIA/HEqe408_DIA_ROTS_spt_dlfq_missForest_.csv D:/data/benchmark/benchmark_re…	0.770179	0.768517	24	67	0.8395	0.888993	6	1	0.862399	0.919659	6	1	0.72242	0.766069	42	42	0.500566	0.576639	42	43	24	30.8
ensemble_set_min||top9	ensemble_set_min	spt	set	min	top9	9||D:/data/benchmark/benchmark_res/DIA/spt/HEqe408_DIA/HEqe408_DIA_ROTS_spt_dlfq_Impseq_.csv D:/data/benchmark/benchmark_res/DIA/spt/HEqe408_DIA/HEqe408_DIA_ROTS_spt_dlfq_MinDet_.csv D:/data/benchmark/benchmark_res/DIA/spt/HEqe408_DIA/HEqe408_DIA_ROTS_spt_dlfq_MinProb_.csv D:/data/benchmark/benchmark_res/DIA/spt/HEqe408_DIA/HEqe408_DIA_ROTS_spt_dlfq_missForest_.csv D:/data/benchmark/benchmark_res…	0.770568	0.780202	20	45	0.840006	0.887656	3	10	0.86172	0.917724	8	11	0.706909	0.733144	47	47	0.462545	0.549933	47	47	25	32
ensemble_set_min||top18	ensemble_set_min	spt	set	min	top18	18||D:/data/benchmark/benchmark_res/DIA/spt/HEqe408_DIA/HEqe408_DIA_ROTS_spt_dlfq_Impseq_.csv D:/data/benchmark/benchmark_res/DIA/spt/HEqe408_DIA/HEqe408_DIA_ROTS_spt_dlfq_MinDet_.csv D:/data/benchmark/benchmark_res/DIA/spt/HEqe408_DIA/HEqe408_DIA_ROTS_spt_dlfq_MinProb_.csv D:/data/benchmark/benchmark_res/DIA/spt/HEqe408_DIA/HEqe408_DIA_ROTS_spt_dlfq_missForest_.csv D:/data/benchmark/benchmark_re…	0.767861	0.76364	36	73	0.837864	0.88843	10	8	0.861613	0.919378	9	6	0.725998	0.767106	38	38	0.512496	0.59424	38	40	26.2	33
ensemble_set_min||top19	ensemble_set_min	spt	set	min	top19	19||D:/data/benchmark/benchmark_res/DIA/spt/HEqe408_DIA/HEqe408_DIA_ROTS_spt_dlfq_Impseq_.csv D:/data/benchmark/benchmark_res/DIA/spt/HEqe408_DIA/HEqe408_DIA_ROTS_spt_dlfq_MinDet_.csv D:/data/benchmark/benchmark_res/DIA/spt/HEqe408_DIA/HEqe408_DIA_ROTS_spt_dlfq_MinProb_.csv D:/data/benchmark/benchmark_res/DIA/spt/HEqe408_DIA/HEqe408_DIA_ROTS_spt_dlfq_missForest_.csv D:/data/benchmark/benchmark_re…	0.767827	0.763752	37	72	0.837857	0.888501	11	7	0.861612	0.919449	10	4	0.726017	0.767106	37	39	0.512532	0.59424	37	41	26.4	32.6
ensemble_set_min||top11	ensemble_set_min	spt	set	min	top11	11||D:/data/benchmark/benchmark_res/DIA/spt/HEqe408_DIA/HEqe408_DIA_ROTS_spt_dlfq_Impseq_.csv D:/data/benchmark/benchmark_res/DIA/spt/HEqe408_DIA/HEqe408_DIA_ROTS_spt_dlfq_MinDet_.csv D:/data/benchmark/benchmark_res/DIA/spt/HEqe408_DIA/HEqe408_DIA_ROTS_spt_dlfq_MinProb_.csv D:/data/benchmark/benchmark_res/DIA/spt/HEqe408_DIA/HEqe408_DIA_ROTS_spt_dlfq_missForest_.csv D:/data/benchmark/benchmark_re…	0.769518	0.776173	30	53	0.839514	0.887789	5	9	0.861425	0.918275	11	9	0.712106	0.757644	45	45	0.475143	0.552617	45	45	27.2	32.2
ensemble_set_median||top15	ensemble_set_median	spt	set	median	top15	15||D:/data/benchmark/benchmark_res/DIA/spt/HEqe408_DIA/HEqe408_DIA_ROTS_spt_dlfq_Impseq_.csv D:/data/benchmark/benchmark_res/DIA/spt/HEqe408_DIA/HEqe408_DIA_ROTS_spt_dlfq_MinDet_.csv D:/data/benchmark/benchmark_res/DIA/spt/HEqe408_DIA/HEqe408_DIA_ROTS_spt_dlfq_MinProb_.csv D:/data/benchmark/benchmark_res/DIA/spt/HEqe408_DIA/HEqe408_DIA_ROTS_spt_dlfq_missForest_.csv D:/data/benchmark/benchmark_re…	0.773556	0.787142	4	26	0.832379	0.872956	12	29	0.852413	0.901538	12	33	0.592888	0.5	55	82	0.226784	0	55	82	27.6	50.4
ensemble_set_median||top14	ensemble_set_median	spt	set	median	top14	14||D:/data/benchmark/benchmark_res/DIA/spt/HEqe408_DIA/HEqe408_DIA_ROTS_spt_dlfq_Impseq_.csv D:/data/benchmark/benchmark_res/DIA/spt/HEqe408_DIA/HEqe408_DIA_ROTS_spt_dlfq_MinDet_.csv D:/data/benchmark/benchmark_res/DIA/spt/HEqe408_DIA/HEqe408_DIA_ROTS_spt_dlfq_MinProb_.csv D:/data/benchmark/benchmark_res/DIA/spt/HEqe408_DIA/HEqe408_DIA_ROTS_spt_dlfq_missForest_.csv D:/data/benchmark/benchmark_re…	0.773815	0.787779	2	22	0.83236	0.872421	13	31	0.852128	0.901429	13	34	0.592549	0.5	58	80	0.226563	0	57	80	28.6	49.4
ensemble_set_median||top18	ensemble_set_median	spt	set	median	top18	18||D:/data/benchmark/benchmark_res/DIA/spt/HEqe408_DIA/HEqe408_DIA_ROTS_spt_dlfq_Impseq_.csv D:/data/benchmark/benchmark_res/DIA/spt/HEqe408_DIA/HEqe408_DIA_ROTS_spt_dlfq_MinDet_.csv D:/data/benchmark/benchmark_res/DIA/spt/HEqe408_DIA/HEqe408_DIA_ROTS_spt_dlfq_MinProb_.csv D:/data/benchmark/benchmark_res/DIA/spt/HEqe408_DIA/HEqe408_DIA_ROTS_spt_dlfq_missForest_.csv D:/data/benchmark/benchmark_re…	0.773717	0.782191	3	33	0.831696	0.872489	14	30	0.851597	0.901854	14	32	0.592648	0.5	56	88	0.226515	0	58	88	29	54.2
ensemble_set_median||top16	ensemble_set_median	spt	set	median	top16	16||D:/data/benchmark/benchmark_res/DIA/spt/HEqe408_DIA/HEqe408_DIA_ROTS_spt_dlfq_Impseq_.csv D:/data/benchmark/benchmark_res/DIA/spt/HEqe408_DIA/HEqe408_DIA_ROTS_spt_dlfq_MinDet_.csv D:/data/benchmark/benchmark_res/DIA/spt/HEqe408_DIA/HEqe408_DIA_ROTS_spt_dlfq_MinProb_.csv D:/data/benchmark/benchmark_res/DIA/spt/HEqe408_DIA/HEqe408_DIA_ROTS_spt_dlfq_missForest_.csv D:/data/benchmark/benchmark_re…	0.774398	0.784252	1	32	0.831659	0.872393	15	32	0.85132	0.900752	15	37	0.592453	0.5	59	84	0.226379	0	60	84	30	53.8
ensemble_set_median||top17	ensemble_set_median	spt	set	median	top17	17||D:/data/benchmark/benchmark_res/DIA/spt/HEqe408_DIA/HEqe408_DIA_ROTS_spt_dlfq_Impseq_.csv D:/data/benchmark/benchmark_res/DIA/spt/HEqe408_DIA/HEqe408_DIA_ROTS_spt_dlfq_MinDet_.csv D:/data/benchmark/benchmark_res/DIA/spt/HEqe408_DIA/HEqe408_DIA_ROTS_spt_dlfq_MinProb_.csv D:/data/benchmark/benchmark_res/DIA/spt/HEqe408_DIA/HEqe408_DIA_ROTS_spt_dlfq_missForest_.csv D:/data/benchmark/benchmark_re…	0.773516	0.777633	5	51	0.831528	0.873808	16	23	0.85103	0.902386	16	30	0.592409	0.5	61	86	0.226428	0	59	86	31.4	55.2
ensemble_set_median||top19	ensemble_set_median	spt	set	median	top19	19||D:/data/benchmark/benchmark_res/DIA/spt/HEqe408_DIA/HEqe408_DIA_ROTS_spt_dlfq_Impseq_.csv D:/data/benchmark/benchmark_res/DIA/spt/HEqe408_DIA/HEqe408_DIA_ROTS_spt_dlfq_MinDet_.csv D:/data/benchmark/benchmark_res/DIA/spt/HEqe408_DIA/HEqe408_DIA_ROTS_spt_dlfq_MinProb_.csv D:/data/benchmark/benchmark_res/DIA/spt/HEqe408_DIA/HEqe408_DIA_ROTS_spt_dlfq_missForest_.csv D:/data/benchmark/benchmark_re…	0.773342	0.774721	6	57	0.830797	0.873059	17	28	0.850256	0.9013	17	35	0.592431	0.5	60	90	0.226343	0	61	90	32.2	60
ensemble_hurdle||top2	ensemble_hurdle	spt	hurdle	_	top2	2||D:/data/benchmark/benchmark_res/DIA/spt/HEqe408_DIA/HEqe408_DIA_ROTS_spt_dlfq_Impseq_.csv D:/data/benchmark/benchmark_res/DIA/spt/HEqe408_DIA/HEqe408_DIA_ROTS_spt_dlfq_MinDet_.csv	0.767009	0.792567	41	11	0.820325	0.868325	46	42	0.841079	0.897305	36	46	0.777799	0.822848	13	1	0.673191	0.825066	36	35	34.4	27
ensemble_fisher||top2	ensemble_fisher	spt	fisher	_	top2	2||D:/data/benchmark/benchmark_res/DIA/spt/HEqe408_DIA/HEqe408_DIA_ROTS_spt_dlfq_Impseq_.csv D:/data/benchmark/benchmark_res/DIA/spt/HEqe408_DIA/HEqe408_DIA_ROTS_spt_dlfq_MinDet_.csv	0.767074	0.793083	40	10	0.820277	0.868193	47	45	0.84092	0.896283	37	51	0.777368	0.81662	17	2	0.678495	0.824655	35	36	35.2	28.8
ensemble_set_median||top13	ensemble_set_median	spt	set	median	top13	13||D:/data/benchmark/benchmark_res/DIA/spt/HEqe408_DIA/HEqe408_DIA_ROTS_spt_dlfq_Impseq_.csv D:/data/benchmark/benchmark_res/DIA/spt/HEqe408_DIA/HEqe408_DIA_ROTS_spt_dlfq_MinDet_.csv D:/data/benchmark/benchmark_res/DIA/spt/HEqe408_DIA/HEqe408_DIA_ROTS_spt_dlfq_MinProb_.csv D:/data/benchmark/benchmark_res/DIA/spt/HEqe408_DIA/HEqe408_DIA_ROTS_spt_dlfq_missForest_.csv D:/data/benchmark/benchmark_re…	0.76957	0.787554	29	24	0.82496	0.873727	20	24	0.847235	0.904516	19	25	0.592646	0.5	57	78	0.226753	0	56	78	36.2	45.8
ensemble_set_median||top12	ensemble_set_median	spt	set	median	top12	12||D:/data/benchmark/benchmark_res/DIA/spt/HEqe408_DIA/HEqe408_DIA_ROTS_spt_dlfq_Impseq_.csv D:/data/benchmark/benchmark_res/DIA/spt/HEqe408_DIA/HEqe408_DIA_ROTS_spt_dlfq_MinDet_.csv D:/data/benchmark/benchmark_res/DIA/spt/HEqe408_DIA/HEqe408_DIA_ROTS_spt_dlfq_MinProb_.csv D:/data/benchmark/benchmark_res/DIA/spt/HEqe408_DIA/HEqe408_DIA_ROTS_spt_dlfq_missForest_.csv D:/data/benchmark/benchmark_re…	0.769327	0.787501	31	25	0.824984	0.873698	19	25	0.84724	0.904516	18	24	0.591721	0.5	62	76	0.225974	0	62	76	38.4	45.2
ensemble_hurdle||top10	ensemble_hurdle	spt	hurdle	_	top10	10||D:/data/benchmark/benchmark_res/DIA/spt/HEqe408_DIA/HEqe408_DIA_ROTS_spt_dlfq_Impseq_.csv D:/data/benchmark/benchmark_res/DIA/spt/HEqe408_DIA/HEqe408_DIA_ROTS_spt_dlfq_MinDet_.csv D:/data/benchmark/benchmark_res/DIA/spt/HEqe408_DIA/HEqe408_DIA_ROTS_spt_dlfq_MinProb_.csv D:/data/benchmark/benchmark_res/DIA/spt/HEqe408_DIA/HEqe408_DIA_ROTS_spt_dlfq_missForest_.csv D:/data/benchmark/benchmark_re…	0.748841	0.774834	71	55	0.815797	0.868525	64	40	0.840883	0.904933	38	23	0.780503	0.813627	1	5	0.738349	0.908153	20	4	38.8	25.4
ensemble_set_median||top10	ensemble_set_median	spt	set	median	top10	10||D:/data/benchmark/benchmark_res/DIA/spt/HEqe408_DIA/HEqe408_DIA_ROTS_spt_dlfq_Impseq_.csv D:/data/benchmark/benchmark_res/DIA/spt/HEqe408_DIA/HEqe408_DIA_ROTS_spt_dlfq_MinDet_.csv D:/data/benchmark/benchmark_res/DIA/spt/HEqe408_DIA/HEqe408_DIA_ROTS_spt_dlfq_MinProb_.csv D:/data/benchmark/benchmark_res/DIA/spt/HEqe408_DIA/HEqe408_DIA_ROTS_spt_dlfq_missForest_.csv D:/data/benchmark/benchmark_re…	0.769801	0.789502	26	20	0.824642	0.873686	22	26	0.846891	0.903409	20	29	0.590971	0.5	64	72	0.225494	0	64	72	39.2	43.8
ensemble_fisher||top10	ensemble_fisher	spt	fisher	_	top10	10||D:/data/benchmark/benchmark_res/DIA/spt/HEqe408_DIA/HEqe408_DIA_ROTS_spt_dlfq_Impseq_.csv D:/data/benchmark/benchmark_res/DIA/spt/HEqe408_DIA/HEqe408_DIA_ROTS_spt_dlfq_MinDet_.csv D:/data/benchmark/benchmark_res/DIA/spt/HEqe408_DIA/HEqe408_DIA_ROTS_spt_dlfq_MinProb_.csv D:/data/benchmark/benchmark_res/DIA/spt/HEqe408_DIA/HEqe408_DIA_ROTS_spt_dlfq_missForest_.csv D:/data/benchmark/benchmark_re…	0.748188	0.774061	72	58	0.814611	0.867305	67	51	0.839687	0.903677	39	28	0.779958	0.812231	4	6	0.739977	0.908384	18	2	40	29
ensemble_set_median||top11	ensemble_set_median	spt	set	median	top11	11||D:/data/benchmark/benchmark_res/DIA/spt/HEqe408_DIA/HEqe408_DIA_ROTS_spt_dlfq_Impseq_.csv D:/data/benchmark/benchmark_res/DIA/spt/HEqe408_DIA/HEqe408_DIA_ROTS_spt_dlfq_MinDet_.csv D:/data/benchmark/benchmark_res/DIA/spt/HEqe408_DIA/HEqe408_DIA_ROTS_spt_dlfq_MinProb_.csv D:/data/benchmark/benchmark_res/DIA/spt/HEqe408_DIA/HEqe408_DIA_ROTS_spt_dlfq_missForest_.csv D:/data/benchmark/benchmark_re…	0.768481	0.789667	33	19	0.82391	0.875164	24	20	0.846076	0.906485	22	20	0.591459	0.5	63	74	0.225764	0	63	74	41	41.4
ensemble_hurdle||top3	ensemble_hurdle	spt	hurdle	_	top3	3||D:/data/benchmark/benchmark_res/DIA/spt/HEqe408_DIA/HEqe408_DIA_ROTS_spt_dlfq_Impseq_.csv D:/data/benchmark/benchmark_res/DIA/spt/HEqe408_DIA/HEqe408_DIA_ROTS_spt_dlfq_MinDet_.csv D:/data/benchmark/benchmark_res/DIA/spt/HEqe408_DIA/HEqe408_DIA_ROTS_spt_dlfq_MinProb_.csv	0.765715	0.792052	44	14	0.819081	0.868242	50	43	0.839662	0.895226	41	54	0.771846	0.786251	36	28	0.688226	0.856813	34	33	41	34.4
ensemble_fisher||top3	ensemble_fisher	spt	fisher	_	top3	3||D:/data/benchmark/benchmark_res/DIA/spt/HEqe408_DIA/HEqe408_DIA_ROTS_spt_dlfq_Impseq_.csv D:/data/benchmark/benchmark_res/DIA/spt/HEqe408_DIA/HEqe408_DIA_ROTS_spt_dlfq_MinDet_.csv D:/data/benchmark/benchmark_res/DIA/spt/HEqe408_DIA/HEqe408_DIA_ROTS_spt_dlfq_MinProb_.csv	0.765678	0.792052	45	13	0.819058	0.868207	52	44	0.839607	0.894898	42	55	0.772902	0.782454	34	36	0.695902	0.856382	33	34	41.2	36.4
ensemble_hurdle||top9	ensemble_hurdle	spt	hurdle	_	top9	9||D:/data/benchmark/benchmark_res/DIA/spt/HEqe408_DIA/HEqe408_DIA_ROTS_spt_dlfq_Impseq_.csv D:/data/benchmark/benchmark_res/DIA/spt/HEqe408_DIA/HEqe408_DIA_ROTS_spt_dlfq_MinDet_.csv D:/data/benchmark/benchmark_res/DIA/spt/HEqe408_DIA/HEqe408_DIA_ROTS_spt_dlfq_MinProb_.csv D:/data/benchmark/benchmark_res/DIA/spt/HEqe408_DIA/HEqe408_DIA_ROTS_spt_dlfq_missForest_.csv D:/data/benchmark/benchmark_res…	0.751765	0.772312	69	61	0.815145	0.871485	66	33	0.838783	0.902236	47	31	0.780355	0.815041	2	3	0.734817	0.908384	22	3	41.2	26.2
ensemble_set_median||top9	ensemble_set_median	spt	set	median	top9	9||D:/data/benchmark/benchmark_res/DIA/spt/HEqe408_DIA/HEqe408_DIA_ROTS_spt_dlfq_Impseq_.csv D:/data/benchmark/benchmark_res/DIA/spt/HEqe408_DIA/HEqe408_DIA_ROTS_spt_dlfq_MinDet_.csv D:/data/benchmark/benchmark_res/DIA/spt/HEqe408_DIA/HEqe408_DIA_ROTS_spt_dlfq_MinProb_.csv D:/data/benchmark/benchmark_res/DIA/spt/HEqe408_DIA/HEqe408_DIA_ROTS_spt_dlfq_missForest_.csv D:/data/benchmark/benchmark_res…	0.769217	0.790216	32	18	0.823793	0.87359	25	27	0.845737	0.905811	23	22	0.590857	0.5	65	70	0.225441	0	65	70	42	41.4
ensemble_hurdle||top4	ensemble_hurdle	spt	hurdle	_	top4	4||D:/data/benchmark/benchmark_res/DIA/spt/HEqe408_DIA/HEqe408_DIA_ROTS_spt_dlfq_Impseq_.csv D:/data/benchmark/benchmark_res/DIA/spt/HEqe408_DIA/HEqe408_DIA_ROTS_spt_dlfq_MinDet_.csv D:/data/benchmark/benchmark_res/DIA/spt/HEqe408_DIA/HEqe408_DIA_ROTS_spt_dlfq_MinProb_.csv D:/data/benchmark/benchmark_res/DIA/spt/HEqe408_DIA/HEqe408_DIA_ROTS_spt_dlfq_missForest_.csv	0.764804	0.800203	50	3	0.818826	0.869115	53	38	0.839052	0.897817	44	44	0.773006	0.783345	32	33	0.700918	0.867539	32	32	42.2	30
ensemble_fisher||top4	ensemble_fisher	spt	fisher	_	top4	4||D:/data/benchmark/benchmark_res/DIA/spt/HEqe408_DIA/HEqe408_DIA_ROTS_spt_dlfq_Impseq_.csv D:/data/benchmark/benchmark_res/DIA/spt/HEqe408_DIA/HEqe408_DIA_ROTS_spt_dlfq_MinDet_.csv D:/data/benchmark/benchmark_res/DIA/spt/HEqe408_DIA/HEqe408_DIA_ROTS_spt_dlfq_MinProb_.csv D:/data/benchmark/benchmark_res/DIA/spt/HEqe408_DIA/HEqe408_DIA_ROTS_spt_dlfq_missForest_.csv	0.765169	0.800203	46	2	0.818725	0.868885	54	39	0.83886	0.89695	46	48	0.772157	0.786086	35	29	0.702604	0.878741	31	30	42.4	29.6
ensemble_set_min||top8	ensemble_set_min	spt	set	min	top8	8||D:/data/benchmark/benchmark_res/DIA/spt/HEqe408_DIA/HEqe408_DIA_ROTS_spt_dlfq_Impseq_.csv D:/data/benchmark/benchmark_res/DIA/spt/HEqe408_DIA/HEqe408_DIA_ROTS_spt_dlfq_MinDet_.csv D:/data/benchmark/benchmark_res/DIA/spt/HEqe408_DIA/HEqe408_DIA_ROTS_spt_dlfq_MinProb_.csv D:/data/benchmark/benchmark_res/DIA/spt/HEqe408_DIA/HEqe408_DIA_ROTS_spt_dlfq_missForest_.csv D:/data/benchmark/benchmark_res…	0.75871	0.779615	66	46	0.822084	0.881218	34	12	0.846482	0.910649	21	12	0.64779	0.664764	48	48	0.338866	0.351663	48	48	43.4	33.2
ensemble_fisher||top9	ensemble_fisher	spt	fisher	_	top9	9||D:/data/benchmark/benchmark_res/DIA/spt/HEqe408_DIA/HEqe408_DIA_ROTS_spt_dlfq_Impseq_.csv D:/data/benchmark/benchmark_res/DIA/spt/HEqe408_DIA/HEqe408_DIA_ROTS_spt_dlfq_MinDet_.csv D:/data/benchmark/benchmark_res/DIA/spt/HEqe408_DIA/HEqe408_DIA_ROTS_spt_dlfq_MinProb_.csv D:/data/benchmark/benchmark_res/DIA/spt/HEqe408_DIA/HEqe408_DIA_ROTS_spt_dlfq_missForest_.csv D:/data/benchmark/benchmark_res…	0.751529	0.77189	70	62	0.814288	0.871368	68	34	0.837738	0.900993	56	36	0.780152	0.813627	3	4	0.73797	0.908384	21	1	43.6	27.4
ensemble_set_max||top5	ensemble_set_max	spt	set	max	top5	5||D:/data/benchmark/benchmark_res/DIA/spt/HEqe408_DIA/HEqe408_DIA_ROTS_spt_dlfq_Impseq_.csv D:/data/benchmark/benchmark_res/DIA/spt/HEqe408_DIA/HEqe408_DIA_ROTS_spt_dlfq_MinDet_.csv D:/data/benchmark/benchmark_res/DIA/spt/HEqe408_DIA/HEqe408_DIA_ROTS_spt_dlfq_MinProb_.csv D:/data/benchmark/benchmark_res/DIA/spt/HEqe408_DIA/HEqe408_DIA_ROTS_spt_dlfq_missForest_.csv D:/data/benchmark/benchmark_res…	0.770562	0.793763	21	9	0.825001	0.862682	18	75	0.843867	0.88524	26	77	0.585936	0.5	83	61	0.216324	0	74	61	44.4	56.6
ensemble_set_min||top2	ensemble_set_min	spt	set	min	top2	2||D:/data/benchmark/benchmark_res/DIA/spt/HEqe408_DIA/HEqe408_DIA_ROTS_spt_dlfq_Impseq_.csv D:/data/benchmark/benchmark_res/DIA/spt/HEqe408_DIA/HEqe408_DIA_ROTS_spt_dlfq_MinDet_.csv	0.764017	0.781418	53	43	0.821667	0.878496	35	18	0.843805	0.906886	27	18	0.601764	0.5	54	52	0.245235	0	54	52	44.6	36.6
ensemble_set_max||top15	ensemble_set_max	spt	set	max	top15	15||D:/data/benchmark/benchmark_res/DIA/spt/HEqe408_DIA/HEqe408_DIA_ROTS_spt_dlfq_Impseq_.csv D:/data/benchmark/benchmark_res/DIA/spt/HEqe408_DIA/HEqe408_DIA_ROTS_spt_dlfq_MinDet_.csv D:/data/benchmark/benchmark_res/DIA/spt/HEqe408_DIA/HEqe408_DIA_ROTS_spt_dlfq_MinProb_.csv D:/data/benchmark/benchmark_res/DIA/spt/HEqe408_DIA/HEqe408_DIA_ROTS_spt_dlfq_missForest_.csv D:/data/benchmark/benchmark_re…	0.772374	0.781589	7	35	0.824155	0.865108	23	63	0.839034	0.8863	45	70	0.589187	0.5	67	81	0.213684	0	81	81	44.6	66
ensemble_set_min||top7	ensemble_set_min	spt	set	min	top7	7||D:/data/benchmark/benchmark_res/DIA/spt/HEqe408_DIA/HEqe408_DIA_ROTS_spt_dlfq_Impseq_.csv D:/data/benchmark/benchmark_res/DIA/spt/HEqe408_DIA/HEqe408_DIA_ROTS_spt_dlfq_MinDet_.csv D:/data/benchmark/benchmark_res/DIA/spt/HEqe408_DIA/HEqe408_DIA_ROTS_spt_dlfq_MinProb_.csv D:/data/benchmark/benchmark_res/DIA/spt/HEqe408_DIA/HEqe408_DIA_ROTS_spt_dlfq_missForest_.csv D:/data/benchmark/benchmark_res…	0.759066	0.787673	63	23	0.821246	0.879905	39	14	0.844743	0.909251	24	13	0.642915	0.663159	49	49	0.329305	0.348329	49	49	44.8	29.6
ensemble_set_min||top6	ensemble_set_min	spt	set	min	top6	6||D:/data/benchmark/benchmark_res/DIA/spt/HEqe408_DIA/HEqe408_DIA_ROTS_spt_dlfq_Impseq_.csv D:/data/benchmark/benchmark_res/DIA/spt/HEqe408_DIA/HEqe408_DIA_ROTS_spt_dlfq_MinDet_.csv D:/data/benchmark/benchmark_res/DIA/spt/HEqe408_DIA/HEqe408_DIA_ROTS_spt_dlfq_MinProb_.csv D:/data/benchmark/benchmark_res/DIA/spt/HEqe408_DIA/HEqe408_DIA_ROTS_spt_dlfq_missForest_.csv D:/data/benchmark/benchmark_res…	0.759138	0.785962	62	28	0.820858	0.87933	40	16	0.843995	0.908656	25	16	0.640166	0.651478	50	50	0.323773	0.324037	50	50	45.4	32
ensemble_fisher||top5	ensemble_fisher	spt	fisher	_	top5	5||D:/data/benchmark/benchmark_res/DIA/spt/HEqe408_DIA/HEqe408_DIA_ROTS_spt_dlfq_Impseq_.csv D:/data/benchmark/benchmark_res/DIA/spt/HEqe408_DIA/HEqe408_DIA_ROTS_spt_dlfq_MinDet_.csv D:/data/benchmark/benchmark_res/DIA/spt/HEqe408_DIA/HEqe408_DIA_ROTS_spt_dlfq_MinProb_.csv D:/data/benchmark/benchmark_res/DIA/spt/HEqe408_DIA/HEqe408_DIA_ROTS_spt_dlfq_missForest_.csv D:/data/benchmark/benchmark_res…	0.762166	0.798049	55	5	0.817162	0.866705	58	56	0.837944	0.896168	55	52	0.773596	0.782795	31	34	0.70945	0.878076	29	31	45.6	35.6
ensemble_hurdle||top5	ensemble_hurdle	spt	hurdle	_	top5	5||D:/data/benchmark/benchmark_res/DIA/spt/HEqe408_DIA/HEqe408_DIA_ROTS_spt_dlfq_Impseq_.csv D:/data/benchmark/benchmark_res/DIA/spt/HEqe408_DIA/HEqe408_DIA_ROTS_spt_dlfq_MinDet_.csv D:/data/benchmark/benchmark_res/DIA/spt/HEqe408_DIA/HEqe408_DIA_ROTS_spt_dlfq_MinProb_.csv D:/data/benchmark/benchmark_res/DIA/spt/HEqe408_DIA/HEqe408_DIA_ROTS_spt_dlfq_missForest_.csv D:/data/benchmark/benchmark_res…	0.762154	0.797791	56	6	0.817253	0.867284	57	52	0.838112	0.896761	53	49	0.772924	0.787837	33	27	0.703156	0.878963	30	29	45.8	32.6
ensemble_hurdle||top12	ensemble_hurdle	spt	hurdle	_	top12	12||D:/data/benchmark/benchmark_res/DIA/spt/HEqe408_DIA/HEqe408_DIA_ROTS_spt_dlfq_Impseq_.csv D:/data/benchmark/benchmark_res/DIA/spt/HEqe408_DIA/HEqe408_DIA_ROTS_spt_dlfq_MinDet_.csv D:/data/benchmark/benchmark_res/DIA/spt/HEqe408_DIA/HEqe408_DIA_ROTS_spt_dlfq_MinProb_.csv D:/data/benchmark/benchmark_res/DIA/spt/HEqe408_DIA/HEqe408_DIA_ROTS_spt_dlfq_missForest_.csv D:/data/benchmark/benchmark_re…	0.735676	0.762263	76	76	0.809696	0.866737	75	55	0.837347	0.896546	57	50	0.778292	0.808145	7	9	0.742426	0.906995	16	9	46.2	39.8
ensemble_set_max||top6	ensemble_set_max	spt	set	max	top6	6||D:/data/benchmark/benchmark_res/DIA/spt/HEqe408_DIA/HEqe408_DIA_ROTS_spt_dlfq_Impseq_.csv D:/data/benchmark/benchmark_res/DIA/spt/HEqe408_DIA/HEqe408_DIA_ROTS_spt_dlfq_MinDet_.csv D:/data/benchmark/benchmark_res/DIA/spt/HEqe408_DIA/HEqe408_DIA_ROTS_spt_dlfq_MinProb_.csv D:/data/benchmark/benchmark_res/DIA/spt/HEqe408_DIA/HEqe408_DIA_ROTS_spt_dlfq_missForest_.csv D:/data/benchmark/benchmark_res…	0.770184	0.792474	23	12	0.824855	0.862682	21	76	0.843744	0.885194	28	79	0.585792	0.5	85	63	0.216121	0	75	63	46.4	58.6
ensemble_set_min||top3	ensemble_set_min	spt	set	min	top3	3||D:/data/benchmark/benchmark_res/DIA/spt/HEqe408_DIA/HEqe408_DIA_ROTS_spt_dlfq_Impseq_.csv D:/data/benchmark/benchmark_res/DIA/spt/HEqe408_DIA/HEqe408_DIA_ROTS_spt_dlfq_MinDet_.csv D:/data/benchmark/benchmark_res/DIA/spt/HEqe408_DIA/HEqe408_DIA_ROTS_spt_dlfq_MinProb_.csv	0.762762	0.781418	54	44	0.82077	0.878609	42	17	0.843294	0.907107	32	17	0.60677	0.5	53	55	0.257505	0	53	55	46.8	37.6
ensemble_set_median||top7	ensemble_set_median	spt	set	median	top7	7||D:/data/benchmark/benchmark_res/DIA/spt/HEqe408_DIA/HEqe408_DIA_ROTS_spt_dlfq_Impseq_.csv D:/data/benchmark/benchmark_res/DIA/spt/HEqe408_DIA/HEqe408_DIA_ROTS_spt_dlfq_MinDet_.csv D:/data/benchmark/benchmark_res/DIA/spt/HEqe408_DIA/HEqe408_DIA_ROTS_spt_dlfq_MinProb_.csv D:/data/benchmark/benchmark_res/DIA/spt/HEqe408_DIA/HEqe408_DIA_ROTS_spt_dlfq_missForest_.csv D:/data/benchmark/benchmark_res…	0.769728	0.794793	27	8	0.822534	0.874009	32	22	0.84367	0.906404	30	21	0.586959	0.5	78	66	0.219303	0	67	66	46.8	36.6
ensemble_set_min||top4	ensemble_set_min	spt	set	min	top4	4||D:/data/benchmark/benchmark_res/DIA/spt/HEqe408_DIA/HEqe408_DIA_ROTS_spt_dlfq_Impseq_.csv D:/data/benchmark/benchmark_res/DIA/spt/HEqe408_DIA/HEqe408_DIA_ROTS_spt_dlfq_MinDet_.csv D:/data/benchmark/benchmark_res/DIA/spt/HEqe408_DIA/HEqe408_DIA_ROTS_spt_dlfq_MinProb_.csv D:/data/benchmark/benchmark_res/DIA/spt/HEqe408_DIA/HEqe408_DIA_ROTS_spt_dlfq_missForest_.csv	0.761153	0.779105	57	47	0.820751	0.88004	43	13	0.843413	0.908834	31	14	0.610777	0.5	52	58	0.264795	0	52	58	47	38
ensemble_set_min||top5	ensemble_set_min	spt	set	min	top5	5||D:/data/benchmark/benchmark_res/DIA/spt/HEqe408_DIA/HEqe408_DIA_ROTS_spt_dlfq_Impseq_.csv D:/data/benchmark/benchmark_res/DIA/spt/HEqe408_DIA/HEqe408_DIA_ROTS_spt_dlfq_MinDet_.csv D:/data/benchmark/benchmark_res/DIA/spt/HEqe408_DIA/HEqe408_DIA_ROTS_spt_dlfq_MinProb_.csv D:/data/benchmark/benchmark_res/DIA/spt/HEqe408_DIA/HEqe408_DIA_ROTS_spt_dlfq_missForest_.csv D:/data/benchmark/benchmark_res…	0.759404	0.785189	61	29	0.82062	0.879407	45	15	0.843693	0.908698	29	15	0.637495	0.637215	51	51	0.318557	0.291858	51	51	47.4	32.2
ensemble_hurdle||top11	ensemble_hurdle	spt	hurdle	_	top11	11||D:/data/benchmark/benchmark_res/DIA/spt/HEqe408_DIA/HEqe408_DIA_ROTS_spt_dlfq_Impseq_.csv D:/data/benchmark/benchmark_res/DIA/spt/HEqe408_DIA/HEqe408_DIA_ROTS_spt_dlfq_MinDet_.csv D:/data/benchmark/benchmark_res/DIA/spt/HEqe408_DIA/HEqe408_DIA_ROTS_spt_dlfq_MinProb_.csv D:/data/benchmark/benchmark_res/DIA/spt/HEqe408_DIA/HEqe408_DIA_ROTS_spt_dlfq_missForest_.csv D:/data/benchmark/benchmark_re…	0.741752	0.763041	73	75	0.810839	0.865843	73	61	0.836558	0.898185	64	42	0.778223	0.80949	8	7	0.739366	0.907227	19	5	47.4	38
ensemble_hurdle||top6	ensemble_hurdle	spt	hurdle	_	top6	6||D:/data/benchmark/benchmark_res/DIA/spt/HEqe408_DIA/HEqe408_DIA_ROTS_spt_dlfq_Impseq_.csv D:/data/benchmark/benchmark_res/DIA/spt/HEqe408_DIA/HEqe408_DIA_ROTS_spt_dlfq_MinDet_.csv D:/data/benchmark/benchmark_res/DIA/spt/HEqe408_DIA/HEqe408_DIA_ROTS_spt_dlfq_MinProb_.csv D:/data/benchmark/benchmark_res/DIA/spt/HEqe408_DIA/HEqe408_DIA_ROTS_spt_dlfq_missForest_.csv D:/data/benchmark/benchmark_res…	0.760702	0.791702	59	15	0.815972	0.867904	63	48	0.837341	0.898353	58	41	0.774406	0.785492	30	30	0.710279	0.88933	28	23	47.6	31.4
ensemble_fisher||top6	ensemble_fisher	spt	fisher	_	top6	6||D:/data/benchmark/benchmark_res/DIA/spt/HEqe408_DIA/HEqe408_DIA_ROTS_spt_dlfq_Impseq_.csv D:/data/benchmark/benchmark_res/DIA/spt/HEqe408_DIA/HEqe408_DIA_ROTS_spt_dlfq_MinDet_.csv D:/data/benchmark/benchmark_res/DIA/spt/HEqe408_DIA/HEqe408_DIA_ROTS_spt_dlfq_MinProb_.csv D:/data/benchmark/benchmark_res/DIA/spt/HEqe408_DIA/HEqe408_DIA_ROTS_spt_dlfq_missForest_.csv D:/data/benchmark/benchmark_res…	0.760673	0.791473	60	16	0.815796	0.867084	65	53	0.837127	0.897868	61	43	0.775806	0.78418	27	31	0.715867	0.889105	26	24	47.8	33.4
ensemble_set_max||top10	ensemble_set_max	spt	set	max	top10	10||D:/data/benchmark/benchmark_res/DIA/spt/HEqe408_DIA/HEqe408_DIA_ROTS_spt_dlfq_Impseq_.csv D:/data/benchmark/benchmark_res/DIA/spt/HEqe408_DIA/HEqe408_DIA_ROTS_spt_dlfq_MinDet_.csv D:/data/benchmark/benchmark_res/DIA/spt/HEqe408_DIA/HEqe408_DIA_ROTS_spt_dlfq_MinProb_.csv D:/data/benchmark/benchmark_res/DIA/spt/HEqe408_DIA/HEqe408_DIA_ROTS_spt_dlfq_missForest_.csv D:/data/benchmark/benchmark_re…	0.772281	0.781576	9	39	0.82326	0.865039	27	68	0.838408	0.886528	49	65	0.587057	0.5	76	71	0.213126	0	82	71	48.6	62.8
ensemble_set_max||top13	ensemble_set_max	spt	set	max	top13	13||D:/data/benchmark/benchmark_res/DIA/spt/HEqe408_DIA/HEqe408_DIA_ROTS_spt_dlfq_Impseq_.csv D:/data/benchmark/benchmark_res/DIA/spt/HEqe408_DIA/HEqe408_DIA_ROTS_spt_dlfq_MinDet_.csv D:/data/benchmark/benchmark_res/DIA/spt/HEqe408_DIA/HEqe408_DIA_ROTS_spt_dlfq_MinProb_.csv D:/data/benchmark/benchmark_res/DIA/spt/HEqe408_DIA/HEqe408_DIA_ROTS_spt_dlfq_missForest_.csv D:/data/benchmark/benchmark_re…	0.770667	0.781579	19	38	0.82323	0.865018	28	70	0.838172	0.886216	51	74	0.589259	0.5	66	77	0.214199	0	79	77	48.6	67.2
ensemble_set_max||top16	ensemble_set_max	spt	set	max	top16	16||D:/data/benchmark/benchmark_res/DIA/spt/HEqe408_DIA/HEqe408_DIA_ROTS_spt_dlfq_Impseq_.csv D:/data/benchmark/benchmark_res/DIA/spt/HEqe408_DIA/HEqe408_DIA_ROTS_spt_dlfq_MinDet_.csv D:/data/benchmark/benchmark_res/DIA/spt/HEqe408_DIA/HEqe408_DIA_ROTS_spt_dlfq_MinProb_.csv D:/data/benchmark/benchmark_res/DIA/spt/HEqe408_DIA/HEqe408_DIA_ROTS_spt_dlfq_missForest_.csv D:/data/benchmark/benchmark_re…	0.772125	0.781589	10	36	0.823634	0.865108	26	64	0.838356	0.8863	50	71	0.588668	0.5	71	83	0.212788	0	87	83	48.8	67.4
ensemble_set_max||top9	ensemble_set_max	spt	set	max	top9	9||D:/data/benchmark/benchmark_res/DIA/spt/HEqe408_DIA/HEqe408_DIA_ROTS_spt_dlfq_Impseq_.csv D:/data/benchmark/benchmark_res/DIA/spt/HEqe408_DIA/HEqe408_DIA_ROTS_spt_dlfq_MinDet_.csv D:/data/benchmark/benchmark_res/DIA/spt/HEqe408_DIA/HEqe408_DIA_ROTS_spt_dlfq_MinProb_.csv D:/data/benchmark/benchmark_res/DIA/spt/HEqe408_DIA/HEqe408_DIA_ROTS_spt_dlfq_missForest_.csv D:/data/benchmark/benchmark_res…	0.772342	0.781571	8	42	0.823226	0.865039	29	67	0.838521	0.886527	48	66	0.58702	0.5	77	69	0.213112	0	83	69	49	62.6
ensemble_fisher||top12	ensemble_fisher	spt	fisher	_	top12	12||D:/data/benchmark/benchmark_res/DIA/spt/HEqe408_DIA/HEqe408_DIA_ROTS_spt_dlfq_Impseq_.csv D:/data/benchmark/benchmark_res/DIA/spt/HEqe408_DIA/HEqe408_DIA_ROTS_spt_dlfq_MinDet_.csv D:/data/benchmark/benchmark_res/DIA/spt/HEqe408_DIA/HEqe408_DIA_ROTS_spt_dlfq_MinProb_.csv D:/data/benchmark/benchmark_res/DIA/spt/HEqe408_DIA/HEqe408_DIA_ROTS_spt_dlfq_missForest_.csv D:/data/benchmark/benchmark_re…	0.737618	0.764631	75	70	0.808765	0.865938	76	60	0.835952	0.893497	68	57	0.777612	0.808106	14	10	0.743539	0.906995	14	8	49.4	41
ensemble_hurdle||top13	ensemble_hurdle	spt	hurdle	_	top13	13||D:/data/benchmark/benchmark_res/DIA/spt/HEqe408_DIA/HEqe408_DIA_ROTS_spt_dlfq_Impseq_.csv D:/data/benchmark/benchmark_res/DIA/spt/HEqe408_DIA/HEqe408_DIA_ROTS_spt_dlfq_MinDet_.csv D:/data/benchmark/benchmark_res/DIA/spt/HEqe408_DIA/HEqe408_DIA_ROTS_spt_dlfq_MinProb_.csv D:/data/benchmark/benchmark_res/DIA/spt/HEqe408_DIA/HEqe408_DIA_ROTS_spt_dlfq_missForest_.csv D:/data/benchmark/benchmark_re…	0.727619	0.746456	78	78	0.805823	0.860785	77	78	0.835252	0.892633	72	59	0.778374	0.805352	5	19	0.743519	0.907227	15	6	49.4	48
ensemble_fisher||top11	ensemble_fisher	spt	fisher	_	top11	11||D:/data/benchmark/benchmark_res/DIA/spt/HEqe408_DIA/HEqe408_DIA_ROTS_spt_dlfq_Impseq_.csv D:/data/benchmark/benchmark_res/DIA/spt/HEqe408_DIA/HEqe408_DIA_ROTS_spt_dlfq_MinDet_.csv D:/data/benchmark/benchmark_res/DIA/spt/HEqe408_DIA/HEqe408_DIA_ROTS_spt_dlfq_MinProb_.csv D:/data/benchmark/benchmark_res/DIA/spt/HEqe408_DIA/HEqe408_DIA_ROTS_spt_dlfq_missForest_.csv D:/data/benchmark/benchmark_re…	0.741714	0.763172	74	74	0.809755	0.866674	74	57	0.835123	0.897013	73	47	0.777848	0.808145	12	8	0.741296	0.906995	17	7	50	38.6
ensemble_set_median||top8	ensemble_set_median	spt	set	median	top8	8||D:/data/benchmark/benchmark_res/DIA/spt/HEqe408_DIA/HEqe408_DIA_ROTS_spt_dlfq_Impseq_.csv D:/data/benchmark/benchmark_res/DIA/spt/HEqe408_DIA/HEqe408_DIA_ROTS_spt_dlfq_MinDet_.csv D:/data/benchmark/benchmark_res/DIA/spt/HEqe408_DIA/HEqe408_DIA_ROTS_spt_dlfq_MinProb_.csv D:/data/benchmark/benchmark_res/DIA/spt/HEqe408_DIA/HEqe408_DIA_ROTS_spt_dlfq_missForest_.csv D:/data/benchmark/benchmark_res…	0.767284	0.791035	39	17	0.821262	0.870072	38	35	0.842248	0.904462	33	26	0.587107	0.5	75	68	0.219281	0	68	68	50.6	42.8
ensemble_hurdle||top7	ensemble_hurdle	spt	hurdle	_	top7	7||D:/data/benchmark/benchmark_res/DIA/spt/HEqe408_DIA/HEqe408_DIA_ROTS_spt_dlfq_Impseq_.csv D:/data/benchmark/benchmark_res/DIA/spt/HEqe408_DIA/HEqe408_DIA_ROTS_spt_dlfq_MinDet_.csv D:/data/benchmark/benchmark_res/DIA/spt/HEqe408_DIA/HEqe408_DIA_ROTS_spt_dlfq_MinProb_.csv D:/data/benchmark/benchmark_res/DIA/spt/HEqe408_DIA/HEqe408_DIA_ROTS_spt_dlfq_missForest_.csv D:/data/benchmark/benchmark_res…	0.758846	0.771108	65	63	0.813801	0.869534	69	36	0.836011	0.899362	65	38	0.775049	0.783863	29	32	0.713598	0.889105	27	25	51	38.8
ensemble_fisher||top7	ensemble_fisher	spt	fisher	_	top7	7||D:/data/benchmark/benchmark_res/DIA/spt/HEqe408_DIA/HEqe408_DIA_ROTS_spt_dlfq_Impseq_.csv D:/data/benchmark/benchmark_res/DIA/spt/HEqe408_DIA/HEqe408_DIA_ROTS_spt_dlfq_MinDet_.csv D:/data/benchmark/benchmark_res/DIA/spt/HEqe408_DIA/HEqe408_DIA_ROTS_spt_dlfq_MinProb_.csv D:/data/benchmark/benchmark_res/DIA/spt/HEqe408_DIA/HEqe408_DIA_ROTS_spt_dlfq_missForest_.csv D:/data/benchmark/benchmark_res…	0.758875	0.771046	64	64	0.813523	0.868062	70	47	0.835665	0.898542	70	40	0.775581	0.782567	28	35	0.717724	0.888655	24	26	51.2	42.4
ensemble_hurdle||top8	ensemble_hurdle	spt	hurdle	_	top8	8||D:/data/benchmark/benchmark_res/DIA/spt/HEqe408_DIA/HEqe408_DIA_ROTS_spt_dlfq_Impseq_.csv D:/data/benchmark/benchmark_res/DIA/spt/HEqe408_DIA/HEqe408_DIA_ROTS_spt_dlfq_MinDet_.csv D:/data/benchmark/benchmark_res/DIA/spt/HEqe408_DIA/HEqe408_DIA_ROTS_spt_dlfq_MinProb_.csv D:/data/benchmark/benchmark_res/DIA/spt/HEqe408_DIA/HEqe408_DIA_ROTS_spt_dlfq_missForest_.csv D:/data/benchmark/benchmark_res…	0.754312	0.769235	67	65	0.812657	0.868388	71	41	0.835338	0.898717	71	39	0.775952	0.789073	26	26	0.716918	0.88843	25	27	52	39.6
ensemble_hurdle||top14	ensemble_hurdle	spt	hurdle	_	top14	14||D:/data/benchmark/benchmark_res/DIA/spt/HEqe408_DIA/HEqe408_DIA_ROTS_spt_dlfq_Impseq_.csv D:/data/benchmark/benchmark_res/DIA/spt/HEqe408_DIA/HEqe408_DIA_ROTS_spt_dlfq_MinDet_.csv D:/data/benchmark/benchmark_res/DIA/spt/HEqe408_DIA/HEqe408_DIA_ROTS_spt_dlfq_MinProb_.csv D:/data/benchmark/benchmark_res/DIA/spt/HEqe408_DIA/HEqe408_DIA_ROTS_spt_dlfq_missForest_.csv D:/data/benchmark/benchmark_re…	0.715161	0.733741	80	80	0.801114	0.859471	79	80	0.833456	0.889962	78	63	0.778011	0.805352	11	20	0.744376	0.906763	12	10	52	50.6
ensemble_set_max||top14	ensemble_set_max	spt	set	max	top14	14||D:/data/benchmark/benchmark_res/DIA/spt/HEqe408_DIA/HEqe408_DIA_ROTS_spt_dlfq_Impseq_.csv D:/data/benchmark/benchmark_res/DIA/spt/HEqe408_DIA/HEqe408_DIA_ROTS_spt_dlfq_MinDet_.csv D:/data/benchmark/benchmark_res/DIA/spt/HEqe408_DIA/HEqe408_DIA_ROTS_spt_dlfq_MinProb_.csv D:/data/benchmark/benchmark_res/DIA/spt/HEqe408_DIA/HEqe408_DIA_ROTS_spt_dlfq_missForest_.csv D:/data/benchmark/benchmark_re…	0.770235	0.781589	22	34	0.822497	0.865108	33	62	0.837207	0.886309	59	69	0.589144	0.5	68	79	0.213966	0	80	79	52.4	64.6
ensemble_set_max||top7	ensemble_set_max	spt	set	max	top7	7||D:/data/benchmark/benchmark_res/DIA/spt/HEqe408_DIA/HEqe408_DIA_ROTS_spt_dlfq_Impseq_.csv D:/data/benchmark/benchmark_res/DIA/spt/HEqe408_DIA/HEqe408_DIA_ROTS_spt_dlfq_MinDet_.csv D:/data/benchmark/benchmark_res/DIA/spt/HEqe408_DIA/HEqe408_DIA_ROTS_spt_dlfq_MinProb_.csv D:/data/benchmark/benchmark_res/DIA/spt/HEqe408_DIA/HEqe408_DIA_ROTS_spt_dlfq_missForest_.csv D:/data/benchmark/benchmark_res…	0.768045	0.775658	34	54	0.82264	0.862691	31	74	0.841553	0.885078	35	80	0.585534	0.5	87	65	0.21572	0	76	65	52.6	67.6
ensemble_fisher||top8	ensemble_fisher	spt	fisher	_	top8	8||D:/data/benchmark/benchmark_res/DIA/spt/HEqe408_DIA/HEqe408_DIA_ROTS_spt_dlfq_Impseq_.csv D:/data/benchmark/benchmark_res/DIA/spt/HEqe408_DIA/HEqe408_DIA_ROTS_spt_dlfq_MinDet_.csv D:/data/benchmark/benchmark_res/DIA/spt/HEqe408_DIA/HEqe408_DIA_ROTS_spt_dlfq_MinProb_.csv D:/data/benchmark/benchmark_res/DIA/spt/HEqe408_DIA/HEqe408_DIA_ROTS_spt_dlfq_missForest_.csv D:/data/benchmark/benchmark_res…	0.753245	0.769088	68	66	0.811617	0.86761	72	50	0.834566	0.897437	76	45	0.776335	0.789236	24	25	0.720813	0.888205	23	28	52.6	42.8
ensemble_fisher||top14	ensemble_fisher	spt	fisher	_	top14	14||D:/data/benchmark/benchmark_res/DIA/spt/HEqe408_DIA/HEqe408_DIA_ROTS_spt_dlfq_Impseq_.csv D:/data/benchmark/benchmark_res/DIA/spt/HEqe408_DIA/HEqe408_DIA_ROTS_spt_dlfq_MinDet_.csv D:/data/benchmark/benchmark_res/DIA/spt/HEqe408_DIA/HEqe408_DIA_ROTS_spt_dlfq_MinProb_.csv D:/data/benchmark/benchmark_res/DIA/spt/HEqe408_DIA/HEqe408_DIA_ROTS_spt_dlfq_missForest_.csv D:/data/benchmark/benchmark_re…	0.718293	0.742242	79	79	0.799509	0.860259	80	79	0.831062	0.886455	80	68	0.77727	0.805352	19	17	0.745884	0.906531	5	13	52.6	51.2
ensemble_fisher||top15	ensemble_fisher	spt	fisher	_	top15	15||D:/data/benchmark/benchmark_res/DIA/spt/HEqe408_DIA/HEqe408_DIA_ROTS_spt_dlfq_Impseq_.csv D:/data/benchmark/benchmark_res/DIA/spt/HEqe408_DIA/HEqe408_DIA_ROTS_spt_dlfq_MinDet_.csv D:/data/benchmark/benchmark_res/DIA/spt/HEqe408_DIA/HEqe408_DIA_ROTS_spt_dlfq_MinProb_.csv D:/data/benchmark/benchmark_res/DIA/spt/HEqe408_DIA/HEqe408_DIA_ROTS_spt_dlfq_missForest_.csv D:/data/benchmark/benchmark_re…	0.698844	0.705404	81	81	0.792525	0.849218	82	82	0.827854	0.876272	82	84	0.777536	0.804	15	22	0.746046	0.9063	3	17	52.6	57.2
ensemble_hurdle||top15	ensemble_hurdle	spt	hurdle	_	top15	15||D:/data/benchmark/benchmark_res/DIA/spt/HEqe408_DIA/HEqe408_DIA_ROTS_spt_dlfq_Impseq_.csv D:/data/benchmark/benchmark_res/DIA/spt/HEqe408_DIA/HEqe408_DIA_ROTS_spt_dlfq_MinDet_.csv D:/data/benchmark/benchmark_res/DIA/spt/HEqe408_DIA/HEqe408_DIA_ROTS_spt_dlfq_MinProb_.csv D:/data/benchmark/benchmark_res/DIA/spt/HEqe408_DIA/HEqe408_DIA_ROTS_spt_dlfq_missForest_.csv D:/data/benchmark/benchmark_re…	0.696311	0.702313	82	82	0.795072	0.85211	81	81	0.83087	0.883163	81	81	0.778211	0.80672	9	13	0.745076	0.906531	10	15	52.6	54.4
ensemble_set_max||top11	ensemble_set_max	spt	set	max	top11	11||D:/data/benchmark/benchmark_res/DIA/spt/HEqe408_DIA/HEqe408_DIA_ROTS_spt_dlfq_Impseq_.csv D:/data/benchmark/benchmark_res/DIA/spt/HEqe408_DIA/HEqe408_DIA_ROTS_spt_dlfq_MinDet_.csv D:/data/benchmark/benchmark_res/DIA/spt/HEqe408_DIA/HEqe408_DIA_ROTS_spt_dlfq_MinProb_.csv D:/data/benchmark/benchmark_res/DIA/spt/HEqe408_DIA/HEqe408_DIA_ROTS_spt_dlfq_missForest_.csv D:/data/benchmark/benchmark_re…	0.770891	0.781572	18	40	0.82287	0.865032	30	69	0.838013	0.886499	54	67	0.586931	0.5	79	73	0.21285	0	85	73	53.2	64.4
ensemble_hurdle||top17	ensemble_hurdle	spt	hurdle	_	top17	17||D:/data/benchmark/benchmark_res/DIA/spt/HEqe408_DIA/HEqe408_DIA_ROTS_spt_dlfq_Impseq_.csv D:/data/benchmark/benchmark_res/DIA/spt/HEqe408_DIA/HEqe408_DIA_ROTS_spt_dlfq_MinDet_.csv D:/data/benchmark/benchmark_res/DIA/spt/HEqe408_DIA/HEqe408_DIA_ROTS_spt_dlfq_MinProb_.csv D:/data/benchmark/benchmark_res/DIA/spt/HEqe408_DIA/HEqe408_DIA_ROTS_spt_dlfq_missForest_.csv D:/data/benchmark/benchmark_re…	0.66571	0.631429	86	86	0.782124	0.840991	85	85	0.820978	0.877174	85	83	0.778298	0.80672	6	15	0.745886	0.906763	4	11	53.2	56
ensemble_hurdle||top16	ensemble_hurdle	spt	hurdle	_	top16	16||D:/data/benchmark/benchmark_res/DIA/spt/HEqe408_DIA/HEqe408_DIA_ROTS_spt_dlfq_Impseq_.csv D:/data/benchmark/benchmark_res/DIA/spt/HEqe408_DIA/HEqe408_DIA_ROTS_spt_dlfq_MinDet_.csv D:/data/benchmark/benchmark_res/DIA/spt/HEqe408_DIA/HEqe408_DIA_ROTS_spt_dlfq_MinProb_.csv D:/data/benchmark/benchmark_res/DIA/spt/HEqe408_DIA/HEqe408_DIA_ROTS_spt_dlfq_missForest_.csv D:/data/benchmark/benchmark_re…	0.677595	0.664633	84	84	0.78779	0.84375	83	83	0.825152	0.878711	83	82	0.778154	0.80672	10	14	0.745432	0.906531	7	16	53.4	55.8
ensemble_set_median||top6	ensemble_set_median	spt	set	median	top6	6||D:/data/benchmark/benchmark_res/DIA/spt/HEqe408_DIA/HEqe408_DIA_ROTS_spt_dlfq_Impseq_.csv D:/data/benchmark/benchmark_res/DIA/spt/HEqe408_DIA/HEqe408_DIA_ROTS_spt_dlfq_MinDet_.csv D:/data/benchmark/benchmark_res/DIA/spt/HEqe408_DIA/HEqe408_DIA_ROTS_spt_dlfq_MinProb_.csv D:/data/benchmark/benchmark_res/DIA/spt/HEqe408_DIA/HEqe408_DIA_ROTS_spt_dlfq_missForest_.csv D:/data/benchmark/benchmark_res…	0.76694	0.795473	42	7	0.82085	0.875586	41	19	0.841663	0.906809	34	19	0.586593	0.5	81	64	0.21882	0	70	64	53.6	34.6
ensemble_fisher||top16	ensemble_fisher	spt	fisher	_	top16	16||D:/data/benchmark/benchmark_res/DIA/spt/HEqe408_DIA/HEqe408_DIA_ROTS_spt_dlfq_Impseq_.csv D:/data/benchmark/benchmark_res/DIA/spt/HEqe408_DIA/HEqe408_DIA_ROTS_spt_dlfq_MinDet_.csv D:/data/benchmark/benchmark_res/DIA/spt/HEqe408_DIA/HEqe408_DIA_ROTS_spt_dlfq_MinProb_.csv D:/data/benchmark/benchmark_res/DIA/spt/HEqe408_DIA/HEqe408_DIA_ROTS_spt_dlfq_missForest_.csv D:/data/benchmark/benchmark_re…	0.679137	0.681447	83	83	0.785177	0.843645	84	84	0.821624	0.87379	84	86	0.777395	0.80672	16	11	0.746346	0.9063	1	18	53.6	56.4
ensemble_fisher||top13	ensemble_fisher	spt	fisher	_	top13	13||D:/data/benchmark/benchmark_res/DIA/spt/HEqe408_DIA/HEqe408_DIA_ROTS_spt_dlfq_Impseq_.csv D:/data/benchmark/benchmark_res/DIA/spt/HEqe408_DIA/HEqe408_DIA_ROTS_spt_dlfq_MinDet_.csv D:/data/benchmark/benchmark_res/DIA/spt/HEqe408_DIA/HEqe408_DIA_ROTS_spt_dlfq_MinProb_.csv D:/data/benchmark/benchmark_res/DIA/spt/HEqe408_DIA/HEqe408_DIA_ROTS_spt_dlfq_missForest_.csv D:/data/benchmark/benchmark_re…	0.728127	0.752123	77	77	0.803858	0.861626	78	77	0.833045	0.889908	79	64	0.776923	0.805352	22	16	0.743804	0.906531	13	12	53.8	49.2
ensemble_set_median||top5	ensemble_set_median	spt	set	median	top5	5||D:/data/benchmark/benchmark_res/DIA/spt/HEqe408_DIA/HEqe408_DIA_ROTS_spt_dlfq_Impseq_.csv D:/data/benchmark/benchmark_res/DIA/spt/HEqe408_DIA/HEqe408_DIA_ROTS_spt_dlfq_MinDet_.csv D:/data/benchmark/benchmark_res/DIA/spt/HEqe408_DIA/HEqe408_DIA_ROTS_spt_dlfq_MinProb_.csv D:/data/benchmark/benchmark_res/DIA/spt/HEqe408_DIA/HEqe408_DIA_ROTS_spt_dlfq_missForest_.csv D:/data/benchmark/benchmark_res…	0.767287	0.801398	38	1	0.819354	0.87481	49	21	0.839681	0.904041	40	27	0.587139	0.5	74	62	0.219242	0	69	62	54	34.6
ensemble_set_max||top18	ensemble_set_max	spt	set	max	top18	18||D:/data/benchmark/benchmark_res/DIA/spt/HEqe408_DIA/HEqe408_DIA_ROTS_spt_dlfq_Impseq_.csv D:/data/benchmark/benchmark_res/DIA/spt/HEqe408_DIA/HEqe408_DIA_ROTS_spt_dlfq_MinDet_.csv D:/data/benchmark/benchmark_res/DIA/spt/HEqe408_DIA/HEqe408_DIA_ROTS_spt_dlfq_MinProb_.csv D:/data/benchmark/benchmark_res/DIA/spt/HEqe408_DIA/HEqe408_DIA_ROTS_spt_dlfq_missForest_.csv D:/data/benchmark/benchmark_re…	0.771872	0.778385	11	49	0.821573	0.864451	36	72	0.835961	0.88592	67	76	0.588716	0.5	69	87	0.212675	0	89	87	54.4	74.2
ensemble_set_max||top17	ensemble_set_max	spt	set	max	top17	17||D:/data/benchmark/benchmark_res/DIA/spt/HEqe408_DIA/HEqe408_DIA_ROTS_spt_dlfq_Impseq_.csv D:/data/benchmark/benchmark_res/DIA/spt/HEqe408_DIA/HEqe408_DIA_ROTS_spt_dlfq_MinDet_.csv D:/data/benchmark/benchmark_res/DIA/spt/HEqe408_DIA/HEqe408_DIA_ROTS_spt_dlfq_MinProb_.csv D:/data/benchmark/benchmark_res/DIA/spt/HEqe408_DIA/HEqe408_DIA_ROTS_spt_dlfq_missForest_.csv D:/data/benchmark/benchmark_re…	0.771845	0.781589	14	37	0.821457	0.865108	37	65	0.835786	0.886273	69	72	0.588668	0.5	72	85	0.212788	0	88	85	56	68.8
ensemble_fisher||top17	ensemble_fisher	spt	fisher	_	top17	17||D:/data/benchmark/benchmark_res/DIA/spt/HEqe408_DIA/HEqe408_DIA_ROTS_spt_dlfq_Impseq_.csv D:/data/benchmark/benchmark_res/DIA/spt/HEqe408_DIA/HEqe408_DIA_ROTS_spt_dlfq_MinDet_.csv D:/data/benchmark/benchmark_res/DIA/spt/HEqe408_DIA/HEqe408_DIA_ROTS_spt_dlfq_MinProb_.csv D:/data/benchmark/benchmark_res/DIA/spt/HEqe408_DIA/HEqe408_DIA_ROTS_spt_dlfq_missForest_.csv D:/data/benchmark/benchmark_re…	0.665991	0.63658	85	85	0.779786	0.840635	86	86	0.817527	0.871481	86	87	0.777129	0.80672	21	12	0.746248	0.906531	2	14	56	56.8
ensemble_hurdle||top18	ensemble_hurdle	spt	hurdle	_	top18	18||D:/data/benchmark/benchmark_res/DIA/spt/HEqe408_DIA/HEqe408_DIA_ROTS_spt_dlfq_Impseq_.csv D:/data/benchmark/benchmark_res/DIA/spt/HEqe408_DIA/HEqe408_DIA_ROTS_spt_dlfq_MinDet_.csv D:/data/benchmark/benchmark_res/DIA/spt/HEqe408_DIA/HEqe408_DIA_ROTS_spt_dlfq_MinProb_.csv D:/data/benchmark/benchmark_res/DIA/spt/HEqe408_DIA/HEqe408_DIA_ROTS_spt_dlfq_missForest_.csv D:/data/benchmark/benchmark_re…	0.651436	0.625859	87	87	0.774979	0.839762	87	87	0.815821	0.875393	87	85	0.777299	0.804	18	24	0.745389	0.906068	9	22	57.6	61
ensemble_set_median||top4	ensemble_set_median	spt	set	median	top4	4||D:/data/benchmark/benchmark_res/DIA/spt/HEqe408_DIA/HEqe408_DIA_ROTS_spt_dlfq_Impseq_.csv D:/data/benchmark/benchmark_res/DIA/spt/HEqe408_DIA/HEqe408_DIA_ROTS_spt_dlfq_MinDet_.csv D:/data/benchmark/benchmark_res/DIA/spt/HEqe408_DIA/HEqe408_DIA_ROTS_spt_dlfq_MinProb_.csv D:/data/benchmark/benchmark_res/DIA/spt/HEqe408_DIA/HEqe408_DIA_ROTS_spt_dlfq_missForest_.csv	0.766481	0.79954	43	4	0.81906	0.868064	51	46	0.839236	0.894026	43	56	0.58613	0.5	82	60	0.218029	0	71	60	58	45.2
ensemble_set_max||top19	ensemble_set_max	spt	set	max	top19	19||D:/data/benchmark/benchmark_res/DIA/spt/HEqe408_DIA/HEqe408_DIA_ROTS_spt_dlfq_Impseq_.csv D:/data/benchmark/benchmark_res/DIA/spt/HEqe408_DIA/HEqe408_DIA_ROTS_spt_dlfq_MinDet_.csv D:/data/benchmark/benchmark_res/DIA/spt/HEqe408_DIA/HEqe408_DIA_ROTS_spt_dlfq_MinProb_.csv D:/data/benchmark/benchmark_res/DIA/spt/HEqe408_DIA/HEqe408_DIA_ROTS_spt_dlfq_missForest_.csv D:/data/benchmark/benchmark_re…	0.771863	0.778385	12	50	0.820644	0.864456	44	71	0.834873	0.885923	75	75	0.5887	0.5	70	89	0.21264	0	90	89	58.2	74.8
ensemble_fisher||top18	ensemble_fisher	spt	fisher	_	top18	18||D:/data/benchmark/benchmark_res/DIA/spt/HEqe408_DIA/HEqe408_DIA_ROTS_spt_dlfq_Impseq_.csv D:/data/benchmark/benchmark_res/DIA/spt/HEqe408_DIA/HEqe408_DIA_ROTS_spt_dlfq_MinDet_.csv D:/data/benchmark/benchmark_res/DIA/spt/HEqe408_DIA/HEqe408_DIA_ROTS_spt_dlfq_MinProb_.csv D:/data/benchmark/benchmark_res/DIA/spt/HEqe408_DIA/HEqe408_DIA_ROTS_spt_dlfq_missForest_.csv D:/data/benchmark/benchmark_re…	0.64844	0.625461	88	88	0.772043	0.839449	88	88	0.8121	0.86916	88	89	0.776447	0.804	23	23	0.74577	0.906068	6	20	58.6	61.6
ensemble_hurdle||top19	ensemble_hurdle	spt	hurdle	_	top19	19||D:/data/benchmark/benchmark_res/DIA/spt/HEqe408_DIA/HEqe408_DIA_ROTS_spt_dlfq_Impseq_.csv D:/data/benchmark/benchmark_res/DIA/spt/HEqe408_DIA/HEqe408_DIA_ROTS_spt_dlfq_MinDet_.csv D:/data/benchmark/benchmark_res/DIA/spt/HEqe408_DIA/HEqe408_DIA_ROTS_spt_dlfq_MinProb_.csv D:/data/benchmark/benchmark_res/DIA/spt/HEqe408_DIA/HEqe408_DIA_ROTS_spt_dlfq_missForest_.csv D:/data/benchmark/benchmark_re…	0.641763	0.609297	89	90	0.769735	0.83836	89	89	0.811553	0.871292	89	88	0.777224	0.805352	20	21	0.745424	0.9063	8	19	59	61.4
ensemble_fisher||top19	ensemble_fisher	spt	fisher	_	top19	19||D:/data/benchmark/benchmark_res/DIA/spt/HEqe408_DIA/HEqe408_DIA_ROTS_spt_dlfq_Impseq_.csv D:/data/benchmark/benchmark_res/DIA/spt/HEqe408_DIA/HEqe408_DIA_ROTS_spt_dlfq_MinDet_.csv D:/data/benchmark/benchmark_res/DIA/spt/HEqe408_DIA/HEqe408_DIA_ROTS_spt_dlfq_MinProb_.csv D:/data/benchmark/benchmark_res/DIA/spt/HEqe408_DIA/HEqe408_DIA_ROTS_spt_dlfq_missForest_.csv D:/data/benchmark/benchmark_re…	0.633421	0.609297	90	89	0.765496	0.836707	90	90	0.807131	0.866816	90	90	0.776082	0.805352	25	18	0.745073	0.906068	11	21	61.2	61.6
ensemble_set_median||top2	ensemble_set_median	spt	set	median	top2	2||D:/data/benchmark/benchmark_res/DIA/spt/HEqe408_DIA/HEqe408_DIA_ROTS_spt_dlfq_Impseq_.csv D:/data/benchmark/benchmark_res/DIA/spt/HEqe408_DIA/HEqe408_DIA_ROTS_spt_dlfq_MinDet_.csv	0.765155	0.788961	47	21	0.818308	0.867635	55	49	0.838134	0.892782	52	58	0.585876	0.5	84	54	0.217841	0	72	54	62	47.2
ensemble_set_median||top3	ensemble_set_median	spt	set	median	top3	3||D:/data/benchmark/benchmark_res/DIA/spt/HEqe408_DIA/HEqe408_DIA_ROTS_spt_dlfq_Impseq_.csv D:/data/benchmark/benchmark_res/DIA/spt/HEqe408_DIA/HEqe408_DIA_ROTS_spt_dlfq_MinDet_.csv D:/data/benchmark/benchmark_res/DIA/spt/HEqe408_DIA/HEqe408_DIA_ROTS_spt_dlfq_MinProb_.csv	0.760858	0.774734	58	56	0.816479	0.869171	62	37	0.837205	0.895713	60	53	0.588603	0.5	73	57	0.220779	0	66	57	63.8	52
ensemble_set_max||top12	ensemble_set_max	spt	set	max	top12	12||D:/data/benchmark/benchmark_res/DIA/spt/HEqe408_DIA/HEqe408_DIA_ROTS_spt_dlfq_Impseq_.csv D:/data/benchmark/benchmark_res/DIA/spt/HEqe408_DIA/HEqe408_DIA_ROTS_spt_dlfq_MinDet_.csv D:/data/benchmark/benchmark_res/DIA/spt/HEqe408_DIA/HEqe408_DIA_ROTS_spt_dlfq_MinProb_.csv D:/data/benchmark/benchmark_res/DIA/spt/HEqe408_DIA/HEqe408_DIA_ROTS_spt_dlfq_missForest_.csv D:/data/benchmark/benchmark_re…	0.767925	0.781572	35	41	0.82022	0.86504	48	66	0.835044	0.88622	74	73	0.586912	0.5	80	75	0.212817	0	86	75	64.6	66
ensemble_set_max||top2	ensemble_set_max	spt	set	max	top2	2||D:/data/benchmark/benchmark_res/DIA/spt/HEqe408_DIA/HEqe408_DIA_ROTS_spt_dlfq_Impseq_.csv D:/data/benchmark/benchmark_res/DIA/spt/HEqe408_DIA/HEqe408_DIA_ROTS_spt_dlfq_MinDet_.csv	0.764577	0.784621	51	30	0.817685	0.866182	56	58	0.837094	0.891055	62	61	0.584982	0.5	88	53	0.216616	0	73	53	66	51
ensemble_set_max||top3	ensemble_set_max	spt	set	max	top3	3||D:/data/benchmark/benchmark_res/DIA/spt/HEqe408_DIA/HEqe408_DIA_ROTS_spt_dlfq_Impseq_.csv D:/data/benchmark/benchmark_res/DIA/spt/HEqe408_DIA/HEqe408_DIA_ROTS_spt_dlfq_MinDet_.csv D:/data/benchmark/benchmark_res/DIA/spt/HEqe408_DIA/HEqe408_DIA_ROTS_spt_dlfq_MinProb_.csv	0.764229	0.784621	52	31	0.817104	0.866132	59	59	0.836607	0.891042	63	62	0.584362	0.5	89	56	0.215565	0	77	56	68	52.8
ensemble_set_max||top4	ensemble_set_max	spt	set	max	top4	4||D:/data/benchmark/benchmark_res/DIA/spt/HEqe408_DIA/HEqe408_DIA_ROTS_spt_dlfq_Impseq_.csv D:/data/benchmark/benchmark_res/DIA/spt/HEqe408_DIA/HEqe408_DIA_ROTS_spt_dlfq_MinDet_.csv D:/data/benchmark/benchmark_res/DIA/spt/HEqe408_DIA/HEqe408_DIA_ROTS_spt_dlfq_MinProb_.csv D:/data/benchmark/benchmark_res/DIA/spt/HEqe408_DIA/HEqe408_DIA_ROTS_spt_dlfq_missForest_.csv	0.764965	0.786614	49	27	0.816812	0.867079	61	54	0.835996	0.891077	66	60	0.583344	0.5	90	59	0.214483	0	78	59	68.8	51.8
ensemble_set_max||top8	ensemble_set_max	spt	set	max	top8	8||D:/data/benchmark/benchmark_res/DIA/spt/HEqe408_DIA/HEqe408_DIA_ROTS_spt_dlfq_Impseq_.csv D:/data/benchmark/benchmark_res/DIA/spt/HEqe408_DIA/HEqe408_DIA_ROTS_spt_dlfq_MinDet_.csv D:/data/benchmark/benchmark_res/DIA/spt/HEqe408_DIA/HEqe408_DIA_ROTS_spt_dlfq_MinProb_.csv D:/data/benchmark/benchmark_res/DIA/spt/HEqe408_DIA/HEqe408_DIA_ROTS_spt_dlfq_missForest_.csv D:/data/benchmark/benchmark_res…	0.765016	0.776397	48	52	0.817033	0.862955	60	73	0.83439	0.885226	77	78	0.585548	0.5	86	67	0.212974	0	84	67	71	67.4

## Sheet: rank_FG_TMT
supp7. Tab9 Ranking of ens_multi-quant workflows under setting FG_TMT
workflow	ensemble_method	Platform	method	operation	cbn	ensemble_info	mean_pauc001	median_pauc001	rank_mean_pauc001	rank_median_pauc001	mean_pauc005	median_pauc005	rank_mean_pauc005	rank_median_pauc005	mean_pauc01	median_pauc01	rank_mean_pauc01	rank_median_pauc01	mean_nmcc005	median_nmcc005	rank_mean_nmcc005	rank_median_nmcc005	mean_gmean005	median_gmean005	rank_mean_gmean005	rank_median_gmean005	avg_rank_mean	avg_rank_median
ensemble_fisher||abd|phi	ensemble_fisher	FragPipe	fisher	_	abd|phi	abd|phi||D:/data/benchmark/benchmark_res/TMT/FragPipe/HYms2815_TMT16/HYms2815_TMT16_limma_FragPipe_abd_SeqKNN_.csv D:/data/benchmark/benchmark_res/TMT/FragPipe/HYms2815_TMT16/HYms2815_TMT16_proDA_FragPipe_phi_Impseqrob_.csv	0.820713	0.801511	2	2	0.916824	0.924658	1	2	0.938327	0.947099	1	2	0.892636	0.937812	4	9	0.847597	0.93411	4	6	2.4	4.2
ensemble_hurdle||abd|phi	ensemble_hurdle	FragPipe	hurdle	_	abd|phi	abd|phi||D:/data/benchmark/benchmark_res/TMT/FragPipe/HYms2815_TMT16/HYms2815_TMT16_limma_FragPipe_abd_SeqKNN_.csv D:/data/benchmark/benchmark_res/TMT/FragPipe/HYms2815_TMT16/HYms2815_TMT16_proDA_FragPipe_phi_Impseqrob_.csv	0.82073	0.801645	1	1	0.916818	0.924626	3	4	0.93822	0.946805	3	4	0.892657	0.937677	2	11	0.847515	0.93411	6	8	3	5.6
ensemble_fisher||phi|ratio	ensemble_fisher	FragPipe	fisher	_	phi|ratio	phi|ratio||D:/data/benchmark/benchmark_res/TMT/FragPipe/HYms2815_TMT16/HYms2815_TMT16_proDA_FragPipe_phi_Impseqrob_.csv D:/data/benchmark/benchmark_res/TMT/FragPipe/HYms2815_TMT16/HYms2815_TMT16_limma_FragPipe_ratio_GMS_.csv	0.820588	0.800575	4	4	0.916821	0.924658	2	1	0.938313	0.947159	2	1	0.892627	0.937812	5	10	0.847583	0.93411	5	7	3.6	4.6
[truncated: 109 more rows]

## Sheet: rank_MQ_TMT
supp7. Tab11 Ranking of ens_topk workflows under setting MQ_TMT
[truncated: 91 more rows]

## Sheet: metrics_FG_DDA
supp7. Tab12 pAUC(0.01) values of ens_multi-quant workflows under setting FG_DDA
[truncated: 1,119 more rows]

[truncated: 5 more sheets: metrics_MQ_DDA, metrics_DIANN_DIA, metrics_spt_DIA, metrics_FG_TMT, metrics_MQ_TMT]
