# Supplementary material for: Optimizing differential expression analysis for proteomics data via high-performing rules and ensemble inference
Source: Nat Commun. 2024 May 9;15:3922. doi: 10.1038/s41467-024-47899-w (PMC11082229; doi:10.1038/s41467-024-47899-w)
Supplement: Supplementary file 11 — Supplementary Data 8 [file 41467_2024_47899_MOESM11_ESM.xlsx]

## Sheet: summary_compared_top_workflows
supp8. Tab1 metric values of compared TOP1, best ens_multi-quant and best ens_topk workflow under setting FG_DDA
method	workflow	mean_pauc001	median_pauc001	mean_pauc005	median_pauc005	mean_pauc01	median_pauc01	mean_nmcc005	median_nmcc005	mean_gmean005	median_gmean005	avg_rank_mean	avg_rank_median
TOP1_FG_DDA	DEqMS|FragPipe|dlfq|missForest|blank	0.71329	0.709005	0.779445	0.779421	0.806167	0.811989	0.765257	0.823935	0.694024	0.794063	66.6	132.2
ens_multi_quant_FG_DDA	ensemble_hurdle||LFQ|dlfq|top0	0.748282	0.746603	0.809925	0.817016	0.831724	0.840103	0.750114	0.784289	0.764268	0.813541	20.2	19.2
ens_topk_FG_DDA	ensemble_set_median||top18	0.717912	0.732774	0.786037	0.797277	0.809629	0.823144	0.767048	0.826974	0.679657	0.811626	22.2	9.8
supp8. Tab2 metric values of compared TOP1, best ens_multi-quant and best ens_topk workflow under setting MQ_DDA
method	workflow	mean_pauc001	median_pauc001	mean_pauc005	median_pauc005	mean_pauc01	median_pauc01	mean_nmcc005	median_nmcc005	mean_gmean005	median_gmean005	avg_rank_mean	avg_rank_median
TOP1_MQ_DDA	DEqMS|Maxquant|dlfq|Impseq|blank	0.7188	0.715569	0.7937	0.782658	0.817309	0.799722	0.767567	0.819442	0.682631	0.798883	45.6	51.2
ens_multi_quant_MQ_DDA	ensemble_hurdle||LFQ|dlfq|top0	0.764914	0.777067	0.826114	0.822454	0.848943	0.857206	0.77758	0.832625	0.773858	0.854899	5	5
ens_topk_MQ_DDA	ensemble_set_min||top19	0.727488	0.742524	0.809951	0.826992	0.837697	0.850703	0.77451	0.828985	0.73395	0.826433	2.8	2
supp8. Tab3 metric values of compared TOP1, best ens_multi-quant and best ens_topk workflow under setting FG_TMT
method	workflow	mean_pauc001	median_pauc001	mean_pauc005	median_pauc005	mean_pauc01	median_pauc01	mean_nmcc005	median_nmcc005	mean_gmean005	median_gmean005	avg_rank_mean	avg_rank_median
TOP1_FG_TMT	limma|FragPipe|abd|SeqKNN|blank	0.809038	0.788536	0.90732	0.915992	0.929051	0.942809	0.875266	0.932037	0.789746	0.929363	38.2	43.2
ens_multi_quant_FG_TMT	ensemble_fisher||abd|phi	0.820713	0.801511	0.916824	0.924658	0.938327	0.947099	0.892636	0.937812	0.847597	0.93411	2.4	4.2
ens_topk_FG_TMT	ensemble_hurdle||top2	0.809399	0.788456	0.907441	0.915973	0.929086	0.942836	0.875375	0.932037	0.791067	0.929353	11.4	48.2
supp8. Tab4 metric values of compared TOP1 and best ens_topk workflow under setting MQ_TMT
method	workflow	mean_pauc001	median_pauc001	mean_pauc005	median_pauc005	mean_pauc01	median_pauc01	mean_nmcc005	median_nmcc005	mean_gmean005	median_gmean005	avg_rank_mean	avg_rank_median
TOP1_MQ_TMT	proDA|Maxquant|intensity|bpca|blank	0.818252	0.817061	0.921107	0.933218	0.939642	0.952757	0.886472	0.95236	0.822429	0.941984	28.8	23.6
ens_topk_MQ_TMT	ensemble_fisher||top2	0.819471	0.815283	0.921351	0.934608	0.939767	0.95347	0.896906	0.951585	0.849036	0.942159	10.4	15.4
supp8. Tab5 metric values of compared TOP1, best ens_multi-quant and best ens_topk workflow under setting DIANN_DIA
method	workflow	mean_pauc001	median_pauc001	mean_pauc005	median_pauc005	mean_pauc01	median_pauc01	mean_nmcc005	median_nmcc005	mean_gmean005	median_gmean005	avg_rank_mean	avg_rank_median
TOP1_DIANN_DIA	limma|DIANN|dlfq|MinDet|blank	0.767055	0.765036	0.821188	0.815241	0.8416	0.841739	0.789819	0.847899	0.651141	0.783473	40.4	238.8
ens_multi_quant_DIANN_DIA	ensemble_hurdle||LFQ|dlfq|top3	0.789956	0.786727	0.855634	0.856123	0.880328	0.876897	0.799848	0.782908	0.762503	0.899788	2.8	11
ens_topk_DIANN_DIA	ensemble_set_min||top5	0.795018	0.811586	0.857294	0.861865	0.879511	0.886948	0.815573	0.849832	0.741483	0.873512	11	18.8
supp8. Tab6 metric values of compared TOP1, best ens_multi-quant and best ens_topk workflow under setting spt_DIA
method	workflow	mean_pauc001	median_pauc001	mean_pauc005	median_pauc005	mean_pauc01	median_pauc01	mean_nmcc005	median_nmcc005	mean_gmean005	median_gmean005	avg_rank_mean	avg_rank_median
TOP1_spt_DIA	ROTS|spt|dlfq|MinDet|blank	0.742607	0.768796	0.807162	0.868852	0.82987	0.895439	0.785623	0.838467	0.652352	0.762446	63.8	82.8
ens_multi_quant_spt_DIA	ensemble_hurdle||LFQ|dlfq|top3	0.784117	0.813773	0.851759	0.913583	0.874321	0.93652	0.796666	0.811349	0.749218	0.918864	4.8	2.4
ens_topk_spt_DIA	ensemble_set_min||top12	0.77186	0.773154	0.841661	0.888558	0.86409	0.918749	0.718959	0.759772	0.493634	0.558329	20.6	32
supp8. Tab7 performance gains obtained by ensemble inferences
setting	compare	performance gains
		mean_pauc001	median_pauc001	mean_pauc005	median_pauc005	mean_pauc01	median_pauc01	mean_nmcc005	median_nmcc005	mean_gmean005	median_gmean005
FG_DDA	ens_multi_quant - TOP1	0.034992	0.0375982	0.0304804	0.0375956	0.0255568	0.0281136	-0.0151426	-0.0396462	0.0702445	0.0194783
	ens_topk - TOP1	0.00462157	0.0237699	0.0065922	0.0178567	0.00346171	0.0111547	0.0017919	0.0030387	-0.0143665	0.0175633
MQ_DDA	ens_multi_quant - TOP1	0.0461139	0.0614984	0.0324135	0.0397956	0.0316342	0.0574845	0.0100137	0.0131826	0.0912278	0.0560152
	ens_topk - TOP1	0.00868722	0.0269556	0.0162505	0.0443334	0.0203885	0.0509809	0.00694297	0.00954275	0.0513194	0.0275493
FG_TMT	ens_multi_quant - TOP1	0.0116744	0.012975	0.00950379	0.0086657	0.00927638	0.0042897	0.0173704	0.0057751	0.0578509	0.00474734
	ens_topk - TOP1	0.00036106	-8.05e-05	0.000120773	-1.94e-05	3.57067e-05	2.64e-05	0.000109097	0	0.00132154	-1.036e-05
MQ_TMT	ens_topk - TOP1	0.00121955	-0.0017786	0.000244633	0.0013901	0.000124813	0.0007134	0.0104331	-0.000775	0.0266067	0.00017459
DIANN_DIA	ens_multi_quant - TOP1	0.0229015	0.0216911	0.0344464	0.0408821	0.0387278	0.035158	0.0100297	-0.0649914	0.111363	0.116315
	ens_topk - TOP1	0.0279628	0.0465502	0.0361062	0.0466236	0.0379109	0.0452097	0.0257545	0.0019329	0.0903419	0.0900393
spt_DIA	ens_multi_quant - TOP1	0.0415097	0.0449778	0.0445966	0.0447313	0.0444513	0.0410811	0.0110425	-0.0271183	0.096866	0.156418
	ens_topk - TOP1	0.0292533	0.0043586	0.0344985	0.0197061	0.0342205	0.0233095	-0.0666638	-0.0786951	-0.158718	-0.204117

## Sheet: FG_DDA
supp8. Tab8 pAUC(0.01) values otained by TOP1, the best ens_multi-quant and the best ens_topk workflows					supp8. Tab9 pAUC(0.05) values otained by TOP1, the best ens_multi-quant and the best ens_topk workflows					supp8. Tab10 pAUC(0.1) values otained by TOP1, the best ens_multi-quant and the best ens_topk workflows					supp8. Tab11 nMCC values otained by TOP1, the best ens_multi-quant and the best ens_topk workflows					supp8. Tab12 G-mean values otained by TOP1, the best ens_multi-quant and the best ens_topk workflows
value	metric	method			value	metric	method			value	metric	method			value	metric	method			value	metric	method
0.774121	pAUC0.01	TOP1			0.823756	pAUC0.05	TOP1			0.835696	pAUC0.1	TOP1			0.864016	nMCC0.05	TOP1			0.791334	G-mean0.05	TOP1
0.700749	pAUC0.01	TOP1			0.796526	pAUC0.05	TOP1			0.826338	pAUC0.1	TOP1			0.853028	nMCC0.05	TOP1			0.796792	G-mean0.05	TOP1
0.802576	pAUC0.01	TOP1			0.858075	pAUC0.05	TOP1			0.873157	pAUC0.1	TOP1			0.894875	nMCC0.05	TOP1			0.860812	G-mean0.05	TOP1
0.732235	pAUC0.01	TOP1			0.818841	pAUC0.05	TOP1			0.84313	pAUC0.1	TOP1			0.87001	nMCC0.05	TOP1			0.82959	G-mean0.05	TOP1
0.640102	pAUC0.01	TOP1			0.696822	pAUC0.05	TOP1			0.717531	pAUC0.1	TOP1			0.529425	nMCC0.05	TOP1			0.0763486	G-mean0.05	TOP1
0.699977	pAUC0.01	TOP1			0.766395	pAUC0.05	TOP1			0.791743	pAUC0.1	TOP1			0.750196	nMCC0.05	TOP1			0.563453	G-mean0.05	TOP1
0.623823	pAUC0.01	TOP1			0.679351	pAUC0.05	TOP1			0.711071	pAUC0.1	TOP1			0.526856	nMCC0.05	TOP1			0.147303	G-mean0.05	TOP1
0.709763	pAUC0.01	TOP1			0.768627	pAUC0.05	TOP1			0.799888	pAUC0.1	TOP1			0.535074	nMCC0.05	TOP1			0.10588	G-mean0.05	TOP1
0.820528	pAUC0.01	TOP1			0.895054	pAUC0.05	TOP1			0.916501	pAUC0.1	TOP1			0.937842	nMCC0.05	TOP1			0.934867	G-mean0.05	TOP1
0.774274	pAUC0.01	TOP1			0.859426	pAUC0.05	TOP1			0.889522	pAUC0.1	TOP1			0.90603	nMCC0.05	TOP1			0.872069	G-mean0.05	TOP1
0.606969	pAUC0.01	TOP1			0.690799	pAUC0.05	TOP1			0.719648	pAUC0.1	TOP1			0.619125	nMCC0.05	TOP1			0.717637	G-mean0.05	TOP1
0.77906	pAUC0.01	TOP1			0.848614	pAUC0.05	TOP1			0.874014	pAUC0.1	TOP1			0.637132	nMCC0.05	TOP1			0.835236	G-mean0.05	TOP1
0.533775	pAUC0.01	TOP1			0.678513	pAUC0.05	TOP1			0.823137	pAUC0.1	TOP1			0.643101	nMCC0.05	TOP1			0.885585	G-mean0.05	TOP1
0.931499	pAUC0.01	TOP1			0.97729	pAUC0.05	TOP1			0.982747	pAUC0.1	TOP1			0.851225	nMCC0.05	TOP1			0.977852	G-mean0.05	TOP1
0.497487	pAUC0.01	TOP1			0.487179	pAUC0.05	TOP1			0.482452	pAUC0.1	TOP1			0.56017	nMCC0.05	TOP1			0.404131	G-mean0.05	TOP1
0.52541	pAUC0.01	TOP1			0.665149	pAUC0.05	TOP1			0.735188	pAUC0.1	TOP1			0.777309	nMCC0.05	TOP1			0.801226	G-mean0.05	TOP1
0.969048	pAUC0.01	TOP1			0.984954	pAUC0.05	TOP1			0.98668	pAUC0.1	TOP1			0.934022	nMCC0.05	TOP1			0.98375	G-mean0.05	TOP1
0.697237	pAUC0.01	TOP1			0.77883	pAUC0.05	TOP1			0.800842	pAUC0.1	TOP1			0.845162	nMCC0.05	TOP1			0.752581	G-mean0.05	TOP1
0.708246	pAUC0.01	TOP1			0.753464	pAUC0.05	TOP1			0.765165	pAUC0.1	TOP1			0.811198	nMCC0.05	TOP1			0.737685	G-mean0.05	TOP1
0.742098	pAUC0.01	TOP1			0.780012	pAUC0.05	TOP1			0.786783	pAUC0.1	TOP1			0.836672	nMCC0.05	TOP1			0.760928	G-mean0.05	TOP1
0.671174	pAUC0.01	TOP1			0.706811	pAUC0.05	TOP1			0.716455	pAUC0.1	TOP1			0.771549	nMCC0.05	TOP1			0.586057	G-mean0.05	TOP1
0.75224	pAUC0.01	TOP1			0.833303	pAUC0.05	TOP1			0.857991	pAUC0.1	TOP1			0.881628	nMCC0.05	TOP1			0.847407	G-mean0.05	TOP1
0.796067	pAUC0.01	ens_multi-quant			0.838208	pAUC0.05	ens_multi-quant			0.850337	pAUC0.1	ens_multi-quant			0.846275	nMCC0.05	ens_multi-quant			0.827336	G-mean0.05	ens_multi-quant
0.63691	pAUC0.01	ens_multi-quant			0.787795	pAUC0.05	ens_multi-quant			0.820871	pAUC0.1	ens_multi-quant			0.809892	nMCC0.05	ens_multi-quant			0.820024	G-mean0.05	ens_multi-quant
0.793754	pAUC0.01	ens_multi-quant			0.868645	pAUC0.05	ens_multi-quant			0.88718	pAUC0.1	ens_multi-quant			0.878824	nMCC0.05	ens_multi-quant			0.880489	G-mean0.05	ens_multi-quant
0.759108	pAUC0.01	ens_multi-quant			0.828877	pAUC0.05	ens_multi-quant			0.854673	pAUC0.1	ens_multi-quant			0.873777	nMCC0.05	ens_multi-quant			0.874682	G-mean0.05	ens_multi-quant
0.673631	pAUC0.01	ens_multi-quant			0.729074	pAUC0.05	ens_multi-quant			0.750958	pAUC0.1	ens_multi-quant			0.617377	nMCC0.05	ens_multi-quant			0.324808	G-mean0.05	ens_multi-quant
0.726238	pAUC0.01	ens_multi-quant			0.779192	pAUC0.05	ens_multi-quant			0.799163	pAUC0.1	ens_multi-quant			0.796729	nMCC0.05	ens_multi-quant			0.716979	G-mean0.05	ens_multi-quant
0.637072	pAUC0.01	ens_multi-quant			0.6857	pAUC0.05	ens_multi-quant			0.709742	pAUC0.1	ens_multi-quant			0.55164	nMCC0.05	ens_multi-quant			0.297653	G-mean0.05	ens_multi-quant
0.75215	pAUC0.01	ens_multi-quant			0.805156	pAUC0.05	ens_multi-quant			0.829869	pAUC0.1	ens_multi-quant			0.632911	nMCC0.05	ens_multi-quant			0.336023	G-mean0.05	ens_multi-quant
0.821084	pAUC0.01	ens_multi-quant			0.871753	pAUC0.05	ens_multi-quant			0.896767	pAUC0.1	ens_multi-quant			0.898267	nMCC0.05	ens_multi-quant			0.93309	G-mean0.05	ens_multi-quant
0.779717	pAUC0.01	ens_multi-quant			0.836596	pAUC0.05	ens_multi-quant			0.865467	pAUC0.1	ens_multi-quant			0.891789	nMCC0.05	ens_multi-quant			0.897573	G-mean0.05	ens_multi-quant
0.638863	pAUC0.01	ens_multi-quant			0.727286	pAUC0.05	ens_multi-quant			0.763923	pAUC0.1	ens_multi-quant			0.615054	nMCC0.05	ens_multi-quant			0.788984	G-mean0.05	ens_multi-quant
0.849105	pAUC0.01	ens_multi-quant			0.885657	pAUC0.05	ens_multi-quant			0.906199	pAUC0.1	ens_multi-quant			0.602709	nMCC0.05	ens_multi-quant			0.788241	G-mean0.05	ens_multi-quant
0.693957	pAUC0.01	ens_multi-quant			0.899791	pAUC0.05	ens_multi-quant			0.947366	pAUC0.1	ens_multi-quant			0.590486	nMCC0.05	ens_multi-quant			0.761423	G-mean0.05	ens_multi-quant
0.975572	pAUC0.01	ens_multi-quant			0.986285	pAUC0.05	ens_multi-quant			0.987363	pAUC0.1	ens_multi-quant			0.667799	nMCC0.05	ens_multi-quant			0.909563	G-mean0.05	ens_multi-quant
0.497487	pAUC0.01	ens_multi-quant			0.495666	pAUC0.05	ens_multi-quant			0.530206	pAUC0.1	ens_multi-quant			0.67637	nMCC0.05	ens_multi-quant			0.877636	G-mean0.05	ens_multi-quant
0.717041	pAUC0.01	ens_multi-quant			0.860853	pAUC0.05	ens_multi-quant			0.898724	pAUC0.1	ens_multi-quant			0.694966	nMCC0.05	ens_multi-quant			0.883702	G-mean0.05	ens_multi-quant
0.976517	pAUC0.01	ens_multi-quant			0.995207	pAUC0.05	ens_multi-quant			0.99754	pAUC0.1	ens_multi-quant			0.79222	nMCC0.05	ens_multi-quant			0.964486	G-mean0.05	ens_multi-quant
0.730175	pAUC0.01	ens_multi-quant			0.793679	pAUC0.05	ens_multi-quant			0.813531	pAUC0.1	ens_multi-quant			0.836384	nMCC0.05	ens_multi-quant			0.807059	G-mean0.05	ens_multi-quant
0.741055	pAUC0.01	ens_multi-quant			0.769305	pAUC0.05	ens_multi-quant			0.778293	pAUC0.1	ens_multi-quant			0.755814	nMCC0.05	ens_multi-quant			0.756012	G-mean0.05	ens_multi-quant
0.769658	pAUC0.01	ens_multi-quant			0.794085	pAUC0.05	ens_multi-quant			0.79959	pAUC0.1	ens_multi-quant			0.776358	nMCC0.05	ens_multi-quant			0.773836	G-mean0.05	ens_multi-quant
0.703533	pAUC0.01	ens_multi-quant			0.735335	pAUC0.05	ens_multi-quant			0.745055	pAUC0.1	ens_multi-quant			0.798584	nMCC0.05	ens_multi-quant			0.703026	G-mean0.05	ens_multi-quant
0.79352	pAUC0.01	ens_multi-quant			0.844215	pAUC0.05	ens_multi-quant			0.86511	pAUC0.1	ens_multi-quant			0.89828	nMCC0.05	ens_multi-quant			0.891281	G-mean0.05	ens_multi-quant
0.782656	pAUC0.01	ens_topk			0.825703	pAUC0.05	ens_topk			0.833575	pAUC0.1	ens_topk			0.869384	nMCC0.05	ens_topk			0.807775	G-mean0.05	ens_topk
0.713885	pAUC0.01	ens_topk			0.795335	pAUC0.05	ens_topk			0.820341	pAUC0.1	ens_topk			0.858349	nMCC0.05	ens_topk			0.815477	G-mean0.05	ens_topk
0.784825	pAUC0.01	ens_topk			0.831025	pAUC0.05	ens_topk			0.843325	pAUC0.1	ens_topk			0.873332	nMCC0.05	ens_topk			0.837543	G-mean0.05	ens_topk
0.740288	pAUC0.01	ens_topk			0.805554	pAUC0.05	ens_topk			0.825947	pAUC0.1	ens_topk			0.870406	nMCC0.05	ens_topk			0.83883	G-mean0.05	ens_topk
0.638244	pAUC0.01	ens_topk			0.69768	pAUC0.05	ens_topk			0.722521	pAUC0.1	ens_topk			0.5	nMCC0.05	ens_topk			0	G-mean0.05	ens_topk
0.698089	pAUC0.01	ens_topk			0.769999	pAUC0.05	ens_topk			0.796516	pAUC0.1	ens_topk			0.754842	nMCC0.05	ens_topk			0.572387	G-mean0.05	ens_topk
0.592764	pAUC0.01	ens_topk			0.673109	pAUC0.05	ens_topk			0.7092	pAUC0.1	ens_topk			0.536377	nMCC0.05	ens_topk			0.14255	G-mean0.05	ens_topk
0.748735	pAUC0.01	ens_topk			0.806683	pAUC0.05	ens_topk			0.833576	pAUC0.1	ens_topk			0.528627	nMCC0.05	ens_topk			0.0864653	G-mean0.05	ens_topk
0.853363	pAUC0.01	ens_topk			0.909508	pAUC0.05	ens_topk			0.9257	pAUC0.1	ens_topk			0.941102	nMCC0.05	ens_topk			0.935666	G-mean0.05	ens_topk
0.817117	pAUC0.01	ens_topk			0.879582	pAUC0.05	ens_topk			0.903336	pAUC0.1	ens_topk			0.914215	nMCC0.05	ens_topk			0.878124	G-mean0.05	ens_topk
0.60875	pAUC0.01	ens_topk			0.688214	pAUC0.05	ens_topk			0.70872	pAUC0.1	ens_topk			0.630589	nMCC0.05	ens_topk			0.682925	G-mean0.05	ens_topk
0.768503	pAUC0.01	ens_topk			0.831143	pAUC0.05	ens_topk			0.861943	pAUC0.1	ens_topk			0.657878	nMCC0.05	ens_topk			0.854958	G-mean0.05	ens_topk
0.541635	pAUC0.01	ens_topk			0.79922	pAUC0.05	ens_topk			0.888929	pAUC0.1	ens_topk			0.665116	nMCC0.05	ens_topk			0.912675	G-mean0.05	ens_topk
0.912039	pAUC0.01	ens_topk			0.973318	pAUC0.05	ens_topk			0.980709	pAUC0.1	ens_topk			0.895256	nMCC0.05	ens_topk			0.982662	G-mean0.05	ens_topk
0.497487	pAUC0.01	ens_topk			0.487179	pAUC0.05	ens_topk			0.505215	pAUC0.1	ens_topk			0.493735	nMCC0.05	ens_topk			0.143458	G-mean0.05	ens_topk
0.504733	pAUC0.01	ens_topk			0.688297	pAUC0.05	ens_topk			0.757401	pAUC0.1	ens_topk			0.81066	nMCC0.05	ens_topk			0.852103	G-mean0.05	ens_topk
0.978257	pAUC0.01	ens_topk			0.986833	pAUC0.05	ens_topk			0.987644	pAUC0.1	ens_topk			0.937947	nMCC0.05	ens_topk			0.984179	G-mean0.05	ens_topk
0.709063	pAUC0.01	ens_topk			0.779144	pAUC0.05	ens_topk			0.7991	pAUC0.1	ens_topk			0.847741	nMCC0.05	ens_topk			0.771237	G-mean0.05	ens_topk
0.72526	pAUC0.01	ens_topk			0.757581	pAUC0.05	ens_topk			0.766989	pAUC0.1	ens_topk			0.816603	nMCC0.05	ens_topk			0.717231	G-mean0.05	ens_topk
0.756295	pAUC0.01	ens_topk			0.778787	pAUC0.05	ens_topk			0.783751	pAUC0.1	ens_topk			0.837345	nMCC0.05	ens_topk			0.741879	G-mean0.05	ens_topk
0.669751	pAUC0.01	ens_topk			0.700052	pAUC0.05	ens_topk			0.709241	pAUC0.1	ens_topk			0.756251	nMCC0.05	ens_topk			0.546371	G-mean0.05	ens_topk
0.752324	pAUC0.01	ens_topk			0.828875	pAUC0.05	ens_topk			0.848154	pAUC0.1	ens_topk			0.879312	nMCC0.05	ens_topk			0.847967	G-mean0.05	ens_topk

## Sheet: MQ_DDA
supp8. Tab13 pAUC(0.01) values otained by TOP1, the best ens_multi-quant and the best ens_topk workflows					supp8. Tab14 pAUC(0.05) values otained by TOP1, the best ens_multi-quant and the best ens_topk workflows					supp8. Tab15 pAUC(0.1) values otained by TOP1, the best ens_multi-quant and the best ens_topk workflows					supp8. Tab16 nMCC values otained by TOP1, the best ens_multi-quant and the best ens_topk workflows					supp8. Tab17 G-mean values otained by TOP1, the best ens_multi-quant and the best ens_topk workflows
value	metric	method			value	metric	method			value	metric	method			value	metric	method			value	metric	method
0.869868	pAUC0.01	TOP1			0.929881	pAUC0.05	TOP1			0.9431	pAUC0.1	TOP1			0.928011	nMCC0.05	TOP1			0.891463	G-mean0.05	TOP1
0.739386	pAUC0.01	TOP1			0.862832	pAUC0.05	TOP1			0.893253	pAUC0.1	TOP1			0.910336	nMCC0.05	TOP1			0.87366	G-mean0.05	TOP1
0.859937	pAUC0.01	TOP1			0.920565	pAUC0.05	TOP1			0.934518	pAUC0.1	TOP1			0.931749	nMCC0.05	TOP1			0.904673	G-mean0.05	TOP1
0.623779	pAUC0.01	TOP1			0.723831	pAUC0.05	TOP1			0.762774	pAUC0.1	TOP1			0.822593	nMCC0.05	TOP1			0.747214	G-mean0.05	TOP1
0.566252	pAUC0.01	TOP1			0.610432	pAUC0.05	TOP1			0.628494	pAUC0.1	TOP1			0.5	nMCC0.05	TOP1			0	G-mean0.05	TOP1
0.595278	pAUC0.01	TOP1			0.657151	pAUC0.05	TOP1			0.687956	pAUC0.1	TOP1			0.643511	nMCC0.05	TOP1			0.369383	G-mean0.05	TOP1
0.577096	pAUC0.01	TOP1			0.624293	pAUC0.05	TOP1			0.646424	pAUC0.1	TOP1			0.501557	nMCC0.05	TOP1			0.0422268	G-mean0.05	TOP1
0.708921	pAUC0.01	TOP1			0.753397	pAUC0.05	TOP1			0.774285	pAUC0.1	TOP1			0.508806	nMCC0.05	TOP1			0.0408516	G-mean0.05	TOP1
0.767146	pAUC0.01	TOP1			0.826986	pAUC0.05	TOP1			0.842197	pAUC0.1	TOP1			0.888995	nMCC0.05	TOP1			0.847435	G-mean0.05	TOP1
0.726156	pAUC0.01	TOP1			0.798417	pAUC0.05	TOP1			0.822413	pAUC0.1	TOP1			0.849261	nMCC0.05	TOP1			0.75736	G-mean0.05	TOP1
0.584991	pAUC0.01	TOP1			0.707104	pAUC0.05	TOP1			0.770355	pAUC0.1	TOP1			0.638728	nMCC0.05	TOP1			0.834909	G-mean0.05	TOP1
0.86032	pAUC0.01	TOP1			0.918668	pAUC0.05	TOP1			0.940789	pAUC0.1	TOP1			0.634832	nMCC0.05	TOP1			0.858063	G-mean0.05	TOP1
0.7038	pAUC0.01	TOP1			0.921403	pAUC0.05	TOP1			0.954297	pAUC0.1	TOP1			0.723273	nMCC0.05	TOP1			0.940851	G-mean0.05	TOP1
0.930984	pAUC0.01	TOP1			0.969169	pAUC0.05	TOP1			0.973437	pAUC0.1	TOP1			0.810389	nMCC0.05	TOP1			0.960496	G-mean0.05	TOP1
0.520887	pAUC0.01	TOP1			0.681642	pAUC0.05	TOP1			0.737063	pAUC0.1	TOP1			0.760095	nMCC0.05	TOP1			0.794803	G-mean0.05	TOP1
0.853236	pAUC0.01	TOP1			0.905949	pAUC0.05	TOP1			0.921805	pAUC0.1	TOP1			0.912476	nMCC0.05	TOP1			0.921932	G-mean0.05	TOP1
0.950382	pAUC0.01	TOP1			0.964567	pAUC0.05	TOP1			0.965706	pAUC0.1	TOP1			0.953776	nMCC0.05	TOP1			0.966465	G-mean0.05	TOP1
0.683534	pAUC0.01	TOP1			0.796196	pAUC0.05	TOP1			0.836242	pAUC0.1	TOP1			0.858463	nMCC0.05	TOP1			0.802964	G-mean0.05	TOP1
0.722217	pAUC0.01	TOP1			0.748616	pAUC0.05	TOP1			0.756942	pAUC0.1	TOP1			0.818951	nMCC0.05	TOP1			0.694183	G-mean0.05	TOP1
0.741423	pAUC0.01	TOP1			0.769121	pAUC0.05	TOP1			0.777031	pAUC0.1	TOP1			0.824861	nMCC0.05	TOP1			0.729164	G-mean0.05	TOP1
0.607069	pAUC0.01	TOP1			0.649067	pAUC0.05	TOP1			0.664664	pAUC0.1	TOP1			0.64587	nMCC0.05	TOP1			0.313416	G-mean0.05	TOP1
0.620946	pAUC0.01	TOP1			0.722118	pAUC0.05	TOP1			0.747049	pAUC0.1	TOP1			0.819933	nMCC0.05	TOP1			0.726365	G-mean0.05	TOP1
0.885348	pAUC0.01	ens_multi-quant			0.928853	pAUC0.05	ens_multi-quant			0.942438	pAUC0.1	ens_multi-quant			0.926882	nMCC0.05	ens_multi-quant			0.917101	G-mean0.05	ens_multi-quant
0.776697	pAUC0.01	ens_multi-quant			0.85895	pAUC0.05	ens_multi-quant			0.88878	pAUC0.1	ens_multi-quant			0.896757	nMCC0.05	ens_multi-quant			0.903569	G-mean0.05	ens_multi-quant
0.843316	pAUC0.01	ens_multi-quant			0.893159	pAUC0.05	ens_multi-quant			0.90854	pAUC0.1	ens_multi-quant			0.917737	nMCC0.05	ens_multi-quant			0.91704	G-mean0.05	ens_multi-quant
0.675342	pAUC0.01	ens_multi-quant			0.756414	pAUC0.05	ens_multi-quant			0.790447	pAUC0.1	ens_multi-quant			0.838737	nMCC0.05	ens_multi-quant			0.849886	G-mean0.05	ens_multi-quant
0.605764	pAUC0.01	ens_multi-quant			0.649044	pAUC0.05	ens_multi-quant			0.67366	pAUC0.1	ens_multi-quant			0.593155	nMCC0.05	ens_multi-quant			0.219457	G-mean0.05	ens_multi-quant
0.649855	pAUC0.01	ens_multi-quant			0.732373	pAUC0.05	ens_multi-quant			0.767188	pAUC0.1	ens_multi-quant			0.740828	nMCC0.05	ens_multi-quant			0.613172	G-mean0.05	ens_multi-quant
0.58752	pAUC0.01	ens_multi-quant			0.647498	pAUC0.05	ens_multi-quant			0.682245	pAUC0.1	ens_multi-quant			0.583166	nMCC0.05	ens_multi-quant			0.315695	G-mean0.05	ens_multi-quant
0.780036	pAUC0.01	ens_multi-quant			0.835055	pAUC0.05	ens_multi-quant			0.861556	pAUC0.1	ens_multi-quant			0.655821	nMCC0.05	ens_multi-quant			0.378094	G-mean0.05	ens_multi-quant
0.833486	pAUC0.01	ens_multi-quant			0.874071	pAUC0.05	ens_multi-quant			0.888107	pAUC0.1	ens_multi-quant			0.862889	nMCC0.05	ens_multi-quant			0.923919	G-mean0.05	ens_multi-quant
0.78416	pAUC0.01	ens_multi-quant			0.850416	pAUC0.05	ens_multi-quant			0.870442	pAUC0.1	ens_multi-quant			0.862481	nMCC0.05	ens_multi-quant			0.886041	G-mean0.05	ens_multi-quant
0.636459	pAUC0.01	ens_multi-quant			0.748907	pAUC0.05	ens_multi-quant			0.80575	pAUC0.1	ens_multi-quant			0.614807	nMCC0.05	ens_multi-quant			0.806965	G-mean0.05	ens_multi-quant
0.841549	pAUC0.01	ens_multi-quant			0.913795	pAUC0.05	ens_multi-quant			0.934477	pAUC0.1	ens_multi-quant			0.615732	nMCC0.05	ens_multi-quant			0.817528	G-mean0.05	ens_multi-quant
0.908919	pAUC0.01	ens_multi-quant			0.9589	pAUC0.05	ens_multi-quant			0.972314	pAUC0.1	ens_multi-quant			0.662767	nMCC0.05	ens_multi-quant			0.89476	G-mean0.05	ens_multi-quant
0.947542	pAUC0.01	ens_multi-quant			0.972182	pAUC0.05	ens_multi-quant			0.974984	pAUC0.1	ens_multi-quant			0.734138	nMCC0.05	ens_multi-quant			0.938235	G-mean0.05	ens_multi-quant
0.639481	pAUC0.01	ens_multi-quant			0.799721	pAUC0.05	ens_multi-quant			0.852856	pAUC0.1	ens_multi-quant			0.732023	nMCC0.05	ens_multi-quant			0.907569	G-mean0.05	ens_multi-quant
0.868529	pAUC0.01	ens_multi-quant			0.933425	pAUC0.05	ens_multi-quant			0.953893	pAUC0.1	ens_multi-quant			0.855224	nMCC0.05	ens_multi-quant			0.963238	G-mean0.05	ens_multi-quant
0.937978	pAUC0.01	ens_multi-quant			0.961936	pAUC0.05	ens_multi-quant			0.966363	pAUC0.1	ens_multi-quant			0.88773	nMCC0.05	ens_multi-quant			0.959109	G-mean0.05	ens_multi-quant
0.731714	pAUC0.01	ens_multi-quant			0.809853	pAUC0.05	ens_multi-quant			0.83924	pAUC0.1	ens_multi-quant			0.85962	nMCC0.05	ens_multi-quant			0.853686	G-mean0.05	ens_multi-quant
0.749125	pAUC0.01	ens_multi-quant			0.786244	pAUC0.05	ens_multi-quant			0.79588	pAUC0.1	ens_multi-quant			0.829906	nMCC0.05	ens_multi-quant			0.771075	G-mean0.05	ens_multi-quant
0.777437	pAUC0.01	ens_multi-quant			0.805197	pAUC0.05	ens_multi-quant			0.813317	pAUC0.1	ens_multi-quant			0.835344	nMCC0.05	ens_multi-quant			0.789829	G-mean0.05	ens_multi-quant
0.644833	pAUC0.01	ens_multi-quant			0.684273	pAUC0.05	ens_multi-quant			0.70103	pAUC0.1	ens_multi-quant			0.736666	nMCC0.05	ens_multi-quant			0.542806	G-mean0.05	ens_multi-quant
0.723025	pAUC0.01	ens_multi-quant			0.774236	pAUC0.05	ens_multi-quant			0.793235	pAUC0.1	ens_multi-quant			0.864358	nMCC0.05	ens_multi-quant			0.856111	G-mean0.05	ens_multi-quant
0.842667	pAUC0.01	ens_topk			0.911655	pAUC0.05	ens_topk			0.929032	pAUC0.1	ens_topk			0.931866	nMCC0.05	ens_topk			0.904459	G-mean0.05	ens_topk
0.693574	pAUC0.01	ens_topk			0.844711	pAUC0.05	ens_topk			0.868783	pAUC0.1	ens_topk			0.923226	nMCC0.05	ens_topk			0.900347	G-mean0.05	ens_topk
0.763284	pAUC0.01	ens_topk			0.833144	pAUC0.05	ens_topk			0.859051	pAUC0.1	ens_topk			0.940514	nMCC0.05	ens_topk			0.922536	G-mean0.05	ens_topk
0.613137	pAUC0.01	ens_topk			0.731419	pAUC0.05	ens_topk			0.779613	pAUC0.1	ens_topk			0.841442	nMCC0.05	ens_topk			0.821186	G-mean0.05	ens_topk
0.586221	pAUC0.01	ens_topk			0.645889	pAUC0.05	ens_topk			0.675656	pAUC0.1	ens_topk			0.538092	nMCC0.05	ens_topk			0.103472	G-mean0.05	ens_topk
0.634733	pAUC0.01	ens_topk			0.711311	pAUC0.05	ens_topk			0.745503	pAUC0.1	ens_topk			0.674341	nMCC0.05	ens_topk			0.518842	G-mean0.05	ens_topk
0.582528	pAUC0.01	ens_topk			0.640302	pAUC0.05	ens_topk			0.67063	pAUC0.1	ens_topk			0.528165	nMCC0.05	ens_topk			0.145875	G-mean0.05	ens_topk
0.763149	pAUC0.01	ens_topk			0.82084	pAUC0.05	ens_topk			0.842354	pAUC0.1	ens_topk			0.554053	nMCC0.05	ens_topk			0.141476	G-mean0.05	ens_topk
0.812823	pAUC0.01	ens_topk			0.868481	pAUC0.05	ens_topk			0.885721	pAUC0.1	ens_topk			0.884787	nMCC0.05	ens_topk			0.897823	G-mean0.05	ens_topk
0.763134	pAUC0.01	ens_topk			0.83462	pAUC0.05	ens_topk			0.859246	pAUC0.1	ens_topk			0.87826	nMCC0.05	ens_topk			0.856727	G-mean0.05	ens_topk
0.588168	pAUC0.01	ens_topk			0.696013	pAUC0.05	ens_topk			0.771439	pAUC0.1	ens_topk			0.6166	nMCC0.05	ens_topk			0.816301	G-mean0.05	ens_topk
0.877422	pAUC0.01	ens_topk			0.929265	pAUC0.05	ens_topk			0.945724	pAUC0.1	ens_topk			0.601502	nMCC0.05	ens_topk			0.777669	G-mean0.05	ens_topk
0.583351	pAUC0.01	ens_topk			0.880019	pAUC0.05	ens_topk			0.93306	pAUC0.1	ens_topk			0.669702	nMCC0.05	ens_topk			0.902127	G-mean0.05	ens_topk
0.928875	pAUC0.01	ens_topk			0.968738	pAUC0.05	ens_topk			0.973217	pAUC0.1	ens_topk			0.714485	nMCC0.05	ens_topk			0.928878	G-mean0.05	ens_topk
0.757499	pAUC0.01	ens_topk			0.844163	pAUC0.05	ens_topk			0.888222	pAUC0.1	ens_topk			0.819135	nMCC0.05	ens_topk			0.937607	G-mean0.05	ens_topk
0.855754	pAUC0.01	ens_topk			0.910037	pAUC0.05	ens_topk			0.931376	pAUC0.1	ens_topk			0.913584	nMCC0.05	ens_topk			0.962385	G-mean0.05	ens_topk
0.929751	pAUC0.01	ens_topk			0.956672	pAUC0.05	ens_topk			0.961654	pAUC0.1	ens_topk			0.924581	nMCC0.05	ens_topk			0.963611	G-mean0.05	ens_topk
0.655729	pAUC0.01	ens_topk			0.77294	pAUC0.05	ens_topk			0.812832	pAUC0.1	ens_topk			0.860901	nMCC0.05	ens_topk			0.82746	G-mean0.05	ens_topk
0.728375	pAUC0.01	ens_topk			0.768375	pAUC0.05	ens_topk			0.779169	pAUC0.1	ens_topk			0.824925	nMCC0.05	ens_topk			0.751759	G-mean0.05	ens_topk
0.756673	pAUC0.01	ens_topk			0.793823	pAUC0.05	ens_topk			0.804656	pAUC0.1	ens_topk			0.833045	nMCC0.05	ens_topk			0.78487	G-mean0.05	ens_topk
0.646285	pAUC0.01	ens_topk			0.688499	pAUC0.05	ens_topk			0.707005	pAUC0.1	ens_topk			0.707346	nMCC0.05	ens_topk			0.456087	G-mean0.05	ens_topk
0.641594	pAUC0.01	ens_topk			0.767998	pAUC0.05	ens_topk			0.805399	pAUC0.1	ens_topk			0.858655	nMCC0.05	ens_topk			0.825405	G-mean0.05	ens_topk

## Sheet: DIANN_DIA
supp8. Tab18 pAUC(0.01) values otained by TOP1, the best ens_multi-quant and the best ens_topk workflows					supp8. Tab19 pAUC(0.05) values otained by TOP1, the best ens_multi-quant and the best ens_topk workflows					supp8. Tab20 pAUC(0.1) values otained by TOP1, the best ens_multi-quant and the best ens_topk workflows					supp8. Tab21 nMCC values otained by TOP1, the best ens_multi-quant and the best ens_topk workflows					supp8. Tab22 G-mean values otained by TOP1, the best ens_multi-quant and the best ens_topk workflows
value	metric	method			value	metric	method			value	metric	method			value	metric	method			value	metric	method
0.846859	pAUC0.01	TOP1			0.901248	pAUC0.05	TOP1			0.918655	pAUC0.1	TOP1			0.94025	nMCC0.05	TOP1			0.924695	G-mean0.05	TOP1
0.589853	pAUC0.01	TOP1			0.638444	pAUC0.05	TOP1			0.662013	pAUC0.1	TOP1			0.763492	nMCC0.05	TOP1			0.74768	G-mean0.05	TOP1
0.694711	pAUC0.01	TOP1			0.760299	pAUC0.05	TOP1			0.78441	pAUC0.1	TOP1			0.799411	nMCC0.05	TOP1			0.783473	G-mean0.05	TOP1
0.724929	pAUC0.01	TOP1			0.791717	pAUC0.05	TOP1			0.818359	pAUC0.1	TOP1			0.725759	nMCC0.05	TOP1			0.645168	G-mean0.05	TOP1
0.795519	pAUC0.01	TOP1			0.823237	pAUC0.05	TOP1			0.84528	pAUC0.1	TOP1			0.847899	nMCC0.05	TOP1			0.82665	G-mean0.05	TOP1
0.84349	pAUC0.01	TOP1			0.875872	pAUC0.05	TOP1			0.896108	pAUC0.1	TOP1			0.877533	nMCC0.05	TOP1			0.88686	G-mean0.05	TOP1
0.99271	pAUC0.01	TOP1			0.998512	pAUC0.05	TOP1			0.999236	pAUC0.1	TOP1			0.98967	nMCC0.05	TOP1			0.999536	G-mean0.05	TOP1
0.515509	pAUC0.01	TOP1			0.624564	pAUC0.05	TOP1			0.659316	pAUC0.1	TOP1			0.600893	nMCC0.05	TOP1			0.204124	G-mean0.05	TOP1
0.765036	pAUC0.01	TOP1			0.779451	pAUC0.05	TOP1			0.778752	pAUC0.1	TOP1			0.85887	nMCC0.05	TOP1			0.735794	G-mean0.05	TOP1
0.937313	pAUC0.01	TOP1			0.971423	pAUC0.05	TOP1			0.985336	pAUC0.1	TOP1			0.956543	nMCC0.05	TOP1			0.945765	G-mean0.05	TOP1
0.616803	pAUC0.01	TOP1			0.709017	pAUC0.05	TOP1			0.743111	pAUC0.1	TOP1			0.521519	nMCC0.05	TOP1			0.0855213	G-mean0.05	TOP1
0.741286	pAUC0.01	TOP1			0.815241	pAUC0.05	TOP1			0.841739	pAUC0.1	TOP1			0.694874	nMCC0.05	TOP1			0.440956	G-mean0.05	TOP1
0.607137	pAUC0.01	TOP1			0.690692	pAUC0.05	TOP1			0.726344	pAUC0.1	TOP1			0.50348	nMCC0.05	TOP1			0.0270616	G-mean0.05	TOP1
0.737458	pAUC0.01	TOP1			0.805377	pAUC0.05	TOP1			0.831852	pAUC0.1	TOP1			0.543064	nMCC0.05	TOP1			0.132992	G-mean0.05	TOP1
0.871575	pAUC0.01	TOP1			0.918928	pAUC0.05	TOP1			0.931776	pAUC0.1	TOP1			0.949979	nMCC0.05	TOP1			0.916131	G-mean0.05	TOP1
0.86858	pAUC0.01	TOP1			0.923574	pAUC0.05	TOP1			0.939708	pAUC0.1	TOP1			0.907167	nMCC0.05	TOP1			0.84508	G-mean0.05	TOP1
0.891165	pAUC0.01	TOP1			0.932595	pAUC0.05	TOP1			0.945205	pAUC0.1	TOP1			0.946515	nMCC0.05	TOP1			0.921907	G-mean0.05	TOP1
0.604779	pAUC0.01	ens_multi-quant			0.81471	pAUC0.05	ens_multi-quant			0.86211	pAUC0.1	ens_multi-quant			0.926253	nMCC0.05	ens_multi-quant			0.920822	G-mean0.05	ens_multi-quant
0.528698	pAUC0.01	ens_multi-quant			0.646433	pAUC0.05	ens_multi-quant			0.731975	pAUC0.1	ens_multi-quant			0.709044	nMCC0.05	ens_multi-quant			0.62465	G-mean0.05	ens_multi-quant
0.782513	pAUC0.01	ens_multi-quant			0.856123	pAUC0.05	ens_multi-quant			0.876897	pAUC0.1	ens_multi-quant			0.832077	nMCC0.05	ens_multi-quant			0.833921	G-mean0.05	ens_multi-quant
0.694633	pAUC0.01	ens_multi-quant			0.740062	pAUC0.05	ens_multi-quant			0.758953	pAUC0.1	ens_multi-quant			0.696225	nMCC0.05	ens_multi-quant			0.669359	G-mean0.05	ens_multi-quant
0.868316	pAUC0.01	ens_multi-quant			0.913597	pAUC0.05	ens_multi-quant			0.939866	pAUC0.1	ens_multi-quant			0.751688	nMCC0.05	ens_multi-quant			0.969354	G-mean0.05	ens_multi-quant
0.908267	pAUC0.01	ens_multi-quant			0.944488	pAUC0.05	ens_multi-quant			0.961368	pAUC0.1	ens_multi-quant			0.767549	nMCC0.05	ens_multi-quant			0.973893	G-mean0.05	ens_multi-quant
1	pAUC0.01	ens_multi-quant			1	pAUC0.05	ens_multi-quant			1	pAUC0.1	ens_multi-quant			0.945966	nMCC0.05	ens_multi-quant			0.997211	G-mean0.05	ens_multi-quant
0.681888	pAUC0.01	ens_multi-quant			0.824784	pAUC0.05	ens_multi-quant			0.866055	pAUC0.1	ens_multi-quant			0.912967	nMCC0.05	ens_multi-quant			0.899788	G-mean0.05	ens_multi-quant
0.885753	pAUC0.01	ens_multi-quant			0.926339	pAUC0.05	ens_multi-quant			0.934788	pAUC0.1	ens_multi-quant			0.782908	nMCC0.05	ens_multi-quant			0.938815	G-mean0.05	ens_multi-quant
0.99231	pAUC0.01	ens_multi-quant			0.99843	pAUC0.05	ens_multi-quant			0.999195	pAUC0.1	ens_multi-quant			0.957784	nMCC0.05	ens_multi-quant			0.997718	G-mean0.05	ens_multi-quant
0.658356	pAUC0.01	ens_multi-quant			0.733907	pAUC0.05	ens_multi-quant			0.764527	pAUC0.1	ens_multi-quant			0.583415	nMCC0.05	ens_multi-quant			0.25153	G-mean0.05	ens_multi-quant
0.772669	pAUC0.01	ens_multi-quant			0.836885	pAUC0.05	ens_multi-quant			0.859235	pAUC0.1	ens_multi-quant			0.775986	nMCC0.05	ens_multi-quant			0.643242	G-mean0.05	ens_multi-quant
0.627904	pAUC0.01	ens_multi-quant			0.707844	pAUC0.05	ens_multi-quant			0.745586	pAUC0.1	ens_multi-quant			0.541232	nMCC0.05	ens_multi-quant			0.14795	G-mean0.05	ens_multi-quant
0.786727	pAUC0.01	ens_multi-quant			0.849663	pAUC0.05	ens_multi-quant			0.871269	pAUC0.1	ens_multi-quant			0.62218	nMCC0.05	ens_multi-quant			0.313199	G-mean0.05	ens_multi-quant
0.893452	pAUC0.01	ens_multi-quant			0.924766	pAUC0.05	ens_multi-quant			0.934441	pAUC0.1	ens_multi-quant			0.945115	nMCC0.05	ens_multi-quant			0.953997	G-mean0.05	ens_multi-quant
0.867716	pAUC0.01	ens_multi-quant			0.906455	pAUC0.05	ens_multi-quant			0.920595	pAUC0.1	ens_multi-quant			0.896606	nMCC0.05	ens_multi-quant			0.885049	G-mean0.05	ens_multi-quant
0.875278	pAUC0.01	ens_multi-quant			0.921296	pAUC0.05	ens_multi-quant			0.938711	pAUC0.1	ens_multi-quant			0.950426	nMCC0.05	ens_multi-quant			0.94206	G-mean0.05	ens_multi-quant
0.811586	pAUC0.01	ens_topk			0.873514	pAUC0.05	ens_topk			0.894989	pAUC0.1	ens_topk			0.940506	nMCC0.05	ens_topk			0.928251	G-mean0.05	ens_topk
0.640682	pAUC0.01	ens_topk			0.728683	pAUC0.05	ens_topk			0.765975	pAUC0.1	ens_topk			0.786769	nMCC0.05	ens_topk			0.715667	G-mean0.05	ens_topk
0.763401	pAUC0.01	ens_topk			0.861865	pAUC0.05	ens_topk			0.885512	pAUC0.1	ens_topk			0.850971	nMCC0.05	ens_topk			0.854986	G-mean0.05	ens_topk
0.701459	pAUC0.01	ens_topk			0.75599	pAUC0.05	ens_topk			0.78119	pAUC0.1	ens_topk			0.720229	nMCC0.05	ens_topk			0.671056	G-mean0.05	ens_topk
0.865662	pAUC0.01	ens_topk			0.907626	pAUC0.05	ens_topk			0.92715	pAUC0.1	ens_topk			0.805562	nMCC0.05	ens_topk			0.953753	G-mean0.05	ens_topk
0.891256	pAUC0.01	ens_topk			0.936205	pAUC0.05	ens_topk			0.957036	pAUC0.1	ens_topk			0.83867	nMCC0.05	ens_topk			0.987386	G-mean0.05	ens_topk
0.998056	pAUC0.01	ens_topk			0.999603	pAUC0.05	ens_topk			0.999796	pAUC0.1	ens_topk			0.979938	nMCC0.05	ens_topk			0.999071	G-mean0.05	ens_topk
0.699008	pAUC0.01	ens_topk			0.812293	pAUC0.05	ens_topk			0.837032	pAUC0.1	ens_topk			0.907136	nMCC0.05	ens_topk			0.841199	G-mean0.05	ens_topk
0.831297	pAUC0.01	ens_topk			0.860527	pAUC0.05	ens_topk			0.878625	pAUC0.1	ens_topk			0.849832	nMCC0.05	ens_topk			0.873512	G-mean0.05	ens_topk
0.987802	pAUC0.01	ens_topk			0.99751	pAUC0.05	ens_topk			0.998722	pAUC0.1	ens_topk			0.975228	nMCC0.05	ens_topk			0.998733	G-mean0.05	ens_topk
0.612894	pAUC0.01	ens_topk			0.708493	pAUC0.05	ens_topk			0.745644	pAUC0.1	ens_topk			0.541604	nMCC0.05	ens_topk			0.140422	G-mean0.05	ens_topk
0.717122	pAUC0.01	ens_topk			0.809818	pAUC0.05	ens_topk			0.837912	pAUC0.1	ens_topk			0.713371	nMCC0.05	ens_topk			0.503014	G-mean0.05	ens_topk
0.579809	pAUC0.01	ens_topk			0.680435	pAUC0.05	ens_topk			0.724151	pAUC0.1	ens_topk			0.515614	nMCC0.05	ens_topk			0.0715588	G-mean0.05	ens_topk
0.78848	pAUC0.01	ens_topk			0.857308	pAUC0.05	ens_topk			0.886948	pAUC0.1	ens_topk			0.603086	nMCC0.05	ens_topk			0.255299	G-mean0.05	ens_topk
0.887576	pAUC0.01	ens_topk			0.932685	pAUC0.05	ens_topk			0.946268	pAUC0.1	ens_topk			0.963237	nMCC0.05	ens_topk			0.967562	G-mean0.05	ens_topk
0.865397	pAUC0.01	ens_topk			0.919587	pAUC0.05	ens_topk			0.934909	pAUC0.1	ens_topk			0.921585	nMCC0.05	ens_topk			0.896486	G-mean0.05	ens_topk
0.873814	pAUC0.01	ens_topk			0.931858	pAUC0.05	ens_topk			0.949822	pAUC0.1	ens_topk			0.951406	nMCC0.05	ens_topk			0.94725	G-mean0.05	ens_topk

## Sheet: spt_DIA
supp8. Tab23 pAUC(0.01) values otained by TOP1, the best ens_multi-quant and the best ens_topk workflows					supp8. Tab24 pAUC(0.05) values otained by TOP1, the best ens_multi-quant and the best ens_topk workflows					supp8. Tab25 pAUC(0.1) values otained by TOP1, the best ens_multi-quant and the best ens_topk workflows					supp8. Tab26 nMCC values otained by TOP1, the best ens_multi-quant and the best ens_topk workflows					supp8. Tab27 G-mean values otained by TOP1, the best ens_multi-quant and the best ens_topk workflows
value	metric	method			value	metric	method			value	metric	method			value	metric	method			value	metric	method
0.815067	pAUC0.01	TOP1			0.942926	pAUC0.05	TOP1			0.963479	pAUC0.1	TOP1			0.926723	nMCC0.05	TOP1			0.90525	G-mean0.05	TOP1
0.501456	pAUC0.01	TOP1			0.507427	pAUC0.05	TOP1			0.515245	pAUC0.1	TOP1			0.752093	nMCC0.05	TOP1			0.725531	G-mean0.05	TOP1
0.512396	pAUC0.01	TOP1			0.563252	pAUC0.05	TOP1			0.620662	pAUC0.1	TOP1			0.725563	nMCC0.05	TOP1			0.70348	G-mean0.05	TOP1
0.531457	pAUC0.01	TOP1			0.632787	pAUC0.05	TOP1			0.685603	pAUC0.1	TOP1			0.656688	nMCC0.05	TOP1			0.536902	G-mean0.05	TOP1
0.845357	pAUC0.01	TOP1			0.94295	pAUC0.05	TOP1			0.965242	pAUC0.1	TOP1			0.904239	nMCC0.05	TOP1			0.921612	G-mean0.05	TOP1
0.933726	pAUC0.01	TOP1			0.969379	pAUC0.05	TOP1			0.975611	pAUC0.1	TOP1			0.940575	nMCC0.05	TOP1			0.966204	G-mean0.05	TOP1
0.988237	pAUC0.01	TOP1			0.997599	pAUC0.05	TOP1			0.998768	pAUC0.1	TOP1			0.989669	nMCC0.05	TOP1			0.999532	G-mean0.05	TOP1
0.507956	pAUC0.01	TOP1			0.497863	pAUC0.05	TOP1			0.493072	pAUC0.1	TOP1			0.539266	nMCC0.05	TOP1			0.144267	G-mean0.05	TOP1
0.768796	pAUC0.01	TOP1			0.85231	pAUC0.05	TOP1			0.883152	pAUC0.1	TOP1			0.838467	nMCC0.05	TOP1			0.762446	G-mean0.05	TOP1
0.949695	pAUC0.01	TOP1			0.981009	pAUC0.05	TOP1			0.984772	pAUC0.1	TOP1			0.963082	nMCC0.05	TOP1			0.967292	G-mean0.05	TOP1
0.609522	pAUC0.01	TOP1			0.684311	pAUC0.05	TOP1			0.722084	pAUC0.1	TOP1			0.520023	nMCC0.05	TOP1			0.0686003	G-mean0.05	TOP1
0.756673	pAUC0.01	TOP1			0.83772	pAUC0.05	TOP1			0.866746	pAUC0.1	TOP1			0.643739	nMCC0.05	TOP1			0.33006	G-mean0.05	TOP1
0.581528	pAUC0.01	TOP1			0.660531	pAUC0.05	TOP1			0.697508	pAUC0.1	TOP1			0.496961	nMCC0.05	TOP1			0	G-mean0.05	TOP1
0.772103	pAUC0.01	TOP1			0.868852	pAUC0.05	TOP1			0.895439	pAUC0.1	TOP1			0.608279	nMCC0.05	TOP1			0.264287	G-mean0.05	TOP1
0.915443	pAUC0.01	TOP1			0.952643	pAUC0.05	TOP1			0.962754	pAUC0.1	TOP1			0.967885	nMCC0.05	TOP1			0.958916	G-mean0.05	TOP1
0.896417	pAUC0.01	TOP1			0.945385	pAUC0.05	TOP1			0.960091	pAUC0.1	TOP1			0.939702	nMCC0.05	TOP1			0.91479	G-mean0.05	TOP1
0.738492	pAUC0.01	TOP1			0.884813	pAUC0.05	TOP1			0.917559	pAUC0.1	TOP1			0.94264	nMCC0.05	TOP1			0.920823	G-mean0.05	TOP1
0.829891	pAUC0.01	ens_multi-quant			0.939307	pAUC0.05	ens_multi-quant			0.959224	pAUC0.1	ens_multi-quant			0.929974	nMCC0.05	ens_multi-quant			0.918864	G-mean0.05	ens_multi-quant
0.507939	pAUC0.01	ens_multi-quant			0.540508	pAUC0.05	ens_multi-quant			0.583148	pAUC0.1	ens_multi-quant			0.73862	nMCC0.05	ens_multi-quant			0.626024	G-mean0.05	ens_multi-quant
0.77025	pAUC0.01	ens_multi-quant			0.837888	pAUC0.05	ens_multi-quant			0.85859	pAUC0.1	ens_multi-quant			0.847919	nMCC0.05	ens_multi-quant			0.849726	G-mean0.05	ens_multi-quant
0.614422	pAUC0.01	ens_multi-quant			0.649648	pAUC0.05	ens_multi-quant			0.668368	pAUC0.1	ens_multi-quant			0.65071	nMCC0.05	ens_multi-quant			0.57749	G-mean0.05	ens_multi-quant
0.935127	pAUC0.01	ens_multi-quant			0.978212	pAUC0.05	ens_multi-quant			0.98401	pAUC0.1	ens_multi-quant			0.798753	nMCC0.05	ens_multi-quant			0.971529	G-mean0.05	ens_multi-quant
0.973602	pAUC0.01	ens_multi-quant			0.986745	pAUC0.05	ens_multi-quant			0.993198	pAUC0.1	ens_multi-quant			0.817923	nMCC0.05	ens_multi-quant			0.984192	G-mean0.05	ens_multi-quant
0.99951	pAUC0.01	ens_multi-quant			0.9999	pAUC0.05	ens_multi-quant			0.999949	pAUC0.1	ens_multi-quant			0.921321	nMCC0.05	ens_multi-quant			0.995542	G-mean0.05	ens_multi-quant
0.612021	pAUC0.01	ens_multi-quant			0.71708	pAUC0.05	ens_multi-quant			0.765884	pAUC0.1	ens_multi-quant			0.752516	nMCC0.05	ens_multi-quant			0.674333	G-mean0.05	ens_multi-quant
0.818472	pAUC0.01	ens_multi-quant			0.913584	pAUC0.05	ens_multi-quant			0.940621	pAUC0.1	ens_multi-quant			0.811349	nMCC0.05	ens_multi-quant			0.953844	G-mean0.05	ens_multi-quant
0.968923	pAUC0.01	ens_multi-quant			0.98511	pAUC0.05	ens_multi-quant			0.986877	pAUC0.1	ens_multi-quant			0.909009	nMCC0.05	ens_multi-quant			0.984402	G-mean0.05	ens_multi-quant
0.630751	pAUC0.01	ens_multi-quant			0.727679	pAUC0.05	ens_multi-quant			0.762415	pAUC0.1	ens_multi-quant			0.567007	nMCC0.05	ens_multi-quant			0.20157	G-mean0.05	ens_multi-quant
0.77716	pAUC0.01	ens_multi-quant			0.861568	pAUC0.05	ens_multi-quant			0.8867	pAUC0.1	ens_multi-quant			0.730574	nMCC0.05	ens_multi-quant			0.53133	G-mean0.05	ens_multi-quant
0.600205	pAUC0.01	ens_multi-quant			0.681583	pAUC0.05	ens_multi-quant			0.715862	pAUC0.1	ens_multi-quant			0.544449	nMCC0.05	ens_multi-quant			0.150602	G-mean0.05	ens_multi-quant
0.740831	pAUC0.01	ens_multi-quant			0.869204	pAUC0.05	ens_multi-quant			0.90465	pAUC0.1	ens_multi-quant			0.69113	nMCC0.05	ens_multi-quant			0.466448	G-mean0.05	ens_multi-quant
0.906105	pAUC0.01	ens_multi-quant			0.959183	pAUC0.05	ens_multi-quant			0.972103	pAUC0.1	ens_multi-quant			0.963186	nMCC0.05	ens_multi-quant			0.971942	G-mean0.05	ens_multi-quant
0.813773	pAUC0.01	ens_multi-quant			0.916882	pAUC0.05	ens_multi-quant			0.945341	pAUC0.1	ens_multi-quant			0.928085	nMCC0.05	ens_multi-quant			0.933124	G-mean0.05	ens_multi-quant
0.831002	pAUC0.01	ens_multi-quant			0.91582	pAUC0.05	ens_multi-quant			0.93652	pAUC0.1	ens_multi-quant			0.940792	nMCC0.05	ens_multi-quant			0.945752	G-mean0.05	ens_multi-quant
0.851061	pAUC0.01	ens_topk			0.949664	pAUC0.05	ens_topk			0.967149	pAUC0.1	ens_topk			0.933953	nMCC0.05	ens_topk			0.916258	G-mean0.05	ens_topk
0.504479	pAUC0.01	ens_topk			0.522856	pAUC0.05	ens_topk			0.546916	pAUC0.1	ens_topk			0.768464	nMCC0.05	ens_topk			0.670532	G-mean0.05	ens_topk
0.610904	pAUC0.01	ens_topk			0.75842	pAUC0.05	ens_topk			0.803403	pAUC0.1	ens_topk			0.845957	nMCC0.05	ens_topk			0.850117	G-mean0.05	ens_topk
0.601877	pAUC0.01	ens_topk			0.651383	pAUC0.05	ens_topk			0.674882	pAUC0.1	ens_topk			0.658265	nMCC0.05	ens_topk			0.552742	G-mean0.05	ens_topk
0.909565	pAUC0.01	ens_topk			0.979193	pAUC0.05	ens_topk			0.989323	pAUC0.1	ens_topk			0.880214	nMCC0.05	ens_topk			0.7771	G-mean0.05	ens_topk
0.956938	pAUC0.01	ens_topk			0.987846	pAUC0.05	ens_topk			0.993763	pAUC0.1	ens_topk			0.804058	nMCC0.05	ens_topk			0.612372	G-mean0.05	ens_topk
0.983826	pAUC0.01	ens_topk			0.996699	pAUC0.05	ens_topk			0.998306	pAUC0.1	ens_topk			0.689134	nMCC0.05	ens_topk			0.381881	G-mean0.05	ens_topk
0.602394	pAUC0.01	ens_topk			0.701758	pAUC0.05	ens_topk			0.750604	pAUC0.1	ens_topk			0.738518	nMCC0.05	ens_topk			0.558329	G-mean0.05	ens_topk
0.773154	pAUC0.01	ens_topk			0.869061	pAUC0.05	ens_topk			0.89443	pAUC0.1	ens_topk			0.815649	nMCC0.05	ens_topk			0.761504	G-mean0.05	ens_topk
0.987728	pAUC0.01	ens_topk			0.988948	pAUC0.05	ens_topk			0.988846	pAUC0.1	ens_topk			0.795315	nMCC0.05	ens_topk			0.595119	G-mean0.05	ens_topk
0.61263	pAUC0.01	ens_topk			0.699529	pAUC0.05	ens_topk			0.740208	pAUC0.1	ens_topk			0.5	nMCC0.05	ens_topk			0	G-mean0.05	ens_topk
0.743347	pAUC0.01	ens_topk			0.83361	pAUC0.05	ens_topk			0.861844	pAUC0.1	ens_topk			0.5	nMCC0.05	ens_topk			0	G-mean0.05	ens_topk
0.571326	pAUC0.01	ens_topk			0.64915	pAUC0.05	ens_topk			0.683919	pAUC0.1	ens_topk			0.5	nMCC0.05	ens_topk			0	G-mean0.05	ens_topk
0.766362	pAUC0.01	ens_topk			0.888558	pAUC0.05	ens_topk			0.918749	pAUC0.1	ens_topk			0.50931	nMCC0.05	ens_topk			0.0482925	G-mean0.05	ens_topk
0.941909	pAUC0.01	ens_topk			0.976917	pAUC0.05	ens_topk			0.983685	pAUC0.1	ens_topk			0.759772	nMCC0.05	ens_topk			0.547524	G-mean0.05	ens_topk
0.891924	pAUC0.01	ens_topk			0.953444	pAUC0.05	ens_topk			0.969211	pAUC0.1	ens_topk			0.577783	nMCC0.05	ens_topk			0.17415	G-mean0.05	ens_topk
0.812203	pAUC0.01	ens_topk			0.901197	pAUC0.05	ens_topk			0.924301	pAUC0.1	ens_topk			0.945917	nMCC0.05	ens_topk			0.945862	G-mean0.05	ens_topk

## Sheet: FG_TMT
supp8. Tab28 pAUC(0.01) values otained by TOP1, the best ens_multi-quant and the best ens_topk workflows					supp8. Tab29 pAUC(0.05) values otained by TOP1, the best ens_multi-quant and the best ens_topk workflows					supp8. Tab30 pAUC(0.1) values otained by TOP1, the best ens_multi-quant and the best ens_topk workflows					supp8. Tab31 nMCC values otained by TOP1, the best ens_multi-quant and the best ens_topk workflows					supp8. Tab32 G-mean values otained by TOP1, the best ens_multi-quant and the best ens_topk workflows
value	metric	method			value	metric	method			value	metric	method			value	metric	method			value	metric	method
0.848184	pAUC0.01	TOP1			0.90994	pAUC0.05	TOP1			0.925853	pAUC0.1	TOP1			0.614305	nMCC0.05	TOP1			0.264192	G-mean0.05	TOP1
0.911174	pAUC0.01	TOP1			0.949639	pAUC0.05	TOP1			0.957708	pAUC0.1	TOP1			0.964004	nMCC0.05	TOP1			0.956092	G-mean0.05	TOP1
0.913649	pAUC0.01	TOP1			0.947039	pAUC0.05	TOP1			0.954984	pAUC0.1	TOP1			0.945699	nMCC0.05	TOP1			0.918345	G-mean0.05	TOP1
0.915662	pAUC0.01	TOP1			0.954628	pAUC0.05	TOP1			0.962271	pAUC0.1	TOP1			0.957026	nMCC0.05	TOP1			0.93208	G-mean0.05	TOP1
0.925333	pAUC0.01	TOP1			0.959245	pAUC0.05	TOP1			0.965056	pAUC0.1	TOP1			0.966794	nMCC0.05	TOP1			0.950909	G-mean0.05	TOP1
0.864567	pAUC0.01	TOP1			0.913644	pAUC0.05	TOP1			0.927483	pAUC0.1	TOP1			0.600649	nMCC0.05	TOP1			0.223037	G-mean0.05	TOP1
0.787504	pAUC0.01	TOP1			0.922277	pAUC0.05	TOP1			0.945148	pAUC0.1	TOP1			0.932037	nMCC0.05	TOP1			0.903887	G-mean0.05	TOP1
0.782895	pAUC0.01	TOP1			0.920117	pAUC0.05	TOP1			0.94281	pAUC0.1	TOP1			0.954955	nMCC0.05	TOP1			0.944231	G-mean0.05	TOP1
0.788536	pAUC0.01	TOP1			0.915992	pAUC0.05	TOP1			0.939788	pAUC0.1	TOP1			0.929412	nMCC0.05	TOP1			0.900757	G-mean0.05	TOP1
0.767335	pAUC0.01	TOP1			0.91314	pAUC0.05	TOP1			0.945037	pAUC0.1	TOP1			0.948223	nMCC0.05	TOP1			0.957202	G-mean0.05	TOP1
0.799997	pAUC0.01	TOP1			0.910196	pAUC0.05	TOP1			0.932809	pAUC0.1	TOP1			0.921746	nMCC0.05	TOP1			0.887473	G-mean0.05	TOP1
0.784978	pAUC0.01	TOP1			0.916575	pAUC0.05	TOP1			0.944531	pAUC0.1	TOP1			0.953276	nMCC0.05	TOP1			0.955814	G-mean0.05	TOP1
0.707206	pAUC0.01	TOP1			0.862831	pAUC0.05	TOP1			0.899999	pAUC0.1	TOP1			0.931539	nMCC0.05	TOP1			0.929363	G-mean0.05	TOP1
0.697274	pAUC0.01	TOP1			0.865252	pAUC0.05	TOP1			0.902611	pAUC0.1	TOP1			0.92886	nMCC0.05	TOP1			0.929447	G-mean0.05	TOP1
0.641279	pAUC0.01	TOP1			0.749287	pAUC0.05	TOP1			0.789674	pAUC0.1	TOP1			0.58046	nMCC0.05	TOP1			0.193357	G-mean0.05	TOP1
0.878543	pAUC0.01	ens_multi-quant			0.930622	pAUC0.05	ens_multi-quant			0.944398	pAUC0.1	ens_multi-quant			0.811617	nMCC0.05	ens_multi-quant			0.683156	G-mean0.05	ens_multi-quant
0.917501	pAUC0.01	ens_multi-quant			0.951253	pAUC0.05	ens_multi-quant			0.958596	pAUC0.1	ens_multi-quant			0.956282	nMCC0.05	ens_multi-quant			0.955612	G-mean0.05	ens_multi-quant
0.898076	pAUC0.01	ens_multi-quant			0.932243	pAUC0.05	ens_multi-quant			0.940951	pAUC0.1	ens_multi-quant			0.937812	nMCC0.05	ens_multi-quant			0.918013	G-mean0.05	ens_multi-quant
0.916896	pAUC0.01	ens_multi-quant			0.952516	pAUC0.05	ens_multi-quant			0.958851	pAUC0.1	ens_multi-quant			0.957371	nMCC0.05	ens_multi-quant			0.936208	G-mean0.05	ens_multi-quant
0.926093	pAUC0.01	ens_multi-quant			0.959069	pAUC0.05	ens_multi-quant			0.96546	pAUC0.1	ens_multi-quant			0.967558	nMCC0.05	ens_multi-quant			0.954778	G-mean0.05	ens_multi-quant
0.891406	pAUC0.01	ens_multi-quant			0.93499	pAUC0.05	ens_multi-quant			0.945734	pAUC0.1	ens_multi-quant			0.751697	nMCC0.05	ens_multi-quant			0.53959	G-mean0.05	ens_multi-quant
0.79399	pAUC0.01	ens_multi-quant			0.926153	pAUC0.05	ens_multi-quant			0.947995	pAUC0.1	ens_multi-quant			0.941463	nMCC0.05	ens_multi-quant			0.921927	G-mean0.05	ens_multi-quant
0.787869	pAUC0.01	ens_multi-quant			0.923651	pAUC0.05	ens_multi-quant			0.947232	pAUC0.1	ens_multi-quant			0.949597	nMCC0.05	ens_multi-quant			0.95036	G-mean0.05	ens_multi-quant
0.79908	pAUC0.01	ens_multi-quant			0.924658	pAUC0.05	ens_multi-quant			0.94584	pAUC0.1	ens_multi-quant			0.949513	nMCC0.05	ens_multi-quant			0.936227	G-mean0.05	ens_multi-quant
0.790131	pAUC0.01	ens_multi-quant			0.922577	pAUC0.05	ens_multi-quant			0.95126	pAUC0.1	ens_multi-quant			0.934863	nMCC0.05	ens_multi-quant			0.950461	G-mean0.05	ens_multi-quant
0.808719	pAUC0.01	ens_multi-quant			0.920727	pAUC0.05	ens_multi-quant			0.947099	pAUC0.1	ens_multi-quant			0.945773	nMCC0.05	ens_multi-quant			0.93411	G-mean0.05	ens_multi-quant
0.801511	pAUC0.01	ens_multi-quant			0.924606	pAUC0.05	ens_multi-quant			0.951256	pAUC0.1	ens_multi-quant			0.926638	nMCC0.05	ens_multi-quant			0.945244	G-mean0.05	ens_multi-quant
0.72373	pAUC0.01	ens_multi-quant			0.877158	pAUC0.05	ens_multi-quant			0.917882	pAUC0.1	ens_multi-quant			0.882801	nMCC0.05	ens_multi-quant			0.908125	G-mean0.05	ens_multi-quant
0.710654	pAUC0.01	ens_multi-quant			0.878192	pAUC0.05	ens_multi-quant			0.917914	pAUC0.1	ens_multi-quant			0.84854	nMCC0.05	ens_multi-quant			0.877677	G-mean0.05	ens_multi-quant
0.66649	pAUC0.01	ens_multi-quant			0.793947	pAUC0.05	ens_multi-quant			0.834438	pAUC0.1	ens_multi-quant			0.628016	nMCC0.05	ens_multi-quant			0.30246	G-mean0.05	ens_multi-quant
0.848337	pAUC0.01	ens_topk			0.909971	pAUC0.05	ens_topk			0.925869	pAUC0.1	ens_topk			0.61216	nMCC0.05	ens_topk			0.268574	G-mean0.05	ens_topk
0.911175	pAUC0.01	ens_topk			0.949629	pAUC0.05	ens_topk			0.957702	pAUC0.1	ens_topk			0.963	nMCC0.05	ens_topk			0.956279	G-mean0.05	ens_topk
0.913648	pAUC0.01	ens_topk			0.947041	pAUC0.05	ens_topk			0.954985	pAUC0.1	ens_topk			0.9451	nMCC0.05	ens_topk			0.91947	G-mean0.05	ens_topk
0.915695	pAUC0.01	ens_topk			0.954597	pAUC0.05	ens_topk			0.962152	pAUC0.1	ens_topk			0.956632	nMCC0.05	ens_topk			0.932505	G-mean0.05	ens_topk
0.924955	pAUC0.01	ens_topk			0.959092	pAUC0.05	ens_topk			0.964977	pAUC0.1	ens_topk			0.96717	nMCC0.05	ens_topk			0.952327	G-mean0.05	ens_topk
0.864669	pAUC0.01	ens_topk			0.913738	pAUC0.05	ens_topk			0.927549	pAUC0.1	ens_topk			0.604417	nMCC0.05	ens_topk			0.231053	G-mean0.05	ens_topk
0.787436	pAUC0.01	ens_topk			0.922263	pAUC0.05	ens_topk			0.945141	pAUC0.1	ens_topk			0.932037	nMCC0.05	ens_topk			0.903887	G-mean0.05	ens_topk
0.783147	pAUC0.01	ens_topk			0.920168	pAUC0.05	ens_topk			0.942836	pAUC0.1	ens_topk			0.954955	nMCC0.05	ens_topk			0.944231	G-mean0.05	ens_topk
0.788456	pAUC0.01	ens_topk			0.915973	pAUC0.05	ens_topk			0.939778	pAUC0.1	ens_topk			0.92973	nMCC0.05	ens_topk			0.901251	G-mean0.05	ens_topk
0.768599	pAUC0.01	ens_topk			0.913608	pAUC0.05	ens_topk			0.94511	pAUC0.1	ens_topk			0.948223	nMCC0.05	ens_topk			0.957202	G-mean0.05	ens_topk
0.799902	pAUC0.01	ens_topk			0.910369	pAUC0.05	ens_topk			0.932821	pAUC0.1	ens_topk			0.921746	nMCC0.05	ens_topk			0.887473	G-mean0.05	ens_topk
0.784498	pAUC0.01	ens_topk			0.916843	pAUC0.05	ens_topk			0.944605	pAUC0.1	ens_topk			0.953089	nMCC0.05	ens_topk			0.955904	G-mean0.05	ens_topk
0.704659	pAUC0.01	ens_topk			0.862307	pAUC0.05	ens_topk			0.899731	pAUC0.1	ens_topk			0.931539	nMCC0.05	ens_topk			0.929363	G-mean0.05	ens_topk
0.704503	pAUC0.01	ens_topk			0.866729	pAUC0.05	ens_topk			0.903369	pAUC0.1	ens_topk			0.9287	nMCC0.05	ens_topk			0.929353	G-mean0.05	ens_topk
0.64131	pAUC0.01	ens_topk			0.749287	pAUC0.05	ens_topk			0.789672	pAUC0.1	ens_topk			0.582123	nMCC0.05	ens_topk			0.197137	G-mean0.05	ens_topk

## Sheet: MQ_TMT
supp8. Tab33 pAUC(0.01) values otained by TOP1, the best ens_multi-quant and the best ens_topk workflows					supp8. Tab34 pAUC(0.05) values otained by TOP1, the best ens_multi-quant and the best ens_topk workflows					supp8. Tab35 pAUC(0.1) values otained by TOP1, the best ens_multi-quant and the best ens_topk workflows					supp8. Tab36 nMCC values otained by TOP1, the best ens_multi-quant and the best ens_topk workflows					supp8. Tab37 G-mean values otained by TOP1, the best ens_multi-quant and the best ens_topk workflows
value	metric	method			value	metric	method			value	metric	method			value	metric	method			value	metric	method
0.83565	pAUC0.01	TOP1			0.927352	pAUC0.05	TOP1			0.94832	pAUC0.1	TOP1			0.778928	nMCC0.05	TOP1			0.615241	G-mean0.05	TOP1
0.905801	pAUC0.01	TOP1			0.954685	pAUC0.05	TOP1			0.965059	pAUC0.1	TOP1			0.965342	nMCC0.05	TOP1			0.957513	G-mean0.05	TOP1
0.66522	pAUC0.01	TOP1			0.799254	pAUC0.05	TOP1			0.837811	pAUC0.1	TOP1			0.801437	nMCC0.05	TOP1			0.674128	G-mean0.05	TOP1
0.957063	pAUC0.01	TOP1			0.96738	pAUC0.05	TOP1			0.96942	pAUC0.1	TOP1			0.963512	nMCC0.05	TOP1			0.941984	G-mean0.05	TOP1
0.954668	pAUC0.01	TOP1			0.970477	pAUC0.05	TOP1			0.97316	pAUC0.1	TOP1			0.979713	nMCC0.05	TOP1			0.968637	G-mean0.05	TOP1
0.939711	pAUC0.01	TOP1			0.96207	pAUC0.05	TOP1			0.966448	pAUC0.1	TOP1			0.81764	nMCC0.05	TOP1			0.666596	G-mean0.05	TOP1
0.796768	pAUC0.01	TOP1			0.933218	pAUC0.05	TOP1			0.952757	pAUC0.1	TOP1			0.952947	nMCC0.05	TOP1			0.938045	G-mean0.05	TOP1
0.788647	pAUC0.01	TOP1			0.928789	pAUC0.05	TOP1			0.950551	pAUC0.1	TOP1			0.961602	nMCC0.05	TOP1			0.960022	G-mean0.05	TOP1
0.791189	pAUC0.01	TOP1			0.932241	pAUC0.05	TOP1			0.95114	pAUC0.1	TOP1			0.960269	nMCC0.05	TOP1			0.949873	G-mean0.05	TOP1
0.817061	pAUC0.01	TOP1			0.941271	pAUC0.05	TOP1			0.959582	pAUC0.1	TOP1			0.95236	nMCC0.05	TOP1			0.96021	G-mean0.05	TOP1
0.839509	pAUC0.01	TOP1			0.943776	pAUC0.05	TOP1			0.960596	pAUC0.1	TOP1			0.961676	nMCC0.05	TOP1			0.952787	G-mean0.05	TOP1
0.845208	pAUC0.01	TOP1			0.94356	pAUC0.05	TOP1			0.960119	pAUC0.1	TOP1			0.943653	nMCC0.05	TOP1			0.954702	G-mean0.05	TOP1
0.721929	pAUC0.01	TOP1			0.888273	pAUC0.05	TOP1			0.916204	pAUC0.1	TOP1			0.893143	nMCC0.05	TOP1			0.908241	G-mean0.05	TOP1
0.720791	pAUC0.01	TOP1			0.889999	pAUC0.05	TOP1			0.917598	pAUC0.1	TOP1			0.864865	nMCC0.05	TOP1			0.888452	G-mean0.05	TOP1
0.69456	pAUC0.01	TOP1			0.834255	pAUC0.05	TOP1			0.865865	pAUC0.1	TOP1			0.5	nMCC0.05	TOP1			0	G-mean0.05	TOP1
0.834122	pAUC0.01	ens_topk			0.927041	pAUC0.05	ens_topk			0.948161	pAUC0.1	ens_topk			0.778086	nMCC0.05	ens_topk			0.620564	G-mean0.05	ens_topk
0.905331	pAUC0.01	ens_topk			0.954591	pAUC0.05	ens_topk			0.965009	pAUC0.1	ens_topk			0.96288	nMCC0.05	ens_topk			0.958063	G-mean0.05	ens_topk
0.68396	pAUC0.01	ens_topk			0.803066	pAUC0.05	ens_topk			0.839762	pAUC0.1	ens_topk			0.798317	nMCC0.05	ens_topk			0.674598	G-mean0.05	ens_topk
0.957048	pAUC0.01	ens_topk			0.96738	pAUC0.05	ens_topk			0.969419	pAUC0.1	ens_topk			0.96275	nMCC0.05	ens_topk			0.942159	G-mean0.05	ens_topk
0.954671	pAUC0.01	ens_topk			0.970477	pAUC0.05	ens_topk			0.973159	pAUC0.1	ens_topk			0.97996	nMCC0.05	ens_topk			0.96978	G-mean0.05	ens_topk
0.939694	pAUC0.01	ens_topk			0.962065	pAUC0.05	ens_topk			0.966444	pAUC0.1	ens_topk			0.817904	nMCC0.05	ens_topk			0.667789	G-mean0.05	ens_topk
0.80359	pAUC0.01	ens_topk			0.934608	pAUC0.05	ens_topk			0.95347	pAUC0.1	ens_topk			0.953141	nMCC0.05	ens_topk			0.938334	G-mean0.05	ens_topk
0.786397	pAUC0.01	ens_topk			0.928331	pAUC0.05	ens_topk			0.950317	pAUC0.1	ens_topk			0.961602	nMCC0.05	ens_topk			0.960022	G-mean0.05	ens_topk
0.788807	pAUC0.01	ens_topk			0.931755	pAUC0.05	ens_topk			0.950891	pAUC0.1	ens_topk			0.960463	nMCC0.05	ens_topk			0.950159	G-mean0.05	ens_topk
0.815283	pAUC0.01	ens_topk			0.940904	pAUC0.05	ens_topk			0.959395	pAUC0.1	ens_topk			0.951585	nMCC0.05	ens_topk			0.959748	G-mean0.05	ens_topk
0.850944	pAUC0.01	ens_topk			0.94608	pAUC0.05	ens_topk			0.961779	pAUC0.1	ens_topk			0.961677	nMCC0.05	ens_topk			0.953356	G-mean0.05	ens_topk
0.850556	pAUC0.01	ens_topk			0.944629	pAUC0.05	ens_topk			0.960666	pAUC0.1	ens_topk			0.942332	nMCC0.05	ens_topk			0.954555	G-mean0.05	ens_topk
0.714243	pAUC0.01	ens_topk			0.886705	pAUC0.05	ens_topk			0.915399	pAUC0.1	ens_topk			0.893143	nMCC0.05	ens_topk			0.908241	G-mean0.05	ens_topk
0.713944	pAUC0.01	ens_topk			0.888601	pAUC0.05	ens_topk			0.91688	pAUC0.1	ens_topk			0.864865	nMCC0.05	ens_topk			0.888452	G-mean0.05	ens_topk
0.693481	pAUC0.01	ens_topk			0.834036	pAUC0.05	ens_topk			0.865753	pAUC0.1	ens_topk			0.66488	nMCC0.05	ens_topk			0.389712	G-mean0.05	ens_topk
