# Supplementary material for: Optimizing differential expression analysis for proteomics data via high-performing rules and ensemble inference
Source: Nat Commun. 2024 May 9;15:3922. doi: 10.1038/s41467-024-47899-w (PMC11082229; doi:10.1038/s41467-024-47899-w)
Supplement: Supplementary file 12 — Supplementary Data 9 [file 41467_2024_47899_MOESM12_ESM.xlsx]

## Sheet: datasets
supp9. Tab1 Detail information of datasets used for benchmarking
dataset	ID	technique	contrast_num	used contrasts	replicates	instrument	mixture	database	concentration	PMID	Year	hyperlink	website	raw quantification outputs, expression matrices and benchmarking results	fp_link
HYE5600735_DDA	PXD028735	DDA	1	B-A	A:9, B:9	SCIEX Triple TOF5600	human+yeast+ecoli	uniportkb_UP000005640_AND_reviewed_true;uniportkb_UP000002311_AND_reviewed_true;uniportkb_UP000000625_AND_reviewed_true;	A: HYE=65:30:5;B:HYE=65:15:20	35354825	2022	https://proteomecentral.proteomexchange.org/cgi/GetDataset?ID=PXD028735	https://www.ebi.ac.uk/pride/archive/projects/PXD028735	http://www.ai4pro.tech:3838	ftp://ftp.pride.ebi.ac.uk/pride/data/archive/2021/11/PXD028735
HYE6600735_DDA	PXD028735	DDA	1	B-A	A:9, B:9	SCIEX Triple TOF6600	human+yeast+ecoli	uniportkb_UP000005640_AND_reviewed_true;uniportkb_UP000002311_AND_reviewed_true;uniportkb_UP000000625_AND_reviewed_true;	A: HYE=65:30:5;B:HYE=65:15:20	35354825	2022	https://proteomecentral.proteomexchange.org/cgi/GetDataset?ID=PXD028735	https://www.ebi.ac.uk/pride/archive/projects/PXD028735	http://www.ai4pro.tech:3838	ftp://ftp.pride.ebi.ac.uk/pride/data/archive/2021/11/PXD028735
HYEqe735_DDA	PXD028735	DDA	1	B-A	A:12, B:12	Orbitrap QE-HFX	human+yeast+ecoli	uniportkb_UP000005640_AND_reviewed_true;uniportkb_UP000002311_AND_reviewed_true;uniportkb_UP000000625_AND_reviewed_true;	A: HYE=65:30:5;B:HYE=65:15:20	35354825	2022	https://proteomecentral.proteomexchange.org/cgi/GetDataset?ID=PXD028735	https://www.ebi.ac.uk/pride/archive/projects/PXD028735	http://www.ai4pro.tech:3838	ftp://ftp.pride.ebi.ac.uk/pride/data/archive/2021/11/PXD028735
HYEtims735_DDA	PXD028735	DDA	1	B-A	A:7, B:7	TimsToF pro	human+yeast+ecoli	uniportkb_UP000005640_AND_reviewed_true;uniportkb_UP000002311_AND_reviewed_true;uniportkb_UP000000625_AND_reviewed_true;	A: HYE=65:30:5;B:HYE=65:15:20	35354825	2022	https://proteomecentral.proteomexchange.org/cgi/GetDataset?ID=PXD028735	https://www.ebi.ac.uk/pride/archive/projects/PXD028735	http://www.ai4pro.tech:3838	ftp://ftp.pride.ebi.ac.uk/pride/data/archive/2021/11/PXD028735
HYtims134_DDA	PXD036134	DDA	3	C-B;D-B;D-C	B:3,C:3,D:3	TimsToF pro	human+yeast	uniportkb_UP000005640_AND_reviewed_true;uniportkb_UP000002311_AND_reviewed_true	Yeast: B:12.5; C:15.625; D:18.75	36541440	2023	https://proteomecentral.proteomexchange.org/cgi/GetDataset?ID=PXD036134	https://www.ebi.ac.uk/pride/archive/projects/PXD036134	http://www.ai4pro.tech:3838	ftp://ftp.pride.ebi.ac.uk/pride/data/archive/2023/03/PXD036134
HEtims425_DDA	PXD021425	DDA	3	B-A;C-A;C-B	A:3,B:3,C:3	TimsToF pro	human+ecoli	uniportkb_UP000005640_AND_reviewed_true;uniportkb_UP000000625_AND_reviewed_true;	Ecoli: A:4.5; B:6; C:9	34373457	2021	https://proteomecentral.proteomexchange.org/cgi/GetDataset?ID=PXD021425	https://www.ebi.ac.uk/pride/archive/projects/PXD021425	http://www.ai4pro.tech:3838	ftp://ftp.pride.ebi.ac.uk/pride/data/archive/2021/07/PXD021425
YUltq006_DDA	PDC000006	DDA	2	E-B;D-C	A:3,B:3,C:3,D:3,E:3	LTQ-Orbitrap	yeast+UPS1	uniportkb_UP000000625_AND_reviewed_true;UPS1	UPS1: A:0.25;B:0.74;C:2.2;D:6.7;E:20	19858499	2010	https://proteomic.datacommons.cancer.gov/pdc/TechnologyAdvancementStudies/	https://proteomic.datacommons.cancer.gov/pdc/TechnologyAdvancementStudies/	http://www.ai4pro.tech:3838	https://proteomic.datacommons.cancer.gov/pdc/TechnologyAdvancementStudies/
YUltq099_DDA	PXD002099	DDA	2	E-C;D-B	A:3,B:3,C:3,D:3,E:3	LTQ Orbitrap Velos	yeast+UPS1	uniportkb_UP000000625_AND_reviewed_true;UPS1	UPS1:A:2;B:4;C:10;D:25;E:50	26321463	2015	https://proteomecentral.proteomexchange.org/cgi/GetDataset?ID=PXD002099	https://www.ebi.ac.uk/pride/archive/projects/PXD002099	http://www.ai4pro.tech:3838	ftp://ftp.pride.ebi.ac.uk/pride/data/archive/2015/09/PXD002099
YUltq819_DDA	PXD001819	DDA	3	D-A;F-C;I-H	A:3,B:3,C:3,D:3,E:3,F:3,G:3,H:3,I:3	LTQ Orbitrap Velos	yeast+UPS1	uniportkb_UP000000625_AND_reviewed_true;UPS1	UPS1:A:0.05;B:0.125;C:0.25;D:0.5;E:2.5;F:5;G:12.5;H:25;I:50	26862574	2015	https://proteomecentral.proteomexchange.org/cgi/GetDataset?ID=PXD001819	https://www.ebi.ac.uk/pride/archive/projects/PXD001819	http://www.ai4pro.tech:3838	ftp://ftp.pride.ebi.ac.uk/pride/data/archive/2015/12/PXD001819
HEqe408_DDA	PXD018408	DDA	1	B-A	A:8,B:8	Q Exactive	human+ecoli	uniportkb_UP000005640_AND_reviewed_true;uniportkb_UP000000625_AND_reviewed_true;	Ecoli: A:100; B:200	33553868	2021	https://proteomecentral.proteomexchange.org/cgi/GetDataset?ID=PXD018408	https://www.ebi.ac.uk/pride/archive/projects/PXD018408	http://www.ai4pro.tech:3838	ftp://massive.ucsd.edu/MSV000085239/
HYqfl683_DDA	PXD007683	DDA	3	B-A;C-A;C-B	A:3,B:4,C:4	Orbitrap Fusion Lumos	human+yeast	uniportkb_UP000005640_AND_reviewed_true;uniportkb_UP000002311_AND_reviewed_true	Yeast: A:10;B:5;C:3.3	29635916	2018	https://proteomecentral.proteomexchange.org/cgi/GetDataset?ID=PXD007683	https://www.ebi.ac.uk/pride/archive/projects/PXD007683	http://www.ai4pro.tech:3838	ftp://ftp.pride.ebi.ac.uk/pride/data/archive/2018/04/PXD007683
HYEtims777_DDA	PXD014777	DDA	1	B-A	A:3,B:3	TimsToF pro	human+yeast+ecoli	uniportkb_UP000005640_AND_reviewed_true;uniportkb_UP000002311_AND_reviewed_true;uniportkb_UP000000625_AND_reviewed_true;	A: HYE=1:2:1;B:HYE=1:1:4	32156793	2020	https://proteomecentral.proteomexchange.org/cgi/GetDataset?ID=PXD014777	https://www.ebi.ac.uk/pride/archive/projects/PXD014777	http://www.ai4pro.tech:3838	ftp://ftp.pride.ebi.ac.uk/pride/data/archive/2020/04/PXD014777
HYEtims735_DIA	PXD028735	DIA	1	B-A	A:9, B:9	TimsToFpro	human+yeast+ecoli	uniportkb_UP000005640_AND_reviewed_true;uniportkb_UP000002311_AND_reviewed_true;uniportkb_UP000000625_AND_reviewed_true;	A: HYE=65:30:5;B:HYE=65:15:20	35354825	2022	https://proteomecentral.proteomexchange.org/cgi/GetDataset?ID=PXD028735	https://www.ebi.ac.uk/pride/archive/projects/PXD028735	http://www.ai4pro.tech:3838	ftp://ftp.pride.ebi.ac.uk/pride/data/archive/2021/11/PXD028735
MYtims709_DIA	PXD034709	DIA	3	C-B;C-A;E-C	A:5,B:5,C:10,D:5,E:5,F:5	timsTOF Pro	mouse+yeast	uniportkb_UP000000589_AND_reviewed_true;uniportkb_UP000002311_AND_reviewed_true	Mouse: A:5; B:10;C:20;D:40;E:13.3;F:30	36609502	2023	https://proteomecentral.proteomexchange.org/cgi/GetDataset?ID=PXD034709	http://www.iprox.org/page/project.html?id=IPX0004576000	http://www.ai4pro.tech:3838	http://www.iprox.org/page/project.html?id=IPX0004576000
HEof_n600_DIA	PXD026600	DIA	3	E-C;G-F;E-B	A:3,B:3,C:3,D:3,E:3,F:3,G:3,H:3	Orbitrap Fusion ETD	UPS1 + E.coli	uniportkb_UP000000625_AND_reviewed_true;UPS1	UPS1: A:0.1;B:0.25;C:1;D:2.5;E:5;F:10;G:25;H:50	34472865	2021	https://proteomecentral.proteomexchange.org/cgi/GetDataset?ID=PXD026600	https://massive.ucsd.edu/ProteoSAFe/dataset.jsp?task=69c2b1bd22cd4933887b4b4846da1bd7	http://www.ai4pro.tech:3838	ftp://massive.ucsd.edu/MSV000087597/
HEof_w600_DIA	PXD026600	DIA	3	E-A;A-B;F-C	A:3,B:3,C:3,D:3,E:3,F:3,G:3,H:3	Orbitrap Fusion ETD	UPS1 + E.coli	uniportkb_UP000000625_AND_reviewed_true;UPS1	UPS1: A:0.1;B:0.25;C:1;D:2.5;E:5;F:10;G:25;H:50	34472865	2021	https://proteomecentral.proteomexchange.org/cgi/GetDataset?ID=PXD026600	https://massive.ucsd.edu/ProteoSAFe/dataset.jsp?task=69c2b1bd22cd4933887b4b4846da1bd7	http://www.ai4pro.tech:3838	ftp://massive.ucsd.edu/MSV000087597/
HYtims134_DIA	PXD036134	DIA	3	C-B;D-B;D-C	B:3,C:3,D:3	TimsToF pro	human+yeast	uniportkb_UP000005640_AND_reviewed_true;uniportkb_UP000002311_AND_reviewed_true	Yeast: B:12.5; C:15.625; D:18.75	36541440	2023	https://proteomecentral.proteomexchange.org/cgi/GetDataset?ID=PXD036134	https://www.ebi.ac.uk/pride/archive/projects/PXD036134	http://www.ai4pro.tech:3838	ftp://ftp.pride.ebi.ac.uk/pride/data/archive/2023/03/PXD036134
HEqe777_DIA	PXD019777	DIA	3	C-A;B-A;C-B	A:3,B:3,C:3	Q Exactive HF	human+ecoli	uniportkb_UP000005640_AND_reviewed_true;uniportkb_UP000000625_AND_reviewed_true;	Ecoli: A:4.5; B:6; C:9	34373457	2021	https://proteomecentral.proteomexchange.org/cgi/GetDataset?ID=PXD019777	https://www.ebi.ac.uk/pride/archive/projects/PXD019777	http://www.ai4pro.tech:3838	ftp://ftp.pride.ebi.ac.uk/pride/data/archive/2021/07/PXD019777
HEqe408_DIA	PXD018408	DIA	1	B-A	A:8,B:8	Q Exactive	human+ecoli	uniportkb_UP000005640_AND_reviewed_true;uniportkb_UP000000625_AND_reviewed_true;	Ecoli: A:100; B:200	33553868	2021	https://proteomecentral.proteomexchange.org/cgi/GetDataset?ID=PXD018408	https://www.ebi.ac.uk/phttps://massive.ucsd.edu/ProteoSAFe/dataset.jsp?task=e9c7a48efe454054832fba5e0e004771ride/archive/projects/PXD028735	http://www.ai4pro.tech:3838	ftp://massive.ucsd.edu/MSV000085239/
HEqe277_TMT10	PXD013277	TMT10plex-MS2	3	B-A;C-A;C-B	A:3,B:4,C:3	Q Exactive	human+ecoli	uniportkb_UP000005640_AND_reviewed_true;uniportkb_UP000000625_AND_reviewed_true;	Ecoli: A:7.5; B:15; C:45	32205417	2020	https://proteomecentral.proteomexchange.org/cgi/GetDataset?ID=PXD013277	https://repository.jpostdb.org/entry/JPST000562	http://www.ai4pro.tech:3838	ftp://ftp.jpostdb.org/JPST000562/
HYqfl683_TMT11	PXD007683	TMT11plex-SPS-MS3	3	B-A;C-A;C-B	A:3,B:4,C:4	Orbitrap Fusion Lumos	human+yeast	uniportkb_UP000005640_AND_reviewed_true;uniportkb_UP000002311_AND_reviewed_true	Yeast: A:10;B:5;C:3.3	29635916	2018	https://proteomecentral.proteomexchange.org/cgi/GetDataset?ID=PXD007683	https://www.ebi.ac.uk/pride/archive/projects/PXD007683	http://www.ai4pro.tech:3838	ftp://ftp.pride.ebi.ac.uk/pride/data/archive/2018/04/PXD007683
HYms2faims815_TMT16	PXD020815	TMT16plex-MS2_FAIMS	3	A-B;B-D;C-E	A:3,B:3,C:3,D:3,E:3	Orbitrap Fusion Lumos	human+yeast	uniportkb_UP000005640_AND_reviewed_true;uniportkb_UP000002311_AND_reviewed_true	Yeast: A:1;B:2;C:4;D:10;E:20	33175540	2021	https://proteomecentral.proteomexchange.org/cgi/GetDataset?ID=PXD020815	https://www.ebi.ac.uk/pride/archive/projects/PXD020815	http://www.ai4pro.tech:3838	ftp://ftp.pride.ebi.ac.uk/pride/data/archive/2021/08/PXD020815
HYsps2815_TMT16	PXD020815	TMT16plex-SPS-MS3	3	B-C;B-E;A-C	A:3,B:3,C:3,D:3,E:3	Orbitrap Fusion Lumos	human+yeast	uniportkb_UP000005640_AND_reviewed_true;uniportkb_UP000002311_AND_reviewed_true	Yeast: A:1;B:2;C:4;D:10;E:20	33175540	2021	https://proteomecentral.proteomexchange.org/cgi/GetDataset?ID=PXD020815	https://www.ebi.ac.uk/pride/archive/projects/PXD020815	http://www.ai4pro.tech:3838	ftp://ftp.pride.ebi.ac.uk/pride/data/archive/2021/08/PXD020815
HYms2815_TMT16	PXD020815	TMT16plex-MS2	3	A-D;A-E;D-E	A:3,B:3,C:3,D:3,E:3	Orbitrap Fusion Lumos	human+yeast	uniportkb_UP000005640_AND_reviewed_true;uniportkb_UP000002311_AND_reviewed_true	Yeast: A:1;B:2;C:4;D:10;E:20	33175540	2021	https://proteomecentral.proteomexchange.org/cgi/GetDataset?ID=PXD020815	https://www.ebi.ac.uk/pride/archive/projects/PXD020815	http://www.ai4pro.tech:3838	ftp://ftp.pride.ebi.ac.uk/pride/data/archive/2021/08/PXD020815

## Sheet: statistics
supp9. Tab2 Expession matrix statistics of DDA datasets							supp9. Tab3 Expession matrix statistics of DIA datasets								supp9. Tab4 Expession matrix statistics of TMT datasets
dataset	platform	matrix	acqusition	protein number	missing rate		dataset	platform	matrix	acqusition	protein number	missing rate			dataset	platform	matrix	acqusition	protein number	missing rate
HYE5600735_DDA	FragPipe	count	DDA	3795	0.310745		HYEtims735_DIA	DIANN	top1	DIA	11323	0.043893			HEqe277_TMT10	FragPipe	abd	TMT	10984	4.55208e-05
HYE6600735_DDA	FragPipe	count	DDA	5131	0.288042		MYtims709_DIA	DIANN	top1	DIA	10205	0.198499			HYqfl683_TMT11	FragPipe	abd	TMT	9947	0.000356435
HYEqe735_DDA	FragPipe	count	DDA	8379	0.237006		HEof_n600_DIA	DIANN	top1	DIA	2130	0.0445775			HYms2faims815_TMT16	FragPipe	abd	TMT	7379	0.000271039
HYEtims735_DDA	FragPipe	count	DDA	10066	0.164514		HEof_w600_DIA	DIANN	top1	DIA	1897	0.0434019			HYsps2815_TMT16	FragPipe	abd	TMT	5502	0.00976917
HYtims134_DDA	FragPipe	count	DDA	3914	0.247601		HYtims134_DIA	DIANN	top1	DIA	6377	0.0304044			HYms2815_TMT16	FragPipe	abd	TMT	7020	1.78063e-05
HEtims425_DDA	FragPipe	count	DDA	6729	0.145539		HEqe777_DIA	DIANN	top1	DIA	6697	0.0464885			HEqe277_TMT10	FragPipe	ratio	TMT	10984	7.28332e-05
YUltq006_DDA	FragPipe	count	DDA	1468	0.33624		HEqe408_DIA	DIANN	top1	DIA	4394	0.0368116			HYqfl683_TMT11	FragPipe	ratio	TMT	9947	0.000392992
YUltq099_DDA	FragPipe	count	DDA	1915	0.324491		HYEtims735_DIA	DIANN	top3	DIA	11323	0.019719			HYms2faims815_TMT16	FragPipe	ratio	TMT	7379	0.000287979
YUltq819_DDA	FragPipe	count	DDA	1208	0.275233		MYtims709_DIA	DIANN	top3	DIA	10205	0.105164			HYsps2815_TMT16	FragPipe	ratio	TMT	5502	0.00983733
HEqe408_DDA	FragPipe	count	DDA	3741	0.341419		HEof_n600_DIA	DIANN	top3	DIA	2130	0.0164789			HYms2815_TMT16	FragPipe	ratio	TMT	7020	1.78063e-05
HYqfl683_DDA	FragPipe	count	DDA	8695	0.232286		HEof_w600_DIA	DIANN	top3	DIA	1897	0.0157705			HEqe277_TMT10	FragPipe	phi	TMT	11057	4.52202e-05
HYEtims777_DDA	FragPipe	count	DDA	8984	0.177167		HYtims134_DIA	DIANN	top3	DIA	6377	0.0116913			HYqfl683_TMT11	FragPipe	phi	TMT	9966	0.000446974
HYE5600735_DDA	FragPipe	top0	DDA	3399	0.186656		HEqe777_DIA	DIANN	top3	DIA	6697	0.019478			HYms2faims815_TMT16	FragPipe	phi	TMT	7379	0.00023716
HYE6600735_DDA	FragPipe	top0	DDA	4647	0.221541		HEqe408_DIA	DIANN	top3	DIA	4394	0.0113365			HYsps2815_TMT16	FragPipe	phi	TMT	5517	0.0096973
HYEqe735_DDA	FragPipe	top0	DDA	7979	0.284883		HYEtims735_DIA	DIANN	maxlfq	DIA	11323	0.0130806			HYms2815_TMT16	FragPipe	phi	TMT	7025	1.77936e-05
HYEtims735_DDA	FragPipe	top0	DDA	10004	0.119695		MYtims709_DIA	DIANN	maxlfq	DIA	10205	0.0595226			HEqe277_TMT10	Maxquant	intensity	TMT	10209	9.79528e-05
HYtims134_DDA	FragPipe	top0	DDA	3826	0.059418		HEof_n600_DIA	DIANN	maxlfq	DIA	2130	0.0103756			HYqfl683_TMT11	Maxquant	intensity	TMT	8364	0.000326073
HEtims425_DDA	FragPipe	top0	DDA	6652	0.0301163		HEof_w600_DIA	DIANN	maxlfq	DIA	1897	0.00702864			HYms2faims815_TMT16	Maxquant	intensity	TMT	6177	0.000677918
YUltq006_DDA	FragPipe	top0	DDA	1428	0.357796		HYtims134_DIA	DIANN	maxlfq	DIA	6377	0.00606346			HYsps2815_TMT16	Maxquant	intensity	TMT	4361	0.00960216
YUltq099_DDA	FragPipe	top0	DDA	1844	0.190311		HEqe777_DIA	DIANN	maxlfq	DIA	6697	0.00723375			HYms2815_TMT16	Maxquant	intensity	TMT	5292	1.18103e-05
YUltq819_DDA	FragPipe	top0	DDA	1184	0.145927		HEqe408_DIA	DIANN	maxlfq	DIA	4394	0.00557579							min	1.18103e-05
HEqe408_DDA	FragPipe	top0	DDA	3546	0.242897		HYEtims735_DIA	DIANN	dlfq	DIA	11310	0.019943							max	0.00983733
HYqfl683_DDA	FragPipe	top0	DDA	8050	0.129746		MYtims709_DIA	DIANN	dlfq	DIA	10912	0.0825513							average	0.00211146
HYEtims777_DDA	FragPipe	top0	DDA	8919	0.0843144		HEof_n600_DIA	DIANN	dlfq	DIA	2189	0.0151439
HYE5600735_DDA	FragPipe	top3	DDA	3399	0.187653		HEof_w600_DIA	DIANN	dlfq	DIA	2018	0.0101586
HYE6600735_DDA	FragPipe	top3	DDA	4647	0.22392		HYtims134_DIA	DIANN	dlfq	DIA	6574	0.017341
HYEqe735_DDA	FragPipe	top3	DDA	7979	0.296293		HEqe777_DIA	DIANN	dlfq	DIA	7016	0.012036
HYEtims735_DDA	FragPipe	top3	DDA	10006	0.12217		HEqe408_DIA	DIANN	dlfq	DIA	4860	0.0292438
HYtims134_DDA	FragPipe	top3	DDA	3843	0.0618151		HYEtims735_DIA	Spectronaut	top1	DIA	10244	0.0320621
HEtims425_DDA	FragPipe	top3	DDA	6650	0.0303926		MYtims709_DIA	Spectronaut	top1	DIA	11475	0.180669
YUltq006_DDA	FragPipe	top3	DDA	1428	0.369795		HEof_n600_DIA	Spectronaut	top1	DIA	2184	0.0264373
YUltq099_DDA	FragPipe	top3	DDA	1844	0.19107		HEof_w600_DIA	Spectronaut	top1	DIA	2080	0.0407252
YUltq819_DDA	FragPipe	top3	DDA	1184	0.146772		HYtims134_DIA	Spectronaut	top1	DIA	6544	0.036522
HEqe408_DDA	FragPipe	top3	DDA	3546	0.244959		HEqe777_DIA	Spectronaut	top1	DIA	6840	0.0190546
HYqfl683_DDA	FragPipe	top3	DDA	8050	0.130819		HEqe408_DIA	Spectronaut	top1	DIA	5293	0.0255054
HYEtims777_DDA	FragPipe	top3	DDA	8922	0.0851453		HYEtims735_DIA	Spectronaut	top3	DIA	10244	0.0101252
HYE5600735_DDA	FragPipe	maxlfq	DDA	2405	0.182144		MYtims709_DIA	Spectronaut	top3	DIA	11475	0.0984102
HYE6600735_DDA	FragPipe	maxlfq	DDA	3308	0.195133		HEof_n600_DIA	Spectronaut	top3	DIA	2184	0.00854037
HYEqe735_DDA	FragPipe	maxlfq	DDA	5802	0.254589		HEof_w600_DIA	Spectronaut	top3	DIA	2080	0.013722
HYEtims735_DDA	FragPipe	maxlfq	DDA	8161	0.146279		HYtims134_DIA	Spectronaut	top3	DIA	6544	0.00976297
HYtims134_DDA	FragPipe	maxlfq	DDA	2933	0.0564079		HEqe777_DIA	Spectronaut	top3	DIA	6840	0.00614035
HEtims425_DDA	FragPipe	maxlfq	DDA	5588	0.0326692		HEqe408_DIA	Spectronaut	top3	DIA	5293	0.0150553
YUltq006_DDA	FragPipe	maxlfq	DDA	844	0.349289		HYEtims735_DIA	Spectronaut	maxlfq	DIA	10244	0.00623671
YUltq099_DDA	FragPipe	maxlfq	DDA	1269	0.175099		MYtims709_DIA	Spectronaut	maxlfq	DIA	11475	0.0634697
YUltq819_DDA	FragPipe	maxlfq	DDA	939	0.193547		HEof_n600_DIA	Spectronaut	maxlfq	DIA	2184	0.00523571
HEqe408_DDA	FragPipe	maxlfq	DDA	2251	0.209157		HEof_w600_DIA	Spectronaut	maxlfq	DIA	2080	0.00893429
HYqfl683_DDA	FragPipe	maxlfq	DDA	6210	0.110526		HYtims134_DIA	Spectronaut	maxlfq	DIA	6544	0.00477112
HYEtims777_DDA	FragPipe	maxlfq	DDA	7087	0.072245		HEqe777_DIA	Spectronaut	maxlfq	DIA	6840	0.00451592
HYE5600735_DDA	FragPipe	dlfq	DDA	3300	0.166347		HEqe408_DIA	Spectronaut	maxlfq	DIA	5293	0.0142523
HYE6600735_DDA	FragPipe	dlfq	DDA	4438	0.195083		HYEtims735_DIA	Spectronaut	dlfq	DIA	10244	0.00615536
HYEqe735_DDA	FragPipe	dlfq	DDA	7403	0.258397		MYtims709_DIA	Spectronaut	dlfq	DIA	11469	0.0624466
HYEtims735_DDA	FragPipe	dlfq	DDA	9827	0.115142		HEof_n600_DIA	Spectronaut	dlfq	DIA	2184	0.00473802
HYtims134_DDA	FragPipe	dlfq	DDA	3804	0.0535401		HEof_w600_DIA	Spectronaut	dlfq	DIA	2080	0.0083133
HEtims425_DDA	FragPipe	dlfq	DDA	6604	0.0251195		HYtims134_DIA	Spectronaut	dlfq	DIA	6543	0.00446618
YUltq006_DDA	FragPipe	dlfq	DDA	1297	0.324081		HEqe777_DIA	Spectronaut	dlfq	DIA	6840	0.0041423
YUltq099_DDA	FragPipe	dlfq	DDA	1807	0.181701		HEqe408_DIA	Spectronaut	dlfq	DIA	5294	0.0106843
YUltq819_DDA	FragPipe	dlfq	DDA	1170	0.144413						min	0.0041423
HEqe408_DDA	FragPipe	dlfq	DDA	3373	0.217129						max	0.198499
HYqfl683_DDA	FragPipe	dlfq	DDA	7776	0.111123						average	0.0298233
HYEtims777_DDA	FragPipe	dlfq	DDA	8692	0.0684346
HYE5600735_DDA	Maxquant	count	DDA	2851	0.24962
HYE6600735_DDA	Maxquant	count	DDA	3475	0.22777
HYEqe735_DDA	Maxquant	count	DDA	5951	0.217323
HYEtims735_DDA	Maxquant	count	DDA	6490	0.34387
HYtims134_DDA	Maxquant	count	DDA	2663	0.238119
HEtims425_DDA	Maxquant	count	DDA	5400	0.148992
YUltq006_DDA	Maxquant	count	DDA	1240	0.360215
YUltq099_DDA	Maxquant	count	DDA	1553	0.282507
YUltq819_DDA	Maxquant	count	DDA	1071	0.281253
HEqe408_DDA	Maxquant	count	DDA	2937	0.295987
HYqfl683_DDA	Maxquant	count	DDA	7410	0.199203
HYEtims777_DDA	Maxquant	count	DDA	6485	0.202467
HYE5600735_DDA	Maxquant	top0	DDA	2835	0.099902
HYE6600735_DDA	Maxquant	top0	DDA	3474	0.0930084
HYEqe735_DDA	Maxquant	top0	DDA	5918	0.0929086
HYEtims735_DDA	Maxquant	top0	DDA	6490	0.0991195
HYtims134_DDA	Maxquant	top0	DDA	2664	0.0753253
HEtims425_DDA	Maxquant	top0	DDA	5400	0.0329218
YUltq006_DDA	Maxquant	top0	DDA	1209	0.175517
YUltq099_DDA	Maxquant	top0	DDA	1533	0.141292
YUltq819_DDA	Maxquant	top0	DDA	1066	0.0697311
HEqe408_DDA	Maxquant	top0	DDA	2955	0.118464
HYqfl683_DDA	Maxquant	top0	DDA	7224	0.112076
HYEtims777_DDA	Maxquant	top0	DDA	6485	0.0513236
HYE5600735_DDA	Maxquant	top3	DDA	2835	0.102646
HYE6600735_DDA	Maxquant	top3	DDA	3474	0.0992772
HYEqe735_DDA	Maxquant	top3	DDA	5918	0.0979709
HYEtims735_DDA	Maxquant	top3	DDA	6490	0.101486
HYtims134_DDA	Maxquant	top3	DDA	2664	0.0763263
HEtims425_DDA	Maxquant	top3	DDA	5400	0.0332716
YUltq006_DDA	Maxquant	top3	DDA	1209	0.1807
YUltq099_DDA	Maxquant	top3	DDA	1533	0.143944
YUltq819_DDA	Maxquant	top3	DDA	1066	0.0718157
HEqe408_DDA	Maxquant	top3	DDA	2955	0.120854
HYqfl683_DDA	Maxquant	top3	DDA	7224	0.115411
HYEtims777_DDA	Maxquant	top3	DDA	6485	0.0519661
HYE5600735_DDA	Maxquant	maxlfq	DDA	2108	0.157074
HYE6600735_DDA	Maxquant	maxlfq	DDA	2758	0.164169
HYEqe735_DDA	Maxquant	maxlfq	DDA	5088	0.166585
HYEtims735_DDA	Maxquant	maxlfq	DDA	4501	0.176612
HYtims134_DDA	Maxquant	maxlfq	DDA	2008	0.113601
HEtims425_DDA	Maxquant	maxlfq	DDA	4449	0.0622612
YUltq006_DDA	Maxquant	maxlfq	DDA	809	0.23255
YUltq099_DDA	Maxquant	maxlfq	DDA	1121	0.162415
YUltq819_DDA	Maxquant	maxlfq	DDA	850	0.158998
HEqe408_DDA	Maxquant	maxlfq	DDA	1987	0.170798
HYqfl683_DDA	Maxquant	maxlfq	DDA	5523	0.123089
HYEtims777_DDA	Maxquant	maxlfq	DDA	5153	0.0820234
HYE5600735_DDA	Maxquant	dlfq	DDA	2880	0.0934414
HYE6600735_DDA	Maxquant	dlfq	DDA	3522	0.0904473
HYEqe735_DDA	Maxquant	dlfq	DDA	5960	0.0901776
HYEtims735_DDA	Maxquant	dlfq	DDA	5907	0.307202
HYtims134_DDA	Maxquant	dlfq	DDA	2503	0.196653
HEtims425_DDA	Maxquant	dlfq	DDA	5200	0.129103
YUltq006_DDA	Maxquant	dlfq	DDA	1198	0.168614
YUltq099_DDA	Maxquant	dlfq	DDA	1515	0.131573
YUltq819_DDA	Maxquant	dlfq	DDA	1067	0.066507
HEqe408_DDA	Maxquant	dlfq	DDA	2960	0.115245
HYqfl683_DDA	Maxquant	dlfq	DDA	7160	0.100279
HYEtims777_DDA	Maxquant	dlfq	DDA	5965	0.165996
				min	0.0251195
				max	0.369795
				average	0.165766
