# Supplementary material for: Optimizing differential expression analysis for proteomics data via high-performing rules and ensemble inference
Source: Nat Commun. 2024 May 9;15:3922. doi: 10.1038/s41467-024-47899-w (PMC11082229; doi:10.1038/s41467-024-47899-w)
Supplement: Supplementary file 13 — Supplementary Data 10 [file 41467_2024_47899_MOESM13_ESM.xlsx]

## Sheet: TP_FP_numbers
supp10 Tab1 True positive(TP), True negative(TN), False negative(FN) and False positive(FP) numbers detected by different methods from HYEtims735_DDA and HYEtims735_DIA datasets
method	TP	TN	FP	FN
FG_DDA*	2556	7474	137	2199		* FG_DDA means the top1 single workflow under setting FG_DDA
MQ_DDA	927	7477	134	3828		**FG_DDA_ens means the top1 ens_multi-quant workflow under setting FG_DDA
DIANN_DIA	3734	7557	54	1021		***pool_DDA is the method of pooling DEPs detected by FG_DDA and MQ_DDA
spt_DIA	3102	7564	47	1653		****pool_DIA is the method of pooling DEPs detected by DIANN_DIA and spt_DIA
FG_DDA_ens**	3096	6989	622	1659		*****pool_DDA_DIA is the method of pooling DEPs detected by FG_DDA, MQ_DDA, DIANN_DIA and spt_DIA
MQ_DDA_ens	1607	7016	595	3148
DIANN_DIA_ens	3884	7328	283	871
spt_DIA_ens	3252	7459	152	1503
pool_DDA***	2644	7326	285	2111
pool_DIA****	3978	7513	98	777
pool_DDA_DIA*****	4178	7205	406	577
supp10 Tab2 True positive(TP), True negative(TN), False negative(FN) and False positive(FP) numbers detected by different methods from HYqfl683_DDA and HYqfl683_TMT11 datasets
method	TP	TN	FP	FN		******MQ_TMT_ens applies the top1 ens_topk workflow under setting MQ_TMT
FG_DDA	698	8761	178	1201
MQ_DDA	528	8892	47	1371
FG_TMT	1435	8920	19	464
MQ_TMT	1015	8926	13	884
FG_DDA_ens	783	8298	641	1116
MQ_DDA_ens	606	8777	162	1293
FG_TMT_ens	1450	8907	32	449
MQ_TMT_ens******	1016	8922	17	883
supp10 Tab3 True positive(TP), True negative(TN), False negative(FN) and False positive(FP) numbers detected by different methods from HEqe408_DDA and HEqe408_DIA datasets
method	TP	TN	FP	FN
FG_DDA	392	4689	27	664
MQ_DDA	374	4659	57	682
DIANN_DIA	781	4695	21	275
spt_DIA	849	4684	32	207
FG_DDA_ens	467	4584	132	589
MQ_DDA_ens	431	4592	124	625
DIANN_DIA_ens	822	4664	52	234
spt_DIA_ens	911	4610	106	145
supp10 Tab4 True positive(TP), True negative(TN), False negative(FN) and False positive(FP) numbers detected by different methods from HYtims134_DDA and HYtims134_DIA datasets
method	TP	TN	FP	FN
FG_DDA	219	5851	18	1324
MQ_DDA	77	5848	21	1466
DIANN_DIA	256	5859	10	1287
spt_DIA	133	5861	8	1410
FG_DDA_ens	363	5776	93	1180
MQ_DDA_ens	195	5805	64	1348
DIANN_DIA_ens	556	5793	76	987
spt_DIA_ens	347	5835	34	1196

## Sheet: cross_setting_DEA_HYEtims735
supp10 Tab5 LogFC values and q-values of proteins detected under different settings (qval_FG_DDA means q-value obtained by single TOP1 workflow under setting FG_DDA, qval_FG_DDA_ens means q-value obtained by the best ens_multi-quant workflow under setting FG_DDA)
Proteins	labels	qval_FG_DDA	logFC_FG_DDA	qval_MQ_DDA	logFC_MQ_DDA	qval_DIANN_DIA	logFC_DIANN_DIA	qval_spt_DIA	logFC_spt_DIA	qval_FG_DDA_ens	logFC_FG_DDA_ens	qval_MQ_DDA_ens	logFC_MQ_DDA_ens	qval_DIANN_DIA_ens	logFC_DIANN_DIA_ens	qval_spt_DIA_ens	logFC_spt_DIA_ens	qval_pool_DDA	logFC_pool_DDA	qval_pool_DIA	logFC_pool_DIA	qval_pool_DDA_DIA	logFC_pool_DDA_DIA
sp|A0A024RBG1|NUD4B_HUMAN	0	0.30492	0.179068	1	0	0.163193	0.149754	0.0559563	-0.193486	0.0885446	0.309922	1	0	0.0299971	0.191867	0.107914	-0.21705	0.30492	0.179068	0.0559563	-0.193486	0.0559563	-0.193486
sp|A0A075B767|PAL4H_HUMAN	0	0.196084	0.355631	1	0	1	0	1	0	0.231464	0.355631	1	0	1	0	1	0	0.196084	0.355631	1	0	0.196084	0.355631
sp|A0A096LP01|SIM26_HUMAN	0	0.771087	-0.0488392	1	0	0.648747	0.0464499	0.0868628	0.168337	0.877225	-0.0603777	1	0	0.0700794	0.146173	0.249443	0.168337	0.771087	-0.0488392	0.0868628	0.168337	0.0868628	0.168337
sp|A0A0B4J2D5|GAL3B_HUMAN	0	0.326596	-0.0607869	1	0	1	0	1	0	0.015434	-0.0901978	1	0	1	0	1	0	0.326596	-0.0607869	1	0	0.326596	-0.0607869
sp|A0A0U1RRE5|NBDY_HUMAN	0	0.503701	-0.0611536	1	0	1	0	1	0	0.537279	-0.0804682	1	0	1	0	1	0	0.503701	-0.0611536	1	0	0.503701	-0.0611536
sp|A0A0U1RRL7|MMPOS_HUMAN	0	0.968105	-0.00488188	0.00388508	-0.234089	0.847407	-0.0430363	0.837521	-0.0272888	0.409165	0.447548	0.0113468	-0.234089	0.993266	-0.0430363	0.756433	0.176101	0.00388508	-0.234089	0.837521	-0.0430363	0.00388508	-0.234089
sp|A0A1B0GUS4|UB2L5_HUMAN	0	1	0	1	0	1	0	0.207378	-0.463344	0.139604	-1.54997	1	0	1	0	0.0717945	-0.908637	1	0	0.207378	-0.463344	0.207378	-0.463344
sp|A0A2R8Y4L2|RA1L3_HUMAN	0	0.0122713	0.402099	0.869973	0.0526635	1	0	1	0	0.000939803	0.402099	0.446594	-0.341611	1	0	1	0	0.0122713	0.402099	1	0	0.0122713	0.402099
sp|A0AV96|RBM47_HUMAN	0	0.211836	-0.11123	1	0	0.00661656	-0.177629	0.998145	-0.000173243	0.0937376	-0.348951	1	0	0.00935938	-0.177629	0.999946	-0.00346563	0.211836	-0.11123	0.00661656	-0.177629	0.00661656	-0.177629
sp|A0AVK6|E2F8_HUMAN	0	0.00275041	-0.499728	0.000125436	-0.486018	0.8281	0.0207032	1	0	0.000264597	-0.530372	0.000390409	-0.486018	0.0470946	0.203415	1	0	0.000125436	-0.499728	0.8281	0.0207032	0.000125436	-0.499728
sp|A0AVT1|UBA6_HUMAN	0	0.216007	0.0390609	0.531391	0.075486	3.23406e-06	0.141711	0.140043	-0.0861202	0.0363786	0.0836988	0.0716017	-0.290274	0	0.16929	0.070698	-0.172223	0.216007	0.075486	3.23406e-06	0.141711	3.23406e-06	0.141711
sp|A0FGR8|ESYT2_HUMAN	0	0.606193	-0.0243981	0.00359965	-0.434169	0.257422	-0.0469779	0.48896	-0.0455507	0.594465	-0.193351	0.0103841	-0.434169	0.330084	0.0693964	0.868393	-0.0455507	0.00359965	-0.434169	0.257422	-0.0469779	0.00359965	-0.434169
sp|A0JLT2|MED19_HUMAN	0	0.462197	0.382955	0.0541099	0.255094	0.289294	0.0442679	0.538346	-0.0465928	0.80679	0.382955	0.0195099	-0.489283	0.00620586	0.109325	0.459296	-0.111071	0.0541099	0.382955	0.289294	-0.0465928	0.0541099	0.382955
sp|A0JNW5|BLT3B_HUMAN	0	0.749293	0.0481515	1	0	0.461364	-0.0283508	0.942638	-0.00593668	0.221118	-0.913891	0.318619	-0.374825	0.777611	-0.0283508	0.613272	-0.151376	0.749293	0.0481515	0.461364	-0.0283508	0.461364	0.0481515
sp|A0MZ66|SHOT1_HUMAN	0	0.0891281	0.135552	0.00957872	0.128491	0.0120878	0.0808476	0.064561	-0.126144	0.19268	0.135552	0.0251777	0.128491	5.52031e-06	0.121412	0.17565	-0.126752	0.00957872	0.135552	0.0120878	-0.126144	0.00957872	0.135552
sp|A0PJW6|TM223_HUMAN	0	0.8397	0.0367519	1	0	0.01171	-0.160301	0.481477	0.0499322	0.187774	-0.420737	1	0	0.0639407	-0.160301	0.751497	-0.0575605	0.8397	0.0367519	0.01171	-0.160301	0.01171	-0.160301
sp|A1L020|MEX3A_HUMAN	0	0.439519	-0.130181	1	0	0.92877	0.00823778	0.306326	-0.106153	0.687023	-0.130181	1	0	0.782564	0.0840673	0.484361	-0.178187	0.439519	-0.130181	0.306326	-0.106153	0.306326	-0.130181
sp|A1L170|CA226_HUMAN	0	1	0	1	0	1	0	1	0	1	0	1	0	1	0	1	0	1	0	1	0	1	0
sp|A2RRP1|NBAS_HUMAN	0	0.0196896	0.0642358	0.56012	-0.062126	0.863387	-0.00494856	0.366511	-0.052803	0.00152442	0.0761464	0.493194	0.0907617	2.04664e-05	-0.471877	0.457804	-0.080896	0.0196896	0.0642358	0.366511	-0.052803	0.0196896	0.0642358
sp|A2RTX5|SYTC2_HUMAN	0	0.711849	0.0666576	0.596404	-0.0655057	0.192772	-0.0947412	0.809964	0.021001	0.51123	-0.412893	0.58576	-0.201312	0.110117	0.152354	0.836251	-0.0943348	0.596404	0.0666576	0.192772	-0.0947412	0.192772	-0.0947412
sp|A2VDF0|FUCM_HUMAN	0	1	0	1	0	0.0146413	-0.28706	0.741168	-0.0357609	1	0	1	0	0.0110821	-0.305986	0.705079	-0.181116	1	0	0.0146413	-0.28706	0.0146413	-0.28706
sp|A3KMH1|VWA8_HUMAN	0	0.624412	-0.0586102	0.00722991	-0.363138	0.0730307	-0.0503296	0.378526	0.0579132	0.206786	-0.402864	0.00247566	-0.919058	0.17222	-0.0503296	0.27148	-0.254466	0.00722991	-0.363138	0.0730307	0.0579132	0.00722991	-0.363138
sp|A3KN83|SBNO1_HUMAN	0	0.28461	0.0519122	0.49451	-0.0856509	2.93427e-05	0.132695	0.0677165	-0.125702	0.0273377	0.2114	0.439686	-0.0856509	4.85054e-09	0.136473	0.0966361	-0.146353	0.28461	-0.0856509	2.93427e-05	0.132695	2.93427e-05	0.132695
sp|A4D0V7|CPED1_HUMAN	0	1	0	1	0	0.821323	-0.0203219	0.372314	0.0712903	0.0915486	-0.639678	1	0	0.584074	-0.127783	0.748678	0.0712903	1	0	0.372314	0.0712903	0.372314	0.0712903
sp|A4D126|ISPD_HUMAN	0	0.348674	0.119663	1	0	0.142991	0.111892	0.128932	-0.122331	0.365879	0.131081	1	0	0.000935142	0.140698	0.28926	-0.123329	0.348674	0.119663	0.128932	-0.122331	0.128932	-0.122331
sp|A4D1E9|GTPBA_HUMAN	0	0.935821	0.00458995	0.333977	-0.108742	0.19453	-0.0480595	0.522373	0.0419756	0.150664	0.216848	0.532336	-0.108742	0.149551	0.0659875	0.896212	0.0419756	0.333977	-0.108742	0.19453	-0.0480595	0.19453	-0.108742
sp|A4D1P6|WDR91_HUMAN	0	0.767397	0.0537067	1	0	0.221109	0.0413747	0.0723466	-0.123655	0.952718	-0.167961	1	0	7.82775e-05	0.17506	0.0112386	-0.408444	0.767397	0.0537067	0.0723466	-0.123655	0.0723466	-0.123655
sp|A4D1S0|KLRG2_HUMAN	0	6.68716e-05	-0.955005	1	0	1	0	1	0	6.50768e-12	-0.957446	1	0	1	0	1	0	6.68716e-05	-0.955005	1	0	6.68716e-05	-0.955005
sp|A5D8V6|VP37C_HUMAN	0	0.190853	-0.174197	1	0	0.195471	-0.325001	1	0	0.0544776	-0.224158	0.813412	0.0756592	0.191905	-0.325001	1	0	0.190853	-0.174197	0.195471	-0.325001	0.190853	-0.325001
sp|A5PL33|KRBA1_HUMAN	0	1	0	1	0	0.704332	-0.226877	0.944483	0.00849558	1	0	0.426622	-0.314604	0.635132	-0.331477	0.779388	0.112468	1	0	0.704332	-0.226877	0.704332	-0.226877
sp|A5PLN9|TPC13_HUMAN	0	0.0325314	0.196588	1	0	0.490571	0.0645966	0.212989	-0.0992506	0.0254775	0.196588	1	0	0.134245	0.141945	0.0631303	0.368377	0.0325314	0.196588	0.212989	-0.0992506	0.0325314	0.196588
sp|A5YKK6|CNOT1_HUMAN	0	0.0966447	0.0452183	0.418054	-0.0478041	0.0362782	0.0437763	0.863907	-0.0114533	0.0588309	0.0603498	0.526093	-0.225619	0.000100643	0.0844983	0.806605	-0.0573943	0.0966447	-0.0478041	0.0362782	0.0437763	0.0362782	-0.0478041
sp|A6NCE7|MP3B2_HUMAN	0	0.36504	0.0731	1	0	1	0	1	0	0.00483602	0.228281	1	0	1	0	1	0	0.36504	0.0731	1	0	0.36504	0.0731
sp|A6NDG6|PGP_HUMAN	0	0.787762	-0.0353762	0.466554	-0.132321	0.0362019	0.101964	0.677711	-0.0300604	0.989267	-0.0353762	0.696241	-0.132321	9.95534e-09	0.442231	0.710674	-0.0717418	0.466554	-0.132321	0.0362019	0.101964	0.0362019	-0.132321
sp|A6NDU8|RIMC1_HUMAN	0	0.48245	-0.0497531	0.163167	0.0782994	0.253891	0.0314138	0.065006	-0.127913	0.231202	-0.0917339	0.106464	0.508177	9.25463e-07	0.354868	0.11939	-0.138765	0.163167	0.0782994	0.065006	-0.127913	0.065006	-0.127913
sp|A6NED2|RCCD1_HUMAN	0	0.281089	0.109774	1	0	1.56767e-05	0.175283	0.0226794	-0.17776	0.384796	0.147514	0.00208807	-2.02783	3.74471e-16	0.391421	0.0205736	-0.204362	0.281089	0.109774	1.56767e-05	-0.17776	1.56767e-05	-0.17776
sp|A6NFI3|ZN316_HUMAN	0	0.713489	0.0426533	0.741793	-0.0509457	0.870524	0.0110837	0.401558	-0.058515	0.832029	0.107093	0.344389	-0.612576	0.402122	0.123593	0.451927	-0.0994399	0.713489	-0.0509457	0.401558	-0.058515	0.401558	-0.058515
sp|A6NFQ2|TCAF2_HUMAN	0	0.408455	0.24784	1	0	0.000163935	0.28749	0.0595913	-0.134139	0.000165657	-0.378435	1	0	2.17708e-08	0.337913	0.068139	-0.210959	0.408455	0.24784	0.000163935	0.28749	0.000163935	0.28749
sp|A6NGB9|WIPF3_HUMAN	0	1	0	1	0	0.160654	0.164759	0.758454	-0.0311207	0.046457	0.230636	1	0	0.105255	0.164759	0.686144	-0.13258	1	0	0.160654	0.164759	0.160654	0.164759
sp|A6NHL2|TBAL3_HUMAN	0	0.251353	0.127276	0.0842589	-0.151982	0.383489	-0.098856	0.24971	0.0744619	0.310871	0.127276	0.152435	-0.151982	0.0205374	-0.0996208	0.643749	0.0744619	0.0842589	-0.151982	0.24971	-0.098856	0.0842589	-0.151982
sp|A6NHR9|SMHD1_HUMAN	0	0.192418	0.0420009	0.57041	0.0523091	0.0760012	0.036272	0.578864	-0.0359884	0.289931	0.0420009	0.00556208	0.124107	4.78261e-06	0.101738	0.619631	-0.074688	0.192418	0.0523091	0.0760012	0.036272	0.0760012	0.0523091
sp|A6NHX0|CAST2_HUMAN	0	0.233486	0.139196	1	0	0.54031	-0.0381913	0.690595	-0.0304181	0.0667313	0.543748	1	0	0.151665	-0.0984857	0.971758	-0.0304181	0.233486	0.139196	0.54031	-0.0381913	0.233486	0.139196
sp|A6NIH7|U119B_HUMAN	0	0.704534	0.0365072	1	0	0.761498	0.0340618	1	0	0.902465	-0.108471	1	0	0.000276069	0.299371	1	0	0.704534	0.0365072	0.761498	0.0340618	0.704534	0.0365072
sp|A6NJ78|MET15_HUMAN	0	0.43818	0.0674336	0.184445	0.117257	0.254983	-0.047034	0.77915	0.0197854	0.469814	-0.138013	0.318132	0.145489	0.0170214	0.118667	0.696194	-0.122132	0.184445	0.117257	0.254983	-0.047034	0.184445	0.117257
sp|A6NKD9|CC85C_HUMAN	0	0.317096	-0.139727	1	0	0.0533725	-0.0684078	0.667564	0.0454749	0.364215	-0.648841	0.00265369	1.10912	0.00324655	0.139261	0.721062	0.11082	0.317096	-0.139727	0.0533725	-0.0684078	0.0533725	-0.139727
sp|A6NNZ2|TBB8B_HUMAN	0	1	0	1	0	1	0	1	0	1	0	1	0	1	0	1	0	1	0	1	0	1	0
sp|A7E2V4|ZSWM8_HUMAN	0	1	0	1	0	0.342434	0.0650426	0.110098	-0.116828	1	0	1	0	0.00213497	0.381139	0.0894967	-0.201103	1	0	0.110098	-0.116828	0.110098	-0.116828
sp|A7MCY6|TBKB1_HUMAN	0	1	0	1	0	0.760069	0.0196998	0.213172	-0.093941	0.264	0.424279	1	0	0.422652	0.0937042	0.332529	-0.112769	1	0	0.213172	-0.093941	0.213172	-0.093941
sp|A8CG34|P121C_HUMAN	0	0.107672	0.107516	0.0318388	0.189762	8.71537e-05	0.243746	0.0593306	-0.147067	0.000377582	0.435713	0.024982	0.189762	7.12924e-08	0.243746	0.0861853	-0.191206	0.0318388	0.189762	8.71537e-05	0.243746	8.71537e-05	0.243746
sp|A8MPP1|D11L8_HUMAN	0	0.350702	0.212597	1	0	1	0	1	0	0.58224	0.212597	1	0	1	0	1	0	0.350702	0.212597	1	0	0.350702	0.212597
sp|A8MPS7|YDJC_HUMAN	0	0.0169534	0.220821	1	0	0.00885368	0.118693	0.16887	-0.0910365	0.00413304	0.242373	0.142073	-0.575158	1.66888e-07	0.212231	0.272418	-0.112641	0.0169534	0.220821	0.00885368	0.118693	0.00885368	0.220821
sp|A8MW92|P20L1_HUMAN	0	0.038339	0.210557	1	0	0.139573	-0.110197	0.821914	0.0166509	0.0343418	0.210557	1	0	0.072488	0.154411	0.992903	0.0199914	0.038339	0.210557	0.139573	-0.110197	0.038339	0.210557
sp|A8MWD9|RUXGL_HUMAN	0	0.0620154	0.18684	1	0	1	0	1	0	0.0136997	0.308339	1	0	1	0	1	0	0.0620154	0.18684	1	0	0.0620154	0.18684
sp|A8MXV4|NUD19_HUMAN	0	0.194855	-0.106402	0.544319	-0.0922016	0.141969	-0.0472084	0.726383	0.0238896	0.25209	-0.106402	0.756414	-0.142186	0.00333824	0.484734	0.827137	0.0872974	0.194855	-0.106402	0.141969	-0.0472084	0.141969	-0.106402
sp|A9UHW6|MI4GD_HUMAN	0	0.734635	-0.0520226	1	0	0.630358	-0.0168213	0.616967	-0.0359055	0.750652	0.351857	1	0	0.115823	0.092173	0.254851	-0.219369	0.734635	-0.0520226	0.616967	-0.0359055	0.616967	-0.0520226
sp|B2RTY4|MYO9A_HUMAN	0	0.912003	0.0393845	1	0	1	0	1	0	0.150753	0.262039	1	0	1	0	1	0	0.912003	0.0393845	1	0	0.912003	0.0393845
sp|B2RUZ4|SMIM1_HUMAN	0	0.397031	-0.131393	1	0	1	0	0.0242291	-0.19305	1.07001e-08	0.72007	1	0	1	0	0.00912489	-0.248174	0.397031	-0.131393	0.0242291	-0.19305	0.0242291	-0.19305
sp|B6A8C7|TARM1_HUMAN	0	1.56545e-06	0.885188	1	0	1	0	1	0	2.09849e-08	0.885188	1	0	1	0	1	0	1.56545e-06	0.885188	1	0	1.56545e-06	0.885188
sp|B7ZAP0|RBG10_HUMAN	0	0.648234	-0.03754	1	0	0.0476559	0.221369	0.0486155	-0.163671	0.0103059	-1.00965	1	0	0.000269561	0.31561	0.0774945	-0.181093	0.648234	-0.03754	0.0476559	0.221369	0.0476559	0.221369
sp|C9J7I0|UMAD1_HUMAN	0	0.589936	-0.0788755	1	0	1.63952e-05	0.54243	0.00835655	-0.281556	0.385778	-0.359185	1	0	1.45078e-07	0.54243	0.0254846	-0.281556	0.589936	-0.0788755	1.63952e-05	0.54243	1.63952e-05	0.54243
sp|C9JLW8|MCRI1_HUMAN	0	0.88317	-0.0188333	1	0	0.129132	0.0619302	0.0290234	-0.173387	0.0418355	-0.28801	0.0171673	-0.744092	0.0420108	0.0851974	0.0120423	-0.272265	0.88317	-0.0188333	0.0290234	-0.173387	0.0290234	-0.173387
sp|C9JVW0|INAM1_HUMAN	0	0.138516	0.179262	1	0	1	0	1	0	0.182612	0.179262	1	0	1	0	1	0	0.138516	0.179262	1	0	0.138516	0.179262
sp|E9PAV3|NACAM_HUMAN	0	0.146258	0.119331	0.0952283	0.473954	1	0	1	0	0.0448409	0.146335	0.0775342	0.473954	1	0	1	0	0.0952283	0.473954	1	0	0.0952283	0.473954
sp|E9PRG8|CK098_HUMAN	0	0.967752	0.00299144	0.833686	0.0286913	0.0130268	0.142843	0.951996	-0.00420711	0.993752	-0.010238	0.948418	-0.0345289	0.000529367	0.147091	0.950395	-0.0328241	0.833686	0.0286913	0.0130268	0.142843	0.0130268	0.142843
sp|G9CGD6|CNIPF_HUMAN	0	0.382168	-0.110088	1	0	1	0	1	0	9.17003e-05	-1.89893	1	0	1	0	1	0	0.382168	-0.110088	1	0	0.382168	-0.110088
sp|L0R6Q1|S35U4_HUMAN	0	0.162344	-0.129323	1	0	1	0	0.31958	0.0678446	0.103064	-0.149528	1	0	1	0	0.733364	0.0678446	0.162344	-0.129323	0.31958	0.0678446	0.162344	-0.129323
sp|L0R819|ASURF_HUMAN	0	0.59899	-0.0908864	1	0	0.014912	0.290741	0	-0.707144	0.565399	-0.379118	1	0	8.18499e-13	0.938633	3.81058e-08	-0.901278	0.59899	-0.0908864	0	-0.707144	0	-0.707144
sp|L0R8F8|MIDUO_HUMAN	0	0.00959483	0.837211	1	0	0.00190182	0.319583	0.0010992	-0.495582	8.15463e-05	1.71876	1	0	2.48472e-10	0.482215	0.000145086	-0.495582	0.00959483	0.837211	0.0010992	-0.495582	0.0010992	0.837211
sp|O00115|DNS2A_HUMAN	0	0.0177707	0.471374	1	0	0.0251565	0.109426	0.65638	0.0331785	2.24875e-05	0.493406	1	0	0.000116796	0.154133	0.748678	-0.103117	0.0177707	0.471374	0.0251565	0.109426	0.0177707	0.471374
sp|O00116|ADAS_HUMAN	0	0.651627	0.0133269	0.0106481	0.110842	0.00160266	0.0675174	0.0796798	-0.107867	0.047406	0.0551074	9.61685e-05	0.168515	5.76406e-10	0.253458	0.203379	-0.107867	0.0106481	0.110842	0.00160266	-0.107867	0.00160266	0.110842
sp|O00124|UBXN8_HUMAN	0	1	0	1	0	0.418109	0.0914989	1	0	1	0	1	0	9.62582e-05	0.274683	1	0	1	0	0.418109	0.0914989	0.418109	0.0914989
sp|O00139|KIF2A_HUMAN	0	0.448694	0.0510917	0.782722	0.0180525	0.0291463	0.0557984	0.0831603	-0.11103	0.0384224	0.161956	0.292693	-0.198362	7.3072e-10	0.29003	0.0676689	-0.201499	0.448694	0.0510917	0.0291463	-0.11103	0.0291463	-0.11103
sp|O00148|DX39A_HUMAN	0	0.894983	0.0090434	0.803438	-0.039892	0.874629	0.00562592	0.582367	-0.0356411	0.960024	-0.023247	0.193933	-0.407366	5.46773e-05	0.0885859	0.442497	-0.137041	0.803438	-0.039892	0.582367	-0.0356411	0.582367	-0.039892
sp|O00151|PDLI1_HUMAN	0	0.0752559	0.0833022	0.0946062	0.136525	0.00604376	0.0763018	0.13554	-0.0907753	0.00131255	0.143934	0.0531077	-0.342884	1.34482e-13	0.632168	0.0227519	-0.423609	0.0752559	0.136525	0.00604376	-0.0907753	0.00604376	0.136525
sp|O00154|BACH_HUMAN	0	0.510686	-0.0371821	0.169014	0.0582767	0.00420701	0.0957963	0.0139535	-0.194678	0.806847	-0.0371821	0.191257	-0.368915	6.13762e-08	0.150612	0.0073965	-0.231172	0.169014	0.0582767	0.00420701	-0.194678	0.00420701	-0.194678
sp|O00159|MYO1C_HUMAN	0	0.236494	0.118717	0.0211505	0.120174	0.0122399	0.0610415	0.101454	-0.111493	0.123773	0.185073	0.0357686	0.160452	0.00137911	0.096382	0.148968	-0.172886	0.0211505	0.120174	0.0122399	-0.111493	0.0122399	0.120174
sp|O00161|SNP23_HUMAN	0	0.849511	-0.0154705	0.00019455	0.233147	0.289148	0.0353541	0.572312	-0.0369525	0.256693	0.162534	2.69447e-07	-1.0014	0.000157414	0.104933	0.566299	-0.0930117	0.00019455	0.233147	0.289148	-0.0369525	0.00019455	0.233147
sp|O00165|HAX1_HUMAN	0	0.00480342	0.177108	0.00439861	0.324526	3.90982e-05	0.170441	0.0131611	-0.209133	0.000267771	0.183281	5.32316e-05	0.345865	5.61763e-12	0.178689	0.00513483	-0.284592	0.00439861	0.324526	3.90982e-05	-0.209133	3.90982e-05	0.324526
sp|O00170|AIP_HUMAN	0	0.142798	0.0586812	0.821495	0.0364072	0.0401802	0.0614033	0.283591	-0.0635728	0.0212685	0.0762916	0.655323	0.187972	1.50068e-12	0.286732	0.0829375	-0.288546	0.142798	0.0586812	0.0401802	-0.0635728	0.0401802	-0.0635728
sp|O00178|GTPB1_HUMAN	0	0.542268	0.0342587	0.943942	0.00853079	0.00342889	0.0753432	0.206109	-0.0762671	0.183629	0.173393	0.0214164	-0.847332	3.39508e-09	0.150175	0.313818	-0.0978428	0.542268	0.0342587	0.00342889	-0.0762671	0.00342889	-0.0762671
sp|O00186|STXB3_HUMAN	0	0.415192	0.0522927	0.00739977	-0.160422	2.16312e-06	0.15367	0.0540569	-0.135975	0.652293	0.0522927	1.00347e-07	-2.44788	2.10605e-10	0.160518	0.107107	-0.145829	0.00739977	-0.160422	2.16312e-06	0.15367	2.16312e-06	-0.160422
sp|O00192|ARVC_HUMAN	0	0.161782	-0.225438	1	0	0.223281	0.0584143	0.996336	0.000365815	0.23681	0.307569	1	0	0.189249	0.088631	0.977395	-0.0322279	0.161782	-0.225438	0.223281	0.0584143	0.161782	-0.225438
sp|O00193|SMAP_HUMAN	0	0.0417536	0.114457	1	0	0.904792	-0.0211676	0.840104	-0.0163153	0.0138049	0.114457	0.336047	0.305747	0.0381823	0.113122	0.976078	-0.0393389	0.0417536	0.114457	0.840104	-0.0211676	0.0417536	0.114457
sp|O00203|AP3B1_HUMAN	0	0.513392	-0.0284933	0.742201	-0.121288	0.102075	0.034167	0.182558	-0.0770271	0.0773473	0.0946486	0.687164	-0.121288	1.96279e-07	0.189233	0.198196	-0.152745	0.513392	-0.121288	0.102075	-0.0770271	0.102075	-0.121288
sp|O00214|LEG8_HUMAN	0	0.662185	-0.0512598	1	0	0.0352784	-0.129891	0.781871	0.0200798	0.546003	0.190209	0.441954	-0.19185	0.0759851	-0.129891	0.952615	0.0507401	0.662185	-0.0512598	0.0352784	-0.129891	0.0352784	-0.129891
sp|O00217|NDUS8_HUMAN	0	0.0254922	0.308241	0.35117	0.0389878	0.746691	0.0127596	0.648358	-0.0322899	0.000115138	0.308241	0.506107	0.194211	0.0191108	0.100047	0.797571	-0.0618702	0.0254922	0.308241	0.648358	-0.0322899	0.0254922	0.308241
sp|O00220|TR10A_HUMAN	0	0.148925	0.394661	0.732694	0.0509275	0.505905	0.0353039	0.520763	-0.0582014	0.018486	0.933945	0.582407	-0.391711	0.0859451	0.254293	0.329378	-0.247943	0.148925	0.394661	0.505905	-0.0582014	0.148925	0.394661
sp|O00221|IKBE_HUMAN	0	0.102647	0.408566	1	0	0.294636	-0.0546156	0.07218	-0.159417	0.0878279	0.484826	1	0	8.93161e-05	0.330411	0.119059	-0.187805	0.102647	0.408566	0.07218	-0.159417	0.07218	0.408566
sp|O00231|PSD11_HUMAN	0	0.294882	0.0433507	0.933597	0.0145514	7.57301e-06	0.145958	0.0824976	-0.108549	0.20331	0.0705489	0.550383	0.0940662	5.37413e-15	0.175007	0.103201	-0.143968	0.294882	0.0433507	7.57301e-06	0.145958	7.57301e-06	0.145958
sp|O00232|PSD12_HUMAN	0	0.00431942	0.213498	0.0754409	-0.694615	0.00190494	0.0930558	0.133578	-0.0872173	0.000928636	0.213498	0.105533	-0.694615	3.17189e-06	0.102552	0.305644	-0.109688	0.00431942	-0.694615	0.00190494	0.0930558	0.00190494	-0.694615
sp|O00233|PSMD9_HUMAN	0	0.000688684	0.2832	0.879566	-0.040995	1.54617e-05	0.183095	0.0235267	-0.164429	8.46918e-09	0.367195	0.0297567	-1.79253	1.09338e-14	0.253856	0.0107756	-0.262651	0.000688684	0.2832	1.54617e-05	0.183095	1.54617e-05	0.2832
sp|O00244|ATOX1_HUMAN	0	0.209749	0.081838	0.369784	0.246849	0.0308196	0.0577967	0.202354	-0.0790598	0.0144953	0.15877	0.0893991	-0.573437	2.65219e-10	0.242391	0.0833702	-0.256117	0.209749	0.246849	0.0308196	-0.0790598	0.0308196	0.246849
sp|O00255|MEN1_HUMAN	0	0.663722	0.0758204	0.670168	0.139259	0.776813	0.0181528	0.136695	-0.0999802	0.304719	0.326348	0.734375	-0.364188	0.000699147	0.16648	0.255009	-0.16602	0.663722	0.139259	0.136695	-0.0999802	0.136695	0.139259
sp|O00257|CBX4_HUMAN	0	1.37631e-06	-0.763448	1	0	0.441449	-0.0396026	0.369716	0.0627691	1.09972e-09	-1.18091	1	0	0.103411	0.0929136	0.798587	0.0627691	1.37631e-06	-0.763448	0.369716	0.0627691	1.37631e-06	-0.763448
sp|O00264|PGRC1_HUMAN	0	0.464716	0.103228	0.0292785	-0.229461	0.641063	-0.0256489	0.345479	-0.0617459	0.801184	0.103228	0.0593483	-0.229461	0.0101959	0.172075	0.219986	-0.185053	0.0292785	-0.229461	0.345479	-0.0617459	0.0292785	-0.229461
sp|O00267|SPT5H_HUMAN	0	0.00203792	0.128239	0.533143	0.0277463	0.0015057	0.0728859	0.422895	-0.0496193	8.5394e-09	0.181916	0.254093	-0.10451	2.23221e-07	-0.259005	0.523891	-0.0684661	0.00203792	0.128239	0.0015057	0.0728859	0.0015057	0.128239
sp|O00268|TAF4_HUMAN	0	0.503749	0.0523916	1	0	0.878951	0.00780943	0.450915	-0.0519773	0.774816	-0.0950642	0.000939797	-2.21151	0.00426946	-0.302244	0.551079	-0.070471	0.503749	0.0523916	0.450915	-0.0519773	0.450915	0.0523916
sp|O00273|DFFA_HUMAN	0	0.969692	-0.00259758	0.844631	-0.0175033	0.388314	0.0236281	0.637161	-0.0307911	0.992164	-0.0178888	0.0345138	-0.994706	1.35264e-07	0.365766	0.110719	-0.333559	0.844631	-0.0175033	0.388314	-0.0307911	0.388314	-0.0307911
sp|O00287|RFXAP_HUMAN	0	0.547456	0.0521289	0.277096	-0.142954	0.302028	0.0644261	0.373658	-0.0590738	0.819961	0.0521289	0.325012	-0.356929	0.00315294	0.171616	0.279532	-0.141797	0.277096	-0.142954	0.302028	0.0644261	0.277096	-0.142954
sp|O00291|HIP1_HUMAN	0	0.194067	0.0811006	0.371662	0.086653	0.345935	-0.0230386	0.309412	-0.0650427	0.0125982	1.31165	0.00499154	-0.576441	0.00230843	-0.169333	0.182928	-0.212357	0.194067	0.086653	0.309412	-0.0650427	0.194067	0.086653
sp|O00299|CLIC1_HUMAN	0	0.000990249	0.149924	0.846721	0.025822	0.0115697	0.110686	0.103851	-0.106975	6.19426e-08	0.20491	0.062916	-0.15797	3.56258e-07	0.146899	0.219217	-0.122672	0.000990249	0.149924	0.0115697	0.110686	0.000990249	0.149924
sp|O00303|EIF3F_HUMAN	0	0.0235019	0.214678	0.231617	-0.468478	0.00485011	0.191061	0.0884816	-0.126834	0.000305948	0.214678	0.017415	-0.468478	0.000151997	0.191061	0.164411	-0.139042	0.0235019	-0.468478	0.00485011	0.191061	0.00485011	-0.468478
sp|O00308|WWP2_HUMAN	0	0.836525	0.0455894	1	0	0.464759	0.0426692	0.0093293	0.477934	0.963154	0.0455894	1	0	0.00146991	0.531655	0.00210233	0.530093	0.836525	0.0455894	0.0093293	0.477934	0.0093293	0.477934
sp|O00311|CDC7_HUMAN	0	0.27793	0.0802377	0.389414	-0.0912878	0.0477623	-0.127364	0.369415	0.0616507	0.401734	0.135535	0.0176171	-1.13211	2.36543e-05	-0.577289	0.12874	0.356407	0.27793	-0.0912878	0.0477623	-0.127364	0.0477623	-0.127364
sp|O00330|ODPX_HUMAN	0	0.895109	0.0162936	0.815761	0.130292	0.252608	-0.0506069	0.654598	-0.0334191	0.280417	-1.18583	0.0641688	-0.627568	0.0149231	0.159203	0.350306	-0.217054	0.815761	0.130292	0.252608	-0.0506069	0.252608	0.130292
sp|O00399|DCTN6_HUMAN	0	0.716189	0.0295948	0.0031475	0.229026	0.000742472	0.175517	0.0416128	-0.152668	0.454969	0.105324	0.00162264	-0.475476	8.61855e-06	0.175517	0.0273063	-0.241163	0.0031475	0.229026	0.000742472	0.175517	0.000742472	0.229026
sp|O00401|WASL_HUMAN	0	0.198842	-0.217016	1.40212e-05	-0.87434	0.855622	0.029064	0.00241676	-0.364579	0.564503	-0.217016	4.50442e-05	-0.87434	0.46099	0.117115	7.25639e-05	-0.511942	1.40212e-05	-0.87434	0.00241676	-0.364579	1.40212e-05	-0.87434
sp|O00410|IPO5_HUMAN	0	0.0401055	0.0622942	0.963927	0.00171859	0.038156	0.042806	0.313027	-0.059893	0.0220991	0.0622942	0.0631112	-0.158197	1.71023e-05	0.0902802	0.451081	-0.0709591	0.0401055	0.0622942	0.038156	-0.059893	0.038156	0.0622942
sp|O00411|RPOM_HUMAN	0	0.255438	0.0531544	0.514528	0.0476712	0.0118018	0.0726184	0.137434	-0.092194	0.0414403	0.0895545	0.0367887	0.239251	1.37149e-05	0.0997783	0.0545668	-0.270803	0.255438	0.0531544	0.0118018	-0.092194	0.0118018	-0.092194
sp|O00418|EF2K_HUMAN	0	0.411169	0.0301091	0.39045	0.0573865	0.0561111	0.0469878	0.327327	-0.0597679	0.579642	-0.238577	0.497783	0.0844709	5.10747e-06	0.435027	0.0803127	-0.334727	0.39045	0.0573865	0.0561111	-0.0597679	0.0561111	-0.0597679
sp|O00422|SAP18_HUMAN	0	0.000799604	0.181577	0.0399955	0.671371	0.0835966	0.0834566	0.130625	-0.097205	5.22117e-07	0.251718	0.027558	0.671371	0.000170435	0.164046	0.136865	-0.187808	0.000799604	0.671371	0.0835966	-0.097205	0.000799604	0.671371
sp|O00425|IF2B3_HUMAN	0	0.00633098	0.157266	0.168867	-0.136273	0.479376	0.0234558	0.376635	-0.0557073	1.2275e-05	0.157266	0.246654	-0.343163	0.0119611	0.0728202	0.099034	-0.288156	0.00633098	0.157266	0.376635	-0.0557073	0.00633098	0.157266
sp|O00429|DNM1L_HUMAN	0	0.00173588	0.110836	0.0580598	-0.173449	0.00982789	0.0616096	0.192272	-0.0775057	1.8079e-05	0.124119	0.208362	-0.173449	2.00675e-08	0.178669	0.0542993	-0.335361	0.00173588	-0.173449	0.00982789	-0.0775057	0.00173588	-0.173449
sp|O00442|RTCA_HUMAN	0	0.749293	0.0214798	0.381182	-0.215876	0.510458	0.0288867	0.449147	-0.0503089	0.480367	-0.102164	0.374511	0.419265	1.63928e-05	0.167256	0.10953	-0.290568	0.381182	-0.215876	0.449147	-0.0503089	0.381182	-0.215876
sp|O00443|P3C2A_HUMAN	0	0.000288064	-0.357388	0.986126	-0.00178177	0.405884	0.0345628	0.674433	0.0310565	6.71075e-13	-0.756213	0.87212	-0.11812	0.242536	0.0669452	0.658798	0.197722	0.000288064	-0.357388	0.405884	0.0345628	0.000288064	-0.357388
sp|O00458|IFRD1_HUMAN	0	0.0401634	-0.326519	1	0	0.596893	-0.0509423	1	0	1.66302e-06	-0.873247	1	0	0.114385	-0.259121	1	0	0.0401634	-0.326519	0.596893	-0.0509423	0.0401634	-0.326519
sp|O00459|P85B_HUMAN	0	0.20577	0.118814	0.11385	-0.170568	0.173719	0.0521114	0.708471	-0.0265524	0.242017	0.280724	0.197769	-0.170568	0.0292595	0.0830501	0.93187	-0.0374162	0.11385	-0.170568	0.173719	0.0521114	0.11385	-0.170568
sp|O00461|GOLI4_HUMAN	0	0.985561	-0.00169377	0.192093	0.134781	0.0254814	0.106644	0.226541	-0.0775551	0.451715	0.178008	0.337407	-0.202909	8.37432e-06	0.150002	0.19325	-0.18672	0.192093	0.134781	0.0254814	0.106644	0.0254814	0.134781
sp|O00468|AGRIN_HUMAN	0	0.991832	-0.00411101	1	0	1	0	0.0196429	0.267821	8.82057e-15	1.58131	1	0	0.493363	0.103593	0.0187068	0.297417	0.991832	-0.00411101	0.0196429	0.267821	0.0196429	0.267821
sp|O00470|MEIS1_HUMAN	0	0.181542	0.283501	1	0	0.257418	-0.0633931	0.232843	0.0747021	0.178845	0.283501	1	0	0.183214	0.0931582	0.699396	0.0747021	0.181542	0.283501	0.232843	0.0747021	0.181542	0.283501
sp|O00471|EXOC5_HUMAN	0	0.166496	0.065584	1	0	0.493986	0.0360765	0.807753	-0.0162743	0.418939	0.065584	0.456835	0.124362	0.000469712	0.105468	0.759399	-0.0810786	0.166496	0.065584	0.493986	0.0360765	0.166496	0.065584
sp|O00483|NDUA4_HUMAN	0	0.871253	0.0196584	1	0	0.000119802	0.445462	0.012691	-0.21692	0.979899	0.0389208	1	0	6.07217e-15	0.461447	0.00211535	-0.434132	0.871253	0.0196584	0.000119802	0.445462	0.000119802	0.445462
sp|O00487|PSDE_HUMAN	0	0.774448	0.0126554	0.0841409	0.173121	0.18004	-0.047172	0.951366	0.00421877	0.685732	0.0254371	0.0141192	0.190583	0.290058	-0.047172	0.0239959	-0.49584	0.0841409	0.173121	0.18004	-0.047172	0.0841409	0.173121
sp|O00488|ZN593_HUMAN	0	0.895947	-0.0176865	0.605857	-0.0879263	0.256494	0.0575556	0.724795	0.0270598	0.842102	0.220091	0.520437	-0.23888	0.00544511	0.258633	0.940546	0.0689309	0.605857	-0.0879263	0.256494	0.0575556	0.256494	-0.0879263
sp|O00505|IMA4_HUMAN	0	0.123407	0.107586	0.293263	-0.324008	0.0215778	0.110925	0.0851664	-0.107842	0.0309451	0.113436	0.481854	0.373822	6.77488e-07	0.305755	0.114283	-0.142463	0.123407	-0.324008	0.0215778	0.110925	0.0215778	-0.324008
sp|O00506|STK25_HUMAN	0	0.17862	0.200494	1	0	0.339984	0.0367383	0.0668507	-0.130104	0.0935125	0.240503	1	0	0.0983129	0.0920407	0.132679	-0.154413	0.17862	0.200494	0.0668507	-0.130104	0.0668507	0.200494
sp|O00507|USP9Y_HUMAN	0	0.0448873	0.270788	1	0	0.00892406	0.178596	0.0211715	-0.197761	0.013112	0.270788	1	0	5.90721e-06	0.255167	0.00577527	-0.307549	0.0448873	0.270788	0.00892406	-0.197761	0.00892406	0.270788
sp|O00541|PESC_HUMAN	0	0.0201185	0.102188	0.759164	-0.0320412	0.657136	0.015645	0.942638	-0.00479923	0.00729993	0.102188	0.931195	0.123811	0.0190691	0.0820939	0.677185	-0.108739	0.0201185	0.102188	0.657136	0.015645	0.0201185	0.102188
sp|O00559|RCAS1_HUMAN	0	0.512804	0.132892	1	0	0.0104059	0.234007	0.162379	-0.127053	0.345785	0.256185	1	0	4.57303e-07	0.316972	0.253159	-0.149131	0.512804	0.132892	0.0104059	0.234007	0.0104059	0.234007
sp|O00560|SDCB1_HUMAN	0	0.100257	0.0959977	0.789418	0.0775617	0.877172	0.00767883	0.219094	-0.0824599	0.084426	0.0959977	0.321185	-0.532166	0.000781025	0.150536	0.395891	-0.0843181	0.100257	0.0959977	0.219094	-0.0824599	0.100257	0.0959977
sp|O00566|MPP10_HUMAN	0	0.9361	0.00325802	0.288915	-0.0927375	0.513518	-0.0140897	0.816382	0.0150836	0.945488	-0.0275195	0.474537	0.240287	0.00047983	0.0952274	0.809264	-0.0891156	0.288915	-0.0927375	0.513518	0.0150836	0.288915	-0.0927375
sp|O00567|NOP56_HUMAN	0	0.00308839	0.139353	0.976876	-0.00355764	0.000683809	0.0935735	0.0297983	-0.157232	1.51715e-06	0.191333	0.00313975	-0.501167	2.96805e-11	0.208078	0.0224207	-0.25918	0.00308839	0.139353	0.000683809	-0.157232	0.000683809	-0.157232
sp|O00571|DDX3X_HUMAN	0	0.161516	-0.0538031	0.403141	-0.0589562	0.0963404	-0.043263	0.742231	0.0216368	0.0136779	-0.11493	0.355369	-0.0589562	0.267363	-0.043263	0.913223	-0.0605044	0.161516	-0.0589562	0.0963404	-0.043263	0.0963404	-0.0589562
sp|O00584|RNT2_HUMAN	0	0.783349	0.0175694	0.0406835	-0.210438	0.363694	-0.0356196	0.829792	0.0154572	0.0154395	0.404267	0.125476	-0.210438	0.126298	0.0528788	0.902682	-0.0422171	0.0406835	-0.210438	0.363694	-0.0356196	0.0406835	-0.210438
sp|O00625|PIR_HUMAN	0	0.281009	0.116829	0.908393	-0.0199395	0.578599	0.0233458	0.249094	-0.0762947	0.184527	0.367763	0.40114	0.588171	0.0100897	0.0973753	0.361146	-0.11368	0.281009	0.116829	0.249094	-0.0762947	0.249094	0.116829
sp|O00628|PEX7_HUMAN	0	0.320622	-0.210269	1	0	0.640834	0.0430699	0.117271	-0.212356	0.494559	-0.210269	1	0	0.768754	0.0591252	0.197713	-0.254064	0.320622	-0.210269	0.117271	-0.212356	0.117271	-0.212356
sp|O00629|IMA3_HUMAN	0	0.418791	0.0379895	0.0596705	-0.16045	0.00276835	0.156327	0.156955	-0.0919169	0.455047	-0.0693691	0.0950915	0.171057	2.39875e-07	0.185094	0.234137	-0.123829	0.0596705	-0.16045	0.00276835	0.156327	0.00276835	-0.16045
sp|O00635|TRI38_HUMAN	0	0.369265	0.214005	0.00320666	-0.139887	0.00809606	0.116116	0.327073	-0.069273	0.242637	0.214005	0.00761052	-0.144418	1.41266e-07	-0.438246	0.283809	-0.742722	0.00320666	0.214005	0.00809606	0.116116	0.00320666	0.214005
sp|O00716|E2F3_HUMAN	0	0.911183	0.0233551	0.0598498	-0.288346	0.199586	0.114078	0.851085	-0.0148999	0.0660304	0.658319	0.127927	-0.288346	0.0864941	0.114078	0.768642	-0.0807532	0.0598498	-0.288346	0.199586	0.114078	0.0598498	-0.288346
sp|O00743|PPP6_HUMAN	0	0.488965	0.0717104	0.137349	0.309982	0.00879789	0.13112	0.0554408	-0.132324	0.584859	0.27558	0.369376	0.309982	1.21991e-07	0.145945	0.10953	-0.141266	0.137349	0.309982	0.00879789	-0.132324	0.00879789	0.309982
sp|O00754|MA2B1_HUMAN	0	0.00480518	0.216956	0.775658	0.0411435	0.862334	0.0092005	0.334625	-0.0655803	0.000208732	0.216956	0.459387	-0.102483	0.123641	0.0613814	0.275808	-0.190056	0.00480518	0.216956	0.334625	-0.0655803	0.00480518	0.216956
sp|O00764|PDXK_HUMAN	0	0.090375	0.12774	0.702635	-0.0763176	0.00638766	0.165138	0.178315	-0.0856313	0.0189079	0.134155	0.577846	0.345496	2.3441e-07	0.165138	0.103047	-0.193306	0.090375	0.12774	0.00638766	0.165138	0.00638766	0.165138
sp|O00767|SCD_HUMAN	0	0.69288	-0.0522557	1	0	0.0297058	-0.140003	0.501532	0.0597001	0.895955	-0.0522557	1	0	0.0525508	-0.140003	0.693029	-0.121126	0.69288	-0.0522557	0.0297058	-0.140003	0.0297058	-0.140003
sp|O14497|ARI1A_HUMAN	0	0.00301427	0.089509	0.703343	0.0324202	0.00320546	0.063575	0.135767	-0.0897925	2.03834e-06	0.105792	0.0231188	-0.318657	9.88787e-11	0.122508	0.15067	-0.163114	0.00301427	0.089509	0.00320546	-0.0897925	0.00301427	-0.0897925
sp|O14508|SOCS2_HUMAN	0	0.468782	0.0918327	5.14427e-06	0.709617	0.255138	-0.0625401	0.671628	0.0306565	0.565399	0.127504	6.74913e-05	0.709617	0.296226	-0.0625401	0.907348	0.0369852	5.14427e-06	0.709617	0.255138	-0.0625401	5.14427e-06	0.709617
sp|O14519|CDKA1_HUMAN	0	0.700032	0.0758528	1	0	0.869873	0.0418146	1	0	0.798145	0.124792	1	0	0.00643188	-0.230541	1	0	0.700032	0.0758528	0.869873	0.0418146	0.700032	0.0758528
sp|O14523|C2C2L_HUMAN	0	0.793838	-0.0444788	1	0	0.151238	0.113385	0.0331467	-0.18942	0.883685	-0.213317	1	0	0.00202197	0.302602	0.00795731	-0.586248	0.793838	-0.0444788	0.0331467	-0.18942	0.0331467	-0.18942
sp|O14526|FCHO1_HUMAN	0	0.275394	0.0654957	0.597843	0.11969	0.506326	0.0169962	0.268747	-0.0683367	0.431039	0.0654957	0.774484	-0.311184	0.0619776	0.265356	0.164623	-0.207431	0.275394	0.11969	0.268747	-0.0683367	0.268747	0.11969
sp|O14530|TXND9_HUMAN	0	0.19265	0.0592984	0.577037	-0.0459666	0.175762	0.0446732	0.772421	-0.0208348	0.102763	0.0819016	0.0329488	-1.26387	1.53636e-05	0.166975	0.624661	-0.12525	0.19265	0.0592984	0.175762	0.0446732	0.175762	0.0592984
sp|O14545|TRAD1_HUMAN	0	0.197661	-0.0617927	0.24329	-0.409663	0.1627	0.0495734	0.717387	-0.0246638	0.119809	-0.0617927	0.165424	0.598877	0.0120165	0.0730663	0.839153	-0.0718121	0.197661	-0.409663	0.1627	0.0495734	0.1627	-0.409663
sp|O14548|COX7R_HUMAN	0	0.00289687	-0.677383	1	0	1.77031e-07	1.12961	0.000559754	-0.513889	3.44601e-05	0.911731	1	0	0	1.17381	7.00523e-06	-0.613227	0.00289687	-0.677383	1.77031e-07	1.12961	1.77031e-07	1.12961
sp|O14561|ACPM_HUMAN	0	0.0123008	0.105448	0.708729	0.401328	0.11922	0.0807844	0.453717	-0.0508334	1.35879e-05	0.136517	0.101077	0.401328	6.4766e-05	0.153689	0.397452	-0.109815	0.0123008	0.401328	0.11922	0.0807844	0.0123008	0.401328
sp|O14562|UBFD1_HUMAN	0	0.00451707	0.218827	1	0	0.932873	-0.00430226	0.213184	-0.0814801	0.000291361	0.323774	1	0	0.157953	0.133814	0.123953	-0.27462	0.00451707	0.218827	0.213184	-0.0814801	0.00451707	0.218827
sp|O14578|CTRO_HUMAN	0	0.551282	0.0885273	1	0	0.647669	0.0161796	0.760193	0.0215679	0.382025	-0.133014	1	0	0.0890179	-0.443492	0.0314888	0.54029	0.551282	0.0885273	0.647669	0.0215679	0.551282	0.0885273
sp|O14579|COPE_HUMAN	0	0.548025	0.016454	0.129622	0.341424	0.0851424	0.0410875	0.604025	-0.0332606	0.0287328	0.071053	0.00225011	-0.515902	0.00672589	0.0797491	0.852859	-0.0425124	0.129622	0.341424	0.0851424	0.0410875	0.0851424	0.341424
sp|O14617|AP3D1_HUMAN	0	0.990232	-0.000867911	0.222927	0.386772	0.58787	0.0189684	0.522076	-0.0420386	0.9905	-0.027956	0.00385461	-0.442813	0.0840688	0.0581786	0.703074	0.066101	0.222927	0.386772	0.522076	-0.0420386	0.222927	0.386772
sp|O14618|CCS_HUMAN	0	0.860434	-0.0177467	7.48937e-08	-0.444661	0.0764996	0.0607104	0.363024	-0.0643908	0.537148	0.519364	2.66278e-08	-0.486981	5.57995e-06	0.193919	0.196122	-0.169649	7.48937e-08	-0.444661	0.0764996	-0.0643908	7.48937e-08	-0.444661
sp|O14628|ZN195_HUMAN	0	0.00161715	-0.618838	1	0	0.113474	-0.0942489	0.723585	0.0324979	0.000317657	-1.08591	1	0	0.267217	-0.0942489	0.951644	-0.0529528	0.00161715	-0.618838	0.113474	-0.0942489	0.00161715	-0.618838
sp|O14640|DVL1_HUMAN	0	0.460766	0.0971354	1	0	0.979493	0.00323514	0.0564234	-0.228388	0.594306	-0.165429	0.213947	-0.396139	0.060227	0.213105	0.0185825	-0.397669	0.460766	0.0971354	0.0564234	-0.228388	0.0564234	-0.228388
sp|O14641|DVL2_HUMAN	0	0.574392	0.0481066	1	0	0.0461393	0.0882546	0.183767	-0.0879753	0.521957	0.24604	1	0	0.00284686	0.103848	0.0832044	-0.357161	0.574392	0.0481066	0.0461393	0.0882546	0.0461393	0.0882546
sp|O14646|CHD1_HUMAN	0	0.700111	0.0170089	0.165048	-0.0843194	0.00226661	0.0816374	0.0801941	-0.1135	0.0956374	0.107211	0.120481	-0.439137	4.19829e-08	0.119769	0.124704	0.166274	0.165048	-0.0843194	0.00226661	-0.1135	0.00226661	-0.1135
sp|O14647|CHD2_HUMAN	0	0.209308	0.115959	1	0	0.237853	0.0473591	0.777292	-0.0225605	0.312664	0.115959	1	0	3.72987e-06	0.193793	0.0867793	-0.438793	0.209308	0.115959	0.237853	0.0473591	0.209308	0.115959
sp|O14653|GOSR2_HUMAN	0	0.529334	0.0798973	0.00151782	-0.230578	0.166943	-0.0536041	0.406177	-0.0572826	0.116408	0.618129	7.21265e-05	1.10848	0.361253	0.18213	0.3276	-0.195032	0.00151782	-0.230578	0.166943	-0.0572826	0.00151782	-0.230578
sp|O14656|TOR1A_HUMAN	0	0.871954	-0.0171714	1	0	0.92877	0.00457776	0.364939	-0.0683406	0.424495	0.380935	1	0	0.0237175	0.0925983	0.0768616	-0.311749	0.871954	-0.0171714	0.364939	-0.0683406	0.364939	-0.0683406
sp|O14657|TOR1B_HUMAN	0	0.00068448	0.355295	0.00320318	-0.135484	0.390982	0.0593493	0.17579	-0.0904313	8.95771e-08	0.847451	0.00147979	-0.635419	5.72423e-05	0.212046	0.128109	-0.242698	0.00068448	0.355295	0.17579	-0.0904313	0.00068448	0.355295
sp|O14662|STX16_HUMAN	0	0.178077	0.138631	0.320166	0.0587561	0.753549	-0.0217088	0.147202	-0.093709	0.0329364	0.578342	0.0126914	-2.05739	0.354008	0.11215	0.205356	-0.141663	0.178077	0.138631	0.147202	-0.093709	0.147202	0.138631
sp|O14672|ADA10_HUMAN	0	0.0041071	0.261388	1	0	0.107805	0.0693762	0.399233	-0.0584713	1.06945e-06	0.727116	1	0	0.0325303	0.666773	0.244482	0.199653	0.0041071	0.261388	0.107805	0.0693762	0.0041071	0.261388
sp|O14686|KMT2D_HUMAN	0	0.991832	-0.000691537	0.672651	-0.0746412	0.00355384	0.0777828	0.0654927	-0.123007	0.350783	0.193759	0.528633	0.586411	1.17982e-06	0.111107	0.108816	-0.140237	0.672651	-0.0746412	0.00355384	-0.123007	0.00355384	-0.123007
sp|O14713|ITBP1_HUMAN	0	0.00292882	-0.365155	1	0	1	0	1	0	0.000343544	0.667198	1	0	1	0	1	0	0.00292882	-0.365155	1	0	0.00292882	-0.365155
sp|O14715|RGPD8_HUMAN	0	0.367366	0.138262	1	0	1	0	1	0	0.482503	0.138262	1	0	1	0	1	0	0.367366	0.138262	1	0	0.367366	0.138262
sp|O14717|TRDMT_HUMAN	0	0.596928	0.0729629	1	0	0.0988921	-0.359673	1	0	0.809453	0.0729629	1	0	0.31894	-0.359673	1	0	0.596928	0.0729629	0.0988921	-0.359673	0.0988921	-0.359673
sp|O14727|APAF_HUMAN	0	0.832751	-0.0344839	1	0	0.0792662	0.0650311	0.768687	-0.0213898	0.445796	0.430797	1	0	0.00504928	0.128219	0.573833	-0.0893439	0.832751	-0.0344839	0.0792662	0.0650311	0.0792662	0.0650311
sp|O14730|RIOK3_HUMAN	0	0.103345	0.112438	0.785682	0.0524239	0.107236	0.101623	0.582367	-0.0403553	0.0986011	-0.204822	0.311776	-0.456187	0.00139172	-0.158032	0.829632	-0.0510353	0.103345	0.112438	0.107236	0.101623	0.103345	0.112438
sp|O14733|MP2K7_HUMAN	0	0.088722	0.205336	0.018633	-0.254625	0.0608994	0.107177	0.436665	-0.0556771	0.00416829	0.248564	0.0400993	-0.254625	2.4299e-05	0.125077	0.417518	-0.116777	0.018633	-0.254625	0.0608994	0.107177	0.018633	-0.254625
sp|O14737|PDCD5_HUMAN	0	0.000249879	0.374849	0.00133518	0.493922	2.78633e-07	0.243054	0.144479	-0.0942948	1.33657e-08	0.374849	7.7306e-07	0.493922	0	0.346587	0.298339	-0.124404	0.000249879	0.493922	2.78633e-07	0.243054	2.78633e-07	0.493922
sp|O14744|ANM5_HUMAN	0	0.895109	-0.0059273	0.445757	0.045786	0.016121	0.0507356	0.702653	-0.0248722	0.193843	0.089657	0.378045	-0.0589413	3.1857e-06	0.0971596	0.465452	-0.148861	0.445757	0.045786	0.016121	0.0507356	0.016121	0.0507356
sp|O14745|NHRF1_HUMAN	0	0.358155	0.030379	0.00368674	0.480783	8.40923e-07	0.258533	0.0123426	-0.201056	0.186314	0.112498	0.000503445	0.480783	0	0.537889	0.000669396	-0.454306	0.00368674	0.480783	8.40923e-07	0.258533	8.40923e-07	0.480783
sp|O14757|CHK1_HUMAN	0	0.115518	0.0937459	0.25778	0.176407	0.000510362	0.248676	0.00715381	-0.232101	0.0151519	0.130769	0.0643289	-0.380218	1.4965e-07	0.248676	0.0048954	-0.245484	0.115518	0.176407	0.000510362	0.248676	0.000510362	0.248676
sp|O14763|TR10B_HUMAN	0	1	0	1	0	0.391766	-0.0939775	0.0113015	0.552237	1	0	1	0	0.622048	-0.0939775	0.015316	0.899193	1	0	0.0113015	0.552237	0.0113015	0.552237
sp|O14770|MEIS2_HUMAN	0	0.956826	-0.00554751	8.15027e-05	-0.236989	0.886577	0.00661892	0.263	-0.170547	0.0809418	-0.822712	6.44534e-05	-0.236989	0.00926307	0.392444	0.0687578	-0.391613	8.15027e-05	-0.236989	0.263	-0.170547	8.15027e-05	-0.236989
sp|O14772|FPGT_HUMAN	0	0.082694	-0.238817	1	0	0.456772	-0.0503887	0.435901	-0.060655	0.111733	-0.238817	0.528608	-0.196574	0.0662185	-0.258846	0.378562	-0.157185	0.082694	-0.238817	0.435901	-0.060655	0.082694	-0.238817
sp|O14773|TPP1_HUMAN	0	0.384061	0.045389	0.293852	0.127707	0.626206	-0.0140979	0.664437	-0.0289187	0.0153237	0.216106	0.207049	0.569602	0.0645915	0.0599228	0.564508	-0.134873	0.293852	0.127707	0.626206	-0.0289187	0.293852	0.127707
sp|O14776|TCRG1_HUMAN	0	0.0328224	0.111417	0.797574	-0.0198636	2.26472e-08	0.168109	0.016437	-0.184398	0.0011547	0.13316	0.865117	-0.149261	0	0.229601	0.0387289	-0.184398	0.0328224	0.111417	2.26472e-08	-0.184398	2.26472e-08	-0.184398
sp|O14777|NDC80_HUMAN	0	0.679609	-0.0339498	0.745442	-0.0298173	0.0153059	0.091012	0.217582	-0.0747892	0.785474	-0.160749	0.386779	-0.503884	2.32529e-05	0.160813	0.300077	-0.122869	0.679609	-0.0339498	0.0153059	0.091012	0.0153059	0.091012
sp|O14787|TNPO2_HUMAN	0	0.648082	-0.0263196	0.692893	0.0687951	0.983702	0.000764514	0.698295	0.0263775	0.807664	-0.0616245	0.279361	-0.130429	0.206769	-0.084546	0.961309	-0.0346126	0.648082	0.0687951	0.698295	0.0263775	0.648082	0.0687951
sp|O14802|RPC1_HUMAN	0	3.1849e-07	0.258088	0.643664	-0.0303919	0.0546779	0.053413	0.0910602	-0.10602	4.81145e-11	0.258088	0.562895	-0.697518	1.65866e-06	0.280257	0.103503	-0.199783	3.1849e-07	0.258088	0.0546779	-0.10602	3.1849e-07	0.258088
sp|O14810|CPLX1_HUMAN	0	1	0	1	0	1	0	1	0	1	0	1	0	1	0	1	0	1	0	1	0	1	0
sp|O14818|PSA7_HUMAN	0	0.437547	0.0423587	0.67077	0.0908599	0.000284692	0.139515	0.206899	-0.0737047	0.164793	0.145295	0.618004	0.0908599	3.0165e-10	0.147072	0.258776	-0.14007	0.437547	0.0908599	0.000284692	0.139515	0.000284692	0.139515
sp|O14828|SCAM3_HUMAN	0	0.0123877	0.192955	0.568983	0.0948971	0.286369	0.0386448	0.565528	-0.0401726	4.93614e-05	0.437363	0.532728	-0.375416	0.00460342	0.137776	0.558842	-0.100718	0.0123877	0.192955	0.286369	-0.0401726	0.0123877	0.192955
sp|O14841|OPLA_HUMAN	0	0.000556721	0.154751	0.0502161	0.297601	0.0729142	0.0493031	0.101454	-0.104113	1.66078e-07	0.350727	0.1763	0.297601	6.24754e-10	0.189653	0.148939	-0.159162	0.000556721	0.297601	0.0729142	-0.104113	0.000556721	0.297601
sp|O14867|BACH1_HUMAN	0	1.45037e-05	-0.474482	1	0	0.225853	-0.0859029	0.534477	0.0442555	4.4181e-05	-0.474482	1	0	0.148475	-0.0859029	0.0883483	0.40009	1.45037e-05	-0.474482	0.225853	-0.0859029	1.45037e-05	-0.474482
sp|O14874|BCKD_HUMAN	0	0.239038	-0.144057	1	0	0.738482	0.0183258	0.360551	-0.0676832	0.152882	-0.593692	1	0	0.147028	0.0766333	0.332666	-0.158787	0.239038	-0.144057	0.360551	-0.0676832	0.239038	-0.144057
sp|O14880|MGST3_HUMAN	0	0.359861	-0.0715407	0.22681	-0.125139	0.00164487	0.126725	0.129328	-0.0966628	0.0275186	-0.220298	0.024782	-0.896154	1.30683e-09	0.164148	0.164928	-0.148209	0.22681	-0.125139	0.00164487	0.126725	0.00164487	0.126725
sp|O14893|GEMI2_HUMAN	0	0.382524	0.1071	1	0	0.0607882	0.163803	0.126565	-0.112156	0.453439	0.145939	1	0	0.00354594	0.163803	0.00749935	-0.588057	0.382524	0.1071	0.0607882	0.163803	0.0607882	0.163803
sp|O14907|TX1B3_HUMAN	0	0.0419097	0.185036	1	0	0.00013448	0.353436	1	0	9.80131e-13	1.36421	1	0	2.18994e-11	0.413027	1	0	0.0419097	0.185036	0.00013448	0.353436	0.00013448	0.353436
sp|O14908|GIPC1_HUMAN	0	0.871291	-0.00703078	0.328868	-0.127008	0.00662646	-0.0994261	0.946469	0.00485217	0.251369	0.1678	0.285411	-0.127008	4.65816e-05	0.193587	0.318166	-0.257371	0.328868	-0.127008	0.00662646	-0.0994261	0.00662646	-0.127008
sp|O14920|IKKB_HUMAN	0	0.419402	0.0756211	1	0	0.00430615	0.114213	0.134295	-0.0959612	0.0721093	0.205118	0.0929655	0.514035	3.4251e-05	-0.191277	0.0226894	-0.505739	0.419402	0.0756211	0.00430615	0.114213	0.00430615	0.114213
sp|O14925|TIM23_HUMAN	0	0.0359884	0.236555	1	0	0.222812	0.0648186	0.0973991	-0.117219	0.00256541	0.267922	1	0	0.133408	0.0648186	0.114539	-0.151274	0.0359884	0.236555	0.0973991	-0.117219	0.0359884	0.236555
sp|O14929|HAT1_HUMAN	0	0.0368278	0.0835429	0.941178	0.0105561	0.000731287	0.152564	0.218546	-0.0762781	2.32268e-06	0.197748	0.342756	-0.362015	7.88552e-09	0.160039	0.326844	-0.0980075	0.0368278	0.0835429	0.000731287	0.152564	0.000731287	0.152564
sp|O14933|UB2L6_HUMAN	0	0.0534519	0.242752	1	0	0.0712578	-0.217054	0.514607	0.057189	0.0957009	0.242752	1	0	0.0351825	-0.249273	0.91084	0.057189	0.0534519	0.242752	0.0712578	-0.217054	0.0534519	0.242752
sp|O14949|QCR8_HUMAN	0	0.799927	-0.0350526	1	0	0.988068	0.00109989	0.0099072	-0.236319	0.380973	-0.15449	0.602177	-0.133506	5.19471e-05	0.299005	0.00227411	-0.313651	0.799927	-0.0350526	0.0099072	-0.236319	0.0099072	-0.236319
sp|O14950|ML12B_HUMAN	0	0.183433	0.0894951	1	0	1	0	1	0	0.054944	0.0942781	1	0	1	0	1	0	0.183433	0.0894951	1	0	0.183433	0.0894951
sp|O14957|QCR10_HUMAN	0	0.626599	0.0437561	1	0	0.0828262	-0.0454182	0.886667	0.0102567	0.826622	0.0437561	0.273679	-0.289086	0.18991	-0.0454182	0.890377	-0.0709962	0.626599	0.0437561	0.0828262	-0.0454182	0.0828262	-0.0454182
sp|O14964|HGS_HUMAN	0	0.0702675	0.0797258	0.801859	0.0322182	8.88119e-05	0.164766	0.14186	-0.0914313	0.147867	0.0797258	0.888204	-0.141815	8.08558e-08	0.164766	0.327502	-0.116544	0.0702675	0.0797258	8.88119e-05	0.164766	8.88119e-05	0.164766
sp|O14965|AURKA_HUMAN	0	0.841136	0.00924727	1	0	0.00139131	0.0801859	0.478512	-0.0483791	0.976687	0.0111133	0.196972	-0.397601	0.000222498	0.0801859	0.162012	-0.289244	0.841136	0.00924727	0.00139131	0.0801859	0.00139131	0.0801859
sp|O14972|VP26C_HUMAN	0	0.734965	0.0683889	0.546773	0.0819236	0.0440136	-0.0762824	0.932638	-0.00652598	0.212382	0.50408	0.426433	-0.267961	0.00424235	-0.135795	0.737283	-0.121998	0.546773	0.0819236	0.0440136	-0.0762824	0.0440136	0.0819236
sp|O14974|MYPT1_HUMAN	0	0.582389	0.0214946	1.50984e-06	0.515907	1.81062e-05	0.153359	0.0953641	-0.104509	0.324912	0.0475562	4.42871e-06	0.620565	1.2789e-10	0.15674	0.291	-0.107412	1.50984e-06	0.515907	1.81062e-05	0.153359	1.50984e-06	0.515907
sp|O14976|GAK_HUMAN	0	0.75695	0.0215462	0.395915	0.0688375	0.145862	0.0314181	0.741004	-0.0226213	0.551485	-0.045513	0.219027	-0.572147	0.000446041	0.106006	0.82078	0.0601924	0.395915	0.0688375	0.145862	0.0314181	0.145862	0.0688375
sp|O14979|HNRDL_HUMAN	0	0.974647	0.00190049	0.280668	0.121522	0.00228645	0.126654	0.109139	-0.100752	0.579586	0.0865286	0.535222	0.15146	5.26135e-12	0.251938	0.126659	-0.204472	0.280668	0.121522	0.00228645	0.126654	0.00228645	0.126654
sp|O14980|XPO1_HUMAN	0	0.000746728	0.112211	0.055547	0.151706	0.0101634	0.0616892	0.150178	-0.0832696	6.81324e-06	0.112211	0.000390409	0.151706	1.80166e-06	0.102909	0.406034	-0.0832696	0.000746728	0.151706	0.0101634	-0.0832696	0.000746728	0.151706
sp|O14981|BTAF1_HUMAN	0	0.469516	-0.0314589	0.00280685	-1.15148	0.336275	0.0241854	0.835171	-0.0139644	0.209461	-0.103849	0.0052357	-1.15148	9.44662e-05	-0.693399	0.857859	0.0444938	0.00280685	-1.15148	0.336275	0.0241854	0.00280685	-1.15148
sp|O15014|ZN609_HUMAN	0	0.670429	-0.0235269	0.785665	0.0367863	0.0559909	0.0908636	0.0264794	-0.187296	0.200628	-0.115238	0.204407	0.804532	5.43667e-07	0.201708	0.0282891	-0.207772	0.670429	0.0367863	0.0264794	-0.187296	0.0264794	-0.187296
sp|O15015|ZN646_HUMAN	0	0.990941	0.0021375	1	0	0.063664	-0.105707	1	0	0.904674	-0.192394	1	0	0.0481134	0.123682	1	0	0.990941	0.0021375	0.063664	-0.105707	0.063664	-0.105707
sp|O15020|SPTN2_HUMAN	0	0.224161	0.0611524	0.823426	-0.0182925	0.00316048	0.0823378	0.230786	-0.0760519	0.127601	-0.147739	0.0328964	-0.501753	2.5785e-06	0.27593	0.351478	-0.11976	0.224161	0.0611524	0.00316048	0.0823378	0.00316048	0.0823378
sp|O15027|SC16A_HUMAN	0	0.0188936	0.0673426	0.355593	0.0716065	0.000305647	0.099519	0.182206	-0.079042	7.23984e-05	0.20761	0.0340213	-0.296723	4.21282e-10	0.179423	0.0899701	-0.223118	0.0188936	0.0716065	0.000305647	0.099519	0.000305647	0.099519
sp|O15031|PLXB2_HUMAN	0	0.0891045	1.02576	1	0	0.33517	0.0535018	0.842051	-0.0150298	0.0163138	1.39395	1	0	0.226423	-0.0586283	0.881014	-0.0507101	0.0891045	1.02576	0.33517	0.0535018	0.0891045	1.02576
sp|O15037|KHNYN_HUMAN	0	6.51208e-07	0.839732	1	0	0.731751	-0.0347304	1	0	1.38828e-09	0.839732	1	0	0.74404	-0.0583256	1	0	6.51208e-07	0.839732	0.731751	-0.0347304	6.51208e-07	0.839732
sp|O15042|SR140_HUMAN	0	0.00440703	0.0836683	0.47164	-0.066171	0.00628268	0.0722764	0.385707	-0.0533491	1.11449e-05	0.129254	0.585842	-0.243102	1.32021e-07	0.115238	0.20438	-0.190186	0.00440703	0.0836683	0.00628268	0.0722764	0.00440703	0.0836683
sp|O15047|SET1A_HUMAN	0	0.23263	0.0708355	0.734089	-0.0616878	0.164187	0.0373658	0.620321	-0.0335344	0.426407	0.0945392	0.334782	-0.330711	0.000506261	0.0846513	0.304016	-0.195135	0.23263	0.0708355	0.164187	0.0373658	0.164187	0.0708355
sp|O15054|KDM6B_HUMAN	0	0.000458344	0.45969	1	0	0.561724	-0.0567482	0.848031	0.0195654	0.00074932	0.45969	1	0	0.0931916	0.21461	0.10953	0.488442	0.000458344	0.45969	0.561724	-0.0567482	0.000458344	0.45969
sp|O15056|SYNJ2_HUMAN	0	9.77829e-08	-0.794961	1	0	0.343889	0.0950194	1	0	2.08873e-08	-0.794961	1	0	0.534918	0.100808	1	0	9.77829e-08	-0.794961	0.343889	0.0950194	9.77829e-08	-0.794961
sp|O15062|ZBTB5_HUMAN	0	0.820389	0.0685329	1	0	1	0	0.000699301	-0.957737	0.963411	0.0685329	1	0	1	0	0.00032376	-1.79212	0.820389	0.0685329	0.000699301	-0.957737	0.000699301	-0.957737
sp|O15063|GRRE1_HUMAN	0	1	0	1	0	0.352875	-0.349788	0.404913	-0.114179	7.99061e-06	2.00491	1	0	0.774674	-0.349788	0.0714055	-0.56012	1	0	0.352875	-0.349788	0.352875	-0.349788
sp|O15066|KIF3B_HUMAN	0	0.491644	-0.189532	1	0	0.171984	-0.0637568	0.236233	0.0804579	0.00600526	-0.319621	1	0	0.0118488	-0.337255	0.492937	-0.0933046	0.491644	-0.189532	0.171984	0.0804579	0.171984	-0.189532
sp|O15067|PUR4_HUMAN	0	0.0511521	0.0782071	0.585198	0.0230354	0.340319	0.0191367	0.291596	-0.060131	0.0113281	0.0782071	0.00908453	-0.188674	1.32332e-09	0.255823	0.385481	-0.138231	0.0511521	0.0782071	0.291596	-0.060131	0.0511521	0.0782071
sp|O15078|CE290_HUMAN	0	0.344373	-0.136402	1	0	0.680815	-0.0312691	1	0	0.187807	-0.582246	1	0	0.0331169	0.299892	1	0	0.344373	-0.136402	0.680815	-0.0312691	0.344373	-0.136402
sp|O15084|ANR28_HUMAN	0	0.875814	-0.00797857	0.0210192	0.237024	0.0283047	0.0549042	0.816454	0.0152893	0.83649	0.0373631	0.0882321	0.237024	4.301e-07	0.140662	0.979164	-0.0227967	0.0210192	0.237024	0.0283047	0.0549042	0.0210192	0.237024
sp|O15085|ARHGB_HUMAN	0	0.00219732	-0.280764	1	0	0.345469	0.119275	0.512125	0.0648131	2.28395e-08	-0.76368	1	0	0.000156217	0.576797	0.253365	0.316255	0.00219732	-0.280764	0.345469	0.119275	0.00219732	-0.280764
sp|O15091|MRPP3_HUMAN	0	0.231456	0.0682642	0.331557	-0.106164	0.084887	0.0678411	0.707768	0.0267943	0.59964	0.0682642	0.212065	-0.908972	0.0161346	0.0678411	0.947811	-0.0439781	0.231456	-0.106164	0.084887	0.0678411	0.084887	-0.106164
sp|O15111|IKKA_HUMAN	0	0.994852	0.000676869	1	0	0.363595	-0.0249551	0.476809	0.0533023	0.000174084	-0.912654	1	0	0.000830571	-0.48365	0.828656	-0.0575214	0.994852	0.000676869	0.363595	0.0533023	0.363595	0.0533023
sp|O15116|LSM1_HUMAN	0	0.992854	0.000700604	0.327097	-0.106802	0.946884	-0.0030492	0.730916	-0.0229179	0.526884	0.107927	0.631425	0.16359	0.0672294	0.0718655	0.766548	-0.0737169	0.327097	-0.106802	0.730916	-0.0229179	0.327097	-0.106802
sp|O15117|FYB1_HUMAN	0	0.112493	0.132883	1	0	0.000304773	0.161018	0.106398	-0.107136	0.339196	0.132883	1	0	9.31069e-07	-0.19584	0.024704	-0.348963	0.112493	0.132883	0.000304773	0.161018	0.000304773	0.161018
sp|O15118|NPC1_HUMAN	0	0.747805	-0.0196279	0.0024803	-0.246317	0.0596923	0.118099	0.0787258	-0.130755	0.88808	-0.0352811	0.00622213	-0.433484	0.00327883	0.181123	0.216956	-0.135748	0.0024803	-0.246317	0.0596923	-0.130755	0.0024803	-0.246317
sp|O15121|DEGS1_HUMAN	0	0.951119	0.00879065	1	0	0.888266	-0.0177488	1	0	0.992784	-0.0120389	1	0	0.896648	0.0885431	1	0	0.951119	0.00879065	0.888266	-0.0177488	0.888266	-0.0177488
sp|O15126|SCAM1_HUMAN	0	0.932371	-0.0141817	1	0	0.183354	0.089358	0.0600889	-0.151507	0.500705	-0.629143	1	0	0.00095644	0.128864	0.247568	-0.151507	0.932371	-0.0141817	0.0600889	-0.151507	0.0600889	-0.151507
sp|O15127|SCAM2_HUMAN	0	0.0948971	0.134512	1	0	0.00044245	0.199643	0.872788	-0.0122961	0.0584034	0.134512	1	0	3.657e-05	0.199643	0.548267	-0.117344	0.0948971	0.134512	0.00044245	0.199643	0.00044245	0.199643
sp|O15143|ARC1B_HUMAN	0	0.911183	0.00592702	0.517972	0.0304637	0.834359	0.0066212	0.838139	-0.0134534	0.584797	0.0366957	0.0331505	-0.185304	0.000624283	0.133034	0.524627	-0.131334	0.517972	0.0304637	0.834359	-0.0134534	0.517972	0.0304637
sp|O15144|ARPC2_HUMAN	0	0.313249	-0.0421074	0.957326	0.023349	0.798192	0.00948995	0.763643	-0.0202999	0.730455	-0.0421074	0.884558	-0.191764	0.000464502	0.10744	0.751404	-0.0825555	0.313249	-0.0421074	0.763643	-0.0202999	0.313249	-0.0421074
sp|O15145|ARPC3_HUMAN	0	0.00465564	0.187685	0.00819292	0.291427	7.17704e-05	0.213612	0.0489968	-0.148952	2.68865e-07	0.280811	0.00037055	-0.94132	6.25862e-11	0.29736	0.0847961	-0.170327	0.00465564	0.291427	7.17704e-05	0.213612	7.17704e-05	0.291427
sp|O15155|BET1_HUMAN	0	0.189295	0.203203	0.00042729	-0.288421	0.0348292	0.172292	0.552898	-0.0497728	0.00687629	0.203203	0.00134331	-0.288421	1.60298e-05	0.244548	0.404937	-0.152963	0.00042729	-0.288421	0.0348292	0.172292	0.00042729	-0.288421
sp|O15156|ZBT7B_HUMAN	0	0.700032	-0.0419167	1	0	0.0731022	0.124265	0.143734	-0.109758	0.516815	-0.111678	1	0	4.96558e-06	0.382193	0.0806868	-0.282116	0.700032	-0.0419167	0.0731022	0.124265	0.0731022	0.124265
sp|O15160|RPAC1_HUMAN	0	0.550696	0.0295256	0.509509	0.0576968	0.000788279	0.128574	0.126208	-0.103983	0.411898	0.118404	0.831438	0.0930527	3.42839e-10	0.209053	0.216308	-0.132433	0.509509	0.0576968	0.000788279	0.128574	0.000788279	0.128574
sp|O15162|PLS1_HUMAN	0	0.764726	0.111797	1	0	0.534453	0.15527	1	0	0.847846	0.14851	1	0	0.794586	0.15527	1	0	0.764726	0.111797	0.534453	0.15527	0.534453	0.15527
sp|O15164|TIF1A_HUMAN	0	0.102788	0.0648579	0.164663	-0.120704	0.332052	0.0241203	0.425112	-0.0478661	0.0163972	0.100843	0.409448	-0.129511	1.2144e-06	0.14307	0.217451	-0.199399	0.102788	-0.120704	0.332052	-0.0478661	0.102788	-0.120704
sp|O15169|AXIN1_HUMAN	0	0.0139179	0.407046	1	0	0.547457	0.0273748	0.276529	0.0884132	5.97948e-11	0.516495	1	0	0.0177486	0.218094	0.0993921	-0.415936	0.0139179	0.407046	0.276529	0.0884132	0.0139179	0.407046
sp|O15173|PGRC2_HUMAN	0	0.671294	0.0408747	1	0	0.858875	0.0115739	0.0630134	0.1515	0.897721	0.143935	1	0	0.374712	0.063737	0.293069	0.1515	0.671294	0.0408747	0.0630134	0.1515	0.0630134	0.1515
sp|O15182|CETN3_HUMAN	0	0.129447	-0.190121	1	0	5.41479e-08	0.513495	0.00594008	-0.267609	4.99436e-05	-0.646691	1	0	0	0.513495	0.00239224	-0.286201	0.129447	-0.190121	5.41479e-08	0.513495	5.41479e-08	0.513495
sp|O15212|PFD6_HUMAN	0	0.00486828	0.421575	0.0102022	-0.1018	6.89538e-05	0.204886	0.0270239	-0.183899	9.1999e-06	0.421575	0.0359746	0.110386	0	0.272228	0.0479062	-0.183899	0.00486828	0.421575	6.89538e-05	0.204886	6.89538e-05	0.421575
sp|O15213|WDR46_HUMAN	0	0.103819	0.140631	0.333087	-0.0705482	0.0438666	0.0542679	0.18167	-0.0790087	0.026159	0.19339	0.0827298	-0.71488	3.14654e-06	0.111772	0.332001	-0.098329	0.103819	0.140631	0.0438666	-0.0790087	0.0438666	0.140631
sp|O15226|NKRF_HUMAN	0	0.661112	0.0200505	0.00092921	-0.437824	0.958187	-0.00179029	0.167061	-0.0840203	0.728182	0.0448182	0.00521833	-0.437824	0.00309512	0.0754345	0.341555	-0.105357	0.00092921	-0.437824	0.167061	-0.0840203	0.00092921	-0.437824
sp|O15228|GNPAT_HUMAN	0	0.0380836	0.130438	0.382037	0.188338	0.740546	0.0106905	0.519046	-0.0423753	0.00505356	0.130438	0.331744	-0.26711	0.16523	-0.0642757	0.687252	-0.0582942	0.0380836	0.188338	0.519046	-0.0423753	0.0380836	0.188338
sp|O15234|CASC3_HUMAN	0	0.139154	0.241351	5.76664e-06	-0.260182	0.390207	0.0456907	0.0808656	-0.123647	6.68846e-05	0.93037	4.95186e-05	-0.260182	0.0345338	0.0939735	0.0738153	-0.219369	5.76664e-06	-0.260182	0.0808656	-0.123647	5.76664e-06	-0.260182
sp|O15235|RT12_HUMAN	0	0.402568	0.124505	0.0633612	-0.204601	0.00300918	0.205872	0.325003	-0.0634238	0.0351649	0.124505	0.0177152	-1.29255	1.48931e-07	0.205872	0.273407	-0.121142	0.0633612	-0.204601	0.00300918	0.205872	0.00300918	0.205872
sp|O15243|OBRG_HUMAN	0	1	0	1	0	0.82458	0.0239696	1	0	1	0	1	0	0.342685	0.21958	1	0	1	0	0.82458	0.0239696	0.82458	0.0239696
sp|O15247|CLIC2_HUMAN	0	5.36178e-05	0.274112	0.525234	0.148902	0.14322	0.0786436	0.0924802	-0.123099	3.4522e-08	0.274112	0.468777	0.148902	0.00145688	0.193782	0.207109	-0.135105	5.36178e-05	0.274112	0.0924802	-0.123099	5.36178e-05	0.274112
sp|O15258|RER1_HUMAN	0	0.0905585	0.159639	1	0	0.00104519	0.271995	0.0387884	-0.164555	0.0054334	0.192993	0.289943	0.860314	3.50768e-08	0.273549	0.0654378	-0.170272	0.0905585	0.159639	0.00104519	0.271995	0.00104519	0.271995
sp|O15260|SURF4_HUMAN	0	0.619745	-0.075476	0.401298	0.232889	0.326292	-0.0621505	0.786859	0.0213879	0.721671	-0.126092	0.240263	-0.434434	0.524932	-0.0621505	0.948787	-0.0541887	0.401298	0.232889	0.326292	-0.0621505	0.326292	0.232889
sp|O15269|SPTC1_HUMAN	0	0.207648	0.0569947	0.248935	-0.167942	0.277805	0.0722498	0.132798	-0.0984615	0.450586	0.0744481	0.326749	0.348493	3.71937e-05	0.244702	0.0686419	-0.244882	0.207648	-0.167942	0.132798	-0.0984615	0.132798	-0.167942
sp|O15270|SPTC2_HUMAN	0	0.00161961	0.232311	0.19061	-0.13908	0.836637	-0.00755416	0.859393	-0.0131266	5.46694e-05	0.235198	0.0260638	-0.81058	6.85653e-08	-0.443391	0.345547	0.22629	0.00161961	0.232311	0.836637	-0.0131266	0.00161961	0.232311
sp|O15287|FANCG_HUMAN	0	0.511057	0.139188	1	0	0.636904	-0.0222807	0.731303	0.0266208	0.00387731	0.428036	0.0866841	-0.631245	0.945831	-0.0222807	0.937957	-0.0609221	0.511057	0.139188	0.636904	0.0266208	0.511057	0.139188
sp|O15294|OGT1_HUMAN	0	0.00214416	0.107327	0.651563	-0.0292157	0.146919	0.0332491	0.679817	-0.0276284	0.00046133	0.107327	0.234539	-0.214073	1.74919e-14	-0.68181	0.756263	-0.0636029	0.00214416	0.107327	0.146919	0.0332491	0.00214416	0.107327
sp|O15305|PMM2_HUMAN	0	0.804531	-0.0186658	1	0	7.37115e-07	0.548363	0	-0.53654	0.88848	-0.0492457	1	0	3.74471e-16	0.548363	6.94499e-07	-0.586278	0.804531	-0.0186658	0	0.548363	0	0.548363
sp|O15318|RPC7_HUMAN	0	0.241892	0.0961296	1.40212e-05	-0.272601	0.146919	0.0886613	0.276355	-0.0764845	0.393506	0.19958	9.53331e-05	-0.272601	0.026461	0.141931	0.599185	-0.0764845	1.40212e-05	-0.272601	0.146919	0.0886613	1.40212e-05	-0.272601
sp|O15347|HMGB3_HUMAN	0	0.164045	0.070466	1	0	0.0158513	0.173965	0.457433	-0.047698	0.278317	0.070466	0.805267	-0.0731261	4.11559e-05	0.173965	0.364477	-0.120137	0.164045	0.070466	0.0158513	0.173965	0.0158513	0.173965
sp|O15355|PPM1G_HUMAN	0	0.945133	-0.00217354	0.278312	0.09342	0.90702	0.00384975	0.54892	-0.0382797	0.78453	0.0244749	0.00815408	-0.270661	6.683e-06	0.422605	0.38409	-0.16652	0.278312	0.09342	0.54892	-0.0382797	0.278312	0.09342
sp|O15357|SHIP2_HUMAN	0	0.106829	0.0988506	0.869973	-0.0484074	0.00562547	0.0883413	0.821563	-0.0154355	0.109084	0.0988506	0.929001	0.114467	2.56045e-06	0.212054	0.379243	-0.238614	0.106829	0.0988506	0.00562547	0.0883413	0.00562547	0.0988506
sp|O15360|FANCA_HUMAN	0	0.397031	-0.190093	0.00344764	-0.280406	0.203495	-0.0920411	0.982852	0.00176155	0.709689	-0.190093	0.0203196	-0.280406	0.448385	-0.165445	0.849008	0.178525	0.00344764	-0.280406	0.203495	-0.0920411	0.00344764	-0.280406
sp|O15371|EIF3D_HUMAN	0	0.142522	0.0906973	0.792629	-0.067648	0.0562314	0.0729443	0.148034	-0.0963506	0.194017	0.108924	0.819571	-0.281295	0.000538255	0.160817	0.161763	-0.159356	0.142522	0.0906973	0.0562314	-0.0963506	0.0562314	-0.0963506
sp|O15372|EIF3H_HUMAN	0	0.45028	0.0325195	0.589346	-0.114597	0.778971	0.00876493	0.674285	-0.0292927	0.712823	0.0325195	0.799018	-0.120559	2.89623e-05	0.172536	0.360178	-0.188777	0.45028	-0.114597	0.674285	-0.0292927	0.45028	-0.114597
sp|O15379|HDAC3_HUMAN	0	0.990799	0.00095882	0.0515364	-0.467304	0.508254	0.0443654	0.11669	-0.111871	0.579875	0.0656067	0.005747	-0.467304	0.122265	0.0722621	0.0358949	0.53362	0.0515364	-0.467304	0.11669	-0.111871	0.0515364	-0.467304
sp|O15381|NVL_HUMAN	0	4.74743e-05	0.264888	0.00206626	0.259675	0.32869	0.0236916	0.519753	-0.0406009	1.6363e-10	0.302602	0.000116847	0.259675	7.63187e-07	0.130686	0.563144	-0.06778	4.74743e-05	0.264888	0.32869	-0.0406009	4.74743e-05	0.264888
sp|O15382|BCAT2_HUMAN	0	0.472718	0.0424788	0.281206	0.0935414	0.0051105	0.0849232	0.179134	-0.0787206	0.13026	0.0649739	0.171312	-0.260037	1.31599e-06	0.113675	0.308547	-0.0903364	0.281206	0.0935414	0.0051105	0.0849232	0.0051105	0.0935414
sp|O15392|BIRC5_HUMAN	0	0.641894	0.0306884	0.250768	-0.061254	0.1034	0.0681836	0.0766789	-0.131597	0.581881	-0.137428	0.413045	-0.061254	0.00010122	0.150589	0.0687277	-0.25273	0.250768	-0.061254	0.0766789	-0.131597	0.0766789	-0.131597
sp|O15397|IPO8_HUMAN	0	0.678772	0.0327526	0.298552	-0.303818	0.000739462	0.107515	0.185191	-0.0787546	0.532876	0.0692847	0.3737	0.503637	4.51594e-10	-0.148031	0.115332	0.237558	0.298552	-0.303818	0.000739462	0.107515	0.000739462	-0.303818
sp|O15400|STX7_HUMAN	0	0.0998732	0.417817	1	0	5.38047e-06	0.323102	0.00292475	-0.313932	3.80417e-05	0.537958	1	0	4.66793e-15	0.351135	0.00027879	-0.356912	0.0998732	0.417817	5.38047e-06	0.323102	5.38047e-06	0.417817
sp|O15439|MRP4_HUMAN	0	0.24589	0.0737527	0.515487	-0.195143	0.524629	0.0229187	0.207019	-0.0786885	0.307847	0.080266	0.718056	-0.316163	0.000707618	0.130396	0.282224	-0.11404	0.24589	-0.195143	0.207019	-0.0786885	0.207019	-0.195143
sp|O15446|RPA34_HUMAN	0	0.00535344	0.169335	0.373876	-0.129549	0.00125661	0.202551	0.0049505	-0.286005	4.27889e-05	0.178438	0.549337	0.28331	3.95769e-09	0.287501	0.00121557	-0.318621	0.00535344	0.169335	0.00125661	-0.286005	0.00125661	-0.286005
sp|O15460|P4HA2_HUMAN	0	3.9901e-05	0.529798	1	0	0.879085	-0.0156275	0.953196	0.00512689	1.80231e-07	0.529798	1	0	0.73687	-0.0732641	0.287828	1.01625	3.9901e-05	0.529798	0.879085	-0.0156275	3.9901e-05	0.529798
sp|O15479|MAGB2_HUMAN	0	0.084574	0.0648977	0.441592	0.244434	0.191326	0.0394715	0.126397	-0.096154	0.0597933	0.0676654	0.199906	-0.527677	1.72929e-07	0.188979	0.210445	-0.124404	0.084574	0.244434	0.126397	-0.096154	0.084574	0.244434
sp|O15498|YKT6_HUMAN	0	0.15674	-0.121989	0.00388246	-0.622788	0.0296407	0.0942969	0.16735	-0.0817001	0.0952632	-0.121989	5.79974e-05	-1.25139	1.01166e-07	0.290797	0.144889	-0.201619	0.00388246	-0.622788	0.0296407	0.0942969	0.00388246	-0.622788
sp|O15504|NUP42_HUMAN	0	0.0420192	0.128986	0.380643	-0.065886	0.97327	-0.00105298	0.764681	-0.0205666	0.00217179	0.361901	0.183697	-0.456052	0.136807	0.0660863	0.735441	-0.0585119	0.0420192	0.128986	0.764681	-0.0205666	0.0420192	0.128986
sp|O15511|ARPC5_HUMAN	0	0.1028	0.10893	0.933543	0.0089176	0.78557	-0.0328639	0.00215575	-0.316925	0.0380607	-0.125038	0.548312	-0.254721	4.3609e-05	0.531924	1.73071e-06	-1.0814	0.1028	0.10893	0.00215575	-0.316925	0.00215575	-0.316925
sp|O15514|RPB4_HUMAN	0	0.278128	0.0804785	0.825502	-0.0986991	0.0149836	0.147621	0.117271	-0.10729	0.340702	-0.158688	0.646946	-0.206683	0.000162779	0.269367	0.151883	-0.157577	0.278128	-0.0986991	0.0149836	0.147621	0.0149836	0.147621
sp|O15523|DDX3Y_HUMAN	0	0.336063	0.202734	1	0	1	0	0.000287274	-0.927396	0.362614	0.202734	1	0	1	0	4.52048e-06	-0.927396	0.336063	0.202734	0.000287274	-0.927396	0.000287274	-0.927396
sp|O15525|MAFG_HUMAN	0	0.285728	0.28235	1	0	0.0680908	0.15768	0.00860106	-0.280639	0.358955	0.28235	1	0	1.35276e-07	0.375411	0.00081869	-0.394475	0.285728	0.28235	0.00860106	-0.280639	0.00860106	0.28235
sp|O15530|PDPK1_HUMAN	0	0.76519	0.0694123	0.655516	-0.0922551	0.0237438	0.078203	0.738795	-0.0211191	0.941342	0.0966872	0.603262	-0.0922551	0.000203445	-0.223958	0.340117	-0.188681	0.655516	-0.0922551	0.0237438	0.078203	0.0237438	-0.0922551
sp|O15541|R113A_HUMAN	0	0.294687	0.117734	0.643163	0.0577108	0.000847111	0.150672	0.49064	-0.0458399	0.442271	0.117734	0.566396	-0.254963	1.95924e-10	0.19558	0.312744	-0.150361	0.294687	0.117734	0.000847111	0.150672	0.000847111	0.150672
sp|O15550|KDM6A_HUMAN	0	0.491271	0.0417525	0.227764	0.047899	0.0304731	0.0678882	0.215576	-0.0786968	0.106914	0.235367	0.485847	-0.0614878	8.23685e-06	0.349681	0.00632155	-0.706039	0.227764	0.047899	0.0304731	-0.0786968	0.0304731	-0.0786968
sp|O43143|DHX15_HUMAN	0	0.402568	0.0356425	0.901125	0.0123726	0.0630911	0.0416971	0.296276	-0.0626534	0.304949	0.0468468	0.150743	-0.328358	7.2092e-07	0.101335	0.629547	-0.0626534	0.402568	0.0356425	0.0630911	-0.0626534	0.0630911	-0.0626534
sp|O43148|MCES_HUMAN	0	0.0352232	0.184409	0.801859	-0.0216949	0.0326007	0.134434	0.162059	-0.0930694	0.0169076	0.184409	0.703763	0.335646	0.000135575	0.152512	0.249785	-0.113141	0.0352232	0.184409	0.0326007	0.134434	0.0326007	0.184409
sp|O43149|ZZEF1_HUMAN	0	0.594225	-0.0498544	0.897954	0.0299509	0.597511	-0.0211678	0.618194	0.0384212	0.220174	0.377796	0.471032	-0.341764	0.938967	-0.0211841	0.808285	-0.0854017	0.594225	-0.0498544	0.597511	0.0384212	0.594225	-0.0498544
sp|O43156|TTI1_HUMAN	0	0.44586	-0.0610129	0.00015811	-3.70381	0.123484	0.0487349	0.674285	-0.0264971	0.475281	-0.0862664	0.000177929	-3.70381	1.40597e-07	0.385741	0.169561	-0.318919	0.00015811	-3.70381	0.123484	0.0487349	0.00015811	-3.70381
sp|O43159|RRP8_HUMAN	0	0.893695	0.00771008	0.721729	-0.0271105	0.00337278	0.083377	0.712468	-0.023889	0.281891	0.0634211	0.257471	0.207236	1.83444e-09	0.133557	0.734111	-0.0550919	0.721729	-0.0271105	0.00337278	0.083377	0.00337278	0.083377
sp|O43164|PJA2_HUMAN	0	0.0768872	-0.100557	0.000276048	-0.534997	0.01942	0.109474	0.108608	-0.11695	0.00562081	0.146621	0.000301354	-0.534997	1.2606e-07	0.256146	0.06581	-0.288831	0.000276048	-0.534997	0.01942	-0.11695	0.000276048	-0.534997
sp|O43166|SI1L1_HUMAN	0	0.335543	0.142393	1	0	0.0991542	0.0791432	0.151309	0.197435	0.0163138	0.266705	1	0	0.0024166	-0.271758	0.106658	-0.789865	0.335543	0.142393	0.0991542	0.197435	0.0991542	0.197435
sp|O43167|ZBT24_HUMAN	0	0.000499662	-0.901278	1	0	1	0	1	0	0.000813841	-0.901278	1	0	1	0	1	0	0.000499662	-0.901278	1	0	0.000499662	-0.901278
sp|O43169|CYB5B_HUMAN	0	0.958445	-0.00384586	1	0	0.0268395	0.0882907	0.346304	-0.0606347	0.799461	0.109858	0.000527438	-0.630129	2.48199e-06	0.142752	0.360186	-0.114621	0.958445	-0.00384586	0.0268395	0.0882907	0.0268395	0.0882907
sp|O43172|PRP4_HUMAN	0	0.270826	-0.0435406	0.00875844	0.249591	0.00233564	0.0775191	0.0630757	-0.120898	0.0199776	0.135854	0.000240529	0.249591	9.31851e-09	0.130001	0.0905631	-0.143976	0.00875844	0.249591	0.00233564	-0.120898	0.00233564	0.249591
sp|O43175|SERA_HUMAN	0	0.0304922	0.135876	0.938126	0.0107195	0.0113913	0.0873218	0.0845097	-0.116121	0.0126812	0.135876	0.457107	-0.152848	4.64174e-06	0.166701	0.285311	-0.116121	0.0304922	0.135876	0.0113913	-0.116121	0.0113913	0.135876
sp|O43181|NDUS4_HUMAN	0	6.53165e-05	-0.436147	1.56105e-08	-0.703565	0.00288937	0.172695	0.386927	-0.0569893	2.393e-07	-0.443923	7.20409e-09	-1.0841	6.02508e-08	0.231593	0.485988	-0.0896816	1.56105e-08	-0.703565	0.00288937	0.172695	1.56105e-08	-0.703565
sp|O43182|RHG06_HUMAN	0	0.00530415	0.177154	0.0038287	-0.338076	0.00320111	0.100189	0.37976	-0.0572555	2.79496e-05	0.35017	0.0156206	-0.338076	7.21695e-10	-0.288316	0.619961	-0.0678715	0.0038287	-0.338076	0.00320111	0.100189	0.00320111	-0.338076
sp|O43237|DC1L2_HUMAN	0	0.403287	-0.0550306	0.0164801	-0.166374	0.108383	0.0706723	0.141955	-0.0932148	0.104054	-0.149882	0.0860667	-0.166374	0.000188972	0.599461	0.379027	-0.094435	0.0164801	-0.166374	0.108383	-0.0932148	0.0164801	-0.166374
sp|O43242|PSMD3_HUMAN	0	0.0877732	-0.0424983	0.220745	0.159451	2.22341e-05	0.097108	0.116358	-0.0938192	0.312476	-0.0424983	0.0661343	0.164247	4.35795e-10	0.127792	0.15092	-0.189575	0.0877732	0.159451	2.22341e-05	0.097108	2.22341e-05	0.159451
sp|O43251|RFOX2_HUMAN	0	0.0007745	0.384053	1	0	0.00970185	0.149974	0.176921	-0.0913435	7.42279e-09	0.714988	1	0	1.77205e-06	0.179193	0.166416	-0.1858	0.0007745	0.384053	0.00970185	0.149974	0.0007745	0.384053
sp|O43252|PAPS1_HUMAN	0	0.0200315	0.0921403	0.183083	-0.071483	0.743293	0.0108187	0.169835	-0.0804215	0.000548232	0.0921403	0.388596	0.218899	0.000218175	0.099055	0.131181	-0.200586	0.0200315	0.0921403	0.169835	-0.0804215	0.0200315	0.0921403
sp|O43257|ZNHI1_HUMAN	0	0.935041	0.0179871	1	0	0.977345	-0.00267202	1	0	0.938153	-0.0653087	1	0	0.194203	0.0999513	1	0	0.935041	0.0179871	0.977345	-0.00267202	0.935041	0.0179871
sp|O43264|ZW10_HUMAN	0	0.0479047	0.0793861	0.524501	-0.0612243	0.072233	0.0348157	0.663384	-0.0278203	0.0010982	0.161936	0.628467	-0.237886	0.000128221	0.0796594	0.616709	-0.0745955	0.0479047	0.0793861	0.072233	0.0348157	0.0479047	0.0793861
sp|O43290|SNUT1_HUMAN	0	0.476261	0.0268773	0.648372	0.134025	0.000571895	0.108752	0.0851664	-0.109997	0.146736	0.0485637	0.0139572	-0.382028	3.55933e-11	0.172931	0.109619	-0.15666	0.476261	0.134025	0.000571895	-0.109997	0.000571895	0.134025
sp|O43293|DAPK3_HUMAN	0	0.220145	-0.252936	1	0	0.258751	-0.109123	1	0	0.40289	-0.252936	1	0	0.601472	-0.109123	1	0	0.220145	-0.252936	0.258751	-0.109123	0.220145	-0.252936
sp|O43303|CP110_HUMAN	0	0.36673	-0.262099	1	0	0.0526602	0.114714	1	0	0.0640701	-0.39662	1	0	0.000281193	0.201412	1	0	0.36673	-0.262099	0.0526602	0.114714	0.0526602	-0.262099
sp|O43314|VIP2_HUMAN	0	0.105534	0.0771982	1.41192e-06	0.459569	0.417706	-0.025194	0.679909	-0.0286075	0.0261978	0.0876797	9.1778e-07	0.459569	9.35492e-05	0.171947	0.523883	-0.174884	1.41192e-06	0.459569	0.417706	-0.0286075	1.41192e-06	0.459569
sp|O43318|M3K7_HUMAN	0	0.697112	-0.040832	0.00697966	-0.144748	0.0203774	0.0570613	0.0612676	-0.121039	0.862737	0.0767129	2.02661e-05	-1.63101	4.85093e-07	-0.160587	0.02302	-0.299887	0.00697966	-0.144748	0.0203774	-0.121039	0.00697966	-0.144748
sp|O43324|MCA3_HUMAN	0	0.156719	0.173654	0.444031	0.12347	0.0730307	0.0593864	0.0374918	-0.148719	0.0471344	0.173654	0.729123	0.12347	0.0010558	0.110719	0.113023	-0.148719	0.156719	0.173654	0.0374918	-0.148719	0.0374918	0.173654
sp|O43353|RIPK2_HUMAN	0	0.379648	0.0949852	0.84006	0.0308591	0.393323	-0.032933	0.6073	0.0369806	0.555048	0.189028	0.58118	-0.259003	0.433138	0.0346408	0.934059	-0.0407964	0.379648	0.0949852	0.393323	0.0369806	0.379648	0.0949852
sp|O43379|WDR62_HUMAN	0	0.000945713	0.182269	0.336251	0.440461	0.873282	0.00651725	0.174284	-0.0795434	3.37622e-05	0.655505	0.0266629	-0.590333	0.0132115	0.129303	0.188765	-0.189909	0.000945713	0.440461	0.174284	-0.0795434	0.000945713	0.440461
sp|O43390|HNRPR_HUMAN	0	0.489281	0.0294704	0.672622	0.098021	0.00969987	0.0599344	0.320247	-0.0604621	0.148911	0.0601398	0.00745208	0.133755	2.71071e-10	0.179153	0.153343	-0.205478	0.489281	0.098021	0.00969987	-0.0604621	0.00969987	0.098021
sp|O43395|PRPF3_HUMAN	0	0.317996	-0.0529533	0.297502	-0.188463	0.0854701	-0.0449277	0.635643	0.0314629	0.191273	-0.0595844	0.174822	-0.221741	1.03576e-11	0.776998	0.973049	0.0314629	0.297502	-0.188463	0.0854701	-0.0449277	0.0854701	-0.188463
sp|O43396|TXNL1_HUMAN	0	0.872585	-0.00879197	0.753931	0.0253856	1.12384e-05	0.140169	0.0532335	-0.131451	0.768062	0.0281383	0.232405	-0.339708	2.18478e-15	0.26455	0.0308498	-0.216925	0.753931	0.0253856	1.12384e-05	0.140169	1.12384e-05	0.140169
sp|O43399|TPD54_HUMAN	0	0.0225158	0.138091	0.817233	0.249659	1.64057e-05	0.118079	0.0533749	-0.148109	0.00165458	0.138091	0.549708	-0.559889	1.108e-15	0.309064	0.0312282	-0.282665	0.0225158	0.249659	1.64057e-05	-0.148109	1.64057e-05	0.249659
sp|O43402|EMC8_HUMAN	0	0.307143	0.0512328	0.314212	0.106988	0.0581746	0.058174	0.63893	-0.0333374	0.309906	0.096799	0.0563897	-0.592487	6.67847e-09	0.191478	0.560346	-0.108302	0.307143	0.106988	0.0581746	0.058174	0.0581746	0.106988
sp|O43414|ERI3_HUMAN	0	0.205162	0.0958544	0.00153779	-0.304775	0.157359	0.0494823	0.642606	-0.033544	0.386599	0.0958544	0.00770501	0.390954	2.53418e-05	0.12922	0.609171	-0.112016	0.00153779	-0.304775	0.157359	0.0494823	0.00153779	-0.304775
sp|O43422|P52K_HUMAN	0	0.0993644	0.183953	1	0	0.151918	-0.0345901	0.85488	0.0124013	0.133343	-0.407379	1	0	3.1993e-05	-0.246231	0.992402	-0.022992	0.0993644	0.183953	0.151918	-0.0345901	0.0993644	0.183953
sp|O43426|SYNJ1_HUMAN	0	0.000860844	0.526524	1	0	0.414962	-0.0356739	1	0	0.00203302	0.526524	0.00029815	-1.64834	0.299083	-0.115848	1	0	0.000860844	0.526524	0.414962	-0.0356739	0.000860844	0.526524
sp|O43427|FIBP_HUMAN	0	0.000503849	0.59033	1	0	0.217805	0.0629116	0.748759	-0.0247173	1.78013e-06	1.25911	1	0	0.0830892	0.0897004	0.698469	-0.0801395	0.000503849	0.59033	0.217805	0.0629116	0.000503849	0.59033
sp|O43432|IF4G3_HUMAN	0	0.938972	-0.0075463	1	0	0.392961	-0.0305405	0.856937	-0.0125886	0.187295	-0.513933	0.0022421	-0.70343	0.07885	-0.14973	0.107434	-0.536315	0.938972	-0.0075463	0.392961	-0.0305405	0.392961	-0.0305405
sp|O43439|MTG8R_HUMAN	0	0.832177	-0.0332338	1	0	0.0995696	0.0592419	0.912883	0.00870318	0.111852	0.597791	1	0	0.0253017	0.0747518	0.21217	-0.408736	0.832177	-0.0332338	0.0995696	0.0592419	0.0995696	0.0592419
sp|O43447|PPIH_HUMAN	0	0.00153991	0.404661	0.267382	0.141752	7.69023e-06	0.265651	0.0330263	-0.156988	5.67684e-05	0.404661	0.43151	-0.395708	5.67001e-11	0.297732	0.0540437	-0.18838	0.00153991	0.404661	7.69023e-06	0.265651	7.69023e-06	0.404661
sp|O43463|SUV91_HUMAN	0	0.556	0.0450362	1	0	0.195179	0.0515816	1	0	0.76778	0.0450362	1	0	2.63777e-08	-0.445886	1	0	0.556	0.0450362	0.195179	0.0515816	0.195179	0.0515816
sp|O43464|HTRA2_HUMAN	0	0.468072	-0.0827537	0.237137	-0.26002	0.000292342	0.20928	0.236233	-0.0812455	0.780974	-0.0827537	0.33972	0.474048	0.000181598	-0.249358	0.459881	-0.091218	0.237137	-0.26002	0.000292342	0.20928	0.000292342	-0.26002
sp|O43482|MS18B_HUMAN	0	0.930844	-0.0113952	1	0	0.3602	0.125825	0.00751018	-0.310188	0.860994	0.178081	1	0	0.000177709	0.276723	0.00315355	-0.377057	0.930844	-0.0113952	0.00751018	-0.310188	0.00751018	-0.310188
sp|O43488|ARK72_HUMAN	0	0.694241	0.0329008	0.622478	-0.0488206	0.916144	-0.00341971	0.150518	-0.0910765	0.00110283	0.642055	0.130366	-1.60322	0.000103898	0.22628	0.0992372	-0.23896	0.622478	-0.0488206	0.150518	-0.0910765	0.150518	-0.0910765
sp|O43491|E41L2_HUMAN	0	0.139676	0.0615192	0.801859	0.0462385	0.161976	0.0392181	0.507516	-0.0451912	0.0667542	0.220746	0.96435	0.0462385	0.00946354	0.0727908	0.29796	-0.183771	0.139676	0.0615192	0.161976	-0.0451912	0.139676	0.0615192
sp|O43493|TGON2_HUMAN	0	0.755216	0.0197365	0.39374	-0.156133	0.104959	-0.0679626	0.29401	-0.071624	0.962763	-0.0265715	0.703654	0.217584	0.0338229	0.158147	0.318961	-0.161131	0.39374	-0.156133	0.104959	-0.071624	0.104959	-0.156133
sp|O43502|RA51C_HUMAN	0	0.0805317	0.311843	1	0	0.544681	0.0292379	0.882314	-0.0111744	0.000280936	0.499817	0.0259641	-1.10311	0.0105701	0.227965	0.601113	-0.125706	0.0805317	0.311843	0.544681	0.0292379	0.0805317	0.311843
sp|O43504|LTOR5_HUMAN	0	0.918465	0.00582552	0.760766	0.0549307	0.457543	0.0449734	0.609362	0.0358313	0.615718	0.0402471	0.659831	-0.277706	0.116893	0.0784383	0.966059	0.0358313	0.760766	0.0549307	0.457543	0.0449734	0.457543	0.0549307
sp|O43513|MED7_HUMAN	0	0.513905	-0.0984674	0.00267026	-0.265592	0.210718	0.111625	0.51575	-0.0526857	0.752067	-0.0984674	0.0157022	-0.265592	0.00243687	0.249481	0.283809	-0.247222	0.00267026	-0.265592	0.210718	0.111625	0.00267026	-0.265592
sp|O43524|FOXO3_HUMAN	0	0.534484	0.0638162	1	0	0.956857	0.00660685	0.212399	-0.0896136	0.0978526	0.1315	1	0	0.0771759	0.258296	0.0909655	-0.335843	0.534484	0.0638162	0.212399	-0.0896136	0.212399	-0.0896136
sp|O43566|RGS14_HUMAN	0	1	0	1	0	1	0	1	0	1	0	1	0	1	0	1	0	1	0	1	0	1	0
sp|O43572|AKA10_HUMAN	0	0.792967	0.0267945	1	0	0.636854	-0.0549648	0.0557161	-0.178005	0.0995583	0.832109	1	0	0.75958	0.109373	0.038099	-0.355446	0.792967	0.0267945	0.0557161	-0.178005	0.0557161	-0.178005
sp|O43583|DENR_HUMAN	0	0.813559	0.016176	0.31875	-0.0734435	0.786838	-0.00921535	0.560268	-0.0384184	0.847279	0.0228916	0.382817	0.246925	0.017774	0.0717888	0.601777	-0.105242	0.31875	-0.0734435	0.560268	-0.0384184	0.31875	-0.0734435
sp|O43592|XPOT_HUMAN	0	0.408286	0.0315321	0.791383	-0.020724	0.0844643	0.0409109	0.816024	-0.0154623	0.750173	0.0315321	0.458231	-0.1709	3.14654e-06	0.10641	0.488443	-0.174961	0.408286	0.0315321	0.0844643	0.0409109	0.0844643	0.0409109
sp|O43598|DNPH1_HUMAN	0	0.600751	0.0354915	1	0	0.0778234	0.0749103	0.484348	0.0488103	0.816454	0.0354915	0.0650938	-0.629244	1.86215e-09	0.207777	0.916671	0.0488103	0.600751	0.0354915	0.0778234	0.0749103	0.0778234	0.0749103
sp|O43615|TIM44_HUMAN	0	0.0149822	0.119509	0.159361	0.418453	0.0012225	0.11444	0.0815959	-0.113596	3.32354e-05	0.148607	0.100489	0.418453	1.19723e-14	0.197775	0.0973114	-0.163449	0.0149822	0.418453	0.0012225	0.11444	0.0012225	0.418453
sp|O43617|TPPC3_HUMAN	0	0.916194	0.0204495	0.04781	-0.159267	0.918851	-0.00571767	0.541162	-0.0438007	0.785336	-0.0817692	0.0267181	0.366802	0.888142	-0.0308978	0.698469	-0.0632474	0.04781	-0.159267	0.541162	-0.0438007	0.04781	-0.159267
sp|O43639|NCK2_HUMAN	0	0.0960767	0.198679	0.237137	0.0791842	0.0719561	0.0990428	0.0362431	-0.176158	0.00103281	0.751335	0.000340521	-0.482733	3.57811e-11	0.484524	0.0142602	-0.290006	0.0960767	0.198679	0.0362431	-0.176158	0.0362431	0.198679
sp|O43660|PLRG1_HUMAN	0	0.530398	0.0309251	0.87434	0.0152706	0.0940125	0.0447245	0.437135	-0.0477107	0.0249912	0.0704957	0.0947347	-0.766607	0.000651178	0.116125	0.380559	-0.165731	0.530398	0.0309251	0.0940125	-0.0477107	0.0940125	-0.0477107
sp|O43663|PRC1_HUMAN	0	0.597714	-0.0377326	0.993659	0.00148606	4.22272e-05	0.115441	0.06071	-0.122387	0.78856	-0.102178	0.797311	0.101129	4.43387e-09	0.140784	0.0686367	-0.177567	0.597714	-0.0377326	4.22272e-05	-0.122387	4.22272e-05	-0.122387
sp|O43665|RGS10_HUMAN	0	0.0442789	0.165842	0.306538	-0.0760945	0.300781	0.0490862	0.719673	-0.0269315	0.0179733	0.165842	0.160021	0.217635	0.0149572	0.0988871	0.700931	-0.0967051	0.0442789	0.165842	0.300781	0.0490862	0.0442789	0.165842
sp|O43670|ZN207_HUMAN	0	0.735413	-0.0362197	0.270014	0.150905	0.12904	0.0592441	0.971157	0.00243487	0.12711	0.139954	0.108544	-0.7791	0.00687952	0.0850023	0.886443	0.0428373	0.270014	0.150905	0.12904	0.0592441	0.12904	0.150905
sp|O43674|NDUB5_HUMAN	0	0.951676	-0.00379692	1	0	0.986929	0.000728146	0.999805	2.8071e-05	0.470168	0.104756	1	0	0.00035141	0.250497	0.451927	-0.163656	0.951676	-0.00379692	0.986929	0.000728146	0.951676	-0.00379692
sp|O43676|NDUB3_HUMAN	0	1	0	1	0	0.0216014	0.235087	0.106398	-0.160373	1	0	1	0	7.01012e-06	0.398468	0.162974	-0.227452	1	0	0.0216014	0.235087	0.0216014	0.235087
sp|O43678|NDUA2_HUMAN	0	0.375049	0.0530381	0.766676	0.0399369	0.252301	0.0408124	0.238596	-0.0841266	0.527305	0.0530381	0.73641	-0.160915	0.0165242	0.132211	0.4938	-0.0841266	0.375049	0.0530381	0.238596	-0.0841266	0.238596	-0.0841266
sp|O43681|GET3_HUMAN	0	0.100649	0.0598276	0.874742	-0.0667988	0.103502	0.0443389	0.233343	-0.0735706	0.000210885	0.139351	0.00487454	-0.365969	6.61288e-09	0.330788	0.167589	0.212077	0.100649	-0.0667988	0.103502	-0.0735706	0.100649	-0.0735706
sp|O43683|BUB1_HUMAN	0	0.46072	0.0370271	0.210111	0.0954464	0.946398	-0.0026297	0.806996	-0.0176065	0.586934	0.0623589	0.0369547	0.182823	0.837275	0.0218398	0.57539	-0.148778	0.210111	0.0954464	0.806996	-0.0176065	0.210111	0.0954464
sp|O43684|BUB3_HUMAN	0	0.10141	0.0872311	0.784734	0.0574866	0.0011451	0.110708	0.0796798	-0.112972	0.0336699	0.0872311	0.976397	0.0574866	1.55519e-07	0.119623	0.0585014	-0.258478	0.10141	0.0872311	0.0011451	-0.112972	0.0011451	-0.112972
sp|O43707|ACTN4_HUMAN	0	0.0272406	0.054333	0.484971	0.0519757	0.000116408	0.0885039	0.00751018	-0.216412	0.0249726	0.054333	0.429865	0.0519757	1.54188e-09	0.119122	0.132373	-0.216412	0.0272406	0.054333	0.000116408	-0.216412	0.000116408	-0.216412
sp|O43708|MAAI_HUMAN	0	0.568751	0.13155	1	0	0.00338016	0.116442	0.187192	-0.0960712	0.362493	0.251542	1	0	0.00016541	-0.143358	0.426194	-0.109931	0.568751	0.13155	0.00338016	0.116442	0.00338016	0.13155
sp|O43709|BUD23_HUMAN	0	0.110078	0.135124	0.254854	-0.137504	0.0110996	0.107412	0.202551	-0.0855137	0.00792072	0.161279	0.247345	-0.137504	4.68954e-07	0.187926	0.110972	-0.241955	0.110078	-0.137504	0.0110996	0.107412	0.0110996	-0.137504
sp|O43715|TRIA1_HUMAN	0	0.0970144	-0.107497	0.135126	0.430875	0.730754	0.0187803	0.591983	-0.0375911	0.00585071	-0.137758	0.232181	0.430875	9.83307e-05	-0.512416	0.670809	-0.0751617	0.0970144	0.430875	0.591983	-0.0375911	0.0970144	0.430875
sp|O43716|GATC_HUMAN	0	0.0364104	0.183813	1	0	0.000642534	0.318274	0.0552458	-0.153808	0.000208819	0.343	1	0	4.23686e-11	0.394284	0.0135376	-0.342631	0.0364104	0.183813	0.000642534	0.318274	0.000642534	0.318274
sp|O43719|HTSF1_HUMAN	0	0.516175	0.0210469	0.381009	0.0459725	0.000801413	0.119934	0.0416128	-0.138583	0.00423085	0.18962	0.328711	0.0691077	1.96606e-08	0.167919	0.0286682	-0.246063	0.381009	0.0459725	0.000801413	-0.138583	0.000801413	-0.138583
sp|O43747|AP1G1_HUMAN	0	0.172381	-0.0840786	0.472366	-0.151872	0.062182	0.0602423	0.436458	-0.0497827	0.0020111	-0.221972	0.3006	-0.616547	0.000837194	0.113753	0.439963	-0.121957	0.172381	-0.151872	0.062182	0.0602423	0.062182	-0.151872
sp|O43752|STX6_HUMAN	0	0.353814	-0.170876	1	0	0.264455	0.0772849	0.712972	-0.0312695	0.375409	-0.170876	1	0	0.00671592	0.544516	0.563405	-0.122029	0.353814	-0.170876	0.264455	0.0772849	0.264455	-0.170876
sp|O43760|SNG2_HUMAN	0	1	0	1	0	1	0	1	0	1	0	1	0	1	0	1	0	1	0	1	0	1	0
sp|O43765|SGTA_HUMAN	0	0.494619	0.052411	0.728875	0.0520919	0.00548413	0.106634	0.159736	-0.0842665	0.362112	0.0682515	0.780945	-0.190687	7.88069e-11	0.164877	0.260735	-0.099608	0.494619	0.052411	0.00548413	0.106634	0.00548413	0.106634
sp|O43766|LIAS_HUMAN	0	0.00339478	0.558802	1	0	0.069664	0.119118	0.0209461	-0.195344	0.000895155	0.558802	1	0	5.29848e-06	0.602779	0.0562743	-0.204506	0.00339478	0.558802	0.0209461	-0.195344	0.00339478	0.558802
sp|O43768|ENSA_HUMAN	0	0.0916064	-0.111124	0.0110462	0.362628	0.746985	-0.0112801	0.654902	-0.030686	0.0595625	-0.111124	0.000199147	0.454256	0.426313	0.0500976	0.769643	-0.0591061	0.0110462	0.362628	0.654902	-0.030686	0.0110462	0.362628
sp|O43772|MCAT_HUMAN	0	0.217416	0.0880725	1	0	0.769042	0.298823	0.399675	-0.0606701	0.17461	0.166764	1	0	0.734671	0.298823	0.780586	-0.0606701	0.217416	0.0880725	0.399675	0.298823	0.217416	0.298823
sp|O43776|SYNC_HUMAN	0	0.0164595	0.10415	0.525258	0.0968623	0.000417307	0.102415	0.0552458	-0.131377	0.000154533	0.120645	0.150223	-0.281677	1.39148e-11	0.166621	0.0224932	-0.307284	0.0164595	0.10415	0.000417307	-0.131377	0.000417307	-0.131377
sp|O43791|SPOP_HUMAN	0	0.786917	-0.0299775	1	0	0.128508	0.0729616	0.882116	0.0109314	0.270048	0.0798334	1	0	1.95674e-11	0.613687	0.453062	-0.215271	0.786917	-0.0299775	0.128508	0.0729616	0.128508	0.0729616
sp|O43805|SSNA1_HUMAN	0	0.866952	0.0221468	1	0	0.796319	0.0269797	0.655908	-0.0371987	0.871251	0.0496699	1	0	0.0337122	0.141494	0.320172	-0.226791	0.866952	0.0221468	0.655908	-0.0371987	0.655908	-0.0371987
sp|O43808|PM34_HUMAN	0	0.167381	0.0847251	1	0	0.0109085	0.101503	0.123468	-0.108157	0.191862	0.0847251	0.593092	-0.13792	0.0056505	0.101503	0.182332	-0.1477	0.167381	0.0847251	0.0109085	-0.108157	0.0109085	-0.108157
sp|O43809|CPSF5_HUMAN	0	0.180974	0.0769785	0.490384	-0.113547	0.365253	0.0259629	0.248221	-0.0692373	0.447853	0.0769785	0.814898	0.124882	0.000139108	0.108294	0.482534	-0.0747964	0.180974	-0.113547	0.248221	-0.0692373	0.180974	-0.113547
sp|O43813|LANC1_HUMAN	0	0.442864	0.0420798	0.0528647	-0.249461	0.47274	0.0284147	0.216503	-0.0754908	0.0779934	0.0968372	0.157204	-0.313872	9.23974e-08	0.222476	0.213347	-0.170391	0.0528647	-0.249461	0.216503	-0.0754908	0.0528647	-0.249461
sp|O43815|STRN_HUMAN	0	0.941925	0.00570078	0.850664	0.0264809	9.12564e-05	0.126311	0.152026	-0.087759	0.343509	-0.129518	0.556423	-0.207788	1.33899e-10	-0.383813	0.167652	-0.150165	0.850664	0.0264809	9.12564e-05	0.126311	9.12564e-05	0.126311
sp|O43818|U3IP2_HUMAN	0	0.395305	-0.0377196	0.442763	0.0696024	0.163925	0.0692321	0.655908	-0.032082	0.162441	-0.0594548	0.651274	0.256284	0.0116515	0.0891825	0.811824	-0.0560476	0.395305	0.0696024	0.163925	0.0692321	0.163925	0.0696024
sp|O43819|SCO2_HUMAN	0	0.000119361	0.582203	1	0	0.00921193	0.110868	0.122357	-0.112005	5.49342e-10	0.811364	1	0	0.0255059	0.110868	0.160161	-0.178341	0.000119361	0.582203	0.00921193	-0.112005	0.000119361	0.582203
sp|O43823|AKAP8_HUMAN	0	0.0796668	0.0691533	0.677142	-0.0919419	0.00596787	0.156561	0.310858	-0.0687937	0.197931	0.0691533	0.0294453	-1.26859	6.62742e-05	0.156561	0.35089	-0.1628	0.0796668	-0.0919419	0.00596787	0.156561	0.00596787	0.156561
sp|O43824|GTPB6_HUMAN	0	0.0697613	0.229868	1	0	1.18655e-08	-0.334858	1	0	0.00775119	0.24987	1	0	1.36169e-10	-0.334858	1	0	0.0697613	0.229868	1.18655e-08	-0.334858	1.18655e-08	-0.334858
sp|O43829|ZBT14_HUMAN	0	0.0169345	-0.273653	1	0	0.762578	-0.0165545	0.326497	-0.0705221	7.50288e-09	1.51549	1	0	0.0200168	0.121161	0.275958	-0.148699	0.0169345	-0.273653	0.326497	-0.0705221	0.0169345	-0.273653
sp|O43837|IDH3B_HUMAN	0	0.460138	0.0538968	0.636946	-0.0673007	9.65035e-06	0.148943	0.274056	-0.067466	0.421678	0.0616967	0.671975	-0.0927689	5.71389e-11	0.155483	0.457934	-0.0891963	0.460138	-0.0673007	9.65035e-06	0.148943	9.65035e-06	0.148943
sp|O43847|NRDC_HUMAN	0	0.43632	0.022878	0.566871	0.0537126	0.0580438	0.0338421	0.185142	-0.0786669	0.012542	0.103357	0.095036	0.135648	1.23831e-06	0.158299	0.525823	-0.0786669	0.43632	0.0537126	0.0580438	-0.0786669	0.0580438	-0.0786669
sp|O43852|CALU_HUMAN	0	0.661124	-0.0164194	0.803389	0.0253167	0.376445	0.0233272	0.20258	-0.0769611	0.700978	0.0235029	0.975511	-0.0330689	4.74905e-06	0.304365	0.171284	-0.187729	0.661124	0.0253167	0.20258	-0.0769611	0.20258	-0.0769611
sp|O43865|SAHH2_HUMAN	0	0.158426	0.0923491	0.000148919	-0.194568	0.0178926	0.077612	0.58671	-0.0360886	1.73338e-06	0.588559	0.000117662	-0.194568	3.95624e-07	0.130764	0.457946	-0.109767	0.000148919	-0.194568	0.0178926	0.077612	0.000148919	-0.194568
sp|O43889|CREB3_HUMAN	0	3.10103e-05	-1.06519	1	0	1	0	1	0	1.24564e-08	-1.10962	1	0	1	0	1	0	3.10103e-05	-1.06519	1	0	3.10103e-05	-1.06519
sp|O43896|KIF1C_HUMAN	0	0.800433	0.053784	1	0	0.0261402	-0.280586	0.980484	0.00197616	0.273645	-0.47716	1	0	0.0218853	-0.280586	0.93287	0.0629991	0.800433	0.053784	0.0261402	-0.280586	0.0261402	-0.280586
sp|O43900|PRIC3_HUMAN	0	7.85287e-06	-0.623894	1	0	0.192567	0.158004	0.303892	-0.0924119	1.30796e-10	-0.781338	1	0	3.96182e-05	0.318235	0.345223	-0.156572	7.85287e-06	-0.623894	0.192567	0.158004	7.85287e-06	-0.623894
sp|O43913|ORC5_HUMAN	0	0.00971785	0.150648	0.960346	0.00755208	0.0975723	-0.0365018	0.779374	0.0186397	0.0130281	0.150648	0.609963	0.111424	0.12799	-0.0606964	0.961003	-0.0265026	0.00971785	0.150648	0.0975723	-0.0365018	0.00971785	0.150648
sp|O43920|NDUS5_HUMAN	0	0.0580359	0.284363	1	0	0.029502	0.0590617	0.275292	-0.0673279	0.00261214	0.284363	1	0	1.58143e-08	0.153227	0.272499	-0.124993	0.0580359	0.284363	0.029502	-0.0673279	0.029502	0.284363
sp|O43924|PDE6D_HUMAN	0	0.163942	0.148634	1	0	1	0	1	0	0.0964007	0.175706	1	0	1	0	1	0	0.163942	0.148634	1	0	0.163942	0.148634
sp|O43929|ORC4_HUMAN	0	0.105424	0.14614	0.987223	-0.0031318	0.781745	0.00827007	0.911999	0.00761813	0.111441	0.14614	0.982818	-0.0031318	0.0161905	0.064074	0.886952	0.0455727	0.105424	0.14614	0.781745	0.00827007	0.105424	0.14614
sp|O43930|PRKY_HUMAN	0	1	0	1	0	1	0	1	0	1	0	1	0	1	0	1	0	1	0	1	0	1	0
sp|O43933|PEX1_HUMAN	0	0.465804	0.0704768	0.0297349	-0.551478	0.928909	0.0042469	0.520228	0.0438553	0.245079	0.319332	0.119156	-0.551478	0.913802	0.0169347	0.919381	0.0438553	0.0297349	-0.551478	0.520228	0.0438553	0.0297349	-0.551478
sp|O60216|RAD21_HUMAN	0	0.00679684	0.12487	0.72411	-0.0304527	8.40533e-06	0.124692	0.0312782	-0.153872	1.73305e-05	0.231401	0.672853	-0.0304527	1.19723e-14	0.203113	0.0344744	-0.183416	0.00679684	0.12487	8.40533e-06	-0.153872	8.40533e-06	-0.153872
sp|O60220|TIM8A_HUMAN	0	0.605607	0.107503	0.00143865	0.302207	0.00202681	0.125046	0.0113015	-0.222799	0.135069	-0.649587	0.00681024	-0.443878	3.83353e-11	0.284166	0.00436691	-0.290394	0.00143865	0.302207	0.00202681	-0.222799	0.00143865	0.302207
sp|O60231|DHX16_HUMAN	0	0.0638146	0.092147	0.166641	0.105443	0.0470871	0.0513951	0.110098	-0.0973183	0.000726841	1.42336	0.0511103	0.216042	7.96557e-05	0.0853715	0.314778	-0.110027	0.0638146	0.105443	0.0470871	-0.0973183	0.0470871	0.105443
sp|O60232|ZNRD2_HUMAN	0	0.492644	-0.0317611	0.10189	0.159949	0.000639972	0.146841	0.0774702	-0.127144	0.627593	-0.0622802	0.0343471	0.305403	5.47995e-09	0.159473	0.0241638	-0.269715	0.10189	0.159949	0.000639972	0.146841	0.000639972	0.159949
sp|O60234|GMFG_HUMAN	0	0.551642	0.102409	1	0	0.00108525	-0.213375	0.646148	0.0347804	0.266868	0.180244	1	0	0.000588753	-0.213375	0.929725	0.0347804	0.551642	0.102409	0.00108525	-0.213375	0.00108525	-0.213375
sp|O60239|3BP5_HUMAN	0	0.640347	0.0614367	1	0	0.438509	-0.0659628	0.0099072	-0.268209	0.525249	0.31588	1	0	0.404211	0.0876697	0.0044326	-0.363569	0.640347	0.0614367	0.0099072	-0.268209	0.0099072	-0.268209
sp|O60244|MED14_HUMAN	0	0.210782	0.0877817	0.888035	0.0568497	0.234192	0.0346871	0.882593	-0.0102431	0.257736	0.159697	0.00552595	-0.813185	2.0605e-06	0.392774	0.213751	-0.267901	0.210782	0.0877817	0.234192	0.0346871	0.210782	0.0877817
sp|O60256|KPRB_HUMAN	0	0.937984	0.00501872	0.52125	-0.200269	0.00510902	0.0935529	0.0638107	-0.125947	0.547341	0.0916699	0.861164	-0.200269	4.79627e-05	0.105498	0.166128	-0.145089	0.52125	-0.200269	0.00510902	-0.125947	0.00510902	-0.200269
sp|O60264|SMCA5_HUMAN	0	0.024982	0.0789929	0.515487	0.118641	3.69355e-06	0.123972	0.0421324	-0.138609	0.000751193	0.168977	0.459202	0.118641	3.64419e-13	0.186613	0.123818	-0.139051	0.024982	0.118641	3.69355e-06	-0.138609	3.69355e-06	-0.138609
sp|O60271|JIP4_HUMAN	0	0.000230654	0.143988	0.283759	0.12919	0.00302829	0.0689968	0.115705	-0.0924325	4.01801e-08	0.143988	0.171446	-0.230578	9.19225e-08	0.12048	0.139969	-0.180419	0.000230654	0.143988	0.00302829	-0.0924325	0.000230654	0.143988
sp|O60287|NPA1P_HUMAN	0	0.246853	0.0548014	0.698435	-0.0503717	0.578599	0.011342	0.72517	-0.0224773	0.124868	0.0759311	0.197217	0.163235	0.018548	0.0559331	0.490368	0.110526	0.246853	0.0548014	0.578599	-0.0224773	0.246853	0.0548014
sp|O60293|ZC3H1_HUMAN	0	0.291841	0.0689291	0.0135973	-0.644958	0.745014	0.0129169	0.10378	-0.122494	0.0843188	-0.212119	0.0325167	-0.644958	0.0785381	-0.131136	0.278153	-0.131776	0.0135973	-0.644958	0.10378	-0.122494	0.0135973	-0.644958
sp|O60294|TYW4_HUMAN	0	0.0472552	0.73962	1	0	0.821414	0.00716405	0.435821	-0.0544035	8.79494e-08	1.2177	1	0	0.0254586	0.155389	0.116332	-0.274433	0.0472552	0.73962	0.435821	-0.0544035	0.0472552	0.73962
sp|O60306|AQR_HUMAN	0	0.641966	-0.0183939	0.645983	0.0492515	0.0682432	0.0500242	0.519753	-0.0425189	0.624651	-0.0524227	0.0669989	-0.20148	0.00121229	0.0843687	0.710674	-0.0577186	0.641966	0.0492515	0.0682432	0.0500242	0.0682432	0.0500242
sp|O60313|OPA1_HUMAN	0	0.539992	-0.0240814	0.017731	-1.39718	0.051168	0.0486619	0.582445	-0.0357019	0.832684	-0.0243862	0.082363	-1.39718	1.17451e-06	0.118294	0.784017	-0.0543526	0.017731	-1.39718	0.051168	0.0486619	0.017731	-1.39718
sp|O60315|ZEB2_HUMAN	0	0.577475	0.184623	1	0	0.958717	0.00346573	0.279552	-0.0848533	0.0332996	0.380628	1	0	0.0951363	0.339885	0.311584	-0.155334	0.577475	0.184623	0.279552	-0.0848533	0.279552	0.184623
sp|O60318|GANP_HUMAN	0	0.974216	0.00297077	0.298939	-0.147031	0.121914	0.0441536	0.652307	-0.0290525	0.411479	-0.411829	0.215996	-1.08596	0.000193309	0.117866	0.392352	0.166463	0.298939	-0.147031	0.121914	0.0441536	0.121914	-0.147031
sp|O60333|KIF1B_HUMAN	0	0.13556	0.299372	1	0	0.437623	0.030557	0.159283	0.090094	0.198394	0.299372	1	0	0.00705736	0.0955448	0.00039422	0.824366	0.13556	0.299372	0.159283	0.090094	0.13556	0.299372
sp|O60341|KDM1A_HUMAN	0	0.094868	0.0767216	0.703343	0.0325203	0.00513008	0.0729627	0.354046	-0.0563441	0.071969	0.0767216	0.397742	-0.371548	1.74344e-07	0.128998	0.449685	-0.0821384	0.094868	0.0767216	0.00513008	0.0729627	0.00513008	0.0767216
sp|O60343|TBCD4_HUMAN	0	0.389179	0.0627381	5.92421e-05	0.332173	0.923826	-0.00298512	0.374537	-0.0580644	0.0557474	0.149327	4.658e-05	0.332173	3.30101e-05	0.237392	0.371714	-0.145957	5.92421e-05	0.332173	0.374537	-0.0580644	5.92421e-05	0.332173
sp|O60361|NDK8_HUMAN	0	0.889884	-0.0315876	1	0	0.213568	-0.0563259	0.875524	0.0123257	0.963793	-0.0409684	0.605062	-0.141057	0.533543	-0.0563259	0.984142	-0.0341994	0.889884	-0.0315876	0.213568	-0.0563259	0.213568	-0.0563259
sp|O60427|FADS1_HUMAN	0	0.407922	-0.0944607	0.992276	0.00615391	0.516281	0.0320544	0.531679	-0.0459957	0.305305	-0.136269	0.715663	0.355511	0.00346446	-0.327449	0.625514	-0.0848461	0.407922	-0.0944607	0.516281	-0.0459957	0.407922	-0.0944607
sp|O60447|EVI5_HUMAN	0	0.284702	-0.239523	1	0	0.0425147	0.347558	1	0	0.0447345	-0.615122	0.247345	-0.339021	0.0104552	0.347558	1	0	0.284702	-0.239523	0.0425147	0.347558	0.0425147	0.347558
sp|O60476|MA1A2_HUMAN	0	0.00131667	-0.333479	1	0	0.0766023	-0.0835741	0.176535	0.0886924	0.00190399	-0.467534	0.804904	-0.0608458	0.289012	-0.0835741	0.662896	0.0886924	0.00131667	-0.333479	0.0766023	0.0886924	0.00131667	-0.333479
sp|O60488|ACSL4_HUMAN	0	0.39751	0.0413859	0.0424407	-0.0835596	0.273729	-0.031346	0.882859	-0.0102735	0.000261499	0.331647	8.52079e-07	-0.873012	0.163521	0.0394302	0.952573	0.032843	0.0424407	-0.0835596	0.273729	-0.031346	0.0424407	-0.0835596
sp|O60493|SNX3_HUMAN	0	0.457595	0.0467396	0.791383	0.141053	0.0211567	0.0985268	0.896319	-0.00884544	0.313368	0.126565	0.179535	-0.393857	9.24876e-05	0.135503	0.593486	-0.116006	0.457595	0.141053	0.0211567	0.0985268	0.0211567	0.141053
sp|O60499|STX10_HUMAN	0	1	0	1	0	0.000212412	0.21739	0.404913	-0.0686074	1	0	1	0	1.69632e-06	0.244186	0.407008	-0.15278	1	0	0.000212412	0.21739	0.000212412	0.21739
sp|O60502|OGA_HUMAN	0	0.0018928	0.139973	0.0478702	0.366618	0.0735303	0.0471418	0.473278	-0.0451594	3.35917e-05	0.19571	0.00242433	0.366618	2.40277e-07	0.238072	0.198331	-0.210498	0.0018928	0.366618	0.0735303	0.0471418	0.0018928	0.366618
sp|O60506|HNRPQ_HUMAN	0	0.00481289	0.0982622	0.0160685	-0.156643	0.0140036	0.0803074	0.163312	-0.0821641	0.00148627	0.0982622	0.00113866	-0.334471	1.5615e-05	0.118296	0.285311	-0.127578	0.00481289	-0.156643	0.0140036	-0.0821641	0.00481289	-0.156643
sp|O60508|PRP17_HUMAN	0	0.0348074	0.134782	0.624227	0.0899551	0.000528961	0.0961741	0.12398	-0.0956797	0.00532497	0.136265	0.859486	0.0928965	1.04279e-11	0.143724	0.242898	-0.103906	0.0348074	0.134782	0.000528961	0.0961741	0.000528961	0.134782
sp|O60518|RNBP6_HUMAN	0	0.249667	-0.180231	1	0	0.630954	0.0243236	0.957	0.0040303	0.0343534	-0.28334	1	0	0.223857	0.0565036	0.966675	-0.0362922	0.249667	-0.180231	0.630954	0.0243236	0.249667	-0.180231
sp|O60524|NEMF_HUMAN	0	0.363148	-0.828694	1	0	0.754323	-0.0182396	0.318969	-0.0717951	0.299321	-1.08051	1	0	0.000376501	0.123022	0.5879	-0.0717951	0.363148	-0.828694	0.318969	-0.0717951	0.318969	-0.828694
sp|O60547|GMDS_HUMAN	0	0.110447	0.125575	0.231241	-0.106639	0.665306	-0.0170986	0.693835	-0.0276744	0.0731723	0.125575	0.57266	-0.106639	0.137841	0.290098	0.407527	-0.209609	0.110447	0.125575	0.665306	-0.0276744	0.110447	0.125575
sp|O60551|NMT2_HUMAN	0	0.0019251	0.319813	1	0	0.0347349	0.121182	0.0638955	-0.148266	0.000287033	0.334403	1	0	0.00277087	0.182709	0.0901752	-0.248446	0.0019251	0.319813	0.0347349	-0.148266	0.0019251	0.319813
sp|O60563|CCNT1_HUMAN	0	0.8554	0.00925387	0.198945	0.294725	0.688073	-0.0123693	0.677081	-0.0271525	0.899996	0.0225229	0.428584	0.294725	0.0674026	0.051586	0.72109	-0.0945115	0.198945	0.294725	0.677081	-0.0271525	0.198945	0.294725
sp|O60566|BUB1B_HUMAN	0	0.63422	0.0232521	0.580952	0.0809172	0.0815585	0.0495866	0.680056	-0.0283533	0.93232	0.029737	0.394486	0.233133	0.000310383	0.0999215	0.543161	0.0998563	0.580952	0.0809172	0.0815585	0.0495866	0.0815585	0.0809172
sp|O60568|PLOD3_HUMAN	0	0.122025	0.106425	0.583038	0.0765917	0.0156565	0.0571235	0.104256	-0.100269	0.168431	0.106425	0.319467	0.288191	2.1367e-06	0.136848	0.0243352	-0.360435	0.122025	0.106425	0.0156565	-0.100269	0.0156565	0.106425
sp|O60573|IF4E2_HUMAN	0	0.191828	0.076018	0.759453	0.0493682	0.485544	0.0321457	0.264243	-0.081217	0.0460426	0.144287	0.000250101	-0.65316	2.09761e-06	0.272414	0.194817	-0.211677	0.191828	0.076018	0.264243	-0.081217	0.191828	-0.081217
sp|O60583|CCNT2_HUMAN	0	0.000262132	-0.524728	0.00119593	-0.142651	0.207123	-0.0516528	0.886803	0.0112054	1.31467e-05	-0.524728	0.000366773	1.04604	0.457434	-0.0516528	0.902219	-0.0864786	0.000262132	-0.524728	0.207123	-0.0516528	0.000262132	-0.524728
sp|O60610|DIAP1_HUMAN	0	0.098564	0.0558976	0.458875	0.0567661	0.00569731	0.0679913	0.118851	-0.0929398	0.00696989	0.0771332	0.0494573	-0.377288	9.20561e-09	0.252805	0.278781	-0.0929398	0.098564	0.0567661	0.00569731	-0.0929398	0.00569731	-0.0929398
sp|O60613|SEP15_HUMAN	0	0.682463	-0.0653642	1	0	0.415682	0.0369491	0.628072	-0.0348327	0.00733728	-0.388707	1	0	9.27829e-05	0.213512	0.71801	-0.0883646	0.682463	-0.0653642	0.415682	0.0369491	0.415682	-0.0653642
sp|O60645|EXOC3_HUMAN	0	0.15669	0.048054	0.0139504	-0.37445	0.734682	0.0157746	0.510377	-0.0446178	0.410442	0.048054	0.00715502	-0.37445	0.000292734	0.190318	0.122434	-0.308941	0.0139504	-0.37445	0.510377	-0.0446178	0.0139504	-0.37445
sp|O60658|PDE8A_HUMAN	0	0.235825	0.701752	1	0	1	0	1	0	0.203163	0.701752	1	0	1	0	1	0	0.235825	0.701752	1	0	0.235825	0.701752
sp|O60664|PLIN3_HUMAN	0	0.0391784	0.137627	0.0343871	0.201557	0.00612353	0.0972773	0.0334971	-0.153683	1.21796e-05	0.161823	6.05182e-05	-0.310323	2.46318e-08	0.179492	0.0558103	-0.187754	0.0343871	0.201557	0.00612353	-0.153683	0.00612353	0.201557
sp|O60671|RAD1_HUMAN	0	0.265378	-0.133356	1	0	0.336584	-0.0541687	0.791918	-0.0212102	0.254079	-0.156516	1	0	0.0420776	0.382775	0.538556	-0.230572	0.265378	-0.133356	0.336584	-0.0541687	0.265378	-0.133356
sp|O60674|JAK2_HUMAN	0	0.833558	-0.0610087	1	0	0.488745	0.0657771	0.428416	-0.0724268	0.519375	1.28647	1	0	0.0405181	0.198278	0.209858	-0.236403	0.833558	-0.0610087	0.428416	-0.0724268	0.428416	-0.0724268
sp|O60678|ANM3_HUMAN	0	0.703477	0.0143129	0.870403	-0.0191758	0.118849	0.0341584	0.233265	-0.0709416	0.930081	-0.0741758	0.686391	-0.746753	0.000298225	0.150414	0.346965	-0.118036	0.703477	-0.0191758	0.118849	-0.0709416	0.118849	-0.0709416
sp|O60684|IMA7_HUMAN	0	0.195028	-0.0690067	0.568983	0.093997	0.944678	0.00231027	0.455716	-0.0499858	0.0139164	-0.146616	0.514691	0.093997	0.00544251	0.0952028	0.492442	-0.107954	0.195028	0.093997	0.455716	-0.0499858	0.195028	0.093997
sp|O60701|UGDH_HUMAN	0	0.303253	-0.0719405	0.0226922	0.191092	0.0118647	0.0825882	0.434888	-0.0512996	0.688674	-0.0719405	0.0172048	-0.465743	1.00795e-05	0.173621	0.286016	-0.15843	0.0226922	0.191092	0.0118647	0.0825882	0.0118647	0.191092
sp|O60704|TPST2_HUMAN	0	0.178238	0.217464	1	0	0.0596908	-0.070521	0.964328	-0.00361962	0.480555	0.217464	1	0	0.034516	-0.123122	0.619354	0.143113	0.178238	0.217464	0.0596908	-0.070521	0.0596908	0.217464
sp|O60716|CTND1_HUMAN	0	0.669516	-0.0165192	0.455404	0.150873	0.167997	0.0376285	0.626031	-0.0316931	0.0010175	0.192287	0.333003	-0.226565	0.0002184	0.179991	0.409992	-0.179689	0.455404	0.150873	0.167997	0.0376285	0.167997	0.150873
sp|O60732|MAGC1_HUMAN	0	0.0602918	0.167394	0.530606	0.169303	0.235427	0.0339908	0.169368	-0.0814578	0.000255483	0.309488	0.00352124	0.796271	0.000275384	0.141312	0.245098	-0.15501	0.0602918	0.169303	0.169368	-0.0814578	0.0602918	0.169303
sp|O60739|EIF1B_HUMAN	0	0.371447	0.0581822	0.780006	-0.0555256	0.00943588	0.2335	0.607539	0.0613388	0.582515	0.0581822	0.657513	0.559389	0.000928553	0.2335	0.845592	0.088456	0.371447	0.0581822	0.00943588	0.2335	0.00943588	0.2335
sp|O60749|SNX2_HUMAN	0	0.0548098	0.155934	0.830081	0.0370408	6.32204e-05	0.196282	0.0217187	-0.171603	0.00221294	0.173513	0.945337	0.166489	1.87126e-13	0.196282	0.0171641	-0.196179	0.0548098	0.155934	6.32204e-05	0.196282	6.32204e-05	0.196282
sp|O60762|DPM1_HUMAN	0	0.159793	0.136444	0.00356327	0.427911	0.919078	0.00548281	0.745215	-0.0242591	0.00478221	0.255334	0.0086144	0.427911	4.17733e-05	0.338536	0.176922	-0.270175	0.00356327	0.427911	0.745215	-0.0242591	0.00356327	0.427911
sp|O60763|USO1_HUMAN	0	0.879486	-0.00454544	0.133366	0.0454452	0.000348414	0.104009	0.106321	-0.100822	0.0513756	0.0684945	3.0217e-05	0.143908	9.21047e-15	0.354272	0.0860007	-0.207686	0.133366	0.0454452	0.000348414	0.104009	0.000348414	0.104009
sp|O60783|RT14_HUMAN	0	0.331705	0.093401	0.533022	0.131056	0.173537	0.0613977	0.0370493	-0.158529	0.0016183	0.374927	0.176797	-1.25243	4.93481e-06	0.210819	0.0113021	-0.301193	0.331705	0.131056	0.0370493	-0.158529	0.0370493	-0.158529
sp|O60784|TOM1_HUMAN	0	0.249339	0.13176	0.494595	0.205939	0.888573	-0.00789103	0.901853	0.00896135	0.425936	0.13176	0.250285	1.08977	0.0326893	0.213503	0.717334	-0.147677	0.249339	0.205939	0.888573	0.00896135	0.249339	0.205939
sp|O60814|H2B1K_HUMAN	0	0.775059	-0.0209231	1	0	1	0	1	0	0.976141	-0.0209231	1	0	1	0	1	0	0.775059	-0.0209231	1	0	0.775059	-0.0209231
sp|O60825|F262_HUMAN	0	0.412662	0.0396577	0.00101951	-0.370669	0.728071	0.00951066	0.559385	-0.0389974	0.0437486	0.180239	0.00198402	0.409027	0.164741	-0.0558263	0.554217	-0.0746295	0.00101951	-0.370669	0.559385	-0.0389974	0.00101951	-0.370669
sp|O60826|CCD22_HUMAN	0	0.00902848	0.162146	0.105721	-0.367472	0.486256	0.0253035	0.773135	-0.0195854	3.3807e-05	-0.521768	0.043583	0.658258	1.25416e-05	-0.281171	0.825524	-0.063468	0.00902848	-0.367472	0.486256	0.0253035	0.00902848	-0.367472
sp|O60828|PQBP1_HUMAN	0	0.153845	0.143802	2.53657e-05	0.503001	1.34964e-06	0.423092	0.000287274	-0.430275	0.360415	-0.203251	9.50573e-08	0.503001	0	0.499494	1.00973e-06	-0.500018	2.53657e-05	0.503001	1.34964e-06	-0.430275	1.34964e-06	0.503001
sp|O60830|TI17B_HUMAN	0	0.250209	0.0863384	1	0	0.0207724	0.142709	0.0729835	-0.137713	0.0340991	0.237293	0.448573	-0.417951	4.16174e-08	0.403971	0.00835626	-0.5092	0.250209	0.0863384	0.0207724	0.142709	0.0207724	0.142709
sp|O60832|DKC1_HUMAN	0	0.00853646	0.0898422	0.239153	-0.0669682	0.0578157	0.038112	0.62107	-0.0313729	4.45375e-05	0.0898422	0.0953231	-0.402951	7.14575e-09	0.121682	0.481806	-0.11984	0.00853646	0.0898422	0.0578157	0.038112	0.00853646	0.0898422
sp|O60841|IF2P_HUMAN	0	0.657387	0.0148864	0.0531658	-0.0888224	0.0163873	0.0482565	0.67267	-0.0271651	0.763064	0.0244144	0.0830808	-0.319146	2.86995e-08	0.168464	0.467594	-0.104285	0.0531658	-0.0888224	0.0163873	0.0482565	0.0163873	-0.0888224
sp|O60869|EDF1_HUMAN	0	0.72589	0.0192923	1	0	1.56912e-06	0.178495	0.0234157	-0.193822	0.925504	-0.0294143	0.645598	-0.104496	0	0.39136	0.034521	-0.221562	0.72589	0.0192923	1.56912e-06	-0.193822	1.56912e-06	-0.193822
sp|O60870|KIN17_HUMAN	0	0.0856324	0.402985	0.0722081	0.127616	0.152825	0.0509975	0.9256	0.00707883	0.287685	0.402985	0.0279676	-0.482751	0.00217067	-0.209071	0.421343	0.175068	0.0722081	0.402985	0.152825	0.0509975	0.0722081	0.402985
sp|O60884|DNJA2_HUMAN	0	0.986049	0.00108388	0.911053	0.0111948	0.000323174	0.174652	0.152114	-0.0935886	0.935499	-0.0413223	0.302876	-0.393076	2.54104e-15	0.33356	0.101378	-0.227738	0.911053	0.0111948	0.000323174	0.174652	0.000323174	0.174652
sp|O60885|BRD4_HUMAN	0	0.0186852	0.074699	0.0443936	-0.379939	0.758502	-0.00802916	0.180821	-0.080064	0.0334924	0.074699	0.0393821	-0.397219	0.00483393	0.105021	0.262257	-0.116301	0.0186852	-0.379939	0.180821	-0.080064	0.0186852	-0.379939
sp|O60888|CUTA_HUMAN	0	0.518928	0.0607088	0.174587	0.200397	0.050367	0.226264	0.0774187	-0.157212	0.899947	0.0607088	0.251289	-0.224479	0.00748211	0.231689	0.218872	-0.182881	0.174587	0.200397	0.050367	0.226264	0.050367	0.226264
sp|O60907|TBL1X_HUMAN	0	0.889886	-0.0164587	0.775447	0.0945364	0.476672	0.0202235	0.835775	-0.0141898	0.0253194	-0.416193	0.731382	0.252045	0.553653	0.0290333	0.652098	-0.125811	0.775447	0.0945364	0.476672	0.0202235	0.476672	0.0945364
sp|O60921|HUS1_HUMAN	0	0.854382	0.022254	1	0	0.60387	0.0288696	0.325852	-0.0672166	0.991449	-0.029167	0.33083	-0.585915	0.184706	-0.136172	0.71144	-0.0672166	0.854382	0.022254	0.325852	-0.0672166	0.325852	-0.0672166
sp|O60925|PFD1_HUMAN	0	0.682463	0.0310697	0.000648064	0.209245	0.0164782	0.162334	0.308785	-0.0649537	0.920911	0.0310697	0.0021153	-0.32832	4.37761e-06	0.162334	0.0983921	-0.269284	0.000648064	0.209245	0.0164782	0.162334	0.000648064	0.209245
sp|O60927|PP1RB_HUMAN	0	0.709492	-0.026459	1	0	9.11292e-05	0.36384	0.00654182	-0.326091	0.637347	-0.0535376	1	0	1.21856e-05	0.36384	0.035257	-0.326091	0.709492	-0.026459	9.11292e-05	0.36384	9.11292e-05	0.36384
sp|O60930|RNH1_HUMAN	0	0.342042	0.178658	1	0	0.0101799	0.0926018	0.0989489	-0.124825	0.000611291	1.27444	0.79029	-0.0613847	4.9732e-12	0.446709	0.0181984	-0.422499	0.342042	0.178658	0.0101799	-0.124825	0.0101799	0.178658
sp|O60934|NBN_HUMAN	0	0.0196186	0.143624	0.0685845	0.179334	5.28089e-05	0.104133	0.122355	-0.0936115	0.00432747	0.143624	0.216519	0.179334	8.16339e-15	0.382176	0.0581995	-0.295198	0.0196186	0.179334	5.28089e-05	0.104133	5.28089e-05	0.179334
sp|O60942|MCE1_HUMAN	0	0.727242	-0.03236	1	0	0.0486733	0.0669137	0.227903	-0.0726847	0.134325	-0.216898	0.0393821	-1.08699	1.02995e-06	0.203597	0.196205	-0.192982	0.727242	-0.03236	0.0486733	-0.0726847	0.0486733	-0.0726847
sp|O75027|ABCB7_HUMAN	0	0.921106	0.0140409	1	0	0.00579188	0.136275	0.1072	-0.106281	0.51693	0.401003	1	0	2.2617e-14	0.41537	0.0748619	-0.196055	0.921106	0.0140409	0.00579188	0.136275	0.00579188	0.136275
sp|O75030|MITF_HUMAN	0	0.211789	0.12501	0.188155	-0.111338	0.814678	-0.0452195	0.274833	0.12125	0.000127974	0.722955	0.196914	-0.237604	0.79638	0.0782906	0.707919	0.12125	0.188155	0.12501	0.274833	0.12125	0.188155	0.12501
sp|O75044|SRGP2_HUMAN	0	0.440987	-0.0672091	1	0	0.729059	0.0150597	0.314628	-0.0719969	0.581063	0.283539	1	0	0.11758	-0.0847955	0.355927	-0.11231	0.440987	-0.0672091	0.314628	-0.0719969	0.314628	-0.0719969
sp|O75054|IGSF3_HUMAN	0	0.511344	-0.0895132	1	0	0.923253	-0.009888	0.980535	-0.00246629	0.230968	-0.121568	1	0	0.12526	0.133691	0.992402	0.0249022	0.511344	-0.0895132	0.923253	-0.009888	0.511344	-0.0895132
sp|O75061|AUXI_HUMAN	0	0.544317	0.0327477	1	0	0.567078	-0.0171914	0.978203	-0.0019521	0.431959	-0.0720502	0.279341	-0.606727	0.0136274	0.124603	0.988279	-0.0205722	0.544317	0.0327477	0.567078	-0.0171914	0.544317	0.0327477
sp|O75063|XYLK_HUMAN	0	0.516738	0.122527	0.385859	-0.092095	0.221414	-0.0474756	0.413644	0.0574084	0.755528	0.122527	0.24754	-0.350915	0.31834	0.0724049	0.475906	-0.156831	0.385859	0.122527	0.221414	0.0574084	0.221414	0.122527
sp|O75081|MTG16_HUMAN	0	0.136545	-0.0924506	0.92922	0.0197086	0.0465052	0.0879371	0.29132	-0.0713337	0.0308757	0.199299	0.907242	0.0197086	8.96543e-07	0.152852	0.408132	-0.0921907	0.136545	-0.0924506	0.0465052	0.0879371	0.0465052	-0.0924506
sp|O75083|WDR1_HUMAN	0	0.774051	0.0176339	0.814302	0.019157	0.00623257	0.0668903	0.0733838	-0.116674	0.42633	0.0624439	0.16831	-0.267648	1.00006e-12	0.414782	0.00636526	-0.449289	0.774051	0.019157	0.00623257	-0.116674	0.00623257	-0.116674
sp|O75113|N4BP1_HUMAN	0	0.261958	0.138044	1	0	0.545214	0.0253101	0.223515	-0.0765212	0.494978	0.412635	0.303224	-0.35443	0.00477597	-0.617933	0.132046	-0.218637	0.261958	0.138044	0.223515	-0.0765212	0.223515	0.138044
sp|O75116|ROCK2_HUMAN	0	0.06521	0.086835	0.184478	0.138394	0.000470519	0.111355	0.0191068	-0.175564	0.0158386	0.086835	0.0117362	-0.600568	3.40553e-10	0.895762	0.0218227	-0.180183	0.06521	0.138394	0.000470519	-0.175564	0.000470519	-0.175564
sp|O75122|CLAP2_HUMAN	0	0.740189	-0.0151723	0.454475	0.100288	0.00024823	0.113964	0.297581	-0.065349	0.949647	-0.0253081	0.502306	-0.162328	3.53958e-09	0.161718	0.117563	-0.246642	0.454475	0.100288	0.00024823	0.113964	0.00024823	0.113964
sp|O75127|PTCD1_HUMAN	0	0.185502	0.145675	1	0	0.248866	0.045889	0.0797791	-0.114816	0.10321	0.16015	1	0	0.0333922	0.0664867	0.147191	0.20053	0.185502	0.145675	0.0797791	-0.114816	0.0797791	0.145675
sp|O75131|CPNE3_HUMAN	0	0.0241851	0.120249	0.49258	0.0606858	0.000175785	0.105959	0.0852123	-0.111812	0.00433951	0.120249	0.0237797	-0.745359	1.92569e-13	0.233015	0.0363919	-0.253147	0.0241851	0.120249	0.000175785	-0.111812	0.000175785	0.120249
sp|O75143|ATG13_HUMAN	0	0.01514	-0.235396	0.0116429	-0.225803	0.110885	0.117101	0.0376945	-0.171717	0.0120801	-0.454871	0.0237679	-0.225803	0.0203456	-0.17249	0.00980399	-0.329217	0.0116429	-0.235396	0.0376945	-0.171717	0.0116429	-0.235396
sp|O75146|HIP1R_HUMAN	0	0.105521	0.142896	1	0	0.284585	0.0436227	0.515695	0.0461662	0.23272	0.142896	0.00337304	1.1347	0.475256	0.0436227	0.666218	-0.109241	0.105521	0.142896	0.284585	0.0461662	0.105521	0.142896
sp|O75147|OBSL1_HUMAN	0	0.749419	-0.0389151	1	0	0.0177325	0.13623	0.162992	-0.100314	0.251885	0.498202	1	0	3.61569e-05	0.297833	0.0308254	-0.369813	0.749419	-0.0389151	0.0177325	0.13623	0.0177325	0.13623
sp|O75150|BRE1B_HUMAN	0	0.1028	0.115031	0.911455	0.0642393	0.00311602	0.0975643	0.181776	-0.0819547	0.000131695	0.211989	0.982818	0.0884346	1.6898e-13	0.428272	0.0270486	-0.368744	0.1028	0.115031	0.00311602	0.0975643	0.00311602	0.115031
sp|O75152|ZC11A_HUMAN	0	0.21691	0.07586	0.237363	0.0595144	0.000198446	0.161926	0.0121227	-0.206654	0.00638723	0.166597	0.200799	0.0595144	7.66711e-13	0.261254	0.0191693	-0.206654	0.21691	0.07586	0.000198446	-0.206654	0.000198446	-0.206654
sp|O75153|CLU_HUMAN	0	0.68955	-0.0129992	0.153712	-0.118344	0.963351	-0.000983113	0.94281	-0.00470205	0.324912	0.149601	0.203716	-0.118344	0.00106634	0.1925	0.815941	-0.0495769	0.153712	-0.118344	0.94281	-0.00470205	0.153712	-0.118344
sp|O75155|CAND2_HUMAN	0	0.131234	0.189938	0.637092	0.0497876	0.392448	0.0245046	0.981425	0.00164213	0.00653987	1.26351	0.674335	-0.147711	0.14112	0.0443252	0.830829	-0.0926475	0.131234	0.189938	0.392448	0.0245046	0.131234	0.189938
sp|O75157|T22D2_HUMAN	0	0.20182	0.135379	1	0	3.02933e-05	0.401482	0.0113015	-0.239013	0.00275539	0.392201	1	0	7.24125e-13	0.738613	0.00769916	-0.274225	0.20182	0.135379	3.02933e-05	0.401482	3.02933e-05	0.401482
sp|O75164|KDM4A_HUMAN	0	0.249416	0.113301	1	0	0.535544	0.0354162	0.966229	-0.00391216	0.0331531	0.585614	1	0	0.0185398	0.165467	0.550684	-0.154046	0.249416	0.113301	0.535544	0.0354162	0.249416	0.113301
sp|O75165|DJC13_HUMAN	0	0.382515	-0.125881	1	0	0.275098	-0.0270268	0.717895	-0.0254704	0.289282	-0.200307	0.205085	-0.955768	2.94869e-08	1.25654	0.746168	-0.109192	0.382515	-0.125881	0.275098	-0.0270268	0.275098	-0.125881
sp|O75170|PP6R2_HUMAN	0	0.902523	0.0337556	1	0	0.374139	0.0304107	0.937612	0.00576242	0.950333	0.0685173	1	0	0.0442553	0.175838	0.936554	-0.0555492	0.902523	0.0337556	0.374139	0.0304107	0.374139	0.0337556
sp|O75175|CNOT3_HUMAN	0	0.119559	0.102688	0.315755	0.222547	0.344433	0.046626	0.436737	-0.0541672	0.126265	0.102688	0.343888	-0.421303	5.66106e-05	0.196225	0.160682	-0.264071	0.119559	0.222547	0.344433	-0.0541672	0.119559	0.222547
sp|O75177|CREST_HUMAN	0	0.59737	0.0929488	1	0	0.476732	-0.035554	0.940621	0.00622583	0.613759	-0.282834	0.0166976	0.775341	6.08714e-06	-0.612736	0.864925	-0.0536829	0.59737	0.0929488	0.476732	-0.035554	0.476732	0.0929488
sp|O75179|ANR17_HUMAN	0	0.712434	-0.0129389	0.458875	-0.118658	0.00227234	0.0700574	0.372064	-0.0542949	0.0703349	0.117815	0.277217	-0.118658	2.96295e-07	0.0985434	0.166406	-0.241564	0.458875	-0.118658	0.00227234	0.0700574	0.00227234	-0.118658
sp|O75190|DNJB6_HUMAN	0	0.799154	0.0275177	0.562461	-0.100984	0.144377	0.0549073	0.157099	-0.0855893	0.319932	0.118197	0.456363	-0.349742	0.0014155	0.110994	0.200191	-0.143727	0.562461	-0.100984	0.144377	-0.0855893	0.144377	-0.100984
sp|O75191|XYLB_HUMAN	0	0.0272406	0.496713	1	0	0.942392	-0.00371332	0.801455	0.0224315	0.0030766	-0.662484	1	0	0.743889	-0.0308605	0.726442	-0.112447	0.0272406	0.496713	0.801455	0.0224315	0.0272406	0.496713
sp|O75208|COQ9_HUMAN	0	0.932404	0.010594	0.0440958	0.201144	0.14221	0.0647861	0.425112	-0.0548063	0.0148661	0.233795	0.0096896	-0.34489	0.000442986	0.219726	0.492937	0.0865449	0.0440958	0.201144	0.14221	0.0647861	0.0440958	0.201144
sp|O75223|GGCT_HUMAN	0	0.0502538	0.25911	1	0	0.00373382	0.150295	0.0420611	-0.171908	0.0417663	0.25911	0.058106	-0.585714	2.59582e-05	0.162037	0.0469123	-0.223167	0.0502538	0.25911	0.00373382	-0.171908	0.00373382	0.25911
sp|O75251|NDUS7_HUMAN	0	0.0756011	0.360606	1	0	0.000846692	0.298318	0.00241676	-0.384399	3.93225e-05	0.724354	1	0	5.32666e-10	0.444833	0.000197333	-0.429414	0.0756011	0.360606	0.000846692	-0.384399	0.000846692	-0.384399
sp|O75306|NDUS2_HUMAN	0	0.220145	0.0684854	0.16759	0.595039	0.0653173	0.0499351	0.353537	-0.0576093	0.0941386	0.160783	0.359951	0.595039	7.6898e-08	0.323619	0.126996	-0.282428	0.16759	0.595039	0.0653173	-0.0576093	0.0653173	0.595039
sp|O75312|ZPR1_HUMAN	0	0.0116569	0.115856	0.71047	0.02842	0.00625864	0.0831235	0.18751	-0.0813587	0.00087019	0.184238	0.127022	-0.400108	1.93562e-06	0.0985704	0.308689	-0.127062	0.0116569	0.115856	0.00625864	0.0831235	0.00625864	0.115856
sp|O75317|UBP12_HUMAN	0	0.0314651	0.291608	1	0	1	0	1	0	0.00753762	0.293597	1	0	1	0	1	0	0.0314651	0.291608	1	0	0.0314651	0.291608
sp|O75319|DUS11_HUMAN	0	0.0014597	0.397022	1	0	0.991731	-0.000596094	0.33797	0.0648539	0.00418779	0.397022	1	0	0.073764	-0.452803	0.856649	0.0648539	0.0014597	0.397022	0.33797	0.0648539	0.0014597	0.397022
sp|O75323|NIPS2_HUMAN	0	0.314386	0.160691	0.00812989	0.217918	0.0474767	0.0701771	0.31958	-0.0624645	0.00703881	0.242768	0.00389178	-0.445677	2.45632e-05	0.153878	0.419824	-0.104597	0.00812989	0.217918	0.0474767	0.0701771	0.00812989	0.217918
sp|O75330|HMMR_HUMAN	0	0.400622	-0.0637705	0.00402204	-0.441998	0.673661	-0.0165118	0.463123	-0.0498237	0.195367	0.176392	0.0067611	0.886358	0.292878	0.0585217	0.333263	-0.159636	0.00402204	-0.441998	0.463123	-0.0498237	0.00402204	-0.441998
sp|O75340|PDCD6_HUMAN	0	0.0299657	0.142828	0.928064	0.0118251	0.0003999	0.111165	0.106391	-0.0997231	0.0021992	0.142828	0.470597	-0.197093	1.29675e-11	0.206466	0.0745572	-0.21595	0.0299657	0.142828	0.0003999	0.111165	0.0003999	0.142828
sp|O75347|TBCA_HUMAN	0	0.66021	0.0263161	1	0	0.0031628	0.168422	0.0509114	-0.16106	0.0710611	0.171809	0.350206	-0.859009	6.22598e-09	0.317882	0.0201224	-0.343672	0.66021	0.0263161	0.0031628	0.168422	0.0031628	0.168422
sp|O75348|VATG1_HUMAN	0	0.288968	0.100842	0.970188	0.0105946	0.0226321	0.316072	0.0509114	-0.170102	0.228357	0.124608	0.264232	0.320168	1.72697e-07	0.316072	0.0489898	-0.199838	0.288968	0.100842	0.0226321	0.316072	0.0226321	0.316072
sp|O75351|VPS4B_HUMAN	0	0.786126	-0.0182525	0.159779	-0.124028	0.696346	-0.022185	0.343758	-0.0647107	0.850739	0.0561193	0.182438	-0.124028	0.455962	0.0796637	0.530077	-0.0782766	0.159779	-0.124028	0.343758	-0.0647107	0.159779	-0.124028
sp|O75352|MPU1_HUMAN	0	1	0	1	0	0.254694	0.0962259	0.0923473	-0.139383	1	0	1	0	0.045525	0.15189	0.0846683	-0.235619	1	0	0.0923473	-0.139383	0.0923473	-0.139383
sp|O75362|ZN217_HUMAN	0	0.951315	-0.00721903	0.00960039	0.156246	0.637741	0.0166906	0.451387	-0.0511258	0.789754	0.306139	0.0148984	0.43376	0.466877	-0.260426	0.696741	-0.0546194	0.00960039	0.156246	0.451387	-0.0511258	0.00960039	0.156246
sp|O75363|BCAS1_HUMAN	0	0.140571	-0.199855	1	0	0.592376	0.0540199	0.186215	0.105559	0.000982127	-0.568674	1	0	0.430615	0.0799976	0.0488927	0.643953	0.140571	-0.199855	0.186215	0.105559	0.140571	-0.199855
sp|O75367|H2AY_HUMAN	0	0.921106	0.00818779	1	0	0.656643	0.00995974	0.43535	-0.0500337	0.82513	-0.0461238	0.164413	-0.633681	0.00135083	0.0835664	0.528724	-0.0812536	0.921106	0.00818779	0.43535	-0.0500337	0.43535	-0.0500337
sp|O75368|SH3L1_HUMAN	0	0.101113	0.21417	0.261568	-0.118156	7.29504e-05	0.343988	0.00203032	-0.405292	0.0204196	0.383321	0.42862	-0.118156	3.07538e-09	0.392803	0.00218164	-0.405292	0.101113	0.21417	7.29504e-05	-0.405292	7.29504e-05	-0.405292
sp|O75369|FLNB_HUMAN	0	5.82923e-06	0.109313	0.193313	0.0786523	1.95169e-06	0.10669	0.0786753	-0.112055	8.19625e-12	0.136621	0.00888158	0.115185	0	0.385139	0.0545313	-0.239514	5.82923e-06	0.109313	1.95169e-06	-0.112055	1.95169e-06	-0.112055
sp|O75376|NCOR1_HUMAN	0	0.48913	0.0382999	0.579155	0.073976	1.34319e-05	0.105457	0.339274	-0.0586242	0.436296	-0.120209	0.0220018	-0.406912	2.92672e-08	0.165205	0.328202	-0.146592	0.48913	0.073976	1.34319e-05	0.105457	1.34319e-05	0.105457
sp|O75379|VAMP4_HUMAN	0	0.748368	0.0279692	1	0	0.642499	-0.0376508	0.439167	0.0638855	0.841406	0.0783116	1	0	0.144256	0.125273	0.782302	-0.0791779	0.748368	0.0279692	0.439167	0.0638855	0.439167	0.0638855
sp|O75380|NDUS6_HUMAN	0	0.917277	0.00670563	0.806718	-0.0480272	0.0584822	0.0729739	0.727372	-0.0263292	0.450503	-0.0621367	0.196824	-0.270146	0.00474791	0.0888481	0.858732	-0.0547326	0.806718	-0.0480272	0.0584822	0.0729739	0.0584822	0.0729739
sp|O75381|PEX14_HUMAN	0	0.0332805	0.188216	0.990858	0.00182047	0.424923	0.029145	0.293416	-0.0647111	0.00122723	0.195641	0.180534	0.164764	0.00588389	0.114313	0.351925	-0.101067	0.0332805	0.188216	0.293416	-0.0647111	0.0332805	0.188216
sp|O75390|CISY_HUMAN	0	0.857465	-0.0106809	0.52326	0.143047	0.736612	-0.0136427	0.735467	-0.0225998	0.910887	-0.0506249	0.735457	0.184707	0.0170949	0.0964885	0.529232	-0.126711	0.52326	0.143047	0.735467	-0.0225998	0.52326	0.143047
sp|O75391|SPAG7_HUMAN	0	0.601176	0.0549654	1	0	0.08006	0.137014	0.0988762	-0.119268	0.87723	0.0549654	0.0200976	-1.2122	6.27508e-05	0.219965	0.189201	-0.13888	0.601176	0.0549654	0.08006	0.137014	0.08006	0.137014
sp|O75396|SC22B_HUMAN	0	0.715762	-0.0225569	0.177481	-0.172546	0.126525	0.0454776	0.546112	-0.0394247	0.277882	0.0706439	0.219027	0.658725	0.000622197	0.0924559	0.539641	-0.0726381	0.177481	-0.172546	0.126525	0.0454776	0.126525	-0.172546
sp|O75400|PR40A_HUMAN	0	0.0153608	0.102504	0.864409	0.0156431	0.014567	0.0549962	0.67734	-0.0268428	0.00188259	0.102504	0.832646	0.0156431	9.82843e-06	0.0860452	0.705754	-0.072238	0.0153608	0.102504	0.014567	0.0549962	0.014567	0.102504
sp|O75410|TACC1_HUMAN	0	0.856967	-0.0130512	1	0	0.00122348	0.100607	0.196219	-0.0817531	0.23528	0.166074	0.175809	-0.721007	1.88344e-08	0.148149	0.113912	-0.197579	0.856967	-0.0130512	0.00122348	0.100607	0.00122348	0.100607
sp|O75419|CDC45_HUMAN	0	0.246977	0.0816163	0.44462	0.157853	9.62593e-05	0.107046	0.0709545	-0.118562	0.497623	0.0816163	0.0201508	1.04103	1.4017e-10	0.162969	0.1236	-0.146263	0.246977	0.157853	9.62593e-05	-0.118562	9.62593e-05	0.157853
sp|O75420|GGYF1_HUMAN	0	0.122879	0.251696	1	0	0.0706021	0.093249	0.00966608	-0.219272	0.00072026	-0.302527	0.025506	-1.1796	1.10171e-05	0.41246	0.0239142	-0.219272	0.122879	0.251696	0.00966608	-0.219272	0.00966608	0.251696
sp|O75427|LRCH4_HUMAN	0	0.0298589	0.236457	0.000864677	-0.24879	0.242734	0.0465544	0.25141	-0.0778893	5.1118e-05	0.712127	0.00121441	0.312346	0.00137387	0.11509	0.417252	-0.0944592	0.000864677	-0.24879	0.242734	-0.0778893	0.000864677	-0.24879
sp|O75431|MTX2_HUMAN	0	0.682351	-0.0261372	0.0429339	0.137284	0.000552119	0.0849878	0.3284	-0.0593257	0.935439	-0.0261372	0.0354844	0.163729	2.68121e-06	0.100083	0.554357	-0.07039	0.0429339	0.137284	0.000552119	0.0849878	0.000552119	0.137284
sp|O75436|VP26A_HUMAN	0	0.158829	-0.0576859	0.0671928	-0.308165	0.485681	-0.0229212	0.691065	-0.0265846	0.0273377	-0.0865515	0.0802384	-0.488419	0.00936266	0.154921	0.450923	-0.148291	0.0671928	-0.308165	0.485681	-0.0265846	0.0671928	-0.308165
sp|O75438|NDUB1_HUMAN	0	0.00272412	0.225554	0.126561	0.260877	0.155818	0.136232	0.396219	-0.06616	4.30729e-06	0.272619	0.00293295	-0.500382	0.00467696	0.159739	0.164669	-0.197741	0.00272412	0.260877	0.155818	0.136232	0.00272412	0.260877
sp|O75439|MPPB_HUMAN	0	0.183919	-0.0842581	0.878018	-0.0186092	0.173982	0.0374961	0.482537	-0.046275	0.186672	-0.0842581	0.447129	0.246651	1.02602e-05	0.116479	0.373136	-0.116288	0.183919	-0.0842581	0.173982	-0.046275	0.173982	-0.0842581
sp|O75446|SAP30_HUMAN	0	0.000238615	0.318735	3.46725e-05	0.383216	0.0153633	0.121424	0.0124568	-0.204563	2.29857e-09	0.325099	0.000181208	0.383216	3.516e-08	0.213864	0.00318521	-0.322027	3.46725e-05	0.383216	0.0124568	-0.204563	3.46725e-05	0.383216
sp|O75448|MED24_HUMAN	0	0.11785	-0.105929	0.0085751	0.361148	0.000390035	0.123383	0.147504	-0.0926871	0.313289	-0.133579	0.00266378	-0.821094	2.12745e-11	0.560596	0.318291	-0.121773	0.0085751	0.361148	0.000390035	0.123383	0.000390035	0.361148
sp|O75449|KTNA1_HUMAN	0	0.0106131	0.638726	1	0	0.599861	0.021423	0.447402	0.0558153	0.0112142	0.638726	1	0	0.233433	0.0999054	0.835	0.0558153	0.0106131	0.638726	0.447402	0.0558153	0.0106131	0.638726
sp|O75459|PAGE1_HUMAN	0	0.0569597	0.129552	0.351991	-0.0964585	0.00861292	0.119371	0.0341061	-0.155899	0.0426101	0.129552	0.667413	-0.0964585	3.37631e-14	0.378687	0.00762158	-0.378274	0.0569597	0.129552	0.00861292	-0.155899	0.00861292	-0.155899
sp|O75461|E2F6_HUMAN	0	0.557991	-0.0685218	1	0	0.00272913	-0.187739	0.267505	0.0794237	0.540038	-0.191894	1	0	0.00681855	-0.187739	0.579761	-0.125436	0.557991	-0.0685218	0.00272913	-0.187739	0.00272913	-0.187739
sp|O75475|PSIP1_HUMAN	0	0.0915773	0.0994606	0.638524	0.114106	0.517386	0.0180284	0.706898	0.0255513	0.0444844	0.0994606	0.446594	0.218237	0.0780417	0.0555787	0.974366	0.0255513	0.0915773	0.114106	0.517386	0.0255513	0.0915773	0.114106
sp|O75489|NDUS3_HUMAN	0	0.0717566	0.0814697	0.019609	-0.80516	0.0031753	0.101423	0.248111	-0.0712936	0.000102746	0.169399	0.0303265	-0.80516	2.83972e-07	0.179449	0.200503	-0.178526	0.019609	-0.80516	0.0031753	0.101423	0.0031753	-0.80516
sp|O75494|SRS10_HUMAN	0	0.305853	0.0317774	0.69775	-0.120426	0.088608	0.0454121	0.467649	-0.0458618	0.155036	0.0655674	0.645069	-0.120426	1.23022e-05	0.106991	0.207453	-0.214919	0.305853	-0.120426	0.088608	-0.0458618	0.088608	-0.120426
sp|O75496|GEMI_HUMAN	0	0.212583	-0.107364	0.461912	-0.0507847	0.96387	-0.00280418	0.98103	0.00169772	0.100987	0.254792	0.0633304	0.290766	0.000252272	-0.197457	0.951976	-0.0654454	0.212583	-0.107364	0.96387	-0.00280418	0.212583	-0.107364
sp|O75506|HSBP1_HUMAN	0	0.707934	-0.0334764	0.0334107	0.11141	0.0979092	0.147074	0.216724	-0.0897746	0.650264	-0.0677689	0.0325478	-0.308132	0.0216715	0.239924	0.272907	-0.146672	0.0334107	0.11141	0.0979092	0.147074	0.0334107	0.147074
sp|O75521|ECI2_HUMAN	0	0.00308024	0.131988	0.586216	-0.0326809	0.697909	-0.0113129	0.545134	-0.0381161	0.000156492	0.131988	0.698735	-0.131437	0.00329199	0.0708621	0.593518	-0.0863502	0.00308024	0.131988	0.545134	-0.0381161	0.00308024	0.131988
sp|O75528|TADA3_HUMAN	0	0.236317	-0.115969	0.981063	-0.0056073	0.0394092	0.11718	0.0366284	-0.174482	0.0694305	-0.437459	0.938174	-0.151563	0.000118463	0.190316	0.0339652	-0.255585	0.236317	-0.115969	0.0366284	-0.174482	0.0366284	-0.174482
sp|O75529|TAF5L_HUMAN	0	0.915163	0.0122267	1	0	0.649412	0.0284242	0.793264	-0.0201869	0.920823	0.172921	0.365164	-0.257154	0.0286071	0.104474	0.746141	-0.105669	0.915163	0.0122267	0.649412	0.0284242	0.649412	0.0284242
sp|O75530|EED_HUMAN	0	0.00932722	0.133394	0.817175	-0.0337141	0.0420453	0.0541046	0.181726	-0.080758	9.42685e-05	0.133394	0.982611	-0.0337141	1.50634e-07	0.146279	0.118506	-0.218098	0.00932722	0.133394	0.0420453	-0.080758	0.00932722	0.133394
sp|O75531|BAF_HUMAN	0	0.101363	0.0950617	0.701452	-0.314257	0.669707	0.0496991	0.586207	0.0424695	0.189746	0.0950617	0.352722	0.450813	0.313389	0.291544	0.442002	-0.26497	0.101363	-0.314257	0.586207	0.0496991	0.101363	-0.314257
sp|O75533|SF3B1_HUMAN	0	0.0133612	0.0885998	0.546227	0.0507859	0.69641	-0.00843363	0.833108	-0.0140996	0.00258275	0.0885998	0.0910367	0.119355	0.208087	0.0441319	0.795462	-0.0623363	0.0133612	0.0885998	0.69641	-0.0140996	0.0133612	0.0885998
sp|O75534|CSDE1_HUMAN	0	0.0137753	0.085817	0.410612	0.210804	6.26154e-07	0.184744	0.0206563	-0.170218	0.000697593	0.0970377	0.0100718	-0.640525	7.43556e-16	0.212869	0.033044	-0.170218	0.0137753	0.210804	6.26154e-07	0.184744	6.26154e-07	0.210804
sp|O75554|WBP4_HUMAN	0	0.111761	-0.285843	0.326775	0.13312	0.619872	-0.0217429	0.838139	-0.0156077	0.130855	0.357451	0.244202	-0.309305	0.209435	0.103194	0.72996	-0.10702	0.111761	-0.285843	0.619872	-0.0217429	0.111761	-0.285843
sp|O75563|SKAP2_HUMAN	0	1	0	1	0	0.064983	0.130773	0.733932	-0.0326352	1.07232e-07	-0.915102	1	0	0.000362336	-0.959011	0.6488	-0.12862	1	0	0.064983	0.130773	0.064983	0.130773
sp|O75569|PRKRA_HUMAN	0	0.658703	-0.0287264	0.0827228	0.203535	0.487702	-0.0166737	0.706305	0.0250878	0.849743	0.100365	0.0404062	0.203535	0.29101	0.0447825	0.884703	-0.0665794	0.0827228	0.203535	0.487702	0.0250878	0.0827228	0.203535
sp|O75570|RF1M_HUMAN	0	0.495479	0.0920022	1	0	0.903688	-0.0118137	0.10371	0.129503	2.61801e-06	0.363941	1	0	0.673745	-0.0676927	0.386016	0.129503	0.495479	0.0920022	0.10371	0.129503	0.10371	0.129503
sp|O75575|RPC9_HUMAN	0	0.00192442	0.285032	1	0	0.368783	0.0745158	0.0580494	0.157063	0.000181273	0.285032	1	0	0.737782	0.0745158	0.175949	0.157063	0.00192442	0.285032	0.0580494	0.157063	0.00192442	0.285032
sp|O75586|MED6_HUMAN	0	0.064627	-0.165503	0.308993	-0.060011	1	0	0.0966126	0.117154	0.029716	-0.165503	0.41646	-0.139564	1	0	0.166416	0.227924	0.064627	-0.165503	0.0966126	0.117154	0.064627	-0.165503
sp|O75592|MYCB2_HUMAN	0	0.60906	-0.128311	1	0	0.735283	0.0112234	0.742094	0.0238025	0.137474	-1.19682	0.402388	0.265907	0.00235943	-0.746208	0.721062	-0.129199	0.60906	-0.128311	0.735283	0.0238025	0.60906	-0.128311
sp|O75600|KBL_HUMAN	0	0.84378	-0.016032	0.0287041	0.587411	0.611556	0.0186862	0.585866	-0.0368845	0.0360761	0.363507	0.124818	0.587411	1.54662e-08	0.222744	0.250212	-0.192784	0.0287041	0.587411	0.585866	-0.0368845	0.0287041	0.587411
sp|O75607|NPM3_HUMAN	0	0.0938837	-0.0955162	0.853319	0.0314338	0.822511	0.0110882	0.908255	0.00811933	0.188679	-0.0955162	0.987732	-0.0350054	0.952358	-0.0146575	0.786507	-0.109215	0.0938837	-0.0955162	0.822511	0.0110882	0.0938837	-0.0955162
sp|O75608|LYPA1_HUMAN	0	0.411212	0.0500354	0.880231	0.03331	0.000377316	0.150279	0.181726	-0.0851216	0.26714	0.291915	0.878944	0.0892751	2.25118e-09	0.156936	0.201649	-0.15364	0.411212	0.0500354	0.000377316	0.150279	0.000377316	0.150279
sp|O75616|ERAL1_HUMAN	0	0.461766	0.0914074	0.206709	-0.110682	0.246055	0.0497127	0.327304	-0.0665059	0.815647	0.0914074	0.510714	-0.110682	0.0231436	0.131386	0.397462	-0.0994548	0.206709	-0.110682	0.246055	-0.0665059	0.206709	-0.110682
sp|O75629|CREG1_HUMAN	0	0.208016	0.0815131	0.431189	-0.0878923	0.335695	-0.0367202	0.75089	-0.0232934	0.0404389	0.209436	0.506445	-0.254444	0.0602845	0.130866	0.705441	-0.110851	0.208016	-0.0878923	0.335695	-0.0367202	0.208016	-0.0878923
sp|O75635|SPB7_HUMAN	0	0.436597	-0.262964	1	0	0.191588	-0.0627514	1	0	0.398213	-0.262964	1	0	0.2476	-0.0627514	1	0	0.436597	-0.262964	0.191588	-0.0627514	0.191588	-0.262964
sp|O75643|U520_HUMAN	0	0.0153289	0.0903639	0.16572	0.109344	0.000373053	0.0739793	0.0206563	-0.173859	0.0121197	0.0903639	0.0105955	0.146953	5.72768e-11	0.136404	0.113445	-0.173859	0.0153289	0.109344	0.000373053	-0.173859	0.000373053	-0.173859
sp|O75648|MTU1_HUMAN	0	0.558263	-0.0989705	1	0	0.935469	0.00470212	0.47505	-0.0554598	0.217889	0.288273	1	0	0.0193044	-0.289319	0.779388	-0.0554598	0.558263	-0.0989705	0.47505	-0.0554598	0.47505	-0.0989705
sp|O75663|TIPRL_HUMAN	0	0.0820548	0.0672062	0.747845	-0.0332499	0.000335657	0.139931	0.235303	-0.071532	0.216076	0.0672062	0.656903	-0.303563	7.3065e-10	0.184919	0.44031	-0.0845506	0.0820548	0.0672062	0.000335657	0.139931	0.000335657	0.139931
sp|O75665|OFD1_HUMAN	0	0.839837	-0.0583664	1	0	0.0339237	0.14936	0.882251	-0.0119989	0.00164941	0.544583	1	0	0.00110043	0.14936	0.248997	0.590776	0.839837	-0.0583664	0.0339237	0.14936	0.0339237	0.14936
sp|O75674|TM1L1_HUMAN	0	0.0368586	0.256836	1	0	0.753549	0.0379488	0.0831287	-0.152279	0.0110122	0.256836	0.0508357	0.833429	0.00369947	0.142262	0.118182	-0.188608	0.0368586	0.256836	0.0831287	-0.152279	0.0368586	0.256836
sp|O75683|SURF6_HUMAN	0	0.0871354	0.138964	0.0184167	2.60406	0.375544	-0.0414979	0.678006	-0.0307391	0.128398	0.138964	0.025401	2.60406	0.771017	-0.0414979	0.912891	-0.0420238	0.0184167	2.60406	0.375544	-0.0414979	0.0184167	2.60406
sp|O75688|PPM1B_HUMAN	0	0.113498	0.106276	0.87147	0.0804391	0.488333	0.0172308	0.160274	-0.08648	0.283269	0.106276	0.0807734	-1.02037	0.00474138	0.0715685	0.360761	-0.0895833	0.113498	0.106276	0.160274	-0.08648	0.113498	0.106276
sp|O75691|UTP20_HUMAN	0	0.0665704	0.114769	0.786976	-0.0528198	0.177033	0.0347641	0.439365	-0.0507037	0.00225083	0.204566	0.242448	-0.536889	0.000111119	0.240911	0.658458	-0.0550184	0.0665704	0.114769	0.177033	-0.0507037	0.0665704	0.114769
sp|O75694|NU155_HUMAN	0	0.273194	0.0522597	0.0874044	0.158332	0.00193173	0.0554711	0.130916	-0.0882807	0.0798063	0.0741562	0.0127915	-0.303483	1.61414e-11	0.150443	0.158315	-0.126084	0.0874044	0.158332	0.00193173	-0.0882807	0.00193173	0.158332
sp|O75695|XRP2_HUMAN	0	0.196463	-0.156418	1	0	0.00602351	0.143115	0.241097	0.0872363	0.00679287	0.419164	1	0	0.0102046	0.143115	0.663626	0.0872363	0.196463	-0.156418	0.00602351	0.143115	0.00602351	-0.156418
sp|O75717|WDHD1_HUMAN	0	0.894316	-0.00687767	0.401298	0.314034	0.143668	0.0290062	0.164741	-0.0829446	0.101013	0.138397	0.104398	-0.686448	1.02136e-11	0.641072	0.167656	-0.129942	0.401298	0.314034	0.143668	-0.0829446	0.143668	0.314034
sp|O75718|CRTAP_HUMAN	0	0.0741807	0.23361	1	0	0.0248691	0.172118	0.0797447	-0.149635	0.00108366	0.333103	1	0	0.000247745	0.391293	0.134944	-0.287394	0.0741807	0.23361	0.0248691	0.172118	0.0248691	0.23361
sp|O75746|S2512_HUMAN	0	0.450088	0.0758478	0.0038287	-0.469966	0.0931773	0.054733	0.0540569	-0.129534	0.66026	0.119533	0.00170071	-0.469966	0.0272549	0.0673074	0.0198381	-0.301223	0.0038287	-0.469966	0.0540569	-0.129534	0.0038287	-0.469966
sp|O75771|RA51D_HUMAN	0	1	0	1	0	1	0	1	0	1	0	1	0	1	0	1	0	1	0	1	0	1	0
sp|O75781|PALM_HUMAN	0	1	0	1	0	0.620563	0.0605986	0.516992	-0.0862941	1	0	1	0	0.530366	0.0954076	0.564775	-0.167433	1	0	0.516992	-0.0862941	0.516992	-0.0862941
sp|O75787|RENR_HUMAN	0	0.59899	0.0548094	1	0	0.230653	0.338167	0.186613	0.173664	0.744963	0.0673413	1	0	0.0570456	0.338167	0.303473	0.555987	0.59899	0.0548094	0.186613	0.338167	0.186613	0.338167
sp|O75791|GRAP2_HUMAN	0	0.156719	0.131805	1	0	0.965022	-0.00226914	0.260511	0.0699379	0.00018789	0.626961	1	0	0.193228	-0.18179	0.16804	0.256972	0.156719	0.131805	0.260511	0.0699379	0.156719	0.131805
sp|O75792|RNH2A_HUMAN	0	0.224161	0.132057	1	0	0.00547078	0.147035	0.121941	-0.101619	0.000697733	0.667193	1	0	1.13789e-13	0.50801	0.0454202	-0.27131	0.224161	0.132057	0.00547078	0.147035	0.00547078	0.147035
sp|O75794|CD123_HUMAN	0	0.677188	0.036384	0.0587586	-0.369142	0.427394	0.0267623	0.222552	-0.0763094	0.86214	-0.10657	0.181716	-0.369142	3.43028e-05	0.133409	0.218159	-0.156219	0.0587586	-0.369142	0.222552	-0.0763094	0.0587586	-0.369142
sp|O75808|CAN15_HUMAN	0	0.291047	0.340086	1	0	0.220875	0.0854649	0.926584	-0.00744613	0.61507	0.340086	1	0	0.0260972	0.0998567	0.82484	-0.0974627	0.291047	0.340086	0.220875	0.0854649	0.220875	0.340086
sp|O75817|POP7_HUMAN	0	0.922621	0.00816878	1	0	0.000914724	0.207816	0.450996	-0.0546315	0.983763	-0.0121071	1	0	8.73241e-06	0.215832	0.458568	-0.121646	0.922621	0.00816878	0.000914724	0.207816	0.000914724	0.207816
sp|O75818|RPP40_HUMAN	0	0.0875391	0.0856773	0.375653	0.320901	0.299909	-0.0388746	0.560929	0.0404987	0.212442	0.0856773	0.0365608	-1.64281	0.581819	-0.0388746	0.936581	0.0404987	0.0875391	0.320901	0.299909	0.0404987	0.0875391	0.320901
sp|O75821|EIF3G_HUMAN	0	0.702661	0.015	0.787794	-0.0194135	0.000783517	0.0898654	0.538572	-0.0380438	0.609738	0.0647683	0.505035	-0.252943	1.00812e-09	0.132587	0.342053	-0.160337	0.702661	-0.0194135	0.000783517	0.0898654	0.000783517	0.0898654
sp|O75822|EIF3J_HUMAN	0	0.348531	0.0627453	0.254888	0.498105	6.53953e-07	0.311576	0.0151109	-0.192804	0.0139347	0.145163	0.0716017	0.498105	0	0.601335	0.000231291	-0.563696	0.254888	0.498105	6.53953e-07	0.311576	6.53953e-07	0.498105
sp|O75832|PSD10_HUMAN	0	0.222299	-0.0581274	0.570843	0.081395	0.279097	0.0388866	0.118539	-0.0939018	0.537217	-0.0581274	0.459202	-0.191128	4.35263e-06	0.160773	0.175803	-0.15501	0.222299	0.081395	0.118539	-0.0939018	0.118539	-0.0939018
sp|O75843|AP1G2_HUMAN	0	0.897518	0.0164298	1	0	0.934363	-0.00759432	0.685673	0.0347126	0.954178	0.032596	1	0	0.20575	0.105825	0.747796	-0.122929	0.897518	0.0164298	0.685673	0.0347126	0.685673	0.0347126
sp|O75844|FACE1_HUMAN	0	0.698921	0.0523638	1	0	0.0270887	0.121477	0.973886	-0.00260195	0.427025	0.353977	0.570437	0.179897	0.000910298	0.133367	0.571331	-0.118061	0.698921	0.0523638	0.0270887	0.121477	0.0270887	0.121477
sp|O75865|TPC6A_HUMAN	0	0.0875757	0.334112	1	0	1.34512e-05	0.279071	0.00715381	-0.268811	0.00173331	0.630853	1	0	1.15366e-06	0.279071	0.000800205	-0.419916	0.0875757	0.334112	1.34512e-05	0.279071	1.34512e-05	0.334112
sp|O75874|IDHC_HUMAN	0	0.0898922	0.149942	0.879566	0.0349524	0.0149269	0.103834	0.128186	-0.0980973	0.00156919	0.177949	0.558548	-0.162187	6.08363e-06	0.154008	0.122648	-0.203845	0.0898922	0.149942	0.0149269	0.103834	0.0149269	0.149942
sp|O75879|GATB_HUMAN	0	0.861565	-0.0173261	1.6162e-06	-0.773922	0.85593	0.0139439	0.737374	0.0255695	0.491492	0.251887	6.50806e-06	-0.773922	0.0260443	0.141567	0.91414	-0.0453012	1.6162e-06	-0.773922	0.737374	0.0255695	1.6162e-06	-0.773922
sp|O75880|SCO1_HUMAN	0	0.788072	0.0177701	0.22829	0.128665	3.43871e-05	-0.196206	0.157886	0.0947887	0.235544	-0.241236	0.000375888	0.783686	4.74719e-05	-0.196206	0.374705	-0.131892	0.22829	0.128665	3.43871e-05	-0.196206	3.43871e-05	-0.196206
sp|O75884|RBBP9_HUMAN	0	0.5423	-0.0585127	1	0	1	0	1	0	0.728099	-0.0585127	1	0	1	0	1	0	0.5423	-0.0585127	1	0	0.5423	-0.0585127
sp|O75886|STAM2_HUMAN	0	0.538737	0.0917272	1	0	0.916905	0.00542894	0.647999	0.0359884	0.814272	0.177984	1	0	0.123136	0.064796	0.825018	-0.0958009	0.538737	0.0917272	0.647999	0.0359884	0.538737	0.0917272
sp|O75909|CCNK_HUMAN	0	0.119736	-0.108371	0.568983	-0.150641	0.932418	-0.00310771	0.714278	-0.0255012	0.0533453	-0.200638	0.366132	0.229911	0.30191	-0.0697371	0.394825	-0.186149	0.119736	-0.150641	0.714278	-0.0255012	0.119736	-0.150641
sp|O75925|PIAS1_HUMAN	0	0.27037	-0.0866463	0.0941279	-0.180518	0.00624077	0.121946	0.105081	-0.115144	0.0997424	-0.394156	0.172278	-0.180518	1.84332e-06	0.251812	0.105511	-0.224571	0.0941279	-0.180518	0.00624077	0.121946	0.00624077	-0.180518
sp|O75934|SPF27_HUMAN	0	0.846567	0.011305	0.422734	0.0985564	0.845693	-0.00557323	0.587398	-0.0340188	0.902192	0.0316753	0.0842325	0.184678	0.0511257	0.0812105	0.447392	-0.147109	0.422734	0.0985564	0.587398	-0.0340188	0.422734	0.0985564
sp|O75935|DCTN3_HUMAN	0	0.028216	0.193645	1	0	0.157912	-0.108826	0.520404	-0.0515992	0.000118106	1.20845	1	0	0.474363	-0.108826	0.387355	-0.141215	0.028216	0.193645	0.157912	-0.108826	0.028216	0.193645
sp|O75937|DNJC8_HUMAN	0	0.786418	-0.0167804	0.172495	-0.278928	0.000275985	0.118264	0.133967	-0.0913142	0.942274	-0.0167804	0.226923	-0.469303	5.43615e-11	0.15232	0.257331	-0.114224	0.172495	-0.278928	0.000275985	0.118264	0.000275985	-0.278928
sp|O75940|SPF30_HUMAN	0	0.485465	-0.055466	0.0147735	0.317508	0.00114947	0.16133	0.0471038	-0.161896	0.40476	0.163722	0.00470947	0.317508	1.08391e-07	0.276986	0.0182632	-0.280312	0.0147735	0.317508	0.00114947	-0.161896	0.00114947	0.317508
sp|O75943|RAD17_HUMAN	0	0.671103	-0.05508	1	0	0.174728	0.104643	0.041415	-0.193621	0.834359	-0.05508	1	0	0.00307818	0.128399	0.0526918	-0.231738	0.671103	-0.05508	0.041415	-0.193621	0.041415	-0.193621
sp|O75947|ATP5H_HUMAN	0	0.000593453	0.201814	0.15817	-0.743587	3.33764e-05	0.162728	0.0196429	-0.184244	3.28761e-06	0.231219	0.0095631	1.01477	2.73265e-14	0.196847	0.00965399	-0.227155	0.000593453	-0.743587	3.33764e-05	-0.184244	3.33764e-05	-0.743587
sp|O75955|FLOT1_HUMAN	0	0.00586646	0.158313	0.922467	0.016532	1.11629e-05	0.153651	0.0422127	-0.139696	7.80823e-07	0.158313	0.330739	0.0986284	5.05595e-10	0.153651	0.0869381	-0.161782	0.00586646	0.158313	1.11629e-05	0.153651	1.11629e-05	0.158313
sp|O75962|TRIO_HUMAN	0	0.517843	0.0485815	1	0	1	0	1	0	0.657536	0.0492452	1	0	1	0	1	0	0.517843	0.0485815	1	0	0.517843	0.0485815
sp|O75964|ATP5L_HUMAN	0	0.119543	0.14862	0.85534	-0.0167212	0.0484377	0.137105	0.212001	-0.0980533	0.0905783	0.178232	0.163704	-1.90316	0.00172492	0.216196	0.479041	-0.0980533	0.119543	0.14862	0.0484377	0.137105	0.0484377	0.14862
sp|O75970|MPDZ_HUMAN	0	0.854695	0.0196815	1	0	1	0	1	0	0.475181	-0.720288	1	0	1	0	1	0	0.854695	0.0196815	1	0	0.854695	0.0196815
sp|O75976|CBPD_HUMAN	0	0.187244	0.21493	1	0	0.596319	-0.0244032	0.920989	0.007872	0.023019	1.27712	1	0	0.0208076	0.226953	0.30411	-0.273944	0.187244	0.21493	0.596319	-0.0244032	0.187244	0.21493
sp|O76003|GLRX3_HUMAN	0	0.00103703	0.210634	0.0175618	0.404437	0.0014755	0.0949694	0.0332887	-0.148721	1.77016e-07	0.210634	3.21912e-06	0.404437	2.88454e-13	0.335809	0.0160727	-0.286748	0.00103703	0.404437	0.0014755	-0.148721	0.00103703	0.404437
sp|O76021|RL1D1_HUMAN	0	0.0476805	0.0835147	0.547789	-0.104538	0.000836356	0.159324	0.0783109	-0.124551	0.0236956	0.0835147	0.850575	-0.104538	1.65654e-07	0.460657	0.0114818	-0.470775	0.0476805	-0.104538	0.000836356	0.159324	0.000836356	0.159324
sp|O76031|CLPX_HUMAN	0	0.000418251	0.122673	0.604244	0.0617701	0.000720563	0.10359	0.13554	-0.0934223	1.24913e-08	0.122673	0.0564379	-0.424485	4.36139e-10	0.232378	0.126996	-0.254737	0.000418251	0.122673	0.000720563	0.10359	0.000418251	0.122673
sp|O76041|NEBL_HUMAN	0	0.32578	0.227942	1	0	0.144459	0.127439	1	0	7.60049e-10	1.16742	1	0	0.223342	0.127439	1	0	0.32578	0.227942	0.144459	0.127439	0.144459	0.227942
sp|O76070|SYUG_HUMAN	0	0.328565	0.0541885	0.697928	-0.132619	0.949013	0.00450087	0.0544267	-0.138615	0.0203778	0.12898	0.623948	0.283434	0.0242636	0.12175	0.0693468	-0.183874	0.328565	-0.132619	0.0544267	-0.138615	0.0544267	-0.138615
sp|O76071|CIAO1_HUMAN	0	0.330367	0.0459658	0.000541342	0.234435	0.00792795	0.115697	0.0578259	-0.132651	0.0184178	0.0953013	5.46554e-06	-0.97118	8.03729e-10	0.239957	0.111529	-0.150745	0.000541342	0.234435	0.00792795	-0.132651	0.000541342	0.234435
sp|O76075|DFFB_HUMAN	0	0.376266	0.208834	1	0	0.173666	0.0913205	0.60779	-0.0413059	0.53708	0.208834	0.426403	-0.468138	0.0207857	0.395539	0.361966	-0.191997	0.376266	0.208834	0.173666	0.0913205	0.173666	0.208834
sp|O76080|ZFAN5_HUMAN	0	0.269165	-0.0873527	0.0372877	-0.171846	0.0546779	-0.154302	0.881492	-0.0112673	0.028289	-0.135618	0.0714403	-0.171846	0.186614	-0.154302	0.941569	0.0604437	0.0372877	-0.171846	0.0546779	-0.154302	0.0372877	-0.171846
sp|O76087|GAGE7_HUMAN	0	0.747314	0.023746	1	0	1	0	1	0	0.978965	0.023746	1	0	1	0	1	0	0.747314	0.023746	1	0	0.747314	0.023746
sp|O76094|SRP72_HUMAN	0	0.115296	0.0763928	0.340901	0.200835	0.323681	0.0271239	0.148857	-0.0878183	0.00161651	0.20326	0.0687665	-0.639243	3.76489e-06	0.136372	0.0774265	-0.229223	0.115296	0.200835	0.148857	-0.0878183	0.115296	0.200835
sp|O77932|DXO_HUMAN	0	0.0313586	0.259651	1	0	0.458877	0.0520737	0.111325	-0.12263	0.00631481	0.478212	1	0	0.000983898	0.24719	0.114583	-0.219368	0.0313586	0.259651	0.111325	-0.12263	0.0313586	0.259651
sp|O94761|RECQ4_HUMAN	0	0.276776	-0.143595	1	0	0.00387229	0.164914	0.0290777	-0.19524	0.0330216	-0.475256	1	0	1.66552e-11	0.502297	0.00542235	-0.394235	0.276776	-0.143595	0.00387229	-0.19524	0.00387229	-0.19524
sp|O94762|RECQ5_HUMAN	0	0.400358	0.0595943	0.00917179	0.192548	0.0636463	0.100661	0.0936755	-0.115981	0.660574	0.144495	0.000245813	-0.388072	0.000552202	0.133333	0.0740032	-0.306559	0.00917179	0.192548	0.0636463	-0.115981	0.00917179	0.192548
sp|O94763|RMP_HUMAN	0	0.0792574	-0.358454	1.06301e-05	-0.273956	0.0912151	0.0858388	0.227447	-0.0913362	0.000546247	-1.1891	3.56741e-06	-0.273956	0.000702243	-0.188719	0.135259	-0.263429	1.06301e-05	-0.358454	0.0912151	-0.0913362	1.06301e-05	-0.358454
sp|O94776|MTA2_HUMAN	0	0.0472827	0.0484532	0.994765	-0.000769346	0.00249751	0.0552214	0.207258	-0.0724568	0.00353335	0.0586431	0.382836	0.0668649	5.4962e-08	0.12679	0.268505	-0.109006	0.0472827	0.0484532	0.00249751	-0.0724568	0.00249751	-0.0724568
sp|O94782|UBP1_HUMAN	0	0.378096	-0.06824	0.163833	0.115136	0.173193	0.0523572	0.140244	-0.0933342	0.166947	-0.272017	0.037772	-0.356894	0.00012271	0.124287	0.224687	-0.1266	0.163833	0.115136	0.140244	-0.0933342	0.140244	0.115136
sp|O94788|AL1A2_HUMAN	0	0.00457999	0.165292	0.049713	0.2383	0.0138155	0.0685914	0.129162	-0.0940619	0.000298314	0.165292	0.0394044	0.2383	4.66747e-09	0.184935	0.121745	-0.199968	0.00457999	0.2383	0.0138155	-0.0940619	0.00457999	0.2383
sp|O94804|STK10_HUMAN	0	0.00308257	-0.258886	1	0	0.919078	0.0173207	0.648358	-0.0537918	0.000269367	-0.258886	1	0	0.5845	0.109132	0.929584	-0.0537918	0.00308257	-0.258886	0.648358	-0.0537918	0.00308257	-0.258886
sp|O94806|KPCD3_HUMAN	0	0.972571	-0.0035859	1	0	0.82993	0.0357686	1	0	0.000591041	0.502518	1	0	0.798242	0.0357686	1	0	0.972571	-0.0035859	0.82993	0.0357686	0.82993	0.0357686
sp|O94817|ATG12_HUMAN	0	0.556088	0.0524682	1	0	0.336074	-0.0515466	0.516472	-0.0466624	0.772875	0.0524682	1	0	0.269833	0.0695001	0.567155	-0.121931	0.556088	0.0524682	0.336074	-0.0515466	0.336074	0.0524682
sp|O94822|LTN1_HUMAN	0	0.545499	0.0248728	0.0922654	0.118149	0.0151401	0.0519813	0.500797	-0.0421056	0.54676	-0.0337259	0.00132751	0.172149	2.03244e-05	0.084238	0.30848	-0.156962	0.0922654	0.118149	0.0151401	0.0519813	0.0151401	0.118149
sp|O94826|TOM70_HUMAN	0	0.535625	-0.0247678	0.00628686	-0.198958	0.104389	0.0412	0.341614	-0.0566556	0.114362	0.0921269	0.00710117	-0.198958	5.58676e-08	0.183453	0.267299	-0.188887	0.00628686	-0.198958	0.104389	-0.0566556	0.00628686	-0.198958
sp|O94829|IPO13_HUMAN	0	0.000420596	0.748924	1.95569e-05	-0.513284	0.649738	-0.041282	0.194902	-0.0890023	0.00241417	0.748924	1.51507e-05	-1.06284	0.824909	0.0454651	0.290461	-0.146463	1.95569e-05	0.748924	0.194902	-0.0890023	1.95569e-05	0.748924
sp|O94830|DDHD2_HUMAN	0	0.170443	0.194069	1	0	0.292693	0.0470585	0.570654	-0.0408476	0.0318932	0.689184	1	0	4.60665e-06	0.294011	0.708714	0.0846078	0.170443	0.194069	0.292693	0.0470585	0.170443	0.194069
sp|O94832|MYO1D_HUMAN	0	0.918836	0.00734627	0.841094	0.0249793	0.63086	-0.0173663	0.811772	0.0158977	0.952281	-0.0261841	0.885286	0.133121	0.250362	0.0381575	0.356137	0.405722	0.841094	0.0249793	0.63086	-0.0173663	0.63086	0.0249793
sp|O94842|TOX4_HUMAN	0	0.861562	0.0531636	1	0	0.00223453	0.31982	0.0212841	-0.195929	0.995353	0.0531636	1	0	5.42587e-09	0.492773	0.0488332	-0.195929	0.861562	0.0531636	0.00223453	0.31982	0.00223453	0.31982
sp|O94851|MICA2_HUMAN	0	0.568789	-0.0882339	1	0	1	0	1	0	0.234602	0.276058	1	0	0.158579	-0.20164	1	0	0.568789	-0.0882339	1	0	0.568789	-0.0882339
sp|O94854|K0754_HUMAN	0	1	0	1	0	0.556443	-0.0577236	0.436387	0.0719173	1	0	1	0	0.457052	-0.189335	0.575766	0.0968095	1	0	0.436387	0.0719173	0.436387	0.0719173
sp|O94855|SC24D_HUMAN	0	0.885165	0.0154575	1	0	0.0731564	0.0649723	0.148181	-0.089142	0.79067	0.0639142	0.108869	-0.67329	4.22691e-05	0.17861	0.221543	-0.120464	0.885165	0.0154575	0.0731564	-0.089142	0.0731564	-0.089142
sp|O94864|ST65G_HUMAN	0	0.37052	0.0961596	0.390182	-0.0585833	0.673115	-0.0305279	0.252854	-0.0811739	0.299338	-0.460014	0.422253	-0.17947	6.0052e-05	0.66865	0.0607368	-0.381551	0.37052	0.0961596	0.252854	-0.0811739	0.252854	0.0961596
sp|O94868|FCSD2_HUMAN	0	0.436477	-0.0641371	0.255195	-0.103681	0.120531	-0.129998	1	0	0.549821	-0.0641371	0.355361	-0.134712	0.0526323	-0.237096	1	0	0.255195	-0.103681	0.120531	-0.129998	0.120531	-0.129998
sp|O94874|UFL1_HUMAN	0	0.128495	0.0644838	0.47649	0.235458	0.0442974	0.0501876	0.985522	0.00126	0.40786	0.0644838	0.835493	0.235458	1.80332e-07	0.253411	0.429405	-0.207435	0.128495	0.235458	0.0442974	0.0501876	0.0442974	0.235458
sp|O94880|PHF14_HUMAN	0	0.00898264	0.203679	1	0	0.157437	-0.0448735	0.340512	-0.0601252	4.18458e-06	0.693391	1	0	0.149113	0.0469816	0.237468	0.211776	0.00898264	0.203679	0.157437	-0.0601252	0.00898264	0.203679
sp|O94887|FARP2_HUMAN	0	0.0147444	0.665444	1	0	0.305802	-0.0957844	0.0166586	-0.437682	0.0095292	0.803721	1	0	0.0771624	0.300494	0.00787161	-0.51008	0.0147444	0.665444	0.0166586	-0.437682	0.0147444	0.665444
sp|O94888|UBXN7_HUMAN	0	0.324396	0.0446089	0.812311	-0.0340025	0.000198898	0.159046	0.0936755	-0.108527	0.639003	0.0515041	0.13404	0.662109	2.84037e-10	0.168093	0.281394	-0.124086	0.324396	0.0446089	0.000198898	0.159046	0.000198898	0.159046
sp|O94889|KLH18_HUMAN	0	0.81022	-0.0373719	0.822357	-0.0485719	0.0376999	0.113142	0.105483	-0.108047	0.187849	-0.533098	0.625834	-0.245046	9.5718e-05	0.187425	0.0803312	-0.203956	0.81022	-0.0485719	0.0376999	0.113142	0.0376999	0.113142
sp|O94901|SUN1_HUMAN	0	1	0	1	0	0.866617	0.0142405	0.134894	-0.119386	1	0	1	0	0.234779	0.112238	0.26255	-0.125066	1	0	0.134894	-0.119386	0.134894	-0.119386
sp|O94903|PLPHP_HUMAN	0	0.680174	0.0289669	0.372211	0.188968	0.120251	0.0701305	0.0595913	-0.127902	0.00761684	0.168239	0.638838	0.188968	3.21841e-06	0.176398	0.072441	-0.18399	0.372211	0.188968	0.0595913	-0.127902	0.0595913	0.188968
sp|O94905|ERLN2_HUMAN	0	0.914785	0.0135003	0.0380994	0.102607	0.637741	-0.0215586	0.833715	-0.0172327	0.954882	0.103079	0.0267425	-0.533865	0.251757	-0.158746	0.559051	-0.169816	0.0380994	0.102607	0.637741	-0.0215586	0.0380994	0.102607
sp|O94906|PRP6_HUMAN	0	0.871291	0.00654274	0.271426	0.089362	0.149376	0.0347335	0.577804	-0.036239	0.341864	0.0455697	0.0721288	0.139042	2.85246e-09	0.211128	0.405166	-0.0984695	0.271426	0.089362	0.149376	-0.036239	0.149376	0.089362
sp|O94913|PCF11_HUMAN	0	0.574767	0.0251483	0.280668	-0.124078	0.341974	-0.0314274	0.446336	-0.0483674	0.91136	0.0251483	0.373826	-0.221456	0.0393769	-0.0868572	0.623983	-0.0663407	0.280668	-0.124078	0.341974	-0.0483674	0.280668	-0.124078
sp|O94915|FRYL_HUMAN	0	0.0648667	0.114541	1	0	0.0694037	0.0466038	0.79526	-0.0178278	0.00650017	0.269402	0.70455	0.150089	0.000356242	0.230558	0.636033	-0.125103	0.0648667	0.114541	0.0694037	0.0466038	0.0648667	0.114541
sp|O94916|NFAT5_HUMAN	0	0.710334	-0.0511316	0.000522967	-0.412268	0.0974092	0.224606	1	0	0.963959	-0.0511316	0.00258251	-0.412268	0.00364921	0.224606	1	0	0.000522967	-0.412268	0.0974092	0.224606	0.000522967	-0.412268
sp|O94919|ENDD1_HUMAN	0	1	0	1	0	0.674837	-0.0840103	1	0	1	0	1	0	0.630683	-0.0840103	1	0	1	0	0.674837	-0.0840103	0.674837	-0.0840103
sp|O94925|GLSK_HUMAN	0	0.0998105	0.0566137	0.53627	-0.0811041	0.113159	0.0483563	0.360513	-0.0536242	0.216372	0.0566137	0.637574	0.101356	1.00116e-05	0.126698	0.390992	-0.130444	0.0998105	-0.0811041	0.113159	-0.0536242	0.0998105	-0.0811041
sp|O94927|HAUS5_HUMAN	0	0.774721	-0.0334299	0.394069	-0.183439	0.0153269	0.0926164	0.101261	-0.102655	0.270606	-0.415813	0.465125	-0.281368	3.02675e-05	0.11823	0.0901698	-0.218036	0.394069	-0.183439	0.0153269	-0.102655	0.0153269	-0.183439
sp|O94941|RNF37_HUMAN	0	0.101774	0.133861	1	0	1	0	1	0	1.1122e-11	2.11526	1	0	0.00613403	-0.244307	1	0	0.101774	0.133861	1	0	0.101774	0.133861
sp|O94953|KDM4B_HUMAN	0	0.0244413	0.33149	1	0	0.829978	-0.0119455	0.252959	0.0797033	8.17434e-06	0.6695	0.326907	-0.253496	0.448359	0.0538304	0.316671	0.215203	0.0244413	0.33149	0.252959	0.0797033	0.0244413	0.33149
sp|O94955|RHBT3_HUMAN	0	1	0	0.143452	-0.0599461	0.997118	-0.000235537	0.548031	-0.047112	5.65182e-05	-0.396056	0.181071	-0.204271	0.0553706	-0.139379	0.450558	-0.166985	0.143452	-0.0599461	0.548031	-0.047112	0.143452	-0.0599461
sp|O94964|SOGA1_HUMAN	0	0.889886	-0.0157483	0.0918951	-0.267085	0.885656	-0.00747658	0.471696	0.04841	0.181055	-1.43776	0.187251	-0.267085	0.295802	0.224511	0.363818	0.249573	0.0918951	-0.267085	0.471696	0.04841	0.0918951	-0.267085
sp|O94966|UBP19_HUMAN	0	0.0424708	0.196865	0.998297	0.000171435	0.694347	0.0118316	0.295531	-0.0684544	0.00781145	0.391117	0.439686	-0.201884	0.0287198	0.0625009	0.468088	-0.104748	0.0424708	0.196865	0.295531	-0.0684544	0.0424708	0.196865
sp|O94972|TRI37_HUMAN	0	0.402296	0.0669235	3.39788e-05	-0.612044	0.0358971	-0.207029	0.144059	0.107087	0.00501785	-2.28857	9.45413e-05	-0.612044	0.0305196	-0.207029	0.431929	0.107087	3.39788e-05	-0.612044	0.0358971	-0.207029	3.39788e-05	-0.612044
sp|O94973|AP2A2_HUMAN	0	0.733958	0.0227738	0.75466	-0.0397728	0.308781	-0.0231636	0.694802	0.0272269	0.50829	-0.599796	0.680825	-0.188525	0.519648	-0.0231636	0.87851	-0.0695497	0.733958	-0.0397728	0.308781	0.0272269	0.308781	-0.0397728
sp|O94979|SC31A_HUMAN	0	0.000899339	0.0808855	0.52326	0.0245349	0.00030597	0.092138	0.267895	-0.0658914	2.52617e-09	0.157119	0.0192933	-0.242798	7.88402e-13	0.351937	0.0379958	-0.375816	0.000899339	0.0808855	0.00030597	0.092138	0.00030597	0.092138
sp|O94986|CE152_HUMAN	0	0.616065	-0.10372	0.806171	0.0460919	0.927781	0.00540848	0.488896	0.0505149	0.556797	-0.353776	0.501971	-0.302624	0.192678	0.280329	0.431742	-0.224882	0.616065	-0.10372	0.488896	0.0505149	0.488896	-0.10372
sp|O94992|HEXI1_HUMAN	0	0.0882765	0.0653941	0.449649	-0.129711	0.157798	-0.0685859	0.859393	-0.0120927	0.114043	0.0653941	0.543163	-0.200308	0.0163724	0.27946	0.934175	-0.0409145	0.0882765	-0.129711	0.157798	-0.0685859	0.0882765	-0.129711
sp|O95059|RPP14_HUMAN	0	1	0	1	0	0.00661569	-0.24014	0.00215575	0.332587	1	0	1	0	2.08764e-05	-0.426127	1.30646e-05	0.678107	1	0	0.00215575	0.332587	0.00215575	0.332587
sp|O95067|CCNB2_HUMAN	0	0.857473	0.0130198	0.649277	-0.0610322	0.0630911	0.0782028	0.358614	-0.066238	0.000130336	0.77896	0.70807	-0.131324	1.261e-05	0.243048	0.0632816	-0.367202	0.649277	-0.0610322	0.0630911	0.0782028	0.0630911	0.0782028
sp|O95071|UBR5_HUMAN	0	0.000165713	0.118109	0.67514	-0.0400131	0.00064785	0.0821605	0.215629	-0.0758186	8.59481e-07	0.118109	0.712183	-0.204112	4.16999e-07	0.102761	0.0716595	-0.311517	0.000165713	0.118109	0.00064785	0.0821605	0.000165713	0.118109
sp|O95081|AGFG2_HUMAN	0	1	0	1	0	0.0839384	0.148111	0.976955	-0.00258619	1	0	1	0	0.0551251	0.148111	0.690044	-0.155998	1	0	0.0839384	0.148111	0.0839384	0.148111
sp|O95104|SCAF4_HUMAN	0	0.532804	0.0354694	0.747294	-0.042922	0.000534781	0.12354	0.00568916	-0.26726	0.0701602	0.101182	0.806237	-0.159125	7.45457e-11	0.222364	0.00791054	-0.26726	0.532804	-0.042922	0.000534781	-0.26726	0.000534781	-0.26726
sp|O95125|ZN202_HUMAN	0	0.126814	0.283102	1	0	1	0	1	0	9.73063e-06	-1.28237	1	0	1	0	1	0	0.126814	0.283102	1	0	0.126814	0.283102
sp|O95139|NDUB6_HUMAN	0	0.0281374	-0.124039	1	0	0.532901	-0.0302612	0.887459	0.0102492	0.0018787	-0.128485	0.506007	-0.164502	0.328647	0.0568177	0.979778	-0.0383564	0.0281374	-0.124039	0.532901	-0.0302612	0.0281374	-0.124039
sp|O95140|MFN2_HUMAN	0	0.456806	-0.0442316	0.832276	-0.0277884	0.244566	0.0500169	0.301018	-0.0641909	0.0900024	0.0892801	0.331629	-0.618623	4.65584e-05	0.116055	0.435163	-0.10348	0.456806	-0.0442316	0.244566	-0.0641909	0.244566	-0.0641909
sp|O95147|DUS14_HUMAN	0	0.00743657	0.412158	1	0	0.387309	-0.122018	1	0	0.000702839	0.412158	1	0	0.498606	-0.122018	1	0	0.00743657	0.412158	0.387309	-0.122018	0.00743657	0.412158
sp|O95149|SPN1_HUMAN	0	0.70883	-0.0238558	0.0197741	0.329095	0.233065	0.0557435	0.714506	-0.0269554	0.502323	-0.0901958	0.0429112	0.329095	1.14706e-05	0.776092	0.632657	-0.0849452	0.0197741	0.329095	0.233065	0.0557435	0.0197741	0.329095
sp|O95155|UBE4B_HUMAN	0	0.433081	-0.028339	0.575992	-0.0461599	0.468893	0.017319	0.430724	-0.0507325	0.046391	-0.313712	0.211902	-0.632369	0.00011523	0.137168	0.476358	-0.0951993	0.433081	-0.0461599	0.430724	-0.0507325	0.430724	-0.0507325
sp|O95159|ZFPL1_HUMAN	0	0.0952447	-0.124353	0.824331	-0.0283275	0.855332	-0.00982228	0.757149	-0.021661	0.0319164	-0.124353	0.670948	-0.168383	0.035984	0.136927	0.541061	-0.149108	0.0952447	-0.124353	0.757149	-0.021661	0.0952447	-0.124353
sp|O95163|ELP1_HUMAN	0	0.177967	0.0696813	0.178974	0.0675586	0.000135485	0.0902023	0.105132	-0.0992214	0.0273258	0.0696813	0.0664545	-0.428032	4.25875e-09	0.139728	0.175803	-0.131912	0.177967	0.0696813	0.000135485	-0.0992214	0.000135485	-0.0992214
sp|O95167|NDUA3_HUMAN	0	0.997952	-0.000275906	0.754324	0.0665713	0.156381	0.0620705	0.159764	0.106607	0.983154	-0.039707	0.45398	-0.338817	0.155189	0.063855	0.571962	0.106607	0.754324	0.0665713	0.156381	0.106607	0.156381	0.106607
sp|O95168|NDUB4_HUMAN	0	0.500647	0.092186	0.909565	0.011655	0.93916	0.00683093	0.14392	-0.096972	0.0480231	0.453922	0.756974	-0.158741	0.000133562	0.277327	0.0869758	-0.285593	0.500647	0.092186	0.14392	-0.096972	0.14392	-0.096972
sp|O95169|NDUB8_HUMAN	0	0.577475	-0.0878897	0.372917	-0.131571	0.427618	0.0403795	0.976852	0.0023325	0.757903	-0.0878897	0.131977	-1.01861	0.0140046	0.118253	0.761415	-0.111447	0.372917	-0.131571	0.427618	0.0403795	0.372917	-0.131571
sp|O95178|NDUB2_HUMAN	0	0.0585147	0.386319	1	0	1	0	1	0	0.0100721	0.419291	1	0	1	0	1	0	0.0585147	0.386319	1	0	0.0585147	0.386319
sp|O95182|NDUA7_HUMAN	0	0.734352	0.0699818	0.182988	-0.178249	0.455152	0.0303238	0.58735	0.041701	0.955098	0.0753013	0.381837	-0.178249	0.00336173	0.15654	0.738346	-0.0905317	0.182988	-0.178249	0.455152	0.041701	0.182988	-0.178249
sp|O95197|RTN3_HUMAN	0	0.0607031	-0.117709	0.421654	0.116904	0.00530482	0.120509	0.854195	-0.0129479	0.0316806	0.125376	0.050127	-0.806995	0.000534968	0.126773	0.794589	-0.0691327	0.0607031	-0.117709	0.00530482	0.120509	0.00530482	0.120509
sp|O95202|LETM1_HUMAN	0	0.822932	-0.0158042	0.442805	-0.244097	0.00395577	0.103084	0.24106	-0.0710888	0.772067	-0.0504289	0.0927578	0.881053	1.73213e-07	0.127915	0.14995	-0.186714	0.442805	-0.244097	0.00395577	0.103084	0.00395577	-0.244097
sp|O95218|ZRAB2_HUMAN	0	0.756171	0.0160532	0.101186	-0.319366	8.65623e-06	0.294002	0.00654182	-0.239816	0.44623	0.0571616	0.176066	-0.319366	9.55163e-15	0.497004	0.000927159	-0.320404	0.101186	-0.319366	8.65623e-06	0.294002	8.65623e-06	-0.319366
sp|O95219|SNX4_HUMAN	0	0.764204	0.0277827	4.92113e-06	-0.438523	0.0193652	0.146309	0.486912	-0.0467342	0.959089	0.048697	1.88436e-05	-0.438523	1.08112e-06	-0.359127	0.625705	-0.0735064	4.92113e-06	-0.438523	0.0193652	0.146309	4.92113e-06	-0.438523
sp|O95229|ZWINT_HUMAN	0	0.177058	-0.101322	0.0319512	-0.134256	0.132823	0.0950087	0.0189964	-0.192405	0.424006	-0.101322	0.0325558	0.427858	0.0120157	0.113407	0.0117949	-0.226833	0.0319512	-0.134256	0.0189964	-0.192405	0.0189964	-0.192405
sp|O95232|LC7L3_HUMAN	0	0.00120089	0.174271	0.973372	-0.0285289	0.000834675	0.123059	0.103657	-0.102782	5.77109e-07	0.174271	0.392496	-0.367865	2.39258e-09	0.199971	0.214878	-0.109258	0.00120089	0.174271	0.000834675	0.123059	0.000834675	0.174271
sp|O95235|KI20A_HUMAN	0	0.382644	0.0385765	0.137205	-0.234134	0.0202588	0.0737765	0.302271	-0.0623329	0.761489	-0.17697	0.370561	-0.234134	3.31606e-06	0.249723	0.518779	-0.066152	0.137205	-0.234134	0.0202588	0.0737765	0.0202588	-0.234134
sp|O95239|KIF4A_HUMAN	0	0.289518	0.0433871	0.0569713	0.353053	0.0656207	0.0429227	0.618971	-0.031282	0.184155	0.0646524	0.0456366	0.353053	0.000120391	0.208738	0.727432	-0.121297	0.0569713	0.353053	0.0656207	0.0429227	0.0569713	0.353053
sp|O95243|MBD4_HUMAN	0	0.738205	0.0519627	1	0	0.0612278	-0.121441	0.941088	-0.00625706	0.899124	0.0519627	1	0	0.0844455	-0.121441	0.978346	0.0415753	0.738205	0.0519627	0.0612278	-0.121441	0.0612278	-0.121441
sp|O95248|MTMR5_HUMAN	0	0.904679	-0.0244106	1	0	0.0361913	-0.0843614	0.666199	0.0295882	0.637507	0.412463	1	0	0.00926716	-0.24281	0.850341	-0.065975	0.904679	-0.0244106	0.0361913	-0.0843614	0.0361913	-0.0843614
sp|O95249|GOSR1_HUMAN	0	0.98211	0.00264099	0.0563265	-0.27827	0.402062	0.0319521	0.997264	-0.000260729	0.938124	-0.0353242	0.0170289	-0.27827	0.232191	0.0486734	0.697994	-0.132417	0.0563265	-0.27827	0.402062	0.0319521	0.0563265	-0.27827
sp|O95251|KAT7_HUMAN	0	0.551853	0.0408072	0.142529	-0.159428	0.227576	0.052071	0.757335	-0.0221439	0.688573	0.0408072	0.321773	0.197542	8.106e-07	0.584621	0.495853	-0.133243	0.142529	-0.159428	0.227576	0.052071	0.142529	-0.159428
sp|O95260|ATE1_HUMAN	0	0.169259	-0.254086	1	0	0.543167	-0.037936	0.0592239	0.172005	0.00455522	-0.447591	1	0	0.61436	-0.0433758	0.180163	0.172005	0.169259	-0.254086	0.0592239	0.172005	0.0592239	-0.254086
sp|O95271|TNKS1_HUMAN	0	0.322734	-0.106374	1	0	0.690264	0.0311223	0.082672	-0.161426	0.434566	-0.651914	1	0	0.0696415	0.453711	0.172435	-0.771193	0.322734	-0.106374	0.082672	-0.161426	0.082672	-0.161426
sp|O95273|CCDB1_HUMAN	0	0.122271	0.119738	1	0	1.57434e-05	0.338384	0.154477	-0.104187	0.00315928	0.689463	1	0	1.71277e-09	0.338384	0.374248	-0.12322	0.122271	0.119738	1.57434e-05	0.338384	1.57434e-05	0.338384
sp|O95292|VAPB_HUMAN	0	0.0164085	0.211588	0.784734	-0.0213661	0.217911	0.0399075	0.492558	-0.0444191	0.00132736	0.280886	0.309573	-0.270774	0.00407427	0.0928475	0.305163	-0.186524	0.0164085	0.211588	0.217911	-0.0444191	0.0164085	0.211588
sp|O95295|SNAPN_HUMAN	0	0.00484206	0.347273	3.46794e-05	1.13633	0.0136669	0.156703	0.00382687	-0.311659	2.42688e-07	0.950822	4.54338e-05	1.13633	7.00727e-06	0.161077	1.2906e-05	-0.879657	3.46794e-05	1.13633	0.00382687	-0.311659	3.46794e-05	1.13633
sp|O95297|MPZL1_HUMAN	0	0.119818	0.241575	1	0	0.342198	0.104379	0.545759	-0.0506907	0.0753919	0.241575	1	0	0.0015691	0.18455	0.420157	-0.154295	0.119818	0.241575	0.342198	0.104379	0.119818	0.241575
sp|O95298|NDUC2_HUMAN	0	0.291401	-0.114886	1	0	0.975642	-0.00143666	0.213184	-0.0778296	0.0932841	0.321066	1	0	5.0158e-05	0.189116	0.108779	-0.238967	0.291401	-0.114886	0.213184	-0.0778296	0.213184	-0.114886
sp|O95299|NDUAA_HUMAN	0	0.0863929	-0.354488	0.87541	0.0145886	0.00180656	0.170486	0.136695	-0.0985577	0.18842	-0.354488	0.612957	-0.213904	4.08771e-06	0.170486	0.299716	-0.0985577	0.0863929	-0.354488	0.00180656	0.170486	0.00180656	-0.354488
sp|O95302|FKBP9_HUMAN	0	0.00925486	0.991008	1	0	0.92877	0.0144629	0.605455	0.0434455	0.00127281	0.991008	1	0	0.988838	0.0442874	0.704962	-0.132317	0.00925486	0.991008	0.605455	0.0434455	0.00925486	0.991008
sp|O95319|CELF2_HUMAN	0	0.381746	0.0936531	0.218672	-0.151261	0.218082	0.0590478	0.118736	-0.11399	0.691123	0.0936531	0.250892	0.350056	9.15041e-07	0.221878	0.293374	0.115985	0.218672	-0.151261	0.118736	-0.11399	0.118736	-0.151261
sp|O95336|6PGL_HUMAN	0	0.918163	0.0052268	0.363113	-0.0875507	0.00895807	0.0921826	0.10997	-0.104496	0.909546	0.0271286	0.732683	-0.0875507	1.91788e-06	0.275951	0.0412136	-0.31404	0.363113	-0.0875507	0.00895807	-0.104496	0.00895807	-0.104496
sp|O95347|SMC2_HUMAN	0	0.220642	0.0639575	0.962928	0.0184689	0.00620383	0.0611613	0.206709	-0.0718256	0.349307	0.0639575	0.493382	-0.566041	1.35805e-07	0.106861	0.17462	-0.179376	0.220642	0.0639575	0.00620383	-0.0718256	0.00620383	-0.0718256
sp|O95352|ATG7_HUMAN	0	0.530768	0.100376	1	0	0.000120067	0.104187	0.0598101	-0.12279	0.864972	0.165288	0.675017	0.153481	3.22685e-07	0.104187	0.0409812	-0.263363	0.530768	0.100376	0.000120067	-0.12279	0.000120067	-0.12279
sp|O95363|SYFM_HUMAN	0	0.370213	-0.114063	1	0	0.614464	0.0211916	0.157613	-0.0890841	0.177064	-0.266158	1	0	0.0620166	0.114559	0.309519	-0.111749	0.370213	-0.114063	0.157613	-0.0890841	0.157613	-0.114063
sp|O95365|ZBT7A_HUMAN	0	0.263351	0.139817	1	0	0.148651	-0.0706322	0.0989678	-0.126162	0.610568	0.139817	0.946357	0.0890245	0.021592	0.086599	0.308074	-0.126162	0.263351	0.139817	0.0989678	-0.126162	0.0989678	0.139817
sp|O95372|LYPA2_HUMAN	0	0.566019	-0.0434391	0.911053	-0.0583347	0.847678	-0.0110511	0.75089	-0.0238509	0.773673	-0.0434391	0.0562802	0.272775	0.0490378	0.219576	0.401915	-0.257438	0.566019	-0.0583347	0.75089	-0.0238509	0.566019	-0.0583347
sp|O95373|IPO7_HUMAN	0	0.0560043	0.0749854	0.775658	0.0154669	0.00691719	0.0730886	0.262082	-0.0668401	0.00214649	0.0749854	0.0228342	0.116406	4.73775e-08	0.122414	0.303561	-0.170759	0.0560043	0.0749854	0.00691719	0.0730886	0.00691719	0.0749854
sp|O95376|ARI2_HUMAN	0	0.00915912	0.137389	0.244168	-0.837693	0.0675611	0.0515907	0.721332	-0.0243605	0.000339883	0.234384	0.211188	-0.897474	0.00011078	0.112282	0.695053	-0.0795377	0.00915912	-0.837693	0.0675611	0.0515907	0.00915912	-0.837693
sp|O95379|TFIP8_HUMAN	0	0.416713	0.130643	0.948277	0.0171283	0.0257765	0.321768	0.0102628	-0.275266	0.180698	0.549012	0.335438	-0.480412	0.00220375	0.321768	0.027619	-0.287625	0.416713	0.130643	0.0102628	0.321768	0.0102628	0.321768
sp|O95391|SLU7_HUMAN	0	0.835862	0.0154452	0.730445	-0.0587683	0.207284	0.0397993	0.0374918	-0.150459	0.497907	-0.36417	0.151094	0.666557	0.00642084	0.0835384	0.085487	-0.168873	0.730445	-0.0587683	0.0374918	-0.150459	0.0374918	-0.150459
sp|O95394|AGM1_HUMAN	0	0.130455	0.0633121	0.256349	0.144939	0.63561	0.0131079	0.449823	-0.0480864	0.0363237	0.0891465	0.15843	0.145904	0.0284885	-0.0873062	0.482968	-0.102107	0.130455	0.144939	0.449823	-0.0480864	0.130455	0.144939
sp|O95396|MOCS3_HUMAN	0	0.278323	0.0953058	1	0	0.00421111	0.1867	0.00457158	-0.365812	0.0762972	0.160949	1	0	5.2105e-10	0.233873	0.000276056	-0.464001	0.278323	0.0953058	0.00421111	-0.365812	0.00421111	-0.365812
sp|O95400|CD2B2_HUMAN	0	0.174012	0.144918	0.95531	-0.00927684	0.000846881	0.254907	0.00872534	-0.253022	0.0546363	0.216274	0.725655	-0.266839	5.57699e-12	0.417742	0.000423049	-0.500932	0.174012	0.144918	0.000846881	0.254907	0.000846881	0.254907
sp|O95402|MED26_HUMAN	0	0.0252877	0.333271	1	0	0.916058	0.0214511	1	0	5.51118e-10	2.16273	0.364569	-0.210748	0.17857	0.276669	1	0	0.0252877	0.333271	0.916058	0.0214511	0.0252877	0.333271
sp|O95429|BAG4_HUMAN	0	0.0823801	0.135486	0.465393	0.07336	1.45839e-05	0.208605	0.0269213	-0.183896	0.021759	0.135486	0.628467	0.332618	2.62122e-10	0.280575	0.0357755	-0.183896	0.0823801	0.135486	1.45839e-05	0.208605	1.45839e-05	0.208605
sp|O95433|AHSA1_HUMAN	0	0.526655	0.023944	0.0458392	-0.321411	0.00254215	0.0988524	0.122828	-0.101447	0.188661	0.105217	0.192993	-0.321411	2.30457e-07	0.172553	0.248525	-0.145127	0.0458392	-0.321411	0.00254215	-0.101447	0.00254215	-0.321411
sp|O95453|PARN_HUMAN	0	0.134234	0.137214	0.259027	0.370282	0.0686994	0.0932895	0.134971	-0.0994411	0.375567	0.137214	0.591793	0.370282	0.0132651	0.0932895	0.30451	-0.109769	0.134234	0.370282	0.0686994	-0.0994411	0.0686994	0.370282
sp|O95456|PSMG1_HUMAN	0	0.748443	-0.0356607	0.0111545	0.202944	0.000346583	0.152962	0.121985	-0.10017	0.0848308	0.115827	0.000262754	0.344013	2.77557e-11	0.172781	0.0714192	-0.283907	0.0111545	0.202944	0.000346583	0.152962	0.000346583	0.202944
sp|O95466|FMNL1_HUMAN	0	0.17456	0.181061	1	0	0.101291	0.0571639	0.867925	-0.0127344	0.1425	0.730938	1	0	0.000383302	0.0911776	0.553478	-0.105968	0.17456	0.181061	0.101291	0.0571639	0.101291	0.181061
sp|O95478|NSA2_HUMAN	0	0.311318	0.0617622	0.189881	0.35403	0.823385	0.00747998	0.838552	-0.0139156	0.0700136	0.127096	0.341101	0.35403	0.0280406	0.0672683	0.93635	-0.0354098	0.189881	0.35403	0.823385	-0.0139156	0.189881	0.35403
sp|O95486|SC24A_HUMAN	0	0.567196	0.056398	0.782949	-0.0366282	0.834958	0.00641741	0.666929	-0.0292879	0.654767	0.056398	0.969909	0.0390748	0.108251	0.0486717	0.698923	-0.101724	0.567196	0.056398	0.666929	-0.0292879	0.567196	0.056398
sp|O95487|SC24B_HUMAN	0	0.172381	0.0471972	0.0633612	-0.600922	0.171409	0.0340351	0.512246	-0.0430468	0.0147581	0.13241	0.0540751	-0.7322	0.000161803	0.127868	0.515269	-0.108297	0.0633612	-0.600922	0.171409	-0.0430468	0.0633612	-0.600922
sp|O95544|NADK_HUMAN	0	0.964154	0.00454202	1	0	0.321296	0.100537	0.0103776	-0.267418	0.372458	0.403101	1	0	0.0675465	0.100537	0.00255692	-0.415615	0.964154	0.00454202	0.0103776	-0.267418	0.0103776	-0.267418
sp|O95551|TYDP2_HUMAN	0	0.813073	-0.0282575	1	0	0.000680621	0.135627	0.0374918	-0.150457	0.0135304	-0.491732	0.0668675	1.56341	3.51971e-09	0.223311	0.0736914	-0.154473	0.813073	-0.0282575	0.000680621	-0.150457	0.000680621	-0.150457
sp|O95563|MPC2_HUMAN	0	0.000715219	0.174144	0.682099	-0.0568995	0.313972	0.0350649	0.480149	-0.0465717	9.88307e-07	0.174144	0.535242	0.146768	1.62957e-06	0.139469	0.439148	-0.101722	0.000715219	0.174144	0.313972	-0.0465717	0.000715219	0.174144
sp|O95568|MET18_HUMAN	0	0.486858	0.0757613	0.238319	-0.115474	0.544082	-0.0325116	0.273427	0.0756058	0.639222	0.183131	0.00859993	-1.29214	0.838579	-0.0325116	0.256576	0.23518	0.238319	-0.115474	0.273427	0.0756058	0.238319	-0.115474
sp|O95571|ETHE1_HUMAN	0	0.594225	0.0918212	1	0	0.584223	0.0269494	0.70882	-0.030528	0.714554	0.0918212	1	0	3.09335e-06	0.99533	0.977031	-0.030528	0.594225	0.0918212	0.584223	-0.030528	0.584223	0.0918212
sp|O95573|ACSL3_HUMAN	0	0.990232	-0.0053042	0.0237181	-0.0995704	0.00211457	0.130138	0.0237929	-0.186011	0.179283	0.317608	0.000454492	-0.425697	3.87763e-08	0.255743	0.00396041	-0.426081	0.0237181	-0.0995704	0.00211457	-0.186011	0.00211457	-0.186011
sp|O95602|RPA1_HUMAN	0	0.00148398	0.106981	0.850044	-0.0163402	0.012946	0.0543053	0.567879	-0.0356363	0.000100222	0.106981	0.00681024	-0.392148	1.56005e-07	0.169483	0.275958	-0.224664	0.00148398	0.106981	0.012946	0.0543053	0.00148398	0.106981
sp|O95613|PCNT_HUMAN	0	0.141768	0.0725379	0.248317	-0.333488	0.610459	-0.0143776	0.782001	-0.0181001	2.74638e-05	0.665718	0.000687034	-0.528168	6.52761e-07	-0.247743	0.936554	-0.0485065	0.141768	-0.333488	0.610459	-0.0181001	0.141768	-0.333488
sp|O95619|YETS4_HUMAN	0	0.678772	0.0422214	1	0	0.495956	0.0266623	0.47353	-0.0488292	0.88991	-0.210493	1	0	0.14586	0.053424	0.244257	-0.207811	0.678772	0.0422214	0.47353	-0.0488292	0.47353	-0.0488292
sp|O95625|ZBT11_HUMAN	0	0.0696219	-0.201018	1	0	0.196729	-0.0704548	0.056627	0.174382	0.14772	-0.201018	1	0	0.0356504	0.225881	0.0680538	0.208611	0.0696219	-0.201018	0.056627	0.174382	0.056627	-0.201018
sp|O95628|CNOT4_HUMAN	0	0.020221	0.160719	0.0730813	-0.0797432	0.000823055	0.125487	0.0964097	-0.11046	0.00075456	0.327065	0.143742	-0.0797432	2.12788e-08	0.189922	0.0988418	-0.189811	0.020221	0.160719	0.000823055	0.125487	0.000823055	0.160719
sp|O95630|STABP_HUMAN	0	0.67548	0.0260165	0.106898	-0.104198	0.691581	0.0130523	0.9479	0.00467126	0.709871	0.081424	0.162314	-0.27222	0.000167184	-0.462162	0.793662	-0.0719014	0.106898	-0.104198	0.691581	0.0130523	0.106898	-0.104198
sp|O95639|CPSF4_HUMAN	0	0.0227119	0.0974294	0.786976	-0.0352708	0.0033322	0.124447	0.582367	-0.0357087	0.0011028	0.0974294	0.728429	0.125722	1.01596e-11	0.259181	0.792461	-0.0530779	0.0227119	0.0974294	0.0033322	0.124447	0.0033322	0.124447
sp|O95644|NFAC1_HUMAN	0	0.241444	-0.167647	1	0	0.25288	-0.0632223	1	0	0.0952561	-0.661317	1	0	0.0205981	0.199563	1	0	0.241444	-0.167647	0.25288	-0.0632223	0.241444	-0.167647
sp|O95671|ASML_HUMAN	0	0.315062	0.0704301	0.196939	0.140313	0.121161	0.0513435	0.377787	-0.058961	0.64294	0.0704301	0.0747629	-0.666044	0.00962528	-0.0941105	0.541722	-0.0697343	0.196939	0.140313	0.121161	-0.058961	0.121161	0.140313
sp|O95684|CEP43_HUMAN	0	0.264307	0.0838644	0.00797352	1.10921	0.00568562	0.083245	0.0252081	-0.177186	0.00693082	0.190927	0.0453141	1.10921	2.02781e-09	0.303489	0.0042924	-0.53005	0.00797352	1.10921	0.00568562	-0.177186	0.00568562	1.10921
sp|O95696|BRD1_HUMAN	0	0.35103	-0.211725	1	0	0.586153	-0.0401716	0.803961	0.0194512	0.0529642	-0.558915	1	0	0.565369	0.129395	0.676989	-0.161722	0.35103	-0.211725	0.586153	-0.0401716	0.35103	-0.211725
sp|O95707|RPP29_HUMAN	0	0.970208	-0.00354983	1	0	0.116987	0.0728923	0.641412	-0.0335135	0.657138	-0.0693136	1	0	3.28465e-09	0.337693	0.380795	-0.167396	0.970208	-0.00354983	0.116987	0.0728923	0.116987	0.0728923
sp|O95714|HERC2_HUMAN	0	0.451301	0.037534	0.481056	0.0560852	0.581598	-0.0122353	0.465804	-0.0449338	0.709089	-0.0827323	0.42613	0.0560852	0.360373	0.0272067	0.609765	0.072627	0.451301	0.0560852	0.465804	-0.0449338	0.451301	0.0560852
sp|O95721|SNP29_HUMAN	0	0.846567	0.011195	0.792629	-0.13395	5.32195e-05	0.253043	0.0345135	-0.161338	0.938124	0.0280574	0.0282145	-0.544094	3.50182e-09	0.300005	0.052748	-0.247307	0.792629	-0.13395	5.32195e-05	0.253043	5.32195e-05	0.253043
sp|O95747|OXSR1_HUMAN	0	0.028561	0.113923	0.964827	-0.00857616	0.155821	0.0449379	0.291626	-0.0632445	0.00307423	0.116287	0.207402	-0.584327	7.87108e-07	0.318065	0.0752176	-0.328677	0.028561	0.113923	0.155821	-0.0632445	0.028561	0.113923
sp|O95749|GGPPS_HUMAN	0	0.18606	0.116206	0.0267333	0.182076	0.0173977	0.0954851	0.0788267	-0.118265	0.0680433	0.323928	0.018661	1.02416	2.13186e-06	0.122986	0.0911236	-0.17303	0.0267333	0.182076	0.0173977	-0.118265	0.0173977	0.182076
sp|O95757|HS74L_HUMAN	0	0.00700492	0.10721	0.639457	0.0412137	0.000344516	0.100426	0.0367922	-0.149072	1.11748e-06	0.174872	0.181878	-0.311394	1.08921e-09	0.166456	0.0477173	-0.175552	0.00700492	0.10721	0.000344516	-0.149072	0.000344516	-0.149072
sp|O95758|PTBP3_HUMAN	0	0.126776	0.102312	0.604244	0.0433376	0.568661	0.0171068	0.213301	-0.0753534	0.0947719	0.102312	0.36357	0.0973228	0.0103244	0.116533	0.370696	-0.0899394	0.126776	0.102312	0.213301	-0.0753534	0.126776	0.102312
sp|O95772|STR3N_HUMAN	0	0.720989	-0.052934	1	0	1	0	1	0	0.866929	-0.052934	1	0	0.748826	-0.0613623	1	0	0.720989	-0.052934	1	0	0.720989	-0.052934
sp|O95777|LSM8_HUMAN	0	0.460873	0.0596998	0.109777	0.202802	0.380821	0.0347501	0.946629	0.00473831	0.404802	0.0647714	0.0934623	-0.210698	2.66765e-05	0.116943	0.947916	-0.0539409	0.109777	0.202802	0.380821	0.0347501	0.109777	0.202802
sp|O95782|AP2A1_HUMAN	0	0.0550231	0.0966402	0.106644	-0.206493	0.000119871	0.111464	0.0383523	-0.142342	0.00803716	0.111108	0.262654	-0.206493	1.87246e-11	0.171604	0.0339757	-0.218526	0.0550231	-0.206493	0.000119871	-0.142342	0.000119871	-0.206493
sp|O95785|WIZ_HUMAN	0	0.696669	-0.0282843	0.705784	0.0183016	0.000429327	0.132416	0.117713	-0.102149	0.548242	0.187858	0.687904	-0.147257	9.01833e-12	0.642092	0.166437	-0.13431	0.696669	-0.0282843	0.000429327	0.132416	0.000429327	0.132416
sp|O95793|STAU1_HUMAN	0	0.0311886	0.0717597	0.598188	-0.0451948	0.348275	0.0259236	0.28004	-0.0629978	0.0015229	0.0746793	0.490051	-0.39454	0.00107276	0.152556	0.23486	-0.153071	0.0311886	0.0717597	0.28004	-0.0629978	0.0311886	0.0717597
sp|O95801|TTC4_HUMAN	0	0.935858	0.00496432	0.937165	0.017628	0.000202784	0.121896	0.0398614	-0.147824	0.14493	0.157708	0.94145	-0.12487	4.01591e-14	0.322381	0.0207778	-0.236675	0.935858	0.017628	0.000202784	-0.147824	0.000202784	-0.147824
sp|O95810|CAVN2_HUMAN	0	0.00259854	0.157572	0.547789	0.124627	0.00306704	0.110042	0.0405669	-0.146792	5.85162e-07	0.157572	0.224542	0.397266	7.23532e-09	0.15836	0.0678629	-0.159129	0.00259854	0.157572	0.00306704	-0.146792	0.00259854	0.157572
sp|O95816|BAG2_HUMAN	0	0.667978	0.0229276	0.95531	-0.00633524	0.654247	0.0166098	0.714506	-0.0232247	0.544299	0.0456188	0.195066	-0.610223	5.57938e-05	0.158419	0.12817	-0.320014	0.667978	0.0229276	0.654247	-0.0232247	0.654247	-0.0232247
sp|O95817|BAG3_HUMAN	0	0.53745	-0.0288334	0.0982917	0.268241	0.0488772	0.0600585	0.558174	-0.0378343	0.578836	-0.0977577	0.00639802	0.292605	1.62597e-06	0.136856	0.409992	-0.140673	0.0982917	0.268241	0.0488772	0.0600585	0.0488772	0.268241
sp|O95819|M4K4_HUMAN	0	0.418781	0.0603039	0.808276	0.0350479	0.00625892	0.155014	0.174413	-0.0898202	8.86182e-05	-1.48109	0.764386	0.0350479	6.18934e-05	0.160586	0.216598	-0.124474	0.418781	0.0603039	0.00625892	0.155014	0.00625892	0.155014
sp|O95825|QORL1_HUMAN	0	0.756418	-0.0349788	1	0	0.00737229	0.153674	0.00394841	-0.28162	0.952281	-0.0349788	0.0359806	-0.725938	0.00207944	0.197785	0.000558769	-0.322017	0.756418	-0.0349788	0.00394841	-0.28162	0.00394841	-0.28162
sp|O95831|AIFM1_HUMAN	0	0.103606	0.15569	0.586647	0.234782	3.11673e-06	0.226666	0.00241676	-0.288121	0.0047289	0.193509	0.0134964	-0.920816	2.2617e-14	0.256113	0.000319376	-0.369625	0.103606	0.234782	3.11673e-06	-0.288121	3.11673e-06	-0.288121
sp|O95834|EMAL2_HUMAN	0	0.0646736	0.0891063	0.943942	-0.0269609	0.44455	0.030594	0.677081	-0.0301551	0.0220556	0.0891063	0.378483	0.135781	1.37326e-05	0.418432	0.109799	-0.42791	0.0646736	0.0891063	0.44455	0.030594	0.0646736	0.0891063
sp|O95835|LATS1_HUMAN	0	0.206775	0.149989	1	0	0.0563459	0.0822168	0.210277	-0.0822587	0.0649761	0.163491	1	0	3.23331e-08	0.484098	0.108693	-0.273798	0.206775	0.149989	0.0563459	-0.0822587	0.0563459	0.149989
sp|O95857|TSN13_HUMAN	0	0.828749	-0.0196348	1	0	0.189928	0.109015	0.114293	-0.1377	0.719869	-0.311761	1	0	0.00397987	-0.217253	0.163523	-0.173323	0.828749	-0.0196348	0.114293	-0.1377	0.114293	-0.1377
sp|O95861|BPNT1_HUMAN	0	0.284054	-0.0371302	0.343699	-0.443395	0.604479	-0.0235702	0.031377	-0.159491	0.221472	0.0473045	0.294282	-0.443395	5.21119e-07	-0.186701	0.0668671	-0.166203	0.284054	-0.443395	0.031377	-0.159491	0.031377	-0.443395
sp|O95865|DDAH2_HUMAN	0	0.0988832	-0.190153	1	0	0.170424	0.0566911	0.537458	-0.0433061	0.0617507	-0.191564	1	0	0.00528011	0.0899	0.476115	-0.123023	0.0988832	-0.190153	0.170424	0.0566911	0.0988832	-0.190153
sp|O95870|ABHGA_HUMAN	0	0.00853646	0.319145	1	0	0.623324	0.0316472	0.404163	-0.0586117	0.000177548	0.319145	1	0	0.00751228	0.128335	0.358003	-0.144108	0.00853646	0.319145	0.404163	-0.0586117	0.00853646	0.319145
sp|O95872|GPAN1_HUMAN	0	1	0	1	0	0.14456	-0.17364	0.012691	0.232911	1	0	1	0	0.301314	-0.17364	0.00472673	0.315265	1	0	0.012691	0.232911	0.012691	0.232911
sp|O95873|CF047_HUMAN	0	1	0	1	0	0.71637	0.0363362	1	0	1	0	1	0	0.0117487	-0.291481	1	0	1	0	0.71637	0.0363362	0.71637	0.0363362
sp|O95881|TXD12_HUMAN	0	0.670001	0.020879	0.331043	-0.0721944	0.662876	0.0179475	0.187577	-0.0854157	0.199674	0.058567	0.343206	0.508721	0.00822762	0.107652	0.340598	-0.0986646	0.331043	-0.0721944	0.187577	-0.0854157	0.187577	-0.0854157
sp|O95905|ECD_HUMAN	0	0.382005	-0.0563901	1	0	0.0781095	0.0490685	0.1322	-0.0928937	0.523406	-0.0620623	0.0436673	1.56767	6.5861e-07	0.192196	0.174317	-0.151447	0.382005	-0.0563901	0.0781095	-0.0928937	0.0781095	-0.0928937
sp|O95926|SYF2_HUMAN	0	0.321127	-0.0966532	0.484301	0.0620884	0.304789	0.0815325	0.516574	0.0484355	0.293912	0.116385	0.494317	-0.119439	0.0591654	0.110796	0.855754	0.0623534	0.321127	-0.0966532	0.304789	0.0815325	0.304789	-0.0966532
sp|O95983|MBD3_HUMAN	0	0.00298604	0.247865	0.604472	-0.108251	0.240775	0.0464437	0.102417	-0.118895	0.000112394	0.247865	0.830067	-0.173344	0.00831957	0.111655	0.23961	-0.1423	0.00298604	0.247865	0.102417	-0.118895	0.00298604	0.247865
sp|O95985|TOP3B_HUMAN	0	0.709297	-0.0154618	0.0267419	0.17576	0.521992	0.01922	0.336683	-0.0606817	0.901482	0.0161296	0.000841013	-0.473535	0.00230252	-0.244419	0.048771	-0.359467	0.0267419	0.17576	0.336683	-0.0606817	0.0267419	0.17576
sp|O95989|NUDT3_HUMAN	0	0.871115	-0.0274324	0.982136	-0.00390261	0.232341	0.0656633	0.0495998	-0.148135	0.470629	0.124368	0.131149	-1.25786	0.0418197	0.0779386	0.155862	-0.148135	0.871115	-0.0274324	0.0495998	-0.148135	0.0495998	-0.148135
sp|O95997|PTTG1_HUMAN	0	0.923475	0.0198262	1	0	1	0	0.00678617	-0.328112	0.100233	0.126178	1	0	1	0	5.50333e-05	-0.647758	0.923475	0.0198262	0.00678617	-0.328112	0.00678617	-0.328112
sp|O95999|BCL10_HUMAN	0	0.164139	0.170499	0.272322	-0.101409	0.653667	0.0543234	0.88525	0.013166	0.000670138	0.901866	0.0598712	-0.319573	0.295374	0.227593	0.514054	-0.244108	0.164139	0.170499	0.653667	0.0543234	0.164139	0.170499
sp|O96000|NDUBA_HUMAN	0	0.0270183	0.129025	0.0124863	0.360336	0.000402198	0.128913	0.0802434	-0.114019	0.00124432	0.129025	0.000312329	-0.488452	3.99682e-10	0.175175	0.0954143	-0.183769	0.0124863	0.360336	0.000402198	0.128913	0.000402198	0.360336
sp|O96005|CLPT1_HUMAN	0	0.813994	-0.0233624	1	0	0.354116	-0.0694349	0.185142	0.0967503	0.879803	-0.0434349	0.527507	-0.148607	3.67956e-06	-0.485404	0.593761	0.0967503	0.813994	-0.0233624	0.185142	0.0967503	0.185142	0.0967503
sp|O96007|MOC2B_HUMAN	0	0.407263	0.0404341	0.0488875	0.183661	0.158	-0.0482633	0.786283	0.0197764	0.745728	0.0404341	0.129396	-0.218212	0.305349	-0.0482633	0.99259	0.0197764	0.0488875	0.183661	0.158	-0.0482633	0.0488875	0.183661
sp|O96008|TOM40_HUMAN	0	0.0343655	0.13606	0.178871	0.207906	0.0362782	0.0578568	0.0628508	-0.132102	0.000279517	0.136847	0.106277	0.207906	4.6164e-05	0.119469	0.00795731	-0.488793	0.0343655	0.207906	0.0362782	-0.132102	0.0343655	0.207906
sp|O96013|PAK4_HUMAN	0	0.000965693	0.276948	0.951348	0.00348451	0.00433734	0.118501	0.0162385	-0.206275	8.3768e-10	0.603925	0.187647	-0.510759	2.63279e-09	-0.322229	0.00158835	-0.369084	0.000965693	0.276948	0.00433734	-0.206275	0.000965693	0.276948
sp|O96017|CHK2_HUMAN	0	0.996468	0.000957807	1	0	0.726993	0.0251304	0.458595	-0.0550537	0.675934	0.155253	0.00538658	-1.02725	0.0535486	0.292695	0.194829	-0.34108	0.996468	0.000957807	0.458595	-0.0550537	0.458595	-0.0550537
sp|O96019|ACL6A_HUMAN	0	0.0398926	0.0865551	0.79978	0.0245866	0.0164274	0.0497412	0.506968	-0.0415341	0.0138049	0.0865551	0.655323	0.0677286	1.22111e-05	-0.1096	0.722023	-0.0565785	0.0398926	0.0865551	0.0164274	0.0497412	0.0164274	0.0865551
sp|O96028|NSD2_HUMAN	0	0.0696706	0.091244	0.651461	-0.0340336	0.00556403	0.0755767	0.139861	-0.0927591	0.139707	0.091244	0.489053	-0.0886971	6.43442e-07	-0.287643	4.95656e-06	-10.2788	0.0696706	0.091244	0.00556403	-0.0927591	0.00556403	-0.0927591
sp|O96033|MOC2A_HUMAN	0	0.365092	-0.0997436	1	0	0.175345	-0.100266	0.612857	0.0504401	0.275559	-0.138156	0.881314	-0.0324497	0.465759	-0.100266	0.768393	-0.140949	0.365092	-0.0997436	0.175345	-0.100266	0.175345	-0.100266
sp|P00167|CYB5_HUMAN	0	0.192065	0.178874	1	0	0.18322	0.105477	0.122355	0.151345	0.0107691	0.630833	1	0	0.174624	0.105477	0.170774	0.195397	0.192065	0.178874	0.122355	0.151345	0.122355	0.178874
sp|P00338|LDHA_HUMAN	0	0.504175	0.0276856	0.428206	-0.0529806	0.442295	0.0221287	0.539962	-0.0388131	0.0382332	0.215586	0.0487999	0.127775	0.0231617	0.133697	0.113323	-0.305337	0.428206	-0.0529806	0.442295	-0.0388131	0.428206	-0.0529806
sp|P00352|AL1A1_HUMAN	0	0.093339	0.126156	0.29403	-0.165063	0.975854	-0.000786824	0.188326	-0.0798016	0.0837867	0.126156	0.17173	-0.559424	0.112926	0.0588842	0.224342	-0.144333	0.093339	-0.165063	0.188326	-0.0798016	0.093339	-0.165063
sp|P00367|DHE3_HUMAN	0	0.165346	0.056105	0.44188	0.0989853	0.0139125	0.0610678	0.0549462	-0.136224	1.58725e-05	0.269867	0.389296	0.0989853	3.31023e-09	0.240716	0.0111277	-0.347703	0.165346	0.0989853	0.0139125	-0.136224	0.0139125	-0.136224
sp|P00374|DYR_HUMAN	0	0.355039	0.0824551	1	0	0.0146994	0.122718	0.00444677	-0.277807	0.398287	0.327832	1	0	4.06189e-13	0.57542	9.55861e-05	-0.554496	0.355039	0.0824551	0.00444677	-0.277807	0.00444677	-0.277807
sp|P00387|NB5R3_HUMAN	0	0.395437	-0.0495585	0.779732	-0.062268	0.232421	0.0376324	0.292422	-0.0639334	0.036463	-0.0864704	0.0797663	-0.82414	0.000787583	0.100493	0.204383	-0.170754	0.395437	-0.062268	0.232421	-0.0639334	0.232421	-0.0639334
sp|P00390|GSHR_HUMAN	0	0.0689379	0.0820922	0.278028	-0.0810509	6.24617e-06	0.130121	0.0627758	-0.120036	0.000220469	0.126133	0.200162	-0.277028	2.18478e-15	0.206018	0.0360259	-0.241245	0.0689379	0.0820922	6.24617e-06	0.130121	6.24617e-06	0.130121
sp|P00395|COX1_HUMAN	0	0.149001	0.241513	1	0	0.0156299	-0.114815	0.0115356	-0.52011	0.204461	0.241513	0.977505	0.00675012	0.0383583	-0.169075	0.0206953	-0.52011	0.149001	0.241513	0.0115356	-0.52011	0.0115356	-0.52011
sp|P00403|COX2_HUMAN	0	0.854219	-0.015031	0.412135	-0.100189	0.171546	0.0412116	0.851508	0.0128795	0.924323	-0.0330902	0.676047	-0.100189	1.0229e-05	0.104905	0.739325	-0.105381	0.412135	-0.100189	0.171546	0.0412116	0.171546	-0.100189
sp|P00414|COX3_HUMAN	0	1	0	1	0	1	0	1	0	1	0	1	0	1	0	1	0	1	0	1	0	1	0
sp|P00441|SODC_HUMAN	0	0.085604	0.0807758	0.798151	-0.0763078	0.0147337	0.0935627	0.128869	-0.093461	0.000415524	0.100585	0.215141	0.359811	2.18788e-10	0.19364	0.0926177	-0.224648	0.085604	0.0807758	0.0147337	0.0935627	0.0147337	0.0935627
sp|P00450|CERU_HUMAN	0	0.269436	0.362348	1	0	0.714782	0.0381782	0.443029	0.0720819	0.00179293	0.378458	1	0	0.196935	0.121766	0.532082	0.190435	0.269436	0.362348	0.443029	0.0720819	0.269436	0.362348
sp|P00491|PNPH_HUMAN	0	0.000615876	0.194669	0.137175	0.340163	2.38689e-06	0.169099	0.058194	-0.122312	2.46286e-07	0.194669	0.00311671	-0.58492	0	0.245997	0.0266958	-0.270441	0.000615876	0.340163	2.38689e-06	0.169099	2.38689e-06	0.340163
sp|P00492|HPRT_HUMAN	0	0.341655	-0.0307515	0.599357	0.0637808	0.916413	0.00304425	0.365556	-0.0546353	0.0131353	0.14114	0.884807	-0.127055	0.112833	0.0541201	0.571962	-0.0661877	0.341655	0.0637808	0.365556	-0.0546353	0.341655	0.0637808
sp|P00505|AATM_HUMAN	0	0.0041654	0.22068	0.844631	0.0393919	0.00124979	0.0867179	0.0841976	-0.11275	0.00223106	0.22068	0.321773	0.322808	4.88656e-08	-0.205348	0.103861	-0.164458	0.0041654	0.22068	0.00124979	-0.11275	0.00124979	0.22068
sp|P00519|ABL1_HUMAN	0	0.61634	0.0254021	0.638073	-0.0536997	0.000335506	0.0993807	0.167009	-0.0851269	0.40175	0.0421108	0.606761	-0.165178	1.68115e-11	0.404222	0.252102	-0.129234	0.61634	-0.0536997	0.000335506	0.0993807	0.000335506	0.0993807
sp|P00558|PGK1_HUMAN	0	0.125682	0.0646741	0.484954	-0.0531243	0.189932	0.0295625	0.421032	-0.0505519	0.000813841	0.0815403	0.429817	-0.0531243	3.203e-11	0.73986	0.00719592	-0.649493	0.125682	0.0646741	0.189932	-0.0505519	0.125682	0.0646741
sp|P00568|KAD1_HUMAN	0	0.349379	0.0479331	0.85384	0.0127146	0.20475	-0.0416202	0.594868	0.0364264	0.238793	0.0532065	0.396982	-0.236116	0.162567	0.0520961	0.848668	-0.066153	0.349379	0.0479331	0.20475	-0.0416202	0.20475	0.0479331
sp|P00734|THRB_HUMAN	0	0.929978	0.00480618	1	0	0.203747	0.0342363	0.0403854	-0.14807	0.588248	-0.085833	1	0	0.00318239	0.0797868	0.186044	-0.14807	0.929978	0.00480618	0.0403854	-0.14807	0.0403854	-0.14807
sp|P00738|HPT_HUMAN	0	0.63422	-0.0751568	1	0	1	0	1	0	0.411375	0.198535	1	0	1	0	1	0	0.63422	-0.0751568	1	0	0.63422	-0.0751568
sp|P00747|PLMN_HUMAN	0	0.0950169	0.323276	1	0	0.914126	-0.0081561	0.00727969	-0.293432	0.000207109	0.622153	1	0	0.0298571	0.167325	0.00372796	-0.328784	0.0950169	0.323276	0.00727969	-0.293432	0.00727969	0.323276
sp|P00751|CFAB_HUMAN	0	0.000137132	0.796045	1	0	0.108791	0.18549	0.324202	0.0900556	8.17603e-08	1.39902	1	0	9.38144e-05	0.377443	0.81708	0.0900556	0.000137132	0.796045	0.108791	0.18549	0.000137132	0.796045
sp|P00846|ATP6_HUMAN	0	0.0197055	0.266547	1	0	0.367002	0.0686971	0.117475	-0.121064	0.00604787	0.266547	1	0	0.0295299	0.135906	0.153827	-0.195086	0.0197055	0.266547	0.117475	-0.121064	0.0197055	0.266547
sp|P00915|CAH1_HUMAN	0	0.847228	-0.0157914	0.145639	-0.130443	0.0914707	-0.0527224	0.886581	-0.0103264	0.553677	-0.0931762	0.286623	-0.130443	0.0741151	0.0585169	0.673426	-0.0921447	0.145639	-0.130443	0.0914707	-0.0527224	0.0914707	-0.130443
sp|P01008|ANT3_HUMAN	0	0.00346172	0.310869	1	0	0.00612935	0.0906124	0.510618	-0.0503835	6.04842e-06	0.310869	1	0	4.41903e-05	0.106057	0.722302	-0.0596421	0.00346172	0.310869	0.00612935	0.0906124	0.00346172	0.310869
sp|P01023|A2MG_HUMAN	0	0.0647398	-0.240108	1	0	1.35549e-05	0.149328	0.0356429	-0.180073	0.000860187	-0.240108	1	0	7.52316e-13	0.178722	0.00476445	-0.396288	0.0647398	-0.240108	1.35549e-05	-0.180073	1.35549e-05	-0.240108
sp|P01024|CO3_HUMAN	0	0.300242	0.0780399	1	0	0.456045	-0.069248	0.451877	-0.0584912	0.0820196	0.232186	1	0	0.0483295	0.139189	0.0474834	-0.582172	0.300242	0.0780399	0.451877	-0.069248	0.300242	0.0780399
sp|P01031|CO5_HUMAN	0	0.00183287	0.323302	1	0	0.0948111	0.148835	0.523971	-0.058974	0.00533055	0.323302	1	0	0.0181323	0.169441	0.511096	-0.116109	0.00183287	0.323302	0.0948111	0.148835	0.00183287	0.323302
sp|P01033|TIMP1_HUMAN	0	0.177146	0.12133	1	0	0.405353	0.0656942	0.374537	-0.0729562	0.321606	0.12133	1	0	0.0194136	0.176169	0.278793	-0.238553	0.177146	0.12133	0.374537	-0.0729562	0.177146	0.12133
sp|P01034|CYTC_HUMAN	0	0.0032454	-0.726711	1	0	1	0	1	0	4.22864e-05	-0.831923	1	0	1	0	1	0	0.0032454	-0.726711	1	0	0.0032454	-0.726711
sp|P01042|KNG1_HUMAN	0	0.273871	0.214907	1	0	0.504666	0.0613701	1	0	0.239347	0.214907	1	0	0.203537	0.108504	1	0	0.273871	0.214907	0.504666	0.0613701	0.273871	0.214907
sp|P01111|RASN_HUMAN	0	0.126814	0.175465	1	0	0.750593	0.0272726	0.815914	0.0181268	0.000198858	0.735065	1	0	0.744855	0.0829559	0.663485	-0.148345	0.126814	0.175465	0.750593	0.0272726	0.126814	0.175465
sp|P01116|RASK_HUMAN	0	0.00985522	-0.359882	0.0336627	-0.296885	1.39395e-05	-0.284068	0.0168797	0.226405	1.15484e-05	-0.427899	0.0576339	-0.497846	1.47823e-05	-0.284068	0.0411591	0.226405	0.00985522	-0.359882	1.39395e-05	-0.284068	1.39395e-05	-0.359882
sp|P01130|LDLR_HUMAN	0	0.621404	-0.211276	1	0	0.0152121	0.22288	0.830886	-0.0252778	0.00117261	-1.66108	1	0	0.0337886	0.22288	0.688179	-0.161273	0.621404	-0.211276	0.0152121	0.22288	0.0152121	0.22288
sp|P01137|TGFB1_HUMAN	0	0.241441	0.0929947	0.000103176	-0.310709	0.782642	0.0126932	0.79055	0.0195803	0.506376	0.0929947	0.000116662	1.04066	0.000773817	0.399982	0.986644	-0.0286082	0.000103176	-0.310709	0.782642	0.0195803	0.000103176	-0.310709
sp|P01591|IGJ_HUMAN	0	0.0369841	0.193307	1	0	0.0412676	-0.155948	0.626817	0.038187	0.0168772	0.193307	1	0	0.020949	-0.155948	0.845462	-0.0783631	0.0369841	0.193307	0.0412676	-0.155948	0.0369841	0.193307
sp|P02008|HBAZ_HUMAN	0	0.884057	0.0064743	0.0925336	0.172604	0.377495	0.022138	0.659357	-0.0281973	0.0949975	0.0665459	0.000378667	-0.263946	2.89758e-05	0.136371	0.478014	-0.146457	0.0925336	0.172604	0.377495	-0.0281973	0.0925336	0.172604
sp|P02042|HBD_HUMAN	0	0.0421577	0.200906	1	0	6.32501e-05	0.0872224	0.0802434	-0.113733	0.0156316	0.200906	1	0	8.39919e-12	0.21998	0.0865897	-0.19246	0.0421577	0.200906	6.32501e-05	-0.113733	6.32501e-05	0.200906
sp|P02100|HBE_HUMAN	0	0.549932	0.030834	0.547013	0.133331	0.000204439	0.18146	0.649502	-0.0293607	8.77087e-05	0.19147	0.00675208	-0.427307	0	0.561922	0.571194	-0.0929181	0.547013	0.133331	0.000204439	0.18146	0.000204439	0.18146
sp|P02489|CRYAA_HUMAN	0	1	0	1	0	1	0	1	0	1	0	1	0	1	0	1	0	1	0	1	0	1	0
sp|P02511|CRYAB_HUMAN	0	0.926836	0.00946548	1	0	1	0	1	0	0.0360176	-1.41989	1	0	1	0	1	0	0.926836	0.00946548	1	0	0.926836	0.00946548
sp|P02545|LMNA_HUMAN	0	0.00377721	0.103608	0.963179	-0.00489742	9.44193e-06	0.131354	0.357162	-0.0572456	7.25888e-07	0.173293	0.193335	-0.0858848	1.50784e-12	0.248951	0.0862608	-0.280433	0.00377721	0.103608	9.44193e-06	0.131354	9.44193e-06	0.131354
sp|P02549|SPTA1_HUMAN	0	0.00887189	0.054413	0.109577	0.165168	0.000458409	0.0685399	0.0332887	-0.142929	0.0138478	-0.0913843	0.027131	0.165168	1.33316e-09	0.112584	0.0644504	-0.202053	0.00887189	0.165168	0.000458409	-0.142929	0.000458409	0.165168
sp|P02647|APOA1_HUMAN	0	0.610425	-0.0949768	1	0	0.906865	-0.00837103	0.117108	0.112113	0.671934	-0.116038	1	0	0.683476	0.0739028	0.386589	0.112113	0.610425	-0.0949768	0.117108	0.112113	0.117108	0.112113
sp|P02649|APOE_HUMAN	0	0.0238651	0.254977	1	0	0.00021513	0.240504	0.00715381	-0.24781	0.0242114	-0.402791	0.211542	0.523353	1.47411e-14	0.43065	0.00085805	-0.378533	0.0238651	0.254977	0.00021513	-0.24781	0.00021513	0.254977
sp|P02656|APOC3_HUMAN	0	0.43408	0.342082	1	0	3.98e-05	0.455119	0.00136203	-0.423196	0.492286	0.342082	1	0	3.89192e-13	0.547716	2.48786e-05	-0.53778	0.43408	0.342082	3.98e-05	0.455119	3.98e-05	0.455119
sp|P02724|GLPA_HUMAN	0	0.671294	0.0273011	0.295404	-0.0960903	0.0902102	0.644691	0.27423	0.323436	0.883319	0.0273011	0.446663	-0.0960903	0.00401704	0.644691	0.462755	0.337931	0.295404	-0.0960903	0.0902102	0.644691	0.0902102	0.644691
sp|P02751|FINC_HUMAN	0	0.192577	0.0897934	1	0	0.0453716	0.117379	0.00860106	-0.244398	0.19268	0.191702	1	0	6.21098e-10	0.54894	0.00305668	-0.311347	0.192577	0.0897934	0.00860106	-0.244398	0.00860106	-0.244398
sp|P02765|FETUA_HUMAN	0	0.285275	-0.140481	1	0	0.587359	-0.0474673	0.683031	0.0298505	0.318431	-0.161417	1	0	0.869627	-0.0474673	0.959869	-0.0313204	0.285275	-0.140481	0.587359	-0.0474673	0.285275	-0.140481
sp|P02786|TFR1_HUMAN	0	0.000433962	0.10828	0.802531	-0.011822	0.000604614	0.0708061	0.0797791	-0.111344	9.22195e-08	0.10828	0.00102859	-0.402344	8.00063e-10	0.125945	0.201649	-0.115084	0.000433962	0.10828	0.000604614	-0.111344	0.000433962	-0.111344
sp|P02788|TRFL_HUMAN	0	0.34509	-0.191097	1	0	0.0379967	0.192635	0.0142927	-0.243151	0.514268	-0.191097	1	0	0.00417458	0.199286	0.0161264	-0.247225	0.34509	-0.191097	0.0142927	-0.243151	0.0142927	-0.243151
sp|P02792|FRIL_HUMAN	0	1.71677e-09	1.97004	1	0	0.351166	-0.0636228	1	0	0	1.97004	1	0	0.410846	0.101271	1	0	1.71677e-09	1.97004	0.351166	-0.0636228	1.71677e-09	1.97004
sp|P02794|FRIH_HUMAN	0	0.172651	-0.144999	0.278974	-0.158439	0.603108	0.0181376	0.383007	-0.0551937	0.0632093	0.549124	0.345174	-0.184564	0.0118073	0.122156	0.46149	-0.0846374	0.172651	-0.158439	0.383007	-0.0551937	0.172651	-0.158439
sp|P02795|MT2_HUMAN	0	0.837388	-0.0242241	1	0	1	0	0.000287274	-0.552325	0.000723794	0.598553	1	0	1	0	6.28515e-06	-0.55706	0.837388	-0.0242241	0.000287274	-0.552325	0.000287274	-0.552325
sp|P03886|NU1M_HUMAN	0	0.533466	-0.0997891	0.631522	-0.17142	0.336074	-0.0388799	0.552572	0.0415582	0.009352	0.265941	0.0406315	-1.07718	0.631771	-0.0388799	0.932056	0.0415582	0.533466	-0.17142	0.336074	0.0415582	0.336074	-0.17142
sp|P03891|NU2M_HUMAN	0	0.422322	-0.179282	1	0	0.920893	0.00747416	0.925492	-0.00765454	0.122869	-0.371382	1	0	0.440926	0.0896299	0.915879	-0.0702413	0.422322	-0.179282	0.920893	-0.00765454	0.422322	-0.179282
sp|P03905|NU4M_HUMAN	0	0.877196	0.0138511	0.102482	-0.209162	0.178626	-0.0867894	0.134955	0.106273	0.979623	-0.0314637	0.338425	-0.209162	0.00380212	-1.14517	0.0320505	0.470441	0.102482	-0.209162	0.134955	0.106273	0.102482	-0.209162
sp|P03915|NU5M_HUMAN	0	0.00752159	0.259237	0.656522	0.0872851	0.126878	-0.0789344	0.682556	-0.0313267	4.13469e-05	0.259237	0.449706	-0.20468	0.0393275	-0.0859707	0.537836	-0.143839	0.00752159	0.259237	0.126878	-0.0789344	0.00752159	0.259237
sp|P03928|ATP8_HUMAN	0	0.93524	-0.00847345	1	0	0.0603296	0.11616	0.146013	-0.100308	0.860132	-0.0514472	0.421913	-0.215385	0.000298948	0.217342	0.102917	-0.19306	0.93524	-0.00847345	0.0603296	0.11616	0.0603296	0.11616
sp|P04004|VTNC_HUMAN	0	0.113835	0.594285	1	0	0.0594481	0.299653	0.0109698	-0.323618	0.0155242	0.862304	1	0	0.000660704	0.386872	0.00309468	-0.428801	0.113835	0.594285	0.0109698	-0.323618	0.0109698	0.594285
sp|P04040|CATA_HUMAN	0	0.0796211	0.055574	0.90733	0.0144176	0.00751217	0.052128	0.326497	-0.0590385	0.0017379	0.093654	0.518412	0.110987	3.23495e-08	0.181496	0.351575	-0.13505	0.0796211	0.055574	0.00751217	-0.0590385	0.00751217	-0.0590385
sp|P04049|RAF1_HUMAN	0	0.00179789	0.239364	0.23442	0.122532	0.698437	0.0253619	0.300921	-0.0659618	0.000115303	0.67184	0.0125195	-0.988144	0.0169419	0.11484	0.03686	-0.480054	0.00179789	0.239364	0.300921	-0.0659618	0.00179789	0.239364
sp|P04066|FUCO_HUMAN	0	1	0	1	0	0.793818	0.056692	0.0102628	-0.271403	1	0	1	0	0.664724	-0.153194	0.00982011	-0.288464	1	0	0.0102628	-0.271403	0.0102628	-0.271403
sp|P04075|ALDOA_HUMAN	0	0.40799	-0.0292931	0.0356506	-0.0736347	0.123452	-0.03438	0.756077	0.0202525	0.407227	0.0342371	0.148091	-0.0736347	0.0628429	0.0496579	0.851467	-0.0778611	0.0356506	-0.0736347	0.123452	-0.03438	0.0356506	-0.0736347
sp|P04080|CYTB_HUMAN	0	0.94196	-0.00496913	0.330254	0.110196	0.00398569	0.0733713	0.703073	-0.0256381	0.0602232	0.0665571	0.142466	-0.192316	0.00493453	0.0733713	0.797293	-0.0630649	0.330254	0.110196	0.00398569	0.0733713	0.00398569	0.110196
sp|P04083|ANXA1_HUMAN	0	0.278323	0.0263339	0.936609	-0.00638751	0.470846	0.0164359	0.520228	-0.0406768	0.475066	-0.0630405	0.139409	0.116723	0.000257956	0.0741746	0.4931	-0.111377	0.278323	0.0263339	0.470846	-0.0406768	0.278323	-0.0406768
sp|P04150|GCR_HUMAN	0	0.0367328	0.194486	0.000504492	0.175435	0.666264	0.0238148	0.324202	-0.0696046	7.34573e-05	1.45727	0.00019774	-0.484833	4.06834e-05	0.470632	0.325701	-0.124859	0.000504492	0.194486	0.324202	-0.0696046	0.000504492	0.194486
sp|P04156|PRIO_HUMAN	0	0.0198588	0.42002	1	0	0.371394	-0.0765553	0.828973	0.0206223	0.0204509	0.42002	1	0	0.279007	-0.106093	0.97711	0.0388024	0.0198588	0.42002	0.371394	-0.0765553	0.0198588	0.42002
sp|P04179|SODM_HUMAN	0	0.278946	-0.12757	0.143505	0.229375	0.104952	0.12157	0.482222	-0.0577682	0.0209329	0.389313	0.105462	-0.351902	0.025082	0.186711	0.396581	-0.224302	0.143505	0.229375	0.104952	0.12157	0.104952	0.229375
sp|P04181|OAT_HUMAN	0	0.950402	0.00596366	0.0289188	0.189614	0.534909	0.0154581	0.133122	-0.0870233	0.844399	0.0433458	0.106567	0.189614	6.56233e-09	0.336739	0.0738151	-0.257236	0.0289188	0.189614	0.133122	-0.0870233	0.0289188	0.189614
sp|P04183|KITH_HUMAN	0	0.733541	-0.0178229	0.402103	-0.14233	0.518328	0.0254782	0.293981	-0.0704074	0.801741	-0.067952	0.398697	0.300392	0.0850006	-0.449265	0.479605	0.12258	0.402103	-0.14233	0.293981	-0.0704074	0.293981	-0.14233
sp|P04350|TBB4A_HUMAN	0	3.87071e-09	-1.1593	1	0	0.942392	0.0033928	0.0318141	0.227562	0	-1.30323	0.61662	-0.114043	0.334269	0.0789529	0.0516804	0.352387	3.87071e-09	-1.1593	0.0318141	0.227562	3.87071e-09	-1.1593
sp|P04406|G3P_HUMAN	0	0.0961901	0.0458513	0.556278	0.0410743	0.124205	0.0346453	0.742094	-0.0217552	0.137673	0.0573035	0.0037699	0.213335	1.38689e-05	0.102197	0.643133	-0.0812104	0.0961901	0.0458513	0.124205	0.0346453	0.0961901	0.0458513
sp|P04424|ARLY_HUMAN	0	0.35064	0.0468226	0.0187768	0.582669	0.878146	0.00548507	0.946629	-0.00451835	0.0909761	-0.196008	0.0340858	-0.605758	1.86119e-05	0.198324	0.575148	-0.153735	0.0187768	0.582669	0.878146	0.00548507	0.0187768	0.582669
sp|P04632|CPNS1_HUMAN	0	0.165383	0.0488509	0.183468	-0.108115	1.39175e-06	0.166194	0.147202	-0.0905824	0.453439	0.0488509	0.368847	-0.177707	3.74471e-16	0.5423	0.164669	-0.255086	0.165383	-0.108115	1.39175e-06	0.166194	1.39175e-06	0.166194
sp|P04792|HSPB1_HUMAN	0	0.0500458	0.0593426	0.942599	-0.0261879	0.496934	0.0185659	0.191071	-0.0813828	3.13505e-05	0.121218	0.241569	0.213943	8.3587e-07	0.35887	0.0418486	-0.341018	0.0500458	0.0593426	0.191071	-0.0813828	0.0500458	-0.0813828
sp|P04818|TYSY_HUMAN	0	0.758149	0.0182099	0.568198	0.0336405	0.0024613	0.0887318	0.126713	-0.0919842	0.0371362	0.118694	0.0887666	-0.27605	1.48481e-09	0.159532	0.0679663	-0.263717	0.568198	0.0336405	0.0024613	-0.0919842	0.0024613	-0.0919842
sp|P04843|RPN1_HUMAN	0	0.723469	0.0187222	0.481034	-0.0389386	0.588836	0.018538	0.199619	-0.078992	0.90285	-0.0498966	0.276337	-0.198356	0.00380469	0.140737	0.291671	-0.138759	0.481034	-0.0389386	0.199619	-0.078992	0.199619	-0.078992
sp|P04844|RPN2_HUMAN	0	0.491393	0.0677124	2.3789e-07	-0.626958	0.926875	0.00404908	0.848031	-0.0131579	0.132097	-0.210504	1.80954e-09	0.679606	0.000408493	0.246918	0.399575	-0.180928	2.3789e-07	-0.626958	0.848031	-0.0131579	2.3789e-07	-0.626958
sp|P04899|GNAI2_HUMAN	0	0.699407	0.0288341	1	0	0.00170493	0.157553	0.00215575	-0.310921	0.467367	-0.185901	1	0	6.57623e-09	0.234033	0.00219959	-0.332498	0.699407	0.0288341	0.00170493	-0.310921	0.00170493	-0.310921
sp|P04920|B3A2_HUMAN	0	0.0226385	0.442143	1	0	0.0162629	0.10199	0.394771	-0.0695722	0.000264565	0.761516	1	0	6.10527e-08	-0.413012	0.407008	-0.117788	0.0226385	0.442143	0.0162629	0.10199	0.0162629	0.442143
sp|P04921|GLPC_HUMAN	0	0.00924503	0.246548	1	0	1	0	1	0	0.00155123	0.246548	1	0	1	0	1	0	0.00924503	0.246548	1	0	0.00924503	0.246548
sp|P05023|AT1A1_HUMAN	0	0.00110513	0.212423	0.0154958	0.253414	2.10017e-06	0.212887	0.00944109	-0.212798	2.17805e-07	0.233794	0.0120749	0.253414	0	0.614368	0.00122177	-0.351071	0.00110513	0.253414	2.10017e-06	0.212887	2.10017e-06	0.253414
sp|P05091|ALDH2_HUMAN	0	0.119618	0.100966	1	0	0.000511243	0.124123	0.0583384	-0.125061	0.0485357	0.100966	0.133035	0.568813	2.30627e-06	0.138784	0.10509	-0.140293	0.119618	0.100966	0.000511243	-0.125061	0.000511243	-0.125061
sp|P05114|HMGN1_HUMAN	0	0.0256773	0.495727	0.38804	0.425187	5.47415e-07	0.788639	0	-0.892166	1.2738e-05	0.687414	0.0161048	-2.85381	2.18478e-15	1.98698	0	-1.93689	0.0256773	0.495727	0	-0.892166	0	-0.892166
sp|P05141|ADT2_HUMAN	0	0.0206561	0.265662	1	0	0.00115395	0.105082	0.363515	-0.0587305	6.76259e-06	0.267649	1	0	2.2702e-07	0.51424	0.348076	-0.136018	0.0206561	0.265662	0.00115395	0.105082	0.00115395	0.265662
sp|P05161|ISG15_HUMAN	0	0.747314	-0.0239198	1	0	0.831128	0.00869871	0.602604	-0.0365921	0.863738	-0.0361541	0.338425	-0.229362	0.0175442	0.10103	0.573085	-0.0966686	0.747314	-0.0239198	0.602604	-0.0365921	0.602604	-0.0365921
sp|P05165|PCCA_HUMAN	0	0.239007	0.157575	1	0	0.0846868	0.0613972	0.0641307	-0.128437	0.0548048	-0.983452	1	0	3.21125e-07	0.181881	0.162057	0.188024	0.239007	0.157575	0.0641307	-0.128437	0.0641307	0.157575
sp|P05166|PCCB_HUMAN	0	0.42486	0.0698019	0.652896	-0.181739	0.783702	-0.0143666	0.722594	-0.0260835	0.594132	-0.0930692	0.337661	-0.342064	0.670816	0.049805	0.72109	-0.0658376	0.42486	-0.181739	0.722594	-0.0260835	0.42486	-0.181739
sp|P05198|IF2A_HUMAN	0	0.0704967	0.103637	0.481595	-0.137145	2.36993e-05	0.114286	0.0650536	-0.115661	0.00305943	0.115522	0.80001	-0.137145	1.46686e-15	0.156305	0.228429	-0.115661	0.0704967	-0.137145	2.36993e-05	-0.115661	2.36993e-05	-0.137145
sp|P05204|HMGN2_HUMAN	0	0.384703	0.269592	0.0163959	-0.107477	1	0	1	0	0.407287	0.315004	0.0180679	-0.307441	1	0	1	0	0.0163959	0.269592	1	0	0.0163959	0.269592
sp|P05362|ICAM1_HUMAN	0	0.455244	0.119005	1	0	0.0205294	0.121231	0.0559563	-0.148811	0.184803	0.985287	1	0	8.40734e-06	0.1545	0.00946879	-0.387727	0.455244	0.119005	0.0205294	-0.148811	0.0205294	-0.148811
sp|P05386|RLA1_HUMAN	0	0.227387	0.0895999	0.0139305	0.234134	0.822656	-0.0321936	0.0642047	-0.147764	0.00673851	0.252962	0.00122039	-1.12587	0.7642	0.0695208	0.136455	-0.15715	0.0139305	0.234134	0.0642047	-0.147764	0.0139305	0.234134
sp|P05387|RLA2_HUMAN	0	0.0647932	0.0771615	0.0281045	0.562877	5.10738e-05	0.301852	0.0368699	-0.157155	0.00151225	0.192576	0.000167333	0.566148	2.14957e-10	0.303905	0.00641726	-0.338666	0.0281045	0.562877	5.10738e-05	0.301852	5.10738e-05	0.562877
sp|P05388|RLA0_HUMAN	0	0.529448	0.0250998	0.629203	0.203124	0.0153159	0.0667174	0.373276	-0.0542616	0.325695	0.0558563	0.575134	0.203124	6.55715e-09	0.118805	0.303663	-0.138795	0.529448	0.203124	0.0153159	0.0667174	0.0153159	0.203124
sp|P05423|RPC4_HUMAN	0	0.00805877	0.13174	0.679709	-0.0405514	0.954152	-0.00215984	0.449406	-0.0484276	2.6936e-08	0.630294	0.926395	-0.107326	0.156085	0.0565457	0.668778	-0.0679507	0.00805877	0.13174	0.449406	-0.0484276	0.00805877	0.13174
sp|P05455|LA_HUMAN	0	0.11627	0.0546112	0.35618	0.0721084	0.0460979	0.0408339	0.164582	-0.081325	0.00214606	0.0937937	0.000122527	-0.389292	3.52118e-06	0.096191	0.348076	-0.0999475	0.11627	0.0721084	0.0460979	-0.081325	0.0460979	-0.081325
sp|P05546|HEP2_HUMAN	0	0.292231	0.104042	1	0	0.365253	-0.0452727	0.187192	-0.0945797	0.231751	0.158884	1	0	0.109545	-0.0725076	0.287855	-0.140529	0.292231	0.104042	0.187192	-0.0945797	0.187192	0.104042
sp|P05556|ITB1_HUMAN	0	0.0160329	0.123406	0.0205493	0.377951	2.41748e-06	0.260695	0.017664	-0.194025	3.49542e-06	0.420671	0.000616424	0.457067	0	0.436707	0.000385533	-0.531817	0.0160329	0.377951	2.41748e-06	0.260695	2.41748e-06	0.377951
sp|P05771|KPCB_HUMAN	0	0.000906995	0.102001	0.703343	0.0518871	0.0462841	0.0445683	0.400221	-0.0527459	4.23894e-06	0.102001	0.652389	0.0518871	0.00231135	0.0724759	0.359621	-0.13392	0.000906995	0.102001	0.0462841	-0.0527459	0.000906995	0.102001
sp|P05783|K1C18_HUMAN	0	0.0589739	0.104438	0.293635	-0.39224	0.00150504	0.133497	0.111965	-0.100752	0.000493103	0.211997	0.252978	-0.39224	1.08162e-08	0.181259	0.10631	-0.253502	0.0589739	-0.39224	0.00150504	0.133497	0.00150504	-0.39224
sp|P05787|K2C8_HUMAN	0	0.0408658	0.0873117	1	0	2.43677e-06	0.193448	0.0777436	-0.113678	0.0116584	0.113935	1	0	0	0.664914	0.00521429	-0.602337	0.0408658	0.0873117	2.43677e-06	0.193448	2.43677e-06	0.193448
sp|P05937|CALB1_HUMAN	0	0.0175112	0.254038	0.00511078	0.380665	0.00404053	0.173348	0.37777	-0.055796	0.000940103	0.57429	0.0126881	-0.552455	1.43293e-05	0.173348	0.22707	-0.202545	0.00511078	0.380665	0.00404053	0.173348	0.00404053	0.380665
sp|P06132|DCUP_HUMAN	0	0.51691	0.0374596	0.900075	0.0168057	0.205145	0.0252859	0.60066	-0.0329029	0.383104	0.0400559	0.982611	-0.0440408	4.0727e-11	0.276418	0.163498	-0.278292	0.51691	0.0374596	0.205145	-0.0329029	0.205145	0.0374596
sp|P06280|AGAL_HUMAN	0	0.591388	-0.0753302	1	0	0.0213124	0.125376	0.0975654	-0.113869	0.876008	-0.0753302	0.673304	-0.0881219	1.65963e-05	0.222853	0.0261676	-0.324734	0.591388	-0.0753302	0.0213124	0.125376	0.0213124	0.125376
sp|P06396|GELS_HUMAN	0	0.00239098	0.166591	0.44462	-0.0893558	0.00390771	0.117741	0.0542419	-0.136854	1.22657e-06	0.184313	0.478934	-0.407179	8.59966e-10	0.214949	0.0455151	-0.212417	0.00239098	0.166591	0.00390771	-0.136854	0.00239098	0.166591
sp|P06400|RB_HUMAN	0	0.899286	0.0171697	1	0	5.38487e-05	0.194807	0.0495258	-0.135009	0.956456	0.148076	1	0	7.63503e-10	0.548811	0.0291345	-0.22119	0.899286	0.0171697	5.38487e-05	0.194807	5.38487e-05	0.194807
sp|P06454|PTMA_HUMAN	0	0.000851705	-0.221703	0.104203	-0.447129	0.041792	-0.309902	0.0841976	0.144867	2.9114e-07	-0.246562	0.125872	-0.447129	0.0427205	-0.309902	0.341913	0.144867	0.000851705	-0.447129	0.041792	-0.309902	0.000851705	-0.447129
sp|P06493|CDK1_HUMAN	0	0.00403699	0.0988074	0.526881	0.0977343	0.689638	0.0105658	0.439911	-0.0471118	1.73337e-05	0.106355	0.00879181	-0.396892	5.73504e-08	0.377784	0.440745	-0.087152	0.00403699	0.0988074	0.439911	-0.0471118	0.00403699	0.0988074
sp|P06576|ATPB_HUMAN	0	0.0179108	0.0610476	0.223292	0.10381	0.522127	0.0174526	0.558991	-0.0366176	0.0138226	0.0610476	0.02625	0.177634	0.000622178	0.0909688	0.378136	-0.175406	0.0179108	0.10381	0.522127	-0.0366176	0.0179108	0.10381
sp|P06703|S10A6_HUMAN	0	0.547496	-0.15143	1	0	1	0	0.180722	0.138668	1.27017e-05	-0.572273	1	0	1	0	0.531067	0.138668	0.547496	-0.15143	0.180722	0.138668	0.180722	-0.15143
sp|P06730|IF4E_HUMAN	0	0.00012003	0.272205	0.00245955	0.187837	0.894009	0.00661868	0.0654927	-0.125358	1.58173e-08	0.272205	0.00193769	0.688861	0.0153609	0.0948963	0.0514497	-0.251736	0.00012003	0.272205	0.0654927	-0.125358	0.00012003	0.272205
sp|P06732|KCRM_HUMAN	0	0.23263	0.310763	1	0	1	0	1	0	0.205481	0.310763	1	0	1	0	1	0	0.23263	0.310763	1	0	0.23263	0.310763
sp|P06733|ENOA_HUMAN	0	0.0096409	0.129103	0.721473	0.0444926	0.00544141	0.0772368	0.0301246	-0.156316	3.39395e-05	0.164586	0.669848	0.0444926	7.36212e-07	0.354329	0.114878	-0.156316	0.0096409	0.129103	0.00544141	-0.156316	0.00544141	-0.156316
sp|P06737|PYGL_HUMAN	0	0.56371	-0.0682854	1	0	0.113159	-0.0632336	0.5795	0.0379433	0.581987	0.225439	1	0	0.278473	-0.0632336	0.311584	0.349323	0.56371	-0.0682854	0.113159	-0.0632336	0.113159	-0.0682854
sp|P06744|G6PI_HUMAN	0	0.00140808	0.0768576	0.537796	0.0516919	0.373904	0.0187445	0.135236	-0.0864937	2.69276e-05	0.118554	0.482681	0.0516919	3.04583e-05	0.096995	0.155181	-0.189664	0.00140808	0.0768576	0.135236	-0.0864937	0.00140808	-0.0864937
sp|P06746|DPOLB_HUMAN	0	0.62437	-0.0549703	0.0044116	0.221265	0.00432147	0.139421	0.0330866	-0.168886	0.171818	-0.403974	0.019868	0.308882	1.66186e-11	0.236411	0.0093584	-0.324325	0.0044116	0.221265	0.00432147	-0.168886	0.00432147	0.221265
sp|P06748|NPM_HUMAN	0	0.24748	0.0557878	0.644631	0.0997836	0.145083	0.0419803	0.391059	-0.0582994	0.0281726	0.16637	0.27205	0.183544	2.448e-05	0.0895962	0.550021	-0.109464	0.24748	0.0997836	0.145083	-0.0582994	0.145083	0.0997836
sp|P06753|TPM3_HUMAN	0	0.829399	0.0120612	0.449725	-0.609581	0.000693218	0.587187	0.00215575	-0.40511	0.451489	0.168647	0.397118	-0.609581	2.36838e-12	1.15434	1.92319e-06	-1.24737	0.449725	-0.609581	0.000693218	0.587187	0.000693218	-0.609581
sp|P06756|ITAV_HUMAN	0	0.598078	0.0747546	0.00398376	-0.546978	0.831067	0.0124412	0.193225	0.104958	0.68543	0.309499	0.0115482	-0.546978	0.991917	0.0124412	0.455219	0.117029	0.00398376	-0.546978	0.193225	0.104958	0.00398376	-0.546978
sp|P06865|HEXA_HUMAN	0	0.00660413	0.230423	1	0	0.833605	0.0155621	0.754763	-0.0211936	5.79913e-05	0.230423	0.127927	-0.582884	6.39903e-07	0.377487	0.334883	-0.232281	0.00660413	0.230423	0.754763	-0.0211936	0.00660413	0.230423
sp|P07099|HYEP_HUMAN	0	0.775169	-0.0367214	0.515487	-0.12997	0.829287	0.0173895	0.951525	0.00527535	0.584291	-0.373597	0.650998	-0.12997	0.0832464	0.0984208	0.474629	-0.190076	0.515487	-0.12997	0.829287	0.0173895	0.515487	-0.12997
sp|P07108|ACBP_HUMAN	0	0.0704699	-0.142645	0.779732	0.110934	0.0456905	0.0689386	0.291062	-0.0642985	0.130549	-0.142645	0.392496	0.224424	8.68961e-06	0.207065	0.19465	-0.172207	0.0704699	-0.142645	0.0456905	0.0689386	0.0456905	-0.142645
sp|P07195|LDHB_HUMAN	0	0.909734	0.00634887	0.0408358	-0.266807	0.657868	0.0283168	0.337089	-0.0640566	0.248755	0.0652652	0.0322434	-0.266807	0.711611	-0.645289	0.353894	-0.119208	0.0408358	-0.266807	0.337089	-0.0640566	0.0408358	-0.266807
sp|P07199|CENPB_HUMAN	0	0.93611	0.00700888	0.220227	0.492788	0.0660949	-0.119043	0.119612	-0.109327	0.980552	-0.129114	0.314004	0.492788	0.000309905	-0.475107	0.262797	-0.124791	0.220227	0.492788	0.0660949	-0.119043	0.0660949	0.492788
sp|P07237|PDIA1_HUMAN	0	0.00664108	0.0876453	0.0116813	0.164159	0.0165846	0.049974	0.162645	-0.0799263	2.30563e-09	0.119856	7.74254e-07	0.261195	6.26286e-09	0.155359	0.191012	-0.144466	0.00664108	0.164159	0.0165846	-0.0799263	0.00664108	0.164159
sp|P07311|ACYP1_HUMAN	0	0.000810368	0.447585	1	0	2.07248e-08	0.584924	0.000287274	-0.402738	3.80558e-12	0.637777	1	0	0	0.584924	1.47586e-06	-0.499132	0.000810368	0.447585	2.07248e-08	0.584924	2.07248e-08	0.584924
sp|P07339|CATD_HUMAN	0	0.000125281	0.252751	0.592553	0.120287	0.0349001	0.0680435	0.497361	-0.043159	1.05715e-11	0.252751	0.0621086	-0.612636	2.74596e-06	0.137912	0.42872	-0.134385	0.000125281	0.252751	0.0349001	0.0680435	0.000125281	0.252751
sp|P07355|ANXA2_HUMAN	0	0.177058	0.0515844	0.194396	0.179194	0.0463614	0.0507032	0.222816	-0.0701015	0.0738396	-0.0945069	0.162061	0.179194	7.49572e-06	0.322906	0.413503	-0.0717776	0.177058	0.179194	0.0463614	-0.0701015	0.0463614	0.179194
sp|P07358|CO8B_HUMAN	0	0.122025	0.135126	0.395144	0.0606071	4.88481e-05	0.417157	0.00189702	-0.337431	0.115417	0.135126	0.310482	-0.255526	0	0.578656	0.000632563	-0.337431	0.122025	0.135126	4.88481e-05	0.417157	4.88481e-05	0.417157
sp|P07384|CAN1_HUMAN	0	0.0168909	0.0772215	0.942599	-0.0169535	0.000591446	0.0930193	0.0552458	-0.128857	0.0053389	0.0772215	0.365539	0.1972	6.35812e-11	0.171046	0.0943695	-0.15302	0.0168909	0.0772215	0.000591446	-0.128857	0.000591446	-0.128857
sp|P07437|TBB5_HUMAN	0	0.618616	0.0157684	0.901098	0.0101951	0.00574505	0.0666253	0.0206563	-0.180704	0.0294081	0.0583232	0.87212	0.0101951	1.84819e-11	0.139005	0.0558841	-0.180704	0.618616	0.0157684	0.00574505	-0.180704	0.00574505	-0.180704
sp|P07602|SAP_HUMAN	0	0.196161	0.194433	0.210372	0.307648	0.137101	0.0687242	0.0582603	-0.150142	0.0667922	0.194433	0.0295915	-0.433253	0.000221279	0.37073	0.00867771	-0.478542	0.196161	0.307648	0.0582603	-0.150142	0.0582603	0.307648
sp|P07686|HEXB_HUMAN	0	0.962708	0.00373903	0.723945	-0.0933847	0.137456	0.0702736	0.0273249	-0.176088	0.481141	-0.405037	0.0209092	-0.952291	3.26356e-06	0.427332	0.00407949	-0.471331	0.723945	-0.0933847	0.0273249	-0.176088	0.0273249	-0.176088
sp|P07711|CATL1_HUMAN	0	0.000520299	2.39751	1	0	0.305273	0.0823548	0.0117662	-0.419459	0.00018799	2.39751	1	0	0.616484	0.0823548	0.00789867	-0.419459	0.000520299	2.39751	0.0117662	-0.419459	0.000520299	2.39751
sp|P07737|PROF1_HUMAN	0	0.735168	0.0314373	0.447839	0.28071	0.00949711	0.150896	0.0509841	-0.146757	0.270875	0.0928101	0.395327	0.28071	2.75922e-07	0.188516	0.0675452	-0.161391	0.447839	0.28071	0.00949711	0.150896	0.00949711	0.28071
sp|P07738|PMGE_HUMAN	0	0.872971	-0.022456	1	0	0.363699	-0.0478307	0.844406	0.014664	0.549678	0.217958	1	0	0.174038	0.114232	0.669103	-0.164932	0.872971	-0.022456	0.363699	-0.0478307	0.363699	-0.0478307
sp|P07741|APT_HUMAN	0	0.13204	-0.0724114	0.0246295	-0.256499	0.00256839	-0.110254	0.238857	0.0697798	0.11749	-0.0764724	0.0464395	-0.367467	0.00245283	-0.110254	0.496443	-0.0750152	0.0246295	-0.256499	0.00256839	-0.110254	0.00256839	-0.256499
sp|P07814|SYEP_HUMAN	0	0.0125629	0.0566211	0.713097	0.0237068	0.00279461	0.0571503	0.205735	-0.0738073	0.00175818	0.0732297	0.0271857	0.121034	5.42986e-13	0.249398	0.166128	-0.188609	0.0125629	0.0566211	0.00279461	-0.0738073	0.00279461	-0.0738073
sp|P07858|CATB_HUMAN	0	0.224887	0.0838947	0.00148711	-0.187724	0.309562	0.0375244	0.59891	0.0367097	0.092244	0.0838947	0.00483502	-0.187724	0.00082992	0.124568	0.420667	-0.186459	0.00148711	-0.187724	0.309562	0.0375244	0.00148711	-0.187724
sp|P07900|HS90A_HUMAN	0	0.673546	0.0128739	0.212541	0.0723038	0.0558302	0.0410214	0.933123	-0.00554933	0.0105363	0.0600999	0.177791	0.0723038	7.90245e-10	0.135814	0.573085	-0.126324	0.212541	0.0723038	0.0558302	0.0410214	0.0558302	0.0723038
sp|P07910|HNRPC_HUMAN	0	0.0383183	0.119062	0.33761	0.178544	0.165461	0.0708645	0.332153	-0.0605528	0.0504624	0.119062	0.294053	0.178544	2.49299e-06	0.202814	0.197739	-0.194086	0.0383183	0.178544	0.165461	0.0708645	0.0383183	0.178544
sp|P07919|QCR6_HUMAN	0	0.0714874	-0.0774737	0.0279071	-0.147871	0.0231456	-0.0723535	0.298532	0.0639807	0.00182082	-0.0794477	0.135179	-0.147871	0.0412313	-0.0723535	0.703347	0.0639807	0.0279071	-0.147871	0.0231456	-0.0723535	0.0231456	-0.147871
sp|P07947|YES_HUMAN	0	0.440922	0.0564596	1	0	0.901255	-0.00686494	0.890465	-0.010058	0.470766	0.0912218	0.205654	-0.680625	0.000209907	0.392676	0.207197	-0.264416	0.440922	0.0564596	0.890465	-0.010058	0.440922	0.0564596
sp|P07948|LYN_HUMAN	0	0.0284716	0.252539	1	0	0.000262001	0.107151	0.0797791	-0.124314	0.000530168	0.63378	1	0	6.20698e-09	0.224159	0.0295313	-0.38254	0.0284716	0.252539	0.000262001	-0.124314	0.000262001	0.252539
sp|P07954|FUMH_HUMAN	0	0.00274485	0.14801	0.954815	-0.00555882	0.0216956	0.094935	0.475675	-0.0466147	9.48909e-07	0.14801	0.272761	0.239872	3.49905e-08	0.212314	0.324257	-0.147868	0.00274485	0.14801	0.0216956	0.094935	0.00274485	0.14801
sp|P07992|ERCC1_HUMAN	0	0.668337	-0.0635666	0.929287	0.0259278	0.91697	0.00759821	0.754789	-0.0316884	0.0772896	-0.571608	0.293103	-0.77568	0.738216	-0.049504	0.707119	-0.128401	0.668337	-0.0635666	0.754789	-0.0316884	0.668337	-0.0635666
sp|P07996|TSP1_HUMAN	0	0.125792	0.111318	1	0	4.10177e-05	0.217978	0.0102628	-0.227464	0.0171141	0.222026	1	0	1.108e-15	0.369021	0.00408143	-0.268374	0.125792	0.111318	4.10177e-05	-0.227464	4.10177e-05	-0.227464
sp|P08047|SP1_HUMAN	0	0.589694	-0.0443216	1	0	1	0	0.78626	0.031369	0.455671	-0.0860966	0.376158	-0.201819	0.615056	-0.0887211	0.994331	0.031369	0.589694	-0.0443216	0.78626	0.031369	0.589694	-0.0443216
sp|P08133|ANXA6_HUMAN	0	0.269813	0.101106	1	0	0.876325	0.00544809	0.737374	-0.0231407	0.583079	0.104097	1	0	1.60739e-06	0.443056	0.352719	-0.267576	0.269813	0.101106	0.737374	-0.0231407	0.269813	0.101106
sp|P08134|RHOC_HUMAN	0	1	0	1	0	0.0262703	0.132717	0.0794045	-0.124941	1	0	1	0	2.11903e-06	0.175683	0.102603	-0.157747	1	0	0.0262703	0.132717	0.0262703	0.132717
sp|P08174|DAF_HUMAN	0	0.480032	0.125534	1	0	0.287523	0.183333	0.775888	-0.0326494	0.565399	0.125534	1	0	0.00814032	0.250241	0.778179	-0.133211	0.480032	0.125534	0.287523	0.183333	0.287523	0.183333
sp|P08195|4F2_HUMAN	0	0.739543	0.0185162	0.0194242	0.26191	0.000742581	0.10395	0.132636	-0.0926522	0.142588	0.0610969	0.0240694	-0.385516	8.26455e-09	0.163861	0.14013	-0.146514	0.0194242	0.26191	0.000742581	0.10395	0.000742581	0.26191
sp|P08237|PFKAM_HUMAN	0	0.778329	-0.020046	0.000204403	0.439602	0.0142986	0.0895422	0.192272	-0.076715	0.535845	0.108101	6.65213e-05	-0.675157	5.88721e-08	0.157321	0.419684	-0.09515	0.000204403	0.439602	0.0142986	0.0895422	0.000204403	0.439602
sp|P08238|HS90B_HUMAN	0	0.284927	-0.0375064	0.26771	-0.0778367	0.135544	0.0277819	0.107634	-0.0982849	0.00283794	0.0842588	0.22885	-0.0778367	6.65089e-05	0.0748604	0.372145	-0.0982849	0.26771	-0.0778367	0.107634	-0.0982849	0.107634	-0.0982849
sp|P08240|SRPRA_HUMAN	0	0.373692	0.0711778	0.515539	-0.158319	0.917929	-0.00396385	0.796449	-0.0177288	0.0246871	0.260271	0.399073	-0.575538	0.75958	-0.0263484	0.4889	-0.1662	0.373692	-0.158319	0.796449	-0.0177288	0.373692	-0.158319
sp|P08243|ASNS_HUMAN	0	0.0645312	0.0660137	0.824331	-0.0152836	1.4249e-05	0.107199	0.124554	-0.092754	0.015297	0.0814453	0.324487	-0.307213	2.6348e-11	0.167717	0.26778	-0.130585	0.0645312	0.0660137	1.4249e-05	0.107199	1.4249e-05	0.107199
sp|P08397|HEM3_HUMAN	0	0.011744	0.126538	0.096074	-0.141217	0.61251	0.0151278	0.555853	-0.0383658	0.000198678	0.126538	0.309506	-0.141217	0.00894479	0.21668	0.738619	-0.0629198	0.011744	-0.141217	0.555853	-0.0383658	0.011744	-0.141217
sp|P08559|ODPA_HUMAN	0	0.212066	-0.0732384	0.0213404	0.409619	0.00391147	0.088802	0.15674	-0.0858796	0.0187864	0.309296	0.016798	0.409619	1.3068e-08	0.334648	0.0312449	-0.300921	0.0213404	0.409619	0.00391147	0.088802	0.00391147	0.409619
sp|P08574|CY1_HUMAN	0	0.599458	0.0214365	0.620896	-0.0771139	0.00649806	0.163812	0.3148	-0.0621075	0.215038	0.0724995	0.523886	-0.44115	1.42697e-07	0.163812	0.354937	-0.0936067	0.599458	-0.0771139	0.00649806	0.163812	0.00649806	0.163812
sp|P08575|PTPRC_HUMAN	0	0.0866198	0.0790203	0.201896	0.164069	0.10689	0.0409905	0.628229	-0.0311617	0.00246827	0.103059	0.00856824	0.198137	0.000132061	0.0979327	0.576337	-0.0867755	0.0866198	0.164069	0.10689	0.0409905	0.0866198	0.164069
sp|P08579|RU2B_HUMAN	0	0.107353	0.119677	0.183163	0.137192	0.141782	0.0721029	0.134295	-0.0967501	0.00737193	0.119677	0.0221058	-0.392386	0.00759195	0.110717	0.094713	-0.231104	0.107353	0.137192	0.134295	-0.0967501	0.107353	0.137192
sp|P08621|RU17_HUMAN	0	0.0280279	0.0894399	0.0496703	0.275115	0.539244	0.0252804	0.489271	-0.0433113	1.45346e-05	0.120104	0.000142948	-0.40419	0.00673413	0.0756774	0.668306	-0.0665901	0.0280279	0.275115	0.489271	-0.0433113	0.0280279	0.275115
sp|P08648|ITA5_HUMAN	0	0.418465	0.148611	0.22268	-0.157653	0.443049	0.0270838	0.208578	-0.0813602	0.526605	0.148611	0.413719	-0.203705	0.0872985	0.0666106	0.378059	-0.112572	0.22268	-0.157653	0.208578	-0.0813602	0.208578	-0.157653
sp|P08651|NFIC_HUMAN	0	0.858158	0.0189656	0.000330288	0.26253	0.144811	0.0563189	0.753151	-0.0234008	0.28227	0.272322	7.13589e-05	-1.43887	0.00241959	0.0904549	0.894526	-0.0488215	0.000330288	0.26253	0.144811	0.0563189	0.000330288	0.26253
sp|P08670|VIME_HUMAN	0	0.0238986	0.0885205	0.0538072	0.771397	7.48545e-05	0.133983	0.0564234	-0.134451	9.94007e-05	0.109746	0.0428315	0.771397	1.108e-15	0.260799	0.0383418	-0.23885	0.0238986	0.771397	7.48545e-05	-0.134451	7.48545e-05	0.771397
sp|P08697|A2AP_HUMAN	0	0.228544	-0.16305	1	0	0.0138076	0.162747	0.488771	-0.0545473	0.112639	-0.237226	1	0	0.0442462	0.162747	0.164354	-0.306295	0.228544	-0.16305	0.0138076	0.162747	0.0138076	-0.16305
sp|P08708|RS17_HUMAN	0	0.0178887	0.0939085	0.791732	-0.0420478	0.0533859	0.0638492	0.106321	-0.102519	0.00157309	0.125744	0.857768	-0.193934	1.09096e-07	0.141259	0.0842236	-0.236835	0.0178887	0.0939085	0.0533859	-0.102519	0.0178887	-0.102519
sp|P08727|K1C19_HUMAN	0	0.00457535	0.109742	0.11874	0.607977	0.000314673	0.141079	0.31643	-0.0600388	7.35812e-05	0.109742	0.0969666	0.607977	1.83753e-11	0.197732	0.521225	-0.0812491	0.00457535	0.607977	0.000314673	0.141079	0.000314673	0.607977
sp|P08754|GNAI3_HUMAN	0	0.01261	0.103936	0.339788	0.111653	0.0077324	0.220749	0.00654182	-0.290156	0.000503207	0.103936	0.295916	0.111653	2.42339e-07	0.270287	0.00226566	-0.345654	0.01261	0.111653	0.00654182	-0.290156	0.00654182	-0.290156
sp|P08758|ANXA5_HUMAN	0	0.31525	0.0598457	0.01563	-1.1536	0.321435	0.0415909	0.49453	-0.0464432	0.575403	0.0598457	0.00651559	-1.1536	0.00597629	0.0942215	0.447559	-0.120667	0.01563	-1.1536	0.321435	-0.0464432	0.01563	-1.1536
sp|P08865|RSSA_HUMAN	0	0.471961	-0.0245267	0.757451	0.036962	0.0372543	0.0686898	0.542739	-0.0391667	0.000152251	0.303655	0.705573	0.036962	0.000609942	0.124423	0.513749	-0.129163	0.471961	0.036962	0.0372543	0.0686898	0.0372543	0.0686898
sp|P08962|CD63_HUMAN	0	0.398487	0.242722	1	0	0.027915	0.210023	0.000287274	0.521731	0.557254	0.242722	1	0	2.36965e-05	0.301805	5.5703e-07	0.553748	0.398487	0.242722	0.000287274	0.521731	0.000287274	0.521731
sp|P09001|RM03_HUMAN	0	0.00967682	0.125859	0.992098	0.00147465	0.508181	0.0267952	0.745215	-0.0220087	7.65278e-05	0.199316	0.0604931	-1.02777	0.440078	0.0563508	0.259293	-0.237736	0.00967682	0.125859	0.508181	0.0267952	0.00967682	0.125859
sp|P09012|SNRPA_HUMAN	0	0.120873	0.101527	0.00137627	0.343722	0.294927	0.0498853	0.0227751	-0.16994	0.0105094	0.126421	0.000280805	-0.429723	1.69734e-07	0.500713	0.0200594	-0.195846	0.00137627	0.343722	0.0227751	-0.16994	0.00137627	0.343722
sp|P09104|ENOG_HUMAN	0	0.00245725	0.264516	0.678181	0.411421	0.0585131	0.0714421	0.256436	-0.0734028	1.37144e-06	0.325112	0.587441	-0.449421	0.000329492	-0.331789	0.242703	-0.159927	0.00245725	0.411421	0.0585131	-0.0734028	0.00245725	0.411421
sp|P09105|HBAT_HUMAN	0	0.599458	0.0606077	0.655533	0.206253	0.939177	-0.00344377	0.499141	-0.0443509	0.336845	0.175112	0.949931	0.206253	0.218996	0.0656113	0.643654	-0.0686995	0.599458	0.206253	0.499141	-0.0443509	0.499141	0.206253
sp|P09110|THIK_HUMAN	0	0.263941	0.0681692	0.122201	0.274236	0.0040106	0.0787606	0.219094	-0.0723315	0.240986	0.149985	0.159656	-0.578957	5.08377e-07	0.106924	0.373409	-0.0858401	0.122201	0.274236	0.0040106	0.0787606	0.0040106	0.274236
sp|P09132|SRP19_HUMAN	0	0.849339	0.0292664	0.137627	0.097478	3.23088e-05	0.339102	0.0069089	-0.293386	0.882291	-0.063064	0.0893417	-0.374709	1.65555e-09	0.339102	0.00178133	-0.347262	0.137627	0.097478	3.23088e-05	0.339102	3.23088e-05	0.339102
sp|P09211|GSTP1_HUMAN	0	0.0139946	0.153175	0.979229	-0.00696727	0.00115364	0.125755	0.0385035	-0.148915	0.00024008	0.172853	0.000478958	0.259991	1.31115e-08	0.159943	0.0545313	-0.168835	0.0139946	0.153175	0.00115364	-0.148915	0.00115364	0.153175
sp|P09234|RU1C_HUMAN	0	0.66527	0.0292664	0.887518	-0.0150046	0.881257	0.00623322	0.370916	-0.0558019	0.860994	0.0292664	0.819419	-0.125882	7.39234e-06	0.179892	0.294013	-0.159171	0.66527	0.0292664	0.370916	-0.0558019	0.370916	-0.0558019
sp|P09327|VILI_HUMAN	0	0.907843	-0.0445972	1	0	0.95979	-0.00740012	1	0	0.488998	-0.436479	1	0	0.694406	0.0828252	1	0	0.907843	-0.0445972	0.95979	-0.00740012	0.907843	-0.0445972
sp|P09382|LEG1_HUMAN	0	0.0851242	0.114387	0.998356	-0.00132115	0.00437082	0.143985	0.617745	-0.035256	0.177755	0.114387	0.670115	0.367137	6.95338e-08	0.379204	0.548799	-0.107479	0.0851242	0.114387	0.00437082	0.143985	0.00437082	0.143985
sp|P09417|DHPR_HUMAN	0	0.0965375	0.0980014	0.000203589	0.400765	0.00109906	0.235181	0.0345135	-0.160442	0.000443875	0.19167	0.000584232	0.400765	3.57738e-10	0.450782	0.137148	-0.160442	0.000203589	0.400765	0.00109906	0.235181	0.000203589	0.400765
sp|P09429|HMGB1_HUMAN	0	0.0243532	0.101178	0.281572	0.099724	4.3842e-06	0.158314	0.0944932	-0.100501	0.00056278	0.142218	0.241561	0.099724	0	0.238719	0.068098	-0.197141	0.0243532	0.101178	4.3842e-06	0.158314	4.3842e-06	0.158314
sp|P09493|TPM1_HUMAN	0	0.0367922	-0.190534	1	0	0.0348466	0.166896	0.91221	0.00893479	0.00897875	-0.21079	1	0	1.02446e-09	0.531893	0.932543	-0.0658821	0.0367922	-0.190534	0.0348466	0.166896	0.0348466	-0.190534
sp|P09496|CLCA_HUMAN	0	0.0866198	0.376527	0.409927	0.351549	5.05567e-06	0.703126	0.00215575	-0.363797	0.0455295	0.867095	0.13336	-0.719648	1.2155e-12	0.703126	1.75405e-05	-0.609954	0.0866198	0.376527	5.05567e-06	0.703126	5.05567e-06	0.703126
sp|P09497|CLCB_HUMAN	0	0.0150308	0.309397	1	0	0.000553128	0.288141	0.016992	-0.228785	0.00189932	0.546877	1	0	9.79225e-07	0.293841	0.00393607	-0.41418	0.0150308	0.309397	0.000553128	0.288141	0.000553128	0.309397
sp|P09525|ANXA4_HUMAN	0	0.481717	-0.123782	1	0	0.0511341	0.0719329	0.995944	-0.000387391	0.047951	0.305152	0.807505	0.0583318	8.1293e-05	0.0913821	0.991499	-0.0215508	0.481717	-0.123782	0.0511341	0.0719329	0.0511341	-0.123782
sp|P09543|CN37_HUMAN	0	0.74644	-0.0243579	0.0365725	-0.800416	0.945366	-0.00319895	0.717449	0.0240138	0.922523	0.0417632	0.0841742	-0.800416	0.00289432	0.156131	0.660013	-0.141716	0.0365725	-0.800416	0.717449	0.0240138	0.0365725	-0.800416
sp|P09622|DLDH_HUMAN	0	0.697112	0.0201004	0.116253	0.108577	0.925371	-0.00430824	0.564489	-0.0397504	0.265482	0.0749097	0.053749	0.108577	0.053894	0.0848034	0.880195	-0.0397504	0.116253	0.108577	0.564489	-0.0397504	0.116253	0.108577
sp|P09651|ROA1_HUMAN	0	0.496964	-0.0281644	0.788677	0.0731409	0.989542	-0.000371538	0.6959	-0.0264386	0.837992	-0.0281644	0.743816	0.0731409	0.0104514	0.0766425	0.357073	-0.188493	0.496964	0.0731409	0.6959	-0.0264386	0.496964	0.0731409
sp|P09661|RU2A_HUMAN	0	0.00862734	0.299185	0.330398	-0.217759	0.0153292	0.17182	0.0334971	-0.192738	0.000171931	0.299185	0.502764	-0.217759	7.94367e-05	0.203171	0.00102142	-0.534582	0.00862734	0.299185	0.0153292	-0.192738	0.00862734	0.299185
sp|P09668|CATH_HUMAN	0	0.242612	-0.150554	1	0	0.0037165	-0.261278	0.00944109	0.307629	0.0485529	-0.262116	0.545165	-0.147657	9.50097e-07	-0.28679	0.0166621	0.307629	0.242612	-0.150554	0.0037165	0.307629	0.0037165	0.307629
sp|P09669|COX6C_HUMAN	0	0.0220746	0.486844	1	0	0.0575001	0.067853	0.141955	-0.0935112	1.33773e-11	0.663858	1	0	8.07905e-06	0.105758	0.362777	-0.112699	0.0220746	0.486844	0.0575001	-0.0935112	0.0220746	0.486844
sp|P09769|FGR_HUMAN	0	1	0	1	0	1	0	1	0	1	0	1	0	1	0	1	0	1	0	1	0	1	0
sp|P09874|PARP1_HUMAN	0	0.00830374	0.0888776	0.632089	-0.044395	0.0187195	0.0538207	0.2875	-0.0623362	0.00140282	0.121347	0.675979	0.058181	1.28231e-08	0.109209	0.304438	-0.114114	0.00830374	0.0888776	0.0187195	-0.0623362	0.00830374	0.0888776
sp|P09884|DPOLA_HUMAN	0	0.000800576	0.258886	0.00084342	0.575741	0.277961	0.0252487	0.386847	-0.0551679	0.00010079	0.258886	1.9955e-05	-0.730037	7.89724e-07	0.487562	0.272976	-0.161951	0.000800576	0.575741	0.277961	-0.0551679	0.000800576	0.575741
sp|P09958|FURIN_HUMAN	0	0.505654	0.0956927	1	0	0.903709	0.0106482	0.936444	0.00709853	0.804841	0.381322	0.386576	-0.227279	0.0621238	0.326435	0.956661	0.03942	0.505654	0.0956927	0.903709	0.0106482	0.505654	0.0956927
sp|P09960|LKHA4_HUMAN	0	0.0855787	0.0623915	0.0438613	-0.241023	2.00587e-05	0.123392	0.0641307	-0.1218	0.00199562	0.345509	0.181196	-0.241023	4.18355e-12	0.245142	0.0206672	-0.307362	0.0438613	-0.241023	2.00587e-05	0.123392	2.00587e-05	-0.241023
sp|P09972|ALDOC_HUMAN	0	0.664459	0.0148511	0.941317	-0.00657626	0.123254	0.0360024	0.414118	-0.0496349	0.24584	0.212165	0.582061	0.0637107	3.04293e-06	0.0858504	0.291449	-0.170335	0.664459	0.0148511	0.123254	-0.0496349	0.123254	-0.0496349
sp|P0C0L4|CO4A_HUMAN	0	0.144679	0.152587	1	0	0.986553	0.000822685	0.14996	-0.0905205	0.00448395	0.500437	1	0	0.000158513	0.197818	0.167589	0.34639	0.144679	0.152587	0.14996	-0.0905205	0.144679	0.152587
sp|P0C0S5|H2AZ_HUMAN	0	0.209308	-0.0965839	0.316574	-0.085817	1	0	1	0	0.02605	-0.124977	0.274211	-0.085817	1	0	1	0	0.209308	-0.0965839	1	0	0.209308	-0.0965839
sp|P0C1Z6|TFPT_HUMAN	0	0.0470175	0.157056	1	0	0.271393	0.111378	1	0	7.75854e-06	0.578035	1	0	0.164124	0.190214	1	0	0.0470175	0.157056	0.271393	0.111378	0.0470175	0.157056
sp|P0C870|JMJD7_HUMAN	0	9.09757e-05	0.536943	1	0	0.559853	-0.244327	1	0	2.91228e-06	0.536943	0.555865	-0.257868	0.598032	-0.244327	1	0	9.09757e-05	0.536943	0.559853	-0.244327	9.09757e-05	0.536943
sp|P0CAP2|GRL1A_HUMAN	0	0.734127	0.0357382	9.16667e-06	-0.226751	0.725523	0.0228974	0.448313	-0.0560847	0.480867	0.625224	3.74486e-05	-0.226751	0.00211644	0.274397	0.518154	-0.14553	9.16667e-06	-0.226751	0.448313	-0.0560847	9.16667e-06	-0.226751
sp|P0CG12|DERPC_HUMAN	0	0.000417369	0.215898	1	0	0.0339881	0.0831913	0.551168	-0.0423785	2.98486e-11	0.552055	0.00302223	-1.78113	5.36124e-06	0.209306	0.303139	-0.199078	0.000417369	0.215898	0.0339881	0.0831913	0.000417369	0.215898
sp|P0CG13|CTF8_HUMAN	0	0.671123	-0.058278	0.957326	0.00936093	0.249069	-0.0589721	0.271455	0.0752968	0.605792	-0.0731553	0.634059	-0.233472	0.00292955	0.170461	0.478322	0.100733	0.671123	-0.058278	0.249069	0.0752968	0.249069	0.0752968
sp|P0CG39|POTEJ_HUMAN	0	0.885211	-0.0124021	1	0	1	0	1	0	0.912814	-0.0348909	1	0	1	0	1	0	0.885211	-0.0124021	1	0	0.885211	-0.0124021
sp|P0CW19|LIMS3_HUMAN	0	0.00243069	-0.434936	1	0	1	0	1	0	3.46339e-05	-0.496744	1	0	1	0	1	0	0.00243069	-0.434936	1	0	0.00243069	-0.434936
sp|P0DI81|TPC2A_HUMAN	0	0.142317	0.179955	1	0	1	0	1	0	0.0723846	0.615207	1	0	1	0	1	0	0.142317	0.179955	1	0	0.142317	0.179955
sp|P0DMB2|CH088_HUMAN	0	1	0	1	0	1	0	1	0	1	0	1	0	1	0	1	0	1	0	1	0	1	0
sp|P0DMM9|ST1A3_HUMAN	0	0.481594	0.0392685	1	0	1	0	1	0	0.308994	0.14756	1	0	1	0	1	0	0.481594	0.0392685	1	0	0.481594	0.0392685
sp|P0DMU9|CT45A_HUMAN	0	0.426029	0.0820271	1	0	0.0157267	0.0954237	0.0128016	-0.199052	0.514513	0.0946204	1	0	3.96198e-11	0.377519	0.00233957	-0.292277	0.426029	0.0820271	0.0128016	-0.199052	0.0128016	-0.199052
sp|P0DMV8|HS71A_HUMAN	0	0.796731	-0.00911978	0.839515	0.0205884	1	0	1	0	0.0357967	-0.0486833	0.799692	0.0205884	1	0	1	0	0.796731	0.0205884	1	0	0.796731	0.0205884
sp|P0DP23|CALM1_HUMAN	0	0.0194408	0.192135	1	0	1	0	1	0	7.79465e-06	0.309476	1	0	1	0	1	0	0.0194408	0.192135	1	0	0.0194408	0.192135
sp|P0DPB6|RPAC2_HUMAN	0	0.913217	0.00530878	0.175524	0.262596	0.767301	0.0104054	0.783833	-0.0189812	0.422484	0.066966	0.463217	0.262596	0.13949	0.0544178	0.447234	-0.156238	0.175524	0.262596	0.767301	-0.0189812	0.175524	0.262596
sp|P0DPD7|EFMT4_HUMAN	0	0.742739	0.0369659	0.97931	-0.0122459	0.386078	-0.0660561	0.118494	0.112107	0.8222	-0.147262	0.819451	-0.232923	0.696986	-0.0660561	0.395013	0.112107	0.742739	0.0369659	0.118494	0.112107	0.118494	0.112107
sp|P0DPF3|NBPF9_HUMAN	0	1	0	1	0	1	0	1	0	1	0	1	0	1	0	1	0	1	0	1	0	1	0
sp|P0DTL6|ZTRF1_HUMAN	0	0.467226	-0.146099	1	0	0.407861	-0.0919692	1	0	0.71668	-0.146099	1	0	0.793364	-0.0919692	1	0	0.467226	-0.146099	0.407861	-0.0919692	0.407861	-0.146099
sp|P10109|ADX_HUMAN	0	0.940652	-0.0101607	1	0	0.000550453	0.208656	0.0102628	-0.265059	0.00986658	0.19827	1	0	7.18004e-11	0.275174	0.00165533	-0.333086	0.940652	-0.0101607	0.000550453	-0.265059	0.000550453	-0.265059
sp|P10114|RAP2A_HUMAN	0	0.328405	0.0783768	1	0	1	0	1	0	0.427025	0.0783768	1	0	1	0	1	0	0.328405	0.0783768	1	0	0.328405	0.0783768
sp|P10124|SRGN_HUMAN	0	0.00843408	-0.313993	1	0	0.787124	0.0267212	0.304016	-0.0866023	0.00611203	-0.313993	1	0	0.982066	0.0267212	0.526625	0.0878402	0.00843408	-0.313993	0.304016	-0.0866023	0.00843408	-0.313993
sp|P10155|RO60_HUMAN	0	0.00366731	0.151222	0.332227	0.0762198	0.00289978	0.0760461	0.31039	-0.0617583	2.08133e-05	0.151222	0.0166524	-0.204479	1.03963e-10	0.170083	0.22598	-0.163865	0.00366731	0.151222	0.00289978	0.0760461	0.00289978	0.151222
sp|P10242|MYB_HUMAN	0	1	0	1	0	1.02983e-05	-0.312068	0.211226	-0.243254	1	0	1	0	1.67744e-06	-0.312068	0.253685	-0.472118	1	0	1.02983e-05	-0.312068	1.02983e-05	-0.312068
sp|P10244|MYBB_HUMAN	0	0.0770402	-1.02633	1	0	0.434181	0.0749993	0.133005	0.109039	0.000305513	-1.90293	1	0	0.0105934	0.25839	0.0399266	0.579804	0.0770402	-1.02633	0.133005	0.109039	0.0770402	-1.02633
sp|P10398|ARAF_HUMAN	0	0.446106	0.0402497	0.00162142	0.162682	0.000564423	0.12871	0.244284	-0.0710669	0.0403614	0.422406	0.000726138	-0.487926	1.24559e-09	0.144064	0.158219	-0.190213	0.00162142	0.162682	0.000564423	0.12871	0.000564423	0.162682
sp|P10412|H14_HUMAN	0	0.581257	0.126075	1	0	1	0	1	0	0.722415	0.126075	1	0	1	0	1	0	0.581257	0.126075	1	0	0.581257	0.126075
sp|P10515|ODP2_HUMAN	0	0.073587	0.121489	0.0561195	-0.55693	0.00410762	0.092455	0.0867854	-0.11123	0.0189458	-0.219401	0.0782985	-0.55693	1.81452e-09	0.185881	0.145116	-0.158713	0.0561195	-0.55693	0.00410762	-0.11123	0.00410762	-0.55693
sp|P10588|NR2F6_HUMAN	0	0.0036799	0.340861	1	0	0.523524	0.041725	0.4361	-0.0803714	0.000403246	0.340861	1	0	0.170453	0.185806	0.417527	-0.133146	0.0036799	0.340861	0.4361	-0.0803714	0.0036799	0.340861
sp|P10599|THIO_HUMAN	0	0.0476695	-0.110046	0.222973	-0.0840937	0.416742	-0.0277133	0.561426	0.0384077	0.0160706	-0.110046	0.422253	-0.0840937	0.179066	0.0835652	0.81708	-0.0647486	0.0476695	-0.110046	0.416742	0.0384077	0.0476695	-0.110046
sp|P10606|COX5B_HUMAN	0	0.144812	0.157915	0.0140881	-0.111354	0.715094	0.0157556	0.652803	0.031048	0.00225747	0.299347	6.52789e-05	-1.06579	0.00620968	0.176215	0.564775	-0.161995	0.0140881	0.157915	0.652803	0.031048	0.0140881	0.157915
sp|P10619|PPGB_HUMAN	0	0.0508703	0.217331	0.07635	-0.199259	0.0790283	0.0984832	0.088109	-0.122022	0.00105286	0.668742	0.0127915	0.233895	7.88766e-12	0.532476	0.00384036	-0.581636	0.0508703	0.217331	0.0790283	-0.122022	0.0508703	0.217331
sp|P10644|KAP0_HUMAN	0	0.0041654	0.176994	0.864126	0.0631518	0.116083	0.0915864	0.168792	-0.0877825	0.00173614	0.176994	0.425497	0.584952	1.68737e-06	0.197669	0.284366	-0.112922	0.0041654	0.176994	0.116083	0.0915864	0.0041654	0.176994
sp|P10746|HEM4_HUMAN	0	0.102283	-0.109235	1	0	0.163663	0.0782295	0.21114	-0.0822376	0.00970043	-0.14319	0.158776	-0.781062	7.83599e-05	0.247758	0.0361096	-0.34706	0.102283	-0.109235	0.163663	-0.0822376	0.102283	-0.109235
sp|P10768|ESTD_HUMAN	0	0.000623926	0.156349	0.636946	0.0503837	0.000377121	0.154962	0.0178829	-0.210497	2.1987e-07	0.156349	0.325273	-0.334621	2.64124e-10	0.513934	0.00573021	-0.614999	0.000623926	0.156349	0.000377121	-0.210497	0.000377121	-0.210497
sp|P10809|CH60_HUMAN	0	0.00952053	0.0893144	0.587815	0.0955622	0.00817872	0.0818312	0.63654	0.0361969	0.00108933	0.0893144	0.344319	0.131286	2.00359e-05	0.0993236	0.819749	-0.0475391	0.00952053	0.0955622	0.00817872	0.0818312	0.00817872	0.0955622
sp|P11021|BIP_HUMAN	0	0.218937	0.0276093	0.926249	-0.00833524	0.0574443	0.041016	0.165296	-0.0800442	0.0105094	0.109149	0.823942	-0.112018	1.92062e-05	0.0896926	0.36218	-0.0856341	0.218937	0.0276093	0.0574443	-0.0800442	0.0574443	-0.0800442
sp|P11142|HSP7C_HUMAN	0	0.0665036	-0.0694314	0.772348	-0.016025	0.189763	0.0314508	0.451877	-0.0475886	0.0104928	-0.0694314	0.721638	-0.016025	0.000325281	0.0807926	0.515378	-0.0828734	0.0665036	-0.0694314	0.189763	-0.0475886	0.0665036	-0.0694314
sp|P11166|GTR1_HUMAN	0	0.278323	0.0822445	0.0887021	0.589679	0.377661	0.0291705	0.357993	-0.0556424	0.247158	0.0946441	0.229259	0.589679	0.000245467	0.122268	0.306038	-0.131728	0.0887021	0.589679	0.357993	-0.0556424	0.0887021	0.589679
sp|P11169|GTR3_HUMAN	0	0.0383607	0.140156	1	0	0.00527534	0.119378	1	0	0.0208059	0.140156	1	0	3.3014e-07	0.166254	1	0	0.0383607	0.140156	0.00527534	0.119378	0.00527534	0.140156
sp|P11171|EPB41_HUMAN	0	0.000458586	0.164236	0.0724072	0.159243	5.28464e-05	0.161427	0.0234157	-0.168585	3.17144e-11	0.172954	0.00336164	-0.316685	5.18733e-13	0.205334	0.00131672	-0.520059	0.000458586	0.164236	5.28464e-05	-0.168585	5.28464e-05	-0.168585
sp|P11172|UMPS_HUMAN	0	0.275988	-0.0523446	0.371344	-0.108232	0.0276583	0.0617894	0.157095	-0.0808941	0.272911	0.0545474	0.730714	-0.108232	3.19601e-09	0.272836	0.100749	-0.23448	0.275988	-0.108232	0.0276583	-0.0808941	0.0276583	-0.108232
sp|P11177|ODPB_HUMAN	0	0.119818	0.162648	1	0	9.31585e-05	0.145835	0.0625878	-0.129001	0.0345608	0.262435	0.0135398	0.441753	4.26194e-12	0.309196	0.233731	-0.132548	0.119818	0.162648	9.31585e-05	0.145835	9.31585e-05	0.162648
sp|P11182|ODB2_HUMAN	0	0.893973	0.00947866	0.11451	-0.309121	0.188446	-0.0415473	0.350316	0.0589006	0.558877	0.151966	0.335666	-0.309121	0.499315	-0.0415473	0.811824	0.0589006	0.11451	-0.309121	0.188446	0.0589006	0.11451	-0.309121
sp|P11216|PYGB_HUMAN	0	0.0909541	0.0909102	0.369926	-0.0715372	0.671061	-0.0146826	0.721479	-0.0238054	0.248638	0.097199	0.323262	-0.0715372	0.411817	0.0334389	0.95391	-0.0276592	0.0909541	0.0909102	0.671061	-0.0238054	0.0909541	0.0909102
sp|P11233|RALA_HUMAN	0	0.544384	0.0701472	1	0	0.00169161	0.272799	0.00568916	-0.30988	0.68543	0.0701472	1	0	2.14801e-09	0.34684	0.00193339	-0.379639	0.544384	0.0701472	0.00169161	-0.30988	0.00169161	-0.30988
sp|P11234|RALB_HUMAN	0	0.43053	-0.288695	1	0	0.000166747	0.215389	0.0168797	-0.206408	0.780074	-0.288695	1	0	2.23988e-12	0.283869	0.0159456	-0.218187	0.43053	-0.288695	0.000166747	0.215389	0.000166747	-0.288695
sp|P11274|BCR_HUMAN	0	0.622419	0.0303695	0.645983	0.0752108	0.455523	0.0271692	0.261693	-0.0666324	0.834359	0.0803572	0.0101605	-0.260606	1.62957e-06	0.667232	0.485074	-0.0753994	0.622419	0.0752108	0.261693	-0.0666324	0.261693	0.0752108
sp|P11277|SPTB1_HUMAN	0	0.169204	0.0414758	0.769948	-0.0235942	0.196535	0.0257183	0.589702	-0.034303	0.0180306	0.112817	0.900402	-0.153701	2.20462e-06	-0.137098	0.139149	0.296661	0.169204	0.0414758	0.196535	-0.034303	0.169204	0.0414758
sp|P11279|LAMP1_HUMAN	0	0.0873614	0.131648	1	0	0.223709	-0.0515827	0.626988	0.035577	0.0308823	0.152379	1	0	0.456129	-0.0515827	0.855526	-0.0653743	0.0873614	0.131648	0.223709	-0.0515827	0.0873614	0.131648
sp|P11309|PIM1_HUMAN	0	6.26966e-10	2.12419	1	0	0.177967	0.168424	1	0	0	2.12419	1	0	0.00986888	0.215747	1	0	6.26966e-10	2.12419	0.177967	0.168424	6.26966e-10	2.12419
sp|P11310|ACADM_HUMAN	0	0.625339	0.0221211	0.0124354	0.249102	0.566477	-0.0184798	0.92827	0.00620404	0.501627	0.0479549	0.000861277	0.249102	0.0182775	0.0812601	0.909876	-0.0597556	0.0124354	0.249102	0.566477	-0.0184798	0.0124354	0.249102
sp|P11387|TOP1_HUMAN	0	0.170845	0.0607341	0.484527	0.0790297	0.00621752	0.081629	0.0817699	-0.11269	0.140346	0.0849078	0.383305	-0.171757	4.79566e-07	0.121439	0.0878635	-0.217268	0.170845	0.0790297	0.00621752	-0.11269	0.00621752	-0.11269
sp|P11388|TOP2A_HUMAN	0	0.934144	0.00766061	0.36538	0.0589355	0.0678633	0.0599997	0.127785	-0.0989191	0.744963	0.230347	0.27782	-0.497706	0.00481524	-0.162756	0.245568	-0.103909	0.36538	0.0589355	0.0678633	-0.0989191	0.0678633	-0.0989191
sp|P11413|G6PD_HUMAN	0	0.110685	0.0663674	0.00609483	0.245208	0.0639667	0.0508332	0.336549	-0.0593028	0.00647836	0.0860783	1.92242e-06	0.245208	2.71871e-08	0.150052	0.291753	-0.136572	0.00609483	0.245208	0.0639667	-0.0593028	0.00609483	0.245208
sp|P11441|UBL4A_HUMAN	0	0.0310897	0.176805	0.00898809	0.509095	0.0247668	0.0881364	0.141528	-0.0908411	0.0144919	0.176805	0.00449886	0.509095	0.000111993	0.136025	0.345969	-0.112704	0.00898809	0.509095	0.0247668	-0.0908411	0.00898809	0.509095
sp|P11474|ERR1_HUMAN	0	0.647898	0.042285	0.914823	-0.0198544	0.179959	-0.0558939	0.0975654	0.110147	0.915407	0.042285	0.888191	-0.0198544	0.171146	-0.0558939	0.467016	0.110147	0.647898	0.042285	0.0975654	0.110147	0.0975654	0.110147
sp|P11498|PYC_HUMAN	0	0.614802	-0.0332768	0.0113277	-0.137886	0.992241	-0.00029762	0.647005	-0.0296779	0.909546	0.0444171	0.00812226	-0.741308	0.0457828	0.0904419	0.496551	-0.138913	0.0113277	-0.137886	0.647005	-0.0296779	0.0113277	-0.137886
sp|P11532|DMD_HUMAN	0	0.516446	0.0552215	0.209649	0.234129	0.365854	-0.0286818	0.91044	-0.00808885	0.357944	0.0819156	0.0175431	-0.601635	0.654222	0.117142	0.595148	-0.144097	0.209649	0.234129	0.365854	-0.0286818	0.209649	0.234129
sp|P11586|C1TC_HUMAN	0	0.00179129	0.114609	0.397449	0.239141	8.64895e-06	0.104131	0.102631	-0.0994293	7.8614e-06	0.138585	0.343165	0.239141	9.617e-12	0.156376	0.193761	-0.124939	0.00179129	0.239141	8.64895e-06	0.104131	8.64895e-06	0.239141
sp|P11717|MPRI_HUMAN	0	0.000579254	0.100514	0.357092	0.0366694	0.000635814	0.0719713	0.164635	-0.0796318	7.74961e-07	0.109575	0.0010906	-0.297994	2.02166e-09	0.110935	0.23621	-0.106786	0.000579254	0.100514	0.000635814	-0.0796318	0.000579254	0.100514
sp|P11766|ADHX_HUMAN	0	0.0401634	0.104576	0.488276	-0.122704	0.625793	-0.0139807	0.430724	-0.0488442	0.00191564	0.10649	0.680362	-0.209623	7.30091e-08	0.531887	0.201942	-0.223854	0.0401634	-0.122704	0.430724	-0.0488442	0.0401634	-0.122704
sp|P11802|CDK4_HUMAN	0	0.00408036	0.204257	0.0780809	-0.220142	0.624132	0.0140845	0.705622	-0.0253697	3.25946e-08	0.431685	0.0248947	-0.627661	0.0163209	0.0835919	0.663706	-0.0883183	0.00408036	-0.220142	0.624132	-0.0253697	0.00408036	-0.220142
sp|P11908|PRPS2_HUMAN	0	0.191078	0.0876914	0.200384	-0.134318	0.547108	-0.0298435	0.567092	0.0396334	0.273077	0.0876914	0.391353	0.141586	0.0897795	0.0866676	0.529204	-0.204888	0.191078	-0.134318	0.547108	0.0396334	0.191078	-0.134318
sp|P11940|PABP1_HUMAN	0	0.0443319	0.0978795	0.213062	0.321867	1.84867e-05	0.156786	0.0290234	-0.162494	0.00150918	0.12231	0.178183	0.321867	9.03684e-13	0.298761	0.0299762	-0.175048	0.0443319	0.321867	1.84867e-05	-0.162494	1.84867e-05	0.321867
sp|P12004|PCNA_HUMAN	0	0.0209679	0.210851	0.586249	0.0594484	1.35198e-05	0.225873	0.0113015	-0.208939	0.00175818	0.210851	0.346813	-0.29776	2.06499e-12	0.257626	0.00795731	-0.213715	0.0209679	0.210851	1.35198e-05	0.225873	1.35198e-05	0.225873
sp|P12036|NFH_HUMAN	0	0.346921	0.238695	0.157809	-0.0826089	0.00111035	0.282603	0.722338	-0.0289656	0.496897	1.10548	0.0398133	1.13035	1.13786e-07	0.398388	0.0939595	-0.442301	0.157809	0.238695	0.00111035	0.282603	0.00111035	0.282603
sp|P12074|CX6A1_HUMAN	0	0.748368	0.0181248	0.592012	0.0531759	0.087743	-0.149668	0.0520117	0.202001	0.0336372	0.0671603	0.42766	-0.101957	0.233132	-0.149668	0.230161	0.202001	0.592012	0.0531759	0.0520117	0.202001	0.0520117	0.202001
sp|P12081|HARS1_HUMAN	0	0.872967	0.0115306	0.491108	0.660887	0.00282902	0.0966794	0.0509114	-0.130724	0.595128	-0.111766	0.190504	-0.739043	5.14013e-11	0.188275	0.15527	-0.130724	0.491108	0.660887	0.00282902	-0.130724	0.00282902	0.660887
sp|P12235|ADT1_HUMAN	0	0.00131737	0.117181	1	0	0.000779584	0.190881	0.0236879	-0.182506	6.85641e-05	0.117181	0.63292	-0.260523	3.23741e-11	0.342024	0.00730722	-0.3184	0.00131737	0.117181	0.000779584	0.190881	0.000779584	0.190881
sp|P12236|ADT3_HUMAN	0	0.194779	0.47389	0.281019	-0.489062	0.121429	0.0641586	0.277154	-0.0820547	0.024866	0.701895	0.207041	-0.489062	2.5053e-06	0.152678	0.0311331	-0.591374	0.194779	-0.489062	0.121429	-0.0820547	0.121429	-0.489062
sp|P12259|FA5_HUMAN	0	0.243055	0.161705	1	0	0.000255133	0.32972	0.00394841	-0.30217	0.0537847	0.652166	1	0	4.0279e-12	0.411868	1.05537e-05	-0.758642	0.243055	0.161705	0.000255133	0.32972	0.000255133	0.32972
sp|P12268|IMDH2_HUMAN	0	0.226535	0.0255408	0.441841	0.048039	7.12497e-06	0.117834	0.1345	-0.0865816	8.13563e-07	0.200663	0.105542	0.119559	3.24702e-12	0.166295	0.203496	-0.115575	0.226535	0.048039	7.12497e-06	0.117834	7.12497e-06	0.117834
sp|P12270|TPR_HUMAN	0	0.339947	0.0250777	0.611308	0.0382808	0.00755299	0.0528282	0.126755	-0.0903098	0.0071668	0.0983263	0.840412	0.0403738	3.32559e-11	0.148793	0.0527871	-0.290957	0.339947	0.0382808	0.00755299	-0.0903098	0.00755299	-0.0903098
sp|P12277|KCRB_HUMAN	0	0.629037	0.0215786	0.698706	0.0297717	0.245743	-0.0239727	0.670271	0.0267589	0.0706805	0.0682288	0.0435521	0.0815279	0.302726	0.026118	0.976778	0.0267589	0.629037	0.0297717	0.245743	0.0267589	0.245743	0.0297717
sp|P12318|FCG2A_HUMAN	0	0.000281118	0.819014	0.253895	-0.0854929	0.00303619	0.186295	0.0379484	-0.188959	3.49399e-06	0.819014	0.116649	0.614352	1.20596e-11	0.521179	0.0238905	-0.310223	0.000281118	0.819014	0.00303619	-0.188959	0.000281118	0.819014
sp|P12429|ANXA3_HUMAN	0	0.24748	0.188485	1	0	0.00269447	0.256318	0.241465	-0.0760114	0.305831	0.455576	0.155732	-0.463861	4.34095e-09	0.482786	0.224047	-0.147549	0.24748	0.188485	0.00269447	0.256318	0.00269447	0.256318
sp|P12532|KCRU_HUMAN	0	0.00381771	0.413648	0.00709585	0.374553	1.72324e-05	0.203718	0.0546471	-0.142632	1.26669e-07	0.610305	0.00552921	0.374553	7.51539e-13	0.203718	0.0312984	-0.225101	0.00381771	0.413648	1.72324e-05	0.203718	1.72324e-05	0.413648
sp|P12694|ODBA_HUMAN	0	0.322116	-0.0787402	0.533423	0.0662203	0.446318	0.0408809	0.77915	-0.0192048	0.119363	0.110568	0.00725548	-1.01486	9.89391e-07	-0.418712	0.360178	-0.228918	0.322116	-0.0787402	0.446318	0.0408809	0.322116	-0.0787402
sp|P12755|SKI_HUMAN	0	0.543201	0.0544021	1	0	0.00174846	0.137281	0.119199	-0.125514	0.0110454	-2.12728	1	0	4.06874e-07	-0.706035	0.186357	-0.179156	0.543201	0.0544021	0.00174846	0.137281	0.00174846	0.137281
sp|P12757|SKIL_HUMAN	0	0.0680185	-0.271736	0.00137627	-0.557144	0.292397	0.0501123	0.648358	0.0333832	0.0220473	-0.292821	0.00276895	-0.557144	0.238586	-0.232403	0.713888	0.0825108	0.00137627	-0.557144	0.292397	0.0501123	0.00137627	-0.557144
sp|P12814|ACTN1_HUMAN	0	0.633211	0.0140734	0.579155	0.0506684	0.0195221	0.0469204	0.582367	-0.0348877	0.199379	0.0348943	0.550256	0.0716189	5.53062e-07	0.096817	0.533272	-0.0728434	0.579155	0.0506684	0.0195221	0.0469204	0.0195221	0.0506684
sp|P12829|MYL4_HUMAN	0	0.00990669	0.148642	0.726617	0.141986	7.48284e-08	0.284046	0.0953641	-0.102976	0.00285336	0.148642	0.343912	-0.213221	0	0.311145	0.0295246	-0.337174	0.00990669	0.148642	7.48284e-08	0.284046	7.48284e-08	0.284046
sp|P12955|PEPD_HUMAN	0	0.155567	-0.0942844	0.511376	0.0688634	0.734539	0.0115653	0.811364	-0.0162703	0.000337956	-0.368528	0.0371765	0.236704	0.150955	-0.0899149	0.0302011	0.456719	0.155567	-0.0942844	0.734539	-0.0162703	0.155567	-0.0942844
sp|P12956|XRCC6_HUMAN	0	0.313858	0.0299466	0.323476	-0.0670492	0.0514297	0.0442775	0.140043	-0.0883802	0.505919	0.0299466	0.702407	-0.0670492	4.20612e-05	-0.173147	0.345897	-0.0979199	0.313858	-0.0670492	0.0514297	-0.0883802	0.0514297	-0.0883802
sp|P12980|LYL1_HUMAN	0	0.000458586	0.399974	1	0	0.234695	0.10252	0.648721	-0.0325042	2.73099e-07	0.399974	0.271961	-0.275207	0.0316886	0.110321	0.441141	-0.123108	0.000458586	0.399974	0.234695	0.10252	0.000458586	0.399974
sp|P13010|XRCC5_HUMAN	0	0.00229174	0.0926754	0.0181921	0.114123	0.0158188	0.0641506	0.386605	-0.0533846	4.90285e-05	0.0926754	9.46071e-06	0.208797	4.72336e-05	0.105908	0.482534	-0.0730019	0.00229174	0.114123	0.0158188	0.0641506	0.00229174	0.114123
sp|P13073|COX41_HUMAN	0	0.171	0.0964837	0.0323668	0.176525	0.00023299	0.167478	0.0284441	-0.167019	9.28988e-05	0.186526	0.00742658	-0.818005	0	0.369291	0.0164292	-0.22515	0.0323668	0.176525	0.00023299	0.167478	0.00023299	0.176525
sp|P13196|HEM1_HUMAN	0	0.170654	-0.184699	0.0220325	-0.126245	0.0164274	0.118129	0.205691	-0.0966997	0.246495	-0.184699	0.0437869	-0.126245	0.000198024	0.147256	0.227252	0.141811	0.0220325	-0.184699	0.0164274	0.118129	0.0164274	-0.184699
sp|P13284|GILT_HUMAN	0	0.00220965	-0.30571	0.267006	0.703887	0.93481	0.00462371	0.802634	0.0187303	3.60218e-05	-0.368551	0.237743	0.703887	0.713243	0.0317701	0.712336	-0.11952	0.00220965	0.703887	0.802634	0.0187303	0.00220965	0.703887
sp|P13473|LAMP2_HUMAN	0	0.0425013	0.285198	1	0	0.00411592	0.0863598	0.151833	-0.0858289	0.016177	0.285198	0.848532	0.0702114	5.08045e-10	0.16452	0.200148	-0.124494	0.0425013	0.285198	0.00411592	0.0863598	0.00411592	0.285198
sp|P13489|RINI_HUMAN	0	0.00758302	0.120079	0.849251	0.129164	0.0281803	0.0622854	0.89851	-0.00863044	0.000174717	0.125588	0.181716	-0.178145	0.00014258	0.1028	0.945583	-0.0591348	0.00758302	0.129164	0.0281803	0.0622854	0.00758302	0.129164
sp|P13598|ICAM2_HUMAN	0	0.323472	0.218054	1	0	0.522127	-0.0542803	0.588095	0.0431548	0.349015	0.218054	1	0	0.01158	0.286832	0.912558	-0.0524124	0.323472	0.218054	0.522127	-0.0542803	0.323472	0.218054
sp|P13639|EF2_HUMAN	0	0.172651	0.0340934	0.0330206	-0.119109	0.109933	0.0363612	0.377869	-0.0550508	0.0224321	0.046503	0.0347587	-0.119109	0.000107996	0.0896313	0.437904	-0.0782501	0.0330206	-0.119109	0.109933	-0.0550508	0.0330206	-0.119109
sp|P13645|K1C10_HUMAN	0	0.455087	0.0466316	0.552976	0.0856032	0.183864	0.0673325	0.149222	-0.0928984	0.728632	-0.159315	0.497617	0.0856032	4.6423e-05	0.232368	0.105631	-0.241615	0.455087	0.0856032	0.149222	-0.0928984	0.149222	-0.0928984
sp|P13667|PDIA4_HUMAN	0	0.0417033	0.0906114	0.205925	0.242131	0.000574152	0.091513	0.21499	-0.0729328	0.00223586	0.120237	0.0540669	0.303615	4.70755e-13	0.187191	0.332529	-0.11554	0.0417033	0.242131	0.000574152	0.091513	0.000574152	0.242131
sp|P13671|CO6_HUMAN	0	1	0	1	0	1	0	1	0	0.00418779	0.465503	1	0	1	0	1	0	1	0	1	0	1	0
sp|P13674|P4HA1_HUMAN	0	0.000721965	0.185745	0.000218247	0.484421	0.00343426	0.120725	0.458522	-0.0507234	0.000145625	0.185745	0.000127529	0.484421	0.000931932	0.120725	0.464399	-0.0852113	0.000218247	0.484421	0.00343426	0.120725	0.000218247	0.484421
sp|P13693|TCTP_HUMAN	0	0.00913216	0.171073	0.00569735	0.600398	1.79655e-06	0.255401	0.298868	-0.0643909	0.00104538	0.171073	0.00446339	0.600398	2.18478e-15	0.255401	0.288354	-0.122206	0.00569735	0.600398	1.79655e-06	0.255401	1.79655e-06	0.600398
sp|P13716|HEM2_HUMAN	0	0.832751	-0.029646	0.0207125	-0.227805	0.255933	-0.0911949	0.958865	0.00400099	0.803665	-0.0794166	0.0107	-1.19445	0.252576	-0.0911949	0.947916	-0.0594875	0.0207125	-0.227805	0.255933	-0.0911949	0.0207125	-0.227805
sp|P13796|PLSL_HUMAN	0	0.00548114	0.164353	0.401298	0.0522274	7.09406e-05	0.145626	0.0331467	-0.154344	2.56095e-06	0.164353	0.353551	0.0522274	3.24337e-11	0.179924	0.0326822	-0.174099	0.00548114	0.164353	7.09406e-05	-0.154344	7.09406e-05	0.164353
sp|P13798|ACPH_HUMAN	0	0.0577578	0.0927646	0.302249	-0.609773	0.0570007	0.0694701	0.15622	-0.0882324	0.0216591	0.306286	0.345809	-0.609773	0.000205513	0.143834	0.38096	-0.0907823	0.0577578	-0.609773	0.0570007	-0.0882324	0.0570007	-0.609773
sp|P13804|ETFA_HUMAN	0	0.0176147	0.150723	0.995767	-0.000872071	0.0654921	0.0648874	0.137148	-0.088354	0.000192268	0.163543	0.126616	-0.25252	5.27307e-09	0.141202	0.295046	-0.10481	0.0176147	0.150723	0.0654921	-0.088354	0.0176147	0.150723
sp|P13807|GYS1_HUMAN	0	0.643625	-0.0341787	0.841094	0.0173961	0.0124072	0.106246	0.0654927	-0.131557	0.0360761	0.180711	0.167237	0.750325	4.59301e-06	-0.386167	0.158219	-0.155798	0.643625	-0.0341787	0.0124072	-0.131557	0.0124072	-0.131557
sp|P13861|KAP2_HUMAN	0	0.0465848	0.0952717	1	0	0.339547	0.0361411	0.0142927	-0.193672	0.00803521	0.163129	0.00955692	2.37376	1.48463e-08	0.18489	0.0134995	-0.246907	0.0465848	0.0952717	0.0142927	-0.193672	0.0142927	-0.193672
sp|P13929|ENOB_HUMAN	0	0.0365798	-0.83071	1	0	0.166464	0.0857407	0.176254	0.104636	1.30994e-11	-0.889708	1	0	0.0822176	0.132073	0.354313	-0.130071	0.0365798	-0.83071	0.166464	0.104636	0.0365798	-0.83071
sp|P13984|T2FB_HUMAN	0	0.010793	0.113047	0.989691	0.00268909	0.13202	0.0392604	0.338014	-0.0589475	0.00385177	0.113047	0.107073	-0.495825	3.16144e-06	0.103645	0.418519	-0.0940181	0.010793	0.113047	0.13202	-0.0589475	0.010793	0.113047
sp|P13987|CD59_HUMAN	0	0.107861	-0.0974404	0.80239	0.0564392	0.194444	-0.0529554	0.831806	-0.0146547	0.0151657	-0.0989445	0.656903	0.123791	0.327538	-0.0529554	0.731641	-0.0628684	0.107861	-0.0974404	0.194444	-0.0529554	0.107861	-0.0974404
sp|P13994|YJU2B_HUMAN	0	0.0913447	-0.248851	1	0	0.995692	-0.000487391	1	0	0.0785294	-0.301266	1	0	0.68431	-0.098111	1	0	0.0913447	-0.248851	0.995692	-0.000487391	0.0913447	-0.248851
sp|P13995|MTDC_HUMAN	0	0.935041	0.00631703	0.625329	0.163422	0.588657	0.0130069	0.314439	-0.0618327	0.689709	0.180009	0.280008	-0.204989	2.609e-05	0.0982997	0.572779	-0.0637037	0.625329	0.163422	0.314439	-0.0618327	0.314439	0.163422
sp|P14174|MIF_HUMAN	0	0.012897	0.393949	0.00669593	-0.152774	0.527719	0.0185848	0.88572	0.00992192	0.0360752	0.393949	0.0386651	-0.152774	0.00514779	0.0813923	0.93635	-0.0595855	0.00669593	0.393949	0.527719	0.0185848	0.00669593	0.393949
sp|P14209|CD99_HUMAN	0	0.000405616	-0.306736	0.137301	-0.0828695	0.0218775	-0.247051	0.00835655	0.32679	1.15171e-07	-0.351885	0.0777195	0.515736	0.00310349	-0.247051	0.0514785	0.32679	0.000405616	-0.306736	0.00835655	0.32679	0.000405616	0.32679
sp|P14314|GLU2B_HUMAN	0	0.0980406	0.0549046	0.102977	0.0966454	0.00316704	0.133441	0.0141879	-0.20293	2.50002e-05	0.179977	0.000340136	-0.463312	9.74255e-08	0.174194	0.0254019	-0.209623	0.0980406	0.0966454	0.00316704	-0.20293	0.00316704	-0.20293
sp|P14316|IRF2_HUMAN	0	0.0602747	-0.315686	1	0	0.484788	-0.0651422	0.122289	0.174294	2.37619e-07	-1.32296	1	0	0.511097	0.138399	0.539268	0.174294	0.0602747	-0.315686	0.122289	0.174294	0.0602747	-0.315686
sp|P14317|HCLS1_HUMAN	0	0.366658	-0.0590629	0.0835279	0.198542	0.0709526	0.0652979	0.101454	-0.109476	0.480871	0.0808119	0.00552168	0.285492	7.17729e-07	0.169642	0.171052	0.131777	0.0835279	0.198542	0.0709526	-0.109476	0.0709526	0.198542
sp|P14324|FPPS_HUMAN	0	0.709183	-0.0279177	0.299147	0.244437	0.0894284	0.0455432	0.10144	-0.106575	0.743502	0.0363067	0.252617	0.244437	0.00120956	0.0846848	0.148821	-0.164493	0.299147	0.244437	0.0894284	-0.106575	0.0894284	0.244437
sp|P14373|TRI27_HUMAN	0	0.969692	-0.00263532	0.0278347	-0.103632	0.00232815	0.0869087	0.293853	-0.0647957	0.20345	0.225523	0.0192335	0.154972	2.00651e-12	0.321611	0.108779	-0.300065	0.0278347	-0.103632	0.00232815	0.0869087	0.00232815	-0.103632
sp|P14406|CX7A2_HUMAN	0	0.253607	0.0954678	0.711459	0.0403958	0.00169108	-0.121637	0.0797791	0.1196	0.317255	0.0954678	0.563257	-0.217202	0.000708804	-0.121637	0.318782	0.1196	0.253607	0.0954678	0.00169108	-0.121637	0.00169108	-0.121637
sp|P14550|AK1A1_HUMAN	0	0.494601	-0.022155	0.594592	-0.477174	0.528135	0.0186838	0.55352	0.0381588	0.0024331	-0.153942	0.332131	-0.477174	3.88834e-06	0.346937	0.936581	0.0381588	0.494601	-0.477174	0.528135	0.0381588	0.494601	-0.477174
sp|P14618|KPYM_HUMAN	0	0.139538	0.0405075	0.892597	-0.0122516	0.000105098	0.0759194	0.137794	-0.0894324	0.105154	0.0405075	0.181716	-0.170292	9.45994e-10	0.120699	0.463318	-0.0894324	0.139538	0.0405075	0.000105098	-0.0894324	0.000105098	-0.0894324
sp|P14625|ENPL_HUMAN	0	0.0359884	0.0545603	0.956864	0.00411471	0.128508	0.0382744	0.307015	-0.061681	0.0423555	0.0645662	0.94407	0.00411471	4.58207e-10	0.282975	0.161103	-0.243637	0.0359884	0.0545603	0.128508	-0.061681	0.0359884	-0.061681
sp|P14635|CCNB1_HUMAN	0	0.610109	0.0438965	0.99203	-0.00425868	0.0086243	0.0936795	0.088334	-0.114315	0.298522	0.15338	0.401222	0.231964	1.19213e-07	0.153355	0.378855	-0.114315	0.610109	0.0438965	0.0086243	-0.114315	0.0086243	-0.114315
sp|P14649|MYL6B_HUMAN	0	0.576198	0.0602492	0.282404	-0.158103	0.00574947	0.212297	0.0113015	-0.21772	0.52003	0.180538	0.387425	-0.158103	0.00154086	0.212297	0.00493309	-0.300103	0.282404	-0.158103	0.00574947	-0.21772	0.00574947	-0.21772
sp|P14678|RSMB_HUMAN	0	0.743788	0.0653163	0.939298	-0.0126052	0.00247967	0.106972	0.124958	-0.0916004	0.803897	0.133785	0.92001	-0.0126052	8.57258e-14	0.200298	0.193443	-0.13369	0.743788	0.0653163	0.00247967	0.106972	0.00247967	0.106972
sp|P14735|IDE_HUMAN	0	0.00959816	0.129821	0.985877	-0.00242323	5.41056e-06	0.131283	0.0519291	-0.126469	1.62688e-06	0.269272	0.844758	0.143391	9.66363e-14	0.247671	0.0157417	0.37154	0.00959816	0.129821	5.41056e-06	0.131283	5.41056e-06	0.131283
sp|P14854|CX6B1_HUMAN	0	0.926965	0.0101223	0.0705476	-0.336996	0.0358875	0.128707	0.988672	-0.00104682	0.270109	0.0828507	0.028723	-1.47251	0.000537814	0.128707	0.725798	-0.104261	0.0705476	-0.336996	0.0358875	0.128707	0.0358875	-0.336996
sp|P14859|PO2F1_HUMAN	0	0.534968	0.040704	0.0193882	0.172236	0.0631194	-0.0900363	0.683031	0.0283902	0.572415	0.0886737	0.0152123	0.172236	0.0200892	-0.0900363	0.632599	0.141035	0.0193882	0.172236	0.0631194	-0.0900363	0.0193882	0.172236
sp|P14866|HNRPL_HUMAN	0	0.00720671	0.0585086	0.750787	0.0393972	0.0165884	0.106983	0.227487	-0.0789225	7.72575e-05	0.0791752	0.0226168	0.164353	1.29861e-09	0.152118	0.18489	-0.209788	0.00720671	0.0585086	0.0165884	0.106983	0.00720671	0.106983
sp|P14868|SYDC_HUMAN	0	0.00275	0.097208	0.334925	0.0579302	7.53589e-06	0.126771	0.0518897	-0.129572	8.53498e-06	0.14908	0.0385325	0.103069	5.58759e-14	0.178235	0.0696327	-0.152903	0.00275	0.097208	7.53589e-06	-0.129572	7.53589e-06	-0.129572
sp|P14923|PLAK_HUMAN	0	0.156809	0.138439	0.588898	0.187987	0.164952	0.0768496	0.142354	-0.0930048	0.018435	-0.363301	0.163872	-0.62654	0.00882208	0.133605	0.188868	-0.163281	0.156809	0.187987	0.142354	-0.0930048	0.142354	0.187987
sp|P14927|QCR7_HUMAN	0	0.525595	0.0339113	1	0	0.85539	0.00800456	0.762492	-0.0201283	0.783311	0.0339113	0.0342564	1.84406	0.0131037	0.0981303	0.550478	-0.141298	0.525595	0.0339113	0.762492	-0.0201283	0.525595	0.0339113
sp|P15056|BRAF_HUMAN	0	0.607207	0.0815372	1	0	0.126694	0.0929689	0.109658	-0.117118	0.0016047	-0.670697	1	0	0.347483	0.0929689	0.0966184	-0.245274	0.607207	0.0815372	0.109658	-0.117118	0.109658	-0.117118
sp|P15104|GLNA_HUMAN	0	0.000424914	0.165209	0.242569	-0.102818	0.00670365	0.128178	0.0279432	-0.175288	5.5864e-09	0.170753	0.402213	0.162526	1.26313e-12	0.598276	0.00172004	-0.49637	0.000424914	0.165209	0.00670365	-0.175288	0.000424914	-0.175288
sp|P15121|ALDR_HUMAN	0	0.877851	0.0144301	0.00291251	-0.215817	0.00628548	0.148998	0.806368	-0.0184144	0.104957	0.562463	0.00874106	-0.215817	1.83711e-08	0.396245	0.0535749	-0.452067	0.00291251	-0.215817	0.00628548	0.148998	0.00291251	-0.215817
sp|P15151|PVR_HUMAN	0	0.696669	0.034808	1	0	0.570565	0.0567635	1	0	0.36828	-0.129366	1	0	0.522844	0.0567635	1	0	0.696669	0.034808	0.570565	0.0567635	0.570565	0.0567635
sp|P15153|RAC2_HUMAN	0	0.936821	-0.0095601	0.00367848	-0.238614	0.291932	0.0911365	0.286159	-0.0825223	0.92023	0.119399	0.00698977	-0.238614	0.0151457	0.244682	0.12788	-0.252356	0.00367848	-0.238614	0.286159	0.0911365	0.00367848	-0.238614
sp|P15170|ERF3A_HUMAN	0	0.134919	0.101373	0.766676	-0.0327566	0.0041969	0.0814614	0.0784276	-0.111042	0.119022	0.101373	0.239062	-0.282291	1.65776e-09	0.164733	0.09758	-0.169732	0.134919	0.101373	0.0041969	-0.111042	0.0041969	-0.111042
sp|P15291|B4GT1_HUMAN	0	0.115082	0.165983	1	0	0.872062	-0.013656	0.081263	0.229547	0.00015301	0.496508	1	0	0.0699618	0.551807	0.148388	0.262319	0.115082	0.165983	0.081263	0.229547	0.081263	0.229547
sp|P15311|EZRI_HUMAN	0	0.0235016	0.0940161	0.709658	0.0591228	0.0290464	0.0604913	0.396574	-0.0507956	0.00014759	0.121135	0.13336	-0.199392	3.47879e-07	0.167061	0.0949187	-0.26809	0.0235016	0.0940161	0.0290464	0.0604913	0.0235016	0.0940161
sp|P15336|ATF2_HUMAN	0	0.313326	-0.0794952	1	0	0.958187	0.003246	0.851307	-0.0136623	0.504337	-0.18982	0.7214	0.0876299	0.887691	-0.0215563	0.880766	-0.0700448	0.313326	-0.0794952	0.851307	-0.0136623	0.313326	-0.0794952
sp|P15374|UCHL3_HUMAN	0	0.128104	0.0672136	0.304463	-0.119787	0.994088	-0.000212083	0.339274	-0.0563929	0.001322	0.16782	0.611951	-0.119787	0.00022475	0.160804	0.292492	-0.148388	0.128104	-0.119787	0.339274	-0.0563929	0.128104	-0.119787
sp|P15498|VAV_HUMAN	0	0.30806	0.381434	7.78513e-05	-0.285461	0.015355	0.0868291	0.484856	-0.048438	0.0485128	1.27624	0.000129646	-0.292348	2.52683e-05	0.284452	0.426994	-0.123413	7.78513e-05	0.381434	0.015355	0.0868291	7.78513e-05	0.381434
sp|P15529|MCP_HUMAN	0	0.942127	0.0106764	1	0	0.796408	-0.0107738	0.738795	0.0235139	0.0344426	-0.118002	1	0	0.989643	-0.0107738	0.979237	0.0235139	0.942127	0.0106764	0.738795	0.0235139	0.738795	0.0235139
sp|P15531|NDKA_HUMAN	0	0.466537	-0.0319863	0.611776	-0.111806	0.603494	0.0189898	0.673172	-0.0304556	0.0916793	-0.0447853	0.672891	-0.136794	0.0147393	0.0958991	0.71144	-0.0799733	0.466537	-0.111806	0.603494	-0.0304556	0.466537	-0.111806
sp|P15559|NQO1_HUMAN	0	0.656823	0.0271847	0.267006	0.246639	0.00215435	0.148699	0.0379484	-0.162096	0.0186699	0.166066	0.0217888	-0.473824	5.75001e-13	0.451548	0.0168151	-0.323662	0.267006	0.246639	0.00215435	-0.162096	0.00215435	0.246639
sp|P15586|GNS_HUMAN	0	0.0412373	0.245374	0.113992	0.172669	0.309403	0.0369258	0.73491	-0.0242531	0.00881562	0.245374	0.0602316	-0.421557	0.00366504	0.146667	0.803752	-0.0654542	0.0412373	0.245374	0.309403	0.0369258	0.0412373	0.245374
sp|P15735|PHKG2_HUMAN	0	0.00291924	0.36192	0.000311271	0.3154	0.0844571	0.0856251	0.48629	-0.0483788	1.11979e-06	0.663428	7.51753e-06	-0.783168	9.31081e-06	0.241907	0.377418	-0.129854	0.000311271	0.36192	0.0844571	0.0856251	0.000311271	0.36192
sp|P15822|ZEP1_HUMAN	0	0.876217	0.100343	1	0	0.645169	0.0373869	0.699225	0.0354131	0.82693	-0.346889	1	0	0.00485412	0.666606	0.739239	-0.139758	0.876217	0.100343	0.645169	0.0373869	0.645169	0.100343
sp|P15880|RS2_HUMAN	0	0.900227	0.00731441	0.854733	-0.0430023	0.945913	-0.00232648	0.319673	-0.0589635	0.997869	0.00731441	0.839003	-0.137428	0.100033	0.0488776	0.495885	-0.0830281	0.854733	-0.0430023	0.319673	-0.0589635	0.319673	-0.0589635
sp|P15884|ITF2_HUMAN	0	0.793189	-0.0545578	1	0	0.218757	0.189935	0.747732	0.0228915	0.49666	0.292141	1	0	0.0109019	0.220979	0.949509	0.0468889	0.793189	-0.0545578	0.218757	0.189935	0.218757	0.189935
sp|P15907|SIAT1_HUMAN	0	0.148709	0.193147	1	0	0.367739	-0.073043	0.0794045	-0.206592	0.291563	0.193147	1	0	0.221736	-0.156434	0.170812	-0.213162	0.148709	0.193147	0.0794045	-0.206592	0.0794045	-0.206592
sp|P15923|TFE2_HUMAN	0	0.594225	0.0324668	0.51249	-0.105767	0.00404053	-0.165532	0.978203	0.00196843	0.67197	-0.106351	0.764386	-0.105767	0.0049243	-0.165532	0.96796	-0.037809	0.51249	-0.105767	0.00404053	-0.165532	0.00404053	-0.165532
sp|P15927|RFA2_HUMAN	0	0.133518	0.0526159	0.0341131	0.165031	0.00645079	0.104372	0.0368699	-0.165558	7.20108e-05	0.111175	0.000926276	0.278149	1.95477e-06	0.135315	0.0325893	-0.257046	0.0341131	0.165031	0.00645079	-0.165558	0.00645079	-0.165558
sp|P15976|GATA1_HUMAN	0	0.40208	0.0518946	0.388972	0.210795	0.897736	-0.0067922	0.372213	-0.059992	0.00262587	0.135036	0.369267	-0.348943	2.38077e-05	0.242534	0.10509	-0.276899	0.388972	0.210795	0.372213	-0.059992	0.372213	0.210795
sp|P16083|NQO2_HUMAN	0	0.703334	-0.0199683	0.104106	-0.127943	0.640526	-0.0166865	0.372064	-0.0599164	0.564503	0.0757568	0.232181	-0.22392	0.00308649	-0.286118	0.0992168	-0.30575	0.104106	-0.127943	0.372064	-0.0599164	0.104106	-0.127943
sp|P16150|LEUK_HUMAN	0	0.0603545	0.0934214	1	0	0.00883785	0.130638	0.554988	-0.0411738	0.0249644	0.0934214	0.0530472	-1.45294	0.00110536	0.140996	0.424249	-0.19205	0.0603545	0.0934214	0.00883785	0.130638	0.00883785	0.130638
sp|P16152|CBR1_HUMAN	0	0.375661	0.0462922	0.015147	-0.249566	0.00646685	0.0926985	0.669637	-0.0292374	0.0133198	1.00201	0.0741489	-0.249566	0.000165722	0.11269	0.890204	-0.039751	0.015147	-0.249566	0.00646685	0.0926985	0.00646685	-0.249566
sp|P16157|ANK1_HUMAN	0	0.837228	0.00664515	0.879427	-0.0157012	0.00903292	0.0670149	0.587099	-0.0366536	0.789973	0.0230161	0.682133	-0.0737703	3.23614e-07	0.201356	0.449772	-0.116596	0.837228	-0.0157012	0.00903292	0.0670149	0.00903292	0.0670149
sp|P16219|ACADS_HUMAN	0	0.177204	-0.26257	1	0	0.000535572	0.180247	0.033214	-0.169306	0.0383972	-0.349741	1	0	1.29816e-10	0.215371	0.00438924	-0.406947	0.177204	-0.26257	0.000535572	0.180247	0.000535572	-0.26257
sp|P16220|CREB1_HUMAN	0	0.469496	-0.20917	1	0	0.136659	0.218469	0.187192	-0.191696	0.00653051	-0.940835	1	0	0.0297499	0.245455	0.365423	-0.259342	0.469496	-0.20917	0.136659	0.218469	0.136659	0.218469
sp|P16278|BGAL_HUMAN	0	0.0351202	0.145448	0.883465	-0.0142094	0.124605	0.0487233	0.339005	-0.060678	0.00280712	0.171757	0.323478	0.189119	1.83813e-05	0.574294	0.341743	0.110039	0.0351202	0.145448	0.124605	-0.060678	0.0351202	0.145448
sp|P16298|PP2BB_HUMAN	0	0.411212	0.0897586	1	0	0.168166	-0.244096	0.041415	-0.188099	0.10079	0.167063	0.73142	-0.0707892	0.0401324	-0.493249	0.00698627	-0.371125	0.411212	0.0897586	0.041415	-0.244096	0.041415	-0.244096
sp|P16333|NCK1_HUMAN	0	0.0293031	0.0924042	0.961127	-0.00658878	0.140143	0.0610808	0.0712893	-0.122091	0.000537241	0.28333	0.110493	0.177936	0.000941072	0.236627	0.135721	-0.151625	0.0293031	0.0924042	0.0712893	-0.122091	0.0293031	-0.122091
sp|P16383|GCFC2_HUMAN	0	0.233967	0.136172	1	0	0.676221	-0.0144526	0.527925	-0.0458601	0.224029	-0.454917	0.280089	-0.368995	0.00198717	0.262504	0.0998492	-0.339458	0.233967	0.136172	0.527925	-0.0458601	0.233967	0.136172
sp|P16401|H15_HUMAN	0	0.16618	0.55078	1	0	0.00209081	0.574583	0.0016331	-0.462309	0.165522	0.55078	1	0	3.01544e-09	0.706458	8.17584e-05	-0.520899	0.16618	0.55078	0.0016331	0.574583	0.0016331	0.574583
sp|P16422|EPCAM_HUMAN	0	0.747802	0.0287301	0.0099893	-0.145418	0.852736	-0.0110566	0.152114	0.109192	0.699107	0.172842	5.80193e-06	-0.620132	0.827291	0.0475444	0.51002	0.109192	0.0099893	-0.145418	0.152114	0.109192	0.0099893	-0.145418
sp|P16435|NCPR_HUMAN	0	0.656206	0.0307725	0.553206	0.178456	0.117774	0.0527373	0.672001	-0.0298733	0.922105	0.0307725	0.188752	-0.31526	6.97461e-05	0.136275	0.343811	0.254556	0.553206	0.178456	0.117774	0.0527373	0.117774	0.178456
sp|P16591|FER_HUMAN	0	0.629295	0.0778883	1	0	0.308815	0.0565644	0.655431	-0.0342721	0.552813	-0.33303	0.539319	-0.32905	0.0989923	0.0819955	0.360178	-0.227038	0.629295	0.0778883	0.308815	0.0565644	0.308815	0.0778883
sp|P16615|AT2A2_HUMAN	0	0.709211	-0.0253611	1	0	0.167433	0.03409	0.107269	-0.104148	0.943219	-0.0263893	1	0	1.68162e-06	0.300117	0.0369946	-0.289013	0.709211	-0.0253611	0.107269	-0.104148	0.107269	-0.104148
sp|P16930|FAAA_HUMAN	0	0.000954106	0.144252	0.595998	0.0909247	0.136784	0.0361458	0.164741	-0.0799587	1.85839e-06	0.144889	0.410125	0.21606	4.36257e-05	0.11095	0.23836	-0.125277	0.000954106	0.144252	0.136784	-0.0799587	0.000954106	0.144252
sp|P16949|STMN1_HUMAN	0	0.570086	-0.0557068	0.175524	-0.297964	0.240542	0.0608593	0.3284	0.0661673	0.107712	0.163517	0.446663	-0.297964	0.00246605	0.154714	0.84284	0.0661673	0.175524	-0.297964	0.240542	0.0661673	0.175524	-0.297964
sp|P16989|YBOX3_HUMAN	0	0.0426418	0.270222	0.158454	0.271868	1.85655e-06	0.161472	0.00884285	-0.222715	0.00718884	0.270222	0.00268491	-0.852985	0	0.598103	0.00103783	-0.408967	0.0426418	0.271868	1.85655e-06	-0.222715	1.85655e-06	0.271868
sp|P17026|ZNF22_HUMAN	0	0.610223	-0.053167	0.00942019	-0.733373	0.144065	-0.127144	0.0910183	0.130011	0.644366	-0.0740223	0.0140824	-0.733373	0.404374	-0.127144	0.349848	0.130011	0.00942019	-0.733373	0.0910183	0.130011	0.00942019	-0.733373
sp|P17028|ZNF24_HUMAN	0	0.0282685	-0.128247	0.0174669	0.2013	0.279986	-0.0565838	0.822037	0.019492	0.000945994	-0.128247	0.000783048	-0.512955	0.0840867	0.0866878	0.397625	-0.217162	0.0174669	0.2013	0.279986	-0.0565838	0.0174669	0.2013
sp|P17029|ZKSC1_HUMAN	0	0.339424	-0.0857989	0.00115817	-0.171989	0.00822747	0.109295	0.187288	-0.0864671	0.0719219	0.224629	0.00330045	-0.171989	2.72433e-06	0.239664	0.257288	-0.126904	0.00115817	-0.171989	0.00822747	0.109295	0.00115817	-0.171989
sp|P17050|NAGAB_HUMAN	0	0.727242	0.0337995	1	0	0.0294226	0.171452	0.0894052	-0.158747	0.922726	0.0337995	1	0	0.00157294	0.171452	0.157089	-0.186055	0.727242	0.0337995	0.0294226	0.171452	0.0294226	0.171452
sp|P17066|HSP76_HUMAN	0	0.388924	0.421663	1	0	0.732145	-0.152499	1	0	0.373595	0.428579	1	0	0.693678	-0.152499	1	0	0.388924	0.421663	0.732145	-0.152499	0.388924	0.421663
sp|P17096|HMGA1_HUMAN	0	0.355205	0.0781653	0.547053	-0.035723	0.0138672	0.125334	0.187577	-0.0900571	0.635858	0.0781653	0.248918	-0.55152	8.09714e-12	0.370044	0.209801	-0.207696	0.355205	0.0781653	0.0138672	0.125334	0.0138672	0.125334
sp|P17152|TMM11_HUMAN	0	0.478254	-0.107196	1	0	0.00030381	0.186837	0.119481	-0.12341	0.00121823	-1.43755	1	0	5.83423e-10	0.396722	0.0331035	-0.373356	0.478254	-0.107196	0.00030381	0.186837	0.00030381	0.186837
sp|P17174|AATC_HUMAN	0	0.920428	0.00395341	0.187164	0.147304	0.000145041	0.12532	0.301241	-0.0626559	0.0864017	0.0583429	0.00201663	-0.613404	7.87075e-09	0.159911	0.518281	-0.0813933	0.187164	0.147304	0.000145041	0.12532	0.000145041	0.147304
sp|P17252|KPCA_HUMAN	0	0.0142359	0.40355	1	0	0.0542887	0.0804339	0.444395	-0.0488513	0.0297917	0.40355	1	0	0.00201144	0.0938376	0.67454	-0.0605528	0.0142359	0.40355	0.0542887	0.0804339	0.0142359	0.40355
sp|P17480|UBF1_HUMAN	0	0.888988	-0.00708939	0.445679	0.0912569	0.000113231	0.105571	0.0611033	-0.119149	0.565399	0.0444615	0.0200844	0.224112	9.55599e-11	0.131028	0.137418	-0.127348	0.445679	0.0912569	0.000113231	-0.119149	0.000113231	-0.119149
sp|P17482|HXB9_HUMAN	0	0.136633	0.127776	1	0	0.164266	0.0861134	0.938781	0.00546791	0.12119	0.25169	0.196914	-0.425068	0.00454112	0.12667	0.477089	0.194247	0.136633	0.127776	0.164266	0.0861134	0.136633	0.127776
sp|P17483|HXB4_HUMAN	0	0.37277	-0.0895774	1	0	0.326349	0.0485541	0.520816	-0.0538838	0.768062	-0.0895774	1	0	0.536192	0.0485541	0.541226	-0.0903547	0.37277	-0.0895774	0.326349	-0.0538838	0.326349	-0.0895774
sp|P17535|JUND_HUMAN	0	0.244843	-0.140568	1	0	0.0151047	0.189364	0.0635746	-0.226446	0.393421	0.212865	1	0	6.76399e-05	0.531904	0.0521276	-0.415266	0.244843	-0.140568	0.0151047	-0.226446	0.0151047	-0.226446
sp|P17542|TAL1_HUMAN	0	0.232338	-0.0932395	0.0763295	-0.259634	0.784533	0.0112089	0.376421	-0.0548965	0.398188	-0.0932395	0.242844	-0.259634	0.00220115	0.126493	0.237727	-0.187785	0.0763295	-0.259634	0.376421	-0.0548965	0.0763295	-0.259634
sp|P17544|ATF7_HUMAN	0	0.889937	-0.00816354	0.565819	0.110187	0.00690047	0.150135	0.263746	0.0791481	0.236336	-0.277449	0.726392	0.16921	1.11726e-07	-0.18902	0.70314	0.0791481	0.565819	0.110187	0.00690047	0.150135	0.00690047	0.150135
sp|P17568|NDUB7_HUMAN	0	0.9361	-0.00921564	0.240378	-0.0953573	0.0863774	-0.0636652	0.856922	-0.012605	0.803665	-0.0601242	0.000168192	0.54272	0.310463	-0.0636652	0.928543	-0.0631688	0.240378	-0.0953573	0.0863774	-0.0636652	0.0863774	-0.0953573
sp|P17612|KAPCA_HUMAN	0	0.63431	0.0270824	0.935112	0.0295384	0.653548	0.0184659	0.51515	-0.0418801	0.615732	0.0286294	0.915506	0.0295384	1.34639e-05	0.148956	0.6152	-0.0798881	0.63431	0.0295384	0.51515	-0.0418801	0.51515	-0.0418801
sp|P17655|CAN2_HUMAN	0	0.0476936	0.0744409	0.51177	0.215479	0.336698	0.0272546	0.57475	-0.0358178	0.0182307	0.0744409	0.478133	-0.295904	0.00231707	0.253081	0.400888	-0.115227	0.0476936	0.215479	0.336698	-0.0358178	0.0476936	0.215479
sp|P17676|CEBPB_HUMAN	0	1	0	1	0	0.404749	-0.0363965	0.248403	-0.161784	1	0	1	0	0.759094	-0.060817	0.255412	-0.749578	1	0	0.248403	-0.161784	0.248403	-0.161784
sp|P17706|PTN2_HUMAN	0	0.102179	0.144407	1	0	0.0694286	0.0591102	0.748408	-0.022143	0.0375156	0.161094	1	0	0.000103723	0.126359	0.409473	-0.152375	0.102179	0.144407	0.0694286	0.0591102	0.0694286	0.144407
sp|P17707|DCAM_HUMAN	0	0.634251	0.0632265	1	0	0.00242762	0.304402	0.735377	0.025139	0.864972	0.0632265	0.301486	-0.245753	2.07251e-06	0.304402	0.655993	-0.147226	0.634251	0.0632265	0.00242762	0.304402	0.00242762	0.304402
sp|P17812|PYRG1_HUMAN	0	0.00831701	0.111044	0.590289	-0.0261617	7.6932e-07	0.134882	0.0448335	-0.13381	1.59555e-05	0.178775	0.353036	-0.374037	1.39726e-13	0.184145	0.152387	-0.13381	0.00831701	0.111044	7.6932e-07	0.134882	7.6932e-07	0.134882
sp|P17844|DDX5_HUMAN	0	0.0364104	0.0929169	0.878018	-0.0186061	0.00178479	0.0960064	0.506542	-0.0419452	0.0241821	0.102907	0.848169	-0.0186061	1.54445e-08	0.142624	0.561571	-0.0925619	0.0364104	0.0929169	0.00178479	0.0960064	0.00178479	0.0960064
sp|P17858|PFKAL_HUMAN	0	0.705838	0.0141008	0.527442	-0.129936	0.0025775	0.0828913	0.369716	-0.0539419	0.359621	0.111365	0.348033	0.347454	2.44594e-07	0.103551	0.454824	-0.0970219	0.527442	-0.129936	0.0025775	0.0828913	0.0025775	-0.129936
sp|P17900|SAP3_HUMAN	0	0.270824	0.116935	1	0	1	0	1	0	0.279583	0.116935	1	0	1	0	1	0	0.270824	0.116935	1	0	0.270824	0.116935
sp|P17947|SPI1_HUMAN	0	0.137711	0.208162	1	0	0.731486	-0.0221992	1	0	0.0170632	1.15327	1	0	0.056656	0.136758	1	0	0.137711	0.208162	0.731486	-0.0221992	0.137711	0.208162
sp|P17980|PRS6A_HUMAN	0	0.676008	0.0151383	0.534367	0.0883633	0.0141776	0.0959246	0.616879	-0.0331924	0.027074	0.129514	0.39177	-0.190848	8.20521e-10	0.239398	0.457238	-0.143889	0.534367	0.0883633	0.0141776	0.0959246	0.0141776	0.0959246
sp|P17987|TCPA_HUMAN	0	0.000210545	0.165936	0.0830852	0.207671	0.000546593	0.0863504	0.453384	-0.0467207	8.25964e-09	0.166931	0.0118555	0.207671	1.61212e-09	0.146984	0.256815	-0.149303	0.000210545	0.207671	0.000546593	0.0863504	0.000210545	0.207671
sp|P18031|PTN1_HUMAN	0	0.0101397	0.132441	0.529399	0.317304	4.17943e-05	0.105798	0.15093	-0.0870054	3.98616e-07	0.283198	0.0220211	-0.819826	2.65681e-12	0.189729	0.303065	-0.103063	0.0101397	0.317304	4.17943e-05	0.105798	4.17943e-05	0.317304
sp|P18074|ERCC2_HUMAN	0	0.925268	-0.00570015	0.387425	0.268323	0.775862	0.00577879	0.29132	-0.0622995	0.146852	0.364112	0.0629045	-0.676007	0.000311953	0.10844	0.51935	-0.0780976	0.387425	0.268323	0.29132	-0.0622995	0.29132	0.268323
sp|P18077|RL35A_HUMAN	0	0.420849	-0.297677	1	0	0.43413	-0.0916094	0.423866	0.0692847	0.395707	-0.345006	1	0	0.796708	-0.0916094	0.837005	0.0692847	0.420849	-0.297677	0.423866	-0.0916094	0.420849	-0.297677
sp|P18085|ARF4_HUMAN	0	0.0346419	0.26132	0.000333011	-0.310641	0.000431104	0.333563	0.0131611	-0.22739	0.00377709	0.26132	0.000304027	0.475251	4.08479e-10	0.366458	0.00150771	-0.358669	0.000333011	-0.310641	0.000431104	0.333563	0.000333011	0.333563
sp|P18124|RL7_HUMAN	0	0.833775	-0.0119376	0.556131	0.0779607	0.0824949	0.0390332	0.530376	-0.0404996	0.335691	-0.0874204	0.381387	0.0788242	0.000124197	0.0779092	0.628993	-0.0615895	0.556131	0.0779607	0.0824949	-0.0404996	0.0824949	0.0779607
sp|P18206|VINC_HUMAN	0	0.00296227	0.174239	0.2531	-0.0711113	1.9666e-05	0.195664	0.0533042	-0.136025	3.63589e-08	0.272975	0.252995	-0.257465	0	0.436226	0.00841329	-0.337373	0.00296227	0.174239	1.9666e-05	0.195664	1.9666e-05	0.195664
sp|P18433|PTPRA_HUMAN	0	0.037837	0.433875	1	0	0.473365	-0.0344219	0.305829	-0.071829	0.140568	0.433875	1	0	0.0375041	0.161292	0.154789	-0.247705	0.037837	0.433875	0.305829	-0.071829	0.037837	0.433875
sp|P18440|ARY1_HUMAN	0	0.549284	0.132347	0.193366	0.0678395	0.195159	-0.106566	0.905431	0.0104503	0.573308	0.162067	0.252902	-0.226627	0.401463	-0.106566	0.98013	-0.0325167	0.193366	0.132347	0.195159	-0.106566	0.193366	0.132347
sp|P18583|SON_HUMAN	0	0.00619523	0.0973193	0.716077	0.0379668	0.00823539	0.0685898	0.182157	-0.0766919	1.52844e-05	0.120622	0.0332812	-0.607518	8.62445e-10	0.302615	0.187897	-0.15924	0.00619523	0.0973193	0.00823539	-0.0766919	0.00619523	0.0973193
sp|P18615|NELFE_HUMAN	0	0.119484	0.0988004	1	0	0.000757907	0.105187	0.104674	-0.103942	0.0120801	0.134098	0.0189107	0.145234	1.11162e-13	-0.297516	0.122639	-0.143517	0.119484	0.0988004	0.000757907	0.105187	0.000757907	0.105187
sp|P18621|RL17_HUMAN	0	0.852314	0.00907408	0.44601	-0.463476	0.731052	-0.00842923	0.741168	0.0220364	0.721455	0.0287059	0.576883	-0.463476	0.00816343	0.0876063	0.960454	-0.031151	0.44601	-0.463476	0.731052	0.0220364	0.44601	-0.463476
sp|P18669|PGAM1_HUMAN	0	0.0242914	0.0670758	0.276454	-0.341454	0.00011766	0.117644	0.1345	-0.0883766	0.00147019	0.0670758	0.236148	-0.341454	1.47596e-13	0.26075	0.0759783	-0.283977	0.0242914	-0.341454	0.00011766	0.117644	0.00011766	-0.341454
sp|P18754|RCC1_HUMAN	0	0.00179041	0.179992	0.353398	0.149398	0.000314505	0.11216	0.0641307	-0.123849	6.89134e-07	0.194647	0.589773	-0.233103	7.01439e-12	0.198632	0.0909128	-0.161776	0.00179041	0.179992	0.000314505	-0.123849	0.000314505	0.179992
sp|P18846|ATF1_HUMAN	0	0.660495	-0.0359744	0.119583	-0.0888492	1	0	1	0	0.596905	-0.0699207	0.207477	-0.0991005	1	0	1	0	0.119583	-0.0888492	1	0	0.119583	-0.0888492
sp|P18858|DNLI1_HUMAN	0	0.791676	-0.012813	0.785877	0.0589447	0.000513482	0.0852196	0.0394137	-0.140996	0.977138	0.0174198	0.0060348	0.476026	1.0531e-09	0.12582	0.107901	-0.140996	0.785877	0.0589447	0.000513482	-0.140996	0.000513482	-0.140996
sp|P18859|ATP5J_HUMAN	0	0.000805972	0.405386	0.000616897	0.455304	0.00112325	0.317032	0.0479771	-0.153775	2.6302e-09	0.486562	0.000127237	0.455304	2.48374e-09	0.337725	0.0228763	-0.230819	0.000616897	0.455304	0.00112325	0.317032	0.000616897	0.455304
sp|P18887|XRCC1_HUMAN	0	0.115094	0.0979118	0.0986181	0.187944	0.213247	-0.0407214	0.168767	-0.0852828	0.0473727	0.0979118	0.0313001	-0.28307	0.0234938	0.102466	0.205883	-0.144282	0.0986181	0.187944	0.168767	-0.0852828	0.0986181	0.187944
sp|P19174|PLCG1_HUMAN	0	0.998468	0.000133153	0.652896	0.790721	0.996346	0.000133342	0.52966	-0.0393085	0.696159	-0.0897388	0.157361	0.790721	0.0030767	0.0816442	0.547592	-0.0752842	0.652896	0.790721	0.52966	-0.0393085	0.52966	0.790721
sp|P19338|NUCL_HUMAN	0	0.115895	0.0733962	0.742409	-0.287821	0.0281154	0.0798856	0.329175	-0.0592589	0.0209891	0.113882	0.477363	-0.439628	1.08514e-05	0.115852	0.56955	-0.067475	0.115895	-0.287821	0.0281154	0.0798856	0.0281154	-0.287821
sp|P19367|HXK1_HUMAN	0	0.156822	0.0609874	0.867107	0.0378819	0.00138819	0.0915617	0.09064	-0.105721	0.054173	0.0648911	0.633633	0.373837	1.77578e-09	0.154592	0.0532146	-0.220819	0.156822	0.0609874	0.00138819	-0.105721	0.00138819	-0.105721
sp|P19387|RPB3_HUMAN	0	0.126701	0.133433	0.779732	0.0651619	0.0482544	0.0908419	0.0500315	-0.146147	0.0228323	0.133433	0.412989	0.74783	6.73452e-07	0.220377	0.0203785	-0.250601	0.126701	0.133433	0.0482544	-0.146147	0.0482544	-0.146147
sp|P19388|RPAB1_HUMAN	0	0.0703733	0.156261	0.0238999	-0.27147	0.663355	0.0329409	0.761345	-0.0257372	0.0795522	0.156261	0.0837597	-0.27147	0.176702	0.086712	0.660259	-0.116014	0.0238999	-0.27147	0.663355	0.0329409	0.0238999	-0.27147
sp|P19397|CD53_HUMAN	0	0.0501327	0.209916	1	0	1.85902e-05	0.30642	0.00215575	-0.322075	0.0256931	0.209916	1	0	2.57597e-11	0.392273	0.000257677	-0.366824	0.0501327	0.209916	1.85902e-05	-0.322075	1.85902e-05	-0.322075
sp|P19404|NDUV2_HUMAN	0	0.688431	-0.0361444	0.817738	-0.0368531	0.000571762	0.172053	0.204907	-0.0823123	0.132966	-0.931875	0.920444	-0.22985	2.8935e-08	0.224422	0.328804	-0.1061	0.688431	-0.0368531	0.000571762	0.172053	0.000571762	0.172053
sp|P19447|ERCC3_HUMAN	0	0.94521	0.00471044	0.601466	-0.121697	0.876491	-0.00564513	0.375083	-0.0581832	0.968663	-0.0190328	0.833907	-0.121697	0.188847	0.0506508	0.575766	-0.0796746	0.601466	-0.121697	0.375083	-0.0581832	0.375083	-0.121697
sp|P19474|RO52_HUMAN	0	0.385721	-0.121682	0.973695	0.00383677	0.283464	-0.0297192	0.87763	0.0120309	0.00380377	1.22076	0.73142	-0.174983	0.111275	0.122401	0.86509	-0.0870182	0.385721	-0.121682	0.283464	-0.0297192	0.283464	-0.121682
sp|P19525|E2AK2_HUMAN	0	0.0585147	0.0810331	0.69589	0.0382428	0.0120499	0.0806083	0.213312	-0.0743669	0.000109436	0.216927	0.0391021	-0.398717	0.000516538	0.0806083	0.456299	-0.0874243	0.0585147	0.0810331	0.0120499	0.0806083	0.0120499	0.0810331
sp|P19532|TFE3_HUMAN	0	0.585445	0.0848771	1	0	1	0	0.477445	0.107353	0.594205	0.112519	1	0	1	0	0.84405	0.107353	0.585445	0.0848771	0.477445	0.107353	0.477445	0.107353
sp|P19544|WT1_HUMAN	0	0.682156	-0.0479816	1	0	0.0705778	0.0949573	0.0359832	-0.185447	0.371228	-0.434247	1	0	0.00243371	0.112082	0.174649	-0.185447	0.682156	-0.0479816	0.0359832	-0.185447	0.0359832	-0.185447
sp|P19623|SPEE_HUMAN	0	0.0472196	0.0768202	0.341787	-0.272718	0.000196415	0.116334	0.0729835	-0.115505	7.28343e-05	0.177522	0.606798	-0.272718	4.99324e-12	0.182339	0.141063	-0.134907	0.0472196	-0.272718	0.000196415	0.116334	0.000196415	-0.272718
sp|P19784|CSK22_HUMAN	0	0.641408	0.018383	0.322492	0.110312	0.390881	0.0216934	0.83826	-0.0133596	0.611385	0.0657079	0.0516502	-0.252467	2.28528e-06	0.137086	0.823423	-0.0765295	0.322492	0.110312	0.390881	0.0216934	0.322492	0.110312
sp|P19823|ITIH2_HUMAN	0	0.898608	0.0282221	1	0	0.00178178	0.253882	0.056627	-0.163215	0.503354	-0.966309	1	0	1.14272e-06	0.253882	0.0479062	-0.259891	0.898608	0.0282221	0.00178178	0.253882	0.00178178	0.253882
sp|P19838|NFKB1_HUMAN	0	0.486626	-0.0370435	0.00261946	-0.283538	0.00364441	-0.088427	0.48065	-0.0481805	0.0400139	0.279307	0.000451027	0.689953	0.000246552	-0.247757	0.485166	0.112134	0.00261946	-0.283538	0.00364441	-0.088427	0.00261946	-0.283538
sp|P20020|AT2B1_HUMAN	0	0.00148928	0.187887	0.962227	-0.00979165	0.48287	0.0200818	0.289102	-0.0626174	1.42678e-06	0.36579	0.950326	-0.00979165	0.285775	0.0334322	0.469735	-0.0932144	0.00148928	0.187887	0.289102	-0.0626174	0.00148928	0.187887
sp|P20042|IF2B_HUMAN	0	0.878452	0.00691508	0.855906	0.0288493	0.0164577	0.0641743	0.0988035	-0.106805	0.144967	0.0889913	0.56555	-0.24897	3.09947e-05	0.0993569	0.326643	-0.108919	0.855906	0.0288493	0.0164577	-0.106805	0.0164577	-0.106805
sp|P20073|ANXA7_HUMAN	0	0.00205951	0.152287	0.499738	0.139974	8.4358e-05	0.206115	0.0254335	-0.169972	1.02138e-07	0.232271	0.113825	-0.296514	2.18078e-13	0.354145	0.00396267	-0.379955	0.00205951	0.152287	8.4358e-05	0.206115	8.4358e-05	0.206115
sp|P20226|TBP_HUMAN	0	0.378177	0.177427	0.80239	-0.0206659	0.411861	0.0615853	0.0623494	-0.209963	0.541024	0.177427	0.75829	-0.0206659	0.199243	0.139881	0.172296	-0.209963	0.378177	0.177427	0.0623494	-0.209963	0.0623494	-0.209963
sp|P20248|CCNA2_HUMAN	0	0.556297	0.0857181	0.438573	0.28548	0.894718	0.00726057	0.401286	-0.0544967	0.0184634	0.360653	0.479671	0.530927	0.875103	0.0290159	0.284369	-0.150363	0.438573	0.28548	0.401286	-0.0544967	0.401286	0.28548
sp|P20290|BTF3_HUMAN	0	0.0891045	0.120325	0.442692	0.173336	0.244816	0.0459927	0.540947	-0.04165	0.101928	0.120325	0.0140288	0.280887	0.0687993	0.0738554	0.868318	-0.04165	0.0891045	0.173336	0.244816	0.0459927	0.0891045	0.173336
sp|P20333|TNR1B_HUMAN	0	0.153489	-0.162108	0.0381121	-0.29129	0.26242	-0.192401	0.175919	0.105718	0.159712	-0.162108	0.0853986	-0.29129	0.147099	-0.204095	0.218197	-0.285217	0.0381121	-0.29129	0.175919	-0.192401	0.0381121	-0.29129
sp|P20338|RAB4A_HUMAN	0	0.676008	0.0611127	1	0	0.00368225	0.131864	0.517233	-0.0463859	4.48934e-06	-0.2879	1	0	9.16546e-08	0.173195	0.447369	-0.217082	0.676008	0.0611127	0.00368225	0.131864	0.00368225	0.131864
sp|P20339|RAB5A_HUMAN	0	0.973708	-0.00784643	5.21321e-05	-0.783375	0.221635	-0.236845	0.147202	-0.0948843	0.0918083	0.907289	4.06223e-05	-0.783375	0.0265125	0.780156	0.223509	-0.124305	5.21321e-05	-0.783375	0.147202	-0.236845	5.21321e-05	-0.783375
sp|P20340|RAB6A_HUMAN	0	0.149936	0.1079	1	0	0.000647006	0.259816	0.111499	-0.103408	0.10633	0.150302	1	0	2.29524e-05	0.259816	0.227328	-0.116071	0.149936	0.1079	0.000647006	0.259816	0.000647006	0.259816
sp|P20585|MSH3_HUMAN	0	0.115102	-0.140995	1	0	0.72845	-0.0160075	0.540252	0.0423351	0.0553439	0.235876	0.0352615	0.649393	6.2675e-05	-0.5332	0.855831	0.0587697	0.115102	-0.140995	0.540252	0.0423351	0.115102	-0.140995
sp|P20618|PSB1_HUMAN	0	0.548679	0.0258613	0.226497	0.141557	0.0492852	0.0565964	0.628328	-0.0303535	0.655574	-0.0420182	0.363605	0.301299	2.78214e-08	0.171181	0.493819	-0.115082	0.226497	0.141557	0.0492852	0.0565964	0.0492852	0.141557
sp|P20645|MPRD_HUMAN	0	0.0230505	0.130541	0.866431	-0.0623787	0.0631894	0.0897967	0.213075	-0.0879226	1.68629e-09	0.524473	0.214046	0.439767	3.3848e-06	0.173609	0.136846	-0.239571	0.0230505	0.130541	0.0631894	0.0897967	0.0230505	0.130541
sp|P20674|COX5A_HUMAN	0	0.286376	-0.0521208	0.22418	0.62458	0.729339	0.0109047	0.942755	-0.00498267	0.283874	-0.182544	0.444773	0.62458	0.714753	-0.0229095	0.985315	-0.0235175	0.22418	0.62458	0.729339	0.0109047	0.22418	0.62458
sp|P20700|LMNB1_HUMAN	0	0.00207233	0.181616	0.41743	-0.0711572	0.000175785	0.117934	0.0826087	-0.114264	8.62597e-08	0.181616	0.390352	-0.248676	1.50046e-10	0.158699	0.253264	-0.126694	0.00207233	0.181616	0.000175785	0.117934	0.000175785	0.181616
sp|P20742|PZP_HUMAN	0	0.462575	0.0933943	1	0	0.610771	-0.0285382	0.587264	0.0381041	0.319671	0.154631	1	0	0.427974	0.0847825	0.622842	-0.152943	0.462575	0.0933943	0.587264	0.0381041	0.462575	0.0933943
sp|P20810|ICAL_HUMAN	0	0.59524	-0.0214936	0.95825	0.00405729	0.00272565	0.217209	0.0842432	-0.118786	0.926667	-0.0214936	0.969909	-0.0885719	1.7538e-10	0.380474	0.150679	-0.132043	0.59524	-0.0214936	0.00272565	0.217209	0.00272565	0.217209
sp|P20839|IMDH1_HUMAN	0	0.151216	0.0781203	0.104106	0.125919	0.326751	0.0354731	0.124171	-0.102005	0.0013216	0.364709	0.202918	-0.388119	0.00201129	0.160946	0.148491	-0.212735	0.104106	0.125919	0.124171	-0.102005	0.104106	0.125919
sp|P20936|RASA1_HUMAN	0	0.474477	0.0628715	1	0	0.91697	-0.00411113	0.420894	-0.0557464	0.0204911	0.981062	0.774116	-0.121247	0.0215579	0.169449	0.204333	-0.259366	0.474477	0.0628715	0.420894	-0.0557464	0.420894	0.0628715
sp|P21127|CD11B_HUMAN	0	0.407802	-0.0386104	1	0	0.526935	0.0510294	0.124171	-0.0972563	0.38519	0.124027	1	0	0.722989	0.0510294	0.06581	-0.282328	0.407802	-0.0386104	0.124171	-0.0972563	0.124171	-0.0972563
sp|P21281|VATB2_HUMAN	0	0.861149	0.0125597	0.511606	-0.143433	0.0520136	0.0532411	0.592289	-0.0368725	0.33001	0.0638708	0.454899	-0.143433	5.48053e-07	0.200133	0.403113	-0.137844	0.511606	-0.143433	0.0520136	0.0532411	0.0520136	-0.143433
sp|P21283|VATC1_HUMAN	0	0.00683104	0.133608	0.915966	0.0184377	0.077394	0.0661565	0.447472	-0.0508404	0.017418	0.133608	0.74302	-0.319428	0.00469824	0.0687608	0.654306	0.0616421	0.00683104	0.133608	0.077394	0.0661565	0.00683104	0.133608
sp|P21291|CSRP1_HUMAN	0	0.811701	0.016882	1	0	0.00320175	0.174605	0.0521658	-0.151257	0.934846	0.0307702	0.651274	-0.122636	1.33582e-13	0.366843	0.0130317	-0.339792	0.811701	0.016882	0.00320175	0.174605	0.00320175	0.174605
sp|P21333|FLNA_HUMAN	0	0.00125926	0.0895771	0.742409	-0.0106804	5.5598e-06	0.0994098	0.292393	-0.06214	9.62885e-05	0.0895771	0.00795025	-0.108455	1.14767e-13	0.138406	0.41017	-0.102396	0.00125926	0.0895771	5.5598e-06	0.0994098	5.5598e-06	0.0994098
sp|P21359|NF1_HUMAN	0	0.0202946	0.116207	0.0128022	0.396968	0.0252292	0.0534668	0.169835	-0.084045	0.0224091	0.299356	7.28555e-07	-1.11144	0.00841139	0.0673224	0.262257	-0.121742	0.0128022	0.396968	0.0252292	-0.084045	0.0128022	0.396968
sp|P21399|ACOHC_HUMAN	0	0.486919	0.0275453	0.530105	0.105534	0.0521879	0.053074	0.248985	-0.0721664	0.0707352	0.106867	0.0810285	-0.191742	3.04609e-05	0.269183	0.453933	-0.0771126	0.486919	0.105534	0.0521879	-0.0721664	0.0521879	0.105534
sp|P21675|TAF1_HUMAN	0	0.894656	0.015621	0.000131686	0.369014	0.223536	0.0483161	0.646067	-0.034773	0.17473	0.633849	0.000104174	0.369014	0.00533486	0.116585	0.453963	-0.122928	0.000131686	0.369014	0.223536	0.0483161	0.000131686	0.369014
sp|P21741|MK_HUMAN	0	0.825643	-0.0248614	1	0	0.562168	0.0355763	0.104674	0.122943	0.175764	0.49233	1	0	0.00420688	-0.462364	0.326467	0.122943	0.825643	-0.0248614	0.104674	0.122943	0.104674	0.122943
sp|P21796|VDAC1_HUMAN	0	0.00888259	0.192781	0.467783	0.142304	0.00255491	0.0956547	0.141919	-0.0905187	0.00187016	0.192781	0.321133	-0.617156	6.89217e-11	0.227907	0.169417	-0.140179	0.00888259	0.192781	0.00255491	0.0956547	0.00255491	0.192781
sp|P21912|SDHB_HUMAN	0	0.113662	0.0620265	0.315209	-0.0810952	0.0760948	0.0434227	0.870302	-0.0108587	0.266396	0.0620265	0.554397	-0.172585	1.60337e-05	0.146554	0.616831	-0.146512	0.113662	-0.0810952	0.0760948	0.0434227	0.0760948	-0.0810952
sp|P21953|ODBB_HUMAN	0	0.220931	0.132745	1	0	0.031309	-0.131816	0.869828	0.0147827	0.407472	0.132745	1	0	0.0240387	-0.131816	0.949325	0.0721966	0.220931	0.132745	0.031309	-0.131816	0.031309	0.132745
sp|P21964|COMT_HUMAN	0	0.981317	0.00175069	0.293531	0.0814899	0.427521	-0.0286178	0.642029	0.0303646	0.693239	0.0361484	0.0969666	0.17483	0.373739	-0.0622866	0.550823	0.155656	0.293531	0.0814899	0.427521	0.0303646	0.293531	0.0814899
sp|P21980|TGM2_HUMAN	0	0.0126306	0.128186	0.24352	0.100778	0.00750208	0.0606632	0.157672	-0.0865331	0.000163348	0.226626	0.11586	0.118026	3.88643e-09	0.136549	0.289456	-0.0998829	0.0126306	0.128186	0.00750208	-0.0865331	0.00750208	0.128186
sp|P22033|MUTA_HUMAN	0	0.168235	-0.0930042	1	0	0.00508672	0.0921775	0.93675	-0.00534467	0.225676	-0.377307	0.488383	0.219688	7.6782e-07	-0.230835	0.587395	0.175413	0.168235	-0.0930042	0.00508672	0.0921775	0.00508672	-0.0930042
sp|P22059|OSBP1_HUMAN	0	0.271016	0.0344573	0.0159582	2.08865	0.00313314	0.104616	0.12218	-0.0972942	0.220587	0.0349608	0.0124776	2.08865	4.67244e-07	0.150245	0.108683	-0.236468	0.0159582	2.08865	0.00313314	0.104616	0.00313314	2.08865
sp|P22061|PIMT_HUMAN	0	0.115518	-0.0519578	0.59531	0.0357196	0.631867	0.0154175	0.7125	-0.0235724	0.0772912	0.053331	0.0855356	-0.909564	7.16002e-06	0.137006	0.495977	-0.167553	0.115518	-0.0519578	0.631867	-0.0235724	0.115518	-0.0519578
sp|P22087|FBRL_HUMAN	0	0.101172	-0.0771194	0.947181	0.00765787	0.749759	0.0117294	0.377162	-0.0535244	0.0234494	0.177482	0.931593	0.00765787	0.000660704	0.163531	0.130249	-0.262407	0.101172	-0.0771194	0.377162	-0.0535244	0.101172	-0.0771194
sp|P22102|PUR2_HUMAN	0	0.475101	0.0262608	0.992098	0.00101885	0.00961295	0.059092	0.327624	-0.0591325	0.260108	0.0426472	0.797311	-0.0740594	2.13264e-06	0.0901147	0.464375	0.102526	0.475101	0.0262608	0.00961295	-0.0591325	0.00961295	-0.0591325
sp|P22105|TENX_HUMAN	0	6.19305e-08	-0.617027	1	0	0.912652	0.258465	0	0.725277	2.10287e-07	-0.617027	1	0	0.892746	0.258465	1.72323e-11	0.725277	6.19305e-08	-0.617027	0	0.725277	0	0.725277
sp|P22234|PUR6_HUMAN	0	0.0735111	0.100931	0.217059	-0.140431	0.000217928	0.237755	0.0483393	-0.140226	0.0346457	0.100931	0.478081	-0.140431	2.31153e-11	0.270012	0.0291345	-0.240062	0.0735111	-0.140431	0.000217928	0.237755	0.000217928	0.237755
sp|P22307|SCP2_HUMAN	0	0.000545054	0.214328	0.325042	0.155212	0.0237112	0.0848348	0.106398	-0.112715	1.29749e-08	0.214328	0.258759	0.562189	1.92212e-05	0.117632	0.260437	-0.121279	0.000545054	0.214328	0.0237112	-0.112715	0.000545054	0.214328
sp|P22314|UBA1_HUMAN	0	0.0270666	0.0596392	0.817175	0.0294422	0.0251076	0.0616944	0.486291	-0.0423964	0.00612129	0.0600582	0.477637	0.0920569	1.1606e-05	0.101749	0.532082	-0.0790939	0.0270666	0.0596392	0.0251076	0.0616944	0.0251076	0.0616944
sp|P22352|GPX3_HUMAN	0	0.121184	-0.263775	0.685062	0.0190327	0.00592216	0.158435	0.00955494	-0.236565	0.00599549	0.695403	0.198706	-1.17616	2.22482e-10	0.319121	0.00119501	-0.405683	0.121184	-0.263775	0.00592216	-0.236565	0.00592216	-0.263775
sp|P22392|NDKB_HUMAN	0	0.0276135	-0.137763	0.58343	-0.0493539	0.457291	0.0179045	0.923642	0.00632569	0.0515429	-0.137763	0.640049	0.152725	0.221155	0.0271391	0.985634	-0.0269381	0.0276135	-0.137763	0.457291	0.0179045	0.0276135	-0.137763
sp|P22415|USF1_HUMAN	0	0.132176	0.236572	1	0	0.315387	0.0478807	0.82305	-0.0162113	0.1002	0.236572	1	0	0.081251	0.164429	0.713092	-0.121588	0.132176	0.236572	0.315387	0.0478807	0.132176	0.236572
sp|P22570|ADRO_HUMAN	0	0.0592798	0.084272	0.410612	-0.148598	0.743954	0.00781624	0.334648	-0.0587763	0.00701215	0.184986	0.568845	-0.178011	0.0492364	0.0653478	0.264753	-0.178159	0.0592798	-0.148598	0.334648	-0.0587763	0.0592798	-0.148598
sp|P22626|ROA2_HUMAN	0	0.0549108	-0.0566248	0.0799045	-0.174256	0.00200936	0.0690606	0.329175	-0.0599637	0.00118467	-0.0762274	0.060711	-0.174256	3.14782e-09	0.159238	0.29644	-0.183006	0.0549108	-0.174256	0.00200936	0.0690606	0.00200936	-0.174256
sp|P22670|RFX1_HUMAN	0	0.177222	0.252677	0.000507656	0.290626	0.999181	-3.98518e-05	0.155327	0.104304	0.290346	0.295974	0.000169045	-0.508697	0.938711	0.0457323	0.47976	0.104304	0.000507656	0.290626	0.155327	0.104304	0.000507656	0.290626
sp|P22681|CBL_HUMAN	0	0.770621	-0.0293112	1	0	0.294206	0.0375575	0.864565	-0.0126042	0.703099	0.0627555	1.21731e-05	-3.03552	0.0344578	0.0863391	0.895203	-0.0494484	0.770621	-0.0293112	0.294206	0.0375575	0.294206	0.0375575
sp|P22695|QCR2_HUMAN	0	0.254375	0.0468433	0.0601397	0.0759675	0.982988	-0.000650632	0.500245	-0.0411947	0.00156865	0.0796591	0.000781479	-0.214162	2.55735e-06	0.125372	0.174317	-0.226673	0.0601397	0.0759675	0.500245	-0.0411947	0.0601397	0.0759675
sp|P22830|HEMH_HUMAN	0	0.00319789	0.127398	0.405607	-0.0884335	0.0236762	0.0756623	0.191242	-0.0796495	0.000246874	-0.684226	0.554694	-0.176311	2.18916e-08	0.161651	0.107175	-0.225402	0.00319789	0.127398	0.0236762	-0.0796495	0.00319789	0.127398
sp|P23025|XPA_HUMAN	0	0.635488	-0.0485674	0.742353	-0.0319691	0.873643	0.0103609	0.689159	0.0308484	0.182198	0.707725	0.528608	-0.235037	0.358166	0.118261	0.659055	-0.135991	0.635488	-0.0485674	0.689159	0.0308484	0.635488	-0.0485674
sp|P23142|FBLN1_HUMAN	0	0.18948	0.139138	1	0	1	0	1	0	0.174913	0.139138	1	0	1	0	1	0	0.18948	0.139138	1	0	0.18948	0.139138
sp|P23193|TCEA1_HUMAN	0	0.000820609	0.32245	1	0	4.51888e-06	0.298195	0.0093293	-0.226425	4.69696e-08	0.370053	1	0	2.15964e-14	0.30831	0.00363959	-0.258323	0.000820609	0.32245	4.51888e-06	0.298195	4.51888e-06	0.32245
sp|P23246|SFPQ_HUMAN	0	0.0153345	0.0998885	0.0937569	0.140864	0.000145034	0.0893833	0.102683	-0.100675	1.97741e-06	0.169057	0.000130936	0.172285	3.00191e-13	0.134969	0.220497	-0.138687	0.0153345	0.140864	0.000145034	-0.100675	0.000145034	0.140864
sp|P23258|TBG1_HUMAN	0	0.83165	-0.00807225	0.0108311	-0.226373	0.963791	0.00146963	0.899959	0.00886141	0.523463	-0.0401531	0.00845449	-0.226373	0.0424203	0.183399	0.782864	-0.128799	0.0108311	-0.226373	0.899959	0.00886141	0.0108311	-0.226373
sp|P23284|PPIB_HUMAN	0	0.0315837	0.0860315	0.375591	-0.0783832	0.834451	0.00989873	0.0774702	0.12186	0.00519366	0.109097	0.554062	0.382454	0.931834	-0.0945838	0.0746269	0.372685	0.0315837	0.0860315	0.0774702	0.12186	0.0315837	0.12186
sp|P23297|S10A1_HUMAN	0	0.531907	0.121686	0.911837	-0.0128753	0.556578	-0.0614433	0.169524	0.117994	0.0318835	-0.841319	0.0723823	-1.43234	0.797645	-0.0614433	0.545746	0.117994	0.531907	0.121686	0.169524	0.117994	0.169524	0.121686
sp|P23327|SRCH_HUMAN	0	0.536341	-0.0489927	0.0220885	0.366331	0.6521	-0.0280493	0.89289	-0.0107146	0.220514	0.192576	0.0745423	0.366331	0.0274508	0.14518	0.920297	-0.0737171	0.0220885	0.366331	0.6521	-0.0280493	0.0220885	0.366331
sp|P23368|MAOM_HUMAN	0	0.120663	0.113733	0.261033	0.0763409	0.00322976	0.105207	0.210784	-0.0801462	0.195808	0.113733	0.427015	0.264243	1.28542e-07	0.128865	0.316753	-0.0948939	0.120663	0.113733	0.00322976	0.105207	0.00322976	0.113733
sp|P23381|SYWC_HUMAN	0	0.0206739	0.0970773	0.819496	-0.0310154	0.697909	0.0100057	0.706898	-0.0246213	0.0237676	0.0970773	0.144418	-0.287859	0.0179747	0.0657467	0.888773	-0.0422936	0.0206739	0.0970773	0.697909	-0.0246213	0.0206739	0.0970773
sp|P23396|RS3_HUMAN	0	0.647473	0.0175689	0.929287	0.0850523	0.546769	0.0198849	0.582445	-0.0364588	0.515792	0.0407308	0.511465	-0.178283	5.90726e-07	0.210718	0.271914	-0.209424	0.647473	0.0850523	0.546769	-0.0364588	0.546769	0.0850523
sp|P23434|GCSH_HUMAN	0	0.259055	-0.321755	1	0	0.000190534	0.247297	0.672298	-0.0298883	0.148015	-0.327542	1	0	3.11007e-07	0.325611	0.172879	-0.284004	0.259055	-0.321755	0.000190534	0.247297	0.000190534	-0.321755
sp|P23443|KS6B1_HUMAN	0	0.784844	-0.0298205	5.97266e-09	-1.3234	0.506311	-0.0238976	0.539104	-0.0424878	0.8221	0.120284	2.18514e-09	-1.3234	0.344823	-0.1101	0.737592	-0.0571685	5.97266e-09	-1.3234	0.506311	-0.0424878	5.97266e-09	-1.3234
sp|P23497|SP100_HUMAN	0	0.0540318	-0.427356	0.00338226	-0.177688	0.0205346	0.085509	0.0439572	-0.141083	0.0147721	-0.577803	0.0100576	-0.177688	1.20695e-05	0.154635	0.0447227	-0.197969	0.00338226	-0.427356	0.0205346	-0.141083	0.00338226	-0.427356
sp|P23511|NFYA_HUMAN	0	0.139434	0.36322	1	0	0.00095985	0.399892	0.105883	0.120657	0.0548874	0.654188	1	0	4.60178e-09	0.399892	0.360513	0.120657	0.139434	0.36322	0.00095985	0.399892	0.00095985	0.399892
sp|P23526|SAHH_HUMAN	0	0.875389	0.00475377	0.816777	-0.0403705	0.166182	0.0331998	0.186526	-0.0777078	0.195808	-0.0684329	0.774346	0.0679834	0.00221476	0.0746839	0.359737	-0.10013	0.816777	-0.0403705	0.166182	-0.0777078	0.166182	-0.0777078
sp|P23528|COF1_HUMAN	0	0.564565	-0.0206589	0.673248	-0.183459	0.00550857	0.0928198	0.294208	-0.0625749	0.135003	0.0553597	0.620744	-0.183459	3.98821e-06	0.136849	0.526217	-0.0655934	0.564565	-0.183459	0.00550857	0.0928198	0.00550857	-0.183459
sp|P23588|IF4B_HUMAN	0	0.852178	-0.00920374	0.267006	-0.153205	0.729147	-0.0138008	0.781871	0.0192239	0.653187	0.0488407	0.488504	-0.153205	0.754324	-0.0256491	0.839556	-0.0842914	0.267006	-0.153205	0.729147	0.0192239	0.267006	-0.153205
sp|P23634|AT2B4_HUMAN	0	0.57401	-0.0615519	1	0	0.0995696	-0.056683	0.363297	0.059851	0.577992	-0.112248	0.416287	-0.395061	0.116721	0.457463	0.8537	0.059851	0.57401	-0.0615519	0.0995696	0.059851	0.0995696	-0.0615519
sp|P23677|IP3KA_HUMAN	0	0.136592	0.147227	1	0	0.114344	0.0704601	0.439373	-0.0580088	0.105176	0.147227	0.149845	-0.379667	0.0105973	0.103385	0.474065	-0.102032	0.136592	0.147227	0.114344	0.0704601	0.114344	0.147227
sp|P23743|DGKA_HUMAN	0	1	0	1	0	0.289148	-0.128609	1	0	1	0	1	0	0.496987	-0.128609	1	0	1	0	0.289148	-0.128609	0.289148	-0.128609
sp|P23769|GATA2_HUMAN	0	0.974057	-0.00477085	3.28934e-07	-0.397001	0.0862787	0.0861261	0.00944109	-0.296067	4.76315e-05	0.728488	4.839e-07	-0.397001	0.000757127	0.144843	0.00146521	-0.466774	3.28934e-07	-0.397001	0.00944109	-0.296067	3.28934e-07	-0.397001
sp|P23786|CPT2_HUMAN	0	0.842839	0.015241	0.0841409	-0.155301	0.0179804	0.0804957	0.392375	-0.0542541	0.969976	-0.0301582	0.0386694	-0.155301	4.40967e-05	0.0836438	0.436888	-0.089514	0.0841409	-0.155301	0.0179804	0.0804957	0.0179804	-0.155301
sp|P23919|KTHY_HUMAN	0	0.0139122	0.157814	0.769116	0.0765428	1.54431e-06	0.18788	0.0457836	-0.142475	3.13122e-06	0.259628	0.118964	-0.596282	0	0.233686	0.015144	-0.303295	0.0139122	0.157814	1.54431e-06	0.18788	1.54431e-06	0.18788
sp|P23921|RIR1_HUMAN	0	0.0362393	0.0707235	0.0311727	0.124333	0.000903323	0.10102	0.294658	-0.061072	0.00104737	0.112469	0.000531837	-0.204221	4.42573e-08	0.133356	0.278347	-0.141243	0.0311727	0.124333	0.000903323	0.10102	0.000903323	0.124333
sp|P24468|COT2_HUMAN	0	0.958725	-0.00823356	0.019322	0.305289	0.415188	-0.0326211	0.0324032	0.162739	0.458752	0.211045	0.0151571	0.305289	0.344203	0.126713	0.117219	0.162739	0.019322	0.305289	0.0324032	0.162739	0.019322	0.305289
sp|P24534|EF1B_HUMAN	0	0.531331	-0.0259606	0.27109	0.188594	0.122118	-0.0460394	0.483104	0.0439122	0.582664	0.0429914	0.219129	0.188594	0.394971	-0.0460394	0.593518	-0.147859	0.27109	0.188594	0.122118	-0.0460394	0.122118	0.188594
sp|P24539|AT5F1_HUMAN	0	0.353014	0.0497178	0.458875	-0.0881588	0.172926	0.0431253	0.657417	-0.0293084	0.00911105	0.125616	0.645039	-0.0881588	0.0362163	0.0766701	0.658539	-0.0697722	0.353014	-0.0881588	0.172926	0.0431253	0.172926	-0.0881588
sp|P24666|PPAC_HUMAN	0	0.0031799	0.477638	8.21513e-06	0.776886	0.000187538	0.224713	0.0064317	-0.260571	1.37255e-06	0.525879	6.77645e-07	-1.16933	1.3366e-10	0.260419	0.0022414	-0.295823	8.21513e-06	0.776886	0.000187538	-0.260571	8.21513e-06	0.776886
sp|P24752|THIL_HUMAN	0	0.075807	0.112933	0.599357	-0.138929	0.000367975	0.116138	0.13656	-0.0927018	0.0109208	0.112933	0.65051	-0.256874	2.14163e-12	-0.233853	0.177393	-0.178802	0.075807	-0.138929	0.000367975	0.116138	0.000367975	-0.138929
sp|P24864|CCNE1_HUMAN	0	0.356348	0.210297	0.260447	0.23163	0.385269	-0.0428213	0.377392	0.0715235	0.397957	0.210297	0.231257	-0.334491	0.65293	-0.0428213	0.825587	0.0715235	0.260447	0.23163	0.377392	0.0715235	0.260447	0.23163
sp|P24928|RPB1_HUMAN	0	0.00107782	0.103093	0.835517	-0.0176115	3.42614e-05	0.0948872	0.0379484	-0.15361	8.68155e-06	0.103093	0.477363	-0.442329	1.8709e-11	0.126378	0.0286129	-0.258269	0.00107782	0.103093	3.42614e-05	-0.15361	3.42614e-05	-0.15361
sp|P24941|CDK2_HUMAN	0	0.422455	0.0414872	0.308556	0.164393	0.01214	0.0848202	0.126987	-0.100838	0.0451014	0.0964658	0.266706	0.164393	4.74196e-06	0.134386	0.299699	-0.117644	0.308556	0.164393	0.01214	-0.100838	0.01214	0.164393
sp|P25054|APC_HUMAN	0	0.25326	-0.150058	1	0	0.427521	0.0480208	0.873159	-0.0117101	2.25669e-06	-1.52547	0.0662849	0.881201	0.0496988	-0.361844	0.241251	-0.313758	0.25326	-0.150058	0.427521	0.0480208	0.25326	-0.150058
sp|P25098|ARBK1_HUMAN	0	0.600721	0.0303553	0.0708754	0.275385	0.000220516	0.0948569	0.681322	-0.0271718	0.867554	0.0303553	0.173887	-0.302415	2.13146e-09	-0.230112	0.669692	-0.0713778	0.0708754	0.275385	0.000220516	0.0948569	0.000220516	0.275385
sp|P25205|MCM3_HUMAN	0	0.0175324	0.0859406	0.136442	0.202748	0.0088928	0.1082	0.181726	-0.0815494	0.000127792	0.120979	0.0118078	0.440343	5.97751e-08	0.149252	0.178852	-0.161209	0.0175324	0.202748	0.0088928	0.1082	0.0088928	0.202748
sp|P25325|THTM_HUMAN	0	0.840573	0.0125924	0.869973	-0.032744	0.425293	0.0200645	0.114957	-0.0957562	0.792992	-0.0475784	0.00881007	-0.63754	0.000645424	0.0877038	0.153728	-0.180646	0.840573	-0.032744	0.114957	-0.0957562	0.114957	-0.0957562
sp|P25398|RS12_HUMAN	0	0.42298	-0.052276	0.0365105	0.394575	5.62425e-05	0.1544	0.0361406	-0.150911	0.476769	-0.052276	0.0140878	0.394575	1.30144e-14	0.234805	0.052379	-0.163795	0.0365105	0.394575	5.62425e-05	0.1544	5.62425e-05	0.394575
sp|P25440|BRD2_HUMAN	0	0.0797145	0.129044	0.00657084	0.456096	0.203021	0.0455051	0.0921417	-0.112689	0.00413923	0.189963	0.000296467	-0.539836	0.00570085	0.0819589	0.181135	-0.13352	0.00657084	0.456096	0.0921417	-0.112689	0.00657084	0.456096
sp|P25490|TYY1_HUMAN	0	0.286267	-0.0416028	0.000134506	0.379151	0.00518318	0.115247	0.0578259	-0.124623	0.231423	0.0494722	0.000106169	0.379151	7.86291e-09	0.161924	0.086109	-0.149478	0.000134506	0.379151	0.00518318	-0.124623	0.000134506	0.379151
sp|P25685|DNJB1_HUMAN	0	0.0121712	0.270544	0.648839	0.0624482	0.00174624	0.0891735	0.122614	-0.0957004	0.00107869	0.523676	0.762115	-0.374905	2.45474e-10	-0.26812	0.209707	-0.122803	0.0121712	0.270544	0.00174624	-0.0957004	0.00174624	0.270544
sp|P25705|ATPA_HUMAN	0	0.702579	0.0288526	0.549726	0.162463	0.727431	0.0120149	0.411441	-0.0512432	0.902025	-0.0546614	0.197815	0.658943	0.193717	0.058189	0.416587	-0.11562	0.549726	0.162463	0.411441	-0.0512432	0.411441	0.162463
sp|P25774|CATS_HUMAN	0	0.556379	0.0899361	1	0	0.02306	0.138942	0.0234157	-0.270821	0.730391	0.0912062	1	0	0.00114995	0.225937	0.0253434	-0.278935	0.556379	0.0899361	0.02306	-0.270821	0.02306	-0.270821
sp|P25786|PSA1_HUMAN	0	0.254617	0.0562387	0.0155925	0.315619	0.00257223	0.124291	0.111403	-0.103287	0.301816	0.0571326	0.00142905	0.345576	1.2315e-06	0.17227	0.265211	-0.129376	0.0155925	0.315619	0.00257223	0.124291	0.00257223	0.315619
sp|P25787|PSA2_HUMAN	0	0.449826	-0.030032	0.394004	-0.3861	0.319459	0.0505503	0.854195	0.0123222	0.0620688	-0.156954	0.566616	-0.3861	0.251228	0.062454	0.96796	-0.038066	0.394004	-0.3861	0.319459	0.0505503	0.319459	-0.3861
sp|P25788|PSA3_HUMAN	0	0.262653	0.0500172	0.035985	0.471466	0.000236206	0.222958	0.172571	-0.0832334	0.0267925	0.0982412	0.00704117	0.471466	3.81875e-13	0.271368	0.260914	-0.116187	0.035985	0.471466	0.000236206	0.222958	0.000236206	0.471466
sp|P25789|PSA4_HUMAN	0	0.00425033	0.216203	0.0994485	0.557859	5.58713e-05	0.198563	0.00654182	-0.24329	1.73269e-06	0.350721	0.00256586	0.74903	0	0.43271	0.00308197	-0.47469	0.00425033	0.557859	5.58713e-05	-0.24329	5.58713e-05	0.557859
sp|P25791|RBTN2_HUMAN	0	0.0602343	0.122655	1	0	0.000540213	0.242426	0.0527466	-0.167242	0.0175408	-0.234672	1	0	6.7697e-15	0.31784	0.0199822	-0.271347	0.0602343	0.122655	0.000540213	0.242426	0.000540213	0.242426
sp|P25815|S100P_HUMAN	0	0.186891	0.108828	0.428206	0.0444882	0.386513	0.0724784	0.737374	0.0289567	0.0371097	0.134671	0.355352	-0.247135	0.0955848	0.148564	0.508394	-0.200478	0.186891	0.108828	0.386513	0.0724784	0.186891	0.108828
sp|P25963|IKBA_HUMAN	0	0.970072	0.00409106	1	0	1	0	1	0	0.938124	0.0384714	1	0	0.0624784	-0.115303	1	0	0.970072	0.00409106	1	0	0.970072	0.00409106
sp|P26038|MOES_HUMAN	0	0.136031	0.0691511	0.429723	0.115169	0.000348765	0.0785015	0.393049	-0.0533492	0.00750734	0.113589	0.229591	-0.223107	2.28068e-11	0.139078	0.34274	-0.12696	0.136031	0.115169	0.000348765	0.0785015	0.000348765	0.115169
sp|P26196|DDX6_HUMAN	0	0.0133798	0.0882764	0.0752391	0.1451	0.0388051	0.0769517	0.128309	-0.0978532	1.34442e-08	0.191369	0.00258674	-0.288964	1.25046e-08	0.469286	0.00774801	-0.503447	0.0133798	0.1451	0.0388051	-0.0978532	0.0133798	0.1451
sp|P26232|CTNA2_HUMAN	0	0.626715	0.113417	1	0	0.918018	-0.0861366	0.493051	0.0500155	0.223923	-0.751488	1	0	0.280716	0.130087	0.868845	-0.0500261	0.626715	0.113417	0.493051	-0.0861366	0.493051	0.113417
sp|P26358|DNMT1_HUMAN	0	0.0627306	0.0565208	0.0204119	0.115104	0.2529	0.0293346	0.757787	-0.0198447	1.46359e-05	-0.244495	0.0141969	-0.238446	0.0274993	0.058125	0.739314	-0.0583467	0.0204119	0.115104	0.2529	0.0293346	0.0204119	0.115104
sp|P26368|U2AF2_HUMAN	0	0.00521259	0.24607	0.561793	0.209294	0.00264596	0.112853	0.131786	-0.0940798	2.79496e-05	0.24607	0.415763	0.339139	1.76643e-11	0.215866	0.19745	-0.132091	0.00521259	0.24607	0.00264596	0.112853	0.00264596	0.24607
sp|P26373|RL13_HUMAN	0	0.0959201	0.430349	0.3203	0.201552	7.20279e-05	0.292389	0.016437	-0.203369	0.00519366	0.430349	0.162562	0.349289	4.14628e-12	0.345972	0.00332271	-0.364433	0.0959201	0.430349	7.20279e-05	0.292389	7.20279e-05	0.430349
sp|P26374|RAE2_HUMAN	0	0.0715536	0.218633	0.537406	0.078703	0.000895888	0.197994	0.242018	-0.0751746	0.00287151	0.23292	0.0434592	-1.07914	2.045e-08	0.197994	0.447848	-0.104075	0.0715536	0.218633	0.000895888	0.197994	0.000895888	0.218633
sp|P26572|MGAT1_HUMAN	0	0.18948	-0.431735	1	0	0.233929	0.169797	1	0	0.285244	-0.431735	1	0	0.00165505	0.248995	1	0	0.18948	-0.431735	0.233929	0.169797	0.18948	-0.431735
sp|P26583|HMGB2_HUMAN	0	0.927556	0.00369847	0.661572	0.125913	0.0948993	0.0423437	0.219043	-0.0742447	0.232818	0.0631927	0.745435	0.202295	5.30883e-06	0.109418	0.264753	-0.123715	0.661572	0.125913	0.0948993	-0.0742447	0.0948993	0.125913
sp|P26599|PTBP1_HUMAN	0	0.0369237	-0.0684133	0.548477	0.0558306	0.321243	-0.0298404	0.875601	-0.010667	0.142664	-0.0684133	0.874574	0.0558306	0.0296894	0.0620655	0.969827	-0.0430106	0.0369237	-0.0684133	0.321243	-0.0298404	0.0369237	-0.0684133
sp|P26639|SYTC_HUMAN	0	0.254135	0.0547731	0.117932	-0.105517	0.783441	0.00631806	0.428343	-0.0486021	0.339644	0.0547731	0.188059	-0.120291	3.22948e-07	-0.225495	0.1181	0.272454	0.117932	-0.105517	0.428343	-0.0486021	0.117932	-0.105517
sp|P26640|SYVC_HUMAN	0	0.0345933	0.0557604	0.237832	0.0790381	9.28364e-06	0.109829	0.0518897	-0.127756	0.0210107	0.0557604	0.0185416	-0.252927	1.108e-15	0.179989	0.0792951	-0.211896	0.0345933	0.0790381	9.28364e-06	-0.127756	9.28364e-06	-0.127756
sp|P26641|EF1G_HUMAN	0	0.209759	0.0303746	0.291941	-0.0833865	0.62516	0.0126827	0.995453	0.000401243	0.0502263	0.0512803	0.312195	0.119204	2.5653e-06	0.137031	0.349921	-0.210482	0.209759	-0.0833865	0.62516	0.0126827	0.209759	-0.0833865
sp|P26885|FKBP2_HUMAN	0	0.92043	-0.0244667	0.179579	0.187785	0.000149225	0.259513	0.00469606	-0.283785	0.49666	0.331663	0.165615	0.278478	1.39761e-07	0.259513	0.00361955	-0.284972	0.179579	0.187785	0.000149225	-0.283785	0.000149225	-0.283785
sp|P27105|STOM_HUMAN	0	0.667978	-0.0671976	0.147698	-0.400901	0.000182997	0.265155	0.0123426	-0.252211	0.399253	-0.27444	0.043061	-0.582178	4.3638e-10	0.265155	0.00129508	-0.345823	0.147698	-0.400901	0.000182997	0.265155	0.000182997	-0.400901
sp|P27144|KAD4_HUMAN	0	0.21637	0.0831573	0.135863	0.298968	0.502165	0.0320124	0.797202	0.018249	2.34595e-06	0.344254	0.0898551	0.298968	0.0259069	0.0920759	0.919123	-0.0647745	0.135863	0.298968	0.502165	0.0320124	0.135863	0.298968
sp|P27348|1433T_HUMAN	0	0.00646793	0.299294	0.71869	0.252238	1.39732e-06	0.449737	0.00241676	-0.323688	1.77378e-06	0.433411	0.666805	0.252238	0	0.449737	0.000262501	-0.354654	0.00646793	0.299294	1.39732e-06	0.449737	1.39732e-06	0.449737
sp|P27361|MK03_HUMAN	0	0.67432	0.0709836	0.846863	0.0129306	0.0950886	0.0732516	0.227031	-0.0737785	0.219006	0.502359	0.809187	0.0129306	8.4218e-05	0.186437	0.253052	-0.197297	0.67432	0.0709836	0.0950886	-0.0737785	0.0950886	-0.0737785
sp|P27448|MARK3_HUMAN	0	0.966928	-0.00347769	0.00069681	-0.288133	0.0693329	0.127048	0.640191	0.0339124	0.730391	0.200221	0.000550585	-0.288133	4.87791e-05	-0.184384	0.942784	0.0339124	0.00069681	-0.288133	0.0693329	0.127048	0.00069681	-0.288133
sp|P27482|CALL3_HUMAN	0	1	0	1	0	1	0	1	0	0.0832359	-0.147953	0.0304978	1.52059	1	0	1	0	1	0	1	0	1	0
sp|P27540|ARNT_HUMAN	0	0.0055515	0.156222	0.608184	-0.157617	0.00122909	0.122248	0.141587	-0.101701	4.36571e-05	0.156222	0.0220018	0.642722	1.56286e-08	0.165787	0.188996	-0.136996	0.0055515	-0.157617	0.00122909	0.122248	0.00122909	-0.157617
sp|P27635|RL10_HUMAN	0	0.0471534	0.192648	0.777526	-0.0631336	0.938653	0.00369558	0.100379	-0.102355	0.00315804	0.192648	0.729025	-0.0631336	0.00025842	0.139345	0.0985122	-0.194804	0.0471534	0.192648	0.100379	-0.102355	0.0471534	0.192648
sp|P27694|RFA1_HUMAN	0	0.0257672	0.103039	0.00388091	0.211101	0.000128833	0.125986	0.0282415	-0.164641	5.5209e-06	0.447909	0.0121263	0.211101	1.89068e-13	0.24736	0.00977491	-0.263814	0.00388091	0.211101	0.000128833	-0.164641	0.000128833	0.211101
sp|P27695|APEX1_HUMAN	0	0.402252	0.0479727	0.650562	0.0829675	0.793274	0.0078168	0.444064	-0.0507284	0.140605	0.0696094	0.47421	0.171771	0.000511772	0.103719	0.359737	-0.133981	0.402252	0.0829675	0.444064	-0.0507284	0.402252	0.0829675
sp|P27707|DCK_HUMAN	0	0.616949	0.0313271	0.860725	-0.0315164	0.0624368	-0.075652	0.519753	-0.0412357	0.0859152	0.327878	0.538332	-0.35541	0.000944898	0.206419	0.207645	-0.248819	0.616949	-0.0315164	0.0624368	-0.075652	0.0624368	-0.075652
sp|P27708|PYR1_HUMAN	0	0.00272904	0.0924739	0.553206	0.0309667	0.0123902	0.0502364	0.178265	-0.0784177	0.000198135	0.0986299	0.000899553	-0.26538	3.96933e-09	0.126809	0.294879	-0.101638	0.00272904	0.0924739	0.0123902	-0.0784177	0.00272904	0.0924739
sp|P27797|CALR_HUMAN	0	0.0927312	0.0592749	0.307373	-0.0512031	0.237853	0.0486787	0.882128	-0.0105443	0.187858	0.0592749	0.223888	0.130502	0.00269971	0.135915	0.927664	-0.0391664	0.0927312	0.0592749	0.237853	0.0486787	0.0927312	0.0592749
sp|P27816|MAP4_HUMAN	0	0.326068	0.0478375	0.355681	0.0616251	6.41786e-05	0.185633	0.127597	-0.0915076	0.336923	0.049156	0.0572165	-0.214305	1.91303e-12	0.185633	0.260577	-0.119682	0.326068	0.0616251	6.41786e-05	0.185633	6.41786e-05	0.185633
sp|P27824|CALX_HUMAN	0	0.659034	0.0226442	0.462727	0.0422851	0.203564	0.0341318	0.908365	-0.00746427	0.884151	0.0226442	0.205386	-0.373236	0.000512311	0.124491	0.806605	-0.0843044	0.462727	0.0422851	0.203564	0.0341318	0.203564	0.0422851
sp|P27986|P85A_HUMAN	0	0.651673	-0.0673352	1	0	0.697909	0.0157212	0.11479	0.117096	0.936379	-0.0673352	0.483643	0.234186	0.127883	-0.308397	0.00167949	0.841422	0.651673	-0.0673352	0.11479	0.117096	0.11479	0.117096
sp|P28066|PSA5_HUMAN	0	0.846567	-0.00956944	0.259065	0.206726	0.00869416	0.0672184	0.168191	-0.0829187	0.860895	-0.126019	0.0210483	0.293	3.41256e-05	0.106624	0.32003	-0.108169	0.259065	0.206726	0.00869416	-0.0829187	0.00869416	0.206726
sp|P28070|PSB4_HUMAN	0	0.00638261	0.185072	0.267006	-0.203735	0.900339	0.0069742	0.273116	-0.0757609	0.00998297	0.185072	0.468994	-0.244575	0.00223088	0.440491	0.0440744	-0.515978	0.00638261	-0.203735	0.273116	-0.0757609	0.00638261	-0.203735
sp|P28072|PSB6_HUMAN	0	0.528131	0.101185	0.0301976	-1.12617	0.00175394	0.263148	0.0124568	-0.230488	0.172412	-0.243203	0.0212881	-1.12617	2.87143e-12	0.934967	0.000177105	-0.631532	0.0301976	-1.12617	0.00175394	0.263148	0.00175394	-1.12617
sp|P28074|PSB5_HUMAN	0	0.783829	0.0105496	0.194396	0.212222	0.242734	0.0278419	0.722368	0.0231995	0.898154	0.0159277	0.200944	0.212222	0.0971097	0.0540542	0.986644	0.0231995	0.194396	0.212222	0.242734	0.0278419	0.194396	0.212222
sp|P28161|GSTM2_HUMAN	0	0.546636	-0.0930779	1	0	0.0717154	-0.122739	0.018886	0.223405	0.0371097	-0.157366	1	0	0.214165	-0.122739	0.0581737	0.223405	0.546636	-0.0930779	0.018886	0.223405	0.018886	0.223405
sp|P28288|ABCD3_HUMAN	0	0.138476	-0.105441	1	0	0.137614	-0.0632278	0.795368	-0.0184192	0.0039961	-0.1891	1	0	0.0599449	-0.0931836	0.942461	-0.0344828	0.138476	-0.105441	0.137614	-0.0632278	0.137614	-0.105441
sp|P28289|TMOD1_HUMAN	0	0.230709	0.0849165	0.839694	0.0155337	1.32292e-05	0.11361	0.131667	-0.0925608	0.255523	0.0849165	0.58047	-0.213878	5.24053e-09	0.11361	0.0735745	-0.205775	0.230709	0.0849165	1.32292e-05	0.11361	1.32292e-05	0.11361
sp|P28290|ITPI2_HUMAN	0	0.902054	0.0144386	0.384214	-0.110605	0.166122	0.0887894	0.68527	-0.0281189	0.00742083	0.808195	0.510039	-0.116009	0.000165959	0.802912	0.506542	0.141818	0.384214	-0.110605	0.166122	0.0887894	0.166122	-0.110605
sp|P28331|NDUS1_HUMAN	0	0.0327632	0.0770401	1	0	0.00513273	0.0682274	0.169835	-0.0796823	0.00445076	0.145583	0.305041	0.241636	1.87544e-08	0.138241	0.178254	-0.158457	0.0327632	0.0770401	0.00513273	-0.0796823	0.00513273	-0.0796823
sp|P28340|DPOD1_HUMAN	0	0.434332	0.0299774	0.966806	-0.0106878	0.00558354	0.0544912	0.110098	-0.0967398	0.146891	0.120672	0.101501	-0.336749	8.70355e-08	0.11725	0.284899	-0.104365	0.434332	0.0299774	0.00558354	-0.0967398	0.00558354	-0.0967398
sp|P28482|MK01_HUMAN	0	0.0148389	0.0976306	0.184121	0.0885164	0.791981	0.00615018	0.104674	-0.104064	0.000301347	0.0976306	0.00923479	0.159519	0.0776761	0.0641376	0.167602	-0.159784	0.0148389	0.0976306	0.104674	-0.104064	0.0148389	-0.104064
sp|P28702|RXRB_HUMAN	0	0.190311	-0.460504	1	0	0.336993	0.054277	0.592252	0.0464372	0.0107142	-0.840175	1	0	0.0175722	0.107918	0.58251	-0.176194	0.190311	-0.460504	0.336993	0.054277	0.190311	-0.460504
sp|P28715|ERCC5_HUMAN	0	0.106902	0.203865	1	0	0.562242	-0.0243726	0.576484	-0.0406014	0.0511394	-0.831682	1	0	0.0833424	-0.215463	0.0276566	-0.525289	0.106902	0.203865	0.562242	-0.0406014	0.106902	0.203865
sp|P28749|RBL1_HUMAN	0	0.780931	-0.0295266	1	0	0.785512	-0.0213675	1	0	0.160484	-0.28499	1	0	0.167867	0.157531	1	0	0.780931	-0.0295266	0.785512	-0.0213675	0.780931	-0.0295266
sp|P28799|GRN_HUMAN	0	0.543543	0.145164	1	0	0.00290649	0.24121	0.0207645	-0.210945	0.669479	0.145164	1	0	3.97251e-07	0.294108	0.101124	-0.210945	0.543543	0.145164	0.00290649	0.24121	0.00290649	0.24121
sp|P28838|AMPL_HUMAN	0	0.0736309	0.0605593	0.0274081	0.25874	1.61867e-05	0.158406	0.0366284	-0.141513	0.0277509	0.0887458	0.00103603	-0.33207	7.34043e-12	0.228687	0.0911587	-0.141513	0.0274081	0.25874	1.61867e-05	0.158406	1.61867e-05	0.25874
sp|P28908|TNR8_HUMAN	0	0.103697	0.406633	1	0	0.38904	0.0971583	0.00420058	-0.32256	0.00283902	0.993148	1	0	6.87208e-06	0.654081	0.000199783	-0.477682	0.103697	0.406633	0.00420058	-0.32256	0.00420058	0.406633
sp|P29083|T2EA_HUMAN	0	0.302857	-0.0529497	0.350567	0.0740048	0.10542	0.0609273	0.147202	-0.0933288	0.294166	-0.0613964	0.157969	-0.546251	4.50833e-05	0.14014	0.216308	-0.122109	0.302857	0.0740048	0.10542	-0.0933288	0.10542	-0.0933288
sp|P29084|T2EB_HUMAN	0	0.99586	0.00126946	2.89946e-05	-0.755863	0.714782	-0.0127943	0.422855	-0.0506104	0.991572	-0.0450981	0.000110022	-0.755863	0.292569	0.0764396	0.380939	-0.12538	2.89946e-05	-0.755863	0.422855	-0.0506104	2.89946e-05	-0.755863
sp|P29144|TPP2_HUMAN	0	0.0149924	0.0826808	0.0710468	0.0780838	0.00181275	0.0781575	0.0630134	-0.121935	0.000173605	0.141804	0.00106267	0.160692	1.63704e-11	0.150066	0.135895	-0.1265	0.0149924	0.0826808	0.00181275	-0.121935	0.00181275	-0.121935
sp|P29218|IMPA1_HUMAN	0	0.208644	0.147378	0.858937	0.0237821	0.126174	0.0583266	0.0584825	-0.139904	0.580174	0.147378	0.564893	-0.178076	0.000309718	0.109918	0.0375631	-0.264254	0.208644	0.147378	0.0584825	-0.139904	0.0584825	0.147378
sp|P29350|PTN6_HUMAN	0	0.00247238	-0.416061	1	0	1	0	1	0	0.00255847	-0.416061	1	0	1	0	1	0	0.00247238	-0.416061	1	0	0.00247238	-0.416061
sp|P29353|SHC1_HUMAN	0	0.19016	0.094657	0.867648	0.0297565	0.346754	-0.0304937	0.769482	0.0193998	0.399213	0.094657	0.452499	-0.564209	0.30191	0.0330445	0.984142	0.0193998	0.19016	0.094657	0.346754	-0.0304937	0.19016	0.094657
sp|P29372|3MG_HUMAN	0	0.852356	0.0163115	1	0	0.746691	0.0112719	0.957723	0.00358097	0.86701	-0.13694	0.681861	0.0975876	0.0125724	0.063088	0.863442	-0.0553458	0.852356	0.0163115	0.746691	0.0112719	0.746691	0.0163115
sp|P29374|ARI4A_HUMAN	0	0.208233	0.276159	1	0	0.26122	0.0402125	0.506663	-0.0488472	4.70006e-06	0.518238	1	0	0.118456	0.0488287	0.712815	-0.0586191	0.208233	0.276159	0.26122	-0.0488472	0.208233	0.276159
sp|P29375|KDM5A_HUMAN	0	1	0	1	0	0.587323	-0.0484963	0.161208	0.102891	1	0	1	0	0.101584	-0.460672	0.397625	-0.125098	1	0	0.161208	0.102891	0.161208	0.102891
sp|P29401|TKT_HUMAN	0	0.830423	-0.00887955	0.607485	0.0382496	0.023145	0.0547991	0.441471	-0.0493711	0.0460782	0.126057	0.01125	-0.151362	6.96736e-07	0.167662	0.187215	-0.228283	0.607485	0.0382496	0.023145	0.0547991	0.023145	0.0547991
sp|P29590|PML_HUMAN	0	0.0326547	0.0815502	0.00809621	0.35336	0.00580094	0.0708521	0.541976	-0.0402825	4.48345e-05	0.113513	0.0402636	0.35336	3.08475e-07	0.134312	0.281394	0.176024	0.00809621	0.35336	0.00580094	0.0708521	0.00580094	0.35336
sp|P29597|TYK2_HUMAN	0	0.84417	-0.0456859	1	0	0.465167	-0.0391682	0.339995	-0.0635042	0.949521	-0.0728901	1	0	0.823102	-0.108186	0.5826	0.162859	0.84417	-0.0456859	0.339995	-0.0635042	0.339995	-0.0635042
sp|P29692|EF1D_HUMAN	0	0.0936404	0.0918297	0.394797	0.18984	0.000332964	0.189077	0.00469606	-0.245962	0.00516765	0.151013	0.252141	-0.198309	1.108e-15	0.326867	0.00263842	-0.2674	0.0936404	0.18984	0.000332964	-0.245962	0.000332964	-0.245962
sp|P29966|MARCS_HUMAN	0	0.514035	-0.0574036	1	0	0.0855083	0.097915	0.229323	-0.0869276	0.49621	-0.0686169	0.911733	-0.0275664	0.00476727	0.158181	0.41315	-0.0988008	0.514035	-0.0574036	0.0855083	0.097915	0.0855083	0.097915
sp|P29972|AQP1_HUMAN	0	0.00293785	0.314331	1	0	1	0	1	0	0.000901533	0.314331	1	0	1	0	1	0	0.00293785	0.314331	1	0	0.00293785	0.314331
sp|P29992|GNA11_HUMAN	0	0.112388	0.331679	1	0	0.0508774	0.218222	0.0312782	-0.435857	0.0372759	0.331679	1	0	2.60862e-05	0.558991	0.0186856	-0.504527	0.112388	0.331679	0.0312782	-0.435857	0.0312782	-0.435857
sp|P30038|AL4A1_HUMAN	0	0.436617	0.059731	0.0043495	0.168158	0.00637342	0.0784065	0.0842432	-0.116008	0.389191	-0.369224	0.000221649	-0.564098	0.00029291	0.112084	0.0805717	-0.231887	0.0043495	0.168158	0.00637342	-0.116008	0.0043495	0.168158
sp|P30040|ERP29_HUMAN	0	0.827068	0.034043	0.638524	-0.0332016	6.02306e-05	0.272313	0.00331477	-0.303397	0.918657	0.0611821	0.449388	0.644144	2.84362e-12	0.281515	0.000667248	-0.32931	0.638524	0.034043	6.02306e-05	-0.303397	6.02306e-05	-0.303397
sp|P30041|PRDX6_HUMAN	0	0.0113897	0.110218	0.662618	0.027404	0.126159	0.0497804	0.501838	-0.0440437	5.29441e-05	0.1237	7.38888e-05	-0.265853	8.32208e-05	0.109208	0.358112	-0.146014	0.0113897	0.110218	0.126159	0.0497804	0.0113897	0.110218
sp|P30043|BLVRB_HUMAN	0	0.272901	0.0522291	0.769948	-0.0214271	0.00126272	0.0883525	0.326705	-0.0580323	0.259606	0.0522291	0.0789781	0.105704	1.16663e-11	0.280522	0.108693	-0.268802	0.272901	0.0522291	0.00126272	0.0883525	0.00126272	0.0883525
sp|P30044|PRDX5_HUMAN	0	0.107353	0.126914	0.324423	0.0596164	0.100237	0.10987	0.0290234	-0.163213	0.218617	0.126914	0.0600123	0.201922	0.000148607	0.271368	0.0217029	-0.221355	0.107353	0.126914	0.0290234	-0.163213	0.0290234	-0.163213
sp|P30046|DOPD_HUMAN	0	0.848791	0.0151384	0.158785	1.9794	0.459866	0.0416675	0.490451	-0.0444671	0.368347	0.0910674	0.13073	1.9794	0.00111207	0.0979661	0.551446	-0.0868505	0.158785	1.9794	0.459866	-0.0444671	0.158785	1.9794
sp|P30047|GFRP_HUMAN	0	0.197555	0.132797	0.787107	-0.0236439	0.162901	0.0713493	0.857077	-0.0134133	0.538365	0.132797	0.634615	-0.18992	0.00031825	0.124286	0.300879	0.225281	0.197555	0.132797	0.162901	0.0713493	0.162901	0.132797
sp|P30048|PRDX3_HUMAN	0	0.404246	-0.0444546	0.281309	-0.120095	0.841905	-0.00686364	0.732661	-0.0225439	0.751599	-0.0444546	0.344497	-0.201547	3.17073e-05	0.217509	0.30783	-0.23752	0.281309	-0.120095	0.732661	-0.0225439	0.281309	-0.120095
sp|P30049|ATPD_HUMAN	0	0.747805	0.037235	0.00242682	-0.325671	0.00947428	0.156754	0.0379484	-0.162322	0.957022	0.037235	0.016798	-0.325671	4.5334e-07	0.442811	0.00607467	-0.475783	0.00242682	-0.325671	0.00947428	-0.162322	0.00242682	-0.325671
sp|P30050|RL12_HUMAN	0	0.0453458	0.131512	0.00655347	0.271375	0.00429418	0.15144	0.00966608	-0.24353	0.00135533	0.207297	6.65319e-05	-0.32575	5.49717e-09	0.387005	0.00131162	-0.421958	0.00655347	0.271375	0.00429418	-0.24353	0.00429418	0.271375
sp|P30084|ECHM_HUMAN	0	0.412865	0.0416791	0.810449	0.0993278	0.0779097	0.0876004	0.582367	-0.0385968	0.179659	-0.0789745	0.970415	0.0993278	0.00371792	0.127723	0.742289	-0.0584121	0.412865	0.0993278	0.0779097	0.0876004	0.0779097	0.0993278
sp|P30085|KCY_HUMAN	0	0.24698	0.0374308	0.556804	0.0854651	0.282369	0.0291764	0.582826	-0.0345031	0.372419	0.0374308	0.501535	0.0854651	0.000194778	0.0961051	0.513749	-0.105361	0.24698	0.0854651	0.282369	-0.0345031	0.24698	0.0854651
sp|P30086|PEBP1_HUMAN	0	0.054686	0.05157	0.441882	-0.192857	0.000332246	0.130014	0.033214	-0.150732	0.000778612	0.0909051	0.00354384	-0.362045	1.10417e-08	0.153847	0.0884811	-0.178273	0.054686	-0.192857	0.000332246	-0.150732	0.000332246	-0.192857
sp|P30101|PDIA3_HUMAN	0	0.0409451	0.0800437	0.563416	0.0591967	0.00112505	0.106178	0.394771	-0.0541063	2.1497e-05	0.125451	0.211153	0.101842	4.54587e-07	0.152309	0.491386	-0.0983533	0.0409451	0.0800437	0.00112505	0.106178	0.00112505	0.106178
sp|P30153|2AAA_HUMAN	0	0.200455	0.0377109	0.135399	-0.101782	0.000246592	0.115445	0.101454	-0.0993812	0.228672	0.0650025	0.392496	-0.101782	9.43943e-13	0.161671	0.170733	-0.131558	0.135399	-0.101782	0.000246592	0.115445	0.000246592	0.115445
sp|P30154|2AAB_HUMAN	0	0.790096	0.0123346	0.429649	-0.0893693	0.301948	0.0356416	0.870931	-0.010562	0.841406	0.0416334	0.70807	-0.118403	0.0145203	0.0872175	0.936668	-0.0354063	0.429649	-0.0893693	0.301948	0.0356416	0.301948	-0.0893693
sp|P30260|CDC27_HUMAN	0	0.76467	0.0158068	0.599357	-0.0403601	0.0235993	0.0719054	0.982853	-0.00153542	0.788089	-0.1527	0.062916	1.58682	5.18191e-05	0.105909	0.928543	0.0546555	0.599357	-0.0403601	0.0235993	0.0719054	0.0235993	0.0719054
sp|P30281|CCND3_HUMAN	0	1	0	1	0	1	0	1	0	1	0	1	0	0.677572	0.097014	1	0	1	0	1	0	1	0
sp|P30291|WEE1_HUMAN	0	0.0549519	0.119016	0.377885	0.0600793	0.0377858	-0.0824888	0.590359	0.0381401	0.0158448	0.119016	0.266533	-0.49526	0.0188412	-0.131848	0.820112	0.0632582	0.0549519	0.119016	0.0377858	-0.0824888	0.0377858	0.119016
sp|P30307|MPIP3_HUMAN	0	0.516284	0.0587933	0.00303033	-0.347082	0.000652632	0.164609	0.0207645	-0.188393	0.50774	-0.201849	0.00732703	-0.347082	3.55036e-08	0.185715	0.00573388	-0.395931	0.00303033	-0.347082	0.000652632	-0.188393	0.000652632	-0.347082
sp|P30405|PPIF_HUMAN	0	0.511821	0.0399356	0.99501	0.00341602	0.332769	0.0277018	0.618107	-0.0334584	0.870676	0.0399356	0.170892	-0.365228	2.41188e-06	0.240088	0.305951	-0.202946	0.511821	0.0399356	0.332769	-0.0334584	0.332769	0.0399356
sp|P30414|NKTR_HUMAN	0	0.780819	0.0149764	0.131097	0.229397	0.309403	-0.0391738	0.343116	-0.0586993	0.563682	0.127705	0.0695449	0.241341	5.42309e-09	-0.498503	0.442336	-0.125442	0.131097	0.229397	0.309403	-0.0586993	0.131097	0.229397
sp|P30419|NMT1_HUMAN	0	0.292474	0.0510713	0.0271425	-0.900597	0.0146413	0.0610477	0.371133	-0.0548854	0.301807	0.0510713	0.0212951	-0.900597	0.000121376	0.0899507	0.582584	-0.0722974	0.0271425	-0.900597	0.0146413	0.0610477	0.0146413	-0.900597
sp|P30519|HMOX2_HUMAN	0	0.0257013	0.17031	0.922005	0.010603	0.0879256	0.0708467	0.357181	-0.0616271	0.000812333	0.205438	0.725514	-0.171066	2.50409e-05	-0.321903	0.278772	-0.15266	0.0257013	0.17031	0.0879256	0.0708467	0.0257013	0.17031
sp|P30520|PURA2_HUMAN	0	0.266542	-0.0435755	0.945561	0.0555868	0.170932	0.0520722	0.190794	-0.0794195	0.481381	-0.0503064	0.880399	0.121257	0.000674622	0.122753	0.402533	-0.100971	0.266542	0.0555868	0.170932	-0.0794195	0.170932	-0.0794195
sp|P30533|AMRP_HUMAN	0	0.0135465	-0.146979	1	0	0.0130507	0.0985753	0.120065	-0.103875	0.000591517	-0.147269	0.085246	-0.621207	0.00198607	0.0985753	0.164669	-0.182141	0.0135465	-0.146979	0.0130507	-0.103875	0.0130507	-0.146979
sp|P30536|TSPO_HUMAN	0	1.5863e-06	-1.04603	1	0	1	0	1	0	2.83503e-11	-1.14053	1	0	1	0	1	0	1.5863e-06	-1.04603	1	0	1.5863e-06	-1.04603
sp|P30566|PUR8_HUMAN	0	0.538509	-0.0321904	0.150499	-0.212579	0.0121854	0.0746333	0.187192	-0.0805555	0.862649	-0.0321904	0.342697	-0.212579	5.57001e-05	0.139653	0.230519	-0.156557	0.150499	-0.212579	0.0121854	-0.0805555	0.0121854	-0.212579
sp|P30613|KPYR_HUMAN	0	0.687613	-0.0123755	0.878018	-0.0136562	0.324706	0.0227142	0.833957	-0.0130799	0.834481	-0.0158943	0.993304	0.0288741	0.000326561	0.0816011	0.798289	-0.048903	0.687613	-0.0136562	0.324706	0.0227142	0.324706	0.0227142
sp|P30622|CLIP1_HUMAN	0	0.0965265	0.0862154	0.0986181	-0.128705	1.97793e-05	0.118364	0.540837	-0.0392999	0.0166257	0.354481	0.205056	-0.213463	1.28261e-11	0.303104	0.167602	-0.297173	0.0965265	-0.128705	1.97793e-05	0.118364	1.97793e-05	-0.128705
sp|P30626|SORCN_HUMAN	0	0.0313184	0.201395	2.50878e-05	0.520731	7.02712e-07	0.383741	0.00519211	-0.246365	0.0332503	0.201395	3.91405e-09	-1.51463	7.81919e-15	0.383741	0.00346538	-0.246958	2.50878e-05	0.520731	7.02712e-07	0.383741	7.02712e-07	0.520731
sp|P30711|GSTT1_HUMAN	0	0.624188	0.0533664	1	0	0.733347	-0.0298666	0.255973	-0.0826073	0.886903	0.21277	0.160427	-0.515341	0.444471	0.085045	0.207453	-0.158668	0.624188	0.0533664	0.255973	-0.0826073	0.255973	-0.0826073
sp|P30740|ILEU_HUMAN	0	0.0051497	0.184206	0.83068	0.0248542	0.0136239	0.0633387	0.223128	-0.071554	2.21431e-07	0.320769	0.966205	-0.101161	2.32129e-09	0.143669	0.254015	-0.108546	0.0051497	0.184206	0.0136239	-0.071554	0.0051497	0.184206
sp|P30825|CTR1_HUMAN	0	0.0131822	0.465562	0.159122	-0.0829578	0.464356	-0.0460859	0.59326	-0.0402874	1.18571e-05	0.782212	0.0194458	0.585734	0.275551	0.0592749	0.687328	-0.08047	0.0131822	0.465562	0.464356	-0.0460859	0.0131822	0.465562
sp|P30837|AL1B1_HUMAN	0	0.15958	0.0647388	0.502615	-0.0654474	0.0133983	0.111833	0.660994	-0.0323902	0.454001	0.0647388	0.583845	0.107991	0.00128693	0.124715	0.242898	-0.214927	0.15958	-0.0654474	0.0133983	0.111833	0.0133983	0.111833
sp|P30876|RPB2_HUMAN	0	0.0917461	0.0474415	0.388638	-0.043551	0.623693	0.0102928	0.77915	-0.0175485	0.000232947	0.156975	0.764502	-0.043551	5.81464e-05	0.0924683	0.652808	-0.097921	0.0917461	0.0474415	0.623693	-0.0175485	0.0917461	0.0474415
sp|P31040|SDHA_HUMAN	0	0.698018	0.0119692	0.984067	-0.0036177	0.00188842	0.0860444	0.296431	-0.0609014	0.251538	0.0432972	0.979148	-0.0036177	1.92865e-06	0.104504	0.340598	0.115867	0.698018	0.0119692	0.00188842	0.0860444	0.00188842	0.0860444
sp|P31146|COR1A_HUMAN	0	0.0839827	0.180828	0.781041	0.0210897	0.00722031	0.100919	0.343471	-0.0665388	0.0334242	0.532267	0.185764	0.803704	5.58275e-05	-0.134619	0.306293	-0.133429	0.0839827	0.180828	0.00722031	0.100919	0.00722031	0.180828
sp|P31150|GDIA_HUMAN	0	0.0502368	0.298341	0.105734	-1.19865	0.0985259	0.0782977	0.661803	-0.0309592	0.00395279	0.298341	0.312648	-1.19865	0.169625	0.0889058	0.75616	-0.0661147	0.0502368	-1.19865	0.0985259	0.0782977	0.0502368	-1.19865
sp|P31153|METK2_HUMAN	0	0.965558	0.00211728	0.1154	-0.170068	0.0136075	-0.0792872	0.82537	-0.0154109	0.0750047	-0.0767983	0.0941165	-0.170068	1.16685e-06	-0.303992	0.882667	0.0606079	0.1154	-0.170068	0.0136075	-0.0792872	0.0136075	-0.170068
sp|P31321|KAP1_HUMAN	0	0.656823	-0.0768534	0.69201	-0.070136	0.137764	0.0822411	0.379989	-0.0604914	0.915286	0.124445	0.316021	-0.150703	0.00226516	0.135679	0.465682	-0.101566	0.656823	-0.0768534	0.137764	0.0822411	0.137764	0.0822411
sp|P31323|KAP3_HUMAN	0	0.652702	-0.023894	0.385782	-0.116055	0.00469846	0.124342	0.787609	-0.018388	0.0802979	-0.167073	0.565373	0.17583	2.92489e-07	0.249234	0.991431	-0.018388	0.385782	-0.116055	0.00469846	0.124342	0.00469846	0.124342
sp|P31350|RIR2_HUMAN	0	0.633018	0.0300206	0.206823	0.15102	0.308924	0.0328094	0.594868	-0.0347407	0.475181	0.0500588	0.0287188	-0.23664	0.00291481	0.0824683	0.685887	-0.0652962	0.206823	0.15102	0.308924	-0.0347407	0.206823	0.15102
sp|P31483|TIA1_HUMAN	0	0.375844	-0.0448021	0.841057	0.0174691	0.47335	0.0230159	0.537041	0.0415503	0.561451	-0.0448021	0.497809	0.0712321	0.0021853	0.203078	0.555707	-0.17443	0.375844	-0.0448021	0.47335	0.0415503	0.375844	-0.0448021
sp|P31689|DNJA1_HUMAN	0	0.0362565	0.0617057	0.537909	0.0535102	8.44443e-05	0.168152	0.0975654	-0.10732	0.0138131	0.0620712	0.0581872	0.123058	6.18919e-12	0.222275	0.24478	-0.124977	0.0362565	0.0617057	8.44443e-05	0.168152	8.44443e-05	0.168152
sp|P31749|AKT1_HUMAN	0	0.0691371	0.238302	1	0	0.0510171	0.0966146	0.113743	-0.106033	0.166152	0.238302	1	0	0.0123856	0.0966146	0.0580884	-0.315827	0.0691371	0.238302	0.0510171	-0.106033	0.0510171	0.238302
sp|P31751|AKT2_HUMAN	0	0.0178435	0.179256	0.638188	-0.0358368	0.915501	0.00525539	0.788025	0.0190091	0.00740568	0.179256	0.552689	-0.199785	0.0309332	-0.248094	0.711894	-0.141584	0.0178435	0.179256	0.788025	0.0190091	0.0178435	0.179256
sp|P31930|QCR1_HUMAN	0	0.42532	0.0275843	0.29282	-0.155499	0.870524	-0.00459197	0.641623	-0.0298134	0.547221	0.0275843	0.563703	-0.155499	0.00787437	0.0892114	0.769574	-0.0589318	0.29282	-0.155499	0.641623	-0.0298134	0.29282	-0.155499
sp|P31937|3HIDH_HUMAN	0	0.925553	-0.0059984	0.773045	0.137537	0.895614	-0.00534378	0.961238	0.00360339	0.894225	0.0269959	0.0797184	0.287999	0.206301	-0.213998	0.90035	0.0837436	0.773045	0.137537	0.895614	-0.00534378	0.773045	0.137537
sp|P31939|PUR9_HUMAN	0	0.0157369	0.0689269	0.773664	-0.0175505	0.0265461	0.0531328	0.199619	-0.0767039	0.00312506	0.0689269	0.125486	-0.178468	3.08461e-08	0.115007	0.366501	-0.080932	0.0157369	0.0689269	0.0265461	-0.0767039	0.0157369	-0.0767039
sp|P31942|HNRH3_HUMAN	0	0.00713882	0.10527	0.339325	0.0606975	0.016781	0.0612918	0.118448	-0.0965844	0.000120256	0.126449	0.004287	-0.218229	5.28726e-08	0.414035	0.0455866	-0.348918	0.00713882	0.10527	0.016781	-0.0965844	0.00713882	0.10527
sp|P31943|HNRH1_HUMAN	0	0.745859	-0.00925092	0.208407	-0.266939	0.000212795	0.129461	0.0653595	-0.125051	0.257337	0.0665788	0.302253	0.383756	8.64519e-13	0.263406	0.0398967	-0.26626	0.208407	-0.266939	0.000212795	0.129461	0.000212795	-0.266939
sp|P31946|1433B_HUMAN	0	0.0252067	0.137396	0.309124	-0.686893	0.0127761	0.130609	0.812566	-0.0159733	0.00225749	0.137396	0.675017	-0.686893	0.000187951	0.130609	0.84446	-0.0494062	0.0252067	-0.686893	0.0127761	0.130609	0.0127761	-0.686893
sp|P31947|1433S_HUMAN	0	0.0307692	0.522049	1	0	0.929363	0.0234702	0.43862	0.0618726	5.06935e-05	1.00456	1	0	0.11015	-0.104983	0.696314	-0.0901843	0.0307692	0.522049	0.43862	0.0618726	0.0307692	0.522049
sp|P31948|STIP1_HUMAN	0	0.00496222	0.123264	0.622698	-0.0258471	0.000441193	0.0777164	0.187192	-0.0774601	1.8056e-05	0.123264	0.0164916	0.0937077	8.98602e-13	0.170687	0.231687	-0.138397	0.00496222	0.123264	0.000441193	0.0777164	0.000441193	0.123264
sp|P31949|S10AB_HUMAN	0	0.374217	0.0496111	0.527969	0.0548687	0.770179	-0.0104675	0.926175	0.00699241	0.723978	-0.0755723	0.415274	-0.30289	0.00526883	0.133743	0.585597	-0.15287	0.374217	0.0548687	0.770179	-0.0104675	0.374217	0.0548687
sp|P32019|I5P2_HUMAN	0	0.485465	-0.102853	1	0	0.123768	-0.0653085	0.539962	-0.0429513	0.708595	-0.126503	1	0	0.0787717	0.107798	0.34828	-0.165711	0.485465	-0.102853	0.123768	-0.0653085	0.123768	-0.102853
sp|P32119|PRDX2_HUMAN	0	0.849579	-0.00933574	0.202578	-0.401189	0.577429	0.0186958	0.623252	-0.0318453	0.598147	0.0456382	0.078087	-0.401189	0.00185345	0.0884327	0.719337	-0.0657901	0.202578	-0.401189	0.577429	-0.0318453	0.202578	-0.401189
sp|P32121|ARRB2_HUMAN	0	0.747895	0.0611482	0.789232	-0.0196613	0.189236	-0.376329	1	0	0.00729993	-1.46806	0.113796	1.08418	0.393462	-0.376329	1	0	0.747895	0.0611482	0.189236	-0.376329	0.189236	-0.376329
sp|P32189|GLPK_HUMAN	0	0.621787	-0.082258	1	0	0.0680513	0.0897421	0.214019	-0.0842933	0.0225942	0.285242	1	0	1.67521e-07	0.484633	0.210111	-0.172903	0.621787	-0.082258	0.0680513	0.0897421	0.0680513	0.0897421
sp|P32242|OTX1_HUMAN	0	0.120405	-0.1954	1	0	1	0	1	0	0.230437	-0.1954	1	0	1	0	1	0	0.120405	-0.1954	1	0	0.120405	-0.1954
sp|P32298|GRK4_HUMAN	0	0.0996203	-0.275806	1	0	1	0	1	0	0.101435	-0.275806	1	0	1	0	1	0	0.0996203	-0.275806	1	0	0.0996203	-0.275806
sp|P32321|DCTD_HUMAN	0	0.190905	0.0761078	0.127405	-1.54123	0.010039	0.10599	0.0709545	-0.131075	0.135458	0.299846	0.0385789	-1.54123	2.20784e-08	0.16687	0.133963	-0.137002	0.127405	-1.54123	0.010039	-0.131075	0.010039	-1.54123
sp|P32322|P5CR1_HUMAN	0	0.0309653	0.130468	0.292567	-0.0921191	0.000286737	0.114946	0.0662651	-0.117759	3.18905e-06	0.158772	0.615155	-0.119618	7.46713e-12	0.172402	0.107175	-0.136722	0.0309653	0.130468	0.000286737	-0.117759	0.000286737	0.130468
sp|P32519|ELF1_HUMAN	0	0.208472	0.100914	0.735915	0.0545404	0.0722	0.1038	0.0957505	-0.116814	0.348059	0.100914	0.0678235	1.86779	0.000168534	0.16254	0.0419747	-0.296617	0.208472	0.100914	0.0722	-0.116814	0.0722	-0.116814
sp|P32780|TF2H1_HUMAN	0	0.00763751	0.125607	0.991641	0.00478524	0.365253	0.0363864	0.680528	-0.0290125	0.013619	0.125607	0.973422	0.100275	0.00167283	0.168214	0.583541	-0.142306	0.00763751	0.125607	0.365253	0.0363864	0.00763751	0.125607
sp|P32856|STX2_HUMAN	0	0.313326	0.0857639	0.691932	-0.0475695	0.548699	0.0418849	0.0208431	-0.265549	0.248387	0.170008	0.582781	-0.220285	0.572568	0.0446378	0.0654772	-0.265549	0.313326	0.0857639	0.0208431	-0.265549	0.0208431	-0.265549
sp|P32929|CGL_HUMAN	0	0.975501	-0.00153777	0.56777	-0.0522229	0.00624077	0.0871849	0.451481	-0.048247	0.414811	0.0567462	0.581888	-0.324849	1.14414e-09	0.286433	0.125165	-0.287782	0.56777	-0.0522229	0.00624077	0.0871849	0.00624077	0.0871849
sp|P32969|RL9_HUMAN	0	0.78875	0.0300395	0.543667	-0.0929709	0.0172273	0.0916597	0.0842432	-0.11728	0.721301	0.0990733	0.659831	-0.176669	7.69583e-08	0.249077	0.0330256	-0.295161	0.543667	-0.0929709	0.0172273	-0.11728	0.0172273	-0.11728
sp|P33121|ACSL1_HUMAN	0	0.254642	0.156305	1	0	0.391271	0.0256427	0.325096	-0.0615962	0.00242495	0.600126	1	0	0.156515	0.15464	0.0421843	-0.50016	0.254642	0.156305	0.325096	-0.0615962	0.254642	0.156305
sp|P33176|KINH_HUMAN	0	0.00084	0.143963	0.704479	0.121596	1.04155e-05	0.144046	0.101865	-0.100083	1.1546e-07	0.265763	0.653343	0.121596	1.78351e-13	0.216163	0.00138604	0.690254	0.00084	0.143963	1.04155e-05	0.144046	1.04155e-05	0.144046
sp|P33240|CSTF2_HUMAN	0	0.0585147	0.0711718	0.984067	0.00484102	0.00037242	0.157115	0.0221571	-0.182316	0.0774066	0.0711718	0.682867	-0.270337	4.60178e-09	0.265997	0.0124355	-0.247243	0.0585147	0.0711718	0.00037242	-0.182316	0.00037242	-0.182316
sp|P33316|DUT_HUMAN	0	0.00925619	0.158177	0.213669	-0.268659	0.00501429	0.114607	0.0976208	-0.112709	0.000151853	0.158177	0.352515	0.478948	1.08224e-06	0.14406	0.141919	-0.201545	0.00925619	-0.268659	0.00501429	0.114607	0.00501429	-0.268659
sp|P33527|MRP1_HUMAN	0	0.787102	-0.0227704	0.00313818	-0.500884	0.0868989	0.0758909	0.230865	-0.0814376	0.171771	-0.218244	0.00552426	-0.500884	0.0334168	0.0823187	0.192667	0.298907	0.00313818	-0.500884	0.0868989	-0.0814376	0.00313818	-0.500884
sp|P33552|CKS2_HUMAN	0	0.726349	-0.0308012	0.0176366	-0.117658	0.486256	0.0235471	0.562167	-0.0384486	0.82686	-0.0554406	0.0616249	-0.163999	0.0880784	0.0770994	0.546335	-0.0926294	0.0176366	-0.117658	0.486256	-0.0384486	0.0176366	-0.117658
sp|P33908|MA1A1_HUMAN	0	0.109485	0.231545	1	0	0.161231	-0.106473	0.678802	0.035174	0.0680741	0.231545	1	0	0.300849	-0.106473	0.713581	-0.23908	0.109485	0.231545	0.161231	-0.106473	0.109485	0.231545
sp|P33981|TTK_HUMAN	0	0.64633	0.0190815	0.000120922	-0.691797	0.848853	-0.00671822	0.733932	-0.0229932	0.150151	0.336542	0.000808526	-0.691797	0.159457	0.0487114	0.713441	-0.111944	0.000120922	-0.691797	0.733932	-0.0229932	0.000120922	-0.691797
sp|P33991|MCM4_HUMAN	0	0.183919	0.0411392	0.213515	0.0598782	0.0145721	0.0599903	0.168663	-0.0825634	0.439131	0.0411392	0.00598819	-0.176053	4.25261e-07	0.0974445	0.339591	-0.0890941	0.183919	0.0598782	0.0145721	-0.0825634	0.0145721	-0.0825634
sp|P33992|MCM5_HUMAN	0	0.0679832	0.0633458	0.175661	0.104807	0.000193551	0.0801706	0.309949	-0.0586557	0.00710896	0.0633458	0.145556	0.104807	1.46789e-12	0.132945	0.312233	-0.113274	0.0679832	0.104807	0.000193551	0.0801706	0.000193551	0.104807
sp|P33993|MCM7_HUMAN	0	0.0383607	0.0625962	0.126581	0.0953734	0.101418	0.0465617	0.498527	-0.0436205	0.00134869	0.0625962	0.0194431	0.140645	8.55943e-07	0.1515	0.332625	-0.151569	0.0383607	0.0953734	0.101418	0.0465617	0.0383607	0.0953734
sp|P34059|GALNS_HUMAN	0	0.183281	-0.232784	1	0	0.000656964	0.297337	1	0	0.143103	-0.59049	1	0	2.71774e-06	0.297337	1	0	0.183281	-0.232784	0.000656964	0.297337	0.000656964	0.297337
sp|P34896|GLYC_HUMAN	0	0.112346	0.142028	1	0	0.422579	0.0283543	0.283175	-0.0677023	0.00664591	-0.330114	1	0	4.95335e-05	0.201499	0.317161	-0.118191	0.112346	0.142028	0.283175	-0.0677023	0.112346	0.142028
sp|P34897|GLYM_HUMAN	0	0.0686956	0.130571	0.341611	0.117678	0.201052	0.0454579	0.362598	-0.0576067	0.000889821	0.159607	0.0127156	-0.503218	3.63306e-07	0.248186	0.0291345	-0.435228	0.0686956	0.130571	0.201052	-0.0576067	0.0686956	0.130571
sp|P34913|HYES_HUMAN	0	0.0323848	0.146522	0.918011	0.0204572	0.0280284	0.0568818	0.448951	-0.0486074	0.0143452	0.146522	0.0347096	0.435565	0.000724599	0.078963	0.588938	-0.0816123	0.0323848	0.146522	0.0280284	0.0568818	0.0280284	0.146522
sp|P34931|HS71L_HUMAN	0	0.729859	-0.0384653	1	0	0.0028637	-0.163547	0.415581	0.0572961	0.797945	-0.0603826	0.27782	-0.288825	0.000297232	-0.247961	0.322115	0.182142	0.729859	-0.0384653	0.0028637	-0.163547	0.0028637	-0.163547
sp|P34932|HSP74_HUMAN	0	0.0331973	0.0888835	0.272209	0.0803018	6.70848e-07	0.140808	0.130186	-0.0900518	0.000583242	0.0888835	0.00923188	0.138584	1.46686e-15	0.178538	0.139386	-0.157574	0.0331973	0.0888835	6.70848e-07	0.140808	6.70848e-07	0.140808
sp|P34949|MPI_HUMAN	0	0.475101	0.0353811	0.515487	0.125286	0.763117	0.0122594	0.495147	-0.046408	0.0219066	0.159172	0.740064	0.241336	0.0985498	0.0713638	0.710674	-0.0594299	0.475101	0.125286	0.495147	-0.046408	0.475101	0.125286
sp|P35219|CAH8_HUMAN	0	0.53758	-0.0362206	0.714153	0.0561188	0.0205614	0.0786345	0.0742498	-0.123685	0.815647	-0.0454061	0.47009	-0.181385	3.19964e-08	0.359209	0.0489202	-0.312182	0.53758	0.0561188	0.0205614	-0.123685	0.0205614	-0.123685
sp|P35221|CTNA1_HUMAN	0	0.160673	0.0866329	0.00414685	-0.345601	0.741629	0.0110991	0.24822	-0.0689734	0.0755365	0.470543	0.00325518	-0.345601	0.00881086	0.0913172	0.339318	-0.0998464	0.00414685	-0.345601	0.24822	-0.0689734	0.00414685	-0.345601
sp|P35226|BMI1_HUMAN	0	0.24301	-0.06102	0.78787	0.02385	0.00917846	0.0845249	0.343027	-0.0591459	0.227804	-0.06102	0.8565	-0.158986	4.06249e-07	0.204921	0.29613	-0.155729	0.24301	-0.06102	0.00917846	0.0845249	0.00917846	0.0845249
sp|P35227|PCGF2_HUMAN	0	0.247648	0.139976	5.68162e-06	0.332231	0.0321881	0.109147	0.755649	-0.0253303	0.379145	0.139976	1.22652e-06	-0.709197	1.11726e-07	0.226115	0.206862	-0.264799	5.68162e-06	0.332231	0.0321881	0.109147	5.68162e-06	0.332231
sp|P35232|PHB1_HUMAN	0	0.0313046	0.197098	0.204787	0.208867	0.000963651	0.205544	0.0263825	-0.183985	0.0220413	0.197098	0.181716	0.379615	7.54219e-07	0.219811	0.0327199	-0.208266	0.0313046	0.208867	0.000963651	0.205544	0.000963651	0.208867
sp|P35236|PTN7_HUMAN	0	0.0103526	0.159358	0.918785	-0.0259475	0.427048	-0.0327311	0.440949	-0.0501587	0.000758645	0.160387	0.00928831	-0.407693	0.0101394	0.0946378	0.344056	-0.148544	0.0103526	0.159358	0.427048	-0.0501587	0.0103526	0.159358
sp|P35237|SPB6_HUMAN	0	0.00676878	0.239077	0.475253	0.190405	0.00031919	0.129943	0.0121227	-0.209229	4.72442e-05	0.239077	0.0998881	-0.345523	5.11448e-12	0.20045	0.00818515	-0.224147	0.00676878	0.239077	0.00031919	-0.209229	0.00031919	0.239077
sp|P35240|MERL_HUMAN	0	0.101099	-0.43696	1	0	0.560453	-0.0321928	1	0	0.00786808	-0.933623	1	0	0.199464	0.138404	1	0	0.101099	-0.43696	0.560453	-0.0321928	0.101099	-0.43696
sp|P35241|RADI_HUMAN	0	0.225404	0.0893704	0.217574	-0.167506	0.149123	0.0441131	0.484597	-0.0431207	0.000430173	0.185225	0.0442241	-0.884023	0.0170949	0.0803351	0.370106	-0.116558	0.217574	-0.167506	0.149123	0.0441131	0.149123	-0.167506
sp|P35244|RFA3_HUMAN	0	0.0990382	0.0985938	0.818834	-0.0539696	0.840593	-0.00843341	0.589702	-0.0362243	0.0090516	0.0985938	0.79394	0.312898	0.0325856	0.0824111	0.780619	-0.0795146	0.0990382	0.0985938	0.589702	-0.0362243	0.0990382	0.0985938
sp|P35249|RFC4_HUMAN	0	0.103578	0.101002	0.890804	0.032919	0.000753389	0.11361	0.0339134	-0.146699	0.0359751	0.14614	0.618159	0.185696	2.41472e-11	0.165083	0.0690784	-0.152045	0.103578	0.101002	0.000753389	-0.146699	0.000753389	-0.146699
sp|P35250|RFC2_HUMAN	0	0.20096	-0.0731368	0.588602	-0.483411	0.00233564	0.153659	0.102488	-0.10796	0.0909703	-0.123817	0.281724	-0.483411	5.8744e-11	0.263408	0.113903	-0.161019	0.20096	-0.483411	0.00233564	0.153659	0.00233564	-0.483411
sp|P35251|RFC1_HUMAN	0	0.608425	-0.0604776	1	0	0.989669	-0.000784063	0.816024	-0.0164283	0.860994	-0.109226	0.632593	-0.135341	0.484863	0.0385585	0.773807	-0.097094	0.608425	-0.0604776	0.816024	-0.0164283	0.608425	-0.0604776
sp|P35268|RL22_HUMAN	0	0.912199	-0.0187973	0.522221	0.136467	0.0709776	0.16583	0.600012	-0.0400163	0.375432	0.0930633	0.18605	-1.09529	0.00236032	0.16583	0.744818	-0.0612267	0.522221	0.136467	0.0709776	0.16583	0.0709776	0.16583
sp|P35269|T2FA_HUMAN	0	0.0297938	0.0956871	0.656522	0.0891812	0.000583434	0.118082	0.0236879	-0.175182	0.000128255	0.158581	0.516669	0.126351	8.86938e-14	0.433436	0.010073	-0.308217	0.0297938	0.0956871	0.000583434	-0.175182	0.000583434	-0.175182
sp|P35270|SPRE_HUMAN	0	0.306274	-0.135631	6.94707e-08	-0.695648	0.192885	0.0815739	0.738436	-0.0243776	0.176598	-0.23603	5.83237e-08	-0.695648	1.69325e-06	0.24785	0.670515	0.131578	6.94707e-08	-0.695648	0.192885	0.0815739	6.94707e-08	-0.695648
sp|P35520|CBS_HUMAN	0	0.382717	-0.051935	0.977309	-0.00466387	0.00709881	0.0846061	0.094733	-0.105097	0.635019	-0.051935	0.778643	-0.131104	1.20894e-07	0.141588	0.162369	-0.125784	0.382717	-0.051935	0.00709881	-0.105097	0.00709881	-0.105097
sp|P35573|GDE_HUMAN	0	0.521244	-0.0252518	0.380643	0.0493523	0.0205961	0.0528733	0.103605	-0.100387	0.0591493	0.111147	0.00502602	-0.300364	2.39298e-08	0.16555	0.119202	-0.197054	0.380643	0.0493523	0.0205961	-0.100387	0.0205961	-0.100387
sp|P35579|MYH9_HUMAN	0	0.035292	0.0529888	0.83068	0.0128082	0.00395942	0.052262	0.245781	-0.0665585	0.00135533	0.057979	0.791441	0.0128082	3.08431e-08	0.110491	0.335115	-0.0951214	0.035292	0.0529888	0.00395942	-0.0665585	0.00395942	-0.0665585
sp|P35580|MYH10_HUMAN	0	0.00595518	0.076751	0.526546	0.0363625	0.000202464	0.0713202	0.0697788	-0.122224	4.25116e-06	0.0862063	0.0859872	0.103015	2.14581e-12	0.144894	0.136719	-0.144766	0.00595518	0.076751	0.000202464	-0.122224	0.000202464	-0.122224
sp|P35606|COPB2_HUMAN	0	0.445134	0.0219005	0.358359	0.283478	3.83784e-06	0.180453	0.0363375	-0.149775	0.0347	0.128357	0.00192295	-0.679978	1.50229e-13	0.192939	0.0437305	-0.178193	0.358359	0.283478	3.83784e-06	0.180453	3.83784e-06	0.283478
sp|P35611|ADDA_HUMAN	0	0.0147839	0.129053	0.817632	0.0332456	5.25816e-06	0.130429	0.194012	-0.0812879	0.000584307	0.129053	1.55555e-05	-0.738184	2.06432e-10	0.155524	0.30947	-0.125912	0.0147839	0.129053	5.25816e-06	0.130429	5.25816e-06	0.130429
sp|P35612|ADDB_HUMAN	0	0.0244521	0.106523	0.143135	-0.113041	0.000193669	0.134256	0.0367922	-0.147246	1.05804e-10	0.827738	0.360972	-0.113041	3.0469e-08	0.158554	0.00589086	-0.337705	0.0244521	-0.113041	0.000193669	-0.147246	0.000193669	-0.147246
sp|P35613|BASI_HUMAN	0	0.725793	0.0170212	0.846237	0.0191494	0.325898	-0.0657181	0.869238	0.0119253	0.468424	-0.0660933	0.751131	-0.224487	0.416459	-0.0657181	0.948592	0.0419285	0.725793	0.0191494	0.325898	-0.0657181	0.325898	-0.0657181
sp|P35637|FUS_HUMAN	0	0.816719	-0.0154119	0.816199	-0.0356495	0.325415	0.033441	0.758106	-0.0206477	0.570323	0.0541358	0.952903	-0.0767633	0.00667142	0.106489	0.708714	-0.10493	0.816199	-0.0356495	0.325415	0.033441	0.325415	-0.0356495
sp|P35658|NU214_HUMAN	0	0.00516799	0.0803162	0.00245955	0.143477	0.000395638	0.0677639	0.116644	-0.0936665	0.00027254	0.0803162	3.79304e-07	0.197802	2.54401e-11	0.136943	0.122925	-0.170431	0.00245955	0.143477	0.000395638	-0.0936665	0.000395638	0.143477
sp|P35659|DEK_HUMAN	0	0.9695	-0.00266176	0.43939	-0.0960548	2.14962e-05	0.24994	0.00703505	-0.240641	0.233716	0.108105	0.460681	-0.272868	1.65995e-12	0.308114	0.000573959	-0.381504	0.43939	-0.0960548	2.14962e-05	0.24994	2.14962e-05	0.24994
sp|P35790|CHKA_HUMAN	0	0.747805	-0.0440078	1	0	0.251393	0.0654754	0.737431	-0.024533	0.00139317	0.55501	1	0	0.304004	0.102937	0.29143	-0.291229	0.747805	-0.0440078	0.251393	0.0654754	0.251393	0.0654754
sp|P35813|PPM1A_HUMAN	0	0.242761	-0.0899823	0.986126	-0.00319585	0.0186456	0.0745734	0.205976	-0.0815645	0.215959	-0.0899823	0.260872	-0.646582	1.66095e-09	0.34645	0.260415	-0.150916	0.242761	-0.0899823	0.0186456	-0.0815645	0.0186456	-0.0899823
sp|P35914|HMGCL_HUMAN	0	0.251826	0.136188	1	0	0.147204	-0.0785089	0.939654	-0.0058063	0.285404	0.136188	1	0	0.229571	-0.0785089	0.503259	-0.193179	0.251826	0.136188	0.147204	-0.0785089	0.147204	0.136188
sp|P35998|PRS7_HUMAN	0	0.0436138	0.159843	0.0561133	0.304033	9.27089e-05	0.157196	0.0113015	-0.209251	0.00197865	0.179631	0.00150069	-0.549817	0	0.40026	0.00038209	-0.437019	0.0436138	0.304033	9.27089e-05	-0.209251	9.27089e-05	0.304033
sp|P36404|ARL2_HUMAN	0	0.192817	0.164311	1	0	0.00490809	0.12736	0.0103776	-0.24766	0.107788	0.216114	1	0	1.03097e-05	0.191997	0.00257412	-0.345727	0.192817	0.164311	0.00490809	-0.24766	0.00490809	-0.24766
sp|P36405|ARL3_HUMAN	0	0.140012	-0.093556	0.198268	-0.173232	0.118864	0.0773645	0.0871396	-0.128587	0.16606	-0.093556	0.220889	0.903601	7.63598e-05	0.300649	0.0519306	-0.276528	0.140012	-0.173232	0.0871396	-0.128587	0.0871396	-0.173232
sp|P36507|MP2K2_HUMAN	0	0.000521431	0.154151	0.846496	0.0381098	0.000890503	0.0973537	0.0820231	-0.107974	1.1677e-11	0.223615	0.0381546	-0.41338	1.9e-12	0.259469	0.104625	-0.175351	0.000521431	0.154151	0.000890503	-0.107974	0.000521431	0.154151
sp|P36542|ATPG_HUMAN	0	0.517831	0.0384835	0.274662	-0.189384	0.107855	0.0639001	0.275467	-0.0696191	0.694812	0.0384835	0.311523	0.265722	4.47944e-08	0.208661	0.147224	-0.214422	0.274662	-0.189384	0.107855	-0.0696191	0.107855	-0.189384
sp|P36543|VATE1_HUMAN	0	0.7043	-0.0227969	1	0	0.401935	-0.0208296	0.57681	-0.0360604	0.701288	-0.0516191	0.605062	-0.121678	0.00168891	0.187702	0.653429	-0.0751974	0.7043	-0.0227969	0.401935	-0.0360604	0.401935	-0.0360604
sp|P36551|HEM6_HUMAN	0	0.300293	0.0405847	0.0820967	0.117038	0.923433	-0.00258932	0.510498	-0.0423755	0.0309873	0.0642088	0.0227518	-0.187418	0.0188784	0.0549002	0.558549	-0.0693317	0.0820967	0.117038	0.510498	-0.0423755	0.0820967	0.117038
sp|P36578|RL4_HUMAN	0	0.838238	0.00661427	0.368332	0.0910946	0.497316	0.0183982	0.935355	0.00541859	0.70385	0.0374442	0.432181	0.0910946	0.102185	-0.048963	0.991101	-0.0197604	0.368332	0.0910946	0.497316	0.0183982	0.368332	0.0910946
sp|P36639|8ODP_HUMAN	0	2.39832e-06	0.347557	1	0	2.18087e-05	0.25691	0.00482273	-0.261246	2.78302e-13	0.347557	1	0	2.06001e-10	0.303282	0.00211977	-0.291811	2.39832e-06	0.347557	2.18087e-05	-0.261246	2.39832e-06	0.347557
sp|P36776|LONM_HUMAN	0	0.00773782	0.0895087	0.84338	0.0385996	8.32836e-05	0.136542	0.0905891	-0.104695	0.0368615	0.0895087	0.309879	-0.285655	1.09338e-14	0.263852	0.121058	-0.138703	0.00773782	0.0895087	8.32836e-05	0.136542	8.32836e-05	0.136542
sp|P36873|PP1G_HUMAN	0	0.045408	-0.249753	0.889826	-0.0478604	0.00560349	0.28073	0.297679	-0.0616415	0.00645181	-0.417699	0.975886	-0.0478604	9.25043e-05	0.28073	0.295073	-0.124294	0.045408	-0.249753	0.00560349	0.28073	0.00560349	0.28073
sp|P36915|GNL1_HUMAN	0	0.752566	0.0120169	0.516883	0.113172	3.53118e-05	0.116731	0.136424	-0.0907537	0.82513	-0.0443226	0.279718	-0.248452	1.10187e-12	0.44767	0.0410694	-0.337444	0.516883	0.113172	3.53118e-05	0.116731	3.53118e-05	0.116731
sp|P36941|TNR3_HUMAN	0	1	0	1	0	0.566904	-0.0802646	1	0	1	0	1	0	0.79435	-0.0802646	1	0	1	0	0.566904	-0.0802646	0.566904	-0.0802646
sp|P36954|RPB9_HUMAN	0	0.736465	0.0160334	0.677142	-0.0695981	0.46368	0.0406748	0.461914	-0.0482643	0.80714	0.0707394	0.606761	-0.532613	0.291621	0.112793	0.515913	-0.11436	0.677142	-0.0695981	0.461914	-0.0482643	0.461914	-0.0695981
sp|P36955|PEDF_HUMAN	0	0.000349865	0.464812	1	0	0.00285068	0.166218	0.407832	-0.0667045	2.54252e-06	0.473083	1	0	2.40447e-07	0.2121	0.0774259	-0.330683	0.000349865	0.464812	0.00285068	0.166218	0.000349865	0.464812
sp|P36957|ODO2_HUMAN	0	0.324865	0.0947089	0.86217	0.0268985	0.00638766	0.078538	0.283043	-0.0704972	0.0231587	0.235848	0.45245	-0.207825	5.43292e-08	0.246034	0.258781	-0.144268	0.324865	0.0947089	0.00638766	0.078538	0.00638766	0.0947089
sp|P36959|GMPR1_HUMAN	0	0.375466	0.0605704	0.000186657	-0.234744	0.0399765	0.0976018	0.0883066	-0.114034	0.387673	-0.245238	7.22508e-05	-0.585324	6.65089e-11	0.48406	0.031068	-0.302652	0.000186657	-0.234744	0.0399765	-0.114034	0.000186657	-0.234744
sp|P36969|GPX4_HUMAN	0	0.0836747	0.0917066	1	0	0.908	0.00447703	0.748759	-0.0224059	0.0402336	0.0967213	0.295661	0.700753	0.494233	0.0758358	0.0898224	-0.380913	0.0836747	0.0917066	0.748759	-0.0224059	0.0836747	0.0917066
sp|P37108|SRP14_HUMAN	0	0.982254	-0.0021721	0.443927	-0.0620715	0.039633	0.109147	0.140043	-0.0969762	0.815541	-0.0789398	0.160802	-0.214097	2.34781e-10	0.29443	0.0503291	-0.317621	0.443927	-0.0620715	0.039633	0.109147	0.039633	0.109147
sp|P37198|NUP62_HUMAN	0	0.00258774	-0.140314	0.293009	-0.115694	0.162276	0.0682424	0.0550269	-0.131876	2.46648e-05	-0.140314	0.197098	-0.503982	0.00204177	0.122243	0.117356	-0.13715	0.00258774	-0.140314	0.0550269	-0.131876	0.00258774	-0.140314
sp|P37235|HPCL1_HUMAN	0	0.000713075	0.267715	0.292624	0.172554	0.0117054	0.0888352	0.063749	-0.124586	1.46698e-06	0.29882	0.251343	0.172554	1.47467e-06	0.146037	0.0980843	-0.150491	0.000713075	0.267715	0.0117054	-0.124586	0.000713075	0.267715
sp|P37268|FDFT_HUMAN	0	0.348531	0.153519	0.761382	-0.0325306	0.000146229	0.211791	0.016992	-0.1939	0.0749996	0.933665	0.810649	0.162431	1.78065e-13	0.373196	0.00377021	-0.351691	0.348531	0.153519	0.000146229	0.211791	0.000146229	0.211791
sp|P37275|ZEB1_HUMAN	0	1	0	1	0	1	0	1	0	1	0	1	0	1	0	1	0	1	0	1	0	1	0
sp|P37802|TAGL2_HUMAN	0	0.143241	0.105019	0.905426	0.0541247	0.00228277	0.181861	0.542211	-0.0450613	0.299243	0.105019	0.843346	0.175806	3.5756e-05	0.186138	0.564529	-0.0916547	0.143241	0.105019	0.00228277	0.181861	0.00228277	0.181861
sp|P37837|TALDO_HUMAN	0	0.869128	0.00872236	0.93128	-0.0067162	0.00555313	0.0913319	0.209995	-0.0741123	0.537049	0.0471044	0.221279	-0.172198	2.13088e-08	0.214478	0.30926	-0.101376	0.869128	0.00872236	0.00555313	0.0913319	0.00555313	0.0913319
sp|P37840|SYUA_HUMAN	0	0.0105689	0.298718	1	0	4.36839e-05	0.316845	0.00519211	-0.288428	0.00223658	0.344166	1	0	1.46686e-15	0.428689	0.000994808	-0.35247	0.0105689	0.298718	4.36839e-05	0.316845	4.36839e-05	0.316845
sp|P38117|ETFB_HUMAN	0	0.0242246	0.113822	0.475488	-0.102173	0.000916028	0.0898661	0.0826087	-0.111219	0.006324	0.138867	0.141169	-0.831833	2.836e-11	0.162486	0.0805717	-0.178459	0.0242246	0.113822	0.000916028	-0.111219	0.000916028	0.113822
sp|P38159|RBMX_HUMAN	0	0.93663	0.00511241	0.973706	-0.0093672	0.928909	-0.00387959	0.450467	-0.0545561	0.895671	0.0269383	0.966579	-0.0093672	0.00671753	0.144042	0.691794	-0.0628385	0.93663	-0.0093672	0.450467	-0.0545561	0.450467	-0.0545561
sp|P38398|BRCA1_HUMAN	0	0.671294	0.0709238	1	0	0.90702	-0.00538015	0.391074	-0.0593828	0.134088	-0.689096	1	0	0.00213388	0.225619	0.344484	-0.173219	0.671294	0.0709238	0.391074	-0.0593828	0.391074	0.0709238
sp|P38432|COIL_HUMAN	0	0.060016	0.229315	0.942555	-0.0203939	0.00163985	0.108548	0.0443566	-0.144367	0.000842746	0.477203	0.603435	0.510447	5.05203e-11	0.203639	0.0406936	-0.188042	0.060016	0.229315	0.00163985	-0.144367	0.00163985	0.229315
sp|P38606|VATA_HUMAN	0	0.000522879	0.180226	0.132933	0.228901	0.0373848	0.0947092	0.222972	-0.0818378	1.41094e-06	0.180226	0.000121286	0.946709	7.81117e-05	0.131995	0.345907	-0.106933	0.000522879	0.228901	0.0373848	0.0947092	0.000522879	0.228901
sp|P38646|GRP75_HUMAN	0	5.8705e-05	0.12371	0.22681	0.0922769	0.0364471	0.0509021	0.582826	-0.0347635	2.55993e-08	0.12371	0.00550752	0.205461	5.19594e-12	0.206419	0.43461	-0.101115	5.8705e-05	0.12371	0.0364471	0.0509021	5.8705e-05	0.12371
sp|P38919|IF4A3_HUMAN	0	0.634274	0.0267694	0.511843	-0.190091	0.504347	0.0335651	0.605132	-0.0359039	0.463428	-0.0449202	0.412479	0.30135	0.228825	0.0487465	0.849729	-0.0459202	0.511843	-0.190091	0.504347	-0.0359039	0.504347	-0.190091
sp|P39019|RS19_HUMAN	0	0.448323	0.0626354	0.335098	-0.185145	0.132533	0.0440468	0.100054	-0.107898	0.0677391	0.149105	0.701345	-0.185145	7.95115e-09	0.211847	0.0767728	-0.237045	0.335098	-0.185145	0.100054	-0.107898	0.100054	-0.185145
sp|P39023|RL3_HUMAN	0	0.855933	0.00885001	0.230535	-0.108024	0.0215783	0.0647253	0.206899	-0.0741028	0.0971712	0.0577345	0.201277	-0.349207	1.16364e-09	0.165902	0.162486	-0.186363	0.230535	-0.108024	0.0215783	-0.0741028	0.0215783	-0.108024
sp|P39210|MPV17_HUMAN	0	1	0	1	0	0.245815	-0.404552	1	0	1	0	1	0	0.433189	-0.404552	1	0	1	0	0.245815	-0.404552	0.245815	-0.404552
sp|P39656|OST48_HUMAN	0	0.170962	-0.140881	1	0	0.0999172	-0.0818958	0.390295	0.0560133	0.0112101	-0.354508	1	0	0.355594	-0.0818958	0.755079	0.0560133	0.170962	-0.140881	0.0999172	-0.0818958	0.0999172	-0.140881
sp|P39687|AN32A_HUMAN	0	0.033603	0.0960999	0.47858	0.0690264	0.0198136	0.0597475	0.116822	-0.100788	0.00117224	0.0960999	0.424147	0.0690264	1.54504e-06	0.106848	0.121745	-0.162943	0.033603	0.0960999	0.0198136	-0.100788	0.0198136	-0.100788
sp|P39748|FEN1_HUMAN	0	0.0140331	0.0788996	0.981695	0.001653	0.0722	0.0337096	0.350316	-0.0557994	4.73527e-06	0.103168	0.108742	-0.190605	1.36098e-07	0.115269	0.559938	-0.0779563	0.0140331	0.0788996	0.0722	-0.0557994	0.0140331	0.0788996
sp|P39880|CUX1_HUMAN	0	0.594225	-0.025539	0.94937	-0.0503406	0.197905	0.0401555	0.819423	-0.0145186	0.254371	0.0641123	0.608469	-0.152615	0.00173367	0.178288	0.74817	-0.0621478	0.594225	-0.0503406	0.197905	0.0401555	0.197905	-0.0503406
sp|P40121|CAPG_HUMAN	0	0.0439245	0.203339	0.768368	0.0131965	0.0101895	0.145036	0.00966608	-0.227605	0.00661261	0.247478	0.396947	-0.489343	7.82171e-08	-0.234384	0.0162579	-0.238255	0.0439245	0.203339	0.00966608	-0.227605	0.00966608	-0.227605
sp|P40222|TXLNA_HUMAN	0	0.5423	0.0256476	0.651401	-0.106297	0.00431151	0.0931295	0.0069089	-0.220742	0.518762	0.0401803	0.242562	0.201792	1.79394e-07	0.123157	0.00391058	-0.230151	0.5423	-0.106297	0.00431151	-0.220742	0.00431151	-0.220742
sp|P40227|TCPZ_HUMAN	0	0.56061	0.0209215	0.261568	0.111204	0.62193	0.0163281	0.327739	-0.060652	0.00900433	0.0647775	0.000587361	0.179836	0.000835815	0.108412	0.724055	-0.060652	0.261568	0.111204	0.327739	-0.060652	0.261568	0.111204
sp|P40261|NNMT_HUMAN	0	0.974057	0.00334425	0.991702	0.000974649	0.445269	0.0358704	0.844626	-0.013953	0.844742	0.119192	0.0904307	0.227435	0.00499089	0.169226	0.620643	-0.128919	0.974057	0.00334425	0.445269	0.0358704	0.445269	0.0358704
sp|P40306|PSB10_HUMAN	0	0.227189	0.0906541	1	0	0.143997	0.444977	1	0	0.382054	0.0906541	1	0	0.116901	0.444977	1	0	0.227189	0.0906541	0.143997	0.444977	0.143997	0.444977
sp|P40337|VHL_HUMAN	0	1.39972e-08	1.09738	1	0	0.271831	0.0578432	0.254538	0.102963	5.89134e-13	1.09738	1	0	0.665486	0.0578432	0.235159	-0.229309	1.39972e-08	1.09738	0.254538	0.102963	1.39972e-08	1.09738
sp|P40425|PBX2_HUMAN	0	0.0283272	0.125706	1	0	0.00100923	0.132264	0.0263825	-0.18402	0.00341098	0.240544	1	0	2.1153e-10	0.536321	0.0221551	-0.233909	0.0283272	0.125706	0.00100923	-0.18402	0.00100923	-0.18402
sp|P40429|RL13A_HUMAN	0	0.291485	0.199923	0.998297	-0.000758786	0.00061418	0.250591	0.0162385	-0.204265	0.022415	0.425922	0.99756	-0.000758786	1.98869e-14	0.29376	0.00123611	-0.434167	0.291485	0.199923	0.00061418	0.250591	0.00061418	0.250591
sp|P40616|ARL1_HUMAN	0	0.3404	0.0775344	0.852571	0.0206617	0.483819	0.0274188	0.323787	-0.0663631	0.112933	0.517182	0.763621	0.282079	0.0111737	0.0739474	0.568258	-0.0714366	0.3404	0.0775344	0.323787	-0.0663631	0.323787	0.0775344
sp|P40617|ARL4A_HUMAN	0	0.00324254	0.244999	1	0	0.851228	0.0276141	0.106638	0.136879	0.000198981	0.252945	1	0	0.000436555	0.334818	0.147754	0.18546	0.00324254	0.244999	0.106638	0.136879	0.00324254	0.244999
sp|P40692|MLH1_HUMAN	0	0.3433	0.0523751	0.999552	-3.62346e-05	0.106669	0.0336599	0.623467	-0.0324409	0.121487	0.132361	0.807023	0.307167	0.00100088	-0.0998505	0.331475	-0.209447	0.3433	0.0523751	0.106669	0.0336599	0.106669	0.0523751
sp|P40763|STAT3_HUMAN	0	0.000469747	0.0936046	0.439644	0.0884935	0.0118232	0.0718509	0.568402	-0.0363737	2.32776e-05	0.0936046	0.0336251	-0.3534	9.7626e-08	0.155577	0.41712	-0.120877	0.000469747	0.0936046	0.0118232	0.0718509	0.000469747	0.0936046
sp|P40818|UBP8_HUMAN	0	0.0726609	0.0982101	0.237572	-0.520412	0.00846239	0.0812265	0.0479771	-0.143589	0.0176722	-0.201231	0.530453	-0.520412	1.49058e-07	0.125812	0.0159295	-0.324597	0.0726609	-0.520412	0.00846239	-0.143589	0.00846239	-0.520412
sp|P40855|PEX19_HUMAN	0	0.914484	0.00552992	0.189261	0.18045	0.237493	-0.0411215	0.946055	-0.00491041	0.822237	0.0527425	0.014408	0.248928	0.0955434	-0.119142	0.985315	-0.0251332	0.189261	0.18045	0.237493	-0.0411215	0.189261	0.18045
sp|P40925|MDHC_HUMAN	0	0.0998693	-0.0974901	0.341315	-0.18211	0.0941704	0.0622799	0.189274	-0.079213	0.0659308	-0.0974901	0.24811	-0.396771	5.89469e-09	0.269908	0.0579747	-0.288192	0.0998693	-0.18211	0.0941704	-0.079213	0.0941704	-0.18211
sp|P40926|MDHM_HUMAN	0	0.600944	0.0209853	0.0857787	0.22379	2.84605e-05	0.124419	0.0966126	-0.103311	0.148494	0.0738928	0.000586971	0.333425	2.24991e-13	0.178728	0.193448	-0.135774	0.0857787	0.22379	2.84605e-05	0.124419	2.84605e-05	0.22379
sp|P40937|RFC5_HUMAN	0	0.0972578	0.0861826	0.636227	0.138438	1.66498e-05	0.122009	0.0665219	-0.118866	0.245103	0.0861826	0.744206	0.144138	1.04581e-13	0.174696	0.145309	-0.121967	0.0972578	0.138438	1.66498e-05	0.122009	1.66498e-05	0.138438
sp|P40938|RFC3_HUMAN	0	0.0593373	0.0637315	0.742409	-0.328948	0.000474481	0.127577	0.0456966	-0.13905	0.00705074	-0.101305	0.661659	-0.328948	3.13756e-10	0.162306	0.179409	-0.13905	0.0593373	-0.328948	0.000474481	-0.13905	0.000474481	-0.328948
sp|P40939|ECHA_HUMAN	0	0.0142325	0.0598146	0.234153	0.0888468	0.0726037	0.0415358	0.841846	-0.013039	0.0077067	0.0598146	0.00388268	0.187227	0.000655923	0.0765542	0.837005	-0.0469732	0.0142325	0.0888468	0.0726037	0.0415358	0.0142325	0.0888468
sp|P41091|IF2G_HUMAN	0	0.53291	0.0199664	0.0347183	0.259759	3.4196e-06	0.157191	0.259759	-0.0687282	0.4491	0.0257209	0.0273176	0.259759	5.51649e-12	0.157191	0.443135	-0.0882971	0.0347183	0.259759	3.4196e-06	0.157191	3.4196e-06	0.259759
sp|P41134|ID1_HUMAN	0	0.674865	0.116821	0.555319	-0.225616	0.446445	-0.0555996	0.375893	-0.0606919	0.00345789	-0.810737	0.477363	-0.333495	0.403013	-0.0555996	0.219841	-0.228355	0.555319	-0.225616	0.375893	-0.0606919	0.375893	-0.225616
sp|P41208|CETN2_HUMAN	0	0.455395	0.0568353	1	0	0.097427	-0.0773736	0.236233	0.0797558	0.295921	0.133894	0.322897	-0.255367	1.65495e-06	-0.291219	0.634871	0.0797558	0.455395	0.0568353	0.097427	0.0797558	0.097427	0.0797558
sp|P41212|ETV6_HUMAN	0	0.668821	0.0521498	1	0	0.45593	-0.0400687	0.233182	-0.087579	0.820291	0.494101	1	0	0.281232	0.0598219	0.402533	-0.101411	0.668821	0.0521498	0.233182	-0.087579	0.233182	-0.087579
sp|P41214|EIF2D_HUMAN	0	0.00704966	0.10075	0.341319	-0.088629	0.365064	0.0189682	0.676474	-0.0271945	0.00665586	0.10075	0.528563	-0.170924	1.0304e-06	0.224106	0.245098	-0.231581	0.00704966	0.10075	0.365064	-0.0271945	0.00704966	0.10075
sp|P41223|BUD31_HUMAN	0	0.30549	0.0456764	0.0952482	-0.280932	0.712763	-0.0171625	0.521176	-0.0439822	0.254163	0.0551473	0.314004	-0.280932	0.0545243	0.114427	0.596754	-0.0874258	0.0952482	-0.280932	0.521176	-0.0439822	0.0952482	-0.280932
sp|P41227|NAA10_HUMAN	0	0.18948	0.060145	0.261033	-0.275525	0.638997	0.0135203	0.223975	-0.0740162	0.0680433	0.144022	0.484279	-0.275525	0.000154195	0.0999378	0.303663	-0.12044	0.18948	-0.275525	0.223975	-0.0740162	0.18948	-0.275525
sp|P41229|KDM5C_HUMAN	0	0.0937249	0.08247	0.549629	-0.0837007	0.596095	0.0141934	0.552951	-0.0384176	0.0424372	0.184375	0.494221	-0.0837007	0.0325466	0.0810454	0.035609	-0.508487	0.0937249	-0.0837007	0.552951	-0.0384176	0.0937249	-0.0837007
sp|P41236|IPP2_HUMAN	0	0.664521	0.0237812	0.421759	0.392766	0.226024	0.0529528	0.0831603	-0.117601	0.606645	0.0451984	0.371928	0.392766	0.000881451	0.117585	0.0981365	-0.188463	0.421759	0.392766	0.0831603	-0.117601	0.0831603	0.392766
sp|P41240|CSK_HUMAN	0	0.447639	0.0484071	0.2673	0.129628	0.0055249	0.0843475	0.12095	-0.0960479	0.0538702	0.16337	0.00337346	-0.265769	1.07951e-12	0.341246	0.0768219	-0.243478	0.2673	0.129628	0.0055249	-0.0960479	0.0055249	0.129628
sp|P41250|GARS_HUMAN	0	0.858192	0.00494688	0.408566	0.085338	0.426743	0.0229206	0.396165	-0.0522289	0.237358	-0.0334094	0.219251	-0.155645	0.00687952	0.0769461	0.402907	-0.14381	0.408566	0.085338	0.396165	-0.0522289	0.396165	0.085338
sp|P41252|SYIC_HUMAN	0	0.000465833	0.0952996	0.240786	0.0833412	0.000332209	0.0735324	0.216724	-0.0702545	1.46226e-06	0.0952996	0.0346365	-0.351404	1.21128e-10	0.152066	0.208963	-0.156229	0.000465833	0.0952996	0.000332209	0.0735324	0.000332209	0.0952996
sp|P41440|S19A1_HUMAN	0	0.589773	0.0514137	1	0	0.438509	-0.0362561	0.21809	0.0919144	0.744967	0.0514137	1	0	0.824743	-0.0362561	0.46763	0.0919144	0.589773	0.0514137	0.21809	0.0919144	0.21809	0.0919144
sp|P41567|EIF1_HUMAN	0	0.0684293	-0.162553	0.368542	-0.244323	0.560655	0.264829	0.94606	0.00452525	0.00404927	-0.183792	0.0486709	0.75019	0.482706	0.264829	0.999075	-0.0115537	0.0684293	-0.244323	0.560655	0.264829	0.0684293	0.264829
sp|P41743|KPCI_HUMAN	0	0.0393467	0.0941146	0.847331	0.0255896	0.335551	0.0252147	0.538688	-0.040979	0.00894627	0.118421	0.518774	-0.190566	0.00916194	0.0835772	0.255907	-0.236946	0.0393467	0.0941146	0.335551	-0.040979	0.0393467	0.0941146
sp|P42025|ACTY_HUMAN	0	0.0504539	0.298581	1	0	0.0904478	0.101921	0.955636	-0.00407111	0.011458	0.298581	0.127927	-0.484995	0.00133314	0.179668	0.674965	-0.1556	0.0504539	0.298581	0.0904478	0.101921	0.0504539	0.298581
sp|P42126|ECI1_HUMAN	0	0.00763751	0.150847	1	0	0.00702356	0.142615	0.0502206	-0.159452	2.8517e-09	0.431185	0.0928689	-0.631105	7.27803e-13	0.371223	0.00694831	-0.339224	0.00763751	0.150847	0.00702356	-0.159452	0.00702356	-0.159452
sp|P42166|LAP2A_HUMAN	0	0.18606	0.0522936	0.309393	0.0883582	0.00370019	0.0875895	0.0490817	-0.129322	0.00197825	0.0916688	0.0967951	-0.229216	2.8401e-08	0.132228	0.0883483	-0.136903	0.18606	0.0883582	0.00370019	-0.129322	0.00370019	-0.129322
sp|P42167|LAP2B_HUMAN	0	0.250655	-0.117998	0.779732	-0.0216607	0.0781345	0.0890215	0.0639825	-0.134917	0.536783	-0.117998	0.904958	0.0653415	5.78375e-07	0.261622	0.0179085	-0.354742	0.250655	-0.117998	0.0639825	-0.134917	0.0639825	-0.134917
sp|P42224|STAT1_HUMAN	0	0.0264012	0.0625492	0.0220325	1.91983	2.64938e-05	0.138723	0.0797447	-0.112564	1.08816e-12	0.715428	0.100388	1.91983	1.58188e-10	0.148273	0.193761	-0.123371	0.0220325	1.91983	2.64938e-05	0.138723	2.64938e-05	1.91983
sp|P42226|STAT6_HUMAN	0	0.774051	0.0600404	1	0	0.60424	0.0296167	0.95321	0.00436203	0.00601757	0.257653	0.144317	0.808156	0.544015	0.0430909	0.989251	-0.0241613	0.774051	0.0600404	0.60424	0.0296167	0.60424	0.0600404
sp|P42229|STA5A_HUMAN	0	0.00198701	0.102817	0.00329091	0.186739	0.129664	0.0345483	0.114957	-0.095767	2.02557e-06	0.138353	4.1725e-06	-0.232796	7.96235e-08	0.150268	0.186505	-0.169234	0.00198701	0.186739	0.114957	-0.095767	0.00198701	0.186739
sp|P42285|MTREX_HUMAN	0	0.0397939	0.0552702	0.68765	-0.0314036	0.00016267	0.0885124	0.237963	-0.068549	0.0186916	0.0552702	0.860183	-0.127468	1.18131e-10	0.143037	0.21608	-0.172095	0.0397939	0.0552702	0.00016267	0.0885124	0.00016267	0.0885124
sp|P42330|AK1C3_HUMAN	0	0.147365	0.0738422	1	0	0.530447	-0.0412885	0.516992	-0.0496509	0.0150947	0.122179	1	0	0.811511	-0.0412885	0.685176	-0.0741486	0.147365	0.0738422	0.516992	-0.0496509	0.147365	0.0738422
sp|P42331|RHG25_HUMAN	0	1	0	1	0	0.00998365	0.211988	0.0519291	-0.165569	0.00214606	0.733679	1	0	4.86377e-08	0.412138	0.00692435	-0.496667	1	0	0.00998365	0.211988	0.00998365	0.211988
sp|P42336|PK3CA_HUMAN	0	0.160944	0.260294	1	0	0.00877061	0.118637	0.193472	-0.0994585	8.23189e-13	1.20171	1	0	5.21182e-05	0.183912	0.0656356	-0.325488	0.160944	0.260294	0.00877061	0.118637	0.00877061	0.260294
sp|P42338|PK3CB_HUMAN	0	0.947054	-0.00570689	1	0	0.0799911	0.0562353	0.799367	-0.0182162	0.765715	-0.0570502	4.02392e-06	1.09179	0.0180019	-0.091779	0.429635	-0.144638	0.947054	-0.00570689	0.0799911	0.0562353	0.0799911	0.0562353
sp|P42345|MTOR_HUMAN	0	0.120873	0.041867	0.414007	-0.100062	0.362368	0.020171	0.117271	-0.0933893	0.00901369	0.323874	0.360039	0.370819	1.0382e-06	0.291534	0.190354	0.17385	0.120873	-0.100062	0.117271	-0.0933893	0.117271	-0.100062
sp|P42356|PI4KA_HUMAN	0	0.0177438	0.126619	0.757654	-0.0358645	0.258372	0.0266314	0.561033	-0.0382676	1.03127e-05	0.442271	0.109241	-0.933891	0.00996707	0.0800764	0.81708	0.102434	0.0177438	0.126619	0.258372	-0.0382676	0.0177438	0.126619
sp|P42566|EPS15_HUMAN	0	0.0763753	0.0584554	0.534489	0.0995398	1.21604e-05	0.154477	0.060444	-0.123799	0.00159772	0.081697	0.170158	0.58272	0	0.428061	0.0474834	-0.170459	0.0763753	0.0995398	1.21604e-05	0.154477	1.21604e-05	0.154477
sp|P42574|CASP3_HUMAN	0	0.599458	0.0488627	0.699001	-0.0604495	0.0214052	0.111306	0.110809	-0.111019	0.617754	0.0500754	0.207833	-0.639892	0.000312493	0.111306	0.267299	-0.111019	0.599458	-0.0604495	0.0214052	0.111306	0.0214052	0.111306
sp|P42575|CASP2_HUMAN	0	0.416093	0.0470663	0.0104699	-0.53442	0.0729239	0.0693261	0.539755	-0.0419571	0.498804	0.0906657	1.95141e-05	0.790912	4.64726e-07	0.803077	0.215181	-0.263379	0.0104699	-0.53442	0.0729239	0.0693261	0.0104699	-0.53442
sp|P42677|RS27_HUMAN	0	0.842839	0.0100924	0.424122	0.115201	0.271831	-0.0410413	0.737431	-0.0228643	0.853873	0.0333233	0.515725	-0.151683	0.00449326	0.0920776	0.667393	-0.104996	0.424122	0.115201	0.271831	-0.0410413	0.271831	0.115201
sp|P42679|MATK_HUMAN	0	0.345895	0.0830479	1	0	0.191134	-0.146248	0.104222	-0.126989	0.456637	0.0830479	0.0535689	0.945553	0.0119726	-0.356888	0.0862608	-0.268689	0.345895	0.0830479	0.104222	-0.146248	0.104222	-0.146248
sp|P42680|TEC_HUMAN	0	0.0196855	0.336765	1	0	0.0326746	0.0980708	0.668143	0.0341345	0.00963499	0.336765	1	0	0.109776	-0.0989843	0.924941	-0.0572684	0.0196855	0.336765	0.0326746	0.0980708	0.0196855	0.336765
sp|P42684|ABL2_HUMAN	0	0.1226	-0.320582	0.184912	-0.309017	0.00681183	0.115589	0.36833	-0.0648847	0.0109196	-0.320582	0.184055	0.599855	5.21969e-14	0.917623	0.492442	-0.105288	0.1226	-0.320582	0.00681183	0.115589	0.00681183	-0.320582
sp|P42694|HELZ_HUMAN	0	0.383381	0.0549823	0.786976	-0.0159302	0.212971	0.0426894	0.453711	-0.0486701	0.0192324	0.435072	0.396993	0.362908	0.117792	-0.234537	0.654306	-0.0555116	0.383381	0.0549823	0.212971	-0.0486701	0.212971	0.0549823
sp|P42695|CNDD3_HUMAN	0	0.738146	-0.0203108	0.0740607	-0.237571	0.613935	0.0154089	0.893826	-0.0086827	0.118131	0.147323	0.144307	-0.237571	0.00116101	0.25508	0.222925	-0.269882	0.0740607	-0.237571	0.613935	0.0154089	0.0740607	-0.237571
sp|P42696|RBM34_HUMAN	0	0.0974285	-0.113279	1	0	0.635323	0.0282177	0.109902	-0.108966	0.0106704	-0.139142	1	0	0.0028926	0.128236	0.141	-0.203705	0.0974285	-0.113279	0.109902	-0.108966	0.0974285	-0.113279
sp|P42704|LPPRC_HUMAN	0	0.000221762	0.173732	0.000628549	0.159226	0.000286625	0.0982639	0.151447	-0.0835305	3.14607e-11	0.173732	4.82387e-09	0.244625	3.96198e-11	0.220717	0.242754	-0.115062	0.000221762	0.173732	0.000286625	0.0982639	0.000221762	0.173732
sp|P42765|THIM_HUMAN	0	0.202238	0.0482253	0.276454	-0.281464	0.00437864	0.0980311	0.0339134	-0.149543	0.312643	0.0482253	0.233004	-0.281464	7.76652e-12	0.643137	0.0176414	-0.234856	0.202238	-0.281464	0.00437864	-0.149543	0.00437864	-0.281464
sp|P42773|CDN2C_HUMAN	0	0.038243	0.981679	1	0	0.646139	0.0229137	0.376421	-0.0641885	0.000280815	1.35503	1	0	0.0135354	0.202104	0.383374	-0.13779	0.038243	0.981679	0.376421	-0.0641885	0.038243	0.981679
sp|P42785|PCP_HUMAN	0	0.0319996	0.261206	0.469016	-0.163284	0.039216	0.0654452	0.994131	-0.000526512	0.000417227	0.7116	0.258451	-0.667766	0.0118517	0.0654452	0.650919	-0.132332	0.0319996	0.261206	0.039216	0.0654452	0.0319996	0.261206
sp|P42858|HD_HUMAN	0	0.248569	-0.11041	1	0	0.64976	-0.0208959	0.95533	0.00392615	0.00544376	-0.74848	0.107824	-0.869331	0.57046	0.197528	0.845462	-0.140957	0.248569	-0.11041	0.64976	-0.0208959	0.248569	-0.11041
sp|P42892|ECE1_HUMAN	0	0.0217237	0.2748	1	0	0.18614	0.11752	0.0873105	-0.206894	9.54976e-13	2.46517	1	0	0.235597	0.11752	0.0973114	-0.29654	0.0217237	0.2748	0.0873105	-0.206894	0.0217237	0.2748
sp|P42898|MTHR_HUMAN	0	0.442782	0.0297506	0.400787	-0.0623849	0.314184	0.0316743	0.322178	-0.0619079	0.106803	0.137981	0.319294	-0.248169	8.72641e-07	-0.691152	0.138784	-0.261884	0.400787	-0.0623849	0.314184	-0.0619079	0.314184	-0.0623849
sp|P43007|SATT_HUMAN	0	0.676974	-0.0361049	0.652663	0.0365408	0.237609	-0.10307	0.903258	0.00911323	0.902465	0.0749561	0.161631	-0.25211	0.0847034	0.108371	0.572779	0.188235	0.652663	0.0365408	0.237609	-0.10307	0.237609	-0.10307
sp|P43034|LIS1_HUMAN	0	0.0538854	0.0814687	0.875521	0.0275168	1.12908e-06	0.177831	0.0579947	-0.127756	0.00154876	0.0971852	0.146886	-0.539412	0	0.224182	0.0097012	-0.367244	0.0538854	0.0814687	1.12908e-06	0.177831	1.12908e-06	0.177831
sp|P43121|MUC18_HUMAN	0	0.36621	-0.11484	1	0	0.193979	-0.0573701	0.903471	-0.00864117	0.276691	0.298429	0.374777	-0.300097	0.0452976	-0.0708478	0.955802	-0.0405742	0.36621	-0.11484	0.193979	-0.0573701	0.193979	-0.11484
sp|P43155|CACP_HUMAN	0	0.198014	-0.29885	1	0	0.135918	-0.0889451	1	0	0.226374	-0.29885	1	0	0.427179	-0.0889451	1	0	0.198014	-0.29885	0.135918	-0.0889451	0.135918	-0.29885
sp|P43243|MATR3_HUMAN	0	0.608425	0.0170114	0.0370352	0.0812023	0.000921378	0.0661895	0.179984	-0.0792809	0.000119659	0.0888214	2.1847e-05	-0.236623	9.92654e-13	0.241136	0.235872	-0.117513	0.0370352	0.0812023	0.000921378	-0.0792809	0.000921378	0.0812023
sp|P43246|MSH2_HUMAN	0	0.00702258	0.094997	0.0667496	0.443353	0.0051359	0.0991212	0.153902	-0.0844419	2.68865e-07	0.125207	0.00173216	0.443353	8.71729e-08	0.126491	0.235693	-0.122032	0.00702258	0.443353	0.0051359	0.0991212	0.0051359	0.443353
sp|P43250|GRK6_HUMAN	0	0.407263	-0.0944347	1.88212e-06	-0.600659	0.0475196	0.0825775	0.964783	-0.00345902	0.475468	0.399444	3.97901e-06	-0.600659	0.00176898	0.17524	0.744033	0.0982086	1.88212e-06	-0.600659	0.0475196	0.0825775	1.88212e-06	-0.600659
sp|P43304|GPDM_HUMAN	0	0.768565	-0.0150729	0.253266	0.185723	0.01656	0.0765607	0.576643	-0.0368851	0.845022	-0.107026	0.280025	-0.275001	0.00324029	0.0765607	0.203496	0.364671	0.253266	0.185723	0.01656	0.0765607	0.01656	0.185723
sp|P43307|SSRA_HUMAN	0	0.867347	0.0475214	1	0	0.120179	0.211889	1	0	0.227229	-2.04597	1	0	0.237859	0.211889	1	0	0.867347	0.0475214	0.120179	0.211889	0.120179	0.211889
sp|P43355|MAGA1_HUMAN	0	0.870755	-0.024638	1	0	0.0421117	0.138344	0.819423	-0.0178732	0.95842	-0.0479698	1	0	0.0214453	0.138344	0.871371	0.0630163	0.870755	-0.024638	0.0421117	0.138344	0.0421117	0.138344
sp|P43357|MAGA3_HUMAN	0	0.95567	-0.0117016	0.476808	-0.065541	0.724466	-0.0201218	0.63001	0.0387729	0.640493	0.250217	0.558944	-0.137099	0.664168	0.0744646	0.90606	0.039039	0.476808	-0.065541	0.63001	0.0387729	0.476808	-0.065541
sp|P43360|MAGA6_HUMAN	0	0.0563317	0.383642	1	0	0.0842977	0.0912991	0.905653	0.0109459	0.0316168	0.383642	1	0	0.00167618	-0.676367	0.989981	-0.0346849	0.0563317	0.383642	0.0842977	0.0912991	0.0563317	0.383642
sp|P43362|MAGA9_HUMAN	0	0.0758429	0.178053	0.80647	0.0491804	0.0114636	0.098953	0.133967	-0.10314	0.154974	0.178053	0.600781	-0.246661	9.61517e-05	0.121608	0.372548	-0.108805	0.0758429	0.178053	0.0114636	-0.10314	0.0114636	0.178053
sp|P43365|MAGAC_HUMAN	0	0.828161	-0.0227797	1	0	0.00893984	-0.128425	0.233265	0.113599	0.965867	-0.0227797	1	0	0.0355331	-0.177264	0.346965	0.135546	0.828161	-0.0227797	0.00893984	-0.128425	0.00893984	-0.128425
sp|P43366|MAGB1_HUMAN	0	0.452203	0.0494823	0.694347	0.0286399	0.00649267	0.11357	0.290621	-0.0676484	0.668121	-0.0667695	0.00360497	-0.712538	0.00113078	-0.345333	0.284095	-0.122211	0.452203	0.0494823	0.00649267	0.11357	0.00649267	0.11357
sp|P43378|PTN9_HUMAN	0	0.700032	0.0503225	1	0	0.416443	-0.0411513	0.611361	0.0373198	0.827641	-0.0566819	1	0	0.0646004	-0.124745	0.951188	0.0373198	0.700032	0.0503225	0.416443	-0.0411513	0.416443	0.0503225
sp|P43405|KSYK_HUMAN	0	0.871748	0.0141096	0.0034369	-0.186379	0.728361	-0.0205431	0.865073	-0.0131787	0.445543	-0.21366	0.00267462	-0.5225	0.674326	0.0433582	0.971131	-0.0343483	0.0034369	-0.186379	0.728361	-0.0205431	0.0034369	-0.186379
sp|P43487|RANG_HUMAN	0	0.801382	-0.0137992	0.598132	0.0416059	0.321813	0.02256	0.455003	-0.0461564	0.766768	0.0203064	0.0328668	0.119945	9.60846e-09	0.322477	0.0468953	-0.401007	0.598132	0.0416059	0.321813	-0.0461564	0.321813	-0.0461564
sp|P43490|NAMPT_HUMAN	0	0.146441	0.0335648	0.102579	0.211225	0.00162099	0.0904942	0.314748	-0.0584249	0.000575549	0.092016	0.000479891	-0.690853	3.99332e-10	0.108474	0.171052	-0.207101	0.102579	0.211225	0.00162099	0.0904942	0.00162099	0.211225
sp|P43686|PRS6B_HUMAN	0	0.80818	0.00785009	0.868884	-0.0126669	0.948496	0.00202112	0.863907	-0.011293	0.902206	0.015316	0.63919	-0.256841	0.221259	-0.0427722	0.835752	-0.0575114	0.80818	-0.0126669	0.863907	-0.011293	0.80818	-0.0126669
sp|P43897|EFTS_HUMAN	0	0.125026	0.102809	0.110407	0.317469	0.00358231	0.102438	0.0512767	-0.133932	0.023662	0.438284	0.0128481	-0.392088	1.23617e-12	0.425992	0.0021988	-0.520587	0.110407	0.317469	0.00358231	-0.133932	0.00358231	0.317469
sp|P45880|VDAC2_HUMAN	0	0.00141915	0.200531	0.769931	-0.0565154	4.54816e-05	0.134246	0.118802	-0.0988803	1.20593e-06	0.201535	0.42071	0.151297	5.02143e-15	0.3422	0.113511	-0.203477	0.00141915	0.200531	4.54816e-05	0.134246	4.54816e-05	0.200531
sp|P45954|ACDSB_HUMAN	0	0.0646607	-0.177174	0.380522	-0.063174	0.710332	0.0154591	0.811239	0.0175434	0.19164	-0.177174	0.349753	0.113822	0.0105814	0.136251	0.888063	0.0512779	0.0646607	-0.177174	0.710332	0.0175434	0.0646607	-0.177174
sp|P45973|CBX5_HUMAN	0	0.423946	0.0395445	0.124598	-0.941579	0.000112112	0.119941	0.0808656	-0.118011	0.561615	0.0395445	0.356012	-0.941579	2.47979e-12	0.207997	0.0703255	-0.212277	0.124598	-0.941579	0.000112112	0.119941	0.000112112	-0.941579
sp|P45974|UBP5_HUMAN	0	0.858158	0.00735239	0.0671046	-0.0886186	0.000723253	0.115267	0.189571	-0.0802537	0.276459	0.0635037	0.154916	-0.0886186	2.37515e-10	0.167552	0.259178	-0.112926	0.0671046	-0.0886186	0.000723253	0.115267	0.000723253	0.115267
sp|P45983|MK08_HUMAN	0	0.567402	-0.0928001	0.027805	-0.107809	0.000769481	0.117754	0.136695	-0.0992951	0.098107	0.763009	0.0266983	-0.320907	5.35974e-10	0.270393	0.122473	-0.246258	0.027805	-0.107809	0.000769481	0.117754	0.000769481	0.117754
sp|P45984|MK09_HUMAN	0	0.446169	0.077532	1	0	0.000893055	0.192962	0.056627	-0.151108	0.496446	0.0971301	1	0	0.000616957	0.192962	0.0311963	-0.279222	0.446169	0.077532	0.000893055	0.192962	0.000893055	0.192962
sp|P45985|MP2K4_HUMAN	0	0.267749	-0.201365	1	0	0.07255	-0.066538	0.578079	0.0412139	0.0164576	-0.643654	1	0	0.237688	-0.066538	0.916187	-0.0434615	0.267749	-0.201365	0.07255	-0.066538	0.07255	-0.201365
sp|P46013|KI67_HUMAN	0	0.167547	0.089823	0.447599	-0.188814	0.823785	0.00840152	0.863066	-0.0117584	0.0113791	0.49176	0.249849	-0.536473	0.000295241	0.23122	0.711476	-0.101404	0.167547	-0.188814	0.823785	-0.0117584	0.167547	-0.188814
sp|P46019|KPB2_HUMAN	0	0.875389	0.0165915	1	0	0.377007	-0.0371686	0.637994	0.032131	0.207385	-0.280026	0.403364	-0.496819	0.779093	-0.0371686	0.700475	0.130452	0.875389	0.0165915	0.377007	-0.0371686	0.377007	-0.0371686
sp|P46020|KPB1_HUMAN	0	0.964154	0.00548971	0.157355	0.161634	0.661794	0.0313595	0.805064	0.0195891	0.458752	0.460368	0.0739533	-0.30633	0.529339	0.0431886	0.90035	-0.0695332	0.157355	0.161634	0.661794	0.0313595	0.157355	0.161634
sp|P46060|RAGP1_HUMAN	0	0.0282184	0.14424	0.384013	-0.1829	3.12552e-06	0.18045	0.0459477	-0.138144	0.00452515	0.14424	0.762196	-0.1829	1.46686e-15	0.198661	0.13955	-0.153149	0.0282184	-0.1829	3.12552e-06	0.18045	3.12552e-06	-0.1829
sp|P46063|RECQ1_HUMAN	0	0.309904	-0.0597591	0.462231	-0.0627716	0.000847672	0.139476	0.133105	-0.0959266	0.0314445	0.4811	0.490935	-0.154969	4.01429e-06	0.144898	0.306775	-0.12367	0.309904	-0.0627716	0.000847672	0.139476	0.000847672	0.139476
sp|P46087|NOP2_HUMAN	0	0.0606637	0.201665	1	0	0.00435722	0.12686	0.0113015	-0.227254	0.161838	0.201665	0.360309	-0.240427	2.4623e-07	0.177891	0.0333136	-0.244019	0.0606637	0.201665	0.00435722	-0.227254	0.00435722	-0.227254
sp|P46100|ATRX_HUMAN	0	0.623994	0.0423757	0.100059	-0.200741	0.664592	0.0231752	0.565094	-0.0419696	0.167146	0.401757	0.304283	-0.200741	0.774495	0.207661	0.619392	-0.105992	0.100059	-0.200741	0.565094	-0.0419696	0.100059	-0.200741
sp|P46108|CRK_HUMAN	0	0.353974	0.0525553	0.0286676	0.515344	0.783585	0.0102835	0.278969	-0.067234	0.637583	-0.0926522	0.0103833	0.515344	0.00193477	0.117486	0.519458	-0.0795354	0.0286676	0.515344	0.278969	-0.067234	0.0286676	0.515344
sp|P46109|CRKL_HUMAN	0	0.207238	0.0688648	0.502615	0.306003	0.144459	0.04215	0.276593	-0.0661781	0.0146277	0.0848849	0.0835314	0.306003	0.00025758	0.101956	0.479441	-0.0824297	0.207238	0.306003	0.144459	-0.0661781	0.144459	0.306003
sp|P46199|IF2M_HUMAN	0	0.897122	-0.0305589	1	0	0.344387	0.0368739	0.0595913	-0.13442	0.346183	0.296767	0.0556884	-0.58514	0.000629885	0.127465	0.0153088	-0.315576	0.897122	-0.0305589	0.0595913	-0.13442	0.0595913	-0.13442
sp|P46379|BAG6_HUMAN	0	0.0519951	0.0513556	0.218672	-0.0676077	0.000173092	0.110589	0.0518897	-0.126598	0.000146452	0.156865	0.208632	-0.217452	3.09068e-09	0.135185	0.115028	-0.126598	0.0519951	-0.0676077	0.000173092	-0.126598	0.000173092	-0.126598
sp|P46459|NSF_HUMAN	0	0.0717819	0.10008	0.903392	-0.025475	0.000102489	0.120395	0.0495258	-0.130862	0.0714226	0.10008	0.744206	-0.393494	7.55592e-14	1.1008	0.0461616	-0.202631	0.0717819	0.10008	0.000102489	-0.130862	0.000102489	-0.130862
sp|P46527|CDN1B_HUMAN	0	0.233305	0.135419	1	0	1	0	0.00631118	-0.524574	0.00120686	0.484959	1	0	1	0	0.0908568	-0.524574	0.233305	0.135419	0.00631118	-0.524574	0.00631118	-0.524574
sp|P46734|MP2K3_HUMAN	0	0.208003	-0.126098	0.895304	0.0435807	0.510458	0.0437269	0.21499	-0.08196	0.198387	-0.221937	0.0096896	0.345843	0.348066	0.0647652	0.439841	-0.0849161	0.208003	-0.126098	0.21499	-0.08196	0.208003	-0.126098
sp|P46736|BRCC3_HUMAN	0	0.958851	-0.00335111	0.104934	0.247731	0.0028041	0.118042	0.0242291	-0.169014	0.68233	0.0519402	0.00332495	-0.484768	1.11504e-08	0.16625	0.0483269	-0.183106	0.104934	0.247731	0.0028041	-0.169014	0.0028041	0.247731
sp|P46776|RL27A_HUMAN	0	0.555952	0.167188	0.504899	-0.276705	0.280807	0.0818501	0.978947	-0.00211608	0.82513	0.167188	0.236068	-0.618675	0.00561915	0.190591	0.936327	0.0595713	0.504899	-0.276705	0.280807	0.0818501	0.280807	-0.276705
sp|P46777|RL5_HUMAN	0	0.00434195	0.0971874	0.911455	-0.0169608	0.30282	0.0296194	0.594854	-0.0344911	9.51649e-09	0.131823	0.0401992	0.21386	0.00999663	0.0708268	0.836412	-0.043637	0.00434195	0.0971874	0.30282	-0.0344911	0.00434195	0.0971874
sp|P46778|RL21_HUMAN	0	0.841136	-0.0146633	0.982631	-0.0231301	0.56119	0.0260675	0.957062	0.00384463	0.913408	-0.0307255	0.539149	-0.187788	0.00180418	0.113381	0.892683	0.0674747	0.841136	-0.0231301	0.56119	0.0260675	0.56119	0.0260675
sp|P46779|RL28_HUMAN	0	0.00229464	0.41802	0.0016488	0.393036	8.57613e-09	0.729929	0.00835655	-0.220904	1.06753e-10	0.486687	0.000134015	-0.868188	0	1.01964	0.00275567	-0.271481	0.0016488	0.41802	8.57613e-09	0.729929	8.57613e-09	0.729929
sp|P46781|RS9_HUMAN	0	0.0645327	0.0987368	0.293263	0.0741152	0.0163205	0.0957978	0.303713	-0.0685486	0.0107138	0.156498	0.395237	-0.237807	0.00011523	0.110411	0.24273	-0.16699	0.0645327	0.0987368	0.0163205	0.0957978	0.0163205	0.0987368
sp|P46782|RS5_HUMAN	0	0.0161081	0.0976593	0.777112	-0.113569	0.304834	-0.0387691	0.951366	0.00431052	0.0159399	0.0976593	0.468777	0.547361	0.204938	0.0618782	0.856004	-0.068783	0.0161081	-0.113569	0.304834	-0.0387691	0.0161081	-0.113569
sp|P46783|RS10_HUMAN	0	0.478169	0.052392	0.748968	0.291122	9.24568e-06	0.185078	0.161767	-0.0858505	0.00381493	0.134961	0.696298	0.291122	1.46686e-15	0.206821	0.140388	-0.154622	0.478169	0.291122	9.24568e-06	0.185078	9.24568e-06	0.291122
sp|P46821|MAP1B_HUMAN	0	0.0012265	0.0966897	0.926332	0.0118314	0.17875	0.0365095	0.816344	-0.0151933	2.67097e-06	0.150575	0.843346	0.0545387	7.35887e-09	-0.432635	0.31354	0.168711	0.0012265	0.0966897	0.17875	0.0365095	0.0012265	0.0966897
sp|P46926|GNPI1_HUMAN	0	0.00275041	0.262615	0.905952	-0.0162295	0.0208932	0.10522	0.0686948	-0.128648	0.000259547	0.262615	0.877671	-0.0162295	2.69598e-08	0.160706	0.178611	-0.13875	0.00275041	0.262615	0.0208932	-0.128648	0.00275041	0.262615
sp|P46934|NEDD4_HUMAN	0	0.0491389	0.181567	0.451579	0.107794	0.120251	0.0645065	0.0289426	-0.173272	0.00375201	0.181567	0.0937607	-0.841538	0.00181887	0.13245	0.0169045	-0.378305	0.0491389	0.181567	0.0289426	-0.173272	0.0289426	0.181567
sp|P46939|UTRN_HUMAN	0	1	0	1	0	0.220875	0.0882897	0.343361	-0.0795572	1	0	1	0	0.030263	0.401386	0.294875	-0.226716	1	0	0.220875	0.0882897	0.220875	0.0882897
sp|P46940|IQGA1_HUMAN	0	0.0027431	0.0890482	0.561748	0.0317674	8.04989e-05	0.112033	0.0921829	-0.110641	9.72586e-06	0.11137	0.506007	0.0317674	6.96622e-10	0.166007	0.233727	-0.116131	0.0027431	0.0890482	8.04989e-05	0.112033	8.04989e-05	0.112033
sp|P46976|GLYG_HUMAN	0	0.0205031	0.195447	1	0	0.0324416	0.0817313	0.990294	-0.00088105	0.00292648	0.197054	1	0	2.56074e-07	0.151914	0.700097	-0.0877921	0.0205031	0.195447	0.0324416	0.0817313	0.0205031	0.195447
sp|P46977|STT3A_HUMAN	0	0.000517312	0.445744	1	0	0.0176472	0.16988	0.677081	-0.0293317	4.44792e-06	0.539827	1	0	1.39967e-05	0.189492	0.785625	-0.0800803	0.000517312	0.445744	0.0176472	0.16988	0.000517312	0.445744
sp|P47224|MSS4_HUMAN	0	0.349456	0.0920064	0.736681	-0.0309235	0.707406	0.0263166	0.141955	0.109293	0.624207	0.0920064	0.568576	-0.216126	0.618354	0.0986353	0.595002	0.109293	0.349456	0.0920064	0.141955	0.109293	0.141955	0.109293
sp|P47736|RPGP1_HUMAN	0	0.0706482	0.236497	1	0	0.611685	0.0277711	0.148034	-0.0978087	0.00682474	0.902197	1	0	0.11559	0.13352	0.0920741	-0.258428	0.0706482	0.236497	0.148034	-0.0978087	0.0706482	0.236497
sp|P47755|CAZA2_HUMAN	0	0.955502	-0.00483198	0.389905	-0.194002	0.213964	0.0299475	0.451481	-0.0495009	0.935763	-0.0449285	0.620577	-0.194002	3.58536e-07	0.179766	0.380698	-0.142904	0.389905	-0.194002	0.213964	-0.0495009	0.213964	-0.194002
sp|P47756|CAPZB_HUMAN	0	0.986644	-0.000925206	0.000623037	0.383476	0.000306382	0.212069	0.0519291	-0.147586	0.452521	0.106509	0.000978611	-0.642657	1.46377e-11	0.639017	0.0016172	-0.625033	0.000623037	0.383476	0.000306382	0.212069	0.000306382	0.383476
sp|P47813|IF1AX_HUMAN	0	0.0796773	0.314399	0.0927367	0.341289	0.00828801	0.245935	0.0174573	-0.219971	0.00027691	0.454149	0.0753088	0.341289	3.0849e-07	0.245935	0.0153867	-0.219971	0.0796773	0.341289	0.00828801	0.245935	0.00828801	0.341289
sp|P47897|SYQ_HUMAN	0	0.024982	0.0755271	0.280472	0.103109	0.00164719	0.0674396	0.363024	-0.0547199	0.00269023	0.0755271	0.00376855	0.247851	4.60137e-12	-0.283352	0.1363	-0.225752	0.024982	0.103109	0.00164719	0.0674396	0.00164719	0.103109
sp|P47914|RL29_HUMAN	0	0.000331602	-0.882398	0.0401188	-0.145452	0.0462979	-0.435922	0.0221571	0.315468	1.04982e-06	-0.921697	0.0908944	-0.145452	0.00894479	-0.435922	0.0558084	0.315468	0.000331602	-0.882398	0.0221571	-0.435922	0.000331602	-0.882398
sp|P47974|TISD_HUMAN	0	0.852669	-0.0168451	0.0380209	-0.277766	0.00748561	-0.113837	0.182902	-0.0885583	0.569036	0.229612	0.00296425	-1.34033	0.00656426	-0.113837	0.216969	-0.150071	0.0380209	-0.277766	0.00748561	-0.113837	0.00748561	-0.277766
sp|P47985|UCRI_HUMAN	0	0.125816	0.128646	0.8238	0.0753784	0.00267983	0.119525	0.516574	-0.042741	0.000199582	0.162345	0.783838	0.0753784	3.54082e-13	0.250386	0.187821	-0.257342	0.125816	0.128646	0.00267983	0.119525	0.00267983	0.128646
sp|P48047|ATPO_HUMAN	0	0.851831	-0.00775791	0.927805	0.0209281	0.515991	-0.0222258	0.613911	0.0345665	0.888346	0.043377	0.331763	-0.323269	0.605476	-0.286808	0.731197	0.236743	0.851831	0.0209281	0.515991	0.0345665	0.515991	0.0345665
sp|P48059|LIMS1_HUMAN	0	0.355205	-0.0351577	0.615862	0.0510255	0.818412	0.00659727	0.262649	-0.0681387	0.163574	0.0638453	0.561896	0.0510255	1.7929e-07	0.281112	0.18357	-0.198815	0.355205	0.0510255	0.262649	-0.0681387	0.262649	-0.0681387
sp|P48147|PPCE_HUMAN	0	0.197864	0.062651	0.998297	-0.00068246	0.0130995	0.0604091	0.429895	-0.0491685	0.106017	0.062651	0.439868	-0.362116	8.24223e-08	0.255878	0.534753	-0.0760927	0.197864	0.062651	0.0130995	0.0604091	0.0130995	0.062651
sp|P48163|MAOX_HUMAN	0	0.083131	0.136661	1	0	0.876825	0.0066222	0.958985	0.00356184	0.00294671	0.493197	1	0	0.0091064	0.154999	0.625514	-0.143275	0.083131	0.136661	0.876825	0.0066222	0.083131	0.136661
sp|P48200|IREB2_HUMAN	0	0.673982	0.0230698	0.358359	0.175179	0.470078	0.0233882	0.449735	-0.0459231	0.00533868	-0.612113	0.0267033	-0.300682	0.0205264	0.10638	0.770714	0.049874	0.358359	0.175179	0.449735	-0.0459231	0.358359	0.175179
sp|P48382|RFX5_HUMAN	0	0.0026027	0.428837	1	0	0.0674424	-0.108931	0.491012	-0.0535876	0.000167176	0.428837	1	0	0.238501	-0.108931	0.449794	-0.135116	0.0026027	0.428837	0.0674424	-0.108931	0.0026027	0.428837
sp|P48426|PI42A_HUMAN	0	0.592661	-0.0568872	0.98269	0.0136288	0.00893659	0.0965545	0.301909	-0.0674569	0.748983	-0.281353	0.977505	0.0136288	1.68501e-08	0.278358	0.0742636	-0.318505	0.592661	-0.0568872	0.00893659	0.0965545	0.00893659	0.0965545
sp|P48444|COPD_HUMAN	0	0.234266	0.045604	0.508241	-0.194765	0.994572	-0.000221908	0.3572	-0.0561018	0.0709906	0.0636723	0.0663465	-0.549993	6.63765e-08	0.459847	0.0406781	-0.415654	0.234266	-0.194765	0.3572	-0.0561018	0.234266	-0.194765
sp|P48449|LSS_HUMAN	0	0.0294581	0.159436	1	0	0.103906	0.0547346	0.606862	-0.0333124	0.00312506	0.228719	0.100991	-0.671727	1.21361e-05	0.227868	0.561342	-0.0808465	0.0294581	0.159436	0.103906	0.0547346	0.0294581	0.159436
sp|P48454|PP2BC_HUMAN	0	0.0673019	0.166489	1	0	0.251887	0.0778653	0.3701	-0.0758068	0.249882	0.166489	1	0	0.0395829	0.110778	0.234426	-0.170122	0.0673019	0.166489	0.251887	0.0778653	0.0673019	0.166489
sp|P48506|GSH1_HUMAN	0	0.0479047	0.298364	1	0	0.836601	0.00827629	0.25665	-0.076805	0.00969842	-0.85272	1	0	0.0943192	0.0625534	0.0411935	-0.598092	0.0479047	0.298364	0.25665	-0.076805	0.0479047	0.298364
sp|P48507|GSH0_HUMAN	0	0.00383773	-0.159257	0.00913453	0.893479	0.559771	0.0187874	0.89851	-0.00864	5.71377e-05	-0.159257	2.62086e-06	-1.21707	1.06314e-05	0.213532	0.299632	-0.24962	0.00383773	0.893479	0.559771	0.0187874	0.00383773	0.893479
sp|P48553|TPC10_HUMAN	0	0.0887706	-0.242844	1	0	0.28704	-0.0503138	0.787298	-0.0200005	0.00329023	-0.588007	1	0	0.264861	-0.231606	0.829084	0.085351	0.0887706	-0.242844	0.28704	-0.0503138	0.0887706	-0.242844
sp|P48556|PSMD8_HUMAN	0	0.0365844	0.128139	0.202285	0.11137	0.0534892	0.116927	0.314833	-0.0644066	0.00166655	0.128139	0.111243	0.15146	0.00152007	0.139793	0.291753	-0.107687	0.0365844	0.128139	0.0534892	0.116927	0.0365844	0.128139
sp|P48634|PRC2A_HUMAN	0	0.18473	0.0423694	0.489639	0.050808	0.00134867	0.072103	0.0766789	-0.117461	0.0256423	0.102943	0.0018711	-0.430156	9.60455e-08	0.132756	0.0804849	-0.17255	0.18473	0.050808	0.00134867	-0.117461	0.00134867	-0.117461
sp|P48637|GSHB_HUMAN	0	0.123171	0.105473	0.0495598	-0.125868	0.000965858	0.120646	0.0213816	-0.171684	0.0282496	0.28052	0.0326367	0.31961	4.4793e-10	0.261137	0.0221122	-0.199862	0.0495598	-0.125868	0.000965858	-0.171684	0.000965858	-0.171684
sp|P48643|TCPE_HUMAN	0	0.147772	0.0509165	0.531391	0.0679025	0.00552893	0.0772911	0.395352	-0.0585614	0.00136567	0.0806299	0.0517185	-0.203735	3.37232e-09	0.126324	0.0934703	-0.279789	0.147772	0.0679025	0.00552893	0.0772911	0.00552893	0.0772911
sp|P48645|NMU_HUMAN	0	1	0	1	0	0.571374	0.0378091	0.489208	0.0649517	0.903618	-0.0517316	1	0	0.135709	0.0831386	0.813532	0.0649517	1	0	0.489208	0.0649517	0.489208	0.0649517
sp|P48681|NEST_HUMAN	0	0.146441	0.0768442	0.87337	-0.0712976	0.00283128	0.101458	0.0726105	-0.122434	0.270264	0.0768442	0.949417	0.124293	3.10114e-07	-0.119387	0.120716	-0.144042	0.146441	0.0768442	0.00283128	-0.122434	0.00283128	-0.122434
sp|P48723|HSP13_HUMAN	0	0.340185	0.146889	1	0	0.730101	-0.0230363	0.667788	0.0288693	0.250761	-0.405945	1	0	0.25683	0.140301	0.967271	0.0288693	0.340185	0.146889	0.667788	0.0288693	0.340185	0.146889
sp|P48729|KC1A_HUMAN	0	0.00176228	0.213806	0.178871	0.0847478	0.0041201	0.0959058	0.0884816	-0.116322	7.78517e-08	0.327463	0.14827	0.0847478	8.79583e-07	0.126536	0.152941	-0.139344	0.00176228	0.213806	0.0041201	-0.116322	0.00176228	0.213806
sp|P48730|KC1D_HUMAN	0	0.15736	0.229818	1	0	0.0342885	0.0861187	0.00654182	-0.246597	0.00026792	1.00169	1	0	9.41842e-05	0.115604	0.00236109	-0.293311	0.15736	0.229818	0.00654182	-0.246597	0.00654182	-0.246597
sp|P48735|IDHP_HUMAN	0	0.214729	0.0618536	0.38176	0.607009	5.2782e-05	0.121118	0.0595913	-0.124531	0.339453	0.0618536	0.318306	0.607009	8.23984e-11	0.15525	0.110374	-0.151844	0.214729	0.607009	5.2782e-05	-0.124531	5.2782e-05	0.607009
sp|P48736|PK3CG_HUMAN	0	0.999101	-0.000371825	1	0	0.797076	-0.0135116	0.36306	-0.0684157	0.781326	0.218715	1	0	0.888142	-0.0402348	0.544928	-0.0825787	0.999101	-0.000371825	0.36306	-0.0684157	0.36306	-0.0684157
sp|P48739|PIPNB_HUMAN	0	0.199908	0.0628079	0.384903	0.0727326	0.00136053	0.0850295	0.554697	-0.0377685	0.138656	0.0674337	0.130608	0.109099	4.03817e-07	0.117447	0.726077	-0.0544275	0.199908	0.0727326	0.00136053	0.0850295	0.00136053	0.0850295
sp|P48960|AGRE5_HUMAN	0	0.35921	-0.127148	0.0634379	-0.44476	0.0162547	0.16883	0.415872	-0.0606019	0.607813	-0.254926	0.019685	1.06586	7.07208e-07	0.342353	0.723492	-0.0606019	0.0634379	-0.44476	0.0162547	0.16883	0.0162547	-0.44476
sp|P49005|DPOD2_HUMAN	0	0.109565	-0.0746135	0.292624	-0.215836	0.0581313	0.0680731	0.366995	-0.0592211	0.310447	-0.0746135	0.354715	-0.361318	0.000279414	0.147009	0.380559	-0.104046	0.109565	-0.215836	0.0581313	0.0680731	0.0581313	-0.215836
sp|P49006|MRP_HUMAN	0	0.57593	0.0630214	0.395248	0.103084	0.00178477	0.730791	0.00189702	-0.565255	0.0439105	0.481198	0.344319	-0.334127	5.09583e-07	0.730791	1.55573e-06	-1.00879	0.395248	0.103084	0.00178477	0.730791	0.00178477	0.730791
sp|P49023|PAXI_HUMAN	0	0.609436	0.0301409	0.11451	-0.0982491	0.969478	-0.00117198	0.752855	-0.02045	0.802201	0.055911	0.0677049	-0.0982491	0.149819	0.0520818	0.808545	-0.0501075	0.11451	-0.0982491	0.752855	-0.02045	0.11451	-0.0982491
sp|P49116|NR2C2_HUMAN	0	0.904043	-0.0187754	1	0	0.816684	-0.0275341	0.0492824	0.416975	0.322504	-0.424298	1	0	0.188497	0.158144	0.163327	0.416975	0.904043	-0.0187754	0.0492824	0.416975	0.0492824	0.416975
sp|P49137|MAPK2_HUMAN	0	0.00651278	0.185936	0.0206378	0.19715	0.584901	-0.0187443	0.0760178	-0.125833	4.14018e-05	0.31837	0.000366193	-0.800529	7.82833e-06	0.157023	0.169417	-0.140702	0.00651278	0.19715	0.0760178	-0.125833	0.00651278	0.19715
sp|P49189|AL9A1_HUMAN	0	0.0665526	-0.079633	0.0041984	0.502227	0.0205026	0.0866236	0.0290234	-0.165792	0.263464	-0.079633	9.93208e-06	-0.861182	4.91486e-08	0.166354	0.0239576	-0.191107	0.0041984	0.502227	0.0205026	-0.165792	0.0041984	0.502227
sp|P49207|RL34_HUMAN	0	0.71759	-0.0370067	1	0	0.0236073	-0.229451	0.363279	0.0808574	0.254168	0.130324	1	0	0.000636743	-0.229451	0.529062	-0.145341	0.71759	-0.0370067	0.0236073	-0.229451	0.0236073	-0.229451
sp|P49247|RPIA_HUMAN	0	0.0243481	0.16223	0.00934407	-0.307481	0.000546734	0.149851	0.0515475	-0.138426	0.00175313	0.16223	0.0397238	-0.445249	4.22364e-10	0.248832	0.0701921	-0.169156	0.00934407	-0.307481	0.000546734	0.149851	0.000546734	-0.307481
sp|P49257|LMAN1_HUMAN	0	0.0280279	-0.150601	0.00326766	0.876471	2.77431e-05	0.175692	0.0593306	-0.134305	0.000127449	0.285404	0.00388066	0.955603	0	0.638152	0.0893	-0.155153	0.00326766	0.876471	2.77431e-05	0.175692	2.77431e-05	0.876471
sp|P49281|NRAM2_HUMAN	0	1	0	1	0	0.351675	-0.124112	1	0	1	0	1	0	0.704428	-0.124112	1	0	1	0	0.351675	-0.124112	0.351675	-0.124112
sp|P49321|NASP_HUMAN	0	0.0347074	0.0466978	0.509295	-0.0307254	0.00696344	0.0480837	0.84609	-0.0125788	0.0388496	0.0466978	0.0536739	0.0790016	1.05742e-06	0.117093	0.729915	-0.0603233	0.0347074	0.0466978	0.00696344	0.0480837	0.00696344	0.0480837
sp|P49327|FAS_HUMAN	0	0.0320678	0.0451432	0.744935	-0.0125582	0.00190346	0.0575962	0.0580494	-0.126759	0.0170822	0.0451432	0.000115492	0.211963	3.08237e-13	0.253514	0.151961	-0.151586	0.0320678	0.0451432	0.00190346	-0.126759	0.00190346	-0.126759
sp|P49336|CDK8_HUMAN	0	0.0291389	-0.298184	1	0	0.0314539	-0.194871	0.00136203	0.376292	1.15707e-05	-0.422791	1	0	2.02341e-12	-0.444542	1.16026e-05	0.526326	0.0291389	-0.298184	0.00136203	0.376292	0.00136203	0.376292
sp|P49354|FNTA_HUMAN	0	0.960152	0.00378824	0.707323	0.064008	0.0238562	0.0911868	0.512008	-0.0476675	0.516225	0.0569599	0.328077	-0.398699	5.61807e-05	0.240751	0.346472	-0.149996	0.707323	0.064008	0.0238562	0.0911868	0.0238562	0.0911868
sp|P49356|FNTB_HUMAN	0	0.63422	0.0438998	0.224433	-0.0759516	0.488333	0.0351639	0.34445	-0.0670534	0.864699	0.0438998	0.175456	-0.449298	0.36733	0.170839	0.35421	-0.148154	0.224433	-0.0759516	0.34445	-0.0670534	0.224433	-0.0759516
sp|P49366|DHYS_HUMAN	0	0.39605	0.0791181	0.0603301	-0.706242	0.27292	0.0412027	0.70571	-0.0271434	0.307525	0.0791181	0.14586	-0.706242	0.00679791	0.149833	0.716758	-0.0730176	0.0603301	-0.706242	0.27292	0.0412027	0.0603301	-0.706242
sp|P49368|TCPG_HUMAN	0	0.0689379	0.0603709	0.537909	0.0451526	9.7975e-05	0.0829322	0.541567	-0.0377927	0.00827001	0.0603709	0.0261986	0.121666	5.82529e-12	0.136538	0.561603	-0.0889075	0.0689379	0.0603709	9.7975e-05	0.0829322	9.7975e-05	0.0829322
sp|P49406|RM19_HUMAN	0	0.0143391	0.128496	0.0584341	0.201829	0.109661	0.0619218	0.152668	-0.0873377	0.000211726	0.266919	0.024782	-0.459799	0.00242562	0.208707	0.142336	-0.223103	0.0143391	0.201829	0.109661	-0.0873377	0.0143391	0.201829
sp|P49407|ARRB1_HUMAN	0	0.218572	-0.0613629	0.0037491	-0.260904	0.029691	0.0829092	0.0384279	-0.153417	0.0127017	-0.196698	0.0103397	0.412982	1.92418e-05	0.124511	0.114289	-0.153417	0.0037491	-0.260904	0.029691	-0.153417	0.0037491	-0.260904
sp|P49411|EFTU_HUMAN	0	0.0374163	0.0667561	0.93059	0.0102661	0.000122745	0.0903807	0.225969	-0.0746981	0.000169506	0.117115	0.062671	-0.142001	3.87535e-12	0.141787	0.360932	-0.0882875	0.0374163	0.0667561	0.000122745	0.0903807	0.000122745	0.0903807
sp|P49427|UB2R1_HUMAN	0	0.052219	0.140033	1	0	0.00291183	0.0979005	0.570191	-0.0383261	0.0121502	0.140033	1	0	6.40604e-06	0.177279	0.297652	-0.184427	0.052219	0.140033	0.00291183	0.0979005	0.00291183	0.140033
sp|P49441|INPP_HUMAN	0	0.690678	-0.0776443	1	0	0.121611	-0.0994789	0.0766789	0.134632	0.31185	-0.436941	1	0	0.392701	-0.0994789	0.371923	0.134632	0.690678	-0.0776443	0.0766789	0.134632	0.0766789	0.134632
sp|P49448|DHE4_HUMAN	0	0.620697	0.0570185	1	0	0.454861	0.0649592	0.823873	-0.0185068	0.166106	-0.688113	1	0	0.00043919	0.360563	0.687328	-0.118754	0.620697	0.0570185	0.454861	0.0649592	0.454861	0.0649592
sp|P49454|CENPF_HUMAN	0	0.74765	-0.0132278	0.475573	-0.0524104	0.0217265	0.0397985	0.892951	-0.00896339	0.902465	-0.0179155	0.639861	-0.204672	1.08835e-07	-0.248343	0.229336	-0.295031	0.475573	-0.0524104	0.0217265	0.0397985	0.0217265	-0.0524104
sp|P49458|SRP09_HUMAN	0	0.798508	0.0224814	0.115852	0.435766	0.0342329	0.090919	0.159793	-0.0879889	0.425536	0.112189	0.103228	0.435766	7.49892e-09	0.204796	0.0626045	-0.277934	0.115852	0.435766	0.0342329	0.090919	0.0342329	0.435766
sp|P49459|UBE2A_HUMAN	0	0.0971545	-0.382089	0.812134	0.060935	0.182388	0.0824506	0.150243	-0.103655	0.200916	-0.382089	0.693441	-0.173577	8.47101e-05	0.236905	0.203364	-0.158756	0.0971545	-0.382089	0.150243	-0.103655	0.0971545	-0.382089
sp|P49585|PCY1A_HUMAN	0	0.0674033	0.127452	0.551547	-0.184301	0.378005	0.0382784	0.30263	-0.0650159	0.00607521	0.128779	0.496182	-0.184301	0.000110408	-0.186795	0.242898	-0.175487	0.0674033	-0.184301	0.30263	-0.0650159	0.0674033	-0.184301
sp|P49588|SYAC_HUMAN	0	0.207547	0.0321619	0.154569	-0.0982107	0.242165	-0.0234202	0.549595	-0.0380111	0.000666975	0.191509	0.345873	-0.0982107	0.00427831	0.125727	0.646451	-0.116657	0.154569	-0.0982107	0.242165	-0.0380111	0.154569	-0.0982107
sp|P49589|SYCC_HUMAN	0	0.00910363	0.097539	0.605448	-0.0712047	0.0397672	0.0432844	0.205931	-0.0739265	3.13661e-05	0.196853	0.524515	-0.30242	3.54805e-06	0.11203	0.391678	-0.0796811	0.00910363	0.097539	0.0397672	-0.0739265	0.00910363	0.097539
sp|P49590|SYHM_HUMAN	0	0.344877	0.126919	0.00126285	0.166185	0.247113	0.0588735	0.836847	-0.0142307	0.169632	0.289002	0.000494393	-0.693898	0.0401506	0.0859775	0.823484	-0.0655413	0.00126285	0.166185	0.247113	0.0588735	0.00126285	0.166185
sp|P49591|SYSC_HUMAN	0	0.982716	-0.000982486	0.0334107	0.117216	0.196354	0.0255633	0.856907	-0.0117719	0.568743	-0.0313427	0.000672664	-0.206688	0.00161316	0.0616889	0.906852	-0.038712	0.0334107	0.117216	0.196354	0.0255633	0.0334107	0.117216
sp|P49593|PPM1F_HUMAN	0	0.710013	-0.0176887	0.893033	-0.0229085	0.108115	0.0473124	0.473212	-0.0450426	0.090337	0.150332	0.632016	-0.0919488	7.61835e-07	0.112749	0.373094	-0.116766	0.710013	-0.0229085	0.108115	0.0473124	0.108115	0.0473124
sp|P49642|PRI1_HUMAN	0	0.585755	0.0275257	0.625351	0.0992729	0.00020461	0.113243	0.082672	-0.119993	0.00329236	-1.1994	0.0396022	-0.519105	5.79281e-07	0.123227	0.118004	-0.15791	0.585755	0.0992729	0.00020461	-0.119993	0.00020461	-0.119993
sp|P49643|PRI2_HUMAN	0	0.991832	-0.000489998	0.381719	-0.0996582	0.924892	-0.00276422	0.932117	0.00609408	0.360233	0.0768539	0.698639	-0.0996582	0.988693	-0.0164545	0.999075	0.00609408	0.381719	-0.0996582	0.924892	0.00609408	0.381719	-0.0996582
sp|P49675|STAR_HUMAN	0	0.200455	0.14017	1	0	0.387309	0.0548723	0.91044	-0.00865831	0.024092	0.512733	1	0	0.407295	0.0704537	0.730655	-0.110993	0.200455	0.14017	0.387309	0.0548723	0.200455	0.14017
sp|P49711|CTCF_HUMAN	0	0.656823	0.0370555	0.864126	-0.0594074	0.508244	0.0258645	0.830695	-0.0153601	0.266049	0.103028	0.638258	-0.361703	6.88444e-05	0.170512	0.185958	-0.307619	0.656823	-0.0594074	0.508244	0.0258645	0.508244	-0.0594074
sp|P49720|PSB3_HUMAN	0	0.0155993	0.153645	0.458576	0.141203	0.00258978	0.136994	0.0998011	-0.105131	0.00310632	0.156969	0.146522	-0.40008	9.71938e-12	0.197595	0.202628	-0.130597	0.0155993	0.153645	0.00258978	0.136994	0.00258978	0.153645
sp|P49721|PSB2_HUMAN	0	0.250736	0.0807639	0.260447	0.269764	0.140294	0.0632346	0.0690467	-0.128389	0.560968	0.0807639	0.462495	0.269764	6.87163e-06	0.156715	0.230161	-0.128389	0.250736	0.269764	0.0690467	-0.128389	0.0690467	0.269764
sp|P49736|MCM2_HUMAN	0	0.00946644	0.0864597	0.48786	0.0777345	4.92818e-06	0.173107	0.016437	-0.184706	0.000111701	0.163675	0.432742	0.0777345	1.108e-15	0.22349	0.00377134	-0.284225	0.00946644	0.0864597	4.92818e-06	-0.184706	4.92818e-06	-0.184706
sp|P49747|COMP_HUMAN	0	0.975368	0.00713581	1	0	0.0307252	-0.164042	0.0560363	0.174179	0.822698	-0.117344	1	0	0.08436	-0.164042	0.222057	0.174179	0.975368	0.00713581	0.0307252	0.174179	0.0307252	0.174179
sp|P49748|ACADV_HUMAN	0	0.0975752	0.094388	0.176199	-0.223697	0.353789	0.023088	0.532872	-0.040001	0.00115581	0.149373	0.447993	-0.223697	0.00764382	0.067702	0.495001	-0.0846102	0.0975752	-0.223697	0.353789	-0.040001	0.0975752	-0.223697
sp|P49750|YLPM1_HUMAN	0	0.424259	0.0266988	0.864126	-0.0252212	0.0416134	0.0448341	0.377376	-0.0561092	0.809878	0.0266988	0.522401	-0.269148	0.00345137	-0.100178	0.307066	-0.130798	0.424259	0.0266988	0.0416134	-0.0561092	0.0416134	-0.0561092
sp|P49754|VPS41_HUMAN	0	0.593683	0.0713113	0.0926606	-0.674496	0.914052	0.00466893	0.641412	-0.0326477	0.522799	0.279761	0.129992	-0.674496	0.0796191	0.0717674	0.813354	-0.0718311	0.0926606	-0.674496	0.641412	-0.0326477	0.0926606	-0.674496
sp|P49755|TMEDA_HUMAN	0	0.198479	0.0688374	1	0	0.540404	0.0233762	0.719337	0.0262511	0.392425	0.0688374	1	0	0.17126	0.0691235	0.823086	-0.0922507	0.198479	0.0688374	0.540404	0.0262511	0.198479	0.0688374
sp|P49756|RBM25_HUMAN	0	0.850903	-0.00732675	0.555013	0.060159	0.000110323	0.0944454	0.33322	-0.0573772	0.864972	0.0335758	0.129027	0.122877	1.05596e-09	0.122012	0.450242	-0.0788988	0.555013	0.060159	0.000110323	0.0944454	0.000110323	0.0944454
sp|P49757|NUMB_HUMAN	0	0.436668	0.0698135	0.237572	-0.115809	0.0120499	0.113918	0.0121227	-0.207506	0.521957	-0.168774	0.150414	-0.181732	7.26051e-10	0.37715	0.00323941	-0.381164	0.237572	-0.115809	0.0120499	-0.207506	0.0120499	-0.207506
sp|P49761|CLK3_HUMAN	0	0.00134386	0.220744	1	0	0.751603	-0.0171025	0.94896	0.00522209	2.6224e-06	1.04319	0.188815	-1.01769	0.915415	0.0250213	0.905086	-0.480441	0.00134386	0.220744	0.751603	-0.0171025	0.00134386	0.220744
sp|P49770|EI2BB_HUMAN	0	2.29989e-05	0.257159	0.939442	-0.0114297	7.64763e-05	0.146981	0.101208	-0.103165	5.35386e-11	0.276613	0.902001	-0.56461	3.74471e-16	0.322736	0.10332	-0.188622	2.29989e-05	0.257159	7.64763e-05	0.146981	2.29989e-05	0.257159
sp|P49773|HINT1_HUMAN	0	0.771424	-0.0167317	0.059413	0.301669	0.294983	0.0277863	0.602766	-0.032574	0.814268	0.029908	0.00962182	0.301669	5.0158e-05	0.241322	0.412515	-0.142287	0.059413	0.301669	0.294983	-0.032574	0.059413	0.301669
sp|P49790|NU153_HUMAN	0	0.000408579	0.110651	0.043701	0.105753	6.99022e-05	0.106354	0.0735351	-0.112918	8.22405e-07	0.278304	8.96244e-05	-0.219647	3.25723e-10	0.237118	0.0545668	-0.237482	0.000408579	0.110651	6.99022e-05	-0.112918	6.99022e-05	-0.112918
sp|P49792|RBP2_HUMAN	0	0.0041411	0.0866326	0.586903	0.0328488	5.38487e-05	0.118178	0.0331467	-0.151006	8.84226e-06	0.0986905	0.532095	0.0328488	1.74282e-10	0.148423	0.118506	-0.151006	0.0041411	0.0866326	5.38487e-05	-0.151006	5.38487e-05	-0.151006
sp|P49815|TSC2_HUMAN	0	0.887069	-0.0339311	1	0	0.00702657	-0.108456	0.436243	0.0573125	0.172719	-0.663768	1	0	4.7418e-06	-0.226416	0.609832	-0.138938	0.887069	-0.0339311	0.00702657	-0.108456	0.00702657	-0.108456
sp|P49821|NDUV1_HUMAN	0	0.313326	0.0595597	0.0938571	0.145857	0.00778478	0.0755697	0.062274	-0.121755	0.00106565	0.193743	0.0024505	-0.511279	1.14243e-10	0.149795	0.112586	-0.132334	0.0938571	0.145857	0.00778478	-0.121755	0.00778478	0.145857
sp|P49840|GSK3A_HUMAN	0	0.627067	0.0264385	0.00126687	-2.10657	0.261939	0.0546756	0.138567	-0.096552	0.0861924	0.0734439	8.90534e-05	-2.10657	0.0229254	0.0739647	0.352653	-0.113676	0.00126687	-2.10657	0.138567	-0.096552	0.00126687	-2.10657
sp|P49841|GSK3B_HUMAN	0	0.738637	-0.0206622	0.932339	0.00948167	0.00332579	0.224365	0.857275	-0.0140391	0.571141	-0.0555654	0.525616	-0.26249	7.7932e-05	0.224365	0.347702	0.470594	0.738637	-0.0206622	0.00332579	0.224365	0.00332579	0.224365
sp|P49848|TAF6_HUMAN	0	0.480615	0.049303	0.00207838	0.440134	0.572913	-0.0235393	0.296866	-0.0647472	0.0650307	0.105054	0.0034125	0.440134	0.00314225	0.118804	0.369779	-0.123455	0.00207838	0.440134	0.296866	-0.0647472	0.00207838	0.440134
sp|P49902|5NTC_HUMAN	0	0.477109	-0.0700311	0.717886	0.101322	0.661775	-0.0147722	0.836847	-0.0144066	0.740587	-0.0700311	0.493661	-0.361963	0.00366509	0.190085	0.372023	-0.191558	0.477109	0.101322	0.661775	-0.0147722	0.477109	0.101322
sp|P49903|SPS1_HUMAN	0	0.344873	0.0513956	0.698995	-0.0814737	0.0621116	0.077348	0.556202	-0.0408109	0.06111	0.0708698	0.819451	-0.228209	0.000134488	0.101806	0.503259	-0.0951635	0.344873	-0.0814737	0.0621116	0.077348	0.0621116	-0.0814737
sp|P49914|MTHFS_HUMAN	0	0.735284	0.045414	0.35618	-0.147901	0.0124464	0.104599	0.233265	-0.0815723	0.417009	0.288835	0.543163	-0.147901	7.04317e-06	0.214509	0.335856	-0.140323	0.35618	-0.147901	0.0124464	0.104599	0.0124464	-0.147901
[truncated: 10,606 more rows]

## Sheet: cross_setting_DEA_HYqfl683
supp10 Tab6 LogFC values and q-values of proteins detected under different settings (qval_FG_DDA means q-value obtained by single TOP1 workflow under setting FG_DDA, qval_FG_DDA_ens means q-value obtained by the best ens_multi-quant workflow under setting FG_DDA， here MQ_TMT_ens applies the best ens_topk)
[truncated: 10,839 more rows]

[truncated: 2 more sheets: cross_setting_DEA_HEqe408, cross_setting_DEA_HYtims134]
