# Supplementary material for: Optimizing differential expression analysis for proteomics data via high-performing rules and ensemble inference
Source: Nat Commun. 2024 May 9;15:3922. doi: 10.1038/s41467-024-47899-w (PMC11082229; doi:10.1038/s41467-024-47899-w)
Supplement: Supplementary file 14 — Supplementary Data 11 [file 41467_2024_47899_MOESM14_ESM.xlsx]

## Sheet: TP_FP_numbers
supp11 Tab1 True positive(TP), True negative(TN), False negative(FN) and False positive(FP) numbers detected by different methods from datasets extracted from PXD028735 project (HYEtims735_DDA, HYEtims735_DIA, HYE5600735_DDA, HYE6600735_DDA, HYEqe735_DDA)
method	TP	TN	FP	FN
FG_DDA_tims*	2556	7713	137	2346		* suffix _tims means data generated with instrument TimsTOF pro; FG_DDA_tims means proteins detected by the TOP1 workflow undersetting FG_DDA from data generated by TimsTOF pro
MQ_DDA_tims	927	7716	134	3975		** suffix _ens means the top1 ens_multi-quant workflow; FG_DDA_tims_ens means proteins detected by the top1 ens_multi-quant workflow undersetting FG_DDA from data generated by TimsTOF pro
DIANN_DIA_tims	3734	7796	54	1168		*** suffix _5600 means data generated with instrument SCIEX Triple TOF5600
spt_DIA_tims	3102	7803	47	1800		****suffix _6600 means data generated with instrument SCIEX Triple TOF6600
FG_DDA_tims_ens**	3096	7228	622	1806		*****suffix _qe means data generated with instrument Orbitrap QE-HFX
MQ_DDA_tims_ens	1607	7255	595	3295
DIANN_DIA_tims_ens	3884	7567	283	1018
spt_DIA_tims_ens	3252	7698	152	1650
FG_DDA_st5600***	582	7824	26	4320
MQ_DDA_st5600	601	7834	16	4301
FG_DDA_st5600_ens	671	7685	165	4231
MQ_DDA_st5600_ens	639	7785	65	4263
FG_DDA_st6600****	862	7761	89	4040
MQ_DDA_st6600	801	7812	38	4101
FG_DDA_st6600_ens	1030	7370	480	3872
MQ_DDA_st6600_ens	902	7661	189	4000
FG_DDA_qe*****	1811	7730	120	3091
MQ_DDA_qe	1626	7813	37	3276
FG_DDA_qe_ens	2104	7391	459	2798
MQ_DDA_qe_ens	1739	7633	217	3163

## Sheet: cross_instrument_DEA_res
supp11 Tab2 LogFC values and q-values of proteins detected by TOP1 workflows and best ens_multi-quant workflows under different settings from datasets generated with different instruments
Proteins	labels	qval_FG_DDA_tims	logFC_FG_DDA_tims	qval_MQ_DDA_tims	logFC_MQ_DDA_tims	qval_DIANN_DIA	logFC_DIANN_DIA	qval_spt_DIA	logFC_spt_DIA	qval_FG_DDA_tims_ens	logFC_FG_DDA_tims_ens	qval_MQ_DDA_tims_ens	logFC_MQ_DDA_tims_ens	qval_DIANN_DIA_ens	logFC_DIANN_DIA_ens	qval_spt_DIA_ens	logFC_spt_DIA_ens	qval_FG_DDA_st5600	logFC_FG_DDA_st5600	qval_MQ_DDA_st5600	logFC_MQ_DDA_st5600	qval_FG_DDA_st6600	logFC_FG_DDA_st6600	qval_MQ_DDA_st6600	logFC_MQ_DDA_st6600	qval_FG_DDA_qe	logFC_FG_DDA_qe	qval_MQ_DDA_qe	logFC_MQ_DDA_qe	qval_FG_DDA_st5600_ens	logFC_FG_DDA_st5600_ens	qval_MQ_DDA_st5600_ens	logFC_MQ_DDA_st5600_ens	qval_FG_DDA_st6600_ens	logFC_FG_DDA_st6600_ens	qval_MQ_DDA_st6600_ens	logFC_MQ_DDA_st6600_ens	qval_FG_DDA_qe_ens	logFC_FG_DDA_qe_ens	qval_MQ_DDA_qe_ens	logFC_MQ_DDA_qe_ens
sp|A0A024RBG1|NUD4B_HUMAN	0	0.30492	0.179068	1	0	0.163193	0.149754	0.0559563	-0.193486	0.0885446	0.309922	1	0	0.0299971	0.191867	0.107914	-0.21705	1	0	1	0	1	0	1	0	1	0	1	0	1	0	1	0	1	0	1	0	1	0	1	0
sp|A0A075B767|PAL4H_HUMAN	0	0.196084	0.355631	1	0	1	0	1	0	0.231464	0.355631	1	0	1	0	1	0	1	0	1	0	1	0	1	0	1	0	1	0	1	0	1	0	1	0	1	0	1	0	1	0
sp|A0A096LP01|SIM26_HUMAN	0	0.771087	-0.0488392	1	0	0.648747	0.0464499	0.0868628	0.168337	0.877225	-0.0603777	1	0	0.0700794	0.146173	0.249443	0.168337	1	0	1	0	1	0	1	0	1	0	1	0	1	0	1	0	1	0	1	0	1	0	1	0
sp|A0A0B4J2D5|GAL3B_HUMAN	0	0.326596	-0.0607869	1	0	1	0	1	0	0.015434	-0.0901978	1	0	1	0	1	0	0.308017	0.227703	1	0	0.778559	0.0130101	1	0	0.329504	-0.086003	1	0	0.599543	0.227703	1	0	0.0479063	0.183207	1	0	0.226381	-0.132778	1	0
sp|A0A0U1RRE5|NBDY_HUMAN	0	0.503701	-0.0611536	1	0	1	0	1	0	0.537279	-0.0804682	1	0	1	0	1	0	1	0	1	0	1	0	1	0	1	0	1	0	1	0	1	0	1	0	1	0	1	0	1	0
sp|A0A0U1RRL7|MMPOS_HUMAN	0	0.968105	-0.00488188	0.00388508	-0.234089	0.847407	-0.0430363	0.837521	-0.0272888	0.409165	0.447548	0.0113468	-0.234089	0.993266	-0.0430363	0.756433	0.176101	1	0	1	0	1	0	1	0	1	0	1	0	1	0	1	0	1	0	1	0	1	0	1	0
sp|A0A1B0GUS4|UB2L5_HUMAN	0	1	0	1	0	1	0	0.207378	-0.463344	0.139604	-1.54997	1	0	1	0	0.0717945	-0.908637	1	0	1	0	1	0	1	0	1	0	1	0	1	0	1	0	1	0	1	0	1	0	1	0
sp|A0A2R8Y4L2|RA1L3_HUMAN	0	0.0122713	0.402099	0.869973	0.0526635	1	0	1	0	0.000939803	0.402099	0.446594	-0.341611	1	0	1	0	1	0	1	0	0.884396	0.0079635	0.299483	0.0552378	0.706572	0.152605	0.769339	0.125037	1	0	1	0	0.980712	0.0079635	0.34222	-0.163217	0.89394	0.152605	0.303544	-0.498665
sp|A0AV96|RBM47_HUMAN	0	0.211836	-0.11123	1	0	0.00661656	-0.177629	0.998145	-0.000173243	0.0937376	-0.348951	1	0	0.00935938	-0.177629	0.999946	-0.00346563	1	0	1	0	1	0	1	0	1	0	1	0	1	0	1	0	1	0	1	0	1	0	1	0
sp|A0AVK6|E2F8_HUMAN	0	0.00275041	-0.499728	0.000125436	-0.486018	0.8281	0.0207032	1	0	0.000264597	-0.530372	0.000390409	-0.486018	0.0470946	0.203415	1	0	1	0	1	0	1	0	1	0	1	0	1	0	1	0	1	0	1	0	1	0	1	0	1	0
sp|A0AVT1|UBA6_HUMAN	0	0.216007	0.0390609	0.531391	0.075486	3.23406e-06	0.141711	0.140043	-0.0861202	0.0363786	0.0836988	0.0716017	-0.290274	0	0.16929	0.070698	-0.172223	0.00911499	0.154333	0.677602	0.027285	0.666594	0.0117602	0.0104595	0.0618912	0.582982	0.0491802	0.084597	0.0892042	0.00429616	0.154333	0.306133	-0.178918	0.0557165	0.0961608	5.52537e-05	-0.546918	0.885505	0.0491802	0.00114259	-0.40702
sp|A0FGR8|ESYT2_HUMAN	0	0.606193	-0.0243981	0.00359965	-0.434169	0.257422	-0.0469779	0.48896	-0.0455507	0.594465	-0.193351	0.0103841	-0.434169	0.330084	0.0693964	0.868393	-0.0455507	1	0	1	0	1	0	1	0	0.569274	0.15794	0.233822	-0.137265	1	0	1	0	1	0	1	0	0.423677	0.491006	0.524279	-0.137265
sp|A0JLT2|MED19_HUMAN	0	0.462197	0.382955	0.0541099	0.255094	0.289294	0.0442679	0.538346	-0.0465928	0.80679	0.382955	0.0195099	-0.489283	0.00620586	0.109325	0.459296	-0.111071	1	0	1	0	1	0	1	0	0.599728	-0.319786	0.875353	0.0339515	1	0	1	0	1	0	1	0	0.654239	-0.62797	0.328766	-0.312236
sp|A0JNW5|BLT3B_HUMAN	0	0.749293	0.0481515	1	0	0.461364	-0.0283508	0.942638	-0.00593668	0.221118	-0.913891	0.318619	-0.374825	0.777611	-0.0283508	0.613272	-0.151376	1	0	1	0	1	0	1	0	1	0	1	0	1	0	1	0	1	0	1	0	1	0	1	0
sp|A0MZ66|SHOT1_HUMAN	0	0.0891281	0.135552	0.00957872	0.128491	0.0120878	0.0808476	0.064561	-0.126144	0.19268	0.135552	0.0251777	0.128491	5.52031e-06	0.121412	0.17565	-0.126752	0.861248	-0.0276388	0.75594	-0.0744102	0.895479	-0.0227432	0.00617517	0.311917	0.0875787	0.201792	0.524248	0.0506631	0.688291	-0.0782132	0.847791	0.122628	0.0249362	0.831478	8.54911e-06	-1.28014	0.174708	0.201792	0.00592513	-0.365415
sp|A0PJW6|TM223_HUMAN	0	0.8397	0.0367519	1	0	0.01171	-0.160301	0.481477	0.0499322	0.187774	-0.420737	1	0	0.0639407	-0.160301	0.751497	-0.0575605	1	0	1	0	1	0	1	0	1	0	1	0	1	0	1	0	1	0	1	0	1	0	1	0
sp|A1L020|MEX3A_HUMAN	0	0.439519	-0.130181	1	0	0.92877	0.00823778	0.306326	-0.106153	0.687023	-0.130181	1	0	0.782564	0.0840673	0.484361	-0.178187	1	0	1	0	1	0	1	0	0.555682	0.100894	1	0	1	0	1	0	1	0	1	0	0.612138	0.110052	1	0
sp|A1L170|CA226_HUMAN	0	1	0	1	0	1	0	1	0	1	0	1	0	1	0	1	0	1	0	1	0	1	0	1	0	1	0	1	0	1	0	1	0	1	0	1	0	1	0	1	0
sp|A2RRP1|NBAS_HUMAN	0	0.0196896	0.0642358	0.56012	-0.062126	0.863387	-0.00494856	0.366511	-0.052803	0.00152442	0.0761464	0.493194	0.0907617	2.04664e-05	-0.471877	0.457804	-0.080896	0.542885	0.0770521	0.918746	0.0629859	0.00894439	-0.21862	0.00584567	0.232842	0.359217	0.173854	0.860103	-0.016557	0.0833917	0.305993	0.84316	-0.181538	0.0244542	-0.21862	0.00199866	0.991008	0.192359	0.628685	0.344551	-0.447063
sp|A2RTX5|SYTC2_HUMAN	0	0.711849	0.0666576	0.596404	-0.0655057	0.192772	-0.0947412	0.809964	0.021001	0.51123	-0.412893	0.58576	-0.201312	0.110117	0.152354	0.836251	-0.0943348	1	0	1	0	1	0	1	0	1	0	1	0	1	0	1	0	1	0	1	0	1	0	1	0
sp|A2VDF0|FUCM_HUMAN	0	1	0	1	0	0.0146413	-0.28706	0.741168	-0.0357609	1	0	1	0	0.0110821	-0.305986	0.705079	-0.181116	1	0	1	0	1	0	1	0	1	0	1	0	1	0	1	0	1	0	1	0	1	0	1	0
sp|A3KMH1|VWA8_HUMAN	0	0.624412	-0.0586102	0.00722991	-0.363138	0.0730307	-0.0503296	0.378526	0.0579132	0.206786	-0.402864	0.00247566	-0.919058	0.17222	-0.0503296	0.27148	-0.254466	1	0	1	0	1	0	1	0	1	0	1	0	1	0	1	0	1	0	1	0	1	0	1	0
sp|A3KN83|SBNO1_HUMAN	0	0.28461	0.0519122	0.49451	-0.0856509	2.93427e-05	0.132695	0.0677165	-0.125702	0.0273377	0.2114	0.439686	-0.0856509	4.85054e-09	0.136473	0.0966361	-0.146353	1	0	1	0	0.0324379	-0.192989	1	0	0.648491	-0.0817814	0.0809533	-0.179001	1	0	1	0	0.00139168	-0.249841	1	0	0.940521	-0.116808	0.051288	-0.179001
sp|A4D0V7|CPED1_HUMAN	0	1	0	1	0	0.821323	-0.0203219	0.372314	0.0712903	0.0915486	-0.639678	1	0	0.584074	-0.127783	0.748678	0.0712903	1	0	1	0	1	0	1	0	1	0	1	0	1	0	1	0	1	0	1	0	1	0	1	0
sp|A4D126|ISPD_HUMAN	0	0.348674	0.119663	1	0	0.142991	0.111892	0.128932	-0.122331	0.365879	0.131081	1	0	0.000935142	0.140698	0.28926	-0.123329	1	0	1	0	1	0	1	0	1	0	1	0	1	0	1	0	1	0	1	0	1	0	1	0
sp|A4D1E9|GTPBA_HUMAN	0	0.935821	0.00458995	0.333977	-0.108742	0.19453	-0.0480595	0.522373	0.0419756	0.150664	0.216848	0.532336	-0.108742	0.149551	0.0659875	0.896212	0.0419756	1	0	1	0	0.0256636	-0.142852	1	0	0.412134	0.306431	0.360367	0.0983291	1	0	1	0	0.0030416	0.631391	1	0	0.476891	0.306431	0.0132481	-0.680763
sp|A4D1P6|WDR91_HUMAN	0	0.767397	0.0537067	1	0	0.221109	0.0413747	0.0723466	-0.123655	0.952718	-0.167961	1	0	7.82775e-05	0.17506	0.0112386	-0.408444	1	0	1	0	1	0	1	0	0.75474	0.107874	1	0	1	0	1	0	1	0	1	0	0.278243	0.680277	1	0
sp|A4D1S0|KLRG2_HUMAN	0	6.68716e-05	-0.955005	1	0	1	0	1	0	6.50768e-12	-0.957446	1	0	1	0	1	0	1	0	1	0	1	0	1	0	1	0	1	0	1	0	1	0	1	0	1	0	1	0	1	0
sp|A5D8V6|VP37C_HUMAN	0	0.190853	-0.174197	1	0	0.195471	-0.325001	1	0	0.0544776	-0.224158	0.813412	0.0756592	0.191905	-0.325001	1	0	1	0	1	0	1	0	1	0	0.794128	-0.077153	1	0	1	0	1	0	1	0	1	0	0.938451	-0.118187	1	0
sp|A5PL33|KRBA1_HUMAN	0	1	0	1	0	0.704332	-0.226877	0.944483	0.00849558	1	0	0.426622	-0.314604	0.635132	-0.331477	0.779388	0.112468	1	0	1	0	1	0	1	0	1	0	1	0	1	0	1	0	1	0	1	0	1	0	1	0
sp|A5PLN9|TPC13_HUMAN	0	0.0325314	0.196588	1	0	0.490571	0.0645966	0.212989	-0.0992506	0.0254775	0.196588	1	0	0.134245	0.141945	0.0631303	0.368377	1	0	1	0	1	0	1	0	0.241921	-0.295131	0.83541	0.0705958	1	0	1	0	1	0	1	0	3.13826e-06	-0.707704	0.403497	-0.218554
sp|A5YKK6|CNOT1_HUMAN	0	0.0966447	0.0452183	0.418054	-0.0478041	0.0362782	0.0437763	0.863907	-0.0114533	0.0588309	0.0603498	0.526093	-0.225619	0.000100643	0.0844983	0.806605	-0.0573943	0.977339	-0.00741756	0.97292	0.00754336	0.463198	-0.034364	0.00762075	-0.122607	0.00264083	0.109118	0.00326205	0.118889	0.429633	-0.248422	0.96514	0.0857448	0.00219121	0.469542	0.0232529	-0.178316	8.68149e-06	0.206634	7.24659e-08	-0.356276
sp|A6NCE7|MP3B2_HUMAN	0	0.36504	0.0731	1	0	1	0	1	0	0.00483602	0.228281	1	0	1	0	1	0	0.597902	0.0653967	0.623988	0.0516035	0.855043	0.00845998	0.87083	0.0107152	0.854249	0.0298744	0.415942	-0.0627922	0.715245	0.0714297	0.512254	0.0516035	0.992124	0.00845998	0.849723	0.0107152	0.517791	-0.153199	0.307478	-0.0627922
sp|A6NDG6|PGP_HUMAN	0	0.787762	-0.0353762	0.466554	-0.132321	0.0362019	0.101964	0.677711	-0.0300604	0.989267	-0.0353762	0.696241	-0.132321	9.95534e-09	0.442231	0.710674	-0.0717418	0.0554981	0.176734	0.601873	-0.052958	0.0515021	0.0963983	1.46083e-06	0.334853	0.130664	0.11738	0.882421	0.0135205	0.00248466	0.21722	0.0400531	-0.463735	0.0866441	0.232227	1.04666e-08	-0.411066	0.16222	0.11738	0.532284	0.0707492
sp|A6NDU8|RIMC1_HUMAN	0	0.48245	-0.0497531	0.163167	0.0782994	0.253891	0.0314138	0.065006	-0.127913	0.231202	-0.0917339	0.106464	0.508177	9.25463e-07	0.354868	0.11939	-0.138765	0.516729	0.135955	1	0	0.691444	0.0865613	0.964447	-0.00600971	0.0461455	1.32883	0.232547	0.11974	0.394659	0.154118	1	0	0.256783	0.662561	0.532083	0.364353	0.116127	1.32883	0.00242528	-0.389524
sp|A6NED2|RCCD1_HUMAN	0	0.281089	0.109774	1	0	1.56767e-05	0.175283	0.0226794	-0.17776	0.384796	0.147514	0.00208807	-2.02783	3.74471e-16	0.391421	0.0205736	-0.204362	1	0	1	0	1	0	1	0	0.846344	0.0769548	1	0	1	0	1	0	1	0	1	0	1.34376e-10	-1.94893	1	0
sp|A6NFI3|ZN316_HUMAN	0	0.713489	0.0426533	0.741793	-0.0509457	0.870524	0.0110837	0.401558	-0.058515	0.832029	0.107093	0.344389	-0.612576	0.402122	0.123593	0.451927	-0.0994399	1	0	1	0	1	0	1	0	1	0	0.0524178	-0.17862	1	0	1	0	1	0	1	0	1	0	0.0969013	-0.17862
sp|A6NFQ2|TCAF2_HUMAN	0	0.408455	0.24784	1	0	0.000163935	0.28749	0.0595913	-0.134139	0.000165657	-0.378435	1	0	2.17708e-08	0.337913	0.068139	-0.210959	1	0	1	0	1	0	1	0	1	0	1	0	1	0	1	0	1	0	1	0	1	0	1	0
sp|A6NGB9|WIPF3_HUMAN	0	1	0	1	0	0.160654	0.164759	0.758454	-0.0311207	0.046457	0.230636	1	0	0.105255	0.164759	0.686144	-0.13258	1	0	1	0	1	0	1	0	1	0	1	0	1	0	1	0	1	0	1	0	1	0	1	0
sp|A6NHL2|TBAL3_HUMAN	0	0.251353	0.127276	0.0842589	-0.151982	0.383489	-0.098856	0.24971	0.0744619	0.310871	0.127276	0.152435	-0.151982	0.0205374	-0.0996208	0.643749	0.0744619	0.000213194	0.667947	0.124843	-0.1195	4.89107e-09	1.02511	1	0	0.0850823	0.714368	0.116951	0.376234	3.9048e-10	1.01729	0.148716	-0.643938	1.25644e-09	1.02511	1	0	0.0445349	0.774259	0.0300813	-0.532432
sp|A6NHR9|SMHD1_HUMAN	0	0.192418	0.0420009	0.57041	0.0523091	0.0760012	0.036272	0.578864	-0.0359884	0.289931	0.0420009	0.00556208	0.124107	4.78261e-06	0.101738	0.619631	-0.074688	0.0715159	0.114539	0.523323	-0.0446258	0.533111	-0.0275314	0.0827402	-0.044276	0.073117	0.0463351	0.582102	0.022013	0.00199542	0.383001	0.215696	0.42075	0.218204	0.0940498	0.00358105	-0.476423	0.0694739	0.0568263	5.27987e-06	0.152868
sp|A6NHX0|CAST2_HUMAN	0	0.233486	0.139196	1	0	0.54031	-0.0381913	0.690595	-0.0304181	0.0667313	0.543748	1	0	0.151665	-0.0984857	0.971758	-0.0304181	1	0	1	0	1	0	1	0	1	0	1	0	1	0	1	0	1	0	1	0	1	0	1	0
sp|A6NIH7|U119B_HUMAN	0	0.704534	0.0365072	1	0	0.761498	0.0340618	1	0	0.902465	-0.108471	1	0	0.000276069	0.299371	1	0	1	0	1	0	1	0	1	0	1	0	1	0	1	0	1	0	1	0	1	0	1	0	1	0
sp|A6NJ78|MET15_HUMAN	0	0.43818	0.0674336	0.184445	0.117257	0.254983	-0.047034	0.77915	0.0197854	0.469814	-0.138013	0.318132	0.145489	0.0170214	0.118667	0.696194	-0.122132	1	0	1	0	1	0	1	0	0.714688	-0.0555843	0.8341	0.0360988	1	0	1	0	1	0	1	0	0.850455	0.0685618	0.917982	0.0501279
sp|A6NKD9|CC85C_HUMAN	0	0.317096	-0.139727	1	0	0.0533725	-0.0684078	0.667564	0.0454749	0.364215	-0.648841	0.00265369	1.10912	0.00324655	0.139261	0.721062	0.11082	1	0	1	0	1	0	1	0	1	0	1	0	1	0	1	0	1	0	1	0	1	0	1	0
sp|A6NNZ2|TBB8B_HUMAN	0	1	0	1	0	1	0	1	0	1	0	1	0	1	0	1	0	1	0	1	0	1	0	1	0	1	0	1	0	1	0	1	0	1	0	1	0	1	0	1	0
sp|A7E2V4|ZSWM8_HUMAN	0	1	0	1	0	0.342434	0.0650426	0.110098	-0.116828	1	0	1	0	0.00213497	0.381139	0.0894967	-0.201103	1	0	1	0	1	0	1	0	1	0	1	0	1	0	1	0	1	0	1	0	1	0	1	0
sp|A7MCY6|TBKB1_HUMAN	0	1	0	1	0	0.760069	0.0196998	0.213172	-0.093941	0.264	0.424279	1	0	0.422652	0.0937042	0.332529	-0.112769	1	0	1	0	1	0	1	0	1	0	1	0	1	0	1	0	1	0	1	0	1	0	1	0
sp|A8CG34|P121C_HUMAN	0	0.107672	0.107516	0.0318388	0.189762	8.71537e-05	0.243746	0.0593306	-0.147067	0.000377582	0.435713	0.024982	0.189762	7.12924e-08	0.243746	0.0861853	-0.191206	1	0	1	0	1	0	1	0	0.607192	-0.19751	1	0	1	0	1	0	1	0	1	0	0.103339	-0.341576	1	0
sp|A8MPP1|D11L8_HUMAN	0	0.350702	0.212597	1	0	1	0	1	0	0.58224	0.212597	1	0	1	0	1	0	1	0	1	0	1	0	1	0	1	0	1	0	1	0	1	0	1	0	1	0	1	0	1	0
sp|A8MPS7|YDJC_HUMAN	0	0.0169534	0.220821	1	0	0.00885368	0.118693	0.16887	-0.0910365	0.00413304	0.242373	0.142073	-0.575158	1.66888e-07	0.212231	0.272418	-0.112641	1	0	1	0	1	0	1	0	0.970953	-0.00699689	0.993514	0.00194857	1	0	1	0	1	0	1	0	0.53332	-0.0922601	0.590956	-0.294034
sp|A8MW92|P20L1_HUMAN	0	0.038339	0.210557	1	0	0.139573	-0.110197	0.821914	0.0166509	0.0343418	0.210557	1	0	0.072488	0.154411	0.992903	0.0199914	1	0	1	0	1	0	1	0	1	0	1	0	1	0	1	0	1	0	1	0	1	0	1	0
sp|A8MWD9|RUXGL_HUMAN	0	0.0620154	0.18684	1	0	1	0	1	0	0.0136997	0.308339	1	0	1	0	1	0	0.767339	-0.0223666	1	0	0.957658	0.00246919	1	0	0.96519	0.00633472	1	0	0.938889	-0.02337	1	0	0.0237983	-0.0930297	1	0	0.930161	0.070683	1	0
sp|A8MXV4|NUD19_HUMAN	0	0.194855	-0.106402	0.544319	-0.0922016	0.141969	-0.0472084	0.726383	0.0238896	0.25209	-0.106402	0.756414	-0.142186	0.00333824	0.484734	0.827137	0.0872974	4.96727e-06	-0.554607	1	0	1	0	1	0	0.00942679	0.594108	0.472152	0.156698	1.56252e-05	-0.554607	1	0	1	0	1	0	4.55637e-06	0.764131	0.689492	0.156698
sp|A9UHW6|MI4GD_HUMAN	0	0.734635	-0.0520226	1	0	0.630358	-0.0168213	0.616967	-0.0359055	0.750652	0.351857	1	0	0.115823	0.092173	0.254851	-0.219369	1	0	1	0	1	0	1	0	1	0	1	0	1	0	1	0	1	0	1	0	1	0	1	0
sp|B2RTY4|MYO9A_HUMAN	0	0.912003	0.0393845	1	0	1	0	1	0	0.150753	0.262039	1	0	1	0	1	0	1	0	1	0	1	0	1	0	1	0	1	0	1	0	1	0	1	0	1	0	1	0	1	0
sp|B2RUZ4|SMIM1_HUMAN	0	0.397031	-0.131393	1	0	1	0	0.0242291	-0.19305	1.07001e-08	0.72007	1	0	1	0	0.00912489	-0.248174	1	0	1	0	1	0	1	0	0.435	-0.165403	0.0906725	-0.287843	1	0	1	0	1	0	1	0	0.350016	-0.203815	0.133695	-0.287843
sp|B6A8C7|TARM1_HUMAN	0	1.56545e-06	0.885188	1	0	1	0	1	0	2.09849e-08	0.885188	1	0	1	0	1	0	1	0	1	0	1	0	1	0	1	0	1	0	1	0	1	0	1	0	1	0	1	0	1	0
sp|B7ZAP0|RBG10_HUMAN	0	0.648234	-0.03754	1	0	0.0476559	0.221369	0.0486155	-0.163671	0.0103059	-1.00965	1	0	0.000269561	0.31561	0.0774945	-0.181093	1	0	1	0	1	0	1	0	1	0	1	0	1	0	1	0	1	0	1	0	1	0	1	0
sp|C9J7I0|UMAD1_HUMAN	0	0.589936	-0.0788755	1	0	1.63952e-05	0.54243	0.00835655	-0.281556	0.385778	-0.359185	1	0	1.45078e-07	0.54243	0.0254846	-0.281556	1	0	1	0	1	0	1	0	1	0	1	0	1	0	1	0	1	0	1	0	1	0	1	0
sp|C9JLW8|MCRI1_HUMAN	0	0.88317	-0.0188333	1	0	0.129132	0.0619302	0.0290234	-0.173387	0.0418355	-0.28801	0.0171673	-0.744092	0.0420108	0.0851974	0.0120423	-0.272265	1	0	1	0	1	0	1	0	0.207799	0.345486	0.829485	0.0280985	1	0	1	0	1	0	1	0	0.0190343	0.374645	0.189152	-0.144211
sp|C9JVW0|INAM1_HUMAN	0	0.138516	0.179262	1	0	1	0	1	0	0.182612	0.179262	1	0	1	0	1	0	1	0	1	0	1	0	1	0	1	0	1	0	1	0	1	0	1	0	1	0	1	0	1	0
sp|E9PAV3|NACAM_HUMAN	0	0.146258	0.119331	0.0952283	0.473954	1	0	1	0	0.0448409	0.146335	0.0775342	0.473954	1	0	1	0	0.881404	0.0112424	1	0	0.621996	0.00850965	1	0	0.0331018	0.0900366	1	0	0.994512	0.0130619	1	0	0.287597	-0.0320391	1	0	0.0339604	0.0900366	1	0
sp|E9PRG8|CK098_HUMAN	0	0.967752	0.00299144	0.833686	0.0286913	0.0130268	0.142843	0.951996	-0.00420711	0.993752	-0.010238	0.948418	-0.0345289	0.000529367	0.147091	0.950395	-0.0328241	1	0	1	0	0.381801	-0.159961	0.000393178	-0.433721	0.849424	0.0306358	1	0	1	0	1	0	0.187819	-0.159961	1.74047e-05	-0.433721	0.35706	0.236579	1	0
sp|G9CGD6|CNIPF_HUMAN	0	0.382168	-0.110088	1	0	1	0	1	0	9.17003e-05	-1.89893	1	0	1	0	1	0	1	0	1	0	1	0	1	0	1	0	1	0	1	0	1	0	1	0	1	0	1	0	1	0
sp|L0R6Q1|S35U4_HUMAN	0	0.162344	-0.129323	1	0	1	0	0.31958	0.0678446	0.103064	-0.149528	1	0	1	0	0.733364	0.0678446	1	0	1	0	0.144162	0.0751258	1	0	0.171048	0.187966	1	0	1	0	1	0	0.23071	0.0751258	1	0	0.257611	0.275952	1	0
sp|L0R819|ASURF_HUMAN	0	0.59899	-0.0908864	1	0	0.014912	0.290741	0	-0.707144	0.565399	-0.379118	1	0	8.18499e-13	0.938633	3.81058e-08	-0.901278	1	0	1	0	1	0	1	0	0.0211035	0.347532	1	0	1	0	1	0	1	0	1	0	0.0394892	-0.354193	1	0
sp|L0R8F8|MIDUO_HUMAN	0	0.00959483	0.837211	1	0	0.00190182	0.319583	0.0010992	-0.495582	8.15463e-05	1.71876	1	0	2.48472e-10	0.482215	0.000145086	-0.495582	1	0	1	0	1	0	1	0	0.00804773	-0.925524	1	0	1	0	1	0	1	0	1	0	0.0229336	-0.925524	1	0
sp|O00115|DNS2A_HUMAN	0	0.0177707	0.471374	1	0	0.0251565	0.109426	0.65638	0.0331785	2.24875e-05	0.493406	1	0	0.000116796	0.154133	0.748678	-0.103117	1	0	1	0	1	0	1	0	0.953969	-0.0116254	0.622436	-0.0634977	1	0	1	0	1	0	1	0	0.347644	0.819038	0.758795	-0.132799
sp|O00116|ADAS_HUMAN	0	0.651627	0.0133269	0.0106481	0.110842	0.00160266	0.0675174	0.0796798	-0.107867	0.047406	0.0551074	9.61685e-05	0.168515	5.76406e-10	0.253458	0.203379	-0.107867	0.544852	-0.0760307	0.968167	0.00456083	0.705312	0.0180022	0.120542	-0.0686287	0.680093	0.0355787	0.533311	-0.0326454	0.524189	-0.140142	0.375503	-0.147959	0.967985	0.0180022	0.321942	-0.160129	0.909641	0.0568675	0.01303	-0.294947
sp|O00124|UBXN8_HUMAN	0	1	0	1	0	0.418109	0.0914989	1	0	1	0	1	0	9.62582e-05	0.274683	1	0	1	0	1	0	1	0	1	0	1	0	1	0	1	0	1	0	1	0	1	0	1	0	1	0
sp|O00139|KIF2A_HUMAN	0	0.448694	0.0510917	0.782722	0.0180525	0.0291463	0.0557984	0.0831603	-0.11103	0.0384224	0.161956	0.292693	-0.198362	7.3072e-10	0.29003	0.0676689	-0.201499	0.993742	-0.00243161	0.204827	0.118655	0.677918	-0.0866155	0.514742	-0.247895	0.0883855	0.117138	0.376488	0.05898	0.026998	-0.536717	0.0345677	-0.564416	0.0344111	-0.586082	0.221747	-0.763893	0.0774911	0.233644	0.272721	0.05898
sp|O00148|DX39A_HUMAN	0	0.894983	0.0090434	0.803438	-0.039892	0.874629	0.00562592	0.582367	-0.0356411	0.960024	-0.023247	0.193933	-0.407366	5.46773e-05	0.0885859	0.442497	-0.137041	0.817008	0.0202319	0.932157	-0.0103562	0.0297548	0.0332856	0.0436866	0.0471664	0.234387	0.0424581	0.935148	0.00791604	0.856343	0.0329865	0.478683	-0.268267	0.000152031	0.179246	0.0238469	-0.186864	0.59302	0.0424581	0.11244	-0.22329
sp|O00151|PDLI1_HUMAN	0	0.0752559	0.0833022	0.0946062	0.136525	0.00604376	0.0763018	0.13554	-0.0907753	0.00131255	0.143934	0.0531077	-0.342884	1.34482e-13	0.632168	0.0227519	-0.423609	0.494287	-0.0532415	0.121724	0.0983296	0.674464	0.0165209	0.0694526	0.0436807	0.320684	0.0516111	0.651866	0.0259828	0.0684291	-0.235014	0.0727472	-0.183996	0.624222	0.062883	0.0620306	-0.139683	0.433071	0.0549334	0.00166838	-0.274809
sp|O00154|BACH_HUMAN	0	0.510686	-0.0371821	0.169014	0.0582767	0.00420701	0.0957963	0.0139535	-0.194678	0.806847	-0.0371821	0.191257	-0.368915	6.13762e-08	0.150612	0.0073965	-0.231172	0.0611165	-0.130208	0.0870124	-0.102642	0.654002	-0.0279716	0.344489	0.0425016	0.567376	0.0685077	0.403834	0.0484838	0.0438245	-0.130208	0.0394809	0.278135	0.66248	0.146524	0.315212	0.0425016	0.353721	0.165618	0.0519376	-0.237481
sp|O00159|MYO1C_HUMAN	0	0.236494	0.118717	0.0211505	0.120174	0.0122399	0.0610415	0.101454	-0.111493	0.123773	0.185073	0.0357686	0.160452	0.00137911	0.096382	0.148968	-0.172886	1	0	1	0	1	0	1	0	1	0	1	0	1	0	1	0	1	0	1	0	0.639258	0.129236	1	0
sp|O00161|SNP23_HUMAN	0	0.849511	-0.0154705	0.00019455	0.233147	0.289148	0.0353541	0.572312	-0.0369525	0.256693	0.162534	2.69447e-07	-1.0014	0.000157414	0.104933	0.566299	-0.0930117	0.0627319	-0.482655	0.0219666	-0.207127	0.529991	-0.0557811	0.484662	0.0224377	0.468318	0.107394	0.555577	0.0358323	0.0205919	-0.482655	0.00176738	-0.768656	0.899295	-0.0557811	0.475841	-0.0575008	0.753858	0.178141	0.039744	-0.202542
sp|O00165|HAX1_HUMAN	0	0.00480342	0.177108	0.00439861	0.324526	3.90982e-05	0.170441	0.0131611	-0.209133	0.000267771	0.183281	5.32316e-05	0.345865	5.61763e-12	0.178689	0.00513483	-0.284592	1	0	1	0	0.0633741	-0.291596	1	0	0.935721	0.0678028	0.560804	0.091179	1	0	1	0	0.0274861	0.731636	1	0	0.969018	0.0678028	0.195241	-0.286344
sp|O00170|AIP_HUMAN	0	0.142798	0.0586812	0.821495	0.0364072	0.0401802	0.0614033	0.283591	-0.0635728	0.0212685	0.0762916	0.655323	0.187972	1.50068e-12	0.286732	0.0829375	-0.288546	0.0432469	0.250728	0.183731	0.108578	0.0146428	0.113234	0.0579258	0.103142	0.0917533	0.0642765	0.87647	-0.0142191	6.43916e-05	0.328839	0.00851195	-0.284647	0.00166252	0.120558	0.0956598	-0.11188	0.253149	0.0642765	0.20488	-0.116298
sp|O00178|GTPB1_HUMAN	0	0.542268	0.0342587	0.943942	0.00853079	0.00342889	0.0753432	0.206109	-0.0762671	0.183629	0.173393	0.0214164	-0.847332	3.39508e-09	0.150175	0.313818	-0.0978428	1	0	7.40755e-08	-0.926031	1	0	1	0	0.418095	0.255231	0.262092	0.10494	1	0	1.32636e-10	-0.926031	0.986659	-0.00729887	1	0	0.0564701	0.549861	0.0101492	-0.7626
sp|O00186|STXB3_HUMAN	0	0.415192	0.0522927	0.00739977	-0.160422	2.16312e-06	0.15367	0.0540569	-0.135975	0.652293	0.0522927	1.00347e-07	-2.44788	2.10605e-10	0.160518	0.107107	-0.145829	0.626918	-0.0725187	1	0	1	0	1	0	0.443247	0.1165	0.907094	-0.0232337	0.69639	-0.0764787	1	0	1	0	1	0	0.484675	0.15473	0.450967	-0.29684
sp|O00192|ARVC_HUMAN	0	0.161782	-0.225438	1	0	0.223281	0.0584143	0.996336	0.000365815	0.23681	0.307569	1	0	0.189249	0.088631	0.977395	-0.0322279	1	0	1	0	1	0	1	0	1	0	1	0	1	0	1	0	1	0	1	0	1	0	1	0
sp|O00193|SMAP_HUMAN	0	0.0417536	0.114457	1	0	0.904792	-0.0211676	0.840104	-0.0163153	0.0138049	0.114457	0.336047	0.305747	0.0381823	0.113122	0.976078	-0.0393389	1	0	1	0	0.756523	-0.0161913	0.0324093	0.123084	0.651444	0.0688521	0.76819	-0.0253945	1	0	1	0	0.751025	-0.0390747	0.0680261	-0.214544	0.666765	0.108159	0.618928	-0.227231
sp|O00203|AP3B1_HUMAN	0	0.513392	-0.0284933	0.742201	-0.121288	0.102075	0.034167	0.182558	-0.0770271	0.0773473	0.0946486	0.687164	-0.121288	1.96279e-07	0.189233	0.198196	-0.152745	0.933088	0.0229436	0.0435277	-0.23047	0.0610569	-0.187318	0.0255982	-0.143581	0.0630688	0.121227	0.878015	-0.0134157	0.000936838	1.20611	0.00535444	0.916051	0.00171939	1.01707	0.0195075	-0.143581	0.031547	0.179262	0.813502	-0.0134157
sp|O00214|LEG8_HUMAN	0	0.662185	-0.0512598	1	0	0.0352784	-0.129891	0.781871	0.0200798	0.546003	0.190209	0.441954	-0.19185	0.0759851	-0.129891	0.952615	0.0507401	1	0	1	0	1	0	1	0	0.816248	-0.0465001	1	0	1	0	1	0	1	0	1	0	0.898976	-0.293447	1	0
sp|O00217|NDUS8_HUMAN	0	0.0254922	0.308241	0.35117	0.0389878	0.746691	0.0127596	0.648358	-0.0322899	0.000115138	0.308241	0.506107	0.194211	0.0191108	0.100047	0.797571	-0.0618702	0.955246	-0.00921179	0.0977352	-0.316565	0.311827	-0.137612	0.0510302	0.0633982	0.36929	0.113937	0.268438	0.10523	0.99969	0.0173312	0.302461	-0.316565	0.000350408	-0.836232	0.0304901	-0.429213	0.391518	0.165343	0.013816	0.193298
sp|O00220|TR10A_HUMAN	0	0.148925	0.394661	0.732694	0.0509275	0.505905	0.0353039	0.520763	-0.0582014	0.018486	0.933945	0.582407	-0.391711	0.0859451	0.254293	0.329378	-0.247943	1	0	1	0	1	0	1	0	1	0	1	0	1	0	1	0	1	0	1	0	1	0	1	0
sp|O00221|IKBE_HUMAN	0	0.102647	0.408566	1	0	0.294636	-0.0546156	0.07218	-0.159417	0.0878279	0.484826	1	0	8.93161e-05	0.330411	0.119059	-0.187805	1	0	1	0	1	0	1	0	1	0	1	0	1	0	1	0	1	0	1	0	1	0	1	0
sp|O00231|PSD11_HUMAN	0	0.294882	0.0433507	0.933597	0.0145514	7.57301e-06	0.145958	0.0824976	-0.108549	0.20331	0.0705489	0.550383	0.0940662	5.37413e-15	0.175007	0.103201	-0.143968	0.667265	0.0224882	0.360388	0.0464167	0.451766	-0.0150397	0.000795994	0.0553998	0.40247	0.0478181	0.00481579	0.0913246	8.20649e-13	0.663877	0.00836344	-0.199646	0.387228	-0.0186792	3.075e-05	-0.214146	0.587248	-0.316703	1.28627e-10	-0.499148
sp|O00232|PSD12_HUMAN	0	0.00431942	0.213498	0.0754409	-0.694615	0.00190494	0.0930558	0.133578	-0.0872173	0.000928636	0.213498	0.105533	-0.694615	3.17189e-06	0.102552	0.305644	-0.109688	0.856548	-0.0192831	0.0346176	-0.0950414	0.0370691	-0.0482371	0.000381941	0.0935885	0.910717	-0.00655709	0.782582	-0.0127606	0.598694	-0.114429	0.156866	-0.0950414	3.23561e-07	0.190105	1.60156e-05	-0.269791	0.24484	0.159891	0.482838	-0.100772
sp|O00233|PSMD9_HUMAN	0	0.000688684	0.2832	0.879566	-0.040995	1.54617e-05	0.183095	0.0235267	-0.164429	8.46918e-09	0.367195	0.0297567	-1.79253	1.09338e-14	0.253856	0.0107756	-0.262651	0.928599	0.0187338	0.200914	0.165412	0.899517	-0.0113535	0.147933	0.0403378	0.64385	0.0393488	0.807391	0.0137481	0.896233	-0.216845	0.243531	0.165412	0.168746	0.224438	0.00282137	-0.349005	0.937161	-0.048034	0.126051	-0.0782107
sp|O00244|ATOX1_HUMAN	0	0.209749	0.081838	0.369784	0.246849	0.0308196	0.0577967	0.202354	-0.0790598	0.0144953	0.15877	0.0893991	-0.573437	2.65219e-10	0.242391	0.0833702	-0.256117	0.662378	-0.0554373	0.485732	-0.0874027	0.324652	-0.0455446	0.00405204	-0.142663	0.0860943	0.463896	0.804661	-0.022641	0.7042	-0.0728741	0.141687	0.221955	0.31037	-0.0572089	0.0031755	-0.385297	0.316418	0.463896	0.451965	-0.312091
sp|O00255|MEN1_HUMAN	0	0.663722	0.0758204	0.670168	0.139259	0.776813	0.0181528	0.136695	-0.0999802	0.304719	0.326348	0.734375	-0.364188	0.000699147	0.16648	0.255009	-0.16602	1	0	1	0	0.388002	-0.063202	0.0273938	0.108553	0.544322	0.182599	1	0	1	0	1	0	0.221862	0.109247	0.0517868	-0.139806	0.659937	0.182599	1	0
sp|O00257|CBX4_HUMAN	0	1.37631e-06	-0.763448	1	0	0.441449	-0.0396026	0.369716	0.0627691	1.09972e-09	-1.18091	1	0	0.103411	0.0929136	0.798587	0.0627691	1	0	1	0	1	0	1	0	1	0	1	0	1	0	1	0	1	0	1	0	1	0	1	0
sp|O00264|PGRC1_HUMAN	0	0.464716	0.103228	0.0292785	-0.229461	0.641063	-0.0256489	0.345479	-0.0617459	0.801184	0.103228	0.0593483	-0.229461	0.0101959	0.172075	0.219986	-0.185053	1	0	1	0	1	0	1	0	0.201585	0.295357	1.87308e-06	-0.723773	1	0	1	0	1	0	1	0	0.0151647	-0.374619	1.34575e-07	-0.723773
sp|O00267|SPT5H_HUMAN	0	0.00203792	0.128239	0.533143	0.0277463	0.0015057	0.0728859	0.422895	-0.0496193	8.5394e-09	0.181916	0.254093	-0.10451	2.23221e-07	-0.259005	0.523891	-0.0684661	0.81819	0.030501	0.0881316	0.179398	0.617406	0.0257038	0.759853	0.0190734	0.58844	0.032669	0.89983	0.00767505	0.00377485	0.89441	0.00140873	-0.735756	0.888985	0.0257038	0.491015	0.299578	0.606719	-0.121546	0.292464	-0.155002
sp|O00268|TAF4_HUMAN	0	0.503749	0.0523916	1	0	0.878951	0.00780943	0.450915	-0.0519773	0.774816	-0.0950642	0.000939797	-2.21151	0.00426946	-0.302244	0.551079	-0.070471	1	0	1	0	1	0	1	0	1	0	1	0	1	0	1	0	1	0	1	0	0.0121928	-1.01341	1	0
sp|O00273|DFFA_HUMAN	0	0.969692	-0.00259758	0.844631	-0.0175033	0.388314	0.0236281	0.637161	-0.0307911	0.992164	-0.0178888	0.0345138	-0.994706	1.35264e-07	0.365766	0.110719	-0.333559	0.769457	0.0755521	0.970898	-0.0132552	0.727128	-0.0452369	0.00262477	-0.318096	0.824763	0.031978	0.823674	-0.0133974	0.789448	0.182872	0.800367	0.136262	0.0983225	0.858433	0.00881004	-0.318096	0.936306	0.0705407	0.445359	-0.207816
sp|O00287|RFXAP_HUMAN	0	0.547456	0.0521289	0.277096	-0.142954	0.302028	0.0644261	0.373658	-0.0590738	0.819961	0.0521289	0.325012	-0.356929	0.00315294	0.171616	0.279532	-0.141797	1	0	1	0	1	0	1	0	1	0	1	0	1	0	1	0	1	0	1	0	1	0	1	0
sp|O00291|HIP1_HUMAN	0	0.194067	0.0811006	0.371662	0.086653	0.345935	-0.0230386	0.309412	-0.0650427	0.0125982	1.31165	0.00499154	-0.576441	0.00230843	-0.169333	0.182928	-0.212357	1	0	1	0	1	0	1	0	0.450771	-0.174697	0.963624	0.0180211	1	0	1	0	1	0	1	0	0.00676975	-0.371041	0.0144176	-1.18037
sp|O00299|CLIC1_HUMAN	0	0.000990249	0.149924	0.846721	0.025822	0.0115697	0.110686	0.103851	-0.106975	6.19426e-08	0.20491	0.062916	-0.15797	3.56258e-07	0.146899	0.219217	-0.122672	0.653267	-0.0366721	0.652428	0.0237341	0.624423	0.00523529	0.760008	-0.00403009	0.347892	0.025326	0.00118686	0.0771208	0.94261	-0.0366721	0.133562	-0.0830418	0.191065	-0.0253559	0.204383	-0.156269	0.572625	0.0464249	9.73647e-08	0.214584
sp|O00303|EIF3F_HUMAN	0	0.0235019	0.214678	0.231617	-0.468478	0.00485011	0.191061	0.0884816	-0.126834	0.000305948	0.214678	0.017415	-0.468478	0.000151997	0.191061	0.164411	-0.139042	0.850535	-0.0197632	0.881118	-0.019089	0.0191824	0.0404129	0.107201	0.0446642	0.392029	0.070498	0.239045	0.0720202	0.974389	-0.0322447	0.795986	-0.0879142	0.0359344	0.0404129	0.000626666	-0.275302	0.518658	0.070498	0.00842289	-0.226724
sp|O00308|WWP2_HUMAN	0	0.836525	0.0455894	1	0	0.464759	0.0426692	0.0093293	0.477934	0.963154	0.0455894	1	0	0.00146991	0.531655	0.00210233	0.530093	1	0	1	0	1	0	1	0	1	0	1	0	1	0	1	0	1	0	1	0	1	0	1	0
sp|O00311|CDC7_HUMAN	0	0.27793	0.0802377	0.389414	-0.0912878	0.0477623	-0.127364	0.369415	0.0616507	0.401734	0.135535	0.0176171	-1.13211	2.36543e-05	-0.577289	0.12874	0.356407	1	0	1	0	1	0	1	0	1	0	1	0	1	0	1	0	1	0	1	0	1	0	1	0
sp|O00330|ODPX_HUMAN	0	0.895109	0.0162936	0.815761	0.130292	0.252608	-0.0506069	0.654598	-0.0334191	0.280417	-1.18583	0.0641688	-0.627568	0.0149231	0.159203	0.350306	-0.217054	1	0	1	0	0.0885337	-0.111425	1	0	0.672267	0.0599575	0.818882	-0.0195452	1	0	1	0	0.00513056	-0.602529	1	0	0.229733	-0.581899	0.568717	0.115837
sp|O00399|DCTN6_HUMAN	0	0.716189	0.0295948	0.0031475	0.229026	0.000742472	0.175517	0.0416128	-0.152668	0.454969	0.105324	0.00162264	-0.475476	8.61855e-06	0.175517	0.0273063	-0.241163	1	0	1	0	1	0	1	0	0.460169	-0.162389	0.0314966	-0.457465	1	0	1	0	1	0	1	0	0.467039	-0.181855	0.017112	-0.457465
sp|O00401|WASL_HUMAN	0	0.198842	-0.217016	1.40212e-05	-0.87434	0.855622	0.029064	0.00241676	-0.364579	0.564503	-0.217016	4.50442e-05	-0.87434	0.46099	0.117115	7.25639e-05	-0.511942	1	0	1	0	1	0	1	0	1	0	1	0	1	0	1	0	1	0	1	0	1	0	1	0
sp|O00410|IPO5_HUMAN	0	0.0401055	0.0622942	0.963927	0.00171859	0.038156	0.042806	0.313027	-0.059893	0.0220991	0.0622942	0.0631112	-0.158197	1.71023e-05	0.0902802	0.451081	-0.0709591	0.466976	0.046855	0.860629	0.0164109	0.0113386	0.0412488	0.635275	0.0133968	0.45897	0.0560176	0.166815	0.0702392	0.283732	0.046855	0.800667	0.0164109	0.000130595	0.0766432	0.600454	0.0133968	0.767734	0.0560176	0.000342386	-0.217683
sp|O00411|RPOM_HUMAN	0	0.255438	0.0531544	0.514528	0.0476712	0.0118018	0.0726184	0.137434	-0.092194	0.0414403	0.0895545	0.0367887	0.239251	1.37149e-05	0.0997783	0.0545668	-0.270803	1	0	1	0	1	0	1	0	0.929278	-0.0261234	0.780512	-0.0321763	1	0	1	0	1	0	1	0	0.15977	0.808145	0.845667	-0.146123
sp|O00418|EF2K_HUMAN	0	0.411169	0.0301091	0.39045	0.0573865	0.0561111	0.0469878	0.327327	-0.0597679	0.579642	-0.238577	0.497783	0.0844709	5.10747e-06	0.435027	0.0803127	-0.334727	1	0	1	0	1	0	1	0	0.624178	-0.112436	0.31861	0.13263	1	0	1	0	1	0	1	0	0.721909	-0.302482	0.128063	-0.312435
sp|O00422|SAP18_HUMAN	0	0.000799604	0.181577	0.0399955	0.671371	0.0835966	0.0834566	0.130625	-0.097205	5.22117e-07	0.251718	0.027558	0.671371	0.000170435	0.164046	0.136865	-0.187808	0.779018	0.0269169	0.695303	0.0428179	0.694249	0.0126272	0.0022697	0.0931365	0.474691	0.0435409	0.442444	0.0584852	0.283105	-0.179186	0.492735	-0.201319	0.221337	0.0330156	5.35857e-07	0.129646	0.632107	0.0649181	0.330715	0.0584852
sp|O00425|IF2B3_HUMAN	0	0.00633098	0.157266	0.168867	-0.136273	0.479376	0.0234558	0.376635	-0.0557073	1.2275e-05	0.157266	0.246654	-0.343163	0.0119611	0.0728202	0.099034	-0.288156	0.0662426	-0.114072	0.639385	0.0431762	0.377627	0.0243965	0.202525	0.0223541	0.108738	0.0575922	0.86064	0.0113848	0.00137822	-0.114072	0.0599886	-0.409831	0.0328172	0.314236	0.026271	-0.449795	0.103823	0.138408	0.0249298	-0.296289
sp|O00429|DNM1L_HUMAN	0	0.00173588	0.110836	0.0580598	-0.173449	0.00982789	0.0616096	0.192272	-0.0775057	1.8079e-05	0.124119	0.208362	-0.173449	2.00675e-08	0.178669	0.0542993	-0.335361	0.563372	0.0474771	0.994776	-0.000616117	0.94994	0.00220081	0.0251174	0.0812597	0.00310685	0.0682038	0.168539	0.0520004	0.261753	0.329995	0.46283	0.0884247	0.232819	0.213077	1.23707e-05	-0.440395	0.00935319	0.0682038	0.000226379	-0.260282
sp|O00442|RTCA_HUMAN	0	0.749293	0.0214798	0.381182	-0.215876	0.510458	0.0288867	0.449147	-0.0503089	0.480367	-0.102164	0.374511	0.419265	1.63928e-05	0.167256	0.10953	-0.290568	0.603074	0.238092	0.870435	0.0256507	0.524831	0.0813791	0.26833	-0.0765706	0.086	0.139902	0.035999	0.100855	0.255052	0.325608	0.00892692	-0.944016	0.556426	0.167885	0.145027	0.37626	0.0476415	0.176992	1.09652e-05	-0.261366
sp|O00443|P3C2A_HUMAN	0	0.000288064	-0.357388	0.986126	-0.00178177	0.405884	0.0345628	0.674433	0.0310565	6.71075e-13	-0.756213	0.87212	-0.11812	0.242536	0.0669452	0.658798	0.197722	1	0	1	0	1	0	1	0	1	0	1	0	1	0	1	0	1	0	1	0	1	0	1	0
sp|O00458|IFRD1_HUMAN	0	0.0401634	-0.326519	1	0	0.596893	-0.0509423	1	0	1.66302e-06	-0.873247	1	0	0.114385	-0.259121	1	0	1	0	1	0	1	0	1	0	1	0	1	0	1	0	1	0	1	0	1	0	1	0	1	0
sp|O00459|P85B_HUMAN	0	0.20577	0.118814	0.11385	-0.170568	0.173719	0.0521114	0.708471	-0.0265524	0.242017	0.280724	0.197769	-0.170568	0.0292595	0.0830501	0.93187	-0.0374162	1	0	1	0	1	0	1	0	0.733404	0.0744793	0.882582	0.0327059	1	0	1	0	1	0	1	0	0.0563042	1.07387	0.820711	0.0327059
sp|O00461|GOLI4_HUMAN	0	0.985561	-0.00169377	0.192093	0.134781	0.0254814	0.106644	0.226541	-0.0775551	0.451715	0.178008	0.337407	-0.202909	8.37432e-06	0.150002	0.19325	-0.18672	1	0	1	0	1	0	1	0	0.25149	-0.148307	0.917943	0.0192555	1	0	1	0	1	0	1	0	0.266343	0.244135	0.374079	-0.208414
sp|O00468|AGRIN_HUMAN	0	0.991832	-0.00411101	1	0	1	0	0.0196429	0.267821	8.82057e-15	1.58131	1	0	0.493363	0.103593	0.0187068	0.297417	1	0	1	0	1	0	1	0	1	0	1	0	1	0	1	0	1	0	1	0	1	0	1	0
sp|O00470|MEIS1_HUMAN	0	0.181542	0.283501	1	0	0.257418	-0.0633931	0.232843	0.0747021	0.178845	0.283501	1	0	0.183214	0.0931582	0.699396	0.0747021	1	0	1	0	1	0	1	0	1	0	1	0	1	0	1	0	1	0	1	0	1	0	1	0
sp|O00471|EXOC5_HUMAN	0	0.166496	0.065584	1	0	0.493986	0.0360765	0.807753	-0.0162743	0.418939	0.065584	0.456835	0.124362	0.000469712	0.105468	0.759399	-0.0810786	1	0	1	0	1	0	1	0	0.626186	0.149756	0.878882	0.0311881	1	0	1	0	1	0	1	0	0.426171	0.553402	0.39335	0.237963
sp|O00483|NDUA4_HUMAN	0	0.871253	0.0196584	1	0	0.000119802	0.445462	0.012691	-0.21692	0.979899	0.0389208	1	0	6.07217e-15	0.461447	0.00211535	-0.434132	0.755041	0.0666979	0.256079	0.136876	0.989214	-0.000932666	0.00373811	-0.122594	0.389789	-0.0884116	0.303149	-0.0976426	0.811046	0.249238	0.0357363	-0.348038	0.736897	-0.0497937	0.000529099	-0.167739	0.276396	-0.247483	0.172566	-0.338922
sp|O00487|PSDE_HUMAN	0	0.774448	0.0126554	0.0841409	0.173121	0.18004	-0.047172	0.951366	0.00421877	0.685732	0.0254371	0.0141192	0.190583	0.290058	-0.047172	0.0239959	-0.49584	0.5197	-0.0746266	0.62985	-0.0605845	0.124788	-0.0431521	0.603501	-0.0219004	0.736062	0.0422506	0.694857	-0.0240847	0.503414	-0.0886805	0.870941	-0.0605845	0.000512537	0.251472	0.170569	-0.545867	0.822742	-0.0590465	0.257034	-0.260081
sp|O00488|ZN593_HUMAN	0	0.895947	-0.0176865	0.605857	-0.0879263	0.256494	0.0575556	0.724795	0.0270598	0.842102	0.220091	0.520437	-0.23888	0.00544511	0.258633	0.940546	0.0689309	1	0	1	0	1	0	1	0	1	0	0.00272269	0.247209	1	0	1	0	1	0	1	0	0.780866	0.167207	0.00258891	-0.341389
sp|O00505|IMA4_HUMAN	0	0.123407	0.107586	0.293263	-0.324008	0.0215778	0.110925	0.0851664	-0.107842	0.0309451	0.113436	0.481854	0.373822	6.77488e-07	0.305755	0.114283	-0.142463	0.655185	0.0958234	0.463283	0.130963	0.558161	-0.0235624	0.989366	0.000601123	0.150207	0.184758	0.0252247	0.101932	0.420781	-0.678199	0.450346	-0.416503	0.0650473	0.317879	0.362118	-0.15381	0.262486	0.184758	0.000158086	-0.217256
sp|O00506|STK25_HUMAN	0	0.17862	0.200494	1	0	0.339984	0.0367383	0.0668507	-0.130104	0.0935125	0.240503	1	0	0.0983129	0.0920407	0.132679	-0.154413	1	0	1	0	1	0	1	0	1	0	1	0	1	0	1	0	1	0	1	0	0.00406048	0.488995	1	0
sp|O00507|USP9Y_HUMAN	0	0.0448873	0.270788	1	0	0.00892406	0.178596	0.0211715	-0.197761	0.013112	0.270788	1	0	5.90721e-06	0.255167	0.00577527	-0.307549	1	0	1	0	1	0	1	0	1	0	1	0	1	0	1	0	1	0	1	0	0.18905	-0.244927	1	0
sp|O00541|PESC_HUMAN	0	0.0201185	0.102188	0.759164	-0.0320412	0.657136	0.015645	0.942638	-0.00479923	0.00729993	0.102188	0.931195	0.123811	0.0190691	0.0820939	0.677185	-0.108739	0.7338	-0.0381825	0.504399	-0.0499007	0.841882	-0.0157135	0.253832	0.0575823	0.223804	0.0625831	0.259347	0.049436	0.864537	-0.053462	0.703399	-0.0833547	0.0177112	1.26241	0.0346825	-0.131254	0.578136	0.0625831	0.000261258	-0.210985
sp|O00559|RCAS1_HUMAN	0	0.512804	0.132892	1	0	0.0104059	0.234007	0.162379	-0.127053	0.345785	0.256185	1	0	4.57303e-07	0.316972	0.253159	-0.149131	1	0	1	0	1	0	1	0	1	0	1	0	1	0	1	0	1	0	1	0	1	0	1	0
sp|O00560|SDCB1_HUMAN	0	0.100257	0.0959977	0.789418	0.0775617	0.877172	0.00767883	0.219094	-0.0824599	0.084426	0.0959977	0.321185	-0.532166	0.000781025	0.150536	0.395891	-0.0843181	1	0	1	0	0.881841	-0.031698	0.00957955	0.99555	0.910468	0.0290957	0.463003	0.105324	1	0	1	0	0.924678	-0.0590954	0.00387384	0.99555	0.980363	0.100951	0.0409165	-0.338397
sp|O00566|MPP10_HUMAN	0	0.9361	0.00325802	0.288915	-0.0927375	0.513518	-0.0140897	0.816382	0.0150836	0.945488	-0.0275195	0.474537	0.240287	0.00047983	0.0952274	0.809264	-0.0891156	0.72455	0.0419095	0.945624	-0.00897622	0.530518	0.025686	0.662877	0.0202315	0.602522	0.0410718	0.571791	0.0522211	0.723271	-0.0634417	0.365193	0.11658	0.275533	0.183175	0.638979	0.053261	0.480956	-0.219724	0.008972	-0.194855
sp|O00567|NOP56_HUMAN	0	0.00308839	0.139353	0.976876	-0.00355764	0.000683809	0.0935735	0.0297983	-0.157232	1.51715e-06	0.191333	0.00313975	-0.501167	2.96805e-11	0.208078	0.0224207	-0.25918	0.64081	-0.046787	0.603942	-0.0476557	0.0829075	0.106035	0.0654785	0.0842397	0.867367	-0.0118814	0.655188	0.0242551	0.749134	0.0760399	0.827047	0.0904422	0.000129444	0.623961	0.00561274	-0.454647	0.874246	-0.118624	0.354083	-0.173533
sp|O00571|DDX3X_HUMAN	0	0.161516	-0.0538031	0.403141	-0.0589562	0.0963404	-0.043263	0.742231	0.0216368	0.0136779	-0.11493	0.355369	-0.0589562	0.267363	-0.043263	0.913223	-0.0605044	0.116362	-0.048659	0.908232	-0.0129508	0.991534	0.000263413	0.333473	0.0255857	0.970843	0.00166009	0.261374	0.0574399	0.0375425	-0.0845957	0.864216	-0.0129508	0.517747	0.0523621	0.305216	0.0255857	0.706568	-0.0738793	0.179881	0.0574399
sp|O00584|RNT2_HUMAN	0	0.783349	0.0175694	0.0406835	-0.210438	0.363694	-0.0356196	0.829792	0.0154572	0.0154395	0.404267	0.125476	-0.210438	0.126298	0.0528788	0.902682	-0.0422171	0.956972	0.0101496	0.121724	0.109775	1	0	1	0	0.138161	0.18461	0.244338	0.199093	0.995353	0.019041	0.0600995	-0.179959	1	0	1	0	0.126802	0.481458	0.0444462	-0.770904
sp|O00625|PIR_HUMAN	0	0.281009	0.116829	0.908393	-0.0199395	0.578599	0.0233458	0.249094	-0.0762947	0.184527	0.367763	0.40114	0.588171	0.0100897	0.0973753	0.361146	-0.11368	0.257664	0.100092	0.715093	0.0468632	1	0	0.570634	-0.0954336	0.651444	0.178904	1	0	0.147742	0.103522	0.568953	-0.107302	1	0	0.758337	-0.0954336	0.0454225	0.485488	1	0
sp|O00628|PEX7_HUMAN	0	0.320622	-0.210269	1	0	0.640834	0.0430699	0.117271	-0.212356	0.494559	-0.210269	1	0	0.768754	0.0591252	0.197713	-0.254064	1	0	1	0	1	0	1	0	1	0	1	0	1	0	1	0	1	0	1	0	1	0	1	0
sp|O00629|IMA3_HUMAN	0	0.418791	0.0379895	0.0596705	-0.16045	0.00276835	0.156327	0.156955	-0.0919169	0.455047	-0.0693691	0.0950915	0.171057	2.39875e-07	0.185094	0.234137	-0.123829	0.756887	0.0338306	0.965062	0.0121122	0.03849	0.0708677	0.277401	-0.0344896	0.497779	-0.0440502	0.839202	-0.0181757	0.141991	0.348584	0.328736	-0.345137	0.00345699	0.0793825	0.544248	-0.0344896	0.570315	0.159052	0.0483183	0.0640289
sp|O00635|TRI38_HUMAN	0	0.369265	0.214005	0.00320666	-0.139887	0.00809606	0.116116	0.327073	-0.069273	0.242637	0.214005	0.00761052	-0.144418	1.41266e-07	-0.438246	0.283809	-0.742722	1	0	1	0	1	0	1	0	1	0	1	0	1	0	1	0	1	0	1	0	1	0	1	0
sp|O00716|E2F3_HUMAN	0	0.911183	0.0233551	0.0598498	-0.288346	0.199586	0.114078	0.851085	-0.0148999	0.0660304	0.658319	0.127927	-0.288346	0.0864941	0.114078	0.768642	-0.0807532	1	0	1	0	1	0	1	0	0.493853	0.0695852	1	0	1	0	1	0	1	0	1	0	0.182613	0.246817	1	0
sp|O00743|PPP6_HUMAN	0	0.488965	0.0717104	0.137349	0.309982	0.00879789	0.13112	0.0554408	-0.132324	0.584859	0.27558	0.369376	0.309982	1.21991e-07	0.145945	0.10953	-0.141266	0.601537	-0.0849708	1	0	0.0271641	0.244723	0.0305031	0.475892	0.523026	-0.112109	0.515305	-0.0780254	0.414802	0.245342	1	0	2.0266e-06	1.63384	0.00383589	0.475892	0.346558	-0.580486	0.652049	-0.0780254
sp|O00754|MA2B1_HUMAN	0	0.00480518	0.216956	0.775658	0.0411435	0.862334	0.0092005	0.334625	-0.0655803	0.000208732	0.216956	0.459387	-0.102483	0.123641	0.0613814	0.275808	-0.190056	1	0	1	0	1	0	1	0	1	0	1	0	1	0	1	0	1	0	1	0	1	0	1	0
sp|O00764|PDXK_HUMAN	0	0.090375	0.12774	0.702635	-0.0763176	0.00638766	0.165138	0.178315	-0.0856313	0.0189079	0.134155	0.577846	0.345496	2.3441e-07	0.165138	0.103047	-0.193306	0.674772	-0.0581493	0.908232	-0.0185845	0.179341	0.0595143	0.470083	-0.039675	0.117339	0.137808	0.0466737	0.11128	0.856343	0.0801379	0.82839	-0.186508	0.258196	0.0595143	0.461804	-0.405085	0.0568971	0.137808	0.000117329	-0.348194
sp|O00767|SCD_HUMAN	0	0.69288	-0.0522557	1	0	0.0297058	-0.140003	0.501532	0.0597001	0.895955	-0.0522557	1	0	0.0525508	-0.140003	0.693029	-0.121126	1	0	1	0	1	0	1	0	0.485257	0.114449	0.0619101	0.241182	1	0	1	0	1	0	1	0	0.725432	0.114449	0.0309482	-0.329997
sp|O14497|ARI1A_HUMAN	0	0.00301427	0.089509	0.703343	0.0324202	0.00320546	0.063575	0.135767	-0.0897925	2.03834e-06	0.105792	0.0231188	-0.318657	9.88787e-11	0.122508	0.15067	-0.163114	0.919219	-0.021708	0.123381	-0.138144	0.0284303	-0.15946	0.247081	0.067547	0.0581872	0.111026	0.27166	0.0535203	0.99473	-0.021708	0.0942852	-0.138144	4.60813e-05	0.783974	0.219197	-0.357683	0.00413897	0.24153	0.00104954	-0.307943
sp|O14508|SOCS2_HUMAN	0	0.468782	0.0918327	5.14427e-06	0.709617	0.255138	-0.0625401	0.671628	0.0306565	0.565399	0.127504	6.74913e-05	0.709617	0.296226	-0.0625401	0.907348	0.0369852	1	0	1	0	1	0	1	0	1	0	1	0	1	0	1	0	1	0	1	0	1	0	1	0
sp|O14519|CDKA1_HUMAN	0	0.700032	0.0758528	1	0	0.869873	0.0418146	1	0	0.798145	0.124792	1	0	0.00643188	-0.230541	1	0	0.195396	-0.150318	0.00471634	-0.40081	0.0376674	0.208627	1	0	0.171226	0.207321	1	0	0.016725	-0.479493	0.00401309	-0.40081	0.00888734	0.21368	1	0	0.158504	0.207321	1	0
sp|O14523|C2C2L_HUMAN	0	0.793838	-0.0444788	1	0	0.151238	0.113385	0.0331467	-0.18942	0.883685	-0.213317	1	0	0.00202197	0.302602	0.00795731	-0.586248	1	0	1	0	1	0	1	0	1	0	1	0	1	0	1	0	1	0	1	0	1	0	1	0
sp|O14526|FCHO1_HUMAN	0	0.275394	0.0654957	0.597843	0.11969	0.506326	0.0169962	0.268747	-0.0683367	0.431039	0.0654957	0.774484	-0.311184	0.0619776	0.265356	0.164623	-0.207431	1	0	1	0	1	0	1	0	0.072033	0.500825	1	0	1	0	1	0	1	0	1	0	0.0954328	0.500825	1	0
sp|O14530|TXND9_HUMAN	0	0.19265	0.0592984	0.577037	-0.0459666	0.175762	0.0446732	0.772421	-0.0208348	0.102763	0.0819016	0.0329488	-1.26387	1.53636e-05	0.166975	0.624661	-0.12525	0.53392	0.0626418	1	0	0.107325	0.0854711	0.000541465	0.219372	0.868634	0.0229261	0.617349	0.0393024	0.481597	0.0715332	1	0	0.00365584	0.598782	0.000332635	0.219372	0.842949	-0.0771503	0.355769	0.104716
sp|O14545|TRAD1_HUMAN	0	0.197661	-0.0617927	0.24329	-0.409663	0.1627	0.0495734	0.717387	-0.0246638	0.119809	-0.0617927	0.165424	0.598877	0.0120165	0.0730663	0.839153	-0.0718121	1	0	1	0	0.0101843	0.511565	0.883583	0.0140688	0.955728	0.00581448	0.625691	0.0291093	1	0	1	0	2.34455e-06	1.06716	0.0958765	-0.771894	0.578683	0.163848	0.0670217	-0.249588
sp|O14548|COX7R_HUMAN	0	0.00289687	-0.677383	1	0	1.77031e-07	1.12961	0.000559754	-0.513889	3.44601e-05	0.911731	1	0	0	1.17381	7.00523e-06	-0.613227	1	0	1	0	1	0	1	0	0.335053	0.197797	0.00046633	-0.438832	1	0	1	0	1	0	1	0	0.117584	0.557026	0.000385079	-0.438832
sp|O14561|ACPM_HUMAN	0	0.0123008	0.105448	0.708729	0.401328	0.11922	0.0807844	0.453717	-0.0508334	1.35879e-05	0.136517	0.101077	0.401328	6.4766e-05	0.153689	0.397452	-0.109815	0.657908	0.0864252	0.962532	0.0171433	0.017625	-0.0832599	0.759502	-0.0160105	0.991762	-0.00513251	0.917276	0.0474888	0.692167	0.0864252	0.905014	-0.088641	0.00578165	-0.113463	0.883027	-0.134619	0.811979	-0.0968041	0.420846	-0.484903
sp|O14562|UBFD1_HUMAN	0	0.00451707	0.218827	1	0	0.932873	-0.00430226	0.213184	-0.0814801	0.000291361	0.323774	1	0	0.157953	0.133814	0.123953	-0.27462	1	0	1	0	0.870779	-0.0368555	0.102734	-0.0483038	0.548957	-0.13813	0.695485	-0.0579304	1	0	1	0	0.943105	-0.0485198	0.215004	-0.0483038	0.518992	-0.516425	0.0943924	-0.788099
sp|O14578|CTRO_HUMAN	0	0.551282	0.0885273	1	0	0.647669	0.0161796	0.760193	0.0215679	0.382025	-0.133014	1	0	0.0890179	-0.443492	0.0314888	0.54029	1	0	1	0	1	0	1	0	0.939133	-0.0193812	1	0	1	0	1	0	1	0	1	0	0.151494	0.88035	1	0
sp|O14579|COPE_HUMAN	0	0.548025	0.016454	0.129622	0.341424	0.0851424	0.0410875	0.604025	-0.0332606	0.0287328	0.071053	0.00225011	-0.515902	0.00672589	0.0797491	0.852859	-0.0425124	0.0809141	0.0999316	0.320277	0.0644961	0.156668	0.0596657	4.84715e-07	-0.141914	0.539552	0.0882309	0.204028	0.0717153	0.0126208	0.1141	0.0529897	0.149125	0.034121	0.13291	1.34424e-10	-0.169798	0.430785	0.218374	0.00278942	-0.249321
sp|O14617|AP3D1_HUMAN	0	0.990232	-0.000867911	0.222927	0.386772	0.58787	0.0189684	0.522076	-0.0420386	0.9905	-0.027956	0.00385461	-0.442813	0.0840688	0.0581786	0.703074	0.066101	0.53355	0.0696225	1	0	0.453754	-0.139971	1	0	0.0157934	0.228372	0.676548	0.0285625	0.0609084	0.718224	1	0	0.0491882	-1.2406	1	0	0.0448555	0.228372	0.22635	-0.325254
sp|O14618|CCS_HUMAN	0	0.860434	-0.0177467	7.48937e-08	-0.444661	0.0764996	0.0607104	0.363024	-0.0643908	0.537148	0.519364	2.66278e-08	-0.486981	5.57995e-06	0.193919	0.196122	-0.169649	1	0	1	0	0.616334	-0.0848106	1	0	0.00487718	0.536195	0.454635	0.217596	1	0	1	0	0.82907	-0.0848106	1	0	0.00825882	0.536195	0.096421	0.217596
sp|O14628|ZN195_HUMAN	0	0.00161715	-0.618838	1	0	0.113474	-0.0942489	0.723585	0.0324979	0.000317657	-1.08591	1	0	0.267217	-0.0942489	0.951644	-0.0529528	1	0	1	0	1	0	1	0	1	0	1	0	1	0	1	0	1	0	1	0	1	0	1	0
sp|O14640|DVL1_HUMAN	0	0.460766	0.0971354	1	0	0.979493	0.00323514	0.0564234	-0.228388	0.594306	-0.165429	0.213947	-0.396139	0.060227	0.213105	0.0185825	-0.397669	1	0	1	0	1	0	1	0	1	0	1	0	1	0	1	0	1	0	1	0	1	0	1	0
sp|O14641|DVL2_HUMAN	0	0.574392	0.0481066	1	0	0.0461393	0.0882546	0.183767	-0.0879753	0.521957	0.24604	1	0	0.00284686	0.103848	0.0832044	-0.357161	1	0	1	0	1	0	1	0	1	0	1	0	1	0	1	0	1	0	1	0	1	0	1	0
sp|O14646|CHD1_HUMAN	0	0.700111	0.0170089	0.165048	-0.0843194	0.00226661	0.0816374	0.0801941	-0.1135	0.0956374	0.107211	0.120481	-0.439137	4.19829e-08	0.119769	0.124704	0.166274	0.382702	0.140648	1	0	0.364064	-0.0576872	0.968784	0.00582579	0.822707	0.0228037	0.811447	0.0194792	0.407884	0.140648	1	0	0.0465926	-1.37384	0.934359	-0.0742815	0.984358	-0.0418737	0.724775	0.0194792
sp|O14647|CHD2_HUMAN	0	0.209308	0.115959	1	0	0.237853	0.0473591	0.777292	-0.0225605	0.312664	0.115959	1	0	3.72987e-06	0.193793	0.0867793	-0.438793	1	0	1	0	1	0	1	0	1	0	1	0	1	0	1	0	1	0	1	0	1	0	1	0
sp|O14653|GOSR2_HUMAN	0	0.529334	0.0798973	0.00151782	-0.230578	0.166943	-0.0536041	0.406177	-0.0572826	0.116408	0.618129	7.21265e-05	1.10848	0.361253	0.18213	0.3276	-0.195032	1	0	1	0	1	0	1	0	1	0	1	0	1	0	1	0	1	0	1	0	1	0	1	0
sp|O14656|TOR1A_HUMAN	0	0.871954	-0.0171714	1	0	0.92877	0.00457776	0.364939	-0.0683406	0.424495	0.380935	1	0	0.0237175	0.0925983	0.0768616	-0.311749	1	0	1	0	1	0	1	0	1	0	1	0	1	0	1	0	1	0	1	0	1	0	1	0
sp|O14657|TOR1B_HUMAN	0	0.00068448	0.355295	0.00320318	-0.135484	0.390982	0.0593493	0.17579	-0.0904313	8.95771e-08	0.847451	0.00147979	-0.635419	5.72423e-05	0.212046	0.128109	-0.242698	1	0	1	0	1	0	1	0	0.716326	0.0817022	1	0	1	0	1	0	1	0	1	0	0.800141	0.110416	1	0
sp|O14662|STX16_HUMAN	0	0.178077	0.138631	0.320166	0.0587561	0.753549	-0.0217088	0.147202	-0.093709	0.0329364	0.578342	0.0126914	-2.05739	0.354008	0.11215	0.205356	-0.141663	1	0	1	0	1	0	1	0	0.00475159	-0.485646	0.213551	-0.23656	1	0	1	0	1	0	1	0	0.000216517	-2.02014	0.195828	-0.254453
sp|O14672|ADA10_HUMAN	0	0.0041071	0.261388	1	0	0.107805	0.0693762	0.399233	-0.0584713	1.06945e-06	0.727116	1	0	0.0325303	0.666773	0.244482	0.199653	1	0	1	0	1	0	1	0	1	0	1	0	1	0	1	0	1	0	1	0	1	0	1	0
sp|O14686|KMT2D_HUMAN	0	0.991832	-0.000691537	0.672651	-0.0746412	0.00355384	0.0777828	0.0654927	-0.123007	0.350783	0.193759	0.528633	0.586411	1.17982e-06	0.111107	0.108816	-0.140237	1	0	1	0	1	0	1	0	0.086	0.551775	1	0	1	0	1	0	1	0	1	0	1.24258e-05	2.679	1	0
sp|O14713|ITBP1_HUMAN	0	0.00292882	-0.365155	1	0	1	0	1	0	0.000343544	0.667198	1	0	1	0	1	0	1	0	1	0	1	0	1	0	1	0	1	0	1	0	1	0	1	0	1	0	1	0	1	0
sp|O14715|RGPD8_HUMAN	0	0.367366	0.138262	1	0	1	0	1	0	0.482503	0.138262	1	0	1	0	1	0	1	0	1	0	1	0	1	0	1	0	1	0	1	0	1	0	1	0	1	0	1	0	1	0
sp|O14717|TRDMT_HUMAN	0	0.596928	0.0729629	1	0	0.0988921	-0.359673	1	0	0.809453	0.0729629	1	0	0.31894	-0.359673	1	0	1	0	1	0	1	0	1	0	1	0	1	0	1	0	1	0	1	0	1	0	1	0	1	0
sp|O14727|APAF_HUMAN	0	0.832751	-0.0344839	1	0	0.0792662	0.0650311	0.768687	-0.0213898	0.445796	0.430797	1	0	0.00504928	0.128219	0.573833	-0.0893439	1	0	1	0	1	0	1	0	1	0	1	0	1	0	1	0	1	0	1	0	1	0	1	0
sp|O14730|RIOK3_HUMAN	0	0.103345	0.112438	0.785682	0.0524239	0.107236	0.101623	0.582367	-0.0403553	0.0986011	-0.204822	0.311776	-0.456187	0.00139172	-0.158032	0.829632	-0.0510353	1	0	1	0	1	0	1	0	0.685845	-0.0723003	1	0	1	0	1	0	1	0	1	0	0.855339	-0.0723003	1	0
sp|O14733|MP2K7_HUMAN	0	0.088722	0.205336	0.018633	-0.254625	0.0608994	0.107177	0.436665	-0.0556771	0.00416829	0.248564	0.0400993	-0.254625	2.4299e-05	0.125077	0.417518	-0.116777	1	0	1	0	1	0	1	0	1	0	1	0	1	0	1	0	1	0	1	0	0.317754	0.404255	1	0
sp|O14737|PDCD5_HUMAN	0	0.000249879	0.374849	0.00133518	0.493922	2.78633e-07	0.243054	0.144479	-0.0942948	1.33657e-08	0.374849	7.7306e-07	0.493922	0	0.346587	0.298339	-0.124404	0.832263	0.0225243	0.231349	-0.0795422	0.088535	-0.0540371	0.879147	-0.00413978	0.105025	0.139619	0.224241	0.0561935	0.424921	0.173934	0.446262	-0.0903348	0.0709014	-0.195467	0.992649	0.0274532	0.0496194	0.168097	0.000195844	-0.323851
sp|O14744|ANM5_HUMAN	0	0.895109	-0.0059273	0.445757	0.045786	0.016121	0.0507356	0.702653	-0.0248722	0.193843	0.089657	0.378045	-0.0589413	3.1857e-06	0.0971596	0.465452	-0.148861	0.796812	0.0192185	0.861637	-0.014693	0.0615318	0.0397891	0.000974757	0.0828924	0.848461	0.00802842	0.251663	0.0284901	0.481876	0.129054	0.281993	-0.315209	0.00400661	0.135156	1.45188e-05	-0.278676	0.990045	0.012653	0.000232779	-0.146757
sp|O14745|NHRF1_HUMAN	0	0.358155	0.030379	0.00368674	0.480783	8.40923e-07	0.258533	0.0123426	-0.201056	0.186314	0.112498	0.000503445	0.480783	0	0.537889	0.000669396	-0.454306	0.0155242	0.406551	1	0	0.725352	-0.0329175	0.556264	-0.0420881	0.64385	0.0305465	0.579059	0.0249507	0.000172441	0.704679	1	0	0.697918	0.209824	0.214251	-0.255299	0.716131	-0.112556	0.00514113	-0.283375
sp|O14757|CHK1_HUMAN	0	0.115518	0.0937459	0.25778	0.176407	0.000510362	0.248676	0.00715381	-0.232101	0.0151519	0.130769	0.0643289	-0.380218	1.4965e-07	0.248676	0.0048954	-0.245484	1	0	1	0	0.741881	0.0427284	1	0	0.610894	0.084953	0.634352	-0.0464111	1	0	1	0	0.918042	0.0427284	1	0	0.0476853	0.353147	0.0617696	-0.824546
sp|O14763|TR10B_HUMAN	0	1	0	1	0	0.391766	-0.0939775	0.0113015	0.552237	1	0	1	0	0.622048	-0.0939775	0.015316	0.899193	1	0	1	0	1	0	1	0	1	0	1	0	1	0	1	0	1	0	1	0	1	0	1	0
sp|O14770|MEIS2_HUMAN	0	0.956826	-0.00554751	8.15027e-05	-0.236989	0.886577	0.00661892	0.263	-0.170547	0.0809418	-0.822712	6.44534e-05	-0.236989	0.00926307	0.392444	0.0687578	-0.391613	1	0	1	0	1	0	1	0	1	0	1	0	1	0	1	0	1	0	1	0	1	0	1	0
sp|O14772|FPGT_HUMAN	0	0.082694	-0.238817	1	0	0.456772	-0.0503887	0.435901	-0.060655	0.111733	-0.238817	0.528608	-0.196574	0.0662185	-0.258846	0.378562	-0.157185	1	0	1	0	1	0	1	0	1	0	1	0	1	0	1	0	1	0	1	0	1	0	1	0
sp|O14773|TPP1_HUMAN	0	0.384061	0.045389	0.293852	0.127707	0.626206	-0.0140979	0.664437	-0.0289187	0.0153237	0.216106	0.207049	0.569602	0.0645915	0.0599228	0.564508	-0.134873	0.987988	-0.00153215	0.536262	0.0585314	0.691991	-0.0576477	0.611265	0.0298455	0.16145	0.192679	0.881581	-0.0168247	0.99969	0.00735923	0.422721	0.0677134	0.0110102	0.239199	0.435321	-0.235867	0.323222	0.192679	0.258833	-0.374723
sp|O14776|TCRG1_HUMAN	0	0.0328224	0.111417	0.797574	-0.0198636	2.26472e-08	0.168109	0.016437	-0.184398	0.0011547	0.13316	0.865117	-0.149261	0	0.229601	0.0387289	-0.184398	0.801834	0.0384618	0.327626	-0.0913025	0.592974	0.0170005	0.401627	-0.0344094	0.520679	-0.0288404	0.485099	0.0408465	0.821612	-0.0702173	0.179392	-0.478266	0.571491	0.120427	0.370518	-0.0344094	0.446796	-0.0385288	0.369695	0.0408465
sp|O14777|NDC80_HUMAN	0	0.679609	-0.0339498	0.745442	-0.0298173	0.0153059	0.091012	0.217582	-0.0747892	0.785474	-0.160749	0.386779	-0.503884	2.32529e-05	0.160813	0.300077	-0.122869	0.428365	0.0963604	1	0	0.987194	0.00777801	0.0501955	-0.406672	0.118834	-0.109733	0.726819	0.0380037	0.471375	0.0963604	1	0	0.000634411	0.254319	0.0632735	-0.406672	0.0712169	-0.334386	0.0144568	-0.407802
sp|O14787|TNPO2_HUMAN	0	0.648082	-0.0263196	0.692893	0.0687951	0.983702	0.000764514	0.698295	0.0263775	0.807664	-0.0616245	0.279361	-0.130429	0.206769	-0.084546	0.961309	-0.0346126	0.051622	0.149312	0.35694	0.0999756	0.0535786	-0.229808	0.0830237	0.171037	0.124882	0.252346	0.0501699	0.152467	0.00207869	-0.381868	0.0357363	-0.356757	0.081069	-0.229808	0.100639	-0.222402	0.0215795	0.595441	0.00486674	-0.334875
sp|O14802|RPC1_HUMAN	0	3.1849e-07	0.258088	0.643664	-0.0303919	0.0546779	0.053413	0.0910602	-0.10602	4.81145e-11	0.258088	0.562895	-0.697518	1.65866e-06	0.280257	0.103503	-0.199783	0.771311	-0.0417091	0.786367	0.0310663	0.00407277	0.346714	1	0	0.127846	-0.153164	0.0896303	-0.147123	0.732041	-0.250926	0.421758	-0.361468	3.1998e-05	-2.01574	1	0	0.0825152	-0.413593	0.191838	-0.147123
sp|O14810|CPLX1_HUMAN	0	1	0	1	0	1	0	1	0	1	0	1	0	1	0	1	0	1	0	1	0	1	0	1	0	1	0	1	0	1	0	1	0	1	0	1	0	1	0	1	0
sp|O14818|PSA7_HUMAN	0	0.437547	0.0423587	0.67077	0.0908599	0.000284692	0.139515	0.206899	-0.0737047	0.164793	0.145295	0.618004	0.0908599	3.0165e-10	0.147072	0.258776	-0.14007	0.662378	0.0257652	0.648777	0.0369453	0.090547	0.0237016	0.223451	0.0354584	0.0685832	0.0628702	0.385211	0.0476235	0.634898	-0.0405492	0.542312	0.0369453	0.085296	0.0237016	0.200082	0.0354584	0.192924	0.0628702	0.279884	0.0476235
sp|O14828|SCAM3_HUMAN	0	0.0123877	0.192955	0.568983	0.0948971	0.286369	0.0386448	0.565528	-0.0401726	4.93614e-05	0.437363	0.532728	-0.375416	0.00460342	0.137776	0.558842	-0.100718	0.847727	0.0284369	0.0657174	-0.179189	1	0	1	0	0.854304	-0.028618	0.488017	0.0491872	0.781267	-0.0635121	0.0871551	-0.179189	1	0	1	0	0.869832	0.178473	0.0613041	-0.193707
sp|O14841|OPLA_HUMAN	0	0.000556721	0.154751	0.0502161	0.297601	0.0729142	0.0493031	0.101454	-0.104113	1.66078e-07	0.350727	0.1763	0.297601	6.24754e-10	0.189653	0.148939	-0.159162	1	0	1	0	1	0	1	0	0.246472	0.109503	0.490399	0.0793499	1	0	1	0	1	0	1	0	0.0923383	-0.155834	0.0066647	-0.274248
sp|O14867|BACH1_HUMAN	0	1.45037e-05	-0.474482	1	0	0.225853	-0.0859029	0.534477	0.0442555	4.4181e-05	-0.474482	1	0	0.148475	-0.0859029	0.0883483	0.40009	1	0	1	0	1	0	1	0	1	0	1	0	1	0	1	0	1	0	1	0	1	0	1	0
sp|O14874|BCKD_HUMAN	0	0.239038	-0.144057	1	0	0.738482	0.0183258	0.360551	-0.0676832	0.152882	-0.593692	1	0	0.147028	0.0766333	0.332666	-0.158787	1	0	1	0	1	0	1	0	0.0883504	0.386647	0.362479	0.122883	1	0	1	0	1	0	1	0	0.0748676	0.386647	0.482905	0.122883
sp|O14880|MGST3_HUMAN	0	0.359861	-0.0715407	0.22681	-0.125139	0.00164487	0.126725	0.129328	-0.0966628	0.0275186	-0.220298	0.024782	-0.896154	1.30683e-09	0.164148	0.164928	-0.148209	0.868393	0.0405658	0.353026	0.171135	0.857443	0.0178048	0.110411	0.130544	0.703273	-0.0630018	0.357121	-0.110131	0.946878	0.0494571	0.212628	-0.22898	0.966432	0.0178048	0.126524	-0.218917	0.304445	-0.221211	0.399394	-0.110131
sp|O14893|GEMI2_HUMAN	0	0.382524	0.1071	1	0	0.0607882	0.163803	0.126565	-0.112156	0.453439	0.145939	1	0	0.00354594	0.163803	0.00749935	-0.588057	1	0	1	0	1	0	1	0	0.396553	0.2528	0.410774	-0.11584	1	0	1	0	1	0	1	0	0.634393	0.280535	0.489172	-0.118034
sp|O14907|TX1B3_HUMAN	0	0.0419097	0.185036	1	0	0.00013448	0.353436	1	0	9.80131e-13	1.36421	1	0	2.18994e-11	0.413027	1	0	1	0	1	0	1	0	1	0	1	0	1	0	1	0	1	0	1	0	1	0	1	0	1	0
sp|O14908|GIPC1_HUMAN	0	0.871291	-0.00703078	0.328868	-0.127008	0.00662646	-0.0994261	0.946469	0.00485217	0.251369	0.1678	0.285411	-0.127008	4.65816e-05	0.193587	0.318166	-0.257371	1	0	1	0	0.898551	-0.0110724	1	0	0.754349	0.103308	0.969393	0.0118706	1	0	1	0	0.951824	-0.116928	1	0	0.641193	0.452232	0.666185	0.117377
sp|O14920|IKKB_HUMAN	0	0.419402	0.0756211	1	0	0.00430615	0.114213	0.134295	-0.0959612	0.0721093	0.205118	0.0929655	0.514035	3.4251e-05	-0.191277	0.0226894	-0.505739	1	0	1	0	0.0769514	0.249819	1	0	1	0	1	0	1	0	1	0	0.0481434	-1.11918	1	0	1	0	1	0
sp|O14925|TIM23_HUMAN	0	0.0359884	0.236555	1	0	0.222812	0.0648186	0.0973991	-0.117219	0.00256541	0.267922	1	0	0.133408	0.0648186	0.114539	-0.151274	0.68565	0.045186	0.0829964	0.101653	0.843769	-0.0207469	1	0	0.958956	-0.0139681	1	0	0.525981	0.21464	0.0637428	0.101653	0.900822	0.034364	1	0	0.70673	-0.465295	1	0
sp|O14929|HAT1_HUMAN	0	0.0368278	0.0835429	0.941178	0.0105561	0.000731287	0.152564	0.218546	-0.0762781	2.32268e-06	0.197748	0.342756	-0.362015	7.88552e-09	0.160039	0.326844	-0.0980075	0.719778	0.0280153	0.319307	0.0655312	0.264175	0.0204683	5.00761e-06	0.154906	0.086	0.0915526	0.938615	-0.00408364	0.516402	0.052594	0.0359055	-0.228471	0.508682	0.0455373	3.58698e-12	-0.535747	0.0596778	0.103784	0.265827	-0.130563
sp|O14933|UB2L6_HUMAN	0	0.0534519	0.242752	1	0	0.0712578	-0.217054	0.514607	0.057189	0.0957009	0.242752	1	0	0.0351825	-0.249273	0.91084	0.057189	1	0	1	0	1	0	1	0	1	0	1	0	1	0	1	0	1	0	1	0	1	0	1	0
sp|O14949|QCR8_HUMAN	0	0.799927	-0.0350526	1	0	0.988068	0.00109989	0.0099072	-0.236319	0.380973	-0.15449	0.602177	-0.133506	5.19471e-05	0.299005	0.00227411	-0.313651	0.342231	0.304915	0.609777	-0.0813808	0.00153062	0.732892	0.334387	0.118194	0.772966	0.0233295	0.412927	0.378316	0.454472	0.304915	0.692424	0.158154	2.20025e-09	1.09781	0.157353	0.206209	0.709628	0.290003	0.0537082	-0.694568
sp|O14950|ML12B_HUMAN	0	0.183433	0.0894951	1	0	1	0	1	0	0.054944	0.0942781	1	0	1	0	1	0	0.601537	0.0725513	1	0	0.773717	-0.00692533	1	0	0.93473	0.00574026	1	0	0.787222	0.0725513	1	0	0.043759	0.197642	1	0	0.671576	0.0985006	1	0
sp|O14957|QCR10_HUMAN	0	0.626599	0.0437561	1	0	0.0828262	-0.0454182	0.886667	0.0102567	0.826622	0.0437561	0.273679	-0.289086	0.18991	-0.0454182	0.890377	-0.0709962	0.876736	0.0256899	0.765221	-0.0583049	1	0	1	0	0.0114836	1.26476	0.306688	-0.295829	0.938889	0.0369498	0.865673	-0.0583049	1	0	1	0	0.000779996	1.26476	0.428156	-0.295829
sp|O14964|HGS_HUMAN	0	0.0702675	0.0797258	0.801859	0.0322182	8.88119e-05	0.164766	0.14186	-0.0914313	0.147867	0.0797258	0.888204	-0.141815	8.08558e-08	0.164766	0.327502	-0.116544	1	0	1	0	0.231115	-0.171068	0.328125	-0.178353	0.661219	-0.0503084	0.947556	-0.00621448	1	0	1	0	0.000533058	-1.33498	0.00258239	-0.56095	0.0460607	-0.40372	0.189141	-0.191227
sp|O14965|AURKA_HUMAN	0	0.841136	0.00924727	1	0	0.00139131	0.0801859	0.478512	-0.0483791	0.976687	0.0111133	0.196972	-0.397601	0.000222498	0.0801859	0.162012	-0.289244	1	0	1	0	1	0	1	0	0.185804	-0.698275	0.597112	0.0654932	1	0	1	0	1	0	1	0	0.255188	-0.698275	0.10845	-0.245068
sp|O14972|VP26C_HUMAN	0	0.734965	0.0683889	0.546773	0.0819236	0.0440136	-0.0762824	0.932638	-0.00652598	0.212382	0.50408	0.426433	-0.267961	0.00424235	-0.135795	0.737283	-0.121998	1	0	1	0	1	0	1	0	0.103469	0.596177	0.386384	0.14631	1	0	1	0	1	0	1	0	0.002579	0.744395	0.0300165	-0.630206
sp|O14974|MYPT1_HUMAN	0	0.582389	0.0214946	1.50984e-06	0.515907	1.81062e-05	0.153359	0.0953641	-0.104509	0.324912	0.0475562	4.42871e-06	0.620565	1.2789e-10	0.15674	0.291	-0.107412	0.298677	-0.244797	1	0	3.02047e-07	-0.574068	0.650962	0.0495475	0.931309	0.00880649	0.489202	-0.0492499	0.0128799	-0.710957	1	0	4.07358e-13	-1.13384	0.708613	-0.11406	0.991604	-0.0747366	0.62106	-0.131604
sp|O14976|GAK_HUMAN	0	0.75695	0.0215462	0.395915	0.0688375	0.145862	0.0314181	0.741004	-0.0226213	0.551485	-0.045513	0.219027	-0.572147	0.000446041	0.106006	0.82078	0.0601924	0.812644	0.0299796	0.49688	0.0571808	1	0	1	0	0.574296	-0.246047	0.448456	-0.140239	0.887402	0.0330669	0.351364	-0.127188	1	0	1	0	0.916231	-0.246047	0.385798	0.223842
sp|O14979|HNRDL_HUMAN	0	0.974647	0.00190049	0.280668	0.121522	0.00228645	0.126654	0.109139	-0.100752	0.579586	0.0865286	0.535222	0.15146	5.26135e-12	0.251938	0.126659	-0.204472	0.950909	-0.00682807	0.357911	-0.0650365	0.00457	0.0454833	0.0450112	0.0412057	0.0209574	0.108062	0.0312985	0.128402	0.797282	0.0566065	0.512254	0.130745	0.00207101	0.0454833	0.0095289	-0.235163	0.018156	0.108062	2.96245e-06	-0.277727
sp|O14980|XPO1_HUMAN	0	0.000746728	0.112211	0.055547	0.151706	0.0101634	0.0616892	0.150178	-0.0832696	6.81324e-06	0.112211	0.000390409	0.151706	1.80166e-06	0.102909	0.406034	-0.0832696	0.958382	0.00325586	0.737305	0.0148699	0.000157653	0.0413476	0.814107	0.00667918	0.0851277	0.104464	0.0958039	0.04522	0.143826	0.0941679	0.164203	-0.156285	1.20858e-08	0.086861	0.789099	0.00667918	0.172921	0.104464	1.87974e-05	-0.239084
sp|O14981|BTAF1_HUMAN	0	0.469516	-0.0314589	0.00280685	-1.15148	0.336275	0.0241854	0.835171	-0.0139644	0.209461	-0.103849	0.0052357	-1.15148	9.44662e-05	-0.693399	0.857859	0.0444938	1	0	1	0	1	0	1	0	0.0136759	0.977968	1	0	1	0	1	0	1	0	1	0	0.0160376	0.977968	1	0
sp|O15014|ZN609_HUMAN	0	0.670429	-0.0235269	0.785665	0.0367863	0.0559909	0.0908636	0.0264794	-0.187296	0.200628	-0.115238	0.204407	0.804532	5.43667e-07	0.201708	0.0282891	-0.207772	1	0	1	0	1	0	1	0	0.422647	0.196451	0.325303	-0.258108	1	0	1	0	1	0	1	0	0.738813	0.425246	0.597855	-0.258108
sp|O15015|ZN646_HUMAN	0	0.990941	0.0021375	1	0	0.063664	-0.105707	1	0	0.904674	-0.192394	1	0	0.0481134	0.123682	1	0	1	0	1	0	1	0	1	0	1	0	1	0	1	0	1	0	1	0	1	0	1	0	1	0
sp|O15020|SPTN2_HUMAN	0	0.224161	0.0611524	0.823426	-0.0182925	0.00316048	0.0823378	0.230786	-0.0760519	0.127601	-0.147739	0.0328964	-0.501753	2.5785e-06	0.27593	0.351478	-0.11976	1	0	1	0	1	0	1	0	1	0	1	0	1	0	1	0	1	0	1	0	1	0	1	0
sp|O15027|SC16A_HUMAN	0	0.0188936	0.0673426	0.355593	0.0716065	0.000305647	0.099519	0.182206	-0.079042	7.23984e-05	0.20761	0.0340213	-0.296723	4.21282e-10	0.179423	0.0899701	-0.223118	1	0	1	0	0.00401902	-0.435823	0.57164	-0.0462079	0.131014	0.139895	0.682186	0.0322739	1	0	1	0	5.74018e-05	0.733121	0.2857	-0.506953	0.0314036	0.434708	0.381607	-0.338296
sp|O15031|PLXB2_HUMAN	0	0.0891045	1.02576	1	0	0.33517	0.0535018	0.842051	-0.0150298	0.0163138	1.39395	1	0	0.226423	-0.0586283	0.881014	-0.0507101	1	0	1	0	1	0	1	0	1	0	1	0	1	0	1	0	1	0	1	0	1	0	1	0
sp|O15037|KHNYN_HUMAN	0	6.51208e-07	0.839732	1	0	0.731751	-0.0347304	1	0	1.38828e-09	0.839732	1	0	0.74404	-0.0583256	1	0	1	0	1	0	1	0	1	0	1	0	1	0	1	0	1	0	1	0	1	0	1	0	1	0
sp|O15042|SR140_HUMAN	0	0.00440703	0.0836683	0.47164	-0.066171	0.00628268	0.0722764	0.385707	-0.0533491	1.11449e-05	0.129254	0.585842	-0.243102	1.32021e-07	0.115238	0.20438	-0.190186	0.783288	0.0354557	0.905437	0.0133981	0.482943	-0.0190947	0.732783	-0.0136976	0.251512	0.038063	0.268149	0.0447799	0.761873	0.0703455	0.737674	-0.0887569	0.529969	0.14491	0.332954	-0.45737	0.328857	-0.180163	0.00050253	-0.297592
sp|O15047|SET1A_HUMAN	0	0.23263	0.0708355	0.734089	-0.0616878	0.164187	0.0373658	0.620321	-0.0335344	0.426407	0.0945392	0.334782	-0.330711	0.000506261	0.0846513	0.304016	-0.195135	1	0	1	0	1	0	1	0	0.0598817	0.458906	1	0	1	0	1	0	1	0	1	0	1.79082e-06	0.496387	1	0
sp|O15054|KDM6B_HUMAN	0	0.000458344	0.45969	1	0	0.561724	-0.0567482	0.848031	0.0195654	0.00074932	0.45969	1	0	0.0931916	0.21461	0.10953	0.488442	1	0	1	0	1	0	1	0	1	0	1	0	1	0	1	0	1	0	1	0	1	0	1	0
sp|O15056|SYNJ2_HUMAN	0	9.77829e-08	-0.794961	1	0	0.343889	0.0950194	1	0	2.08873e-08	-0.794961	1	0	0.534918	0.100808	1	0	1	0	1	0	1	0	1	0	1	0	1	0	1	0	1	0	1	0	1	0	1	0	1	0
sp|O15062|ZBTB5_HUMAN	0	0.820389	0.0685329	1	0	1	0	0.000699301	-0.957737	0.963411	0.0685329	1	0	1	0	0.00032376	-1.79212	1	0	1	0	1	0	1	0	1	0	1	0	1	0	1	0	1	0	1	0	1	0	1	0
sp|O15063|GRRE1_HUMAN	0	1	0	1	0	0.352875	-0.349788	0.404913	-0.114179	7.99061e-06	2.00491	1	0	0.774674	-0.349788	0.0714055	-0.56012	1	0	1	0	1	0	1	0	1	0	1	0	1	0	1	0	1	0	1	0	1	0	1	0
sp|O15066|KIF3B_HUMAN	0	0.491644	-0.189532	1	0	0.171984	-0.0637568	0.236233	0.0804579	0.00600526	-0.319621	1	0	0.0118488	-0.337255	0.492937	-0.0933046	1	0	1	0	1	0	1	0	1	0	1	0	1	0	1	0	1	0	1	0	1	0	1	0
sp|O15067|PUR4_HUMAN	0	0.0511521	0.0782071	0.585198	0.0230354	0.340319	0.0191367	0.291596	-0.060131	0.0113281	0.0782071	0.00908453	-0.188674	1.32332e-09	0.255823	0.385481	-0.138231	0.52573	0.0355685	0.214632	0.0740168	0.474726	-0.0222385	0.0833461	0.0416361	0.702565	-0.0108136	0.84182	0.0093686	0.000192818	0.602298	0.00130179	-0.298038	0.754797	-0.0222906	0.0454869	-0.178119	0.653001	-0.0518589	0.122723	-0.175651
sp|O15078|CE290_HUMAN	0	0.344373	-0.136402	1	0	0.680815	-0.0312691	1	0	0.187807	-0.582246	1	0	0.0331169	0.299892	1	0	1	0	1	0	1	0	1	0	1	0	1	0	1	0	1	0	1	0	1	0	1	0	1	0
sp|O15084|ANR28_HUMAN	0	0.875814	-0.00797857	0.0210192	0.237024	0.0283047	0.0549042	0.816454	0.0152893	0.83649	0.0373631	0.0882321	0.237024	4.301e-07	0.140662	0.979164	-0.0227967	0.327136	-0.0921731	1	0	0.955378	-0.0216634	0.149001	0.340718	0.256765	0.151652	0.913645	0.0124963	0.00276412	-0.278171	1	0	0.86933	0.805353	0.302369	0.340718	0.480417	0.204065	0.866786	0.0124963
sp|O15085|ARHGB_HUMAN	0	0.00219732	-0.280764	1	0	0.345469	0.119275	0.512125	0.0648131	2.28395e-08	-0.76368	1	0	0.000156217	0.576797	0.253365	0.316255	1	0	1	0	1	0	1	0	1	0	1	0	1	0	1	0	1	0	1	0	1	0	1	0
sp|O15091|MRPP3_HUMAN	0	0.231456	0.0682642	0.331557	-0.106164	0.084887	0.0678411	0.707768	0.0267943	0.59964	0.0682642	0.212065	-0.908972	0.0161346	0.0678411	0.947811	-0.0439781	1	0	1	0	1	0	1	0	0.388543	0.225758	1	0	1	0	1	0	1	0	1	0	0.460788	0.225758	1	0
sp|O15111|IKKA_HUMAN	0	0.994852	0.000676869	1	0	0.363595	-0.0249551	0.476809	0.0533023	0.000174084	-0.912654	1	0	0.000830571	-0.48365	0.828656	-0.0575214	1	0	1	0	1	0	1	0	0.0725406	-0.224203	1	0	1	0	1	0	1	0	1	0	4.46958e-05	-2.83606	1	0
sp|O15116|LSM1_HUMAN	0	0.992854	0.000700604	0.327097	-0.106802	0.946884	-0.0030492	0.730916	-0.0229179	0.526884	0.107927	0.631425	0.16359	0.0672294	0.0718655	0.766548	-0.0737169	0.636168	0.0852905	0.235572	-0.196564	0.90129	0.0114579	0.579036	-0.0727276	0.212897	0.264831	0.685066	0.0527493	0.443665	0.143244	0.237268	-0.196564	0.761519	-0.728919	0.384756	-0.380823	0.281662	0.264831	0.239683	-0.229842
sp|O15117|FYB1_HUMAN	0	0.112493	0.132883	1	0	0.000304773	0.161018	0.106398	-0.107136	0.339196	0.132883	1	0	9.31069e-07	-0.19584	0.024704	-0.348963	1	0	1	0	1	0	1	0	0.967701	0.00725717	0.539272	-0.0733457	1	0	1	0	1	0	1	0	0.936642	-0.0627641	0.0515936	0.980149
sp|O15118|NPC1_HUMAN	0	0.747805	-0.0196279	0.0024803	-0.246317	0.0596923	0.118099	0.0787258	-0.130755	0.88808	-0.0352811	0.00622213	-0.433484	0.00327883	0.181123	0.216956	-0.135748	1	0	1	0	1	0	1	0	0.548957	-0.158057	0.877127	0.0472803	1	0	1	0	1	0	1	0	0.716736	0.172576	0.267028	-0.446752
sp|O15121|DEGS1_HUMAN	0	0.951119	0.00879065	1	0	0.888266	-0.0177488	1	0	0.992784	-0.0120389	1	0	0.896648	0.0885431	1	0	1	0	1	0	1	0	1	0	1	0	1	0	1	0	1	0	1	0	1	0	1	0	1	0
sp|O15126|SCAM1_HUMAN	0	0.932371	-0.0141817	1	0	0.183354	0.089358	0.0600889	-0.151507	0.500705	-0.629143	1	0	0.00095644	0.128864	0.247568	-0.151507	1	0	1	0	1	0	1	0	0.660956	-0.210701	0.675137	0.0840111	1	0	1	0	1	0	1	0	0.869671	-0.210701	0.252048	-0.384095
sp|O15127|SCAM2_HUMAN	0	0.0948971	0.134512	1	0	0.00044245	0.199643	0.872788	-0.0122961	0.0584034	0.134512	1	0	3.657e-05	0.199643	0.548267	-0.117344	0.650101	-0.055074	0.414948	0.192605	7.7116e-05	0.561919	1	0	0.983717	0.00422039	0.641469	0.0642872	0.794131	-0.055074	0.273467	-0.237285	1.96359e-10	0.561919	1	0	0.754569	0.489739	0.518361	0.0774793
sp|O15143|ARC1B_HUMAN	0	0.911183	0.00592702	0.517972	0.0304637	0.834359	0.0066212	0.838139	-0.0134534	0.584797	0.0366957	0.0331505	-0.185304	0.000624283	0.133034	0.524627	-0.131334	0.695398	-0.0927008	0.608323	0.129285	0.00920343	0.170963	0.0813144	0.0945023	0.152122	-0.165792	0.315253	-0.0939513	0.16715	-0.727535	0.495272	0.129285	5.48076e-08	0.46871	0.0716507	0.0945023	0.0210215	-0.195077	0.274582	-0.287146
sp|O15144|ARPC2_HUMAN	0	0.313249	-0.0421074	0.957326	0.023349	0.798192	0.00948995	0.763643	-0.0202999	0.730455	-0.0421074	0.884558	-0.191764	0.000464502	0.10744	0.751404	-0.0825555	0.0579721	0.302825	0.826172	0.0403787	0.250071	0.0689235	0.674082	0.0269157	0.569834	0.0331584	0.211401	0.075106	0.122203	0.302825	0.719837	-0.301278	0.221337	-0.219744	0.385054	0.496156	0.754567	0.144062	0.00113624	-0.382671
sp|O15145|ARPC3_HUMAN	0	0.00465564	0.187685	0.00819292	0.291427	7.17704e-05	0.213612	0.0489968	-0.148952	2.68865e-07	0.280811	0.00037055	-0.94132	6.25862e-11	0.29736	0.0847961	-0.170327	0.0779454	0.224531	0.55969	0.0856325	0.258091	0.058705	0.673384	-0.0407916	0.99278	-0.00172719	0.0255011	-0.201665	0.0053457	0.224531	0.128115	-0.368501	0.00193111	0.585407	0.0315312	-1.09034	0.354859	-0.534463	0.0677086	-0.249504
sp|O15155|BET1_HUMAN	0	0.189295	0.203203	0.00042729	-0.288421	0.0348292	0.172292	0.552898	-0.0497728	0.00687629	0.203203	0.00134331	-0.288421	1.60298e-05	0.244548	0.404937	-0.152963	1	0	1	0	1	0	1	0	0.00183909	0.650461	1	0	1	0	1	0	1	0	1	0	3.05204e-05	0.700336	1	0
sp|O15156|ZBT7B_HUMAN	0	0.700032	-0.0419167	1	0	0.0731022	0.124265	0.143734	-0.109758	0.516815	-0.111678	1	0	4.96558e-06	0.382193	0.0806868	-0.282116	1	0	1	0	1	0	1	0	1	0	1	0	1	0	1	0	1	0	1	0	1	0	1	0
sp|O15160|RPAC1_HUMAN	0	0.550696	0.0295256	0.509509	0.0576968	0.000788279	0.128574	0.126208	-0.103983	0.411898	0.118404	0.831438	0.0930527	3.42839e-10	0.209053	0.216308	-0.132433	0.971751	-0.00628289	0.786367	0.0294946	0.931732	0.00472595	0.499786	-0.0748523	0.141795	0.0712179	0.641241	0.0212602	0.974389	0.0885758	0.459755	-0.168025	0.00119983	0.452846	0.00286219	-1.28084	0.45512	0.0712179	0.0553731	-0.124447
sp|O15162|PLS1_HUMAN	0	0.764726	0.111797	1	0	0.534453	0.15527	1	0	0.847846	0.14851	1	0	0.794586	0.15527	1	0	1	0	1	0	1	0	1	0	1	0	1	0	1	0	1	0	1	0	1	0	1	0	1	0
sp|O15164|TIF1A_HUMAN	0	0.102788	0.0648579	0.164663	-0.120704	0.332052	0.0241203	0.425112	-0.0478661	0.0163972	0.100843	0.409448	-0.129511	1.2144e-06	0.14307	0.217451	-0.199399	1	0	1	0	0.865511	-0.0180481	0.963705	0.00479926	0.997951	0.000361997	0.807645	-0.0199949	1	0	1	0	0.538783	-0.218751	0.560791	-0.273744	0.195945	0.451637	0.0482701	-0.291538
sp|O15169|AXIN1_HUMAN	0	0.0139179	0.407046	1	0	0.547457	0.0273748	0.276529	0.0884132	5.97948e-11	0.516495	1	0	0.0177486	0.218094	0.0993921	-0.415936	1	0	1	0	1	0	1	0	1	0	1	0	1	0	1	0	1	0	1	0	1	0	1	0
sp|O15173|PGRC2_HUMAN	0	0.671294	0.0408747	1	0	0.858875	0.0115739	0.0630134	0.1515	0.897721	0.143935	1	0	0.374712	0.063737	0.293069	0.1515	1	0	1	0	1	0	1	0	0.00109116	-0.330868	0.86866	-0.0249142	1	0	1	0	1	0	1	0	3.62543e-11	-0.390713	0.991155	-0.0249142
sp|O15182|CETN3_HUMAN	0	0.129447	-0.190121	1	0	5.41479e-08	0.513495	0.00594008	-0.267609	4.99436e-05	-0.646691	1	0	0	0.513495	0.00239224	-0.286201	1	0	1	0	1	0	1	0	0.418199	0.0771649	1	0	1	0	1	0	1	0	1	0	0.63851	-0.109661	1	0
sp|O15212|PFD6_HUMAN	0	0.00486828	0.421575	0.0102022	-0.1018	6.89538e-05	0.204886	0.0270239	-0.183899	9.1999e-06	0.421575	0.0359746	0.110386	0	0.272228	0.0479062	-0.183899	0.93688	0.00835925	0.981066	-0.00309824	0.637748	0.0136775	0.374182	0.026532	0.0778251	0.0929525	0.207219	0.0749829	0.753922	0.130137	0.529953	-0.299438	0.915035	0.0139641	0.373587	-0.200173	0.0971604	-0.119942	0.0142196	-0.231092
sp|O15213|WDR46_HUMAN	0	0.103819	0.140631	0.333087	-0.0705482	0.0438666	0.0542679	0.18167	-0.0790087	0.026159	0.19339	0.0827298	-0.71488	3.14654e-06	0.111772	0.332001	-0.098329	1	0	1	0	1	0	1	0	0.0346714	0.305278	0.0207647	0.209378	1	0	1	0	1	0	1	0	2.77502e-05	1.43625	0.000627309	-0.698648
sp|O15226|NKRF_HUMAN	0	0.661112	0.0200505	0.00092921	-0.437824	0.958187	-0.00179029	0.167061	-0.0840203	0.728182	0.0448182	0.00521833	-0.437824	0.00309512	0.0754345	0.341555	-0.105357	0.356484	-0.208278	0.0110457	-0.219414	0.00238313	-0.154181	0.0152282	-0.126885	0.790501	0.015704	0.404758	0.0378305	0.278648	-0.335621	0.0122526	0.289243	4.17065e-05	-0.172746	0.00375497	-0.510569	0.965061	-0.0319074	0.0163547	-0.218468
sp|O15228|GNPAT_HUMAN	0	0.0380836	0.130438	0.382037	0.188338	0.740546	0.0106905	0.519046	-0.0423753	0.00505356	0.130438	0.331744	-0.26711	0.16523	-0.0642757	0.687252	-0.0582942	1	0	1	0	1	0	1	0	0.127021	0.406686	0.620153	-0.0856604	1	0	1	0	1	0	1	0	0.0283072	0.841742	0.573673	-0.214175
sp|O15234|CASC3_HUMAN	0	0.139154	0.241351	5.76664e-06	-0.260182	0.390207	0.0456907	0.0808656	-0.123647	6.68846e-05	0.93037	4.95186e-05	-0.260182	0.0345338	0.0939735	0.0738153	-0.219369	1	0	1	0	1	0	1	0	0.139128	0.246546	0.118373	-0.212966	1	0	1	0	1	0	1	0	0.000103793	1.24096	0.123791	-0.332512
sp|O15235|RT12_HUMAN	0	0.402568	0.124505	0.0633612	-0.204601	0.00300918	0.205872	0.325003	-0.0634238	0.0351649	0.124505	0.0177152	-1.29255	1.48931e-07	0.205872	0.273407	-0.121142	1	0	1	0	1	0	1	0	0.0900541	0.543927	0.331893	0.135514	1	0	1	0	1	0	1	0	0.296413	0.543927	0.116753	-0.350371
sp|O15243|OBRG_HUMAN	0	1	0	1	0	0.82458	0.0239696	1	0	1	0	1	0	0.342685	0.21958	1	0	1	0	1	0	1	0	1	0	1	0	1	0	1	0	1	0	1	0	1	0	1	0	1	0
sp|O15247|CLIC2_HUMAN	0	5.36178e-05	0.274112	0.525234	0.148902	0.14322	0.0786436	0.0924802	-0.123099	3.4522e-08	0.274112	0.468777	0.148902	0.00145688	0.193782	0.207109	-0.135105	0.996256	0.000411909	0.815972	0.0304597	0.908503	-0.0061847	0.0171911	0.0849312	0.229178	0.103547	0.233286	0.0763098	0.902554	0.0666242	0.905624	0.0772854	0.904614	-0.0362465	0.00140469	-0.243103	0.416083	0.103547	0.00145794	-0.196438
sp|O15258|RER1_HUMAN	0	0.0905585	0.159639	1	0	0.00104519	0.271995	0.0387884	-0.164555	0.0054334	0.192993	0.289943	0.860314	3.50768e-08	0.273549	0.0654378	-0.170272	1	0	1	0	1	0	1	0	0.55778	0.0972035	0.680645	0.0479874	1	0	1	0	1	0	1	0	0.624945	0.217074	0.267901	-0.173309
sp|O15260|SURF4_HUMAN	0	0.619745	-0.075476	0.401298	0.232889	0.326292	-0.0621505	0.786859	0.0213879	0.721671	-0.126092	0.240263	-0.434434	0.524932	-0.0621505	0.948787	-0.0541887	0.860766	-0.0418746	0.411142	0.107349	0.762307	-0.0427145	0.543735	0.0761447	0.731995	0.0568649	0.257369	0.164893	0.862318	-0.21366	0.0384676	0.164145	0.000494232	-0.908052	0.815331	-0.124233	0.835057	0.0741128	0.109271	-0.32872
sp|O15269|SPTC1_HUMAN	0	0.207648	0.0569947	0.248935	-0.167942	0.277805	0.0722498	0.132798	-0.0984615	0.450586	0.0744481	0.326749	0.348493	3.71937e-05	0.244702	0.0686419	-0.244882	0.704608	-0.0518397	0.303214	-0.0809808	0.958359	-0.00548952	7.49094e-05	-0.320699	0.762023	0.0859094	0.917827	0.0457613	0.849571	-0.0518397	0.447312	-0.0809808	0.723359	0.195097	0.000156482	-0.320699	0.138273	-0.729491	0.00826708	-0.532908
sp|O15270|SPTC2_HUMAN	0	0.00161961	0.232311	0.19061	-0.13908	0.836637	-0.00755416	0.859393	-0.0131266	5.46694e-05	0.235198	0.0260638	-0.81058	6.85653e-08	-0.443391	0.345547	0.22629	1	0	1	0	1	0	1	0	0.845493	0.0389681	0.762684	-0.0342856	1	0	1	0	1	0	1	0	0.980363	0.107145	0.547777	-0.180441
sp|O15287|FANCG_HUMAN	0	0.511057	0.139188	1	0	0.636904	-0.0222807	0.731303	0.0266208	0.00387731	0.428036	0.0866841	-0.631245	0.945831	-0.0222807	0.937957	-0.0609221	1	0	1	0	1	0	1	0	1	0	1	0	1	0	1	0	1	0	1	0	1	0	1	0
sp|O15294|OGT1_HUMAN	0	0.00214416	0.107327	0.651563	-0.0292157	0.146919	0.0332491	0.679817	-0.0276284	0.00046133	0.107327	0.234539	-0.214073	1.74919e-14	-0.68181	0.756263	-0.0636029	0.180606	0.139258	0.136889	0.101604	0.0903812	-0.280108	0.641214	-0.0285513	0.0764637	0.0749146	0.0073544	0.112702	0.0231803	-0.310761	0.205313	-0.280697	0.0679043	-0.280108	0.614787	-0.167146	0.0988024	0.135164	1.27171e-05	-0.280512
sp|O15305|PMM2_HUMAN	0	0.804531	-0.0186658	1	0	7.37115e-07	0.548363	0	-0.53654	0.88848	-0.0492457	1	0	3.74471e-16	0.548363	6.94499e-07	-0.586278	1	0	1	0	0.933994	0.0133657	0.0244396	-0.139239	0.291397	0.317675	0.588111	0.0782996	1	0	1	0	0.0198191	0.658376	0.000206851	1.48037	0.518743	0.317675	0.174137	-0.431631
sp|O15318|RPC7_HUMAN	0	0.241892	0.0961296	1.40212e-05	-0.272601	0.146919	0.0886613	0.276355	-0.0764845	0.393506	0.19958	9.53331e-05	-0.272601	0.026461	0.141931	0.599185	-0.0764845	1	0	1	0	1	0	1	0	0.64385	-0.123981	0.55228	-0.0971166	1	0	1	0	1	0	1	0	0.691905	-0.159119	0.222442	-0.350323
sp|O15347|HMGB3_HUMAN	0	0.164045	0.070466	1	0	0.0158513	0.173965	0.457433	-0.047698	0.278317	0.070466	0.805267	-0.0731261	4.11559e-05	0.173965	0.364477	-0.120137	0.963405	0.010351	0.696202	0.147403	0.154375	0.0982665	0.523459	-0.0408197	0.035024	0.203347	0.286044	0.0808482	0.990893	0.0325494	0.0560945	-0.323434	0.0709864	0.136285	0.573082	0.0983798	0.110978	0.203347	0.104596	0.134041
sp|O15355|PPM1G_HUMAN	0	0.945133	-0.00217354	0.278312	0.09342	0.90702	0.00384975	0.54892	-0.0382797	0.78453	0.0244749	0.00815408	-0.270661	6.683e-06	0.422605	0.38409	-0.16652	0.061022	0.0922881	0.69695	0.0446557	0.614488	-0.0168582	0.00340153	-0.107146	0.675937	0.0178372	0.624022	0.0220822	1.54288e-07	0.417998	0.292282	-0.142987	0.3813	-0.0342843	0.000140453	-0.107146	0.847288	-0.0367823	0.0972255	-0.141194
sp|O15357|SHIP2_HUMAN	0	0.106829	0.0988506	0.869973	-0.0484074	0.00562547	0.0883413	0.821563	-0.0154355	0.109084	0.0988506	0.929001	0.114467	2.56045e-06	0.212054	0.379243	-0.238614	1	0	1	0	0.0719164	-0.110862	0.740157	0.0280749	0.0126264	1.37347	1	0	1	0	1	0	0.0466667	-0.110862	0.848104	-0.0668431	2.26269e-06	1.37347	1	0
sp|O15360|FANCA_HUMAN	0	0.397031	-0.190093	0.00344764	-0.280406	0.203495	-0.0920411	0.982852	0.00176155	0.709689	-0.190093	0.0203196	-0.280406	0.448385	-0.165445	0.849008	0.178525	1	0	1	0	1	0	1	0	1	0	1	0	1	0	1	0	1	0	1	0	1	0	1	0
sp|O15371|EIF3D_HUMAN	0	0.142522	0.0906973	0.792629	-0.067648	0.0562314	0.0729443	0.148034	-0.0963506	0.194017	0.108924	0.819571	-0.281295	0.000538255	0.160817	0.161763	-0.159356	0.604797	0.0350751	0.994171	-0.000972008	0.00131279	0.0715443	0.000307017	0.108517	0.76547	-0.0226024	0.788489	0.0207768	0.236582	0.147546	0.930923	0.135078	2.85865e-07	0.231914	1.09152e-07	-0.22904	0.830376	-0.0446987	0.056065	0.0721836
sp|O15372|EIF3H_HUMAN	0	0.45028	0.0325195	0.589346	-0.114597	0.778971	0.00876493	0.674285	-0.0292927	0.712823	0.0325195	0.799018	-0.120559	2.89623e-05	0.172536	0.360178	-0.188777	0.338293	0.078762	0.945933	0.0104448	0.343041	-0.0447614	0.518103	0.0225355	0.73691	0.0191515	0.501747	0.0434626	0.544114	0.078762	0.548319	-0.109177	0.686511	-0.0447614	0.00537991	-0.151019	0.756681	-0.0654093	0.228718	0.104141
sp|O15379|HDAC3_HUMAN	0	0.990799	0.00095882	0.0515364	-0.467304	0.508254	0.0443654	0.11669	-0.111871	0.579875	0.0656067	0.005747	-0.467304	0.122265	0.0722621	0.0358949	0.53362	1	0	1	0	1	0	1	0	1	0	0.590448	0.112679	1	0	1	0	1	0	1	0	1	0	0.159085	-0.491677
sp|O15381|NVL_HUMAN	0	4.74743e-05	0.264888	0.00206626	0.259675	0.32869	0.0236916	0.519753	-0.0406009	1.6363e-10	0.302602	0.000116847	0.259675	7.63187e-07	0.130686	0.563144	-0.06778	1	0	1	0	1	0	1	0	0.0356816	0.177209	0.621029	0.0404032	1	0	1	0	8.49144e-05	0.464949	1	0	0.00678618	0.187352	0.0184035	-0.377082
sp|O15382|BCAT2_HUMAN	0	0.472718	0.0424788	0.281206	0.0935414	0.0051105	0.0849232	0.179134	-0.0787206	0.13026	0.0649739	0.171312	-0.260037	1.31599e-06	0.113675	0.308547	-0.0903364	1	0	1	0	0.00242791	0.216289	1	0	0.159462	-0.175951	0.831621	0.0159796	1	0	1	0	9.52405e-05	0.216289	1	0	0.0352684	-0.178529	0.367498	0.09158
sp|O15392|BIRC5_HUMAN	0	0.641894	0.0306884	0.250768	-0.061254	0.1034	0.0681836	0.0766789	-0.131597	0.581881	-0.137428	0.413045	-0.061254	0.00010122	0.150589	0.0687277	-0.25273	0.534006	-0.103034	1	0	1	0	1	0	0.228664	0.430256	0.622413	-0.0893088	0.451957	-0.114967	1	0	1	0	1	0	5.25575e-05	0.554035	0.656876	0.2236
sp|O15397|IPO8_HUMAN	0	0.678772	0.0327526	0.298552	-0.303818	0.000739462	0.107515	0.185191	-0.0787546	0.532876	0.0692847	0.3737	0.503637	4.51594e-10	-0.148031	0.115332	0.237558	0.570502	-0.0690221	0.124136	0.0883679	0.884396	0.0581183	0.0551941	-0.43099	0.453853	0.115144	0.912226	-0.0111828	0.74043	-0.0690221	0.150615	-0.100722	0.376103	-0.578043	0.183944	-0.43099	0.736864	0.186694	0.30324	-0.0932279
sp|O15400|STX7_HUMAN	0	0.0998732	0.417817	1	0	5.38047e-06	0.323102	0.00292475	-0.313932	3.80417e-05	0.537958	1	0	4.66793e-15	0.351135	0.00027879	-0.356912	0.0826435	0.246249	1	0	0.0782739	0.243705	0.781301	-0.0269497	0.599576	-0.102849	0.238632	0.14795	0.00194803	0.376182	1	0	4.23738e-05	0.418046	0.716378	-0.150967	0.923265	-0.102849	0.194769	-0.162683
sp|O15439|MRP4_HUMAN	0	0.24589	0.0737527	0.515487	-0.195143	0.524629	0.0229187	0.207019	-0.0786885	0.307847	0.080266	0.718056	-0.316163	0.000707618	0.130396	0.282224	-0.11404	1	0	1	0	1	0	1	0	0.0943399	0.434808	1	0	1	0	1	0	1	0	1	0	0.141956	0.434808	1	0
sp|O15446|RPA34_HUMAN	0	0.00535344	0.169335	0.373876	-0.129549	0.00125661	0.202551	0.0049505	-0.286005	4.27889e-05	0.178438	0.549337	0.28331	3.95769e-09	0.287501	0.00121557	-0.318621	1	0	1	0	1	0	1	0	0.0033065	0.174263	0.850322	0.0183906	1	0	1	0	1	0	1	0	0.000896937	0.54129	0.361976	-0.224426
sp|O15460|P4HA2_HUMAN	0	3.9901e-05	0.529798	1	0	0.879085	-0.0156275	0.953196	0.00512689	1.80231e-07	0.529798	1	0	0.73687	-0.0732641	0.287828	1.01625	1	0	1	0	1	0	1	0	1	0	1	0	1	0	1	0	1	0	1	0	1	0	1	0
sp|O15479|MAGB2_HUMAN	0	0.084574	0.0648977	0.441592	0.244434	0.191326	0.0394715	0.126397	-0.096154	0.0597933	0.0676654	0.199906	-0.527677	1.72929e-07	0.188979	0.210445	-0.124404	0.232883	-0.0744661	0.893261	0.0312721	0.0978263	0.0456682	0.89636	-0.00337483	0.0184756	0.127276	0.751853	-0.040614	0.115927	-0.0744661	0.702183	0.179952	0.00666184	0.195723	0.717742	-0.192485	0.023016	0.127276	0.106233	-0.177765
sp|O15498|YKT6_HUMAN	0	0.15674	-0.121989	0.00388246	-0.622788	0.0296407	0.0942969	0.16735	-0.0817001	0.0952632	-0.121989	5.79974e-05	-1.25139	1.01166e-07	0.290797	0.144889	-0.201619	1	0	1	0	0.954869	0.00761027	0.445919	-0.0997242	0.64985	-0.100356	0.669605	-0.0410559	1	0	1	0	1.96107e-05	0.804897	0.28232	-0.336902	0.89663	-0.100356	0.536203	0.0945238
sp|O15504|NUP42_HUMAN	0	0.0420192	0.128986	0.380643	-0.065886	0.97327	-0.00105298	0.764681	-0.0205666	0.00217179	0.361901	0.183697	-0.456052	0.136807	0.0660863	0.735441	-0.0585119	0.352603	0.0843803	1	0	1	0	1	0	0.0875787	0.726336	0.312688	-0.238186	0.199123	0.0975717	1	0	1	0	1	0	0.293743	0.726336	0.265827	0.365554
sp|O15511|ARPC5_HUMAN	0	0.1028	0.10893	0.933543	0.0089176	0.78557	-0.0328639	0.00215575	-0.316925	0.0380607	-0.125038	0.548312	-0.254721	4.3609e-05	0.531924	1.73071e-06	-1.0814	0.996256	0.000500677	1	0	0.130789	-0.0867331	1	0	0.236797	0.280886	0.915702	-0.010745	0.886055	-0.0814202	1	0	0.012118	-0.159806	1	0	0.601933	0.280886	0.146291	-0.452311
sp|O15514|RPB4_HUMAN	0	0.278128	0.0804785	0.825502	-0.0986991	0.0149836	0.147621	0.117271	-0.10729	0.340702	-0.158688	0.646946	-0.206683	0.000162779	0.269367	0.151883	-0.157577	0.861598	0.0346368	0.253765	-0.220625	0.0936956	-0.0984781	0.553599	-0.035085	0.976017	-0.00516191	0.49968	-0.0802775	0.963595	0.0346368	0.381165	-0.220625	0.00541287	-0.156414	0.875968	-0.0407563	0.591903	0.678672	0.71512	-0.0844609
sp|O15523|DDX3Y_HUMAN	0	0.336063	0.202734	1	0	1	0	0.000287274	-0.927396	0.362614	0.202734	1	0	1	0	4.52048e-06	-0.927396	1	0	1	0	1	0	1	0	1	0	1	0	1	0	1	0	1	0	1	0	1	0	1	0
sp|O15525|MAFG_HUMAN	0	0.285728	0.28235	1	0	0.0680908	0.15768	0.00860106	-0.280639	0.358955	0.28235	1	0	1.35276e-07	0.375411	0.00081869	-0.394475	1	0	1	0	1	0	1	0	0.387815	0.220555	0.100964	-0.095107	1	0	1	0	1	0	1	0	0.800767	0.220555	0.075826	-0.227388
sp|O15530|PDPK1_HUMAN	0	0.76519	0.0694123	0.655516	-0.0922551	0.0237438	0.078203	0.738795	-0.0211191	0.941342	0.0966872	0.603262	-0.0922551	0.000203445	-0.223958	0.340117	-0.188681	1	0	1	0	1	0	1	0	0.000582908	1.24387	1	0	1	0	1	0	1	0	1	0	0.0002214	1.24387	1	0
sp|O15541|R113A_HUMAN	0	0.294687	0.117734	0.643163	0.0577108	0.000847111	0.150672	0.49064	-0.0458399	0.442271	0.117734	0.566396	-0.254963	1.95924e-10	0.19558	0.312744	-0.150361	1	0	1	0	1	0	1	0	0.725393	0.190208	2.10555e-05	0.563786	1	0	1	0	1	0	1	0	4.4106e-06	0.537386	1.7715e-05	0.563786
sp|O15550|KDM6A_HUMAN	0	0.491271	0.0417525	0.227764	0.047899	0.0304731	0.0678882	0.215576	-0.0786968	0.106914	0.235367	0.485847	-0.0614878	8.23685e-06	0.349681	0.00632155	-0.706039	1	0	1	0	1	0	1	0	0.812629	-0.141492	1	0	1	0	1	0	1	0	1	0	0.213686	0.592939	1	0
sp|O43143|DHX15_HUMAN	0	0.402568	0.0356425	0.901125	0.0123726	0.0630911	0.0416971	0.296276	-0.0626534	0.304949	0.0468468	0.150743	-0.328358	7.2092e-07	0.101335	0.629547	-0.0626534	0.919795	-0.00667348	0.93524	-0.00714904	0.0267214	0.0510992	0.139544	0.0483479	0.498324	0.0375026	0.237719	0.0585768	0.983628	-0.0353782	0.899071	-0.00714904	0.0294702	0.0510992	0.12371	0.0483479	0.684407	-0.0768625	0.0010908	-0.186576
sp|O43148|MCES_HUMAN	0	0.0352232	0.184409	0.801859	-0.0216949	0.0326007	0.134434	0.162059	-0.0930694	0.0169076	0.184409	0.703763	0.335646	0.000135575	0.152512	0.249785	-0.113141	0.985546	0.00644947	1	0	6.04625e-10	1.22183	2.72157e-08	0.607124	0.109171	0.112975	0.55917	0.0665412	6.53693e-07	-1.81388	1	0	0	1.24615	3.80234e-14	-1.72569	0.0626734	0.298135	0.162431	-0.231407
sp|O43149|ZZEF1_HUMAN	0	0.594225	-0.0498544	0.897954	0.0299509	0.597511	-0.0211678	0.618194	0.0384212	0.220174	0.377796	0.471032	-0.341764	0.938967	-0.0211841	0.808285	-0.0854017	1	0	1	0	1	0	1	0	1	0	1	0	1	0	1	0	1	0	1	0	1	0	1	0
sp|O43156|TTI1_HUMAN	0	0.44586	-0.0610129	0.00015811	-3.70381	0.123484	0.0487349	0.674285	-0.0264971	0.475281	-0.0862664	0.000177929	-3.70381	1.40597e-07	0.385741	0.169561	-0.318919	0.255365	0.13772	0.859852	0.0311294	1	0	1	0	0.128649	0.422773	0.0373013	0.176658	0.0313741	-0.179494	0.969198	-0.0905922	1	0	1	0	0.175281	0.422773	0.000102002	-0.552732
sp|O43159|RRP8_HUMAN	0	0.893695	0.00771008	0.721729	-0.0271105	0.00337278	0.083377	0.712468	-0.023889	0.281891	0.0634211	0.257471	0.207236	1.83444e-09	0.133557	0.734111	-0.0550919	1	0	1	0	0.624017	-0.0253819	0.360882	0.107371	0.444149	-0.0617995	0.677413	-0.0343005	1	0	1	0	0.587943	-0.0426653	0.497561	0.21387	0.747538	-0.095283	0.429355	-0.272423
sp|O43164|PJA2_HUMAN	0	0.0768872	-0.100557	0.000276048	-0.534997	0.01942	0.109474	0.108608	-0.11695	0.00562081	0.146621	0.000301354	-0.534997	1.2606e-07	0.256146	0.06581	-0.288831	1	0	1	0	1	0	1	0	0.937006	0.0142618	0.913661	0.0479476	1	0	1	0	1	0	1	0	0.993818	0.0142618	0.979167	0.0479476
sp|O43166|SI1L1_HUMAN	0	0.335543	0.142393	1	0	0.0991542	0.0791432	0.151309	0.197435	0.0163138	0.266705	1	0	0.0024166	-0.271758	0.106658	-0.789865	1	0	1	0	1	0	1	0	1	0	1	0	1	0	1	0	1	0	1	0	1	0	1	0
sp|O43167|ZBT24_HUMAN	0	0.000499662	-0.901278	1	0	1	0	1	0	0.000813841	-0.901278	1	0	1	0	1	0	1	0	1	0	1	0	1	0	1	0	1	0	1	0	1	0	1	0	1	0	1	0	1	0
sp|O43169|CYB5B_HUMAN	0	0.958445	-0.00384586	1	0	0.0268395	0.0882907	0.346304	-0.0606347	0.799461	0.109858	0.000527438	-0.630129	2.48199e-06	0.142752	0.360186	-0.114621	1	0	1	0	0.997252	0.000410242	1	0	0.708628	0.0705588	0.843954	0.0213104	1	0	1	0	0.53544	0.118728	1	0	0.138744	-0.212369	0.128791	0.131817
sp|O43172|PRP4_HUMAN	0	0.270826	-0.0435406	0.00875844	0.249591	0.00233564	0.0775191	0.0630757	-0.120898	0.0199776	0.135854	0.000240529	0.249591	9.31851e-09	0.130001	0.0905631	-0.143976	0.786362	-0.0469898	0.05629	0.263213	0.495529	0.0470226	0.20857	0.0622236	0.550178	0.0361632	0.560804	0.0325072	0.159852	-0.372463	0.120708	-0.27197	0.16583	0.292649	0.0903005	-0.198471	0.0585147	0.371478	0.0788418	-0.091109
sp|O43175|SERA_HUMAN	0	0.0304922	0.135876	0.938126	0.0107195	0.0113913	0.0873218	0.0845097	-0.116121	0.0126812	0.135876	0.457107	-0.152848	4.64174e-06	0.166701	0.285311	-0.116121	0.269317	0.0589614	0.148426	0.056266	0.711739	0.00832513	0.434605	0.0145926	0.196801	0.0522294	0.0459443	0.0626977	0.0237648	0.0801303	0.000246794	-0.411153	0.18492	0.0778051	0.767208	-0.0434567	0.150323	0.0763216	7.48929e-06	-0.261529
sp|O43181|NDUS4_HUMAN	0	6.53165e-05	-0.436147	1.56105e-08	-0.703565	0.00288937	0.172695	0.386927	-0.0569893	2.393e-07	-0.443923	7.20409e-09	-1.0841	6.02508e-08	0.231593	0.485988	-0.0896816	1	0	1	0	0.85584	0.0330738	0.0619792	0.350823	0.340234	0.192136	0.181536	0.151003	1	0	1	0	0.918842	0.0497177	0.116466	0.350823	0.0316135	0.271095	0.000485587	-0.395056
sp|O43182|RHG06_HUMAN	0	0.00530415	0.177154	0.0038287	-0.338076	0.00320111	0.100189	0.37976	-0.0572555	2.79496e-05	0.35017	0.0156206	-0.338076	7.21695e-10	-0.288316	0.619961	-0.0678715	1	0	1	0	1	0	1	0	0.205855	0.292047	0.505715	-0.1656	1	0	1	0	1	0	1	0	0.49595	0.292047	0.24818	-0.1656
sp|O43237|DC1L2_HUMAN	0	0.403287	-0.0550306	0.0164801	-0.166374	0.108383	0.0706723	0.141955	-0.0932148	0.104054	-0.149882	0.0860667	-0.166374	0.000188972	0.599461	0.379027	-0.094435	1	0	1	0	1	0	1	0	0.703273	0.206009	0.343883	-0.170579	1	0	1	0	1	0	1	0	0.00326252	0.842901	0.603084	-0.170579
sp|O43242|PSMD3_HUMAN	0	0.0877732	-0.0424983	0.220745	0.159451	2.22341e-05	0.097108	0.116358	-0.0938192	0.312476	-0.0424983	0.0661343	0.164247	4.35795e-10	0.127792	0.15092	-0.189575	0.973219	-0.00396138	0.589768	0.0621998	0.0325063	0.0689349	9.02435e-05	0.0938628	0.931208	-0.00414312	0.781773	0.013243	0.236337	0.187359	0.0220214	-0.263268	0.00060651	0.218329	3.21963e-08	0.127108	0.887031	0.0242973	0.0488395	-0.22494
sp|O43251|RFOX2_HUMAN	0	0.0007745	0.384053	1	0	0.00970185	0.149974	0.176921	-0.0913435	7.42279e-09	0.714988	1	0	1.77205e-06	0.179193	0.166416	-0.1858	1	0	1	0	1	0	1	0	1	0	0.0119286	-0.397829	1	0	1	0	1	0	1	0	1	0	0.00815966	-0.397829
sp|O43252|PAPS1_HUMAN	0	0.0200315	0.0921403	0.183083	-0.071483	0.743293	0.0108187	0.169835	-0.0804215	0.000548232	0.0921403	0.388596	0.218899	0.000218175	0.099055	0.131181	-0.200586	0.730599	-0.0450609	0.779259	0.0278511	0.876354	-0.014497	0.172712	0.0703864	0.439223	-0.149516	0.702305	0.0391024	0.914314	0.150651	0.27953	0.246789	0.307431	0.848658	0.0102753	-1.06586	0.382543	-0.474567	0.260999	0.14475
sp|O43257|ZNHI1_HUMAN	0	0.935041	0.0179871	1	0	0.977345	-0.00267202	1	0	0.938153	-0.0653087	1	0	0.194203	0.0999513	1	0	1	0	1	0	1	0	1	0	1	0	1	0	1	0	1	0	1	0	1	0	1	0	1	0
sp|O43264|ZW10_HUMAN	0	0.0479047	0.0793861	0.524501	-0.0612243	0.072233	0.0348157	0.663384	-0.0278203	0.0010982	0.161936	0.628467	-0.237886	0.000128221	0.0796594	0.616709	-0.0745955	0.473574	0.0883965	0.292145	0.0888949	0.612778	0.0871396	0.554568	0.0481018	0.379225	0.0937701	0.123667	0.0919155	0.429006	0.11464	0.145028	0.129408	0.221849	-0.155689	0.74176	-0.243597	0.189121	0.43714	0.000550359	-0.349912
sp|O43290|SNUT1_HUMAN	0	0.476261	0.0268773	0.648372	0.134025	0.000571895	0.108752	0.0851664	-0.109997	0.146736	0.0485637	0.0139572	-0.382028	3.55933e-11	0.172931	0.109619	-0.15666	0.486629	-0.143146	0.764821	0.0338332	0.249796	-0.0618471	0.322556	0.0494873	0.60602	0.027151	0.868493	-0.00879323	0.0640345	-0.707314	0.754164	-0.17811	0.275739	0.128901	0.35059	-0.232723	0.127864	0.223923	0.573806	0.0490921
sp|O43293|DAPK3_HUMAN	0	0.220145	-0.252936	1	0	0.258751	-0.109123	1	0	0.40289	-0.252936	1	0	0.601472	-0.109123	1	0	1	0	1	0	1	0	1	0	1	0	1	0	1	0	1	0	1	0	1	0	1	0	1	0
sp|O43303|CP110_HUMAN	0	0.36673	-0.262099	1	0	0.0526602	0.114714	1	0	0.0640701	-0.39662	1	0	0.000281193	0.201412	1	0	1	0	1	0	1	0	1	0	1	0	1	0	1	0	1	0	1	0	1	0	1	0	1	0
sp|O43314|VIP2_HUMAN	0	0.105534	0.0771982	1.41192e-06	0.459569	0.417706	-0.025194	0.679909	-0.0286075	0.0261978	0.0876797	9.1778e-07	0.459569	9.35492e-05	0.171947	0.523883	-0.174884	1	0	1	0	0.0137128	0.248503	1	0	0.0282592	0.143694	0.120441	0.179341	1	0	1	0	0.00169958	0.248503	1	0	0.106729	0.152739	0.0776491	0.179341
sp|O43318|M3K7_HUMAN	0	0.697112	-0.040832	0.00697966	-0.144748	0.0203774	0.0570613	0.0612676	-0.121039	0.862737	0.0767129	2.02661e-05	-1.63101	4.85093e-07	-0.160587	0.02302	-0.299887	1	0	1	0	1	0	1	0	0.345889	0.154284	0.906838	-0.0140387	1	0	1	0	1	0	1	0	0.443655	0.349959	0.736957	0.0832012
sp|O43324|MCA3_HUMAN	0	0.156719	0.173654	0.444031	0.12347	0.0730307	0.0593864	0.0374918	-0.148719	0.0471344	0.173654	0.729123	0.12347	0.0010558	0.110719	0.113023	-0.148719	0.834667	-0.0330782	0.683499	0.0359263	0.0397926	0.0847203	0.804648	0.0110558	0.236799	0.115577	0.262293	0.0771875	0.687981	-0.124075	0.0457745	-0.399125	0.0107361	-0.13668	0.387492	-0.288562	0.414143	0.115577	0.0199939	-0.12505
sp|O43353|RIPK2_HUMAN	0	0.379648	0.0949852	0.84006	0.0308591	0.393323	-0.032933	0.6073	0.0369806	0.555048	0.189028	0.58118	-0.259003	0.433138	0.0346408	0.934059	-0.0407964	1	0	1	0	1	0	1	0	1	0	1	0	1	0	1	0	1	0	1	0	1	0	1	0
sp|O43379|WDR62_HUMAN	0	0.000945713	0.182269	0.336251	0.440461	0.873282	0.00651725	0.174284	-0.0795434	3.37622e-05	0.655505	0.0266629	-0.590333	0.0132115	0.129303	0.188765	-0.189909	1	0	1	0	1	0	1	0	0.886112	0.0331797	0.771176	-0.0529441	1	0	1	0	1	0	1	0	0.00016737	0.423852	0.315776	-0.438265
sp|O43390|HNRPR_HUMAN	0	0.489281	0.0294704	0.672622	0.098021	0.00969987	0.0599344	0.320247	-0.0604621	0.148911	0.0601398	0.00745208	0.133755	2.71071e-10	0.179153	0.153343	-0.205478	0.296277	0.0479909	0.0177365	0.0902063	0.207744	0.0213945	0.000980489	0.0497233	0.42376	0.0603594	0.220306	0.0282361	0.00363215	0.167547	2.13435e-05	-0.209889	0.0601103	0.0261046	2.13552e-10	-0.299325	0.437132	0.0979366	6.89766e-07	-0.218109
sp|O43395|PRPF3_HUMAN	0	0.317996	-0.0529533	0.297502	-0.188463	0.0854701	-0.0449277	0.635643	0.0314629	0.191273	-0.0595844	0.174822	-0.221741	1.03576e-11	0.776998	0.973049	0.0314629	0.0132235	0.448011	0.622998	0.106222	0.494115	0.0859093	0.108368	-0.0985341	0.0084568	0.156122	0.924566	-0.00701281	0.000228417	0.455973	0.126952	-0.637836	0.499271	0.134787	0.272904	-0.0985341	0.0044751	0.156122	0.0126369	-0.300491
sp|O43396|TXNL1_HUMAN	0	0.872585	-0.00879197	0.753931	0.0253856	1.12384e-05	0.140169	0.0532335	-0.131451	0.768062	0.0281383	0.232405	-0.339708	2.18478e-15	0.26455	0.0308498	-0.216925	0.223651	0.0983807	0.942844	0.0139925	0.626174	0.014157	0.00020139	0.108421	0.0479144	0.0658713	0.524958	0.0201964	0.0388424	-0.400824	0.0822991	-0.614315	0.0232102	-0.222156	1.93383e-06	-0.282152	0.170783	0.0658713	0.000764174	-0.22793
sp|O43399|TPD54_HUMAN	0	0.0225158	0.138091	0.817233	0.249659	1.64057e-05	0.118079	0.0533749	-0.148109	0.00165458	0.138091	0.549708	-0.559889	1.108e-15	0.309064	0.0312282	-0.282665	0.975883	0.00372212	0.376322	0.0533566	0.964416	0.00141845	0.661448	0.0130072	0.193321	0.0758642	0.381229	0.0620395	0.742849	-0.17947	0.0148718	0.182236	0.306435	-0.0545874	0.634912	-0.19079	0.0860399	0.111517	0.013445	-0.236733
sp|O43402|EMC8_HUMAN	0	0.307143	0.0512328	0.314212	0.106988	0.0581746	0.058174	0.63893	-0.0333374	0.309906	0.096799	0.0563897	-0.592487	6.67847e-09	0.191478	0.560346	-0.108302	1	0	1	0	0.0138626	0.543229	0.0226046	-0.130727	0.480545	0.192232	0.337188	0.0959996	1	0	1	0	0.000109335	0.968098	0.0385895	0.359266	0.753292	0.192232	0.00966988	-0.919607
sp|O43414|ERI3_HUMAN	0	0.205162	0.0958544	0.00153779	-0.304775	0.157359	0.0494823	0.642606	-0.033544	0.386599	0.0958544	0.00770501	0.390954	2.53418e-05	0.12922	0.609171	-0.112016	1	0	1	0	1	0	1	0	0.627623	-0.0890782	1.89755e-05	0.616822	1	0	1	0	1	0	1	0	0.596087	-0.147127	6.4106e-06	0.616822
sp|O43422|P52K_HUMAN	0	0.0993644	0.183953	1	0	0.151918	-0.0345901	0.85488	0.0124013	0.133343	-0.407379	1	0	3.1993e-05	-0.246231	0.992402	-0.022992	1	0	1	0	1	0	1	0	1	0	1	0	1	0	1	0	1	0	1	0	1	0	1	0
sp|O43426|SYNJ1_HUMAN	0	0.000860844	0.526524	1	0	0.414962	-0.0356739	1	0	0.00203302	0.526524	0.00029815	-1.64834	0.299083	-0.115848	1	0	1	0	1	0	1	0	1	0	1	0	1	0	1	0	1	0	1	0	1	0	1	0	1	0
sp|O43427|FIBP_HUMAN	0	0.000503849	0.59033	1	0	0.217805	0.0629116	0.748759	-0.0247173	1.78013e-06	1.25911	1	0	0.0830892	0.0897004	0.698469	-0.0801395	1	0	1	0	1	0	1	0	1	0	1	0	1	0	1	0	1	0	1	0	1	0	1	0
sp|O43432|IF4G3_HUMAN	0	0.938972	-0.0075463	1	0	0.392961	-0.0305405	0.856937	-0.0125886	0.187295	-0.513933	0.0022421	-0.70343	0.07885	-0.14973	0.107434	-0.536315	1	0	1	0	1	0	1	0	1	0	0.498008	0.220941	1	0	1	0	1	0	1	0	0.0785354	-0.479975	0.124875	-0.633043
sp|O43439|MTG8R_HUMAN	0	0.832177	-0.0332338	1	0	0.0995696	0.0592419	0.912883	0.00870318	0.111852	0.597791	1	0	0.0253017	0.0747518	0.21217	-0.408736	1	0	1	0	1	0	1	0	1	0	1	0	1	0	1	0	1	0	1	0	1	0	1	0
sp|O43447|PPIH_HUMAN	0	0.00153991	0.404661	0.267382	0.141752	7.69023e-06	0.265651	0.0330263	-0.156988	5.67684e-05	0.404661	0.43151	-0.395708	5.67001e-11	0.297732	0.0540437	-0.18838	0.92942	-0.00790864	0.693872	-0.0456822	0.327317	0.0226084	0.137883	0.0467741	0.706572	0.0299731	0.963188	-0.00266739	0.0464712	0.482133	0.834955	0.0691408	0.558828	-0.0285879	0.0798635	-0.22605	0.932683	0.0665825	0.0183045	-0.328645
sp|O43463|SUV91_HUMAN	0	0.556	0.0450362	1	0	0.195179	0.0515816	1	0	0.76778	0.0450362	1	0	2.63777e-08	-0.445886	1	0	1	0	1	0	1	0	1	0	0.553311	-0.221571	0.185764	-0.271997	1	0	1	0	1	0	1	0	0.750062	-0.221571	0.111096	-0.331553
sp|O43464|HTRA2_HUMAN	0	0.468072	-0.0827537	0.237137	-0.26002	0.000292342	0.20928	0.236233	-0.0812455	0.780974	-0.0827537	0.33972	0.474048	0.000181598	-0.249358	0.459881	-0.091218	1	0	1	0	0.111587	-0.0805947	0.437908	-0.0542472	0.52037	0.0958837	0.219883	0.242293	1	0	1	0	0.0662744	-0.092259	0.783312	-0.0542472	0.208435	0.338427	0.0888332	-0.434869
sp|O43482|MS18B_HUMAN	0	0.930844	-0.0113952	1	0	0.3602	0.125825	0.00751018	-0.310188	0.860994	0.178081	1	0	0.000177709	0.276723	0.00315355	-0.377057	1	0	1	0	1	0	1	0	0.281464	0.271316	0.271049	-0.111952	1	0	1	0	1	0	1	0	0.354269	0.271316	0.560986	-0.111952
sp|O43488|ARK72_HUMAN	0	0.694241	0.0329008	0.622478	-0.0488206	0.916144	-0.00341971	0.150518	-0.0910765	0.00110283	0.642055	0.130366	-1.60322	0.000103898	0.22628	0.0992372	-0.23896	0.292435	0.0924259	0.46031	0.103236	0.943888	-0.0116492	0.899421	0.0109066	0.265456	0.0690735	0.277611	0.0882062	0.18668	0.101317	0.365193	0.103236	0.0470747	0.33323	0.879367	0.0109066	0.257349	0.0690735	0.192407	0.0882062
sp|O43491|E41L2_HUMAN	0	0.139676	0.0615192	0.801859	0.0462385	0.161976	0.0392181	0.507516	-0.0451912	0.0667542	0.220746	0.96435	0.0462385	0.00946354	0.0727908	0.29796	-0.183771	1	0	0.342129	0.0783176	0.818697	0.178124	1	0	0.0050987	0.168421	0.624809	-0.041761	1	0	0.423273	0.102847	5.90046e-14	0.971843	1	0	0.00202476	0.168421	0.260203	-0.225848
sp|O43493|TGON2_HUMAN	0	0.755216	0.0197365	0.39374	-0.156133	0.104959	-0.0679626	0.29401	-0.071624	0.962763	-0.0265715	0.703654	0.217584	0.0338229	0.158147	0.318961	-0.161131	1	0	1	0	1	0	1	0	0.729486	0.194844	0.31861	-0.111858	1	0	1	0	1	0	1	0	0.710527	0.288007	0.224542	-0.45308
sp|O43502|RA51C_HUMAN	0	0.0805317	0.311843	1	0	0.544681	0.0292379	0.882314	-0.0111744	0.000280936	0.499817	0.0259641	-1.10311	0.0105701	0.227965	0.601113	-0.125706	1	0	1	0	1	0	1	0	0.0496909	0.887773	0.621029	0.105466	1	0	1	0	1	0	1	0	0.000220266	1.17408	0.825476	0.105466
sp|O43504|LTOR5_HUMAN	0	0.918465	0.00582552	0.760766	0.0549307	0.457543	0.0449734	0.609362	0.0358313	0.615718	0.0402471	0.659831	-0.277706	0.116893	0.0784383	0.966059	0.0358313	0.953546	0.0189504	0.054988	-0.39325	0.599201	0.0539861	0.501024	-0.0438976	0.482099	-0.200707	0.174842	0.132999	0.995353	0.0278418	0.0542022	-0.39325	0.368587	0.096031	0.330613	0.175406	0.857386	-0.200707	0.0270056	-0.258123
sp|O43513|MED7_HUMAN	0	0.513905	-0.0984674	0.00267026	-0.265592	0.210718	0.111625	0.51575	-0.0526857	0.752067	-0.0984674	0.0157022	-0.265592	0.00243687	0.249481	0.283809	-0.247222	1	0	1	0	1	0	1	0	1	0	1	0	1	0	1	0	1	0	1	0	1	0	1	0
sp|O43524|FOXO3_HUMAN	0	0.534484	0.0638162	1	0	0.956857	0.00660685	0.212399	-0.0896136	0.0978526	0.1315	1	0	0.0771759	0.258296	0.0909655	-0.335843	1	0	1	0	1	0	1	0	1	0	1	0	1	0	1	0	1	0	1	0	1	0	1	0
sp|O43566|RGS14_HUMAN	0	1	0	1	0	1	0	1	0	1	0	1	0	1	0	1	0	1	0	1	0	1	0	1	0	1	0	1	0	1	0	1	0	1	0	1	0	1	0	1	0
sp|O43572|AKA10_HUMAN	0	0.792967	0.0267945	1	0	0.636854	-0.0549648	0.0557161	-0.178005	0.0995583	0.832109	1	0	0.75958	0.109373	0.038099	-0.355446	1	0	1	0	1	0	1	0	1	0	1	0	1	0	1	0	1	0	1	0	1	0	1	0
sp|O43583|DENR_HUMAN	0	0.813559	0.016176	0.31875	-0.0734435	0.786838	-0.00921535	0.560268	-0.0384184	0.847279	0.0228916	0.382817	0.246925	0.017774	0.0717888	0.601777	-0.105242	0.758145	-0.105998	0.715093	0.0476113	0.451124	-0.0342735	0.374561	-0.0469578	0.426079	-0.0675172	0.640089	-0.0381901	0.82819	0.157542	0.193933	-0.401936	0.00492102	0.23957	0.447323	-0.0586882	0.137909	-0.334905	0.285004	-0.32865
sp|O43592|XPOT_HUMAN	0	0.408286	0.0315321	0.791383	-0.020724	0.0844643	0.0409109	0.816024	-0.0154623	0.750173	0.0315321	0.458231	-0.1709	3.14654e-06	0.10641	0.488443	-0.174961	0.975883	-0.00520226	0.956381	0.0076565	0.262319	-0.038996	0.0426929	0.0940497	0.298176	0.0740751	0.535873	0.0497173	0.217512	-0.241396	0.433613	-0.292704	0.00751855	0.277906	0.0008804	-0.393707	0.126664	-0.558398	0.0282818	-0.491741
sp|O43598|DNPH1_HUMAN	0	0.600751	0.0354915	1	0	0.0778234	0.0749103	0.484348	0.0488103	0.816454	0.0354915	0.0650938	-0.629244	1.86215e-09	0.207777	0.916671	0.0488103	0.789752	0.0460075	0.606054	0.0846504	0.715583	-0.0939102	0.040398	0.126942	0.18112	0.188968	0.811445	-0.0305641	0.492761	-0.195156	0.725439	0.0846504	0.684303	-0.216407	0.0270009	0.126942	0.187288	0.19478	0.262722	0.623926
sp|O43615|TIM44_HUMAN	0	0.0149822	0.119509	0.159361	0.418453	0.0012225	0.11444	0.0815959	-0.113596	3.32354e-05	0.148607	0.100489	0.418453	1.19723e-14	0.197775	0.0973114	-0.163449	0.18207	0.10468	0.24142	0.082429	0.969966	-0.00109699	0.650818	-0.0141094	0.0855618	0.106174	0.825468	0.0161557	0.0231039	0.122302	0.155907	0.101868	0.724906	0.0586611	0.859511	-0.136869	0.11317	0.106174	0.0705753	-0.117793
sp|O43617|TPPC3_HUMAN	0	0.916194	0.0204495	0.04781	-0.159267	0.918851	-0.00571767	0.541162	-0.0438007	0.785336	-0.0817692	0.0267181	0.366802	0.888142	-0.0308978	0.698469	-0.0632474	0.618167	-0.0743704	0.0459891	-0.188885	0.00140239	-0.150224	0.413277	-0.0813865	0.880454	-0.0185635	0.651897	-0.0359155	0.775529	0.10053	0.036215	-0.188885	0.000109742	-0.150224	0.381503	-0.0813865	0.611479	-0.288613	0.537447	-0.0359155
sp|O43639|NCK2_HUMAN	0	0.0960767	0.198679	0.237137	0.0791842	0.0719561	0.0990428	0.0362431	-0.176158	0.00103281	0.751335	0.000340521	-0.482733	3.57811e-11	0.484524	0.0142602	-0.290006	1	0	1	0	1	0	1	0	0.302174	0.268048	1	0	1	0	1	0	1	0	1	0	0.0981233	0.489177	1	0
sp|O43660|PLRG1_HUMAN	0	0.530398	0.0309251	0.87434	0.0152706	0.0940125	0.0447245	0.437135	-0.0477107	0.0249912	0.0704957	0.0947347	-0.766607	0.000651178	0.116125	0.380559	-0.165731	1	0	1	0	0.852972	0.0425269	0.034438	0.381327	0.686142	0.033421	0.988225	0.00105423	1	0	1	0	0.00274482	0.436413	0.00712089	-0.486209	0.440101	-0.297747	0.0375412	-0.367803
sp|O43663|PRC1_HUMAN	0	0.597714	-0.0377326	0.993659	0.00148606	4.22272e-05	0.115441	0.06071	-0.122387	0.78856	-0.102178	0.797311	0.101129	4.43387e-09	0.140784	0.0686367	-0.177567	0.483901	-0.269637	1	0	1	0	2.98852e-07	-0.358453	0.0470402	0.22452	0.877127	-0.0183129	0.433036	-0.269637	1	0	0.000392435	1.15085	1.31225e-12	0.406507	0.000871575	0.568223	0.598355	-0.168122
sp|O43665|RGS10_HUMAN	0	0.0442789	0.165842	0.306538	-0.0760945	0.300781	0.0490862	0.719673	-0.0269315	0.0179733	0.165842	0.160021	0.217635	0.0149572	0.0988871	0.700931	-0.0967051	0.0448406	0.48393	1	0	0.343219	0.193995	0.29427	0.240954	0.768693	-0.0739732	0.969393	-0.00623672	0.00611131	0.492822	1	0	0.00303965	0.947821	0.498286	0.240954	0.981193	-0.0739732	0.534049	-0.139016
sp|O43670|ZN207_HUMAN	0	0.735413	-0.0362197	0.270014	0.150905	0.12904	0.0592441	0.971157	0.00243487	0.12711	0.139954	0.108544	-0.7791	0.00687952	0.0850023	0.886443	0.0428373	0.00434937	0.177938	0.168767	0.133329	0.318535	-0.0298285	0.00802812	-0.109422	0.427587	-0.104343	0.913328	0.00722555	7.25416e-05	0.21897	0.00177802	0.210834	0.0545862	-0.0559498	0.000110254	-0.13845	0.590035	-0.114937	0.218557	-0.230514
sp|O43674|NDUB5_HUMAN	0	0.951676	-0.00379692	1	0	0.986929	0.000728146	0.999805	2.8071e-05	0.470168	0.104756	1	0	0.00035141	0.250497	0.451927	-0.163656	0.00820372	0.253135	0.793315	-0.0366446	0.228997	-0.203734	1	0	0.975629	-0.00379837	0.572253	0.06909	0.000197256	0.26878	0.870941	-0.0412828	0.0108103	0.844106	1	0	0.736864	-0.125522	0.254037	-0.260283
sp|O43676|NDUB3_HUMAN	0	1	0	1	0	0.0216014	0.235087	0.106398	-0.160373	1	0	1	0	7.01012e-06	0.398468	0.162974	-0.227452	1	0	1	0	0.654681	0.0475921	1	0	0.255637	0.0944966	0.0831057	0.107382	1	0	1	0	0.509751	0.0871705	1	0	0.255043	0.21814	0.000474943	-0.226432
sp|O43678|NDUA2_HUMAN	0	0.375049	0.0530381	0.766676	0.0399369	0.252301	0.0408124	0.238596	-0.0841266	0.527305	0.0530381	0.73641	-0.160915	0.0165242	0.132211	0.4938	-0.0841266	0.802194	-0.0583393	0.45236	-0.096058	0.610278	0.0284073	1	0	0.698215	0.0359435	0.0926797	0.1599	0.915664	-0.0583393	0.598172	-0.096058	0.522735	-0.175017	1	0	0.916367	0.0373485	0.0472341	-0.201724
sp|O43681|GET3_HUMAN	0	0.100649	0.0598276	0.874742	-0.0667988	0.103502	0.0443389	0.233343	-0.0735706	0.000210885	0.139351	0.00487454	-0.365969	6.61288e-09	0.330788	0.167589	0.212077	0.0582735	0.297181	0.56767	0.0945993	0.0318742	0.0909565	0.264865	0.0512686	0.0116629	0.229055	0.657468	0.0390898	2.2754e-05	1.18685	0.42479	0.126132	0.000873491	0.124311	0.608841	-0.0568442	0.0148935	0.229055	0.0164856	-0.17293
sp|O43683|BUB1_HUMAN	0	0.46072	0.0370271	0.210111	0.0954464	0.946398	-0.0026297	0.806996	-0.0176065	0.586934	0.0623589	0.0369547	0.182823	0.837275	0.0218398	0.57539	-0.148778	1	0	1	0	1	0	1	0	1	0	1	0	1	0	1	0	1	0	1	0	0.348674	0.249033	1	0
sp|O43684|BUB3_HUMAN	0	0.10141	0.0872311	0.784734	0.0574866	0.0011451	0.110708	0.0796798	-0.112972	0.0336699	0.0872311	0.976397	0.0574866	1.55519e-07	0.119623	0.0585014	-0.258478	0.861287	-0.0152997	0.602244	0.0556036	0.0426254	0.051123	0.00252121	0.0659066	0.647791	0.0188832	0.126577	0.0459661	0.476499	-0.127744	0.210767	-0.253266	0.0583005	0.051123	4.11164e-05	0.0785683	0.950637	0.0188832	0.00843619	-0.164357
sp|O43707|ACTN4_HUMAN	0	0.0272406	0.054333	0.484971	0.0519757	0.000116408	0.0885039	0.00751018	-0.216412	0.0249726	0.054333	0.429865	0.0519757	1.54188e-09	0.119122	0.132373	-0.216412	0.163923	0.0408719	0.838859	0.0152	0.0337626	0.0251413	0.685553	-0.00557254	0.956178	0.00265101	0.933843	0.00326524	0.00827646	0.0587602	0.771299	0.0152	0.000563371	0.038355	0.0106288	-0.203228	0.934102	-0.0202602	7.79635e-06	-0.204032
sp|O43708|MAAI_HUMAN	0	0.568751	0.13155	1	0	0.00338016	0.116442	0.187192	-0.0960712	0.362493	0.251542	1	0	0.00016541	-0.143358	0.426194	-0.109931	1	0	1	0	1	0	1	0	1	0	1	0	1	0	1	0	1	0	1	0	1	0	1	0
sp|O43709|BUD23_HUMAN	0	0.110078	0.135124	0.254854	-0.137504	0.0110996	0.107412	0.202551	-0.0855137	0.00792072	0.161279	0.247345	-0.137504	4.68954e-07	0.187926	0.110972	-0.241955	1	0	1	0	0.161331	-0.115559	0.897241	0.0154907	0.828012	0.0923197	0.787682	0.0537699	1	0	1	0	1.11739e-06	0.921024	0.571846	-0.231161	0.799902	0.373019	0.103826	-0.529139
sp|O43715|TRIA1_HUMAN	0	0.0970144	-0.107497	0.135126	0.430875	0.730754	0.0187803	0.591983	-0.0375911	0.00585071	-0.137758	0.232181	0.430875	9.83307e-05	-0.512416	0.670809	-0.0751617	1	0	1	0	1	0	1	0	0.142943	0.246508	0.799235	0.0393718	1	0	1	0	1	0	1	0	0.289709	0.246508	0.109324	-0.303192
sp|O43716|GATC_HUMAN	0	0.0364104	0.183813	1	0	0.000642534	0.318274	0.0552458	-0.153808	0.000208819	0.343	1	0	4.23686e-11	0.394284	0.0135376	-0.342631	1	0	1	0	1	0	1	0	0.856836	-0.194374	0.0965818	0.250133	1	0	1	0	1	0	1	0	0.30716	-0.235294	0.000616077	-0.892372
sp|O43719|HTSF1_HUMAN	0	0.516175	0.0210469	0.381009	0.0459725	0.000801413	0.119934	0.0416128	-0.138583	0.00423085	0.18962	0.328711	0.0691077	1.96606e-08	0.167919	0.0286682	-0.246063	0.98358	0.0047877	0.0114434	0.333515	0.321002	0.0635404	0.0137719	0.556988	0.850097	0.0338531	0.893481	0.0154752	0.949382	-0.122279	0.00396809	-0.440154	0.425982	0.0882853	0.0503552	0.556988	0.908675	-0.117177	0.188919	-0.242572
sp|O43747|AP1G1_HUMAN	0	0.172381	-0.0840786	0.472366	-0.151872	0.062182	0.0602423	0.436458	-0.0497827	0.0020111	-0.221972	0.3006	-0.616547	0.000837194	0.113753	0.439963	-0.121957	0.861248	0.0283969	0.858875	-0.022288	0.687657	-0.0227998	0.581713	0.0315147	0.0498572	0.170599	0.762864	-0.0229165	0.806649	0.0650159	0.780824	-0.280515	0.614462	0.175193	0.126853	-0.627249	0.204996	0.170599	0.108952	-0.407509
sp|O43752|STX6_HUMAN	0	0.353814	-0.170876	1	0	0.264455	0.0772849	0.712972	-0.0312695	0.375409	-0.170876	1	0	0.00671592	0.544516	0.563405	-0.122029	1	0	1	0	1	0	1	0	1	0	1	0	1	0	1	0	1	0	1	0	1	0	1	0
sp|O43760|SNG2_HUMAN	0	1	0	1	0	1	0	1	0	1	0	1	0	1	0	1	0	1	0	1	0	0.276419	0.133589	0.236092	0.0752171	0.945613	-0.0155153	0.969393	-0.00551025	1	0	1	0	0.14675	0.294246	0.305216	-0.173884	0.866056	-0.0752463	0.967467	0.028223
sp|O43765|SGTA_HUMAN	0	0.494619	0.052411	0.728875	0.0520919	0.00548413	0.106634	0.159736	-0.0842665	0.362112	0.0682515	0.780945	-0.190687	7.88069e-11	0.164877	0.260735	-0.099608	0.995167	-0.00105141	0.990983	0.00157257	0.3951	0.0290385	0.332141	-0.030357	0.288419	0.0403796	0.245101	0.0506155	0.392849	0.171084	0.207284	-0.381527	0.311925	0.0442736	0.655041	-0.0830307	0.653841	-0.0446551	0.0193663	0.10536
sp|O43766|LIAS_HUMAN	0	0.00339478	0.558802	1	0	0.069664	0.119118	0.0209461	-0.195344	0.000895155	0.558802	1	0	5.29848e-06	0.602779	0.0562743	-0.204506	1	0	1	0	1	0	1	0	1	0	1	0	1	0	1	0	1	0	1	0	0.912679	-0.0861294	1	0
sp|O43768|ENSA_HUMAN	0	0.0916064	-0.111124	0.0110462	0.362628	0.746985	-0.0112801	0.654902	-0.030686	0.0595625	-0.111124	0.000199147	0.454256	0.426313	0.0500976	0.769643	-0.0591061	0.871678	-0.0373699	0.579947	0.100278	0.127114	0.0523245	0.426213	0.0476473	0.368083	0.0529541	0.780393	-0.0184615	0.686863	0.269057	0.259438	0.23312	0.116146	-0.0581738	0.115835	-0.268362	0.705195	0.0529541	0.353662	-0.191166
sp|O43772|MCAT_HUMAN	0	0.217416	0.0880725	1	0	0.769042	0.298823	0.399675	-0.0606701	0.17461	0.166764	1	0	0.734671	0.298823	0.780586	-0.0606701	1	0	1	0	1	0	1	0	0.07596	0.215361	1	0	1	0	1	0	1	0	1	0	0.0653847	-0.659461	1	0
sp|O43776|SYNC_HUMAN	0	0.0164595	0.10415	0.525258	0.0968623	0.000417307	0.102415	0.0552458	-0.131377	0.000154533	0.120645	0.150223	-0.281677	1.39148e-11	0.166621	0.0224932	-0.307284	0.709431	-0.0219146	0.897722	-0.00908643	0.311307	0.0193347	0.706712	0.0142145	0.467009	0.0603242	0.239567	0.0582415	0.265011	-0.0785565	0.649937	-0.0510367	0.593555	0.0193347	0.144043	0.129496	0.516067	-0.0730997	0.00940247	-0.193112
sp|O43791|SPOP_HUMAN	0	0.786917	-0.0299775	1	0	0.128508	0.0729616	0.882116	0.0109314	0.270048	0.0798334	1	0	1.95674e-11	0.613687	0.453062	-0.215271	1	0	1	0	1	0	1	0	1	0	1	0	1	0	1	0	1	0	1	0	1	0	1	0
sp|O43805|SSNA1_HUMAN	0	0.866952	0.0221468	1	0	0.796319	0.0269797	0.655908	-0.0371987	0.871251	0.0496699	1	0	0.0337122	0.141494	0.320172	-0.226791	1	0	1	0	1	0	1	0	0.19658	0.550716	0.484016	0.086008	1	0	1	0	1	0	1	0	0.000345984	0.807785	0.293725	-0.239065
sp|O43808|PM34_HUMAN	0	0.167381	0.0847251	1	0	0.0109085	0.101503	0.123468	-0.108157	0.191862	0.0847251	0.593092	-0.13792	0.0056505	0.101503	0.182332	-0.1477	1	0	1	0	0.0112147	0.170604	1	0	0.777022	0.11596	0.781773	0.0417171	1	0	1	0	0.000586682	0.174964	1	0	0.977579	0.11596	0.641935	0.113099
sp|O43809|CPSF5_HUMAN	0	0.180974	0.0769785	0.490384	-0.113547	0.365253	0.0259629	0.248221	-0.0692373	0.447853	0.0769785	0.814898	0.124882	0.000139108	0.108294	0.482534	-0.0747964	0.985546	0.0030229	0.777992	-0.0243055	0.671823	0.0222262	0.0131581	-0.1011	0.430724	0.036121	0.148783	0.0652923	0.99969	-0.0265037	0.937688	0.0579331	0.306484	0.196103	7.26004e-06	-0.224067	0.0209998	0.182476	0.0364134	0.0899475
sp|O43813|LANC1_HUMAN	0	0.442864	0.0420798	0.0528647	-0.249461	0.47274	0.0284147	0.216503	-0.0754908	0.0779934	0.0968372	0.157204	-0.313872	9.23974e-08	0.222476	0.213347	-0.170391	0.137029	0.232884	0.891014	-0.0190019	0.0499741	-0.18218	0.552526	0.0872326	0.522117	0.14622	0.392463	-0.0807544	0.0458374	0.241775	0.702518	-0.104638	1.5654e-05	0.586159	0.536766	0.227489	0.727639	-0.25275	0.50709	-0.207595
sp|O43815|STRN_HUMAN	0	0.941925	0.00570078	0.850664	0.0264809	9.12564e-05	0.126311	0.152026	-0.087759	0.343509	-0.129518	0.556423	-0.207788	1.33899e-10	-0.383813	0.167652	-0.150165	0.0462258	-0.24986	0.554515	0.0389197	1	0	1	0	0.635758	0.124632	0.971081	-0.00352898	5.71209e-06	-0.518368	0.128165	0.469371	1	0	1	0	0.724015	0.124632	0.302269	-0.220334
sp|O43818|U3IP2_HUMAN	0	0.395305	-0.0377196	0.442763	0.0696024	0.163925	0.0692321	0.655908	-0.032082	0.162441	-0.0594548	0.651274	0.256284	0.0116515	0.0891825	0.811824	-0.0560476	0.407768	0.101698	0.943247	0.0184113	0.131275	0.116574	0.260197	0.0942987	0.94846	-0.00492711	0.595969	0.0319153	0.169686	0.139514	0.603243	-0.224441	0.000121905	1.59496	0.0679773	-0.628098	0.0602541	-0.411261	0.183473	-0.232842
sp|O43819|SCO2_HUMAN	0	0.000119361	0.582203	1	0	0.00921193	0.110868	0.122357	-0.112005	5.49342e-10	0.811364	1	0	0.0255059	0.110868	0.160161	-0.178341	1	0	1	0	1	0	1	0	0.00335059	-0.277582	1	0	1	0	1	0	1	0	1	0	0.00467291	-0.487003	1	0
sp|O43823|AKAP8_HUMAN	0	0.0796668	0.0691533	0.677142	-0.0919419	0.00596787	0.156561	0.310858	-0.0687937	0.197931	0.0691533	0.0294453	-1.26859	6.62742e-05	0.156561	0.35089	-0.1628	1	0	1	0	6.21772e-05	-1.89213	0.732783	-0.262354	0.822707	0.0302544	0.089846	0.112628	1	0	1	0	1.8787e-09	-1.89213	0.00726499	-0.262354	0.000223489	-0.497844	0.0642452	-0.146261
sp|O43824|GTPB6_HUMAN	0	0.0697613	0.229868	1	0	1.18655e-08	-0.334858	1	0	0.00775119	0.24987	1	0	1.36169e-10	-0.334858	1	0	1	0	1	0	1	0	1	0	1	0	1	0	1	0	1	0	1	0	1	0	1	0	1	0
sp|O43829|ZBT14_HUMAN	0	0.0169345	-0.273653	1	0	0.762578	-0.0165545	0.326497	-0.0705221	7.50288e-09	1.51549	1	0	0.0200168	0.121161	0.275958	-0.148699	1	0	1	0	1	0	1	0	1	0	1	0	1	0	1	0	1	0	1	0	1	0	1	0
sp|O43837|IDH3B_HUMAN	0	0.460138	0.0538968	0.636946	-0.0673007	9.65035e-06	0.148943	0.274056	-0.067466	0.421678	0.0616967	0.671975	-0.0927689	5.71389e-11	0.155483	0.457934	-0.0891963	0.875526	0.0306802	0.241512	-0.351296	0.481066	-0.0502815	0.0167453	0.287775	0.219267	0.0938239	0.788372	-0.0161076	0.000193189	0.765145	0.260532	-0.351296	0.583785	0.199255	0.00140696	-1.3527	0.400953	-0.206508	0.632474	-0.0969954
sp|O43847|NRDC_HUMAN	0	0.43632	0.022878	0.566871	0.0537126	0.0580438	0.0338421	0.185142	-0.0786669	0.012542	0.103357	0.095036	0.135648	1.23831e-06	0.158299	0.525823	-0.0786669	0.915672	-0.0117692	0.694101	-0.025442	0.17524	0.0263906	0.0472632	0.0393952	0.302907	0.0599911	0.743813	0.0196456	0.154802	-0.321172	0.645912	-0.107748	0.221234	-0.035556	0.00588116	-0.335267	0.333451	-0.166644	0.0603838	-0.228504
sp|O43852|CALU_HUMAN	0	0.661124	-0.0164194	0.803389	0.0253167	0.376445	0.0233272	0.20258	-0.0769611	0.700978	0.0235029	0.975511	-0.0330689	4.74905e-06	0.304365	0.171284	-0.187729	0.432666	0.0573738	0.622149	-0.0311056	0.000637764	0.0670152	0.451525	-0.015109	0.79186	0.0268845	0.0198483	0.0843105	0.194384	0.0677766	0.858885	-0.0311056	8.49288e-07	0.137544	0.179335	-0.398454	0.788444	0.0350846	0.00019235	-0.250462
sp|O43865|SAHH2_HUMAN	0	0.158426	0.0923491	0.000148919	-0.194568	0.0178926	0.077612	0.58671	-0.0360886	1.73338e-06	0.588559	0.000117662	-0.194568	3.95624e-07	0.130764	0.457946	-0.109767	1	0	1	0	1	0	1	0	0.772966	0.0434977	0.932388	-0.00906684	1	0	1	0	1	0	1	0	0.984583	-0.079908	0.89559	-0.00906684
sp|O43889|CREB3_HUMAN	0	3.10103e-05	-1.06519	1	0	1	0	1	0	1.24564e-08	-1.10962	1	0	1	0	1	0	1	0	1	0	1	0	1	0	1	0	1	0	1	0	1	0	1	0	1	0	1	0	1	0
sp|O43896|KIF1C_HUMAN	0	0.800433	0.053784	1	0	0.0261402	-0.280586	0.980484	0.00197616	0.273645	-0.47716	1	0	0.0218853	-0.280586	0.93287	0.0629991	1	0	1	0	1	0	1	0	1	0	1	0	1	0	1	0	1	0	1	0	1	0	1	0
sp|O43900|PRIC3_HUMAN	0	7.85287e-06	-0.623894	1	0	0.192567	0.158004	0.303892	-0.0924119	1.30796e-10	-0.781338	1	0	3.96182e-05	0.318235	0.345223	-0.156572	1	0	1	0	1	0	1	0	1	0	1	0	1	0	1	0	1	0	1	0	1	0	1	0
sp|O43913|ORC5_HUMAN	0	0.00971785	0.150648	0.960346	0.00755208	0.0975723	-0.0365018	0.779374	0.0186397	0.0130281	0.150648	0.609963	0.111424	0.12799	-0.0606964	0.961003	-0.0265026	0.397911	-0.1007	0.320088	-0.209786	0.0444449	-0.199311	1	0	0.958956	-0.0131119	0.943069	-0.00940096	0.0286393	-0.24672	0.461093	-0.209786	6.0365e-05	-0.417973	1	0	0.981033	0.0547828	0.571037	-0.222474
sp|O43920|NDUS5_HUMAN	0	0.0580359	0.284363	1	0	0.029502	0.0590617	0.275292	-0.0673279	0.00261214	0.284363	1	0	1.58143e-08	0.153227	0.272499	-0.124993	0.642213	-0.105636	0.392137	-0.120031	0.151421	-0.0690837	0.375249	-0.0428299	0.551686	0.0600555	0.392138	0.0727079	0.660482	-0.105636	0.542035	-0.120031	0.106715	-0.080748	0.590183	-0.0428299	0.683223	-0.129702	0.27774	0.228418
sp|O43924|PDE6D_HUMAN	0	0.163942	0.148634	1	0	1	0	1	0	0.0964007	0.175706	1	0	1	0	1	0	1	0	1	0	1	0	1	0	1	0	1	0	1	0	1	0	1	0	1	0	1	0	1	0
sp|O43929|ORC4_HUMAN	0	0.105424	0.14614	0.987223	-0.0031318	0.781745	0.00827007	0.911999	0.00761813	0.111441	0.14614	0.982818	-0.0031318	0.0161905	0.064074	0.886952	0.0455727	1	0	1	0	1	0	0.936841	0.00735614	0.331267	-0.149593	0.579059	0.0679436	1	0	1	0	1	0	0.921295	0.00735614	0.04345	-0.592075	0.461352	0.0679436
sp|O43930|PRKY_HUMAN	0	1	0	1	0	1	0	1	0	1	0	1	0	1	0	1	0	1	0	1	0	1	0	1	0	1	0	1	0	1	0	1	0	1	0	1	0	1	0	1	0
sp|O43933|PEX1_HUMAN	0	0.465804	0.0704768	0.0297349	-0.551478	0.928909	0.0042469	0.520228	0.0438553	0.245079	0.319332	0.119156	-0.551478	0.913802	0.0169347	0.919381	0.0438553	1	0	1	0	1	0	1	0	1	0	1	0	1	0	1	0	1	0	1	0	1	0	1	0
sp|O60216|RAD21_HUMAN	0	0.00679684	0.12487	0.72411	-0.0304527	8.40533e-06	0.124692	0.0312782	-0.153872	1.73305e-05	0.231401	0.672853	-0.0304527	1.19723e-14	0.203113	0.0344744	-0.183416	0.440166	-0.202509	0.678798	0.0963917	0.642558	-0.0443898	0.194489	0.193917	0.713093	0.0369082	0.844996	0.0162459	0.0636341	-0.468031	0.571166	0.0963917	0.000722759	1.11572	0.173359	0.193917	0.621291	0.11575	0.766817	0.0162459
sp|O60220|TIM8A_HUMAN	0	0.605607	0.107503	0.00143865	0.302207	0.00202681	0.125046	0.0113015	-0.222799	0.135069	-0.649587	0.00681024	-0.443878	3.83353e-11	0.284166	0.00436691	-0.290394	0.0323025	-0.258522	0.538249	-0.0503795	0.226952	0.11849	0.657625	0.0463738	0.794291	-0.113065	0.774856	0.0434876	3.79593e-07	-0.386409	0.68523	-0.0503795	0.011846	-0.547693	0.00632475	-1.4073	0.965116	-0.113065	0.379847	0.131137
sp|O60231|DHX16_HUMAN	0	0.0638146	0.092147	0.166641	0.105443	0.0470871	0.0513951	0.110098	-0.0973183	0.000726841	1.42336	0.0511103	0.216042	7.96557e-05	0.0853715	0.314778	-0.110027	1	0	1	0	0.0772821	-0.105963	0.468237	0.0516785	0.377001	0.128006	0.0826807	0.136409	1	0	1	0	0.000233903	-1.59405	0.302708	0.385146	0.00204343	0.608927	0.000165164	-0.350757
sp|O60232|ZNRD2_HUMAN	0	0.492644	-0.0317611	0.10189	0.159949	0.000639972	0.146841	0.0774702	-0.127144	0.627593	-0.0622802	0.0343471	0.305403	5.47995e-09	0.159473	0.0241638	-0.269715	0.368498	0.241044	0.999279	0.000123384	0.225803	0.0883507	0.0145339	0.186323	0.739109	-0.186184	0.543882	-0.0476213	0.500286	0.241044	0.805889	-0.140558	0.0161025	0.626476	0.0137442	0.186323	0.705895	-0.186184	0.662004	0.0816095
sp|O60234|GMFG_HUMAN	0	0.551642	0.102409	1	0	0.00108525	-0.213375	0.646148	0.0347804	0.266868	0.180244	1	0	0.000588753	-0.213375	0.929725	0.0347804	0.908966	0.023596	1	0	1	0	1	0	1.00379e-05	-1.32556	0.358596	-0.246116	0.755162	0.091461	1	0	1	0	1	0	4.41577e-05	-1.32556	0.366058	-0.246116
sp|O60239|3BP5_HUMAN	0	0.640347	0.0614367	1	0	0.438509	-0.0659628	0.0099072	-0.268209	0.525249	0.31588	1	0	0.404211	0.0876697	0.0044326	-0.363569	1	0	1	0	1	0	1	0	1	0	1	0	1	0	1	0	1	0	1	0	1	0	1	0
sp|O60244|MED14_HUMAN	0	0.210782	0.0877817	0.888035	0.0568497	0.234192	0.0346871	0.882593	-0.0102431	0.257736	0.159697	0.00552595	-0.813185	2.0605e-06	0.392774	0.213751	-0.267901	1	0	1	0	1	0	1	0	0.0607318	0.475814	0.673142	0.0855782	1	0	1	0	1	0	1	0	0.00169165	0.964192	0.293515	-0.523299
sp|O60256|KPRB_HUMAN	0	0.937984	0.00501872	0.52125	-0.200269	0.00510902	0.0935529	0.0638107	-0.125947	0.547341	0.0916699	0.861164	-0.200269	4.79627e-05	0.105498	0.166128	-0.145089	0.563372	0.108773	0.405389	-0.160039	0.0826605	-0.109815	0.63252	-0.0341049	0.914081	-0.0151426	0.870439	0.022168	0.790267	0.108773	0.374287	-0.160039	0.101084	-0.109815	0.456303	0.179563	0.168638	0.380286	0.0560715	-0.466401
sp|O60264|SMCA5_HUMAN	0	0.024982	0.0789929	0.515487	0.118641	3.69355e-06	0.123972	0.0421324	-0.138609	0.000751193	0.168977	0.459202	0.118641	3.64419e-13	0.186613	0.123818	-0.139051	0.731776	0.0463653	0.708554	0.0562745	0.212554	0.0502083	0.00225125	0.11943	0.0728572	0.076129	0.0724551	0.0621029	0.586046	-0.227366	0.602959	0.0562745	0.016006	0.353488	0.00189258	0.11943	0.00911538	0.154793	0.000188051	-0.252262
sp|O60271|JIP4_HUMAN	0	0.000230654	0.143988	0.283759	0.12919	0.00302829	0.0689968	0.115705	-0.0924325	4.01801e-08	0.143988	0.171446	-0.230578	9.19225e-08	0.12048	0.139969	-0.180419	0.749657	0.0750498	1	0	0.193884	0.359732	0.885322	-0.0154462	0.00230138	0.157226	0.657012	0.0280343	0.749134	0.180114	1	0	0.37144	-0.48983	0.864318	-0.0154462	6.92116e-05	0.333686	0.543053	0.0280343
sp|O60287|NPA1P_HUMAN	0	0.246853	0.0548014	0.698435	-0.0503717	0.578599	0.011342	0.72517	-0.0224773	0.124868	0.0759311	0.197217	0.163235	0.018548	0.0559331	0.490368	0.110526	0.922774	-0.0677702	1	0	0.402751	-0.123579	0.918214	0.00914646	0.0369903	0.23429	0.675137	0.0346789	0.592169	0.428593	1	0	0.0117846	1.00197	0.970923	-0.0308011	0.00843113	0.42865	0.0646181	-0.40225
sp|O60293|ZC3H1_HUMAN	0	0.291841	0.0689291	0.0135973	-0.644958	0.745014	0.0129169	0.10378	-0.122494	0.0843188	-0.212119	0.0325167	-0.644958	0.0785381	-0.131136	0.278153	-0.131776	1	0	1	0	1	0	1	0	0.368478	0.721307	1	0	1	0	1	0	1	0	1	0	0.306578	0.889432	1	0
sp|O60294|TYW4_HUMAN	0	0.0472552	0.73962	1	0	0.821414	0.00716405	0.435821	-0.0544035	8.79494e-08	1.2177	1	0	0.0254586	0.155389	0.116332	-0.274433	1	0	1	0	1	0	1	0	0.857048	0.0709702	0.346775	-0.12652	1	0	1	0	1	0	1	0	0.610833	0.38434	0.0243764	0.41034
sp|O60306|AQR_HUMAN	0	0.641966	-0.0183939	0.645983	0.0492515	0.0682432	0.0500242	0.519753	-0.0425189	0.624651	-0.0524227	0.0669989	-0.20148	0.00121229	0.0843687	0.710674	-0.0577186	0.557541	0.0817596	0.4037	-0.108464	0.954365	-0.00250549	0.0323245	-0.131473	0.378702	0.0907404	0.635524	0.0476941	0.00446897	-0.867281	0.599885	-0.108464	0.587381	-0.197502	0.0228035	-0.131473	0.206448	0.346513	0.0204028	-0.26597
sp|O60313|OPA1_HUMAN	0	0.539992	-0.0240814	0.017731	-1.39718	0.051168	0.0486619	0.582445	-0.0357019	0.832684	-0.0243862	0.082363	-1.39718	1.17451e-06	0.118294	0.784017	-0.0543526	0.310851	-0.143787	2.2842e-06	-0.667614	0.337066	-0.058559	0.557396	0.025632	0.0586697	0.102908	0.0551313	0.0638691	0.00133987	0.517827	3.84412e-07	-0.667614	0.132634	0.197559	0.104224	-0.750131	0.0742903	0.109887	0.000798252	-0.109279
sp|O60315|ZEB2_HUMAN	0	0.577475	0.184623	1	0	0.958717	0.00346573	0.279552	-0.0848533	0.0332996	0.380628	1	0	0.0951363	0.339885	0.311584	-0.155334	1	0	1	0	1	0	1	0	1	0	1	0	1	0	1	0	1	0	1	0	1	0	1	0
sp|O60318|GANP_HUMAN	0	0.974216	0.00297077	0.298939	-0.147031	0.121914	0.0441536	0.652307	-0.0290525	0.411479	-0.411829	0.215996	-1.08596	0.000193309	0.117866	0.392352	0.166463	1	0	1	0	1	0	1	0	0.845287	-0.0358819	0.918075	0.0184017	1	0	1	0	5.35455e-08	2.50858	1	0	0.250325	0.774865	0.198969	-0.485491
sp|O60333|KIF1B_HUMAN	0	0.13556	0.299372	1	0	0.437623	0.030557	0.159283	0.090094	0.198394	0.299372	1	0	0.00705736	0.0955448	0.00039422	0.824366	1	0	1	0	1	0	1	0	1	0	1	0	1	0	1	0	1	0	1	0	0.000238934	-1.59546	1	0
sp|O60341|KDM1A_HUMAN	0	0.094868	0.0767216	0.703343	0.0325203	0.00513008	0.0729627	0.354046	-0.0563441	0.071969	0.0767216	0.397742	-0.371548	1.74344e-07	0.128998	0.449685	-0.0821384	0.776076	-0.0236544	0.860644	-0.0202878	0.0772921	0.0412293	0.671621	0.0168197	0.296316	0.0981924	0.0558155	0.0479157	0.0742056	0.257727	0.76228	0.0553403	0.000109335	0.500847	0.945185	-0.0507288	0.430966	0.0981924	1.70268e-07	-0.222263
sp|O60343|TBCD4_HUMAN	0	0.389179	0.0627381	5.92421e-05	0.332173	0.923826	-0.00298512	0.374537	-0.0580644	0.0557474	0.149327	4.658e-05	0.332173	3.30101e-05	0.237392	0.371714	-0.145957	1	0	1	0	1	0	1	0	0.905985	-0.0361036	0.978801	-0.00877197	1	0	1	0	1	0	1	0	0.337528	-0.174848	0.104627	-0.687004
sp|O60361|NDK8_HUMAN	0	0.889884	-0.0315876	1	0	0.213568	-0.0563259	0.875524	0.0123257	0.963793	-0.0409684	0.605062	-0.141057	0.533543	-0.0563259	0.984142	-0.0341994	0.000325478	-0.61817	1	0	1	0	1	0	0.0566383	0.255799	1	0	9.81963e-07	-0.61817	1	0	1	0	1	0	0.00263568	0.399117	1	0
sp|O60427|FADS1_HUMAN	0	0.407922	-0.0944607	0.992276	0.00615391	0.516281	0.0320544	0.531679	-0.0459957	0.305305	-0.136269	0.715663	0.355511	0.00346446	-0.327449	0.625514	-0.0848461	1	0	1	0	0.953152	-0.00508866	0.342434	0.121601	0.96902	0.0158978	0.0284684	0.3755	1	0	1	0	0.992124	0.00792451	0.404762	-0.163695	0.998435	0.0158978	0.0316784	0.3755
sp|O60447|EVI5_HUMAN	0	0.284702	-0.239523	1	0	0.0425147	0.347558	1	0	0.0447345	-0.615122	0.247345	-0.339021	0.0104552	0.347558	1	0	1	0	1	0	1	0	1	0	1	0	1	0	1	0	1	0	1	0	1	0	1	0	1	0
sp|O60476|MA1A2_HUMAN	0	0.00131667	-0.333479	1	0	0.0766023	-0.0835741	0.176535	0.0886924	0.00190399	-0.467534	0.804904	-0.0608458	0.289012	-0.0835741	0.662896	0.0886924	1	0	1	0	1	0	1	0	1	0	1	0	1	0	1	0	1	0	1	0	1	0	1	0
sp|O60488|ACSL4_HUMAN	0	0.39751	0.0413859	0.0424407	-0.0835596	0.273729	-0.031346	0.882859	-0.0102735	0.000261499	0.331647	8.52079e-07	-0.873012	0.163521	0.0394302	0.952573	0.032843	1	0	1	0	6.40668e-08	-1.15837	1	0	0.719453	-0.210534	0.305247	-0.127149	1	0	1	0	9.31627e-08	-1.15837	1	0	0.698427	-0.263891	0.152723	-0.487486
sp|O60493|SNX3_HUMAN	0	0.457595	0.0467396	0.791383	0.141053	0.0211567	0.0985268	0.896319	-0.00884544	0.313368	0.126565	0.179535	-0.393857	9.24876e-05	0.135503	0.593486	-0.116006	0.133644	0.0912203	0.040043	0.109772	0.709199	0.0196349	0.54396	0.0255133	0.461101	0.0346607	0.0388833	0.112884	0.00769195	0.136738	0.000494166	-0.52458	0.225123	-0.539388	0.117204	-0.493762	0.686348	0.0346607	0.0123549	0.112884
sp|O60499|STX10_HUMAN	0	1	0	1	0	0.000212412	0.21739	0.404913	-0.0686074	1	0	1	0	1.69632e-06	0.244186	0.407008	-0.15278	1	0	1	0	1	0	1	0	1	0	1	0	1	0	1	0	1	0	1	0	1	0	1	0
sp|O60502|OGA_HUMAN	0	0.0018928	0.139973	0.0478702	0.366618	0.0735303	0.0471418	0.473278	-0.0451594	3.35917e-05	0.19571	0.00242433	0.366618	2.40277e-07	0.238072	0.198331	-0.210498	1	0	1	0	0.343041	-0.0671538	1	0	0.048217	0.475463	0.949495	0.00844841	1	0	1	0	0.544046	-0.207427	1	0	0.00991808	0.49708	0.197066	0.138239
sp|O60506|HNRPQ_HUMAN	0	0.00481289	0.0982622	0.0160685	-0.156643	0.0140036	0.0803074	0.163312	-0.0821641	0.00148627	0.0982622	0.00113866	-0.334471	1.5615e-05	0.118296	0.285311	-0.127578	0.179565	0.0350755	0.854738	-0.013337	0.0180315	0.0326219	0.559632	-0.00998931	0.120558	0.0816743	0.452623	0.0509653	0.168939	0.0370361	0.415094	-0.190619	1.48894e-06	0.111038	0.63982	-0.183496	0.193897	0.0816743	0.00607042	-0.193475
sp|O60508|PRP17_HUMAN	0	0.0348074	0.134782	0.624227	0.0899551	0.000528961	0.0961741	0.12398	-0.0956797	0.00532497	0.136265	0.859486	0.0928965	1.04279e-11	0.143724	0.242898	-0.103906	1	0	1	0	1	0	1	0	0.556828	0.206364	0.682878	0.0791268	1	0	1	0	1	0	1	0	0.917505	0.206364	0.22288	-0.446839
sp|O60518|RNBP6_HUMAN	0	0.249667	-0.180231	1	0	0.630954	0.0243236	0.957	0.0040303	0.0343534	-0.28334	1	0	0.223857	0.0565036	0.966675	-0.0362922	1	0	1	0	1	0	1	0	1	0	1	0	1	0	1	0	1	0	1	0	1	0	1	0
sp|O60524|NEMF_HUMAN	0	0.363148	-0.828694	1	0	0.754323	-0.0182396	0.318969	-0.0717951	0.299321	-1.08051	1	0	0.000376501	0.123022	0.5879	-0.0717951	1	0	1	0	1	0	1	0	1	0	1	0	1	0	1	0	1	0	1	0	1	0	1	0
sp|O60547|GMDS_HUMAN	0	0.110447	0.125575	0.231241	-0.106639	0.665306	-0.0170986	0.693835	-0.0276744	0.0731723	0.125575	0.57266	-0.106639	0.137841	0.290098	0.407527	-0.209609	1	0	1	0	1	0	1	0	0.803984	-0.11316	1	0	1	0	1	0	1	0	1	0	0.255353	-0.455505	1	0
sp|O60551|NMT2_HUMAN	0	0.0019251	0.319813	1	0	0.0347349	0.121182	0.0638955	-0.148266	0.000287033	0.334403	1	0	0.00277087	0.182709	0.0901752	-0.248446	1	0	1	0	1	0	1	0	1	0	1	0	1	0	1	0	1	0	1	0	1	0	1	0
sp|O60563|CCNT1_HUMAN	0	0.8554	0.00925387	0.198945	0.294725	0.688073	-0.0123693	0.677081	-0.0271525	0.899996	0.0225229	0.428584	0.294725	0.0674026	0.051586	0.72109	-0.0945115	1	0	1	0	0.0779463	-0.231098	4.88029e-07	-0.432588	0.80552	-0.0621634	0.881418	0.0173161	1	0	1	0	0.0557905	0.37885	1.84937e-06	-0.432588	0.980363	-0.0981016	0.189787	-0.314886
sp|O60566|BUB1B_HUMAN	0	0.63422	0.0232521	0.580952	0.0809172	0.0815585	0.0495866	0.680056	-0.0283533	0.93232	0.029737	0.394486	0.233133	0.000310383	0.0999215	0.543161	0.0998563	1	0	1	0	1	0	0.797137	0.0300953	0.396172	0.137877	0.812458	-0.0221055	1	0	1	0	7.61527e-07	1.67375	0.321992	-0.502975	0.617761	-0.32563	0.0539328	-0.334635
sp|O60568|PLOD3_HUMAN	0	0.122025	0.106425	0.583038	0.0765917	0.0156565	0.0571235	0.104256	-0.100269	0.168431	0.106425	0.319467	0.288191	2.1367e-06	0.136848	0.0243352	-0.360435	1	0	1	0	1	0	1	0	0.617074	-0.272989	0.177638	0.227883	1	0	1	0	1	0	1	0	0.251045	-0.331932	0.0175398	-0.565518
sp|O60573|IF4E2_HUMAN	0	0.191828	0.076018	0.759453	0.0493682	0.485544	0.0321457	0.264243	-0.081217	0.0460426	0.144287	0.000250101	-0.65316	2.09761e-06	0.272414	0.194817	-0.211677	1	0	1	0	1	0	1	0	0.747678	0.0693671	0.218953	-0.135313	1	0	1	0	1	0	1	0	0.923699	0.0693671	0.440564	-0.135313
sp|O60583|CCNT2_HUMAN	0	0.000262132	-0.524728	0.00119593	-0.142651	0.207123	-0.0516528	0.886803	0.0112054	1.31467e-05	-0.524728	0.000366773	1.04604	0.457434	-0.0516528	0.902219	-0.0864786	1	0	1	0	1	0	1	0	1	0	1	0	1	0	1	0	1	0	1	0	1	0	1	0
sp|O60610|DIAP1_HUMAN	0	0.098564	0.0558976	0.458875	0.0567661	0.00569731	0.0679913	0.118851	-0.0929398	0.00696989	0.0771332	0.0494573	-0.377288	9.20561e-09	0.252805	0.278781	-0.0929398	0.601537	0.0368007	0.882755	0.0125196	0.00315588	0.042345	0.0965778	0.0516915	0.93473	0.00540776	0.373078	0.0320693	1.82037e-06	0.508481	0.830515	0.0125196	0.000345958	0.042345	0.085454	0.0516915	0.685437	0.0574387	0.000607183	-0.348906
sp|O60613|SEP15_HUMAN	0	0.682463	-0.0653642	1	0	0.415682	0.0369491	0.628072	-0.0348327	0.00733728	-0.388707	1	0	9.27829e-05	0.213512	0.71801	-0.0883646	1	0	1	0	1	0	1	0	0.942781	0.025555	0.769543	-0.0378699	1	0	1	0	1	0	1	0	0.992414	0.0653009	0.785347	-0.178478
sp|O60645|EXOC3_HUMAN	0	0.15669	0.048054	0.0139504	-0.37445	0.734682	0.0157746	0.510377	-0.0446178	0.410442	0.048054	0.00715502	-0.37445	0.000292734	0.190318	0.122434	-0.308941	1	0	1	0	0.156537	0.292397	1	0	0.697687	-0.0692754	0.0307652	-0.139856	1	0	1	0	0.0926366	0.292397	1	0	0.0561954	-0.914933	0.00310259	0.947855
sp|O60658|PDE8A_HUMAN	0	0.235825	0.701752	1	0	1	0	1	0	0.203163	0.701752	1	0	1	0	1	0	1	0	1	0	1	0	1	0	1	0	1	0	1	0	1	0	1	0	1	0	1	0	1	0
sp|O60664|PLIN3_HUMAN	0	0.0391784	0.137627	0.0343871	0.201557	0.00612353	0.0972773	0.0334971	-0.153683	1.21796e-05	0.161823	6.05182e-05	-0.310323	2.46318e-08	0.179492	0.0558103	-0.187754	0.50695	-0.0510675	0.813387	0.0211754	0.354916	0.0361008	0.963705	0.00153768	0.121798	0.0806872	0.173504	0.0402724	0.542668	-0.10381	0.403414	-0.206783	0.0197124	-0.161603	0.0388456	-0.272323	0.0952555	-0.156569	0.00358324	-0.156286
sp|O60671|RAD1_HUMAN	0	0.265378	-0.133356	1	0	0.336584	-0.0541687	0.791918	-0.0212102	0.254079	-0.156516	1	0	0.0420776	0.382775	0.538556	-0.230572	1	0	1	0	1	0	1	0	0.739618	0.111723	0.0615178	-0.254932	1	0	1	0	1	0	1	0	0.104836	0.40466	0.0806587	-0.254932
sp|O60674|JAK2_HUMAN	0	0.833558	-0.0610087	1	0	0.488745	0.0657771	0.428416	-0.0724268	0.519375	1.28647	1	0	0.0405181	0.198278	0.209858	-0.236403	1	0	1	0	1	0	1	0	1	0	1	0	1	0	1	0	1	0	1	0	1	0	1	0
sp|O60678|ANM3_HUMAN	0	0.703477	0.0143129	0.870403	-0.0191758	0.118849	0.0341584	0.233265	-0.0709416	0.930081	-0.0741758	0.686391	-0.746753	0.000298225	0.150414	0.346965	-0.118036	0.876202	0.0254757	0.967524	-0.00755951	0.757907	-0.0240502	0.879989	-0.0107647	0.152996	0.125125	0.596829	0.0303781	0.73882	0.152814	0.895511	-0.151987	0.0107434	0.620194	0.784629	-0.213929	0.0111678	0.136703	0.396156	-0.209158
sp|O60684|IMA7_HUMAN	0	0.195028	-0.0690067	0.568983	0.093997	0.944678	0.00231027	0.455716	-0.0499858	0.0139164	-0.146616	0.514691	0.093997	0.00544251	0.0952028	0.492442	-0.107954	0.329909	0.110103	0.784882	0.0304444	0.19256	0.126666	0.857284	0.0122078	0.918135	-0.0129619	0.942946	0.00572385	0.0333986	0.295721	0.703981	0.0304444	0.282973	0.607794	0.835019	0.0122078	0.930741	-0.0531986	0.910786	0.00572385
sp|O60701|UGDH_HUMAN	0	0.303253	-0.0719405	0.0226922	0.191092	0.0118647	0.0825882	0.434888	-0.0512996	0.688674	-0.0719405	0.0172048	-0.465743	1.00795e-05	0.173621	0.286016	-0.15843	1	0	1	0	0.32175	0.0602998	1	0	0.703145	-0.0770303	0.047299	0.169685	1	0	1	0	0.462932	0.0602998	1	0	0.932191	-0.188024	0.00146746	-0.39053
sp|O60704|TPST2_HUMAN	0	0.178238	0.217464	1	0	0.0596908	-0.070521	0.964328	-0.00361962	0.480555	0.217464	1	0	0.034516	-0.123122	0.619354	0.143113	1	0	1	0	1	0	1	0	1	0	1	0	1	0	1	0	1	0	1	0	1	0	1	0
sp|O60716|CTND1_HUMAN	0	0.669516	-0.0165192	0.455404	0.150873	0.167997	0.0376285	0.626031	-0.0316931	0.0010175	0.192287	0.333003	-0.226565	0.0002184	0.179991	0.409992	-0.179689	0.134461	0.261279	0.984238	0.00366165	0.589872	-0.0388691	0.718143	0.0349607	0.0762649	0.147072	0.750904	0.0158912	0.29719	0.261279	0.749302	-0.231521	0.305373	-0.14485	0.835636	-0.078659	0.0143967	0.346484	0.0448073	-0.386917
sp|O60732|MAGC1_HUMAN	0	0.0602918	0.167394	0.530606	0.169303	0.235427	0.0339908	0.169368	-0.0814578	0.000255483	0.309488	0.00352124	0.796271	0.000275384	0.141312	0.245098	-0.15501	0.140161	-0.202895	0.975087	0.00563583	0.973064	0.00177501	0.824802	0.0110625	0.449807	0.0954605	0.579059	-0.046874	0.0690759	-0.202895	0.718495	-0.107363	5.46173e-05	-0.690849	0.801406	0.0110625	0.799569	0.119737	0.461328	-0.046874
sp|O60739|EIF1B_HUMAN	0	0.371447	0.0581822	0.780006	-0.0555256	0.00943588	0.2335	0.607539	0.0613388	0.582515	0.0581822	0.657513	0.559389	0.000928553	0.2335	0.845592	0.088456	0.824027	-0.024977	0.929611	-0.0137687	0.962615	-0.00410397	0.77357	-0.0208302	1	0	1	0	0.944882	-0.024977	0.879394	-0.0614856	0.984575	-0.0237899	0.620648	0.243326	1	0	1	0
sp|O60749|SNX2_HUMAN	0	0.0548098	0.155934	0.830081	0.0370408	6.32204e-05	0.196282	0.0217187	-0.171603	0.00221294	0.173513	0.945337	0.166489	1.87126e-13	0.196282	0.0171641	-0.196179	0.637341	0.116773	0.345177	0.152813	0.583223	0.05426	0.00177128	0.291626	0.00176942	0.138514	0.472465	0.0382936	0.0335557	0.28125	0.462862	0.152813	0.00019563	0.709825	6.17781e-05	-0.414513	6.9011e-05	-0.368681	0.0087477	-0.367954
sp|O60762|DPM1_HUMAN	0	0.159793	0.136444	0.00356327	0.427911	0.919078	0.00548281	0.745215	-0.0242591	0.00478221	0.255334	0.0086144	0.427911	4.17733e-05	0.338536	0.176922	-0.270175	1	0	1	0	1	0	1	0	0.272614	0.196189	0.896566	-0.0239286	1	0	1	0	1	0	1	0	0.328039	-0.508304	0.59098	-0.232721
sp|O60763|USO1_HUMAN	0	0.879486	-0.00454544	0.133366	0.0454452	0.000348414	0.104009	0.106321	-0.100822	0.0513756	0.0684945	3.0217e-05	0.143908	9.21047e-15	0.354272	0.0860007	-0.207686	0.131969	0.168521	0.630417	0.061395	0.293998	0.0386316	0.291952	-0.0350752	0.706572	0.0118986	0.116221	0.0786143	0.020037	0.183396	0.392895	0.144629	0.00230877	0.351214	0.554353	-0.0350752	0.877293	-0.0607243	7.34264e-06	-0.348304
sp|O60783|RT14_HUMAN	0	0.331705	0.093401	0.533022	0.131056	0.173537	0.0613977	0.0370493	-0.158529	0.0016183	0.374927	0.176797	-1.25243	4.93481e-06	0.210819	0.0113021	-0.301193	1	0	1	0	1	0	1	0	0.2116	0.462965	0.665471	-0.065867	1	0	1	0	1	0	1	0	0.0918667	0.606986	0.240565	-0.331122
sp|O60784|TOM1_HUMAN	0	0.249339	0.13176	0.494595	0.205939	0.888573	-0.00789103	0.901853	0.00896135	0.425936	0.13176	0.250285	1.08977	0.0326893	0.213503	0.717334	-0.147677	1	0	1	0	1	0	1	0	0.909622	-0.0963649	1	0	1	0	1	0	1	0	1	0	0.32868	-1.4203	1	0
sp|O60814|H2B1K_HUMAN	0	0.775059	-0.0209231	1	0	1	0	1	0	0.976141	-0.0209231	1	0	1	0	1	0	0.922867	0.00785238	1	0	0.440211	0.018888	1	0	0.498939	0.0682996	1	0	0.974389	0.0188263	1	0	0.462932	-0.0689857	1	0	0.203327	-0.297192	1	0
sp|O60825|F262_HUMAN	0	0.412662	0.0396577	0.00101951	-0.370669	0.728071	0.00951066	0.559385	-0.0389974	0.0437486	0.180239	0.00198402	0.409027	0.164741	-0.0558263	0.554217	-0.0746295	1	0	1	0	1	0	1	0	0.47261	0.445011	0.094905	0.13663	1	0	1	0	1	0	1	0	0.00629405	1.04731	0.060404	0.13663
sp|O60826|CCD22_HUMAN	0	0.00902848	0.162146	0.105721	-0.367472	0.486256	0.0253035	0.773135	-0.0195854	3.3807e-05	-0.521768	0.043583	0.658258	1.25416e-05	-0.281171	0.825524	-0.063468	1	0	1	0	1	0	1	0	0.0942825	0.425724	0.511366	0.106477	1	0	1	0	1	0	1	0	0.15296	0.425724	0.000574355	-0.759136
sp|O60828|PQBP1_HUMAN	0	0.153845	0.143802	2.53657e-05	0.503001	1.34964e-06	0.423092	0.000287274	-0.430275	0.360415	-0.203251	9.50573e-08	0.503001	0	0.499494	1.00973e-06	-0.500018	0.840998	0.0420881	0.648777	0.0755999	0.508336	-0.0506027	0.86123	-0.0207317	0.902706	0.00998335	0.155161	0.0886683	0.904806	0.0551645	0.588303	-0.11614	0.218204	-0.268438	0.621223	-0.527129	0.981193	0.0457975	0.00584444	-0.155925
sp|O60830|TI17B_HUMAN	0	0.250209	0.0863384	1	0	0.0207724	0.142709	0.0729835	-0.137713	0.0340991	0.237293	0.448573	-0.417951	4.16174e-08	0.403971	0.00835626	-0.5092	1	0	1	0	1	0	1	0	0.350101	-0.351074	0.904522	0.0235197	1	0	1	0	1	0	1	0	0.05736	-0.772269	0.0308275	0.831071
sp|O60832|DKC1_HUMAN	0	0.00853646	0.0898422	0.239153	-0.0669682	0.0578157	0.038112	0.62107	-0.0313729	4.45375e-05	0.0898422	0.0953231	-0.402951	7.14575e-09	0.121682	0.481806	-0.11984	0.297632	0.0874314	0.177217	-0.0807047	0.0889755	0.0705665	0.0654785	0.0640594	0.523314	0.0200216	0.582102	0.0176366	0.0875944	0.106689	0.383827	-0.0807047	0.0116714	0.378644	0.00717592	-0.823288	0.752349	-0.0861657	0.113106	-0.0761477
sp|O60841|IF2P_HUMAN	0	0.657387	0.0148864	0.0531658	-0.0888224	0.0163873	0.0482565	0.67267	-0.0271651	0.763064	0.0244144	0.0830808	-0.319146	2.86995e-08	0.168464	0.467594	-0.104285	0.618167	-0.0300208	0.970697	-0.00273429	0.594246	0.00962953	0.0524133	0.0286898	0.348882	0.0532979	0.400933	0.023258	0.555591	0.076366	0.302461	-0.172391	0.0895008	-0.0813498	0.0265532	-0.413945	0.0593216	0.148485	0.00693498	-0.190266
sp|O60869|EDF1_HUMAN	0	0.72589	0.0192923	1	0	1.56912e-06	0.178495	0.0234157	-0.193822	0.925504	-0.0294143	0.645598	-0.104496	0	0.39136	0.034521	-0.221562	0.616554	0.101536	0.630417	0.109725	0.341065	0.0586624	0.00894777	0.170107	0.649036	-0.0471332	0.791461	0.0226531	0.324544	0.204814	0.0423351	-0.851819	0.000342693	0.433427	0.000610061	-0.734463	0.543381	-0.101283	0.162162	-0.265077
sp|O60870|KIN17_HUMAN	0	0.0856324	0.402985	0.0722081	0.127616	0.152825	0.0509975	0.9256	0.00707883	0.287685	0.402985	0.0279676	-0.482751	0.00217067	-0.209071	0.421343	0.175068	1	0	1	0	1	0	1	0	0.0262413	0.408578	0.739179	-0.0765934	1	0	1	0	1	0	1	0	0.00780355	0.408578	0.640725	-0.1519
sp|O60884|DNJA2_HUMAN	0	0.986049	0.00108388	0.911053	0.0111948	0.000323174	0.174652	0.152114	-0.0935886	0.935499	-0.0413223	0.302876	-0.393076	2.54104e-15	0.33356	0.101378	-0.227738	0.736397	0.0209889	0.515953	-0.0363164	0.0568025	-0.0717056	0.15127	0.0644955	0.238824	0.0893909	0.815805	0.0170823	0.253081	0.12567	0.695289	-0.0363164	2.6725e-05	-0.313948	0.00301679	0.152105	0.622871	0.0893909	0.144483	-0.177734
sp|O60885|BRD4_HUMAN	0	0.0186852	0.074699	0.0443936	-0.379939	0.758502	-0.00802916	0.180821	-0.080064	0.0334924	0.074699	0.0393821	-0.397219	0.00483393	0.105021	0.262257	-0.116301	0.00212522	-0.324797	1	0	0.145918	0.0800139	0.5955	-0.0449104	0.673642	0.0220475	0.737881	0.0256168	1.02152e-05	-0.393462	1	0	0.00112646	-0.275475	0.560745	-0.0449104	0.835856	-0.181841	0.631457	0.0256168
sp|O60888|CUTA_HUMAN	0	0.518928	0.0607088	0.174587	0.200397	0.050367	0.226264	0.0774187	-0.157212	0.899947	0.0607088	0.251289	-0.224479	0.00748211	0.231689	0.218872	-0.182881	0.974155	0.00308277	0.430713	0.053594	0.00870786	0.0496427	0.291952	0.0419816	0.589667	0.127759	0.397494	0.10174	0.000220543	0.306126	0.237174	-0.126793	0.0025033	0.0496427	0.0933093	-0.462675	0.842949	0.127759	0.30891	-0.272519
sp|O60907|TBL1X_HUMAN	0	0.889886	-0.0164587	0.775447	0.0945364	0.476672	0.0202235	0.835775	-0.0141898	0.0253194	-0.416193	0.731382	0.252045	0.553653	0.0290333	0.652098	-0.125811	0.888138	0.0267602	1	0	1	0	1	0	1	0	1	0	0.974389	0.0267602	1	0	1	0	1	0	1	0	1	0
sp|O60921|HUS1_HUMAN	0	0.854382	0.022254	1	0	0.60387	0.0288696	0.325852	-0.0672166	0.991449	-0.029167	0.33083	-0.585915	0.184706	-0.136172	0.71144	-0.0672166	1	0	1	0	3.09766e-09	-1.10848	1	0	1	0	1	0	1	0	1	0	4.46518e-15	-1.10848	1	0	1	0	1	0
sp|O60925|PFD1_HUMAN	0	0.682463	0.0310697	0.000648064	0.209245	0.0164782	0.162334	0.308785	-0.0649537	0.920911	0.0310697	0.0021153	-0.32832	4.37761e-06	0.162334	0.0983921	-0.269284	0.915302	-0.0361925	0.691648	-0.0592415	0.883567	0.00606048	0.0199278	0.0837973	0.00514772	0.169037	0.458973	0.113125	0.00664595	1.22767	0.908786	-0.0592415	0.896307	-0.0412863	0.000558107	-0.198973	0.000416512	-0.313727	0.245302	-0.359297
sp|O60927|PP1RB_HUMAN	0	0.709492	-0.026459	1	0	9.11292e-05	0.36384	0.00654182	-0.326091	0.637347	-0.0535376	1	0	1.21856e-05	0.36384	0.035257	-0.326091	1	0	1	0	1	0	1	0	0.991762	0.00577168	0.825468	0.0230734	1	0	1	0	1	0	1	0	0.771812	-0.304884	0.27178	-0.377024
sp|O60930|RNH1_HUMAN	0	0.342042	0.178658	1	0	0.0101799	0.0926018	0.0989489	-0.124825	0.000611291	1.27444	0.79029	-0.0613847	4.9732e-12	0.446709	0.0181984	-0.422499	1	0	1	0	1	0	1	0	1	0	1	0	1	0	1	0	1	0	1	0	1	0	1	0
sp|O60934|NBN_HUMAN	0	0.0196186	0.143624	0.0685845	0.179334	5.28089e-05	0.104133	0.122355	-0.0936115	0.00432747	0.143624	0.216519	0.179334	8.16339e-15	0.382176	0.0581995	-0.295198	1	0	1	0	1	0	1	0	0.93425	0.0170334	0.559212	-0.0641294	1	0	1	0	1	0	1	0	0.431083	0.18135	0.730955	-0.0641294
sp|O60942|MCE1_HUMAN	0	0.727242	-0.03236	1	0	0.0486733	0.0669137	0.227903	-0.0726847	0.134325	-0.216898	0.0393821	-1.08699	1.02995e-06	0.203597	0.196205	-0.192982	1	0	1	0	1	0	1	0	0.465816	0.103159	0.86866	0.0254172	1	0	1	0	1	0	1	0	0.00397097	1.07033	0.855257	0.125325
sp|O75027|ABCB7_HUMAN	0	0.921106	0.0140409	1	0	0.00579188	0.136275	0.1072	-0.106281	0.51693	0.401003	1	0	2.2617e-14	0.41537	0.0748619	-0.196055	0.774913	0.0676706	1	0	1	0	1	0	0.830613	0.0315089	0.795193	-0.0371657	0.767213	0.0974806	1	0	1	0	1	0	0.710527	0.287425	0.757576	-0.101686
sp|O75030|MITF_HUMAN	0	0.211789	0.12501	0.188155	-0.111338	0.814678	-0.0452195	0.274833	0.12125	0.000127974	0.722955	0.196914	-0.237604	0.79638	0.0782906	0.707919	0.12125	1	0	1	0	1	0	1	0	1	0	1	0	1	0	1	0	1	0	1	0	1	0	1	0
sp|O75044|SRGP2_HUMAN	0	0.440987	-0.0672091	1	0	0.729059	0.0150597	0.314628	-0.0719969	0.581063	0.283539	1	0	0.11758	-0.0847955	0.355927	-0.11231	1	0	1	0	1	0	1	0	1	0	1	0	1	0	1	0	1	0	1	0	1	0	1	0
sp|O75054|IGSF3_HUMAN	0	0.511344	-0.0895132	1	0	0.923253	-0.009888	0.980535	-0.00246629	0.230968	-0.121568	1	0	0.12526	0.133691	0.992402	0.0249022	1	0	1	0	1	0	1	0	1	0	1	0	1	0	1	0	1	0	1	0	1	0	1	0
sp|O75061|AUXI_HUMAN	0	0.544317	0.0327477	1	0	0.567078	-0.0171914	0.978203	-0.0019521	0.431959	-0.0720502	0.279341	-0.606727	0.0136274	0.124603	0.988279	-0.0205722	1	0	1	0	1	0	1	0	0.844778	-0.148876	0.882119	0.0310132	1	0	1	0	1	0	1	0	0.965061	-0.148876	0.222135	-0.279552
sp|O75063|XYLK_HUMAN	0	0.516738	0.122527	0.385859	-0.092095	0.221414	-0.0474756	0.413644	0.0574084	0.755528	0.122527	0.24754	-0.350915	0.31834	0.0724049	0.475906	-0.156831	1	0	1	0	1	0	1	0	1	0	1	0	1	0	1	0	1	0	1	0	1	0	1	0
sp|O75081|MTG16_HUMAN	0	0.136545	-0.0924506	0.92922	0.0197086	0.0465052	0.0879371	0.29132	-0.0713337	0.0308757	0.199299	0.907242	0.0197086	8.96543e-07	0.152852	0.408132	-0.0921907	0.0940251	-0.223219	1	0	0.969966	0.00499409	0.357998	0.118159	0.511942	0.108941	0.951724	-0.0137358	0.0552637	-0.223219	1	0	0.0151486	1.58491	0.327797	0.118159	0.651801	0.108941	0.0401437	-0.949403
sp|O75083|WDR1_HUMAN	0	0.774051	0.0176339	0.814302	0.019157	0.00623257	0.0668903	0.0733838	-0.116674	0.42633	0.0624439	0.16831	-0.267648	1.00006e-12	0.414782	0.00636526	-0.449289	0.709431	0.0332819	0.592714	0.0272616	0.640121	0.0117954	0.198359	-0.0219456	0.142465	0.0581803	0.281408	0.060706	0.0639799	0.0824875	0.542829	0.0943779	0.617695	-0.0301715	0.0944892	-0.407817	0.357694	0.0581803	0.000125792	-0.236272
sp|O75113|N4BP1_HUMAN	0	0.261958	0.138044	1	0	0.545214	0.0253101	0.223515	-0.0765212	0.494978	0.412635	0.303224	-0.35443	0.00477597	-0.617933	0.132046	-0.218637	1	0	1	0	1	0	1	0	1	0	1	0	1	0	1	0	1	0	1	0	1	0	1	0
sp|O75116|ROCK2_HUMAN	0	0.06521	0.086835	0.184478	0.138394	0.000470519	0.111355	0.0191068	-0.175564	0.0158386	0.086835	0.0117362	-0.600568	3.40553e-10	0.895762	0.0218227	-0.180183	0.0258327	-0.687181	1	0	3.41839e-05	-0.313408	0.299477	-0.0285664	0.394072	0.155014	0.949779	-0.00572941	0.013481	-0.687181	1	0	1.49251e-07	0.901147	0.00131861	-1.80839	0.560613	0.172872	0.0492444	-0.548164
sp|O75122|CLAP2_HUMAN	0	0.740189	-0.0151723	0.454475	0.100288	0.00024823	0.113964	0.297581	-0.065349	0.949647	-0.0253081	0.502306	-0.162328	3.53958e-09	0.161718	0.117563	-0.246642	0.868215	-0.0271222	0.996002	-0.000877172	0.0293013	0.116493	0.262111	0.0869595	0.374032	0.0766687	0.00330297	0.0904097	0.990893	0.0994556	0.994036	-0.000877172	0.00541747	0.116493	0.235821	0.0869595	0.142908	0.139473	2.38896e-06	-0.30744
sp|O75127|PTCD1_HUMAN	0	0.185502	0.145675	1	0	0.248866	0.045889	0.0797791	-0.114816	0.10321	0.16015	1	0	0.0333922	0.0664867	0.147191	0.20053	1	0	1	0	1	0	1	0	0.302172	0.176334	0.962903	0.0108885	1	0	1	0	1	0	1	0	0.120805	0.447897	0.00225844	-0.50697
sp|O75131|CPNE3_HUMAN	0	0.0241851	0.120249	0.49258	0.0606858	0.000175785	0.105959	0.0852123	-0.111812	0.00433951	0.120249	0.0237797	-0.745359	1.92569e-13	0.233015	0.0363919	-0.253147	0.786362	-0.0531714	0.637288	-0.0392198	0.946791	0.00701255	0.902592	-0.00867852	0.804419	0.0172346	0.608234	0.0334221	0.938889	-0.0531714	0.528637	-0.0392198	0.0755781	-0.689743	0.883126	-0.00867852	0.832046	-0.121617	0.492329	0.0334221
sp|O75143|ATG13_HUMAN	0	0.01514	-0.235396	0.0116429	-0.225803	0.110885	0.117101	0.0376945	-0.171717	0.0120801	-0.454871	0.0237679	-0.225803	0.0203456	-0.17249	0.00980399	-0.329217	1	0	1	0	1	0	1	0	0.00566644	0.379789	1	0	1	0	1	0	1	0	1	0	1.71726e-07	0.8013	1	0
sp|O75146|HIP1R_HUMAN	0	0.105521	0.142896	1	0	0.284585	0.0436227	0.515695	0.0461662	0.23272	0.142896	0.00337304	1.1347	0.475256	0.0436227	0.666218	-0.109241	1	0	1	0	1	0	1	0	1	0	1	0	1	0	1	0	1	0	1	0	1	0	1	0
sp|O75147|OBSL1_HUMAN	0	0.749419	-0.0389151	1	0	0.0177325	0.13623	0.162992	-0.100314	0.251885	0.498202	1	0	3.61569e-05	0.297833	0.0308254	-0.369813	1	0	1	0	1	0	1	0	1	0	1	0	1	0	1	0	1	0	1	0	1	0	1	0
sp|O75150|BRE1B_HUMAN	0	0.1028	0.115031	0.911455	0.0642393	0.00311602	0.0975643	0.181776	-0.0819547	0.000131695	0.211989	0.982818	0.0884346	1.6898e-13	0.428272	0.0270486	-0.368744	1.27075e-10	-0.890364	1	0	1	0	1	0	0.334408	0.132375	0.207219	-0.105186	5.14003e-10	-0.890364	1	0	1	0	1	0	0.500206	0.132375	0.365044	0.129683
sp|O75152|ZC11A_HUMAN	0	0.21691	0.07586	0.237363	0.0595144	0.000198446	0.161926	0.0121227	-0.206654	0.00638723	0.166597	0.200799	0.0595144	7.66711e-13	0.261254	0.0191693	-0.206654	1	0	1	0	0.529991	0.0541693	0.0453391	0.1752	0.695129	0.0272639	0.826149	0.0154207	1	0	1	0	0.00530363	2.55119	0.0395422	0.1752	0.621918	0.413555	0.742992	0.0154207
sp|O75153|CLU_HUMAN	0	0.68955	-0.0129992	0.153712	-0.118344	0.963351	-0.000983113	0.94281	-0.00470205	0.324912	0.149601	0.203716	-0.118344	0.00106634	0.1925	0.815941	-0.0495769	0.596417	0.10048	0.542817	-0.0571454	0.922698	0.00373045	0.182697	-0.0572729	0.00972484	0.135841	0.358749	0.0579387	0.203694	-0.323708	0.434007	-0.0571454	0.0194538	0.543443	0.316887	-0.293319	0.00110116	0.135841	0.255618	0.0579387
sp|O75155|CAND2_HUMAN	0	0.131234	0.189938	0.637092	0.0497876	0.392448	0.0245046	0.981425	0.00164213	0.00653987	1.26351	0.674335	-0.147711	0.14112	0.0443252	0.830829	-0.0926475	1	0	1	0	1	0	1	0	0.583249	-0.480373	0.781773	0.0554173	1	0	1	0	1	0	1	0	0.851858	-0.480373	0.0717973	-0.705498
sp|O75157|T22D2_HUMAN	0	0.20182	0.135379	1	0	3.02933e-05	0.401482	0.0113015	-0.239013	0.00275539	0.392201	1	0	7.24125e-13	0.738613	0.00769916	-0.274225	1	0	1	0	0.149271	0.138322	1	0	0.775208	0.0388451	0.900022	-0.0245619	1	0	1	0	0.000349603	0.327164	1	0	0.946337	0.148274	0.845667	-0.0245619
sp|O75164|KDM4A_HUMAN	0	0.249416	0.113301	1	0	0.535544	0.0354162	0.966229	-0.00391216	0.0331531	0.585614	1	0	0.0185398	0.165467	0.550684	-0.154046	1	0	1	0	1	0	1	0	1	0	1	0	1	0	1	0	1	0	1	0	1	0	1	0
sp|O75165|DJC13_HUMAN	0	0.382515	-0.125881	1	0	0.275098	-0.0270268	0.717895	-0.0254704	0.289282	-0.200307	0.205085	-0.955768	2.94869e-08	1.25654	0.746168	-0.109192	1	0	1	0	1	0	1	0	1	0	1	0	1	0	1	0	1	0	1	0	1	0	1	0
sp|O75170|PP6R2_HUMAN	0	0.902523	0.0337556	1	0	0.374139	0.0304107	0.937612	0.00576242	0.950333	0.0685173	1	0	0.0442553	0.175838	0.936554	-0.0555492	1	0	0.00497047	-0.568566	1	0	1	0	1	0	0.690415	0.125068	1	0	0.000909909	-0.568566	1	0	1	0	0.0647251	0.289827	0.0201625	-0.943812
sp|O75175|CNOT3_HUMAN	0	0.119559	0.102688	0.315755	0.222547	0.344433	0.046626	0.436737	-0.0541672	0.126265	0.102688	0.343888	-0.421303	5.66106e-05	0.196225	0.160682	-0.264071	1	0	1	0	0.670849	0.0592834	2.46154e-06	0.877823	0.353026	0.228545	0.13451	0.238374	1	0	1	0	0.0212788	0.284369	6.72663e-07	0.877823	0.272443	0.228545	0.00764853	-0.297623
sp|O75177|CREST_HUMAN	0	0.59737	0.0929488	1	0	0.476732	-0.035554	0.940621	0.00622583	0.613759	-0.282834	0.0166976	0.775341	6.08714e-06	-0.612736	0.864925	-0.0536829	1	0	1	0	1	0	1	0	0.902133	-0.0533106	1	0	1	0	1	0	1	0	1	0	0.923723	-0.126302	1	0
sp|O75179|ANR17_HUMAN	0	0.712434	-0.0129389	0.458875	-0.118658	0.00227234	0.0700574	0.372064	-0.0542949	0.0703349	0.117815	0.277217	-0.118658	2.96295e-07	0.0985434	0.166406	-0.241564	0.73123	0.106111	0.353381	0.110806	0.632773	-0.0477704	0.824802	0.0176695	0.0653108	0.184537	0.710518	0.0285867	0.768339	-0.335831	0.152541	-0.22324	0.0249123	1.20867	0.40448	-0.108189	0.04738	0.273987	0.0326017	-0.382568
sp|O75190|DNJB6_HUMAN	0	0.799154	0.0275177	0.562461	-0.100984	0.144377	0.0549073	0.157099	-0.0855893	0.319932	0.118197	0.456363	-0.349742	0.0014155	0.110994	0.200191	-0.143727	0.0935345	0.248821	1	0	0.66218	0.0750017	0.303027	0.0808385	0.79266	0.0315811	0.238163	0.111856	0.0668169	0.297215	1	0	0.188753	0.693785	0.276416	0.0808385	0.772676	0.355337	0.161395	0.111856
sp|O75191|XYLB_HUMAN	0	0.0272406	0.496713	1	0	0.942392	-0.00371332	0.801455	0.0224315	0.0030766	-0.662484	1	0	0.743889	-0.0308605	0.726442	-0.112447	1	0	1	0	1	0	1	0	1	0	1	0	1	0	1	0	1	0	1	0	0.113193	0.737664	1	0
sp|O75208|COQ9_HUMAN	0	0.932404	0.010594	0.0440958	0.201144	0.14221	0.0647861	0.425112	-0.0548063	0.0148661	0.233795	0.0096896	-0.34489	0.000442986	0.219726	0.492937	0.0865449	1	0	1	0	1	0	1	0	0.239184	0.247135	0.804661	-0.0406515	1	0	1	0	1	0	1	0	0.00148634	0.656879	0.144316	-0.458188
sp|O75223|GGCT_HUMAN	0	0.0502538	0.25911	1	0	0.00373382	0.150295	0.0420611	-0.171908	0.0417663	0.25911	0.058106	-0.585714	2.59582e-05	0.162037	0.0469123	-0.223167	0.0590036	0.238229	0.0517235	-0.205887	0.923019	-0.00462778	0.0660616	-0.0783692	0.703851	0.0376265	0.799956	0.0267316	0.0113868	0.238229	0.21013	-0.205887	0.000450688	1.19897	0.0545583	-0.379763	0.943159	0.0376265	0.311925	-0.234469
sp|O75251|NDUS7_HUMAN	0	0.0756011	0.360606	1	0	0.000846692	0.298318	0.00241676	-0.384399	3.93225e-05	0.724354	1	0	5.32666e-10	0.444833	0.000197333	-0.429414	1	0	1	0	0.0608783	0.233363	0.59663	-0.0432752	0.520304	0.116395	0.928944	-0.0428186	1	0	1	0	0.011895	0.358105	0.805721	-0.0483766	0.311514	-0.29017	0.700717	0.0959716
sp|O75306|NDUS2_HUMAN	0	0.220145	0.0684854	0.16759	0.595039	0.0653173	0.0499351	0.353537	-0.0576093	0.0941386	0.160783	0.359951	0.595039	7.6898e-08	0.323619	0.126996	-0.282428	0.975883	-0.0129584	0.83211	0.0379628	0.220413	0.139527	0.262949	0.174977	0.398625	0.137089	0.734656	-0.0290918	0.13222	0.483149	0.485408	-0.92584	0.0426348	0.174588	0.205835	0.466728	0.481989	0.137089	0.461328	-0.236329
sp|O75312|ZPR1_HUMAN	0	0.0116569	0.115856	0.71047	0.02842	0.00625864	0.0831235	0.18751	-0.0813587	0.00087019	0.184238	0.127022	-0.400108	1.93562e-06	0.0985704	0.308689	-0.127062	0.966477	-0.0086129	0.830914	-0.0364798	0.000809655	-0.441988	0.0667953	-0.181443	0.148921	0.129359	0.562238	0.029357	0.870239	-0.112376	0.591643	0.0678908	5.73534e-10	-0.918098	0.25929	-0.181443	0.167162	0.192579	0.00436782	-0.168995
sp|O75317|UBP12_HUMAN	0	0.0314651	0.291608	1	0	1	0	1	0	0.00753762	0.293597	1	0	1	0	1	0	1	0	1	0	1	0	1	0	1	0	1	0	1	0	1	0	1	0	1	0	1	0	1	0
sp|O75319|DUS11_HUMAN	0	0.0014597	0.397022	1	0	0.991731	-0.000596094	0.33797	0.0648539	0.00418779	0.397022	1	0	0.073764	-0.452803	0.856649	0.0648539	1	0	1	0	1	0	1	0	0.0216268	-0.70072	1	0	1	0	1	0	1	0	1	0	0.0185885	-0.70072	1	0
sp|O75323|NIPS2_HUMAN	0	0.314386	0.160691	0.00812989	0.217918	0.0474767	0.0701771	0.31958	-0.0624645	0.00703881	0.242768	0.00389178	-0.445677	2.45632e-05	0.153878	0.419824	-0.104597	1	0	1	0	0.114357	-0.213893	1	0	0.278217	-0.335585	5.86621e-06	1.26186	1	0	1	0	0.0412152	-0.528262	1	0	0.401878	-0.353263	7.37965e-07	1.26186
sp|O75330|HMMR_HUMAN	0	0.400622	-0.0637705	0.00402204	-0.441998	0.673661	-0.0165118	0.463123	-0.0498237	0.195367	0.176392	0.0067611	0.886358	0.292878	0.0585217	0.333263	-0.159636	1	0	1	0	0.308036	0.358853	0.167941	-0.167649	0.0152635	0.217026	0.781773	-0.0297914	1	0	1	0	8.36379e-09	1.22565	0.135997	-0.398002	0.0138049	0.468697	0.786363	0.0563199
sp|O75340|PDCD6_HUMAN	0	0.0299657	0.142828	0.928064	0.0118251	0.0003999	0.111165	0.106391	-0.0997231	0.0021992	0.142828	0.470597	-0.197093	1.29675e-11	0.206466	0.0745572	-0.21595	0.931369	0.0114498	0.78066	-0.0241634	0.947289	0.00239081	0.00216007	-0.0595461	0.927761	0.0241727	0.834385	0.0269641	0.927034	-0.176369	0.930224	0.0710016	0.947819	-0.043986	0.000211943	-0.0595461	0.93616	-0.0578572	0.0913789	-0.373762
sp|O75347|TBCA_HUMAN	0	0.66021	0.0263161	1	0	0.0031628	0.168422	0.0509114	-0.16106	0.0710611	0.171809	0.350206	-0.859009	6.22598e-09	0.317882	0.0201224	-0.343672	0.995686	-0.001067	0.10609	0.29711	0.0719517	-0.0382252	1.71929e-05	-0.139241	0.592191	-0.0338731	0.808045	0.0119044	0.99969	0.034169	0.00164899	-0.588793	0.15778	0.0729723	5.51819e-08	-0.188488	0.44736	0.170437	0.0867092	-0.113629
sp|O75348|VATG1_HUMAN	0	0.288968	0.100842	0.970188	0.0105946	0.0226321	0.316072	0.0509114	-0.170102	0.228357	0.124608	0.264232	0.320168	1.72697e-07	0.316072	0.0489898	-0.199838	0.0164764	-0.30252	0.122485	-0.0875793	0.0571411	0.111386	0.372857	0.0631536	0.439494	0.0949217	0.807315	0.0320745	0.00575878	-0.30252	0.16271	-0.0875793	0.00607942	0.200404	0.340977	0.0631536	0.615539	-0.276398	0.718634	0.0320745
sp|O75351|VPS4B_HUMAN	0	0.786126	-0.0182525	0.159779	-0.124028	0.696346	-0.022185	0.343758	-0.0647107	0.850739	0.0561193	0.182438	-0.124028	0.455962	0.0796637	0.530077	-0.0782766	0.205361	-0.144159	1	0	0.0451279	0.127821	1	0	0.32178	0.27398	0.987606	-0.00170671	0.190631	-0.144159	1	0	0.0210986	0.127821	1	0	4.37459e-06	0.685596	0.0262269	-0.253811
sp|O75352|MPU1_HUMAN	0	1	0	1	0	0.254694	0.0962259	0.0923473	-0.139383	1	0	1	0	0.045525	0.15189	0.0846683	-0.235619	1	0	1	0	1	0	1	0	0.103976	0.396617	1	0	1	0	1	0	1	0	1	0	0.0941513	0.396617	1	0
sp|O75362|ZN217_HUMAN	0	0.951315	-0.00721903	0.00960039	0.156246	0.637741	0.0166906	0.451387	-0.0511258	0.789754	0.306139	0.0148984	0.43376	0.466877	-0.260426	0.696741	-0.0546194	1	0	1	0	1	0	1	0	1	0	1	0	1	0	1	0	1	0	1	0	1	0	1	0
sp|O75363|BCAS1_HUMAN	0	0.140571	-0.199855	1	0	0.592376	0.0540199	0.186215	0.105559	0.000982127	-0.568674	1	0	0.430615	0.0799976	0.0488927	0.643953	1	0	1	0	1	0	1	0	1	0	1	0	1	0	1	0	1	0	1	0	1	0	1	0
sp|O75367|H2AY_HUMAN	0	0.921106	0.00818779	1	0	0.656643	0.00995974	0.43535	-0.0500337	0.82513	-0.0461238	0.164413	-0.633681	0.00135083	0.0835664	0.528724	-0.0812536	0.759815	-0.0348297	0.726573	0.0359088	0.948098	-0.0056108	0.000985529	-0.14499	0.686108	0.0377492	0.171806	0.09116	0.617493	-0.0832532	0.629156	0.0359088	0.987513	0.0362758	0.000814927	-0.14499	0.416814	-0.146375	0.11193	0.09116
sp|O75368|SH3L1_HUMAN	0	0.101113	0.21417	0.261568	-0.118156	7.29504e-05	0.343988	0.00203032	-0.405292	0.0204196	0.383321	0.42862	-0.118156	3.07538e-09	0.392803	0.00218164	-0.405292	0.697716	0.101203	0.861818	0.0467568	0.0612116	-0.0991458	0.437472	0.0575092	0.0253392	0.188759	0.143914	0.0911127	0.0302845	0.538298	0.410045	0.17055	0.0134702	-0.0991458	0.0934454	-0.569562	0.0102756	0.188759	0.0951136	-0.193632
sp|O75369|FLNB_HUMAN	0	5.82923e-06	0.109313	0.193313	0.0786523	1.95169e-06	0.10669	0.0786753	-0.112055	8.19625e-12	0.136621	0.00888158	0.115185	0	0.385139	0.0545313	-0.239514	0.810939	0.0343152	0.724366	-0.0344588	0.0268138	-0.0874252	0.00118375	-0.131678	0.00137745	0.0675031	0.202842	0.0354596	0.452956	0.104941	0.770538	0.0945017	0.000878316	-0.254171	1.82408e-05	-0.141088	0.00435699	0.0675031	0.000297288	-0.185695
sp|O75376|NCOR1_HUMAN	0	0.48913	0.0382999	0.579155	0.073976	1.34319e-05	0.105457	0.339274	-0.0586242	0.436296	-0.120209	0.0220018	-0.406912	2.92672e-08	0.165205	0.328202	-0.146592	1	0	1	0	1	0	1	0	0.737985	0.0918031	0.380781	0.133924	1	0	1	0	1	0	1	0	0.583314	0.554498	0.222521	-0.427357
sp|O75379|VAMP4_HUMAN	0	0.748368	0.0279692	1	0	0.642499	-0.0376508	0.439167	0.0638855	0.841406	0.0783116	1	0	0.144256	0.125273	0.782302	-0.0791779	1	0	1	0	1	0	1	0	0.751592	-0.0964419	0.0018172	-0.225927	1	0	1	0	1	0	1	0	0.886886	-0.0964419	0.00407889	-0.225927
sp|O75380|NDUS6_HUMAN	0	0.917277	0.00670563	0.806718	-0.0480272	0.0584822	0.0729739	0.727372	-0.0263292	0.450503	-0.0621367	0.196824	-0.270146	0.00474791	0.0888481	0.858732	-0.0547326	1	0	1	0	0.174411	0.0967115	0.00667607	0.116259	0.507719	0.113761	0.395114	0.122213	1	0	1	0	0.0942989	0.109644	0.00356626	-0.598149	0.804712	-0.196914	0.0289571	-0.356435
sp|O75381|PEX14_HUMAN	0	0.0332805	0.188216	0.990858	0.00182047	0.424923	0.029145	0.293416	-0.0647111	0.00122723	0.195641	0.180534	0.164764	0.00588389	0.114313	0.351925	-0.101067	1	0	1	0	0.538719	-0.063385	0.000301172	0.34307	0.339632	-0.101365	0.684296	-0.0316473	1	0	1	0	0.629361	0.173262	0.000789427	0.34307	0.0564701	0.182673	0.149494	-0.360882
sp|O75390|CISY_HUMAN	0	0.857465	-0.0106809	0.52326	0.143047	0.736612	-0.0136427	0.735467	-0.0225998	0.910887	-0.0506249	0.735457	0.184707	0.0170949	0.0964885	0.529232	-0.126711	0.921734	-0.00938321	0.506483	-0.047606	0.799022	0.00421001	0.793563	0.00579912	0.993604	-0.000309694	0.47062	0.0258879	0.813915	0.0407923	0.387352	-0.168187	0.739186	0.0191514	0.577037	-0.200219	0.953784	0.0319022	0.000212099	0.121521
sp|O75391|SPAG7_HUMAN	0	0.601176	0.0549654	1	0	0.08006	0.137014	0.0988762	-0.119268	0.87723	0.0549654	0.0200976	-1.2122	6.27508e-05	0.219965	0.189201	-0.13888	1	0	1	0	1	0	1	0	0.987779	0.00787453	4.98409e-08	-1.12846	1	0	1	0	1	0	1	0	0.00242464	0.591054	0	-1.12846
sp|O75396|SC22B_HUMAN	0	0.715762	-0.0225569	0.177481	-0.172546	0.126525	0.0454776	0.546112	-0.0394247	0.277882	0.0706439	0.219027	0.658725	0.000622197	0.0924559	0.539641	-0.0726381	1	0	0.803336	0.0443962	0.237591	-0.106139	0.721119	-0.0325416	0.172707	0.21811	0.346481	0.0725356	1	0	0.912956	0.0443962	0.197899	-0.106139	0.0537487	-0.854438	0.0745731	0.300574	0.00296999	-0.316236
sp|O75400|PR40A_HUMAN	0	0.0153608	0.102504	0.864409	0.0156431	0.014567	0.0549962	0.67734	-0.0268428	0.00188259	0.102504	0.832646	0.0156431	9.82843e-06	0.0860452	0.705754	-0.072238	0.944086	-0.00714546	0.887803	0.0158503	0.5183	-0.01939	0.425013	-0.0245036	0.918171	-0.0117816	0.822174	-0.0111385	0.848488	-0.0508948	0.838513	0.0158503	0.465368	0.0624504	0.393623	-0.0245036	0.982077	-0.0271314	0.482905	-0.154694
sp|O75410|TACC1_HUMAN	0	0.856967	-0.0130512	1	0	0.00122348	0.100607	0.196219	-0.0817531	0.23528	0.166074	0.175809	-0.721007	1.88344e-08	0.148149	0.113912	-0.197579	1	0	1	0	1	0	1	0	0.427587	0.17215	0.227283	-0.204969	1	0	1	0	1	0	1	0	0.491518	-0.176697	0.436722	-0.204969
sp|O75419|CDC45_HUMAN	0	0.246977	0.0816163	0.44462	0.157853	9.62593e-05	0.107046	0.0709545	-0.118562	0.497623	0.0816163	0.0201508	1.04103	1.4017e-10	0.162969	0.1236	-0.146263	0.548828	-0.12128	0.0742877	-0.32045	0.23248	0.109277	0.333501	0.093135	0.737689	0.0779631	0.898534	0.0128181	0.0665354	0.476891	0.00391227	0.740212	0.00277791	0.769746	0.208307	-0.583405	0.888223	-0.128554	0.46776	-0.305819
sp|O75420|GGYF1_HUMAN	0	0.122879	0.251696	1	0	0.0706021	0.093249	0.00966608	-0.219272	0.00072026	-0.302527	0.025506	-1.1796	1.10171e-05	0.41246	0.0239142	-0.219272	1	0	1	0	1	0	1	0	1	0	1	0	1	0	1	0	1	0	1	0	1	0	1	0
sp|O75427|LRCH4_HUMAN	0	0.0298589	0.236457	0.000864677	-0.24879	0.242734	0.0465544	0.25141	-0.0778893	5.1118e-05	0.712127	0.00121441	0.312346	0.00137387	0.11509	0.417252	-0.0944592	1	0	1	0	1	0	1	0	1	0	1	0	1	0	1	0	1	0	1	0	1	0	1	0
sp|O75431|MTX2_HUMAN	0	0.682351	-0.0261372	0.0429339	0.137284	0.000552119	0.0849878	0.3284	-0.0593257	0.935439	-0.0261372	0.0354844	0.163729	2.68121e-06	0.100083	0.554357	-0.07039	0.81819	0.0367511	0.642474	-0.0687962	0.311164	-0.0866145	0.0142547	0.221118	0.428155	0.198499	0.68643	0.0622092	0.880875	0.0456425	0.781404	-0.0687962	0.000156915	0.791197	0.01872	0.221118	0.492824	0.319913	0.123181	-0.327964
sp|O75436|VP26A_HUMAN	0	0.158829	-0.0576859	0.0671928	-0.308165	0.485681	-0.0229212	0.691065	-0.0265846	0.0273377	-0.0865515	0.0802384	-0.488419	0.00936266	0.154921	0.450923	-0.148291	0.609962	-0.0758705	0.000388111	-0.481687	0.737721	0.0346227	0.163866	-0.0627388	0.48347	0.0796177	0.10893	0.0797326	0.596062	0.172364	1.52578e-08	1.03973	0.373183	0.21342	0.350526	-0.148277	0.649122	0.126634	0.00515037	-0.282707
sp|O75438|NDUB1_HUMAN	0	0.00272412	0.225554	0.126561	0.260877	0.155818	0.136232	0.396219	-0.06616	4.30729e-06	0.272619	0.00293295	-0.500382	0.00467696	0.159739	0.164669	-0.197741	1	0	1	0	0.208499	-0.175185	1	0	0.590839	0.203732	0.941454	0.0081698	1	0	1	0	0.256417	-0.175185	1	0	9.11782e-08	1.36637	0.647981	-0.152179
sp|O75439|MPPB_HUMAN	0	0.183919	-0.0842581	0.878018	-0.0186092	0.173982	0.0374961	0.482537	-0.046275	0.186672	-0.0842581	0.447129	0.246651	1.02602e-05	0.116479	0.373136	-0.116288	0.238351	0.0837	0.978429	-0.00325156	0.711501	0.0145442	0.142876	-0.0737829	0.901714	0.015083	0.807315	-0.0193606	0.285125	-0.135043	0.992187	0.0197704	0.625611	0.160419	0.323933	-0.0737829	0.90172	-0.0724321	0.611939	0.0690429
sp|O75446|SAP30_HUMAN	0	0.000238615	0.318735	3.46725e-05	0.383216	0.0153633	0.121424	0.0124568	-0.204563	2.29857e-09	0.325099	0.000181208	0.383216	3.516e-08	0.213864	0.00318521	-0.322027	1	0	1	0	1	0	1	0	0.902545	0.0325871	0.804917	0.029862	1	0	1	0	1	0	1	0	0.34199	-0.466049	0.242983	-0.343531
sp|O75448|MED24_HUMAN	0	0.11785	-0.105929	0.0085751	0.361148	0.000390035	0.123383	0.147504	-0.0926871	0.313289	-0.133579	0.00266378	-0.821094	2.12745e-11	0.560596	0.318291	-0.121773	1	0	1	0	1	0	1	0	0.792072	0.102028	0.276999	0.196011	1	0	1	0	1	0	1	0	0.273814	0.572651	0.185859	-0.376714
sp|O75449|KTNA1_HUMAN	0	0.0106131	0.638726	1	0	0.599861	0.021423	0.447402	0.0558153	0.0112142	0.638726	1	0	0.233433	0.0999054	0.835	0.0558153	1	0	1	0	1	0	1	0	0.549264	0.0748847	1	0	1	0	1	0	0.692458	-0.0560881	1	0	0.77828	0.118949	1	0
sp|O75459|PAGE1_HUMAN	0	0.0569597	0.129552	0.351991	-0.0964585	0.00861292	0.119371	0.0341061	-0.155899	0.0426101	0.129552	0.667413	-0.0964585	3.37631e-14	0.378687	0.00762158	-0.378274	0.0400717	0.311236	0.340904	0.197804	0.000135383	0.397371	1.68215e-06	0.288804	0.935962	-0.0129424	0.398711	0.0590623	0.00571149	0.311236	0.170137	-0.282636	4.76176e-08	0.519523	1.61342e-10	0.288804	0.990045	-0.0169886	0.224565	-0.130082
sp|O75461|E2F6_HUMAN	0	0.557991	-0.0685218	1	0	0.00272913	-0.187739	0.267505	0.0794237	0.540038	-0.191894	1	0	0.00681855	-0.187739	0.579761	-0.125436	1	0	1	0	1	0	1	0	1	0	1	0	1	0	1	0	1	0	1	0	1	0	1	0
sp|O75475|PSIP1_HUMAN	0	0.0915773	0.0994606	0.638524	0.114106	0.517386	0.0180284	0.706898	0.0255513	0.0444844	0.0994606	0.446594	0.218237	0.0780417	0.0555787	0.974366	0.0255513	0.781273	0.0589511	0.642474	0.086837	0.421911	0.0434371	0.616891	0.157507	0.943969	0.00509394	0.651866	0.022226	0.862779	0.255891	0.00830805	-0.634078	0.781906	0.0434371	0.255344	-0.482539	0.832991	0.175368	0.0482664	-0.403475
sp|O75489|NDUS3_HUMAN	0	0.0717566	0.0814697	0.019609	-0.80516	0.0031753	0.101423	0.248111	-0.0712936	0.000102746	0.169399	0.0303265	-0.80516	2.83972e-07	0.179449	0.200503	-0.178526	0.855663	0.021196	0.507046	0.0590575	0.355255	0.0590381	0.22245	0.0663843	0.242715	0.107383	0.184402	0.0921077	0.873531	-0.107391	0.100532	-0.211361	0.000644694	0.648681	0.229121	0.258517	0.0484956	-0.271546	0.00116448	-0.361061
sp|O75494|SRS10_HUMAN	0	0.305853	0.0317774	0.69775	-0.120426	0.088608	0.0454121	0.467649	-0.0458618	0.155036	0.0655674	0.645069	-0.120426	1.23022e-05	0.106991	0.207453	-0.214919	0.616554	0.0697186	0.374658	-0.0812977	0.60493	0.0258073	0.91985	0.00411324	0.58501	0.0645233	0.769339	0.0240428	0.666312	-0.312038	0.292218	-0.0812977	0.250417	0.135215	0.90367	0.00411324	0.897735	0.0645233	0.668546	0.0240428
sp|O75496|GEMI_HUMAN	0	0.212583	-0.107364	0.461912	-0.0507847	0.96387	-0.00280418	0.98103	0.00169772	0.100987	0.254792	0.0633304	0.290766	0.000252272	-0.197457	0.951976	-0.0654454	1	0	1	0	0.0577874	0.20597	0.00680823	-0.365156	0.591664	-0.510735	0.624751	-0.054245	1	0	1	0	0.0208372	0.569982	7.14509e-05	0.38603	0.632224	-0.510735	0.271865	-0.152862
sp|O75506|HSBP1_HUMAN	0	0.707934	-0.0334764	0.0334107	0.11141	0.0979092	0.147074	0.216724	-0.0897746	0.650264	-0.0677689	0.0325478	-0.308132	0.0216715	0.239924	0.272907	-0.146672	0.199626	0.122423	1	0	0.686817	-0.0525198	1	0	0.436979	0.179888	0.734505	-0.0500613	0.12927	0.122423	1	0	0.168397	-0.395821	1	0	0.805311	0.179888	0.530504	-0.291087
sp|O75521|ECI2_HUMAN	0	0.00308024	0.131988	0.586216	-0.0326809	0.697909	-0.0113129	0.545134	-0.0381161	0.000156492	0.131988	0.698735	-0.131437	0.00329199	0.0708621	0.593518	-0.0863502	0.182269	-0.181712	0.307662	0.160443	0.000983458	0.104699	0.596403	-0.021379	0.980585	0.00454956	0.540226	-0.0394352	0.0208716	-0.442864	0.37022	-0.213786	0.000674976	0.104699	0.817923	-0.122609	0.839499	0.120897	0.101601	-0.263432
sp|O75528|TADA3_HUMAN	0	0.236317	-0.115969	0.981063	-0.0056073	0.0394092	0.11718	0.0366284	-0.174482	0.0694305	-0.437459	0.938174	-0.151563	0.000118463	0.190316	0.0339652	-0.255585	1	0	1	0	1	0	1	0	0.718264	-0.117196	0.953798	0.0114331	1	0	1	0	1	0	1	0	0.890792	-0.117196	0.211021	-0.515288
sp|O75529|TAF5L_HUMAN	0	0.915163	0.0122267	1	0	0.649412	0.0284242	0.793264	-0.0201869	0.920823	0.172921	0.365164	-0.257154	0.0286071	0.104474	0.746141	-0.105669	1	0	1	0	1	0	1	0	1	0	1	0	1	0	1	0	1	0	1	0	1	0	1	0
sp|O75530|EED_HUMAN	0	0.00932722	0.133394	0.817175	-0.0337141	0.0420453	0.0541046	0.181726	-0.080758	9.42685e-05	0.133394	0.982611	-0.0337141	1.50634e-07	0.146279	0.118506	-0.218098	1	0	1	0	0.160363	0.211478	0.0213859	-0.225985	0.788529	0.0400199	0.69231	-0.0470112	1	0	1	0	0.151884	-0.444863	0.0981949	-0.225985	0.805288	0.209188	0.133203	0.832569
sp|O75531|BAF_HUMAN	0	0.101363	0.0950617	0.701452	-0.314257	0.669707	0.0496991	0.586207	0.0424695	0.189746	0.0950617	0.352722	0.450813	0.313389	0.291544	0.442002	-0.26497	0.776963	-0.0317499	0.733168	0.0496253	0.251525	0.0436782	0.797137	0.0075564	0.0133607	0.265938	0.697715	0.0527021	0.985439	-0.0317499	0.359817	0.110541	0.25095	0.0436782	0.299894	-0.100548	0.00919832	0.265938	0.021685	-0.248337
sp|O75533|SF3B1_HUMAN	0	0.0133612	0.0885998	0.546227	0.0507859	0.69641	-0.00843363	0.833108	-0.0140996	0.00258275	0.0885998	0.0910367	0.119355	0.208087	0.0441319	0.795462	-0.0623363	0.432666	0.0381047	0.815912	0.0171322	0.00429933	0.0494608	0.201108	0.0339298	0.0589365	0.0523773	0.864487	-0.00608022	0.225978	0.119405	0.746073	0.0171322	5.26892e-06	0.127565	0.179713	0.0339298	0.0274904	-0.133489	0.00110445	-0.123211
sp|O75534|CSDE1_HUMAN	0	0.0137753	0.085817	0.410612	0.210804	6.26154e-07	0.184744	0.0206563	-0.170218	0.000697593	0.0970377	0.0100718	-0.640525	7.43556e-16	0.212869	0.033044	-0.170218	0.534238	0.0377016	0.121596	0.0849542	0.28255	0.0292471	0.0719125	0.0466633	0.0168013	0.0575124	0.00388572	0.072261	0.254673	0.0772757	0.0189851	-0.154402	0.300644	0.0825983	0.00061013	-0.0990703	0.0375843	0.0575124	1.3159e-05	-0.256498
sp|O75554|WBP4_HUMAN	0	0.111761	-0.285843	0.326775	0.13312	0.619872	-0.0217429	0.838139	-0.0156077	0.130855	0.357451	0.244202	-0.309305	0.209435	0.103194	0.72996	-0.10702	1	0	1	0	1	0	1	0	1	0	1	0	1	0	1	0	1	0	1	0	1	0	1	0
sp|O75563|SKAP2_HUMAN	0	1	0	1	0	0.064983	0.130773	0.733932	-0.0326352	1.07232e-07	-0.915102	1	0	0.000362336	-0.959011	0.6488	-0.12862	1	0	1	0	1	0	1	0	1	0	1	0	1	0	1	0	1	0	1	0	1	0	1	0
sp|O75569|PRKRA_HUMAN	0	0.658703	-0.0287264	0.0827228	0.203535	0.487702	-0.0166737	0.706305	0.0250878	0.849743	0.100365	0.0404062	0.203535	0.29101	0.0447825	0.884703	-0.0665794	0.956458	0.0107292	0.75749	0.030977	0.914872	-0.00793122	0.341743	0.0886307	0.0589365	0.199989	0.826573	0.0147643	0.505248	-0.170901	0.337867	0.367573	1.22046e-06	0.724194	4.21855e-05	-0.233889	0.0616971	0.199989	0.139192	-0.284796
sp|O75570|RF1M_HUMAN	0	0.495479	0.0920022	1	0	0.903688	-0.0118137	0.10371	0.129503	2.61801e-06	0.363941	1	0	0.673745	-0.0676927	0.386016	0.129503	1	0	1	0	1	0	1	0	1	0	1	0	1	0	1	0	1	0	1	0	1	0	1	0
sp|O75575|RPC9_HUMAN	0	0.00192442	0.285032	1	0	0.368783	0.0745158	0.0580494	0.157063	0.000181273	0.285032	1	0	0.737782	0.0745158	0.175949	0.157063	1	0	1	0	1	0	1	0	4.73416e-05	0.467745	1	0	1	0	1	0	1	0	1	0	1.87167e-06	0.576084	1	0
sp|O75586|MED6_HUMAN	0	0.064627	-0.165503	0.308993	-0.060011	1	0	0.0966126	0.117154	0.029716	-0.165503	0.41646	-0.139564	1	0	0.166416	0.227924	1	0	1	0	1	0	1	0	0.911585	0.0642081	1	0	1	0	1	0	1	0	1	0	0.974897	-0.0716812	1	0
sp|O75592|MYCB2_HUMAN	0	0.60906	-0.128311	1	0	0.735283	0.0112234	0.742094	0.0238025	0.137474	-1.19682	0.402388	0.265907	0.00235943	-0.746208	0.721062	-0.129199	1	0	1	0	1	0	1	0	0.501551	-0.0654088	1	0	1	0	1	0	1	0	1	0	0.525725	-0.09365	1	0
sp|O75600|KBL_HUMAN	0	0.84378	-0.016032	0.0287041	0.587411	0.611556	0.0186862	0.585866	-0.0368845	0.0360761	0.363507	0.124818	0.587411	1.54662e-08	0.222744	0.250212	-0.192784	1	0	1	0	0.2659	-0.105246	0.700812	-0.0358258	0.942047	-0.0342362	0.573134	-0.0740631	1	0	1	0	0.000227683	-1.01586	0.955617	-0.0358258	0.00312982	-1.309	0.667266	-0.0755879
sp|O75607|NPM3_HUMAN	0	0.0938837	-0.0955162	0.853319	0.0314338	0.822511	0.0110882	0.908255	0.00811933	0.188679	-0.0955162	0.987732	-0.0350054	0.952358	-0.0146575	0.786507	-0.109215	0.649329	0.0456741	0.948866	0.0107265	0.813455	-0.0067357	0.0131581	0.0570961	0.50924	0.271528	0.209535	-0.119401	0.862341	0.0456741	0.378345	-0.280567	0.00809546	-0.173952	0.00065002	-0.356497	0.384601	0.271528	0.0931917	-0.193588
sp|O75608|LYPA1_HUMAN	0	0.411212	0.0500354	0.880231	0.03331	0.000377316	0.150279	0.181726	-0.0851216	0.26714	0.291915	0.878944	0.0892751	2.25118e-09	0.156936	0.201649	-0.15364	0.709431	0.0423175	0.414149	0.0695499	0.101072	-0.0669007	0.181476	0.0557191	0.00562328	-0.164268	0.740526	0.0401569	0.552309	0.106475	0.0486482	-0.384882	0.156991	-0.0669007	0.237225	-0.342536	0.000418479	-0.185288	0.422683	-0.24268
sp|O75616|ERAL1_HUMAN	0	0.461766	0.0914074	0.206709	-0.110682	0.246055	0.0497127	0.327304	-0.0665059	0.815647	0.0914074	0.510714	-0.110682	0.0231436	0.131386	0.397462	-0.0994548	1	0	1	0	1	0	1	0	0.124027	0.102016	0.43484	0.0602293	1	0	1	0	1	0	1	0	0.0550238	-0.158152	0.0157522	-0.391213
sp|O75629|CREG1_HUMAN	0	0.208016	0.0815131	0.431189	-0.0878923	0.335695	-0.0367202	0.75089	-0.0232934	0.0404389	0.209436	0.506445	-0.254444	0.0602845	0.130866	0.705441	-0.110851	0.963343	0.0105599	0.622998	0.0842382	0.760903	0.0259083	0.302856	-0.0314778	1	0	0.675719	-0.10097	0.997361	0.0194512	0.368527	-0.197321	0.0164196	-0.117614	0.450434	-0.0881033	0.626818	-0.162066	0.817299	-0.10097
sp|O75635|SPB7_HUMAN	0	0.436597	-0.262964	1	0	0.191588	-0.0627514	1	0	0.398213	-0.262964	1	0	0.2476	-0.0627514	1	0	1	0	1	0	1	0	1	0	1	0	1	0	1	0	1	0	1	0	1	0	1	0	1	0
sp|O75643|U520_HUMAN	0	0.0153289	0.0903639	0.16572	0.109344	0.000373053	0.0739793	0.0206563	-0.173859	0.0121197	0.0903639	0.0105955	0.146953	5.72768e-11	0.136404	0.113445	-0.173859	0.729024	0.0145817	0.114358	0.0370774	0.00159631	0.0309506	0.122692	0.0157961	0.25383	0.0323813	0.107483	0.0403841	0.52752	0.0300447	0.000227194	-0.227785	4.13775e-06	0.0908319	0.33503	-0.115915	0.224397	0.0474177	2.21081e-05	-0.189405
sp|O75648|MTU1_HUMAN	0	0.558263	-0.0989705	1	0	0.935469	0.00470212	0.47505	-0.0554598	0.217889	0.288273	1	0	0.0193044	-0.289319	0.779388	-0.0554598	1	0	1	0	1	0	1	0	1	0	1	0	1	0	1	0	1	0	1	0	1	0	1	0
sp|O75663|TIPRL_HUMAN	0	0.0820548	0.0672062	0.747845	-0.0332499	0.000335657	0.139931	0.235303	-0.071532	0.216076	0.0672062	0.656903	-0.303563	7.3065e-10	0.184919	0.44031	-0.0845506	0.450029	0.0666957	0.558282	0.083824	0.0467415	0.101224	0.0165274	0.116518	0.469749	-0.0892153	0.0623238	0.139546	0.214875	0.0739868	0.185825	-0.316793	1.14063e-07	0.58508	0.0275241	0.116518	0.337162	-0.239118	0.000815664	-0.469026
sp|O75665|OFD1_HUMAN	0	0.839837	-0.0583664	1	0	0.0339237	0.14936	0.882251	-0.0119989	0.00164941	0.544583	1	0	0.00110043	0.14936	0.248997	0.590776	1	0	1	0	1	0	1	0	1	0	1	0	1	0	1	0	1	0	1	0	1	0	1	0
sp|O75674|TM1L1_HUMAN	0	0.0368586	0.256836	1	0	0.753549	0.0379488	0.0831287	-0.152279	0.0110122	0.256836	0.0508357	0.833429	0.00369947	0.142262	0.118182	-0.188608	1	0	1	0	1	0	1	0	0.0165711	0.281721	1	0	1	0	1	0	1	0	1	0	0.00480936	0.703689	1	0
sp|O75683|SURF6_HUMAN	0	0.0871354	0.138964	0.0184167	2.60406	0.375544	-0.0414979	0.678006	-0.0307391	0.128398	0.138964	0.025401	2.60406	0.771017	-0.0414979	0.912891	-0.0420238	0.533851	0.112826	0.451743	-0.162235	0.440579	0.236287	0.158501	0.148119	0.307897	0.0878591	0.0230206	0.105788	0.14973	0.646172	0.324377	-0.451456	0.0310427	1.47582	0.000962615	-0.739799	0.479954	0.147084	0.000117329	-0.286043
sp|O75688|PPM1B_HUMAN	0	0.113498	0.106276	0.87147	0.0804391	0.488333	0.0172308	0.160274	-0.08648	0.283269	0.106276	0.0807734	-1.02037	0.00474138	0.0715685	0.360761	-0.0895833	1	0	1	0	0.0200966	-0.320249	1	0	0.920754	-0.0264628	0.667105	-0.0600431	1	0	1	0	0.000976204	-0.440655	1	0	0.883209	0.205742	0.716727	-0.162248
sp|O75691|UTP20_HUMAN	0	0.0665704	0.114769	0.786976	-0.0528198	0.177033	0.0347641	0.439365	-0.0507037	0.00225083	0.204566	0.242448	-0.536889	0.000111119	0.240911	0.658458	-0.0550184	1	0	1	0	0.0348889	0.293048	1	0	0.864196	-0.104449	0.00439048	-0.21593	1	0	1	0	0.000868126	0.913202	1	0	0.407767	-0.937983	0.00764853	0.268406
sp|O75694|NU155_HUMAN	0	0.273194	0.0522597	0.0874044	0.158332	0.00193173	0.0554711	0.130916	-0.0882807	0.0798063	0.0741562	0.0127915	-0.303483	1.61414e-11	0.150443	0.158315	-0.126084	0.901315	0.00949569	0.811067	0.0141709	0.558161	0.0156942	0.0841095	0.0285332	0.803336	-0.0154612	0.428767	0.0243703	0.339549	0.165121	0.0842763	-0.107373	7.80346e-05	0.480049	0.00923502	-0.18553	0.918662	-0.0154612	0.00321847	-0.196639
sp|O75695|XRP2_HUMAN	0	0.196463	-0.156418	1	0	0.00602351	0.143115	0.241097	0.0872363	0.00679287	0.419164	1	0	0.0102046	0.143115	0.663626	0.0872363	1	0	1	0	1	0	1	0	1	0	1	0	1	0	1	0	1	0	1	0	1	0	1	0
sp|O75717|WDHD1_HUMAN	0	0.894316	-0.00687767	0.401298	0.314034	0.143668	0.0290062	0.164741	-0.0829446	0.101013	0.138397	0.104398	-0.686448	1.02136e-11	0.641072	0.167656	-0.129942	1	0	1	0	0.0554048	-1.3161	0.153874	0.670538	0.0875787	0.116169	0.750866	-0.019706	1	0	1	0	0.0406494	-1.3161	0.241482	0.672076	0.0704176	-0.149638	0.659848	-0.192814
sp|O75718|CRTAP_HUMAN	0	0.0741807	0.23361	1	0	0.0248691	0.172118	0.0797447	-0.149635	0.00108366	0.333103	1	0	0.000247745	0.391293	0.134944	-0.287394	1	0	1	0	1	0	1	0	0.118329	0.363726	0.439184	-0.190208	1	0	1	0	1	0	1	0	0.192774	0.591402	0.4439	-0.190208
sp|O75746|S2512_HUMAN	0	0.450088	0.0758478	0.0038287	-0.469966	0.0931773	0.054733	0.0540569	-0.129534	0.66026	0.119533	0.00170071	-0.469966	0.0272549	0.0673074	0.0198381	-0.301223	1	0	1	0	1	0	1	0	0.249748	0.12518	0.758436	0.0409726	1	0	1	0	1	0	1	0	0.114072	-0.236542	0.11193	-0.485625
sp|O75771|RA51D_HUMAN	0	1	0	1	0	1	0	1	0	1	0	1	0	1	0	1	0	1	0	1	0	1	0	1	0	1	0	1	0	1	0	1	0	1	0	1	0	1	0	1	0
sp|O75781|PALM_HUMAN	0	1	0	1	0	0.620563	0.0605986	0.516992	-0.0862941	1	0	1	0	0.530366	0.0954076	0.564775	-0.167433	1	0	1	0	1	0	1	0	1	0	1	0	1	0	1	0	1	0	1	0	1	0	1	0
sp|O75787|RENR_HUMAN	0	0.59899	0.0548094	1	0	0.230653	0.338167	0.186613	0.173664	0.744963	0.0673413	1	0	0.0570456	0.338167	0.303473	0.555987	1	0	1	0	1	0	1	0	1	0	1	0	1	0	1	0	1	0	1	0	1	0	1	0
sp|O75791|GRAP2_HUMAN	0	0.156719	0.131805	1	0	0.965022	-0.00226914	0.260511	0.0699379	0.00018789	0.626961	1	0	0.193228	-0.18179	0.16804	0.256972	1	0	1	0	0.00115421	0.388722	1	0	0.862355	0.0665938	0.166815	0.172783	1	0	1	0	1.16756e-05	0.40243	1	0	0.805665	0.182279	0.0943546	-0.538555
sp|O75792|RNH2A_HUMAN	0	0.224161	0.132057	1	0	0.00547078	0.147035	0.121941	-0.101619	0.000697733	0.667193	1	0	1.13789e-13	0.50801	0.0454202	-0.27131	1	0	1	0	1	0	1	0	0.582982	0.0710559	0.322553	0.0979904	1	0	1	0	1	0	1	0	0.115253	0.698321	0.0300813	-0.449244
sp|O75794|CD123_HUMAN	0	0.677188	0.036384	0.0587586	-0.369142	0.427394	0.0267623	0.222552	-0.0763094	0.86214	-0.10657	0.181716	-0.369142	3.43028e-05	0.133409	0.218159	-0.156219	0.862734	0.0238383	0.854738	0.0193663	0.255259	0.0643691	0.164674	0.0849029	0.0685832	-0.205966	0.522826	0.0629047	0.00140549	-0.612548	0.755926	-0.216006	0.0770511	-0.390086	0.253647	-0.299491	0.036569	-0.305431	0.0786671	0.22117
sp|O75808|CAN15_HUMAN	0	0.291047	0.340086	1	0	0.220875	0.0854649	0.926584	-0.00744613	0.61507	0.340086	1	0	0.0260972	0.0998567	0.82484	-0.0974627	1	0	1	0	1	0	1	0	1	0	1	0	1	0	1	0	1	0	1	0	1	0	1	0
sp|O75817|POP7_HUMAN	0	0.922621	0.00816878	1	0	0.000914724	0.207816	0.450996	-0.0546315	0.983763	-0.0121071	1	0	8.73241e-06	0.215832	0.458568	-0.121646	1	0	1	0	1	0	1	0	0.824763	0.063816	1	0	1	0	1	0	1	0	1	0	0.964216	0.063816	1	0
sp|O75818|RPP40_HUMAN	0	0.0875391	0.0856773	0.375653	0.320901	0.299909	-0.0388746	0.560929	0.0404987	0.212442	0.0856773	0.0365608	-1.64281	0.581819	-0.0388746	0.936581	0.0404987	0.908737	0.020806	0.348844	0.088364	0.15746	0.181471	0.333122	-0.247376	0.342609	0.243285	0.191883	0.239634	0.946985	-0.0442289	0.204326	-0.158843	0.14656	0.977545	0.423805	-0.247376	0.156433	0.356154	0.000621154	-1.31129
sp|O75821|EIF3G_HUMAN	0	0.702661	0.015	0.787794	-0.0194135	0.000783517	0.0898654	0.538572	-0.0380438	0.609738	0.0647683	0.505035	-0.252943	1.00812e-09	0.132587	0.342053	-0.160337	0.229889	0.0861659	0.891014	0.0186151	0.0234354	0.0252728	0.000476796	0.06055	0.496814	-0.0215464	0.647812	0.0170977	0.14828	0.104659	0.0788777	-0.278771	0.0289226	0.0252728	2.09245e-05	-0.27848	0.678862	0.0362919	0.00524446	-0.125763
sp|O75822|EIF3J_HUMAN	0	0.348531	0.0627453	0.254888	0.498105	6.53953e-07	0.311576	0.0151109	-0.192804	0.0139347	0.145163	0.0716017	0.498105	0	0.601335	0.000231291	-0.563696	0.672884	0.0375269	0.559185	-0.0654091	0.742259	-0.0136533	0.0663161	-0.0799992	0.872643	0.00941903	0.880456	0.00730677	0.0241336	-0.227875	0.843578	-0.0654091	0.504988	0.048806	0.134187	-0.151478	0.333012	-0.146288	0.000838099	-0.12529
sp|O75832|PSD10_HUMAN	0	0.222299	-0.0581274	0.570843	0.081395	0.279097	0.0388866	0.118539	-0.0939018	0.537217	-0.0581274	0.459202	-0.191128	4.35263e-06	0.160773	0.175803	-0.15501	0.773276	0.0435447	0.378409	0.109458	0.435363	0.127972	0.944913	0.00919673	0.994418	0.000481718	0.528405	0.0415773	0.00190944	1.15706	0.37657	-0.383078	0.744614	0.127972	0.0123064	-0.806889	0.958084	-0.0783051	0.422027	-0.232113
sp|O75843|AP1G2_HUMAN	0	0.897518	0.0164298	1	0	0.934363	-0.00759432	0.685673	0.0347126	0.954178	0.032596	1	0	0.20575	0.105825	0.747796	-0.122929	1	0	1	0	1	0	1	0	1	0	1	0	1	0	1	0	1	0	1	0	1	0	1	0
sp|O75844|FACE1_HUMAN	0	0.698921	0.0523638	1	0	0.0270887	0.121477	0.973886	-0.00260195	0.427025	0.353977	0.570437	0.179897	0.000910298	0.133367	0.571331	-0.118061	1	0	1	0	1	0	1	0	0.470024	0.276785	1	0	1	0	1	0	1	0	1	0	0.55006	0.276785	1	0
sp|O75865|TPC6A_HUMAN	0	0.0875757	0.334112	1	0	1.34512e-05	0.279071	0.00715381	-0.268811	0.00173331	0.630853	1	0	1.15366e-06	0.279071	0.000800205	-0.419916	1	0	1	0	1	0	1	0	1	0	1	0	1	0	1	0	1	0	1	0	1	0	1	0
sp|O75874|IDHC_HUMAN	0	0.0898922	0.149942	0.879566	0.0349524	0.0149269	0.103834	0.128186	-0.0980973	0.00156919	0.177949	0.558548	-0.162187	6.08363e-06	0.154008	0.122648	-0.203845	0.637337	0.0431489	0.693174	0.0299597	0.930205	-0.00339871	0.00112607	0.119954	0.674287	0.0296874	0.850248	-0.0117767	0.661401	0.0492761	0.411576	-0.169795	0.0732477	0.259637	0.00041833	0.119954	0.73916	-0.0939853	0.181514	-0.237684
sp|O75879|GATB_HUMAN	0	0.861565	-0.0173261	1.6162e-06	-0.773922	0.85593	0.0139439	0.737374	0.0255695	0.491492	0.251887	6.50806e-06	-0.773922	0.0260443	0.141567	0.91414	-0.0453012	1	0	1	0	1	0	1	0	1	0	1	0	1	0	1	0	1	0	1	0	7.23731e-05	-0.689642	1	0
sp|O75880|SCO1_HUMAN	0	0.788072	0.0177701	0.22829	0.128665	3.43871e-05	-0.196206	0.157886	0.0947887	0.235544	-0.241236	0.000375888	0.783686	4.74719e-05	-0.196206	0.374705	-0.131892	1	0	1	0	1	0	1	0	0.956232	-0.00986617	1	0	1	0	1	0	1	0	1	0	0.0171163	0.611159	1	0
sp|O75884|RBBP9_HUMAN	0	0.5423	-0.0585127	1	0	1	0	1	0	0.728099	-0.0585127	1	0	1	0	1	0	1	0	1	0	1	0	1	0	1	0	1	0	1	0	1	0	1	0	1	0	1	0	1	0
sp|O75886|STAM2_HUMAN	0	0.538737	0.0917272	1	0	0.916905	0.00542894	0.647999	0.0359884	0.814272	0.177984	1	0	0.123136	0.064796	0.825018	-0.0958009	1	0	1	0	1	0	1	0	1	0	1	0	1	0	1	0	1	0	1	0	1	0	1	0
sp|O75909|CCNK_HUMAN	0	0.119736	-0.108371	0.568983	-0.150641	0.932418	-0.00310771	0.714278	-0.0255012	0.0533453	-0.200638	0.366132	0.229911	0.30191	-0.0697371	0.394825	-0.186149	1	0	1	0	1	0	1	0	0.601209	-0.0903985	0.560804	-0.0934089	1	0	1	0	1	0	1	0	0.845292	-0.247909	0.0859919	-0.347854
sp|O75925|PIAS1_HUMAN	0	0.27037	-0.0866463	0.0941279	-0.180518	0.00624077	0.121946	0.105081	-0.115144	0.0997424	-0.394156	0.172278	-0.180518	1.84332e-06	0.251812	0.105511	-0.224571	1	0	1	0	1	0	1	0	1	0	1	0	1	0	1	0	1	0	1	0	1	0	1	0
sp|O75934|SPF27_HUMAN	0	0.846567	0.011305	0.422734	0.0985564	0.845693	-0.00557323	0.587398	-0.0340188	0.902192	0.0316753	0.0842325	0.184678	0.0511257	0.0812105	0.447392	-0.147109	0.0283509	-0.319113	0.914394	-0.0162924	0.595535	-0.0296276	0.179605	0.0471789	0.128315	0.22383	0.367718	-0.0702965	0.000179561	-0.7539	0.893732	-0.0543259	0.211481	0.237009	0.0665241	-0.165736	0.361079	0.22383	0.468386	-0.151089
sp|O75935|DCTN3_HUMAN	0	0.028216	0.193645	1	0	0.157912	-0.108826	0.520404	-0.0515992	0.000118106	1.20845	1	0	0.474363	-0.108826	0.387355	-0.141215	1	0	1	0	0.162547	-0.174439	1	0	0.398625	0.114372	0.828844	-0.0267	1	0	1	0	0.285869	-0.174439	1	0	0.0792839	0.51339	0.846063	-0.1318
sp|O75937|DNJC8_HUMAN	0	0.786418	-0.0167804	0.172495	-0.278928	0.000275985	0.118264	0.133967	-0.0913142	0.942274	-0.0167804	0.226923	-0.469303	5.43615e-11	0.15232	0.257331	-0.114224	0.111814	0.100338	0.559201	0.0568492	0.00237654	0.0878715	0.767032	0.0120837	0.255035	0.169556	0.387147	0.0557937	0.00686043	0.152102	0.0333325	-0.412446	5.49854e-07	0.134213	0.0775818	-0.626796	0.306996	0.169556	0.0153227	-0.416257
sp|O75940|SPF30_HUMAN	0	0.485465	-0.055466	0.0147735	0.317508	0.00114947	0.16133	0.0471038	-0.161896	0.40476	0.163722	0.00470947	0.317508	1.08391e-07	0.276986	0.0182632	-0.280312	1	0	1	0	0.0617948	0.0928763	0.372857	-0.0941884	0.237703	-0.173106	0.19295	-0.138087	1	0	1	0	3.34749e-05	0.677447	0.123814	0.202402	0.184385	0.333348	0.36326	-0.138087
sp|O75943|RAD17_HUMAN	0	0.671103	-0.05508	1	0	0.174728	0.104643	0.041415	-0.193621	0.834359	-0.05508	1	0	0.00307818	0.128399	0.0526918	-0.231738	1	0	1	0	1	0	1	0	1	0	1	0	1	0	1	0	1	0	1	0	1	0	1	0
sp|O75947|ATP5H_HUMAN	0	0.000593453	0.201814	0.15817	-0.743587	3.33764e-05	0.162728	0.0196429	-0.184244	3.28761e-06	0.231219	0.0095631	1.01477	2.73265e-14	0.196847	0.00965399	-0.227155	0.0109842	0.240151	0.858422	-0.0203744	0.0104916	-0.100888	0.736791	-0.014093	0.317279	0.0690497	0.468238	0.0460475	8.41654e-05	0.240151	0.78286	-0.125148	5.73125e-07	-0.299132	0.441914	-0.0861939	0.598196	0.0690497	0.207503	-0.127167
sp|O75955|FLOT1_HUMAN	0	0.00586646	0.158313	0.922467	0.016532	1.11629e-05	0.153651	0.0422127	-0.139696	7.80823e-07	0.158313	0.330739	0.0986284	5.05595e-10	0.153651	0.0869381	-0.161782	0.0549525	0.229691	0.285017	-0.169892	0.522047	-0.0608317	0.984664	0.0015446	0.150978	0.0491858	0.256695	0.0463593	2.8174e-07	0.433951	0.417615	-0.169892	0.324365	0.458909	0.366443	0.14027	0.023942	0.24395	0.000335448	-0.300069
sp|O75962|TRIO_HUMAN	0	0.517843	0.0485815	1	0	1	0	1	0	0.657536	0.0492452	1	0	1	0	1	0	1	0	1	0	1	0	1	0	1	0	1	0	1	0	1	0	1	0	1	0	1	0	1	0
sp|O75964|ATP5L_HUMAN	0	0.119543	0.14862	0.85534	-0.0167212	0.0484377	0.137105	0.212001	-0.0980533	0.0905783	0.178232	0.163704	-1.90316	0.00172492	0.216196	0.479041	-0.0980533	0.655939	0.0521436	0.93524	0.0101084	1.15947e-09	-1.4091	0.334888	0.135511	0.946731	0.00805796	0.910945	-0.0090694	0.411834	0.0890754	0.472766	-0.236971	1.69868e-15	-1.4091	0.000940831	0.289277	0.978132	-0.0254774	0.870813	-0.0811064
sp|O75970|MPDZ_HUMAN	0	0.854695	0.0196815	1	0	1	0	1	0	0.475181	-0.720288	1	0	1	0	1	0	1	0	1	0	1	0	1	0	1	0	1	0	1	0	1	0	1	0	1	0	1	0	1	0
sp|O75976|CBPD_HUMAN	0	0.187244	0.21493	1	0	0.596319	-0.0244032	0.920989	0.007872	0.023019	1.27712	1	0	0.0208076	0.226953	0.30411	-0.273944	1	0	1	0	1	0	1	0	1	0	1	0	1	0	1	0	1	0	1	0	1	0	1	0
sp|O76003|GLRX3_HUMAN	0	0.00103703	0.210634	0.0175618	0.404437	0.0014755	0.0949694	0.0332887	-0.148721	1.77016e-07	0.210634	3.21912e-06	0.404437	2.88454e-13	0.335809	0.0160727	-0.286748	0.881404	0.00872998	0.992142	0.000697002	0.419448	0.0204492	0.239386	-0.0392131	0.0938264	0.114775	0.135512	0.0579165	0.48405	-0.0732379	0.433791	-0.164138	0.697918	0.0204492	0.305662	-0.137608	0.0723347	0.114775	0.000279729	-0.274356
sp|O76021|RL1D1_HUMAN	0	0.0476805	0.0835147	0.547789	-0.104538	0.000836356	0.159324	0.0783109	-0.124551	0.0236956	0.0835147	0.850575	-0.104538	1.65654e-07	0.460657	0.0114818	-0.470775	0.882341	0.00840754	0.353502	0.0484989	0.024392	0.0654641	0.163099	-0.0260621	0.0581712	0.0590024	0.120195	0.052343	0.309428	0.0778649	0.00332029	-0.235421	6.02497e-07	0.350185	0.123629	-0.324096	0.180874	-0.108019	0.00995066	-0.203015
sp|O76031|CLPX_HUMAN	0	0.000418251	0.122673	0.604244	0.0617701	0.000720563	0.10359	0.13554	-0.0934223	1.24913e-08	0.122673	0.0564379	-0.424485	4.36139e-10	0.232378	0.126996	-0.254737	0.642078	-0.108588	0.691648	0.0664457	0.0300025	-0.189063	0.00188024	-0.196596	0.0572558	0.206137	0.950563	0.00368184	0.756631	-0.108588	0.681073	-0.0926042	0.000758391	0.283238	8.61307e-05	0.309014	0.0490916	0.206137	0.00534487	-0.321427
sp|O76041|NEBL_HUMAN	0	0.32578	0.227942	1	0	0.144459	0.127439	1	0	7.60049e-10	1.16742	1	0	0.223342	0.127439	1	0	1	0	1	0	1	0	1	0	1	0	1	0	1	0	1	0	1	0	1	0	1	0	1	0
sp|O76070|SYUG_HUMAN	0	0.328565	0.0541885	0.697928	-0.132619	0.949013	0.00450087	0.0544267	-0.138615	0.0203778	0.12898	0.623948	0.283434	0.0242636	0.12175	0.0693468	-0.183874	0.883875	0.0240675	0.742176	0.114529	0.00231223	0.113625	0.0766156	-0.0751491	0.442995	-0.0870277	0.707386	-0.0273532	0.799752	0.234986	0.645912	0.114529	6.84727e-06	0.387041	0.067347	-0.0751491	0.824909	-0.0870277	0.672924	-0.170108
sp|O76071|CIAO1_HUMAN	0	0.330367	0.0459658	0.000541342	0.234435	0.00792795	0.115697	0.0578259	-0.132651	0.0184178	0.0953013	5.46554e-06	-0.97118	8.03729e-10	0.239957	0.111529	-0.150745	0.907614	-0.0193191	0.356949	-0.165199	0.527779	0.118641	0.00150678	0.356092	0.651444	0.0548175	0.397389	0.0385954	0.506025	-0.118785	0.501328	-0.165199	0.670092	0.403218	8.20662e-05	0.356092	0.915791	-0.0758708	0.017112	-0.443516
sp|O76075|DFFB_HUMAN	0	0.376266	0.208834	1	0	0.173666	0.0913205	0.60779	-0.0413059	0.53708	0.208834	0.426403	-0.468138	0.0207857	0.395539	0.361966	-0.191997	1	0	1	0	1	0	1	0	1	0	1	0	1	0	1	0	1	0	1	0	1	0	1	0
sp|O76080|ZFAN5_HUMAN	0	0.269165	-0.0873527	0.0372877	-0.171846	0.0546779	-0.154302	0.881492	-0.0112673	0.028289	-0.135618	0.0714403	-0.171846	0.186614	-0.154302	0.941569	0.0604437	1	0	1	0	1	0	1	0	1	0	1	0	1	0	1	0	1	0	1	0	1	0	1	0
sp|O76087|GAGE7_HUMAN	0	0.747314	0.023746	1	0	1	0	1	0	0.978965	0.023746	1	0	1	0	1	0	1	0	1	0	1	0	1	0	0.236438	-0.157671	1	0	1	0	1	0	1	0	1	0	0.242967	-0.157671	1	0
sp|O76094|SRP72_HUMAN	0	0.115296	0.0763928	0.340901	0.200835	0.323681	0.0271239	0.148857	-0.0878183	0.00161651	0.20326	0.0687665	-0.639243	3.76489e-06	0.136372	0.0774265	-0.229223	0.758664	-0.0215155	0.293978	-0.0644875	0.301522	-0.0314346	0.509926	0.0294064	0.412134	0.0346092	0.00662736	0.106671	0.685703	0.0870487	0.430872	-0.155224	0.0730111	0.203588	0.000997504	-0.613481	0.229424	-0.438333	6.38719e-06	-0.431451
sp|O77932|DXO_HUMAN	0	0.0313586	0.259651	1	0	0.458877	0.0520737	0.111325	-0.12263	0.00631481	0.478212	1	0	0.000983898	0.24719	0.114583	-0.219368	1	0	1	0	1	0	1	0	1	0	1	0	1	0	1	0	1	0	1	0	1	0	1	0
sp|O94761|RECQ4_HUMAN	0	0.276776	-0.143595	1	0	0.00387229	0.164914	0.0290777	-0.19524	0.0330216	-0.475256	1	0	1.66552e-11	0.502297	0.00542235	-0.394235	1	0	1	0	1	0	1	0	1	0	1	0	1	0	1	0	1	0	1	0	0.200321	-1.13188	1	0
sp|O94762|RECQ5_HUMAN	0	0.400358	0.0595943	0.00917179	0.192548	0.0636463	0.100661	0.0936755	-0.115981	0.660574	0.144495	0.000245813	-0.388072	0.000552202	0.133333	0.0740032	-0.306559	1	0	1	0	1	0	1	0	0.458901	0.0801478	1	0	1	0	1	0	1	0	1	0	0.0671971	-0.933917	1	0
sp|O94763|RMP_HUMAN	0	0.0792574	-0.358454	1.06301e-05	-0.273956	0.0912151	0.0858388	0.227447	-0.0913362	0.000546247	-1.1891	3.56741e-06	-0.273956	0.000702243	-0.188719	0.135259	-0.263429	1	0	1	0	0.48377	-0.0719254	1	0	0.674352	0.274181	0.447549	-0.14519	1	0	1	0	0.657054	-0.0719254	1	0	0.0140823	0.426051	0.0346188	-1.04697
sp|O94776|MTA2_HUMAN	0	0.0472827	0.0484532	0.994765	-0.000769346	0.00249751	0.0552214	0.207258	-0.0724568	0.00353335	0.0586431	0.382836	0.0668649	5.4962e-08	0.12679	0.268505	-0.109006	0.227487	0.0620196	0.412123	-0.0694893	0.182641	0.0455137	0.537745	0.0180605	0.387815	0.0301794	0.820346	0.00939349	0.104852	0.105156	0.321738	-0.0694893	0.00301088	0.238211	0.406054	-0.179298	0.759294	0.0301794	0.0880692	-0.20281
sp|O94782|UBP1_HUMAN	0	0.378096	-0.06824	0.163833	0.115136	0.173193	0.0523572	0.140244	-0.0933342	0.166947	-0.272017	0.037772	-0.356894	0.00012271	0.124287	0.224687	-0.1266	1	0	1	0	3.80226e-12	-1.05999	1	0	0.365776	0.258285	1	0	1	0	1	0	0	-1.05999	1	0	0.141313	0.621447	1	0
sp|O94788|AL1A2_HUMAN	0	0.00457999	0.165292	0.049713	0.2383	0.0138155	0.0685914	0.129162	-0.0940619	0.000298314	0.165292	0.0394044	0.2383	4.66747e-09	0.184935	0.121745	-0.199968	0.370404	-0.0449092	0.83867	0.0227781	0.291748	-0.0151686	0.896109	-0.00324789	0.996125	-0.000211652	0.910945	-0.00802437	0.0142952	-0.118563	0.770921	0.0227781	0.18675	0.0206517	0.661682	0.0171012	0.790106	-0.0375828	0.862836	-0.00802437
sp|O94804|STK10_HUMAN	0	0.00308257	-0.258886	1	0	0.919078	0.0173207	0.648358	-0.0537918	0.000269367	-0.258886	1	0	0.5845	0.109132	0.929584	-0.0537918	1	0	1	0	1	0	1	0	1	0	1	0	1	0	1	0	1	0	1	0	1	0	1	0
sp|O94806|KPCD3_HUMAN	0	0.972571	-0.0035859	1	0	0.82993	0.0357686	1	0	0.000591041	0.502518	1	0	0.798242	0.0357686	1	0	1	0	1	0	1	0	1	0	1	0	1	0	1	0	1	0	1	0	1	0	1	0	1	0
sp|O94817|ATG12_HUMAN	0	0.556088	0.0524682	1	0	0.336074	-0.0515466	0.516472	-0.0466624	0.772875	0.0524682	1	0	0.269833	0.0695001	0.567155	-0.121931	1	0	1	0	1	0	1	0	0.265711	0.346429	0.474906	0.109177	1	0	1	0	1	0	1	0	0.239355	0.346429	0.267155	-0.258981
sp|O94822|LTN1_HUMAN	0	0.545499	0.0248728	0.0922654	0.118149	0.0151401	0.0519813	0.500797	-0.0421056	0.54676	-0.0337259	0.00132751	0.172149	2.03244e-05	0.084238	0.30848	-0.156962	1	0	1	0	0.00315588	-0.206569	1	0	0.276004	0.0794705	0.06619	0.11687	1.43646e-05	-0.400851	1	0	0.0019672	0.648004	1	0	0.302157	-0.305852	0.00262937	-0.242693
sp|O94826|TOM70_HUMAN	0	0.535625	-0.0247678	0.00628686	-0.198958	0.104389	0.0412	0.341614	-0.0566556	0.114362	0.0921269	0.00710117	-0.198958	5.58676e-08	0.183453	0.267299	-0.188887	0.159647	0.129188	0.715093	-0.032801	0.552032	-0.0260824	0.826175	-0.0143473	0.533841	0.0409523	0.597978	-0.0227423	0.0283553	-0.180306	0.905067	-0.032801	0.00013338	-0.483969	0.218056	-0.575333	0.749129	0.0409523	0.476575	-0.0905353
sp|O94829|IPO13_HUMAN	0	0.000420596	0.748924	1.95569e-05	-0.513284	0.649738	-0.041282	0.194902	-0.0890023	0.00241417	0.748924	1.51507e-05	-1.06284	0.824909	0.0454651	0.290461	-0.146463	1	0	1	0	1	0	1	0	1	0	1	0	1	0	1	0	1	0	1	0	1	0	1	0
sp|O94830|DDHD2_HUMAN	0	0.170443	0.194069	1	0	0.292693	0.0470585	0.570654	-0.0408476	0.0318932	0.689184	1	0	4.60665e-06	0.294011	0.708714	0.0846078	1	0	1	0	1	0	1	0	1	0	1	0	1	0	1	0	1	0	1	0	1	0	1	0
sp|O94832|MYO1D_HUMAN	0	0.918836	0.00734627	0.841094	0.0249793	0.63086	-0.0173663	0.811772	0.0158977	0.952281	-0.0261841	0.885286	0.133121	0.250362	0.0381575	0.356137	0.405722	1	0	1	0	1	0	1	0	0.0720311	0.39098	0.616657	0.0837732	1	0	1	0	0.00673203	0.520019	1	0	0.00509967	0.621181	0.536845	-0.20031
sp|O94842|TOX4_HUMAN	0	0.861562	0.0531636	1	0	0.00223453	0.31982	0.0212841	-0.195929	0.995353	0.0531636	1	0	5.42587e-09	0.492773	0.0488332	-0.195929	1	0	1	0	0.00671768	-0.390954	1	0	0.471674	-0.251552	0.390769	-0.0961295	1	0	1	0	0.0123479	-0.390954	1	0	0.833708	-0.251552	0.285107	-0.0961295
sp|O94851|MICA2_HUMAN	0	0.568789	-0.0882339	1	0	1	0	1	0	0.234602	0.276058	1	0	0.158579	-0.20164	1	0	1	0	1	0	1	0	1	0	1	0	1	0	1	0	1	0	1	0	1	0	1	0	1	0
sp|O94854|K0754_HUMAN	0	1	0	1	0	0.556443	-0.0577236	0.436387	0.0719173	1	0	1	0	0.457052	-0.189335	0.575766	0.0968095	1	0	1	0	1	0	1	0	1	0	1	0	1	0	1	0	1	0	1	0	1	0	1	0
sp|O94855|SC24D_HUMAN	0	0.885165	0.0154575	1	0	0.0731564	0.0649723	0.148181	-0.089142	0.79067	0.0639142	0.108869	-0.67329	4.22691e-05	0.17861	0.221543	-0.120464	1	0	1	0	1	0	1	0	0.301737	0.358958	0.47928	0.113896	1	0	1	0	1	0	1	0	0.297307	0.447237	0.310066	-0.233246
sp|O94864|ST65G_HUMAN	0	0.37052	0.0961596	0.390182	-0.0585833	0.673115	-0.0305279	0.252854	-0.0811739	0.299338	-0.460014	0.422253	-0.17947	6.0052e-05	0.66865	0.0607368	-0.381551	1	0	1	0	1	0	1	0	4.0178e-13	-1.09438	1	0	1	0	1	0	1	0	1	0	0	-1.09438	1	0
sp|O94868|FCSD2_HUMAN	0	0.436477	-0.0641371	0.255195	-0.103681	0.120531	-0.129998	1	0	0.549821	-0.0641371	0.355361	-0.134712	0.0526323	-0.237096	1	0	1	0	1	0	1	0	1	0	1	0	1	0	1	0	1	0	1	0	1	0	1	0	1	0
sp|O94874|UFL1_HUMAN	0	0.128495	0.0644838	0.47649	0.235458	0.0442974	0.0501876	0.985522	0.00126	0.40786	0.0644838	0.835493	0.235458	1.80332e-07	0.253411	0.429405	-0.207435	0.0179248	-0.260888	0.100546	-0.0921611	1.23095e-05	-0.431277	0.0794133	-0.118454	0.577509	0.233934	0.263667	0.0616652	0.0312141	-0.260888	0.164932	-0.0921611	2.26218e-15	-0.503061	0.183164	-0.24084	0.0718896	-0.905889	0.024702	0.14838
sp|O94880|PHF14_HUMAN	0	0.00898264	0.203679	1	0	0.157437	-0.0448735	0.340512	-0.0601252	4.18458e-06	0.693391	1	0	0.149113	0.0469816	0.237468	0.211776	1	0	1	0	1	0	1	0	0.142618	0.500321	0.322335	0.132019	1	0	1	0	1	0	1	0	1.24929e-05	0.539114	0.324913	0.196812
sp|O94887|FARP2_HUMAN	0	0.0147444	0.665444	1	0	0.305802	-0.0957844	0.0166586	-0.437682	0.0095292	0.803721	1	0	0.0771624	0.300494	0.00787161	-0.51008	1	0	1	0	1	0	1	0	1	0	1	0	1	0	1	0	1	0	1	0	1	0	1	0
sp|O94888|UBXN7_HUMAN	0	0.324396	0.0446089	0.812311	-0.0340025	0.000198898	0.159046	0.0936755	-0.108527	0.639003	0.0515041	0.13404	0.662109	2.84037e-10	0.168093	0.281394	-0.124086	0.980952	0.00526799	0.275475	-0.166525	0.0502578	0.485577	0.557957	0.0456938	0.0451275	0.218682	0.627107	0.0451795	0.99969	0.0141594	0.410585	-0.166525	0.0103564	0.485577	0.639805	-0.1948	0.0584054	0.218682	0.0249882	-0.439962
sp|O94889|KLH18_HUMAN	0	0.81022	-0.0373719	0.822357	-0.0485719	0.0376999	0.113142	0.105483	-0.108047	0.187849	-0.533098	0.625834	-0.245046	9.5718e-05	0.187425	0.0803312	-0.203956	1	0	1	0	1	0	1	0	0.803336	0.0801071	0.736881	0.0659457	1	0	1	0	1	0	1	0	0.922509	0.0801071	0.534795	-0.187332
sp|O94901|SUN1_HUMAN	0	1	0	1	0	0.866617	0.0142405	0.134894	-0.119386	1	0	1	0	0.234779	0.112238	0.26255	-0.125066	1	0	1	0	1	0	1	0	1	0	1	0	1	0	1	0	1	0	1	0	1	0	1	0
sp|O94903|PLPHP_HUMAN	0	0.680174	0.0289669	0.372211	0.188968	0.120251	0.0701305	0.0595913	-0.127902	0.00761684	0.168239	0.638838	0.188968	3.21841e-06	0.176398	0.072441	-0.18399	0.130287	-0.264289	1	0	0.924445	-0.0197023	0.157045	0.444298	0.362848	-0.189533	0.254422	-0.223984	0.0667022	-0.264289	1	0	0.992783	-0.0197023	0.0765695	-0.673463	0.421483	0.1903	0.515556	-0.223984
sp|O94905|ERLN2_HUMAN	0	0.914785	0.0135003	0.0380994	0.102607	0.637741	-0.0215586	0.833715	-0.0172327	0.954882	0.103079	0.0267425	-0.533865	0.251757	-0.158746	0.559051	-0.169816	1	0	1	0	1	0	1	0	0.888946	0.138795	0.239259	0.12669	1	0	1	0	1	0	1	0	0.662078	-0.155087	0.162437	0.12669
sp|O94906|PRP6_HUMAN	0	0.871291	0.00654274	0.271426	0.089362	0.149376	0.0347335	0.577804	-0.036239	0.341864	0.0455697	0.0721288	0.139042	2.85246e-09	0.211128	0.405166	-0.0984695	0.27863	-0.0980613	0.849964	-0.0239832	0.109439	0.057691	0.483637	0.0251584	0.887709	-0.0080468	0.743928	0.0129025	0.0017345	-0.610431	0.365193	-0.166999	0.107373	0.100612	0.028638	-0.426825	0.625716	-0.0419743	0.0249598	-0.123126
sp|O94913|PCF11_HUMAN	0	0.574767	0.0251483	0.280668	-0.124078	0.341974	-0.0314274	0.446336	-0.0483674	0.91136	0.0251483	0.373826	-0.221456	0.0393769	-0.0868572	0.623983	-0.0663407	1	0	1	0	0.648125	0.425124	0.196728	-0.346371	0.647566	0.0846037	0.693544	-0.0432535	1	0	1	0	0.00739702	0.616925	0.137103	0.368175	0.18482	-0.201008	0.496357	0.0963075
sp|O94915|FRYL_HUMAN	0	0.0648667	0.114541	1	0	0.0694037	0.0466038	0.79526	-0.0178278	0.00650017	0.269402	0.70455	0.150089	0.000356242	0.230558	0.636033	-0.125103	1	0	1	0	1	0	5.76957e-08	-0.828155	0.942781	0.0263524	1	0	1	0	1	0	1	0	6.58263e-09	-0.828155	0.381934	0.683147	1	0
sp|O94916|NFAT5_HUMAN	0	0.710334	-0.0511316	0.000522967	-0.412268	0.0974092	0.224606	1	0	0.963959	-0.0511316	0.00258251	-0.412268	0.00364921	0.224606	1	0	1	0	1	0	1	0	1	0	1	0	1	0	1	0	1	0	1	0	1	0	1	0	1	0
sp|O94919|ENDD1_HUMAN	0	1	0	1	0	0.674837	-0.0840103	1	0	1	0	1	0	0.630683	-0.0840103	1	0	1	0	1	0	1	0	1	0	1	0	1	0	1	0	1	0	1	0	1	0	1	0	1	0
sp|O94925|GLSK_HUMAN	0	0.0998105	0.0566137	0.53627	-0.0811041	0.113159	0.0483563	0.360513	-0.0536242	0.216372	0.0566137	0.637574	0.101356	1.00116e-05	0.126698	0.390992	-0.130444	0.664985	-0.0724546	0.093335	0.119697	0.959699	-0.00787501	0.00781003	-0.151531	0.349273	0.0513574	0.920417	0.0110513	0.0859332	-0.449965	0.101369	0.276299	0.151587	0.65663	0.000440082	-0.187999	0.205963	0.401908	0.672079	0.0762214
sp|O94927|HAUS5_HUMAN	0	0.774721	-0.0334299	0.394069	-0.183439	0.0153269	0.0926164	0.101261	-0.102655	0.270606	-0.415813	0.465125	-0.281368	3.02675e-05	0.11823	0.0901698	-0.218036	1	0	1	0	1	0	1	0	0.266599	0.355598	0.22088	0.126894	1	0	1	0	1	0	1	0	0.0421969	0.978013	0.0144553	-0.218603
sp|O94941|RNF37_HUMAN	0	0.101774	0.133861	1	0	1	0	1	0	1.1122e-11	2.11526	1	0	0.00613403	-0.244307	1	0	1	0	1	0	1	0	1	0	1	0	1	0	1	0	1	0	1	0	1	0	1	0	1	0
sp|O94953|KDM4B_HUMAN	0	0.0244413	0.33149	1	0	0.829978	-0.0119455	0.252959	0.0797033	8.17434e-06	0.6695	0.326907	-0.253496	0.448359	0.0538304	0.316671	0.215203	1	0	1	0	1	0	1	0	1	0	1	0	1	0	1	0	1	0	1	0	1	0	1	0
sp|O94955|RHBT3_HUMAN	0	1	0	0.143452	-0.0599461	0.997118	-0.000235537	0.548031	-0.047112	5.65182e-05	-0.396056	0.181071	-0.204271	0.0553706	-0.139379	0.450558	-0.166985	1	0	1	0	1	0	1	0	1	0	1	0	1	0	1	0	1	0	1	0	1	0	1	0
sp|O94964|SOGA1_HUMAN	0	0.889886	-0.0157483	0.0918951	-0.267085	0.885656	-0.00747658	0.471696	0.04841	0.181055	-1.43776	0.187251	-0.267085	0.295802	0.224511	0.363818	0.249573	1	0	1	0	1	0	1	0	1	0	0.129584	-0.156901	1	0	1	0	1	0	1	0	0.000660148	-1.02734	0.0963891	-0.184793
sp|O94966|UBP19_HUMAN	0	0.0424708	0.196865	0.998297	0.000171435	0.694347	0.0118316	0.295531	-0.0684544	0.00781145	0.391117	0.439686	-0.201884	0.0287198	0.0625009	0.468088	-0.104748	1	0	1	0	1	0	1	0	0.542177	-0.279005	0.639507	-0.0680555	1	0	1	0	1	0	1	0	0.799569	-0.279005	0.529074	-0.209995
sp|O94972|TRI37_HUMAN	0	0.402296	0.0669235	3.39788e-05	-0.612044	0.0358971	-0.207029	0.144059	0.107087	0.00501785	-2.28857	9.45413e-05	-0.612044	0.0305196	-0.207029	0.431929	0.107087	1	0	1	0	1	0	1	0	1	0	1	0	1	0	1	0	1	0	1	0	1	0	1	0
sp|O94973|AP2A2_HUMAN	0	0.733958	0.0227738	0.75466	-0.0397728	0.308781	-0.0231636	0.694802	0.0272269	0.50829	-0.599796	0.680825	-0.188525	0.519648	-0.0231636	0.87851	-0.0695497	0.101577	0.145226	0.975871	0.00419559	1	0	0.00945781	-0.147725	0.516654	0.294113	0.956694	-0.00848411	0.0133219	0.174742	0.779074	-0.0784067	0.23313	-0.476077	0.0199937	0.229112	0.482982	0.697123	0.210414	-0.40611
sp|O94979|SC31A_HUMAN	0	0.000899339	0.0808855	0.52326	0.0245349	0.00030597	0.092138	0.267895	-0.0658914	2.52617e-09	0.157119	0.0192933	-0.242798	7.88402e-13	0.351937	0.0379958	-0.375816	0.415149	0.0555388	0.36886	-0.0516262	0.302082	0.0259437	0.63504	-0.0139312	0.730863	-0.0158224	0.204028	0.043533	0.0493991	0.392879	0.0281682	-0.32233	0.0025796	0.210666	0.818809	-0.0846431	0.0281813	-0.791586	0.000401352	-0.273117
sp|O94986|CE152_HUMAN	0	0.616065	-0.10372	0.806171	0.0460919	0.927781	0.00540848	0.488896	0.0505149	0.556797	-0.353776	0.501971	-0.302624	0.192678	0.280329	0.431742	-0.224882	1	0	1	0	1	0	1	0	1	0	1	0	1	0	1	0	1	0	1	0	1	0	1	0
sp|O94992|HEXI1_HUMAN	0	0.0882765	0.0653941	0.449649	-0.129711	0.157798	-0.0685859	0.859393	-0.0120927	0.114043	0.0653941	0.543163	-0.200308	0.0163724	0.27946	0.934175	-0.0409145	1	0	0.902072	0.043502	0.0379197	0.152604	0.0400157	0.402719	0.914311	-0.0429134	0.320782	0.0623265	1	0	0.6809	0.189369	0.0134702	0.152604	0.00252448	-1.30396	0.998248	-0.0727646	0.0267668	-0.26635
sp|O95059|RPP14_HUMAN	0	1	0	1	0	0.00661569	-0.24014	0.00215575	0.332587	1	0	1	0	2.08764e-05	-0.426127	1.30646e-05	0.678107	1	0	1	0	1	0	1	0	0.57315	0.0773132	1	0	1	0	1	0	1	0	1	0	0.541761	0.404908	1	0
sp|O95067|CCNB2_HUMAN	0	0.857473	0.0130198	0.649277	-0.0610322	0.0630911	0.0782028	0.358614	-0.066238	0.000130336	0.77896	0.70807	-0.131324	1.261e-05	0.243048	0.0632816	-0.367202	1	0	1	0	1	0	1	0	1	0	1	0	1	0	1	0	1	0	1	0	1	0	1	0
sp|O95071|UBR5_HUMAN	0	0.000165713	0.118109	0.67514	-0.0400131	0.00064785	0.0821605	0.215629	-0.0758186	8.59481e-07	0.118109	0.712183	-0.204112	4.16999e-07	0.102761	0.0716595	-0.311517	0.736397	-0.0926251	0.777262	0.0409138	0.657491	-0.0524845	0.420838	0.126618	0.93425	0.00633957	0.890144	0.00816825	0.0501003	-1.13622	0.144198	0.417402	0.237112	0.306762	0.380765	0.214077	0.705895	0.243865	0.106261	0.132952
sp|O95081|AGFG2_HUMAN	0	1	0	1	0	0.0839384	0.148111	0.976955	-0.00258619	1	0	1	0	0.0551251	0.148111	0.690044	-0.155998	1	0	1	0	1	0	1	0	0.791834	-0.0759382	1	0	1	0	1	0	1	0	1	0	0.941131	-0.0759382	1	0
sp|O95104|SCAF4_HUMAN	0	0.532804	0.0354694	0.747294	-0.042922	0.000534781	0.12354	0.00568916	-0.26726	0.0701602	0.101182	0.806237	-0.159125	7.45457e-11	0.222364	0.00791054	-0.26726	0.130325	0.280385	0.772576	0.0488611	0.397338	0.241638	0.235837	0.182101	0.405596	0.0742075	0.676425	0.0460635	0.00634205	0.356562	0.683486	0.0488611	0.338338	0.241638	0.137133	-0.360365	0.57626	0.143878	0.0238744	-0.474526
sp|O95125|ZN202_HUMAN	0	0.126814	0.283102	1	0	1	0	1	0	9.73063e-06	-1.28237	1	0	1	0	1	0	1	0	1	0	1	0	1	0	1	0	1	0	1	0	1	0	1	0	1	0	1	0	1	0
sp|O95139|NDUB6_HUMAN	0	0.0281374	-0.124039	1	0	0.532901	-0.0302612	0.887459	0.0102492	0.0018787	-0.128485	0.506007	-0.164502	0.328647	0.0568177	0.979778	-0.0383564	0.862734	0.032774	0.122552	0.296794	0.0722278	-0.162023	0.5955	-0.0749151	0.246873	-0.521151	0.812575	0.0538718	0.965876	0.032774	0.106317	0.296794	0.0990888	-0.209788	0.82087	-0.0749151	0.158177	-0.574415	0.601057	0.139036
sp|O95140|MFN2_HUMAN	0	0.456806	-0.0442316	0.832276	-0.0277884	0.244566	0.0500169	0.301018	-0.0641909	0.0900024	0.0892801	0.331629	-0.618623	4.65584e-05	0.116055	0.435163	-0.10348	0.859472	-0.020453	1	0	0.340534	-0.117485	1	0	0.705316	0.0452598	0.276002	0.0845484	0.974389	-0.020453	1	0	0.427191	-0.392551	1	0	0.897397	-0.0641649	0.00106865	0.222996
sp|O95147|DUS14_HUMAN	0	0.00743657	0.412158	1	0	0.387309	-0.122018	1	0	0.000702839	0.412158	1	0	0.498606	-0.122018	1	0	1	0	1	0	1	0	1	0	1	0	1	0	1	0	1	0	1	0	1	0	1	0	1	0
sp|O95149|SPN1_HUMAN	0	0.70883	-0.0238558	0.0197741	0.329095	0.233065	0.0557435	0.714506	-0.0269554	0.502323	-0.0901958	0.0429112	0.329095	1.14706e-05	0.776092	0.632657	-0.0849452	1	0	1	0	1	0	1	0	0.0720311	0.543746	0.998854	0.000408014	1	0	1	0	1	0	1	0	8.04255e-09	2.29711	0.109244	-0.352832
sp|O95155|UBE4B_HUMAN	0	0.433081	-0.028339	0.575992	-0.0461599	0.468893	0.017319	0.430724	-0.0507325	0.046391	-0.313712	0.211902	-0.632369	0.00011523	0.137168	0.476358	-0.0951993	0.718867	-0.0588641	0.513251	0.0541923	0.84248	-0.0159799	1	0	0.149399	0.258623	0.219352	0.0954429	0.794509	-0.0588641	0.381349	-0.114484	0.560327	-0.148099	1	0	0.0533744	0.436862	0.0754556	-0.169679
sp|O95159|ZFPL1_HUMAN	0	0.0952447	-0.124353	0.824331	-0.0283275	0.855332	-0.00982228	0.757149	-0.021661	0.0319164	-0.124353	0.670948	-0.168383	0.035984	0.136927	0.541061	-0.149108	1	0	1	0	1	0	1	0	0.388242	-0.0961521	0.476476	0.0745593	1	0	1	0	1	0	1	0	0.062312	-0.540246	0.0784383	-0.193692
sp|O95163|ELP1_HUMAN	0	0.177967	0.0696813	0.178974	0.0675586	0.000135485	0.0902023	0.105132	-0.0992214	0.0273258	0.0696813	0.0664545	-0.428032	4.25875e-09	0.139728	0.175803	-0.131912	0.969998	-0.0053	0.447985	-0.1641	0.43688	-0.0822629	0.664231	0.0803453	0.0468933	0.0780336	0.74688	0.0190871	0.769667	0.207149	0.386097	-0.675058	0.216841	-0.209191	0.251305	-0.611753	0.00597683	0.370787	0.00202217	-0.426291
sp|O95167|NDUA3_HUMAN	0	0.997952	-0.000275906	0.754324	0.0665713	0.156381	0.0620705	0.159764	0.106607	0.983154	-0.039707	0.45398	-0.338817	0.155189	0.063855	0.571962	0.106607	1	0	1	0	1	0	1	0	1	0	1	0	1	0	1	0	1	0	1	0	0.116365	-0.376492	1	0
sp|O95168|NDUB4_HUMAN	0	0.500647	0.092186	0.909565	0.011655	0.93916	0.00683093	0.14392	-0.096972	0.0480231	0.453922	0.756974	-0.158741	0.000133562	0.277327	0.0869758	-0.285593	1	0	1	0	0.504645	0.0332128	1	0	0.923967	-0.0252316	0.509567	0.0815617	1	0	1	0	0.0183362	-0.161554	1	0	0.00037761	-0.489664	0.012548	0.143375
sp|O95169|NDUB8_HUMAN	0	0.577475	-0.0878897	0.372917	-0.131571	0.427618	0.0403795	0.976852	0.0023325	0.757903	-0.0878897	0.131977	-1.01861	0.0140046	0.118253	0.761415	-0.111447	1	0	1	0	1	0	1	0	0.168994	-0.487737	1	0	1	0	1	0	1	0	1	0	0.231633	-0.487737	1	0
sp|O95178|NDUB2_HUMAN	0	0.0585147	0.386319	1	0	1	0	1	0	0.0100721	0.419291	1	0	1	0	1	0	1	0	1	0	1	0	1	0	1	0	1	0	1	0	1	0	1	0	1	0	1	0	1	0
sp|O95182|NDUA7_HUMAN	0	0.734352	0.0699818	0.182988	-0.178249	0.455152	0.0303238	0.58735	0.041701	0.955098	0.0753013	0.381837	-0.178249	0.00336173	0.15654	0.738346	-0.0905317	1	0	1	0	1	0	1	0	0.655152	0.145012	0.571024	-0.0755208	1	0	1	0	1	0	1	0	0.556718	0.518285	0.624394	-0.195181
sp|O95197|RTN3_HUMAN	0	0.0607031	-0.117709	0.421654	0.116904	0.00530482	0.120509	0.854195	-0.0129479	0.0316806	0.125376	0.050127	-0.806995	0.000534968	0.126773	0.794589	-0.0691327	0.729024	0.0807005	0.407424	0.158659	0.724261	0.0368291	0.000344311	-0.145923	0.882081	0.0275817	0.385665	-0.0845122	0.0154486	-0.444998	0.192654	-0.331749	0.591755	0.0897594	0.000904857	0.146071	0.798393	-0.218069	0.368604	0.331151
sp|O95202|LETM1_HUMAN	0	0.822932	-0.0158042	0.442805	-0.244097	0.00395577	0.103084	0.24106	-0.0710888	0.772067	-0.0504289	0.0927578	0.881053	1.73213e-07	0.127915	0.14995	-0.186714	0.558057	0.0761357	0.777262	0.0408494	0.707078	-0.0177659	0.00586179	0.130982	0.397009	0.0621984	0.0961938	0.0624718	0.031451	0.626105	0.0869248	-0.36259	0.00181571	0.376527	0.00725654	-0.271727	0.725432	0.0621984	0.000619834	-0.142999
sp|O95218|ZRAB2_HUMAN	0	0.756171	0.0160532	0.101186	-0.319366	8.65623e-06	0.294002	0.00654182	-0.239816	0.44623	0.0571616	0.176066	-0.319366	9.55163e-15	0.497004	0.000927159	-0.320404	0.849134	0.0528414	0.0471046	-0.32305	0.624087	0.0237113	0.88746	-0.00583369	0.844778	0.0148284	0.642356	0.0228848	0.021887	0.435367	0.0589983	0.328001	0.439568	0.161824	0.586178	-0.285645	0.890758	-0.0277938	0.0814166	-0.306901
sp|O95219|SNX4_HUMAN	0	0.764204	0.0277827	4.92113e-06	-0.438523	0.0193652	0.146309	0.486912	-0.0467342	0.959089	0.048697	1.88436e-05	-0.438523	1.08112e-06	-0.359127	0.625705	-0.0735064	1	0	1	0	1	0	1	0	0.62383	-0.16246	1	0	1	0	1	0	1	0	1	0	0.0976376	-1.15095	1	0
sp|O95229|ZWINT_HUMAN	0	0.177058	-0.101322	0.0319512	-0.134256	0.132823	0.0950087	0.0189964	-0.192405	0.424006	-0.101322	0.0325558	0.427858	0.0120157	0.113407	0.0117949	-0.226833	1	0	1	0	1	0	1	0	0.489813	-0.102139	0.53884	0.0755872	1	0	1	0	1	0	1	0	0.648896	-0.102139	0.726261	-0.160179
sp|O95232|LC7L3_HUMAN	0	0.00120089	0.174271	0.973372	-0.0285289	0.000834675	0.123059	0.103657	-0.102782	5.77109e-07	0.174271	0.392496	-0.367865	2.39258e-09	0.199971	0.214878	-0.109258	0.836001	-0.0175215	0.556345	0.0646603	0.933309	0.00377797	3.97303e-06	0.15475	0.49287	0.0805349	0.184887	0.0789764	0.949811	-0.0231312	0.379979	0.141309	0.884669	-0.026403	1.15438e-11	-0.532738	0.470564	0.156395	0.016033	-0.145846
sp|O95235|KI20A_HUMAN	0	0.382644	0.0385765	0.137205	-0.234134	0.0202588	0.0737765	0.302271	-0.0623329	0.761489	-0.17697	0.370561	-0.234134	3.31606e-06	0.249723	0.518779	-0.066152	1	0	1	0	1	0	1	0	0.25798	0.597017	0.645987	-0.0499296	1	0	1	0	1	0	1	0	0.179777	2.17754	0.798572	-0.0499296
sp|O95239|KIF4A_HUMAN	0	0.289518	0.0433871	0.0569713	0.353053	0.0656207	0.0429227	0.618971	-0.031282	0.184155	0.0646524	0.0456366	0.353053	0.000120391	0.208738	0.727432	-0.121297	0.782918	0.045888	6.12663e-06	0.410301	0.013369	0.357646	0.813571	-0.0352341	0.383142	0.0630439	0.653844	0.0391685	0.000859521	-0.688951	5.42116e-06	0.410301	0.000812648	1.02365	0.788682	-0.0352341	0.290714	0.0775937	0.539448	0.0391685
sp|O95243|MBD4_HUMAN	0	0.738205	0.0519627	1	0	0.0612278	-0.121441	0.941088	-0.00625706	0.899124	0.0519627	1	0	0.0844455	-0.121441	0.978346	0.0415753	1	0	1	0	1	0	1	0	1	0	1	0	1	0	1	0	1	0	1	0	1	0	1	0
sp|O95248|MTMR5_HUMAN	0	0.904679	-0.0244106	1	0	0.0361913	-0.0843614	0.666199	0.0295882	0.637507	0.412463	1	0	0.00926716	-0.24281	0.850341	-0.065975	1	0	1	0	1	0	1	0	1	0	1	0	1	0	1	0	1	0	1	0	1	0	1	0
sp|O95249|GOSR1_HUMAN	0	0.98211	0.00264099	0.0563265	-0.27827	0.402062	0.0319521	0.997264	-0.000260729	0.938124	-0.0353242	0.0170289	-0.27827	0.232191	0.0486734	0.697994	-0.132417	1	0	1	0	1	0	1	0	0.599817	-0.110628	0.273078	-0.381612	1	0	1	0	1	0	1	0	0.242107	0.331641	0.046334	-0.381612
sp|O95251|KAT7_HUMAN	0	0.551853	0.0408072	0.142529	-0.159428	0.227576	0.052071	0.757335	-0.0221439	0.688573	0.0408072	0.321773	0.197542	8.106e-07	0.584621	0.495853	-0.133243	1	0	1	0	1	0	1	0	0.163506	0.385442	1	0	1	0	1	0	1	0	1	0	0.308036	0.385442	1	0
sp|O95260|ATE1_HUMAN	0	0.169259	-0.254086	1	0	0.543167	-0.037936	0.0592239	0.172005	0.00455522	-0.447591	1	0	0.61436	-0.0433758	0.180163	0.172005	1	0	1	0	1	0	1	0	1	0	1	0	1	0	1	0	1	0	1	0	1	0	1	0
sp|O95271|TNKS1_HUMAN	0	0.322734	-0.106374	1	0	0.690264	0.0311223	0.082672	-0.161426	0.434566	-0.651914	1	0	0.0696415	0.453711	0.172435	-0.771193	1	0	1	0	1	0	1	0	1	0	1	0	1	0	1	0	1	0	1	0	1	0	1	0
sp|O95273|CCDB1_HUMAN	0	0.122271	0.119738	1	0	1.57434e-05	0.338384	0.154477	-0.104187	0.00315928	0.689463	1	0	1.71277e-09	0.338384	0.374248	-0.12322	1	0	1	0	1	0	1	0	0.101407	-0.616366	0.0386848	-0.148211	1	0	1	0	1	0	1	0	0.0010853	-0.616366	0.0136713	0.456616
sp|O95292|VAPB_HUMAN	0	0.0164085	0.211588	0.784734	-0.0213661	0.217911	0.0399075	0.492558	-0.0444191	0.00132736	0.280886	0.309573	-0.270774	0.00407427	0.0928475	0.305163	-0.186524	1	0	1	0	0.00244655	0.52007	0.114625	0.532854	0.595503	0.28989	1	0	1	0	1	0	0.000777651	-0.62049	0.0349122	-0.705309	0.188675	-0.418439	1	0
sp|O95295|SNAPN_HUMAN	0	0.00484206	0.347273	3.46794e-05	1.13633	0.0136669	0.156703	0.00382687	-0.311659	2.42688e-07	0.950822	4.54338e-05	1.13633	7.00727e-06	0.161077	1.2906e-05	-0.879657	1	0	1	0	1	0	1	0	0.163788	0.260629	0.56679	0.0630154	1	0	1	0	1	0	1	0	0.224547	0.318349	0.0814127	0.189146
sp|O95297|MPZL1_HUMAN	0	0.119818	0.241575	1	0	0.342198	0.104379	0.545759	-0.0506907	0.0753919	0.241575	1	0	0.0015691	0.18455	0.420157	-0.154295	1	0	1	0	1	0	1	0	1	0	1	0	1	0	1	0	1	0	1	0	1	0	1	0
sp|O95298|NDUC2_HUMAN	0	0.291401	-0.114886	1	0	0.975642	-0.00143666	0.213184	-0.0778296	0.0932841	0.321066	1	0	5.0158e-05	0.189116	0.108779	-0.238967	1	0	1	0	1	0	1	0	0.991421	-0.00583947	0.484599	-0.0904077	1	0	1	0	1	0	1	0	0.104765	0.56434	0.369129	-0.0904077
sp|O95299|NDUAA_HUMAN	0	0.0863929	-0.354488	0.87541	0.0145886	0.00180656	0.170486	0.136695	-0.0985577	0.18842	-0.354488	0.612957	-0.213904	4.08771e-06	0.170486	0.299716	-0.0985577	0.418984	0.106582	0.906674	0.0163073	0.0301343	-0.297889	0.268671	0.0589456	0.388168	-0.0859108	0.653827	0.0324755	0.0617674	0.411231	0.857339	0.0388304	0.00403432	-0.297889	0.233401	-0.279194	0.44545	-0.183086	0.48572	-0.0900824
sp|O95302|FKBP9_HUMAN	0	0.00925486	0.991008	1	0	0.92877	0.0144629	0.605455	0.0434455	0.00127281	0.991008	1	0	0.988838	0.0442874	0.704962	-0.132317	1	0	1	0	1	0	1	0	1	0	1	0	1	0	1	0	1	0	1	0	1	0	1	0
sp|O95319|CELF2_HUMAN	0	0.381746	0.0936531	0.218672	-0.151261	0.218082	0.0590478	0.118736	-0.11399	0.691123	0.0936531	0.250892	0.350056	9.15041e-07	0.221878	0.293374	0.115985	0.445126	0.129987	1	0	0.000269347	0.840122	1	0	0.784202	0.09457	0.264227	-0.144057	0.351812	0.138878	1	0	0.000414256	0.840122	1	0	0.799569	0.273923	0.361976	-0.144057
sp|O95336|6PGL_HUMAN	0	0.918163	0.0052268	0.363113	-0.0875507	0.00895807	0.0921826	0.10997	-0.104496	0.909546	0.0271286	0.732683	-0.0875507	1.91788e-06	0.275951	0.0412136	-0.31404	0.804003	0.0430984	0.699907	-0.0382986	0.166543	0.118564	0.020009	0.11464	0.598156	0.05405	0.0837307	0.116336	0.540896	0.224447	0.38024	0.074239	0.180435	0.118564	0.000253551	-0.458024	0.0979939	0.206469	0.00124312	-0.283934
sp|O95347|SMC2_HUMAN	0	0.220642	0.0639575	0.962928	0.0184689	0.00620383	0.0611613	0.206709	-0.0718256	0.349307	0.0639575	0.493382	-0.566041	1.35805e-07	0.106861	0.17462	-0.179376	0.609734	0.0713405	0.371921	-0.10674	0.169725	0.0477975	0.0423176	0.0481908	0.520304	-0.0265322	0.991796	-0.000702883	0.172743	-0.689327	0.349446	0.535082	0.00435309	0.279349	0.00543728	-0.535149	0.834963	-0.132989	0.41853	-0.315825
sp|O95352|ATG7_HUMAN	0	0.530768	0.100376	1	0	0.000120067	0.104187	0.0598101	-0.12279	0.864972	0.165288	0.675017	0.153481	3.22685e-07	0.104187	0.0409812	-0.263363	0.567945	-0.123779	0.592714	-0.0823277	1	0	1	0	0.571543	-0.147236	0.620904	0.115292	0.677424	-0.274999	0.815036	-0.0823277	1	0	1	0	0.0948371	-0.60258	0.174584	-0.480861
sp|O95363|SYFM_HUMAN	0	0.370213	-0.114063	1	0	0.614464	0.0211916	0.157613	-0.0890841	0.177064	-0.266158	1	0	0.0620166	0.114559	0.309519	-0.111749	1	0	1	0	1	0	1	0	0.577509	0.222885	1	0	1	0	1	0	1	0	1	0	0.0334512	0.756578	1	0
sp|O95365|ZBT7A_HUMAN	0	0.263351	0.139817	1	0	0.148651	-0.0706322	0.0989678	-0.126162	0.610568	0.139817	0.946357	0.0890245	0.021592	0.086599	0.308074	-0.126162	1	0	1	0	1	0	1	0	0.00796748	0.824921	0.504637	0.112541	1	0	1	0	1	0	1	0	0.000214447	1.10936	0.310272	-0.266242
sp|O95372|LYPA2_HUMAN	0	0.566019	-0.0434391	0.911053	-0.0583347	0.847678	-0.0110511	0.75089	-0.0238509	0.773673	-0.0434391	0.0562802	0.272775	0.0490378	0.219576	0.401915	-0.257438	0.68404	-0.149926	1	0	0.153366	0.130257	0.391477	0.0493583	0.115755	-0.236891	0.274605	-0.102592	0.575919	-0.329834	1	0	0.0449366	0.272155	0.0265058	-0.436976	0.120321	-0.236891	0.129355	0.581781
sp|O95373|IPO7_HUMAN	0	0.0560043	0.0749854	0.775658	0.0154669	0.00691719	0.0730886	0.262082	-0.0668401	0.00214649	0.0749854	0.0228342	0.116406	4.73775e-08	0.122414	0.303561	-0.170759	0.254986	0.0506982	0.786938	0.0144673	0.0413368	0.060257	0.106245	-0.0423597	0.675381	0.0444657	0.348439	0.0395942	0.00813974	0.143825	0.0034082	-0.397255	0.000824081	-0.212584	0.178534	-0.0877339	0.354859	0.149066	0.0135024	-0.137241
sp|O95376|ARI2_HUMAN	0	0.00915912	0.137389	0.244168	-0.837693	0.0675611	0.0515907	0.721332	-0.0243605	0.000339883	0.234384	0.211188	-0.897474	0.00011078	0.112282	0.695053	-0.0795377	1	0	1	0	0.279167	-0.151814	0.000314319	0.13245	0.731995	0.071192	0.78838	0.0462341	1	0	1	0	0.124008	-0.255261	0.000228826	-0.434858	0.724097	0.071192	0.155895	0.129355
sp|O95379|TFIP8_HUMAN	0	0.416713	0.130643	0.948277	0.0171283	0.0257765	0.321768	0.0102628	-0.275266	0.180698	0.549012	0.335438	-0.480412	0.00220375	0.321768	0.027619	-0.287625	1	0	1	0	1	0	1	0	0.158758	0.520032	1	0	1	0	1	0	1	0	1	0	0.191799	0.520032	1	0
sp|O95391|SLU7_HUMAN	0	0.835862	0.0154452	0.730445	-0.0587683	0.207284	0.0397993	0.0374918	-0.150459	0.497907	-0.36417	0.151094	0.666557	0.00642084	0.0835384	0.085487	-0.168873	1	0	1	0	0.0233155	0.124614	1	0	0.279021	-0.355732	0.245471	0.148678	1	0	1	0	0.000363901	0.965513	1	0	0.493882	-0.355732	0.0347528	-0.436563
sp|O95394|AGM1_HUMAN	0	0.130455	0.0633121	0.256349	0.144939	0.63561	0.0131079	0.449823	-0.0480864	0.0363237	0.0891465	0.15843	0.145904	0.0284885	-0.0873062	0.482968	-0.102107	0.155233	0.112706	0.30951	0.13176	0.04081	0.110602	0.284034	0.0577541	0.130882	0.140057	0.47928	0.0428319	0.00251257	0.53482	0.12536	0.150765	0.000452218	0.83298	0.0157829	-0.408197	0.142017	0.140057	0.00690825	0.143428
sp|O95396|MOCS3_HUMAN	0	0.278323	0.0953058	1	0	0.00421111	0.1867	0.00457158	-0.365812	0.0762972	0.160949	1	0	5.2105e-10	0.233873	0.000276056	-0.464001	1	0	1	0	1	0	1	0	1	0	1	0	1	0	1	0	1	0	1	0	1	0	1	0
sp|O95400|CD2B2_HUMAN	0	0.174012	0.144918	0.95531	-0.00927684	0.000846881	0.254907	0.00872534	-0.253022	0.0546363	0.216274	0.725655	-0.266839	5.57699e-12	0.417742	0.000423049	-0.500932	0.861248	-0.0380896	1	0	0.74241	-0.0427049	0.891006	-0.0158453	0.912055	-0.0491493	0.695485	-0.0728769	0.978853	-0.0380896	1	0	0.000900647	-0.856874	0.560041	0.183531	0.156554	-2.09526	0.242388	0.723127
sp|O95402|MED26_HUMAN	0	0.0252877	0.333271	1	0	0.916058	0.0214511	1	0	5.51118e-10	2.16273	0.364569	-0.210748	0.17857	0.276669	1	0	1	0	1	0	1	0	1	0	1	0	1	0	1	0	1	0	1	0	1	0	1	0	1	0
sp|O95429|BAG4_HUMAN	0	0.0823801	0.135486	0.465393	0.07336	1.45839e-05	0.208605	0.0269213	-0.183896	0.021759	0.135486	0.628467	0.332618	2.62122e-10	0.280575	0.0357755	-0.183896	1	0	1	0	0.317489	0.0957435	0.00361039	0.195502	0.93934	-0.0641806	0.410465	0.152787	1	0	1	0	0.246635	0.125945	0.00506118	-0.24761	0.965391	-0.216374	0.138176	-0.431645
sp|O95433|AHSA1_HUMAN	0	0.526655	0.023944	0.0458392	-0.321411	0.00254215	0.0988524	0.122828	-0.101447	0.188661	0.105217	0.192993	-0.321411	2.30457e-07	0.172553	0.248525	-0.145127	0.885813	-0.0144875	0.719318	-0.02802	0.00203588	0.0673158	1.49186e-05	0.131594	0.160178	0.09086	0.826573	0.0101859	0.829769	-0.116655	0.428625	-0.239255	1.30979e-05	0.0673158	4.29437e-11	-0.204727	0.198859	0.09086	0.0179501	-0.284361
sp|O95453|PARN_HUMAN	0	0.134234	0.137214	0.259027	0.370282	0.0686994	0.0932895	0.134971	-0.0994411	0.375567	0.137214	0.591793	0.370282	0.0132651	0.0932895	0.30451	-0.109769	0.0514539	-0.40568	0.633492	0.0968137	0.643215	-0.0305948	0.64788	0.0356983	0.147451	0.112823	0.367859	0.056725	0.0164294	-0.40568	0.410585	-0.190627	9.48631e-05	0.757494	0.754536	-0.263578	0.111986	0.25494	0.00619056	-0.593305
sp|O95456|PSMG1_HUMAN	0	0.748443	-0.0356607	0.0111545	0.202944	0.000346583	0.152962	0.121985	-0.10017	0.0848308	0.115827	0.000262754	0.344013	2.77557e-11	0.172781	0.0714192	-0.283907	0.611542	0.0614138	0.534978	0.160919	0.0771343	0.0511648	0.0735367	0.0476852	0.174631	0.0794412	0.177768	0.0857741	0.908869	0.0614138	0.361233	0.160919	0.00286459	0.437433	0.00308797	-0.45795	0.206471	0.128261	0.00161601	0.16432
sp|O95466|FMNL1_HUMAN	0	0.17456	0.181061	1	0	0.101291	0.0571639	0.867925	-0.0127344	0.1425	0.730938	1	0	0.000383302	0.0911776	0.553478	-0.105968	1	0	1	0	1	0	1	0	0.520304	0.112598	0.337818	0.107693	1	0	1	0	1	0	1	0	0.710527	0.112598	0.458367	0.107693
sp|O95478|NSA2_HUMAN	0	0.311318	0.0617622	0.189881	0.35403	0.823385	0.00747998	0.838552	-0.0139156	0.0700136	0.127096	0.341101	0.35403	0.0280406	0.0672683	0.93635	-0.0354098	0.146924	0.192246	0.294129	0.205954	0.0744669	-0.138481	1	0	0.334592	0.0954062	0.791621	0.0207317	0.0499274	0.199768	0.433613	0.205954	0.000451637	-0.207234	1	0	0.626515	-0.134732	0.0408106	-0.376983
sp|O95486|SC24A_HUMAN	0	0.567196	0.056398	0.782949	-0.0366282	0.834958	0.00641741	0.666929	-0.0292879	0.654767	0.056398	0.969909	0.0390748	0.108251	0.0486717	0.698923	-0.101724	0.947999	0.0138182	0.531887	0.124742	0.893879	0.0304651	0.227818	-0.18879	0.833699	0.0389127	0.675137	0.037908	0.736115	-0.241533	0.266773	-0.475078	0.433278	-0.317253	0.395452	-0.18879	0.950637	0.0598743	0.119394	-0.284024
sp|O95487|SC24B_HUMAN	0	0.172381	0.0471972	0.0633612	-0.600922	0.171409	0.0340351	0.512246	-0.0430468	0.0147581	0.13241	0.0540751	-0.7322	0.000161803	0.127868	0.515269	-0.108297	1	0	1	0	1	0	1	0	0.0849614	0.172994	0.0183801	0.176665	1	0	1	0	0.29518	0.156637	1	0	0.0610097	0.218276	0.00112083	-0.528484
sp|O95544|NADK_HUMAN	0	0.964154	0.00454202	1	0	0.321296	0.100537	0.0103776	-0.267418	0.372458	0.403101	1	0	0.0675465	0.100537	0.00255692	-0.415615	1	0	1	0	1	0	1	0	0.47261	0.153253	0.00474844	0.218482	1	0	1	0	1	0	1	0	0.296413	-0.35277	0.00784454	0.218482
sp|O95551|TYDP2_HUMAN	0	0.813073	-0.0282575	1	0	0.000680621	0.135627	0.0374918	-0.150457	0.0135304	-0.491732	0.0668675	1.56341	3.51971e-09	0.223311	0.0736914	-0.154473	1	0	1	0	1	0	1	0	0.804875	-0.0443538	0.729644	-0.0467307	1	0	1	0	1	0	1	0	0.39973	-0.640086	0.769488	-0.149624
sp|O95563|MPC2_HUMAN	0	0.000715219	0.174144	0.682099	-0.0568995	0.313972	0.0350649	0.480149	-0.0465717	9.88307e-07	0.174144	0.535242	0.146768	1.62957e-06	0.139469	0.439148	-0.101722	0.185658	-0.213896	0.00452995	-0.305379	0.0165422	-0.242897	0.229584	-0.124636	0.818116	-0.0465841	0.938937	-0.0186933	0.0828166	-0.271833	0.00852126	0.35391	0.00013065	-0.254555	0.0408219	0.23396	0.605879	-0.342536	0.708748	0.296939
sp|O95568|MET18_HUMAN	0	0.486858	0.0757613	0.238319	-0.115474	0.544082	-0.0325116	0.273427	0.0756058	0.639222	0.183131	0.00859993	-1.29214	0.838579	-0.0325116	0.256576	0.23518	1	0	1	0	1	0	1	0	1	0	1	0	1	0	1	0	1	0	1	0	1	0	1	0
sp|O95571|ETHE1_HUMAN	0	0.594225	0.0918212	1	0	0.584223	0.0269494	0.70882	-0.030528	0.714554	0.0918212	1	0	3.09335e-06	0.99533	0.977031	-0.030528	1	0	1	0	1	0	1	0	1	0	1	0	1	0	1	0	1	0	1	0	1	0	1	0
sp|O95573|ACSL3_HUMAN	0	0.990232	-0.0053042	0.0237181	-0.0995704	0.00211457	0.130138	0.0237929	-0.186011	0.179283	0.317608	0.000454492	-0.425697	3.87763e-08	0.255743	0.00396041	-0.426081	1	0	1	0	1	0	1	0	0.363847	0.430365	0.108407	0.212689	1	0	1	0	1	0	1	0	0.00646376	0.430365	0.0162536	-0.606728
sp|O95602|RPA1_HUMAN	0	0.00148398	0.106981	0.850044	-0.0163402	0.012946	0.0543053	0.567879	-0.0356363	0.000100222	0.106981	0.00681024	-0.392148	1.56005e-07	0.169483	0.275958	-0.224664	0.688158	0.0909857	0.786367	-0.0443008	0.000487997	-0.468511	0.964821	-0.00482104	0.233615	0.153534	0.19203	-0.0707245	0.503682	0.19091	0.601978	-0.182501	2.12221e-11	-1.06905	0.945518	-0.0538975	0.433241	0.153534	0.378337	0.0793684
sp|O95613|PCNT_HUMAN	0	0.141768	0.0725379	0.248317	-0.333488	0.610459	-0.0143776	0.782001	-0.0181001	2.74638e-05	0.665718	0.000687034	-0.528168	6.52761e-07	-0.247743	0.936554	-0.0485065	1	0	1	0	1	0	1	0	0.0161822	0.568266	1	0	1	0	1	0	1	0	1	0	0.00143631	0.829065	1	0
sp|O95619|YETS4_HUMAN	0	0.678772	0.0422214	1	0	0.495956	0.0266623	0.47353	-0.0488292	0.88991	-0.210493	1	0	0.14586	0.053424	0.244257	-0.207811	1	0	1	0	1	0	1	0	0.122556	0.276868	0.00153432	-0.67654	1	0	1	0	1	0	1	0	0.0136939	0.443882	0.00432231	-0.67654
sp|O95625|ZBT11_HUMAN	0	0.0696219	-0.201018	1	0	0.196729	-0.0704548	0.056627	0.174382	0.14772	-0.201018	1	0	0.0356504	0.225881	0.0680538	0.208611	1	0	1	0	1	0	1	0	1	0	1	0	1	0	1	0	1	0	1	0	1	0	1	0
sp|O95628|CNOT4_HUMAN	0	0.020221	0.160719	0.0730813	-0.0797432	0.000823055	0.125487	0.0964097	-0.11046	0.00075456	0.327065	0.143742	-0.0797432	2.12788e-08	0.189922	0.0988418	-0.189811	1	0	1	0	1	0	1	0	0.0748772	-0.43664	0.841357	-0.0342311	1	0	1	0	1	0	1	0	1.51295e-05	-0.73216	0.0805492	-0.674439
sp|O95630|STABP_HUMAN	0	0.67548	0.0260165	0.106898	-0.104198	0.691581	0.0130523	0.9479	0.00467126	0.709871	0.081424	0.162314	-0.27222	0.000167184	-0.462162	0.793662	-0.0719014	0.191911	-0.183363	1	0	0.37089	-0.0911154	1	0	0.720949	-0.206625	0.963624	-0.00667732	0.165706	-0.183363	1	0	0.0990472	-0.164465	1	0	0.461048	0.483917	0.927571	-0.0886993
sp|O95639|CPSF4_HUMAN	0	0.0227119	0.0974294	0.786976	-0.0352708	0.0033322	0.124447	0.582367	-0.0357087	0.0011028	0.0974294	0.728429	0.125722	1.01596e-11	0.259181	0.792461	-0.0530779	0.913375	0.0411696	0.905437	-0.026462	0.866865	0.0128725	3.86888e-17	-2.4685	0.94975	-0.0135126	0.940071	-0.00923427	0.98032	0.050061	0.920133	-0.0484162	0.968339	0.0128725	0	-2.4685	0.662078	-0.11818	0.979753	0.0343894
sp|O95644|NFAC1_HUMAN	0	0.241444	-0.167647	1	0	0.25288	-0.0632223	1	0	0.0952561	-0.661317	1	0	0.0205981	0.199563	1	0	1	0	1	0	1	0	1	0	1	0	1	0	1	0	1	0	1	0	1	0	1	0	1	0
sp|O95671|ASML_HUMAN	0	0.315062	0.0704301	0.196939	0.140313	0.121161	0.0513435	0.377787	-0.058961	0.64294	0.0704301	0.0747629	-0.666044	0.00962528	-0.0941105	0.541722	-0.0697343	0.809051	0.061991	1	0	1.06102e-05	-0.506616	1	0	0.626689	0.108456	0.497275	-0.152547	0.912733	0.061991	1	0	3.65302e-09	-0.597202	1	0	0.917061	0.108456	0.775427	-0.152547
sp|O95684|CEP43_HUMAN	0	0.264307	0.0838644	0.00797352	1.10921	0.00568562	0.083245	0.0252081	-0.177186	0.00693082	0.190927	0.0453141	1.10921	2.02781e-09	0.303489	0.0042924	-0.53005	1	0	1	0	1.00119e-11	-0.717999	0.773032	-0.0401448	0.568148	-0.0823729	0.657012	-0.0323402	1	0	1	0	0	-0.729542	0.39065	-0.398749	0.442713	-0.261758	0.0468368	-0.348166
sp|O95696|BRD1_HUMAN	0	0.35103	-0.211725	1	0	0.586153	-0.0401716	0.803961	0.0194512	0.0529642	-0.558915	1	0	0.565369	0.129395	0.676989	-0.161722	1	0	1	0	1	0	1	0	1	0	1	0	1	0	1	0	1	0	1	0	1	0	1	0
sp|O95707|RPP29_HUMAN	0	0.970208	-0.00354983	1	0	0.116987	0.0728923	0.641412	-0.0335135	0.657138	-0.0693136	1	0	3.28465e-09	0.337693	0.380795	-0.167396	1	0	1	0	1	0	1	0	0.477553	-0.102089	1	0	1	0	1	0	1	0	1	0	0.653841	-0.102089	1	0
sp|O95714|HERC2_HUMAN	0	0.451301	0.037534	0.481056	0.0560852	0.581598	-0.0122353	0.465804	-0.0449338	0.709089	-0.0827323	0.42613	0.0560852	0.360373	0.0272067	0.609765	0.072627	1	0	1	0	1	0	1	0	0.872109	0.114986	0.4646	-0.228335	1	0	1	0	1	0	1	0	0.710527	1.05885	0.276753	0.507624
sp|O95721|SNP29_HUMAN	0	0.846567	0.011195	0.792629	-0.13395	5.32195e-05	0.253043	0.0345135	-0.161338	0.938124	0.0280574	0.0282145	-0.544094	3.50182e-09	0.300005	0.052748	-0.247307	0.216998	-0.107292	0.800135	0.0475527	0.241575	0.0658802	0.338831	0.0962937	0.433064	-0.0611184	0.616136	-0.023929	0.0210745	-0.164013	0.923565	-0.0676536	4.94554e-10	0.412176	0.0175782	-1.12418	0.598484	-0.082374	0.258833	0.0669686
sp|O95747|OXSR1_HUMAN	0	0.028561	0.113923	0.964827	-0.00857616	0.155821	0.0449379	0.291626	-0.0632445	0.00307423	0.116287	0.207402	-0.584327	7.87108e-07	0.318065	0.0752176	-0.328677	0.621036	0.122833	0.59942	0.0451816	0.155601	0.0545778	0.198359	0.0547175	0.104915	0.0662397	0.131499	0.104181	0.374009	0.319235	0.484005	0.0451816	0.00142957	0.567438	0.177385	0.0547175	0.0527265	0.180579	0.0853512	0.104181
sp|O95749|GGPPS_HUMAN	0	0.18606	0.116206	0.0267333	0.182076	0.0173977	0.0954851	0.0788267	-0.118265	0.0680433	0.323928	0.018661	1.02416	2.13186e-06	0.122986	0.0911236	-0.17303	1	0	1	0	1	0	1	0	0.991762	-0.00183884	0.758436	0.0407128	1	0	1	0	1	0	1	0	0.0248895	-0.82585	0.47359	0.206259
sp|O95757|HS74L_HUMAN	0	0.00700492	0.10721	0.639457	0.0412137	0.000344516	0.100426	0.0367922	-0.149072	1.11748e-06	0.174872	0.181878	-0.311394	1.08921e-09	0.166456	0.0477173	-0.175552	0.850535	-0.0446543	0.343934	0.10249	0.12763	0.0654175	2.33189e-05	0.159346	0.113042	0.0738317	0.000296765	0.113899	0.858083	-0.431692	0.523689	-0.309249	0.000785356	0.453709	1.54259e-09	-0.340543	0.0975988	-0.0882075	2.07091e-10	-0.311393
sp|O95758|PTBP3_HUMAN	0	0.126776	0.102312	0.604244	0.0433376	0.568661	0.0171068	0.213301	-0.0753534	0.0947719	0.102312	0.36357	0.0973228	0.0103244	0.116533	0.370696	-0.0899394	0.993257	0.00176929	0.37345	0.111184	0.278586	-0.105584	0.975406	0.00255631	0.6601	0.0567335	0.789744	-0.0222774	0.332619	0.688763	0.208435	-0.21856	0.0528793	0.131292	0.57588	0.146336	0.754267	0.167674	0.211193	0.0931534
sp|O95772|STR3N_HUMAN	0	0.720989	-0.052934	1	0	1	0	1	0	0.866929	-0.052934	1	0	0.748826	-0.0613623	1	0	1	0	1	0	1	0	1	0	1	0	1	0	1	0	1	0	1	0	1	0	1	0	1	0
sp|O95777|LSM8_HUMAN	0	0.460873	0.0596998	0.109777	0.202802	0.380821	0.0347501	0.946629	0.00473831	0.404802	0.0647714	0.0934623	-0.210698	2.66765e-05	0.116943	0.947916	-0.0539409	0.585749	-0.0663421	0.93524	-0.00885784	0.00379163	0.116461	0.773032	0.0105054	0.0294061	0.0965825	0.69365	0.0196045	0.681388	-0.0959371	0.643033	-0.127477	0.000683688	0.116461	0.87306	-0.108614	0.00504251	0.170032	0.000837607	-0.233004
sp|O95782|AP2A1_HUMAN	0	0.0550231	0.0966402	0.106644	-0.206493	0.000119871	0.111464	0.0383523	-0.142342	0.00803716	0.111108	0.262654	-0.206493	1.87246e-11	0.171604	0.0339757	-0.218526	0.977656	0.00258135	0.106957	-0.110107	0.733245	0.0118007	0.55886	0.0141034	0.0215414	0.0622639	0.114986	0.0409631	0.0872947	0.213378	0.078088	-0.123318	0.58537	0.0807979	0.0785627	-0.305183	0.000943376	0.144911	0.000528716	-0.195945
sp|O95785|WIZ_HUMAN	0	0.696669	-0.0282843	0.705784	0.0183016	0.000429327	0.132416	0.117713	-0.102149	0.548242	0.187858	0.687904	-0.147257	9.01833e-12	0.642092	0.166437	-0.13431	1	0	1	0	1	0	1	0	0.387062	-0.216205	0.43052	0.0717957	1	0	1	0	1	0	1	0	0.0603197	-1.04342	0.299879	-0.287261
sp|O95793|STAU1_HUMAN	0	0.0311886	0.0717597	0.598188	-0.0451948	0.348275	0.0259236	0.28004	-0.0629978	0.0015229	0.0746793	0.490051	-0.39454	0.00107276	0.152556	0.23486	-0.153071	0.203568	0.217504	0.387703	0.113218	2.48597e-05	0.620407	0.708656	-0.025478	0.667707	0.0275124	0.367859	0.0424586	0.107821	0.500916	0.302461	0.113218	2.47718e-08	0.620407	0.677799	-0.025478	0.952254	0.0275124	0.00835911	-0.344015
sp|O95801|TTC4_HUMAN	0	0.935858	0.00496432	0.937165	0.017628	0.000202784	0.121896	0.0398614	-0.147824	0.14493	0.157708	0.94145	-0.12487	4.01591e-14	0.322381	0.0207778	-0.236675	0.07836	-0.36293	0.984238	-0.00267983	0.574932	0.0724697	0.421117	0.382731	0.0911152	0.0763036	0.480793	0.0450579	1.60607e-08	-1.03539	0.926971	-0.0474669	0.253728	-0.540626	0.416837	0.382731	0.120349	0.0763036	0.14204	0.111197
sp|O95810|CAVN2_HUMAN	0	0.00259854	0.157572	0.547789	0.124627	0.00306704	0.110042	0.0405669	-0.146792	5.85162e-07	0.157572	0.224542	0.397266	7.23532e-09	0.15836	0.0678629	-0.159129	0.954837	0.00693055	0.636208	0.0533512	0.64059	0.0746578	0.0255982	-0.108703	0.768693	-0.0268707	0.901974	-0.0117635	0.897929	-0.0590013	0.126236	-0.522679	0.859744	-0.122226	0.0123229	0.719723	0.348603	-0.25127	0.641935	0.148926
sp|O95816|BAG2_HUMAN	0	0.667978	0.0229276	0.95531	-0.00633524	0.654247	0.0166098	0.714506	-0.0232247	0.544299	0.0456188	0.195066	-0.610223	5.57938e-05	0.158419	0.12817	-0.320014	0.569182	-0.0409412	0.0102178	0.183223	0.0602065	0.062135	0.00839533	0.128027	0.181302	0.0680074	0.07027	0.0542779	0.0627055	-0.174209	1.19778e-06	0.667564	2.98233e-05	0.11806	0.000481991	-0.222295	0.15405	0.137441	0.000268759	-0.398831
sp|O95817|BAG3_HUMAN	0	0.53745	-0.0288334	0.0982917	0.268241	0.0488772	0.0600585	0.558174	-0.0378343	0.578836	-0.0977577	0.00639802	0.292605	1.62597e-06	0.136856	0.409992	-0.140673	1	0	1	0	0.492213	-0.0870594	1	0	0.447415	0.0834974	0.374841	0.0654997	1	0	1	0	0.696243	-0.0870594	1	0	0.794697	0.0834974	0.00203899	-0.425104
sp|O95819|M4K4_HUMAN	0	0.418781	0.0603039	0.808276	0.0350479	0.00625892	0.155014	0.174413	-0.0898202	8.86182e-05	-1.48109	0.764386	0.0350479	6.18934e-05	0.160586	0.216598	-0.124474	1	0	1	0	0.814425	-0.0357656	0.178899	-0.164891	0.832511	-0.0702293	0.631697	0.2138	1	0	1	0	0.891211	-0.0474299	0.159257	-0.164891	0.425092	0.578257	0.516647	0.2138
sp|O95825|QORL1_HUMAN	0	0.756418	-0.0349788	1	0	0.00737229	0.153674	0.00394841	-0.28162	0.952281	-0.0349788	0.0359806	-0.725938	0.00207944	0.197785	0.000558769	-0.322017	1	0	1	0	1	0	1	0	1	0	0.0615079	0.281	1	0	1	0	1	0	1	0	0.672079	0.300877	0.0705371	0.281
sp|O95831|AIFM1_HUMAN	0	0.103606	0.15569	0.586647	0.234782	3.11673e-06	0.226666	0.00241676	-0.288121	0.0047289	0.193509	0.0134964	-0.920816	2.2617e-14	0.256113	0.000319376	-0.369625	0.604042	-0.0312562	0.983525	0.00139065	0.0134814	0.0481647	0.0382392	0.0396967	0.222557	0.0404942	0.136064	0.0443386	0.801546	0.0389679	0.595749	-0.088837	0.00181571	-0.1289	0.00275661	-0.142692	0.0789737	0.166739	0.000408492	-0.217265
sp|O95834|EMAL2_HUMAN	0	0.0646736	0.0891063	0.943942	-0.0269609	0.44455	0.030594	0.677081	-0.0301551	0.0220556	0.0891063	0.378483	0.135781	1.37326e-05	0.418432	0.109799	-0.42791	1	0	1	0	1	0	1	0	0.380379	-0.148691	0.672717	-0.0803774	1	0	1	0	9.37706e-12	-1.46708	1	0	0.49482	-0.233941	0.597864	0.103278
sp|O95835|LATS1_HUMAN	0	0.206775	0.149989	1	0	0.0563459	0.0822168	0.210277	-0.0822587	0.0649761	0.163491	1	0	3.23331e-08	0.484098	0.108693	-0.273798	1	0	0.329331	-0.128711	1	0	1	0	0.258082	0.441883	1	0	1	0	0.141687	-0.74655	1	0	1	0	0.300793	0.441883	1	0
sp|O95857|TSN13_HUMAN	0	0.828749	-0.0196348	1	0	0.189928	0.109015	0.114293	-0.1377	0.719869	-0.311761	1	0	0.00397987	-0.217253	0.163523	-0.173323	1	0	1	0	1	0	1	0	0.811891	0.0922887	1	0	1	0	1	0	1	0	1	0	0.873396	-0.192534	1	0
sp|O95861|BPNT1_HUMAN	0	0.284054	-0.0371302	0.343699	-0.443395	0.604479	-0.0235702	0.031377	-0.159491	0.221472	0.0473045	0.294282	-0.443395	5.21119e-07	-0.186701	0.0668671	-0.166203	0.263439	0.0922586	0.874387	0.0411129	0.994048	0.000440693	0.108971	-0.101993	0.0889832	0.0761657	0.194953	0.0517605	0.048254	-0.671609	0.178572	0.565021	0.0022405	-0.401601	0.0603796	-0.101993	0.158564	0.0761657	0.00248099	-0.206727
sp|O95865|DDAH2_HUMAN	0	0.0988832	-0.190153	1	0	0.170424	0.0566911	0.537458	-0.0433061	0.0617507	-0.191564	1	0	0.00528011	0.0899	0.476115	-0.123023	1	0	1	0	0.134269	-0.138055	1	0	0.407263	-0.114492	0.758436	-0.0390933	1	0	1	0	0.00938476	-0.246654	1	0	0.578136	0.172027	0.654636	-0.164466
sp|O95870|ABHGA_HUMAN	0	0.00853646	0.319145	1	0	0.623324	0.0316472	0.404163	-0.0586117	0.000177548	0.319145	1	0	0.00751228	0.128335	0.358003	-0.144108	1	0	1	0	1	0	1	0	1	0	1	0	1	0	1	0	1	0	1	0	1	0	1	0
sp|O95872|GPAN1_HUMAN	0	1	0	1	0	0.14456	-0.17364	0.012691	0.232911	1	0	1	0	0.301314	-0.17364	0.00472673	0.315265	1	0	1	0	1	0	1	0	1	0	1	0	1	0	1	0	1	0	1	0	1	0	1	0
sp|O95873|CF047_HUMAN	0	1	0	1	0	0.71637	0.0363362	1	0	1	0	1	0	0.0117487	-0.291481	1	0	1	0	1	0	1	0	1	0	1	0	1	0	1	0	1	0	1	0	1	0	1	0	1	0
sp|O95881|TXD12_HUMAN	0	0.670001	0.020879	0.331043	-0.0721944	0.662876	0.0179475	0.187577	-0.0854157	0.199674	0.058567	0.343206	0.508721	0.00822762	0.107652	0.340598	-0.0986646	0.840998	-0.0597761	0.9082	-0.0156864	0.109624	-0.0602812	0.114571	-0.104826	0.704673	-0.0492785	0.753893	-0.0277929	0.938889	-0.0597761	0.912789	-0.0434474	0.0168108	0.473141	0.133962	-0.303828	0.902751	-0.0492785	0.697118	-0.0989567
sp|O95905|ECD_HUMAN	0	0.382005	-0.0563901	1	0	0.0781095	0.0490685	0.1322	-0.0928937	0.523406	-0.0620623	0.0436673	1.56767	6.5861e-07	0.192196	0.174317	-0.151447	0.0831862	0.270354	0.763522	0.0409017	1	0	1	0	0.613861	-0.366967	0.21103	0.333468	0.0117828	0.301328	0.644773	-0.104636	1	0	1	0	0.0261319	-1.62194	0.205923	0.333468
sp|O95926|SYF2_HUMAN	0	0.321127	-0.0966532	0.484301	0.0620884	0.304789	0.0815325	0.516574	0.0484355	0.293912	0.116385	0.494317	-0.119439	0.0591654	0.110796	0.855754	0.0623534	1	0	1	0	0.0691208	-0.181795	1	0	0.965968	0.0101774	1	0	1	0	1	0	0.138424	-0.181795	1	0	0.998435	-0.0151643	1	0
sp|O95983|MBD3_HUMAN	0	0.00298604	0.247865	0.604472	-0.108251	0.240775	0.0464437	0.102417	-0.118895	0.000112394	0.247865	0.830067	-0.173344	0.00831957	0.111655	0.23961	-0.1423	0.982188	-0.00298423	0.640917	0.0542124	0.28262	0.0497418	0.64788	0.033314	0.808374	-0.0484163	0.395212	-0.137201	0.910237	0.0689824	0.281487	-0.141252	0.263159	-0.0940768	0.00982568	0.178598	0.572625	-0.377329	0.558042	-0.137201
sp|O95985|TOP3B_HUMAN	0	0.709297	-0.0154618	0.0267419	0.17576	0.521992	0.01922	0.336683	-0.0606817	0.901482	0.0161296	0.000841013	-0.473535	0.00230252	-0.244419	0.048771	-0.359467	1	0	1	0	1	0	1	0	0.916432	-0.0732347	0.0595882	0.20565	1	0	1	0	1	0	1	0	0.490202	-0.420752	0.000212781	-0.869795
sp|O95989|NUDT3_HUMAN	0	0.871115	-0.0274324	0.982136	-0.00390261	0.232341	0.0656633	0.0495998	-0.148135	0.470629	0.124368	0.131149	-1.25786	0.0418197	0.0779386	0.155862	-0.148135	0.563372	-0.112668	0.127048	0.163882	0.913074	-0.00967414	0.611363	0.0726172	0.888779	0.0492495	0.830859	0.0923139	0.544056	-0.112668	0.0982133	-0.247914	0.829811	-0.0473518	0.688241	-0.097025	0.345122	-0.19788	0.233297	0.140515
sp|O95997|PTTG1_HUMAN	0	0.923475	0.0198262	1	0	1	0	0.00678617	-0.328112	0.100233	0.126178	1	0	1	0	5.50333e-05	-0.647758	1	0	1	0	1	0	1	0	0.353026	-0.283193	1	0	1	0	1	0	1	0	1	0	0.515521	-0.283193	1	0
sp|O95999|BCL10_HUMAN	0	0.164139	0.170499	0.272322	-0.101409	0.653667	0.0543234	0.88525	0.013166	0.000670138	0.901866	0.0598712	-0.319573	0.295374	0.227593	0.514054	-0.244108	1	0	1	0	1	0	1	0	0.0628779	0.651563	0.381626	-0.223414	1	0	1	0	1	0	1	0	0.109533	0.651563	0.0526003	-0.439866
sp|O96000|NDUBA_HUMAN	0	0.0270183	0.129025	0.0124863	0.360336	0.000402198	0.128913	0.0802434	-0.114019	0.00124432	0.129025	0.000312329	-0.488452	3.99682e-10	0.175175	0.0954143	-0.183769	0.279986	-0.148478	0.399235	-0.0839466	0.109919	0.0914957	0.00118564	-0.234502	0.635423	0.0364349	0.703662	0.0197037	0.175041	-0.148478	0.49025	-0.0839466	0.010131	0.320489	0.000263711	-0.234502	0.750655	0.121594	0.223551	-0.22817
sp|O96005|CLPT1_HUMAN	0	0.813994	-0.0233624	1	0	0.354116	-0.0694349	0.185142	0.0967503	0.879803	-0.0434349	0.527507	-0.148607	3.67956e-06	-0.485404	0.593761	0.0967503	1	0	1	0	1	0	1	0	1	0	1	0	1	0	1	0	1	0	1	0	1	0	1	0
sp|O96007|MOC2B_HUMAN	0	0.407263	0.0404341	0.0488875	0.183661	0.158	-0.0482633	0.786283	0.0197764	0.745728	0.0404341	0.129396	-0.218212	0.305349	-0.0482633	0.99259	0.0197764	1	0	1	0	0.663652	-0.0554161	0.383671	-0.115401	0.225432	0.280866	0.729436	0.105685	1	0	1	0	0.854133	-0.0554161	0.587007	-0.115401	0.23565	0.280866	0.428597	-0.266406
sp|O96008|TOM40_HUMAN	0	0.0343655	0.13606	0.178871	0.207906	0.0362782	0.0578568	0.0628508	-0.132102	0.000279517	0.136847	0.106277	0.207906	4.6164e-05	0.119469	0.00795731	-0.488793	0.235912	0.194465	0.385246	0.340112	0.591819	-0.0444781	0.650962	-0.0911105	0.319248	0.110767	0.923568	0.00808734	0.221642	0.302927	0.137794	-0.462132	0.0285515	0.491099	0.721483	-0.218184	0.518743	0.110767	0.0182501	-0.361742
sp|O96013|PAK4_HUMAN	0	0.000965693	0.276948	0.951348	0.00348451	0.00433734	0.118501	0.0162385	-0.206275	8.3768e-10	0.603925	0.187647	-0.510759	2.63279e-09	-0.322229	0.00158835	-0.369084	1	0	1	0	1	0	1	0	0.701398	-0.138488	1	0	1	0	1	0	1	0	1	0	0.135584	-0.708306	1	0
sp|O96017|CHK2_HUMAN	0	0.996468	0.000957807	1	0	0.726993	0.0251304	0.458595	-0.0550537	0.675934	0.155253	0.00538658	-1.02725	0.0535486	0.292695	0.194829	-0.34108	1	0	1	0	1	0	1	0	0.432049	0.424335	0.0587552	0.398488	1	0	1	0	1	0	1	0	0.00805122	0.473168	0.0138926	-0.645536
sp|O96019|ACL6A_HUMAN	0	0.0398926	0.0865551	0.79978	0.0245866	0.0164274	0.0497412	0.506968	-0.0415341	0.0138049	0.0865551	0.655323	0.0677286	1.22111e-05	-0.1096	0.722023	-0.0565785	0.683702	0.0474289	0.922186	0.0128478	0.0289184	0.0317069	0.00759779	0.0756392	0.501377	0.0378163	0.528374	0.0513647	0.726952	0.0652174	0.883208	0.0128478	0.0103319	0.0317069	0.00644664	0.0756392	0.836216	-0.0634775	0.410214	0.0513647
sp|O96028|NSD2_HUMAN	0	0.0696706	0.091244	0.651461	-0.0340336	0.00556403	0.0755767	0.139861	-0.0927591	0.139707	0.091244	0.489053	-0.0886971	6.43442e-07	-0.287643	4.95656e-06	-10.2788	1	0	1	0	1	0	1	0	0.0441616	-1.22582	0.355439	0.264041	1	0	1	0	1	0	1	0	0.000703392	-1.22582	0.135154	-0.535566
sp|O96033|MOC2A_HUMAN	0	0.365092	-0.0997436	1	0	0.175345	-0.100266	0.612857	0.0504401	0.275559	-0.138156	0.881314	-0.0324497	0.465759	-0.100266	0.768393	-0.140949	1	0	1	0	1	0	1	0	1	0	1	0	1	0	1	0	1	0	1	0	1	0	1	0
sp|P00167|CYB5_HUMAN	0	0.192065	0.178874	1	0	0.18322	0.105477	0.122355	0.151345	0.0107691	0.630833	1	0	0.174624	0.105477	0.170774	0.195397	1	0	1	0	1	0	1	0	1	0	0.0217302	0.387716	1	0	1	0	1	0	1	0	1	0	0.0108782	0.387716
sp|P00338|LDHA_HUMAN	0	0.504175	0.0276856	0.428206	-0.0529806	0.442295	0.0221287	0.539962	-0.0388131	0.0382332	0.215586	0.0487999	0.127775	0.0231617	0.133697	0.113323	-0.305337	0.81819	0.00979498	0.236969	0.069954	0.978727	-0.000478014	0.594314	0.0168589	0.0967602	0.0534037	0.599406	0.0329929	0.825425	-0.0270909	0.181153	0.069954	0.19328	-0.0644392	0.559128	0.0168589	0.316806	0.0534037	0.481845	0.0329929
sp|P00352|AL1A1_HUMAN	0	0.093339	0.126156	0.29403	-0.165063	0.975854	-0.000786824	0.188326	-0.0798016	0.0837867	0.126156	0.17173	-0.559424	0.112926	0.0588842	0.224342	-0.144333	1	0	1	0	0.260479	0.228444	1	0	0.174645	-1.00687	0.581784	0.0560124	1	0	1	0	1.30837e-06	0.982344	1	0	0.372758	-1.00687	0.856063	0.0560124
sp|P00367|DHE3_HUMAN	0	0.165346	0.056105	0.44188	0.0989853	0.0139125	0.0610678	0.0549462	-0.136224	1.58725e-05	0.269867	0.389296	0.0989853	3.31023e-09	0.240716	0.0111277	-0.347703	0.411734	-0.0850154	0.555544	-0.0596005	0.715004	0.0123184	0.0148834	0.0800724	0.705059	0.0189134	0.366067	0.0318419	0.243193	-0.131922	0.446262	-0.0596005	0.0244397	0.274885	0.00183948	0.0821257	0.805288	-0.0248336	0.0442453	-0.233564
sp|P00374|DYR_HUMAN	0	0.355039	0.0824551	1	0	0.0146994	0.122718	0.00444677	-0.277807	0.398287	0.327832	1	0	4.06189e-13	0.57542	9.55861e-05	-0.554496	0.195191	0.168474	1	0	0.636038	0.0214936	0.159945	0.0839671	0.913205	-0.024646	0.599635	-0.0554496	0.0385586	0.720457	1	0	0.48319	0.113184	0.141774	0.0839671	0.974313	-0.0768174	0.446745	-0.217434
sp|P00387|NB5R3_HUMAN	0	0.395437	-0.0495585	0.779732	-0.062268	0.232421	0.0376324	0.292422	-0.0639334	0.036463	-0.0864704	0.0797663	-0.82414	0.000787583	0.100493	0.204383	-0.170754	1	0	1	0	0.343474	-0.06983	0.944913	0.00733621	0.639027	-0.14403	0.941355	-0.00922525	1	0	1	0	0.103058	0.185612	0.560041	-0.231513	0.0927573	0.38838	0.10798	-0.307641
sp|P00390|GSHR_HUMAN	0	0.0689379	0.0820922	0.278028	-0.0810509	6.24617e-06	0.130121	0.0627758	-0.120036	0.000220469	0.126133	0.200162	-0.277028	2.18478e-15	0.206018	0.0360259	-0.241245	0.860766	-0.0238901	0.799674	0.0337153	0.176217	0.0420571	0.0205674	0.0616475	0.593412	0.0475054	0.953798	0.00379513	0.103187	0.244627	0.0963888	-0.292011	0.189739	0.0420571	0.00029658	-0.221159	0.909066	0.0475054	0.0110398	-0.182135
sp|P00395|COX1_HUMAN	0	0.149001	0.241513	1	0	0.0156299	-0.114815	0.0115356	-0.52011	0.204461	0.241513	0.977505	0.00675012	0.0383583	-0.169075	0.0206953	-0.52011	1	0	1	0	0.0265914	0.107623	0.76701	-0.0180897	1	0	1	0	1	0	1	0	0.0125827	0.107623	0.893519	-0.0468655	1	0	1	0
sp|P00403|COX2_HUMAN	0	0.854219	-0.015031	0.412135	-0.100189	0.171546	0.0412116	0.851508	0.0128795	0.924323	-0.0330902	0.676047	-0.100189	1.0229e-05	0.104905	0.739325	-0.105381	0.909914	-0.016672	0.318927	-0.154843	0.419448	-0.023098	0.884004	-0.00556311	0.490192	-0.154781	0.774856	0.0395473	0.990593	0.0379561	0.599559	-0.154843	0.0144394	-0.192266	0.978086	-0.0108042	0.296617	-0.292048	0.449824	-0.271673
sp|P00414|COX3_HUMAN	0	1	0	1	0	1	0	1	0	1	0	1	0	1	0	1	0	0.414876	-0.12332	0.0222734	-0.219669	1	0	0.995304	0.00119769	0.489365	-0.19623	0.617149	-0.0858731	0.269888	-0.139847	0.0485876	-0.219669	1	0	0.875968	-0.103379	0.154274	-0.439372	0.573203	-0.225624
sp|P00441|SODC_HUMAN	0	0.085604	0.0807758	0.798151	-0.0763078	0.0147337	0.0935627	0.128869	-0.093461	0.000415524	0.100585	0.215141	0.359811	2.18788e-10	0.19364	0.0926177	-0.224648	0.776963	0.0193244	0.911871	0.0123004	0.718064	0.00943866	0.000105675	0.0911178	0.904085	0.0103708	0.318791	0.0761566	0.496707	0.0940726	0.313927	-0.154635	0.596622	-0.0250548	1.79869e-09	-0.237017	0.838017	0.0475696	0.00243195	-0.217865
sp|P00450|CERU_HUMAN	0	0.269436	0.362348	1	0	0.714782	0.0381782	0.443029	0.0720819	0.00179293	0.378458	1	0	0.196935	0.121766	0.532082	0.190435	1	0	1	0	1	0	1	0	1	0	1	0	1	0	1	0	1	0	1	0	1	0	1	0
sp|P00491|PNPH_HUMAN	0	0.000615876	0.194669	0.137175	0.340163	2.38689e-06	0.169099	0.058194	-0.122312	2.46286e-07	0.194669	0.00311671	-0.58492	0	0.245997	0.0266958	-0.270441	0.233866	0.0548606	0.78066	0.0168004	0.00383842	0.0509023	0.0310212	0.0388273	0.903972	0.0129512	0.645987	0.0197476	0.036136	0.0841288	0.041884	-0.288838	4.00833e-07	0.190728	0.0216064	-0.247099	0.979253	-0.0303171	0.00709052	-0.176079
sp|P00492|HPRT_HUMAN	0	0.341655	-0.0307515	0.599357	0.0637808	0.916413	0.00304425	0.365556	-0.0546353	0.0131353	0.14114	0.884807	-0.127055	0.112833	0.0541201	0.571962	-0.0661877	0.763692	0.0242557	0.800543	-0.0145634	0.353968	0.0168642	0.735514	0.00955346	0.65011	0.0350269	0.326727	0.0456264	0.425142	0.121506	0.241601	-0.132147	0.0310944	-0.279018	0.411654	-0.284247	0.804905	-0.0472878	0.00841005	-0.332864
sp|P00505|AATM_HUMAN	0	0.0041654	0.22068	0.844631	0.0393919	0.00124979	0.0867179	0.0841976	-0.11275	0.00223106	0.22068	0.321773	0.322808	4.88656e-08	-0.205348	0.103861	-0.164458	0.848783	0.0195836	0.0617185	-0.109684	0.752969	0.0161739	0.135655	-0.0544171	0.579907	0.0321998	0.00741492	-0.156428	0.998706	0.0195836	0.174813	-0.119223	0.126112	0.276964	0.248001	-0.149393	0.869025	-0.0759119	0.0145718	0.21947
sp|P00519|ABL1_HUMAN	0	0.61634	0.0254021	0.638073	-0.0536997	0.000335506	0.0993807	0.167009	-0.0851269	0.40175	0.0421108	0.606761	-0.165178	1.68115e-11	0.404222	0.252102	-0.129234	1	0	1	0	0.639321	0.0293211	1	0	0.749328	-0.038297	0.143365	-0.0987817	1	0	1	0	0.831339	0.0293211	1	0	0.925528	-0.0590131	0.0932742	-0.0987817
sp|P00558|PGK1_HUMAN	0	0.125682	0.0646741	0.484954	-0.0531243	0.189932	0.0295625	0.421032	-0.0505519	0.000813841	0.0815403	0.429817	-0.0531243	3.203e-11	0.73986	0.00719592	-0.649493	0.53049	0.0214752	0.992677	0.000671931	0.498021	-0.00857178	0.699337	-0.0109482	0.333358	0.0515647	0.297198	0.0585441	0.103725	0.0513544	0.988399	0.000671931	0.000141206	-0.164453	0.66709	-0.0109482	0.588555	0.0515647	0.207205	0.0585441
sp|P00568|KAD1_HUMAN	0	0.349379	0.0479331	0.85384	0.0127146	0.20475	-0.0416202	0.594868	0.0364264	0.238793	0.0532065	0.396982	-0.236116	0.162567	0.0520961	0.848668	-0.066153	0.850535	0.0267006	0.445529	0.0692898	0.0378801	0.105304	0.843879	0.0151459	0.19254	-0.279341	0.665592	0.0415588	0.479558	0.21257	0.300476	0.122194	0.000127396	0.340218	0.536766	0.390954	0.357334	-0.279341	0.551779	0.0415588
sp|P00734|THRB_HUMAN	0	0.929978	0.00480618	1	0	0.203747	0.0342363	0.0403854	-0.14807	0.588248	-0.085833	1	0	0.00318239	0.0797868	0.186044	-0.14807	0.613624	0.107758	1	0	0.435207	-0.0708575	1	0	0.910717	0.0317002	1	0	0.460002	0.274218	1	0	0.605253	-0.0708575	1	0	0.632782	0.0667879	1	0
sp|P00738|HPT_HUMAN	0	0.63422	-0.0751568	1	0	1	0	1	0	0.411375	0.198535	1	0	1	0	1	0	1	0	1	0	1	0	1	0	1	0	1	0	1	0	1	0	1	0	1	0	1	0	1	0
sp|P00747|PLMN_HUMAN	0	0.0950169	0.323276	1	0	0.914126	-0.0081561	0.00727969	-0.293432	0.000207109	0.622153	1	0	0.0298571	0.167325	0.00372796	-0.328784	1	0	1	0	1	0	1	0	1	0	1	0	1	0	1	0	1	0	1	0	1	0	1	0
sp|P00751|CFAB_HUMAN	0	0.000137132	0.796045	1	0	0.108791	0.18549	0.324202	0.0900556	8.17603e-08	1.39902	1	0	9.38144e-05	0.377443	0.81708	0.0900556	1	0	1	0	1	0	1	0	1	0	1	0	1	0	1	0	1	0	1	0	1	0	1	0
sp|P00846|ATP6_HUMAN	0	0.0197055	0.266547	1	0	0.367002	0.0686971	0.117475	-0.121064	0.00604787	0.266547	1	0	0.0295299	0.135906	0.153827	-0.195086	1	0	1	0	1	0	1	0	0.137117	-0.213109	1	0	1	0	1	0	1	0	1	0	0.0737215	-0.220028	1	0
sp|P00915|CAH1_HUMAN	0	0.847228	-0.0157914	0.145639	-0.130443	0.0914707	-0.0527224	0.886581	-0.0103264	0.553677	-0.0931762	0.286623	-0.130443	0.0741151	0.0585169	0.673426	-0.0921447	1	0	1	0	1	0	1	0	0.3283	0.354606	1	0	1	0	1	0	1	0	1	0	0.0103129	1.09334	1	0
sp|P01008|ANT3_HUMAN	0	0.00346172	0.310869	1	0	0.00612935	0.0906124	0.510618	-0.0503835	6.04842e-06	0.310869	1	0	4.41903e-05	0.106057	0.722302	-0.0596421	0.658498	0.111335	1	0	0.597151	0.0613753	1	0	0.439944	0.159769	1	0	0.635999	0.124447	1	0	0.627273	-0.193165	1	0	0.807102	0.159769	1	0
sp|P01023|A2MG_HUMAN	0	0.0647398	-0.240108	1	0	1.35549e-05	0.149328	0.0356429	-0.180073	0.000860187	-0.240108	1	0	7.52316e-13	0.178722	0.00476445	-0.396288	1	0	1	0	0.162014	0.0879857	1	0	0.858689	-0.0222607	1	0	1	0	1	0	0.00019692	0.360691	1	0	0.863647	-0.275905	1	0
sp|P01024|CO3_HUMAN	0	0.300242	0.0780399	1	0	0.456045	-0.069248	0.451877	-0.0584912	0.0820196	0.232186	1	0	0.0483295	0.139189	0.0474834	-0.582172	1	0	1	0	0.857182	0.0206179	1	0	0.349719	0.387939	1	0	1	0	1	0	0.18414	-0.61541	1	0	0.0826622	0.535914	1	0
sp|P01031|CO5_HUMAN	0	0.00183287	0.323302	1	0	0.0948111	0.148835	0.523971	-0.058974	0.00533055	0.323302	1	0	0.0181323	0.169441	0.511096	-0.116109	1	0	1	0	1	0	1	0	0.736727	0.0560905	1	0	1	0	1	0	1	0	1	0	0.848473	0.0564093	1	0
sp|P01033|TIMP1_HUMAN	0	0.177146	0.12133	1	0	0.405353	0.0656942	0.374537	-0.0729562	0.321606	0.12133	1	0	0.0194136	0.176169	0.278793	-0.238553	1	0	1	0	1	0	1	0	1	0	1	0	1	0	1	0	1	0	1	0	1	0	1	0
sp|P01034|CYTC_HUMAN	0	0.0032454	-0.726711	1	0	1	0	1	0	4.22864e-05	-0.831923	1	0	1	0	1	0	1	0	1	0	1	0	1	0	0.822707	0.0325666	1	0	1	0	1	0	1	0	1	0	0.963366	0.0325666	1	0
sp|P01042|KNG1_HUMAN	0	0.273871	0.214907	1	0	0.504666	0.0613701	1	0	0.239347	0.214907	1	0	0.203537	0.108504	1	0	1	0	1	0	1	0	1	0	1	0	1	0	1	0	1	0	1	0	1	0	1	0	1	0
sp|P01111|RASN_HUMAN	0	0.126814	0.175465	1	0	0.750593	0.0272726	0.815914	0.0181268	0.000198858	0.735065	1	0	0.744855	0.0829559	0.663485	-0.148345	1	0	1	0	0.692926	0.0663282	1	0	0.631428	0.108727	0.242102	0.115956	1	0	1	0	0.513975	0.248422	1	0	0.882194	-0.133288	0.164875	0.115956
sp|P01116|RASK_HUMAN	0	0.00985522	-0.359882	0.0336627	-0.296885	1.39395e-05	-0.284068	0.0168797	0.226405	1.15484e-05	-0.427899	0.0576339	-0.497846	1.47823e-05	-0.284068	0.0411591	0.226405	1	0	1	0	1	0	1	0	1	0	1	0	1	0	1	0	1	0	1	0	1	0	1	0
sp|P01130|LDLR_HUMAN	0	0.621404	-0.211276	1	0	0.0152121	0.22288	0.830886	-0.0252778	0.00117261	-1.66108	1	0	0.0337886	0.22288	0.688179	-0.161273	1	0	1	0	1	0	1	0	1	0	1	0	1	0	1	0	1	0	1	0	1	0	1	0
sp|P01137|TGFB1_HUMAN	0	0.241441	0.0929947	0.000103176	-0.310709	0.782642	0.0126932	0.79055	0.0195803	0.506376	0.0929947	0.000116662	1.04066	0.000773817	0.399982	0.986644	-0.0286082	1	0	1	0	1	0	1	0	1	0	1	0	1	0	1	0	1	0	1	0	1	0	1	0
sp|P01591|IGJ_HUMAN	0	0.0369841	0.193307	1	0	0.0412676	-0.155948	0.626817	0.038187	0.0168772	0.193307	1	0	0.020949	-0.155948	0.845462	-0.0783631	1	0	1	0	1	0	1	0	1	0	1	0	1	0	1	0	1	0	1	0	1	0	1	0
sp|P02008|HBAZ_HUMAN	0	0.884057	0.0064743	0.0925336	0.172604	0.377495	0.022138	0.659357	-0.0281973	0.0949975	0.0665459	0.000378667	-0.263946	2.89758e-05	0.136371	0.478014	-0.146457	0.336884	0.0720821	0.775525	0.0353332	0.0874573	0.0221847	0.016637	-0.0440695	0.257068	0.0818697	0.564624	-0.0594116	0.415852	0.0720821	0.126854	-0.149993	0.0214232	0.0221847	0.0315807	-0.091153	0.545336	0.0818697	8.71622e-08	0.220735
sp|P02042|HBD_HUMAN	0	0.0421577	0.200906	1	0	6.32501e-05	0.0872224	0.0802434	-0.113733	0.0156316	0.200906	1	0	8.39919e-12	0.21998	0.0865897	-0.19246	0.671051	0.0902178	1	0	0.337485	0.0796761	1	0	0.4586	0.116911	0.56679	0.212047	0.698151	0.0991092	1	0	5.22975e-05	-1.02122	1	0	0.785275	0.116911	0.448836	0.212047
sp|P02100|HBE_HUMAN	0	0.549932	0.030834	0.547013	0.133331	0.000204439	0.18146	0.649502	-0.0293607	8.77087e-05	0.19147	0.00675208	-0.427307	0	0.561922	0.571194	-0.0929181	0.960881	-0.00310565	0.631833	-0.0242394	0.180738	0.0260645	0.56007	0.0108125	0.956232	-0.00439492	0.945828	0.00411758	0.974389	0.0214431	0.254738	-0.274547	0.345727	0.0260645	0.0217125	-0.171788	0.639521	-0.0446514	1.50629e-05	0.168415
sp|P02489|CRYAA_HUMAN	0	1	0	1	0	1	0	1	0	1	0	1	0	1	0	1	0	1	0	1	0	1	0	1	0	1	0	1	0	1	0	1	0	1	0	1	0	1	0	1	0
sp|P02511|CRYAB_HUMAN	0	0.926836	0.00946548	1	0	1	0	1	0	0.0360176	-1.41989	1	0	1	0	1	0	1	0	1	0	1	0	1	0	1	0	1	0	1	0	1	0	1	0	1	0	1	0	1	0
sp|P02545|LMNA_HUMAN	0	0.00377721	0.103608	0.963179	-0.00489742	9.44193e-06	0.131354	0.357162	-0.0572456	7.25888e-07	0.173293	0.193335	-0.0858848	1.50784e-12	0.248951	0.0862608	-0.280433	0.762701	0.0522865	0.985037	0.00321749	0.927532	0.00205075	0.586865	0.0161913	0.872178	0.00713514	0.196085	0.043473	0.666312	0.092018	0.180418	-0.255215	0.0236488	0.0668436	0.55099	0.0161913	0.156433	-0.0721358	1.21717e-05	-0.218741
sp|P02549|SPTA1_HUMAN	0	0.00887189	0.054413	0.109577	0.165168	0.000458409	0.0685399	0.0332887	-0.142929	0.0138478	-0.0913843	0.027131	0.165168	1.33316e-09	0.112584	0.0644504	-0.202053	0.483843	-0.101063	0.956802	0.00889686	0.343219	-0.0247775	0.565383	0.02174	0.00279819	0.101621	0.884142	0.00372105	0.0472337	-0.323695	0.761761	-0.103393	0.538945	-0.0654852	0.0435227	-0.175379	0.00171242	0.115827	0.000770831	-0.10293
sp|P02647|APOA1_HUMAN	0	0.610425	-0.0949768	1	0	0.906865	-0.00837103	0.117108	0.112113	0.671934	-0.116038	1	0	0.683476	0.0739028	0.386589	0.112113	0.483843	-0.121846	1	0	0.700453	-0.0434392	1	0	0.984271	0.0175377	1	0	0.459618	-0.121846	1	0	0.27554	-0.857072	1	0	0.000999925	-1.0076	1	0
sp|P02649|APOE_HUMAN	0	0.0238651	0.254977	1	0	0.00021513	0.240504	0.00715381	-0.24781	0.0242114	-0.402791	0.211542	0.523353	1.47411e-14	0.43065	0.00085805	-0.378533	1	0	1	0	0.554781	0.0714466	1	0	0.197925	-0.331634	1	0	1	0	1	0	0.000188152	0.612074	1	0	0.340106	-0.331634	1	0
sp|P02656|APOC3_HUMAN	0	0.43408	0.342082	1	0	3.98e-05	0.455119	0.00136203	-0.423196	0.492286	0.342082	1	0	3.89192e-13	0.547716	2.48786e-05	-0.53778	1	0	1	0	1	0	1	0	0.0967602	0.220405	0.938937	-0.0176439	1	0	1	0	1	0	1	0	0.194199	0.220436	0.477914	-0.241325
sp|P02724|GLPA_HUMAN	0	0.671294	0.0273011	0.295404	-0.0960903	0.0902102	0.644691	0.27423	0.323436	0.883319	0.0273011	0.446663	-0.0960903	0.00401704	0.644691	0.462755	0.337931	1	0	1	0	1	0	1	0	0.655823	0.056809	0.901512	-0.014942	1	0	1	0	1	0	1	0	0.857386	0.056809	0.647332	-0.150119
sp|P02751|FINC_HUMAN	0	0.192577	0.0897934	1	0	0.0453716	0.117379	0.00860106	-0.244398	0.19268	0.191702	1	0	6.21098e-10	0.54894	0.00305668	-0.311347	1	0	1	0	1	0	1	0	0.856155	-0.0614598	1	0	1	0	1	0	1	0	1	0	0.0294037	-2.15787	1	0
sp|P02765|FETUA_HUMAN	0	0.285275	-0.140481	1	0	0.587359	-0.0474673	0.683031	0.0298505	0.318431	-0.161417	1	0	0.869627	-0.0474673	0.959869	-0.0313204	0.473528	-0.120647	1	0	0.711739	-0.0380774	1	0	0.854224	-0.0250663	1	0	0.402125	-0.224844	1	0	0.713464	-0.137255	1	0	0.754936	-0.219873	1	0
sp|P02786|TFR1_HUMAN	0	0.000433962	0.10828	0.802531	-0.011822	0.000604614	0.0708061	0.0797791	-0.111344	9.22195e-08	0.10828	0.00102859	-0.402344	8.00063e-10	0.125945	0.201649	-0.115084	0.637887	0.0196398	0.928809	-0.00784799	0.599201	0.00519488	0.140842	-0.0176847	0.0830648	0.0331911	0.232398	0.0635647	0.826545	0.0196398	0.888554	-0.00784799	0.0791052	-0.0337795	0.195955	-0.157631	0.0600501	0.179116	0.15665	0.0635647
sp|P02788|TRFL_HUMAN	0	0.34509	-0.191097	1	0	0.0379967	0.192635	0.0142927	-0.243151	0.514268	-0.191097	1	0	0.00417458	0.199286	0.0161264	-0.247225	1	0	1	0	0.804707	0.0361788	1	0	0.00422544	0.571561	1	0	1	0	1	0	0.947646	-0.0583564	1	0	0.000178512	0.571561	1	0
sp|P02792|FRIL_HUMAN	0	1.71677e-09	1.97004	1	0	0.351166	-0.0636228	1	0	0	1.97004	1	0	0.410846	0.101271	1	0	1	0	1	0	1	0	1	0	1	0	1	0	1	0	1	0	1	0	1	0	1	0	1	0
sp|P02794|FRIH_HUMAN	0	0.172651	-0.144999	0.278974	-0.158439	0.603108	0.0181376	0.383007	-0.0551937	0.0632093	0.549124	0.345174	-0.184564	0.0118073	0.122156	0.46149	-0.0846374	1	0	1	0	1	0	1	0	1	0	1	0	1	0	1	0	1	0	1	0	1	0	1	0
sp|P02795|MT2_HUMAN	0	0.837388	-0.0242241	1	0	1	0	0.000287274	-0.552325	0.000723794	0.598553	1	0	1	0	6.28515e-06	-0.55706	1	0	1	0	1	0	1	0	0.920754	0.0185662	1	0	1	0	1	0	1	0	1	0	0.991604	0.0185662	1	0
sp|P03886|NU1M_HUMAN	0	0.533466	-0.0997891	0.631522	-0.17142	0.336074	-0.0388799	0.552572	0.0415582	0.009352	0.265941	0.0406315	-1.07718	0.631771	-0.0388799	0.932056	0.0415582	1	0	1	0	1	0	1	0	1	0	1	0	1	0	1	0	1	0	1	0	0.837809	-0.0907558	1	0
sp|P03891|NU2M_HUMAN	0	0.422322	-0.179282	1	0	0.920893	0.00747416	0.925492	-0.00765454	0.122869	-0.371382	1	0	0.440926	0.0896299	0.915879	-0.0702413	1	0	1	0	1	0	1	0	1	0	1	0	1	0	1	0	1	0	1	0	1	0	1	0
sp|P03905|NU4M_HUMAN	0	0.877196	0.0138511	0.102482	-0.209162	0.178626	-0.0867894	0.134955	0.106273	0.979623	-0.0314637	0.338425	-0.209162	0.00380212	-1.14517	0.0320505	0.470441	0.653001	0.0511505	0.891014	-0.0265212	0.257675	-0.0924701	1	0	0.221716	0.385964	0.289151	0.118038	0.0531841	-0.459024	0.966467	-0.0265212	0.0244816	0.447883	1	0	0.115158	0.385964	0.0328225	-0.524591
sp|P03915|NU5M_HUMAN	0	0.00752159	0.259237	0.656522	0.0872851	0.126878	-0.0789344	0.682556	-0.0313267	4.13469e-05	0.259237	0.449706	-0.20468	0.0393275	-0.0859707	0.537836	-0.143839	1	0	1	0	1	0	1	0	0.163719	0.179018	0.0324072	0.2823	1	0	1	0	1	0	1	0	0.297136	0.179018	0.0118919	-0.404433
sp|P03928|ATP8_HUMAN	0	0.93524	-0.00847345	1	0	0.0603296	0.11616	0.146013	-0.100308	0.860132	-0.0514472	0.421913	-0.215385	0.000298948	0.217342	0.102917	-0.19306	0.92405	0.0279788	1	0	0.0417868	-0.224073	1	0	0.766217	-0.0751928	1	0	0.994874	0.0279788	1	0	1.32938e-05	-0.529311	1	0	0.934316	-0.0751928	1	0
sp|P04004|VTNC_HUMAN	0	0.113835	0.594285	1	0	0.0594481	0.299653	0.0109698	-0.323618	0.0155242	0.862304	1	0	0.000660704	0.386872	0.00309468	-0.428801	0.939307	-0.0153503	1	0	0.332249	-0.0670903	1	0	0.599606	0.250615	1	0	0.998706	-0.0153503	1	0	0.264191	-0.0787546	1	0	0.689572	-0.442145	1	0
sp|P04040|CATA_HUMAN	0	0.0796211	0.055574	0.90733	0.0144176	0.00751217	0.052128	0.326497	-0.0590385	0.0017379	0.093654	0.518412	0.110987	3.23495e-08	0.181496	0.351575	-0.13505	0.955246	-0.0076458	0.536448	0.0827721	0.39225	0.0189448	0.0399318	0.0645685	0.126747	0.0578796	0.230582	0.046609	0.258734	0.184441	0.395271	-0.127615	0.0577682	0.160626	0.0327869	-0.0897101	0.14253	0.0578796	0.00293621	-0.253063
sp|P04049|RAF1_HUMAN	0	0.00179789	0.239364	0.23442	0.122532	0.698437	0.0253619	0.300921	-0.0659618	0.000115303	0.67184	0.0125195	-0.988144	0.0169419	0.11484	0.03686	-0.480054	1	0	1	0	1	0	1	0	1	0	1	0	1	0	1	0	1	0	1	0	1	0	1	0
sp|P04066|FUCO_HUMAN	0	1	0	1	0	0.793818	0.056692	0.0102628	-0.271403	1	0	1	0	0.664724	-0.153194	0.00982011	-0.288464	1	0	1	0	1	0	1	0	1	0	1	0	1	0	1	0	1	0	1	0	1	0	1	0
sp|P04075|ALDOA_HUMAN	0	0.40799	-0.0292931	0.0356506	-0.0736347	0.123452	-0.03438	0.756077	0.0202525	0.407227	0.0342371	0.148091	-0.0736347	0.0628429	0.0496579	0.851467	-0.0778611	0.949178	0.00338772	0.88978	0.00745994	0.141681	0.0241722	0.000445366	0.057976	0.39779	0.0874407	0.381558	0.0547697	0.480715	0.0477094	0.0093568	-0.233155	0.0640343	-0.029663	3.19953e-10	-0.224829	0.697396	0.0874407	1.18144e-08	-0.237576
sp|P04080|CYTB_HUMAN	0	0.94196	-0.00496913	0.330254	0.110196	0.00398569	0.0733713	0.703073	-0.0256381	0.0602232	0.0665571	0.142466	-0.192316	0.00493453	0.0733713	0.797293	-0.0630649	0.599697	0.0686521	0.535632	0.0778366	0.0131802	0.0948023	0.10258	-0.0655392	0.232341	0.105279	0.998149	0.000167254	0.705571	0.0686521	0.106317	-0.204744	2.73497e-05	0.113047	0.0655172	0.19299	0.500942	0.105279	0.042286	-0.210638
sp|P04083|ANXA1_HUMAN	0	0.278323	0.0263339	0.936609	-0.00638751	0.470846	0.0164359	0.520228	-0.0406768	0.475066	-0.0630405	0.139409	0.116723	0.000257956	0.0741746	0.4931	-0.111377	0.861248	0.0235416	0.59942	0.0299588	0.0438125	0.0183837	0.000340201	0.0628303	0.00157608	0.0581832	0.252381	0.0372564	0.823658	0.0337538	0.0306273	-0.178397	0.139272	0.0183837	1.16808e-05	-0.272443	0.0010027	0.0641802	1.19516e-06	-0.24738
sp|P04150|GCR_HUMAN	0	0.0367328	0.194486	0.000504492	0.175435	0.666264	0.0238148	0.324202	-0.0696046	7.34573e-05	1.45727	0.00019774	-0.484833	4.06834e-05	0.470632	0.325701	-0.124859	1	0	1	0	1	0	1	0	0.942781	-0.0140045	0.683236	0.0860186	1	0	1	0	1	0	1	0	0.577569	-0.349482	0.406325	-0.283462
sp|P04156|PRIO_HUMAN	0	0.0198588	0.42002	1	0	0.371394	-0.0765553	0.828973	0.0206223	0.0204509	0.42002	1	0	0.279007	-0.106093	0.97711	0.0388024	1	0	1	0	1	0	1	0	1	0	1	0	1	0	1	0	1	0	1	0	1	0	1	0
sp|P04179|SODM_HUMAN	0	0.278946	-0.12757	0.143505	0.229375	0.104952	0.12157	0.482222	-0.0577682	0.0209329	0.389313	0.105462	-0.351902	0.025082	0.186711	0.396581	-0.224302	1	0	1	0	1	0	1	0	0.0443289	0.200143	0.437111	0.103772	1	0	1	0	1	0	1	0	0.00471179	0.337425	0.237106	-0.264863
sp|P04181|OAT_HUMAN	0	0.950402	0.00596366	0.0289188	0.189614	0.534909	0.0154581	0.133122	-0.0870233	0.844399	0.0433458	0.106567	0.189614	6.56233e-09	0.336739	0.0738151	-0.257236	0.547144	0.0283166	0.669474	0.026545	0.367213	0.0155579	0.0223059	0.0339548	0.505207	-0.0198112	0.359008	0.0554467	0.594245	0.0292113	0.252743	-0.166969	0.59289	0.0155579	0.00034759	-0.234261	0.145001	0.238234	0.0187189	0.114653
sp|P04183|KITH_HUMAN	0	0.733541	-0.0178229	0.402103	-0.14233	0.518328	0.0254782	0.293981	-0.0704074	0.801741	-0.067952	0.398697	0.300392	0.0850006	-0.449265	0.479605	0.12258	0.680205	0.0274197	0.806651	0.0236617	0.299373	0.0238528	0.0785122	0.0522514	0.0315243	0.139083	0.738153	-0.0199516	0.116637	0.155654	0.73865	-0.119247	0.335396	-0.0571577	0.096008	-0.161462	0.0482357	0.139083	0.0328431	-0.352846
sp|P04350|TBB4A_HUMAN	0	3.87071e-09	-1.1593	1	0	0.942392	0.0033928	0.0318141	0.227562	0	-1.30323	0.61662	-0.114043	0.334269	0.0789529	0.0516804	0.352387	1	0	0.939891	0.0176749	1	0	1	0	1	0	1	0	1	0	0.873475	-0.0786127	1	0	1	0	1	0	1	0
sp|P04406|G3P_HUMAN	0	0.0961901	0.0458513	0.556278	0.0410743	0.124205	0.0346453	0.742094	-0.0217552	0.137673	0.0573035	0.0037699	0.213335	1.38689e-05	0.102197	0.643133	-0.0812104	0.599903	0.019534	0.207813	0.0423786	0.58857	0.00884689	0.302801	0.0151032	0.916432	-0.00812802	0.151251	0.0838021	0.511756	0.0299719	0.000656709	-0.274011	0.224747	0.0256173	2.15129e-06	-0.179263	0.288824	0.0845675	3.39075e-09	0.278576
sp|P04424|ARLY_HUMAN	0	0.35064	0.0468226	0.0187768	0.582669	0.878146	0.00548507	0.946629	-0.00451835	0.0909761	-0.196008	0.0340858	-0.605758	1.86119e-05	0.198324	0.575148	-0.153735	1	0	1	0	0.804707	-0.022603	0.62413	-0.0489529	0.686142	-0.0740047	0.406639	0.0613079	1	0	1	0	0.943707	-0.022603	0.843607	-0.0489529	0.419888	0.247092	0.140141	-0.192858
sp|P04632|CPNS1_HUMAN	0	0.165383	0.0488509	0.183468	-0.108115	1.39175e-06	0.166194	0.147202	-0.0905824	0.453439	0.0488509	0.368847	-0.177707	3.74471e-16	0.5423	0.164669	-0.255086	0.810939	-0.0356943	0.300261	-0.129281	0.143164	0.0460034	0.000658025	0.140438	0.662013	0.03209	0.327852	-0.0624693	0.93212	0.0584808	0.22993	-0.129281	0.0182397	0.0802236	0.000541953	0.140438	0.804595	0.067208	0.230969	-0.0624693
sp|P04792|HSPB1_HUMAN	0	0.0500458	0.0593426	0.942599	-0.0261879	0.496934	0.0185659	0.191071	-0.0813828	3.13505e-05	0.121218	0.241569	0.213943	8.3587e-07	0.35887	0.0418486	-0.341018	0.645695	0.0271481	0.340904	0.0591372	0.638481	-0.00693294	0.797137	0.00523086	0.964651	-0.00439402	0.0725765	0.0909586	0.24661	0.0649484	0.0230941	-0.312167	0.312409	0.0294205	0.505415	-0.148141	0.654309	0.0754559	2.71912e-05	-0.368501
sp|P04818|TYSY_HUMAN	0	0.758149	0.0182099	0.568198	0.0336405	0.0024613	0.0887318	0.126713	-0.0919842	0.0371362	0.118694	0.0887666	-0.27605	1.48481e-09	0.159532	0.0679663	-0.263717	0.651494	0.0326615	0.818032	0.019391	0.95973	-0.00243728	0.518103	-0.0163336	0.518229	0.0442039	0.44521	0.0281297	0.000355675	0.300526	0.725214	-0.122725	0.734467	0.0627382	0.250871	-0.531221	0.878255	0.0442039	0.000886469	-0.168515
sp|P04843|RPN1_HUMAN	0	0.723469	0.0187222	0.481034	-0.0389386	0.588836	0.018538	0.199619	-0.078992	0.90285	-0.0498966	0.276337	-0.198356	0.00380469	0.140737	0.291671	-0.138759	0.804003	0.0503598	1	0	0.109919	0.204607	1	0	0.379768	0.113961	0.171054	-0.0953426	0.702867	0.0895257	1	0	2.04678e-08	0.784159	1	0	0.0933062	0.568627	0.153904	-0.155207
sp|P04844|RPN2_HUMAN	0	0.491393	0.0677124	2.3789e-07	-0.626958	0.926875	0.00404908	0.848031	-0.0131579	0.132097	-0.210504	1.80954e-09	0.679606	0.000408493	0.246918	0.399575	-0.180928	0.446807	-0.107499	0.203925	0.3819	1	0	1	0	0.889465	0.0488881	0.867653	-0.0202197	0.390623	-0.107499	0.000595839	-0.841138	1	0	1	0	0.787074	0.215322	0.747381	0.0600538
sp|P04899|GNAI2_HUMAN	0	0.699407	0.0288341	1	0	0.00170493	0.157553	0.00215575	-0.310921	0.467367	-0.185901	1	0	6.57623e-09	0.234033	0.00219959	-0.332498	1	0	1	0	1	0	1	0	0.1263	0.244426	0.807645	0.0194608	1	0	1	0	1	0	1	0	0.371118	-0.258109	0.181302	-0.441668
sp|P04920|B3A2_HUMAN	0	0.0226385	0.442143	1	0	0.0162629	0.10199	0.394771	-0.0695722	0.000264565	0.761516	1	0	6.10527e-08	-0.413012	0.407008	-0.117788	1	0	1	0	1	0	1	0	1	0	1	0	1	0	1	0	1	0	1	0	1	0	1	0
sp|P04921|GLPC_HUMAN	0	0.00924503	0.246548	1	0	1	0	1	0	0.00155123	0.246548	1	0	1	0	1	0	1	0	1	0	1	0	1	0	0.401611	0.20098	0.0227429	0.312399	1	0	1	0	1	0	1	0	0.00152502	0.662263	0.00651604	-0.375067
sp|P05023|AT1A1_HUMAN	0	0.00110513	0.212423	0.0154958	0.253414	2.10017e-06	0.212887	0.00944109	-0.212798	2.17805e-07	0.233794	0.0120749	0.253414	0	0.614368	0.00122177	-0.351071	0.18634	0.0854546	0.690267	0.0629715	0.186158	-0.0352785	0.55318	0.0174122	0.115755	0.0463481	0.410615	0.0438269	0.0745173	-0.123314	0.585526	0.0629715	0.000283045	0.138812	0.515332	0.0174122	0.015771	-0.203996	0.302793	0.0438269
sp|P05091|ALDH2_HUMAN	0	0.119618	0.100966	1	0	0.000511243	0.124123	0.0583384	-0.125061	0.0485357	0.100966	0.133035	0.568813	2.30627e-06	0.138784	0.10509	-0.140293	0.327791	-0.34041	0.777992	0.0398969	0.503949	-0.0884464	0.272098	-0.604239	0.739109	0.0388547	0.204988	0.111984	0.224349	-0.34041	0.694608	0.0398969	0.0139517	-0.254682	0.00308228	-1.58782	0.174103	0.540056	0.0132268	-0.242035
sp|P05114|HMGN1_HUMAN	0	0.0256773	0.495727	0.38804	0.425187	5.47415e-07	0.788639	0	-0.892166	1.2738e-05	0.687414	0.0161048	-2.85381	2.18478e-15	1.98698	0	-1.93689	0.568007	0.0551679	0.0502992	0.133423	0.828149	0.0121655	0.777945	-0.0208918	0.450771	0.0892692	0.98082	-0.00275775	0.49422	-0.0837031	0.00143217	0.162349	0.742723	0.0649185	0.938374	-0.0263125	0.727639	0.0892692	0.516746	0.197076
sp|P05141|ADT2_HUMAN	0	0.0206561	0.265662	1	0	0.00115395	0.105082	0.363515	-0.0587305	6.76259e-06	0.267649	1	0	2.2702e-07	0.51424	0.348076	-0.136018	0.730599	0.0174895	0.818889	-0.0222728	0.0124976	0.0380575	0.469037	0.0227998	0.794128	0.0104888	0.485099	0.0372282	0.660045	0.0601318	0.748962	-0.0222728	0.00666759	-0.208754	0.436686	0.0227998	0.250256	-0.0304656	0.369695	0.0372282
sp|P05161|ISG15_HUMAN	0	0.747314	-0.0239198	1	0	0.831128	0.00869871	0.602604	-0.0365921	0.863738	-0.0361541	0.338425	-0.229362	0.0175442	0.10103	0.573085	-0.0966686	1	0	1	0	1	0	0.884205	0.0228182	0.857866	0.0434546	0.25419	0.125013	1	0	1	0	1	0	0.230992	-0.822361	0.896785	-0.083171	0.0294779	0.230754
sp|P05165|PCCA_HUMAN	0	0.239007	0.157575	1	0	0.0846868	0.0613972	0.0641307	-0.128437	0.0548048	-0.983452	1	0	3.21125e-07	0.181881	0.162057	0.188024	1	0	1	0	1	0	1	0	1	0	1	0	1	0	1	0	1	0	1	0	1	0	1	0
sp|P05166|PCCB_HUMAN	0	0.42486	0.0698019	0.652896	-0.181739	0.783702	-0.0143666	0.722594	-0.0260835	0.594132	-0.0930692	0.337661	-0.342064	0.670816	0.049805	0.72109	-0.0658376	1	0	1	0	1	0	1	0	0.427695	0.151162	1	0	1	0	1	0	1	0	1	0	0.576591	0.151162	1	0
sp|P05198|IF2A_HUMAN	0	0.0704967	0.103637	0.481595	-0.137145	2.36993e-05	0.114286	0.0650536	-0.115661	0.00305943	0.115522	0.80001	-0.137145	1.46686e-15	0.156305	0.228429	-0.115661	0.679837	0.0615468	0.895099	-0.0272378	0.530263	0.0115409	0.0445192	0.0408436	0.493853	-0.0178692	0.0676862	0.0500637	0.452545	0.0832327	0.890581	0.0584947	0.130438	0.137234	0.00943975	-0.0526389	0.807433	-0.0180196	5.81906e-07	-0.197912
sp|P05204|HMGN2_HUMAN	0	0.384703	0.269592	0.0163959	-0.107477	1	0	1	0	0.407287	0.315004	0.0180679	-0.307441	1	0	1	0	0.573622	0.0695141	0.965062	-0.00872219	0.967865	0.00295589	0.70217	0.0189404	0.671801	0.152416	1	0	0.540896	0.0784714	0.932042	-0.00872219	0.972009	-0.0259897	0.766705	-0.125941	0.88498	0.197751	1	0
sp|P05362|ICAM1_HUMAN	0	0.455244	0.119005	1	0	0.0205294	0.121231	0.0559563	-0.148811	0.184803	0.985287	1	0	8.40734e-06	0.1545	0.00946879	-0.387727	1	0	1	0	0.597187	0.0508884	1	0	0.953969	0.0302668	0.797269	0.0336762	1	0	1	0	1.22042e-06	-0.689274	1	0	0.449527	0.434143	0.0924935	-0.592107
sp|P05386|RLA1_HUMAN	0	0.227387	0.0895999	0.0139305	0.234134	0.822656	-0.0321936	0.0642047	-0.147764	0.00673851	0.252962	0.00122039	-1.12587	0.7642	0.0695208	0.136455	-0.15715	0.731876	-0.0532049	0.479114	-0.0983661	0.656654	0.0121409	0.393273	-0.0212801	0.713646	-0.0372748	0.899665	-0.0254411	0.813474	-0.0532049	0.598595	-0.0983661	0.884794	0.0121409	0.637152	-0.116496	0.861473	-0.071623	0.549364	-0.136405
sp|P05387|RLA2_HUMAN	0	0.0647932	0.0771615	0.0281045	0.562877	5.10738e-05	0.301852	0.0368699	-0.157155	0.00151225	0.192576	0.000167333	0.566148	2.14957e-10	0.303905	0.00641726	-0.338666	0.709431	0.0320039	0.786367	0.0309468	0.6353	-0.00873479	0.206796	-0.021351	0.58708	0.0436423	0.372871	0.0487401	0.264641	-0.103851	0.429177	-0.114437	0.00633759	0.0538992	0.393346	-0.14492	0.233972	0.0680927	5.26347e-07	-0.21136
sp|P05388|RLA0_HUMAN	0	0.529448	0.0250998	0.629203	0.203124	0.0153159	0.0667174	0.373276	-0.0542616	0.325695	0.0558563	0.575134	0.203124	6.55715e-09	0.118805	0.303663	-0.138795	0.0809141	0.0738195	0.990983	0.00104963	0.528646	0.00624126	0.666832	0.01243	0.635532	0.022686	0.133367	0.102002	0.0919244	0.0738195	0.985433	0.00104963	0.000568905	0.089148	0.634668	0.01243	0.70345	-0.0424164	0.0864983	0.102002
sp|P05423|RPC4_HUMAN	0	0.00805877	0.13174	0.679709	-0.0405514	0.954152	-0.00215984	0.449406	-0.0484276	2.6936e-08	0.630294	0.926395	-0.107326	0.156085	0.0565457	0.668778	-0.0679507	0.640582	-0.0734022	0.171563	-0.183935	1	0	1	0	0.622757	0.0648837	0.349664	0.0830654	0.763842	-0.0734022	0.284242	-0.183935	1	0	1	0	0.940521	0.0648837	0.00653691	-0.237373
sp|P05455|LA_HUMAN	0	0.11627	0.0546112	0.35618	0.0721084	0.0460979	0.0408339	0.164582	-0.081325	0.00214606	0.0937937	0.000122527	-0.389292	3.52118e-06	0.096191	0.348076	-0.0999475	0.993742	-0.000395086	0.858475	0.0113651	0.137171	0.0198647	0.276712	0.0168971	0.126345	0.0537144	0.0230165	0.0932111	0.564173	0.0323612	0.108191	-0.135055	0.00469391	0.0201672	0.0263689	-0.190535	0.113052	0.0537144	3.23062e-11	-0.25946
sp|P05546|HEP2_HUMAN	0	0.292231	0.104042	1	0	0.365253	-0.0452727	0.187192	-0.0945797	0.231751	0.158884	1	0	0.109545	-0.0725076	0.287855	-0.140529	1	0	1	0	1	0	1	0	1	0	1	0	1	0	1	0	1	0	1	0	1	0	1	0
sp|P05556|ITB1_HUMAN	0	0.0160329	0.123406	0.0205493	0.377951	2.41748e-06	0.260695	0.017664	-0.194025	3.49542e-06	0.420671	0.000616424	0.457067	0	0.436707	0.000385533	-0.531817	1	0	1	0	1	0	1	0	0.788529	-0.0858538	1	0	1	0	1	0	1	0	1	0	0.217633	-0.33756	1	0
sp|P05771|KPCB_HUMAN	0	0.000906995	0.102001	0.703343	0.0518871	0.0462841	0.0445683	0.400221	-0.0527459	4.23894e-06	0.102001	0.652389	0.0518871	0.00231135	0.0724759	0.359621	-0.13392	0.944536	0.0131451	0.999279	-7.97841e-05	0.214371	0.0310251	0.686681	-0.0162997	0.950531	0.00654768	0.635524	-0.0349855	0.800755	-0.16876	0.999139	-7.97841e-05	0.0504448	-0.0917061	0.653889	-0.0162997	0.879229	-0.0953914	0.52	-0.0349855
sp|P05783|K1C18_HUMAN	0	0.0589739	0.104438	0.293635	-0.39224	0.00150504	0.133497	0.111965	-0.100752	0.000493103	0.211997	0.252978	-0.39224	1.08162e-08	0.181259	0.10631	-0.253502	0.970022	-0.00611925	0.996002	0.000886447	0.92442	0.00176737	0.503739	0.0211629	0.682616	0.0168352	0.49417	0.035132	0.999916	-0.00611925	0.993679	0.000886447	0.0204514	0.204395	0.469439	0.0211629	0.134972	-0.16064	0.377805	0.035132
sp|P05787|K2C8_HUMAN	0	0.0408658	0.0873117	1	0	2.43677e-06	0.193448	0.0777436	-0.113678	0.0116584	0.113935	1	0	0	0.664914	0.00521429	-0.602337	0.866092	0.0182991	1	0	0.00710621	0.0375725	0.950841	0.00214576	0.849095	0.00639748	1	0	0.974296	0.0350943	1	0	0.000172279	0.0447636	0.9404	0.00214576	0.795955	-0.0217843	1	0
sp|P05937|CALB1_HUMAN	0	0.0175112	0.254038	0.00511078	0.380665	0.00404053	0.173348	0.37777	-0.055796	0.000940103	0.57429	0.0126881	-0.552455	1.43293e-05	0.173348	0.22707	-0.202545	0.973618	0.00503251	0.348844	-0.0850745	0.694249	-0.0222222	0.0588954	0.131838	0.502635	-0.143982	0.39945	0.0705645	0.00035927	0.843055	0.270346	-0.0850745	0.465538	0.339995	0.11289	0.131838	0.692832	-0.143982	0.292526	0.0705645
sp|P06132|DCUP_HUMAN	0	0.51691	0.0374596	0.900075	0.0168057	0.205145	0.0252859	0.60066	-0.0329029	0.383104	0.0400559	0.982611	-0.0440408	4.0727e-11	0.276418	0.163498	-0.278292	0.738572	0.0209997	0.257164	-0.05021	0.529503	0.0146423	0.0148894	0.0609887	0.0236365	0.0778394	0.921572	-0.00534217	0.00336668	0.137231	0.430872	-0.0917553	0.880756	0.0146423	0.000580643	0.0679303	0.0971105	0.0778394	0.0207986	-0.228974
sp|P06280|AGAL_HUMAN	0	0.591388	-0.0753302	1	0	0.0213124	0.125376	0.0975654	-0.113869	0.876008	-0.0753302	0.673304	-0.0881219	1.65963e-05	0.222853	0.0261676	-0.324734	1	0	1	0	1	0	1	0	0.144878	0.112152	1	0	1	0	1	0	1	0	1	0	0.280144	0.112152	1	0
sp|P06396|GELS_HUMAN	0	0.00239098	0.166591	0.44462	-0.0893558	0.00390771	0.117741	0.0542419	-0.136854	1.22657e-06	0.184313	0.478934	-0.407179	8.59966e-10	0.214949	0.0455151	-0.212417	1	0	1	0	0.0269949	-0.140673	1	0	0.755783	0.0300413	0.0522283	0.329337	1	0	1	0	0.00123945	-0.156673	1	0	0.710527	-0.135374	0.0277344	-0.370709
sp|P06400|RB_HUMAN	0	0.899286	0.0171697	1	0	5.38487e-05	0.194807	0.0495258	-0.135009	0.956456	0.148076	1	0	7.63503e-10	0.548811	0.0291345	-0.22119	1	0	1	0	0.0245362	-0.129512	1	0	0.466385	0.165153	0.78838	-0.0479123	1	0	1	0	9.84746e-13	-0.986638	1	0	0.795663	0.165153	0.404045	0.101733
sp|P06454|PTMA_HUMAN	0	0.000851705	-0.221703	0.104203	-0.447129	0.041792	-0.309902	0.0841976	0.144867	2.9114e-07	-0.246562	0.125872	-0.447129	0.0427205	-0.309902	0.341913	0.144867	0.0199661	0.134739	0.17487	0.0955432	0.929667	0.00290597	0.0482355	0.0697805	0.268324	-0.0980007	0.535873	0.0511618	1.41643e-05	0.153791	0.00519633	-0.24192	0.432179	0.033891	0.00765698	-0.187745	0.401744	-0.0980007	9.03681e-06	0.21718
sp|P06493|CDK1_HUMAN	0	0.00403699	0.0988074	0.526881	0.0977343	0.689638	0.0105658	0.439911	-0.0471118	1.73337e-05	0.106355	0.00879181	-0.396892	5.73504e-08	0.377784	0.440745	-0.087152	0.789752	0.026841	0.92764	0.0111112	0.0190561	-0.0395371	0.00321833	0.0965045	0.0386423	0.0773415	0.47361	0.0441358	0.949117	0.026841	0.887227	0.0111112	0.0057728	-0.263177	0.00272731	0.0965045	0.0213873	0.0794925	0.35778	0.0441358
sp|P06576|ATPB_HUMAN	0	0.0179108	0.0610476	0.223292	0.10381	0.522127	0.0174526	0.558991	-0.0366176	0.0138226	0.0610476	0.02625	0.177634	0.000622178	0.0909688	0.378136	-0.175406	0.297632	-0.0403314	0.31843	0.0291998	0.000203209	-0.0317151	0.460919	0.0114525	0.663022	0.0261016	0.797958	0.0149357	0.513069	-0.0403314	0.0400608	-0.200221	3.03819e-09	-0.0573708	0.156184	-0.211638	0.746223	-0.0312136	0.000360636	-0.238364
sp|P06703|S10A6_HUMAN	0	0.547496	-0.15143	1	0	1	0	0.180722	0.138668	1.27017e-05	-0.572273	1	0	1	0	0.531067	0.138668	4.62649e-05	-0.619712	1	0	1	0	1	0	1	0	1	0	1.85895e-05	-0.619712	1	0	1	0	1	0	1	0	1	0
sp|P06730|IF4E_HUMAN	0	0.00012003	0.272205	0.00245955	0.187837	0.894009	0.00661868	0.0654927	-0.125358	1.58173e-08	0.272205	0.00193769	0.688861	0.0153609	0.0948963	0.0514497	-0.251736	0.339226	0.104766	0.854738	-0.036953	0.00316293	0.0914826	0.228967	0.0310478	0.335313	-0.0771884	0.770027	0.0113462	0.366238	0.108622	0.433915	-0.274311	0.000128314	0.0914826	0.0669174	-0.184156	0.0979119	-0.0771884	0.0295146	-0.212251
sp|P06732|KCRM_HUMAN	0	0.23263	0.310763	1	0	1	0	1	0	0.205481	0.310763	1	0	1	0	1	0	1	0	1	0	1	0	1	0	1	0	1	0	1	0	1	0	1	0	1	0	1	0	1	0
sp|P06733|ENOA_HUMAN	0	0.0096409	0.129103	0.721473	0.0444926	0.00544141	0.0772368	0.0301246	-0.156316	3.39395e-05	0.164586	0.669848	0.0444926	7.36212e-07	0.354329	0.114878	-0.156316	0.985546	0.000485061	0.333636	0.0304454	0.145698	0.0160915	0.361049	-0.0133328	0.317758	0.0729666	0.324258	0.0585482	0.964752	0.0211892	5.74412e-06	-0.283725	0.0474497	0.0160915	0.0364384	-0.126525	0.493092	0.0729666	7.48246e-09	0.261099
sp|P06737|PYGL_HUMAN	0	0.56371	-0.0682854	1	0	0.113159	-0.0632336	0.5795	0.0379433	0.581987	0.225439	1	0	0.278473	-0.0632336	0.311584	0.349323	1	0	1	0	1	0	1	0	1	0	1	0	1	0	1	0	1	0	1	0	1	0	1	0
sp|P06744|G6PI_HUMAN	0	0.00140808	0.0768576	0.537796	0.0516919	0.373904	0.0187445	0.135236	-0.0864937	2.69276e-05	0.118554	0.482681	0.0516919	3.04583e-05	0.096995	0.155181	-0.189664	0.473574	0.0413335	0.648777	0.0322369	0.840784	0.00481791	0.0397266	0.0598727	0.182634	0.0443861	0.19163	0.0617239	0.617493	0.0422593	0.542313	0.0322369	0.962572	0.00482823	0.0344585	0.0598727	0.30066	0.0443861	6.9104e-06	-0.259638
sp|P06746|DPOLB_HUMAN	0	0.62437	-0.0549703	0.0044116	0.221265	0.00432147	0.139421	0.0330866	-0.168886	0.171818	-0.403974	0.019868	0.308882	1.66186e-11	0.236411	0.0093584	-0.324325	1	0	1	0	1	0	1	0	0.990706	0.00460054	0.00135676	-0.475209	1	0	1	0	1	0	1	0	0.000679476	-0.419684	0.00109064	-0.763318
sp|P06748|NPM_HUMAN	0	0.24748	0.0557878	0.644631	0.0997836	0.145083	0.0419803	0.391059	-0.0582994	0.0281726	0.16637	0.27205	0.183544	2.448e-05	0.0895962	0.550021	-0.109464	0.861598	0.00910765	0.688851	-0.0191105	0.573787	0.0115862	0.067678	0.0234511	0.388111	-0.0743242	0.962903	-0.00453769	0.373714	0.0414169	0.0822991	-0.168375	0.303743	0.0290021	0.00112916	-0.224884	0.442818	-0.0743242	0.00158177	0.199316
sp|P06753|TPM3_HUMAN	0	0.829399	0.0120612	0.449725	-0.609581	0.000693218	0.587187	0.00215575	-0.40511	0.451489	0.168647	0.397118	-0.609581	2.36838e-12	1.15434	1.92319e-06	-1.24737	0.861248	-0.0209421	0.858422	-0.02588	0.417098	-0.019785	0.643319	-0.0271736	0.383518	-0.0581367	0.352237	0.0743869	0.966242	0.0371465	0.430872	0.283839	0.302142	-0.0263794	0.0264289	-0.318987	0.00481341	-0.175316	0.000493003	-0.220804
sp|P06756|ITAV_HUMAN	0	0.598078	0.0747546	0.00398376	-0.546978	0.831067	0.0124412	0.193225	0.104958	0.68543	0.309499	0.0115482	-0.546978	0.991917	0.0124412	0.455219	0.117029	1	0	1	0	1	0	1	0	1	0	1	0	1	0	1	0	1	0	1	0	1	0	1	0
sp|P06865|HEXA_HUMAN	0	0.00660413	0.230423	1	0	0.833605	0.0155621	0.754763	-0.0211936	5.79913e-05	0.230423	0.127927	-0.582884	6.39903e-07	0.377487	0.334883	-0.232281	0.586238	-0.0925642	1	0	0.0678181	0.330266	0.0594118	-0.219832	0.062417	-1.01226	1	0	0.591893	-0.243622	1	0	0.0026659	-0.512547	0.0430848	0.557588	1.88683e-07	-1.84076	1	0
sp|P07099|HYEP_HUMAN	0	0.775169	-0.0367214	0.515487	-0.12997	0.829287	0.0173895	0.951525	0.00527535	0.584291	-0.373597	0.650998	-0.12997	0.0832464	0.0984208	0.474629	-0.190076	1	0	1	0	1	0	1	0	1	0	1	0	1	0	1	0	1	0	1	0	1	0	1	0
sp|P07108|ACBP_HUMAN	0	0.0704699	-0.142645	0.779732	0.110934	0.0456905	0.0689386	0.291062	-0.0642985	0.130549	-0.142645	0.392496	0.224424	8.68961e-06	0.207065	0.19465	-0.172207	0.929651	-0.0274024	0.291457	-0.180165	0.576302	-0.025449	0.309171	-0.230714	0.844599	-0.0643358	0.883826	0.0177974	0.988441	-0.111954	0.0414268	0.209541	0.319752	-0.0667855	0.434071	-0.230714	0.920671	0.0869381	0.497024	-0.231719
sp|P07195|LDHB_HUMAN	0	0.909734	0.00634887	0.0408358	-0.266807	0.657868	0.0283168	0.337089	-0.0640566	0.248755	0.0652652	0.0322434	-0.266807	0.711611	-0.645289	0.353894	-0.119208	0.518021	-0.0183331	0.534978	0.0230011	0.785348	0.00347069	0.000205118	0.0597025	0.225206	0.0442863	0.0285291	0.0710221	0.724102	-0.0183331	0.00077672	-0.237656	0.609699	-0.0283074	2.77589e-10	-0.203316	0.387314	0.0442863	6.67534e-10	0.225672
sp|P07199|CENPB_HUMAN	0	0.93611	0.00700888	0.220227	0.492788	0.0660949	-0.119043	0.119612	-0.109327	0.980552	-0.129114	0.314004	0.492788	0.000309905	-0.475107	0.262797	-0.124791	1	0	1	0	1	0	1	0	0.822303	0.120453	1	0	1	0	1	0	1	0	1	0	0.595755	-0.420463	1	0
sp|P07237|PDIA1_HUMAN	0	0.00664108	0.0876453	0.0116813	0.164159	0.0165846	0.049974	0.162645	-0.0799263	2.30563e-09	0.119856	7.74254e-07	0.261195	6.26286e-09	0.155359	0.191012	-0.144466	0.862734	0.0183564	0.893633	0.0159107	0.0371839	0.0288919	0.000110006	0.0693403	0.301737	0.0418925	0.171306	0.0444316	0.999072	0.0183564	0.0686288	-0.224659	0.00546232	-0.0530207	1.17042e-09	-0.191374	0.476319	-0.0432266	3.7443e-06	-0.169063
sp|P07311|ACYP1_HUMAN	0	0.000810368	0.447585	1	0	2.07248e-08	0.584924	0.000287274	-0.402738	3.80558e-12	0.637777	1	0	0	0.584924	1.47586e-06	-0.499132	1	0	1	0	0.801069	-0.0484376	0.797137	-0.0286375	0.195852	0.105463	0.233547	0.0638731	1	0	1	0	0.000677233	-0.392449	0.911441	0.0755395	0.0398423	0.196086	0.00589011	-0.377944
sp|P07339|CATD_HUMAN	0	0.000125281	0.252751	0.592553	0.120287	0.0349001	0.0680435	0.497361	-0.043159	1.05715e-11	0.252751	0.0621086	-0.612636	2.74596e-06	0.137912	0.42872	-0.134385	0.458397	-0.0811543	0.775576	-0.0382662	0.0174658	-0.140649	0.773032	-0.016237	0.681319	0.0458151	0.546544	-0.0659643	0.0155172	-0.686584	0.451253	-0.442406	0.0090803	-0.140649	0.14136	-0.539247	0.963043	0.0458151	0.492586	-0.19559
sp|P07355|ANXA2_HUMAN	0	0.177058	0.0515844	0.194396	0.179194	0.0463614	0.0507032	0.222816	-0.0701015	0.0738396	-0.0945069	0.162061	0.179194	7.49572e-06	0.322906	0.413503	-0.0717776	0.374315	0.0569111	0.270097	0.0811804	0.000103796	0.0444204	0.494781	0.0174175	0.0344086	0.0622312	0.316311	0.0490715	0.363269	0.0636417	0.208051	0.0811804	3.38019e-12	0.0680579	0.461507	0.0174175	0.0232433	0.0685079	0.222158	0.0490715
sp|P07358|CO8B_HUMAN	0	0.122025	0.135126	0.395144	0.0606071	4.88481e-05	0.417157	0.00189702	-0.337431	0.115417	0.135126	0.310482	-0.255526	0	0.578656	0.000632563	-0.337431	1	0	1	0	1	0	1	0	1	0	1	0	1	0	1	0	1	0	1	0	1	0	1	0
sp|P07384|CAN1_HUMAN	0	0.0168909	0.0772215	0.942599	-0.0169535	0.000591446	0.0930193	0.0552458	-0.128857	0.0053389	0.0772215	0.365539	0.1972	6.35812e-11	0.171046	0.0943695	-0.15302	0.619133	0.0340709	0.918746	-0.00813515	0.00884544	0.0593148	0.00252121	0.0706319	0.00384131	0.0929435	0.130236	0.0770672	0.277801	0.131384	0.592332	-0.138463	4.26298e-06	0.194044	8.52723e-05	-0.210047	0.003347	0.0938423	0.00456991	-0.111014
sp|P07437|TBB5_HUMAN	0	0.618616	0.0157684	0.901098	0.0101951	0.00574505	0.0666253	0.0206563	-0.180704	0.0294081	0.0583232	0.87212	0.0101951	1.84819e-11	0.139005	0.0558841	-0.180704	0.860766	0.00479944	0.61432	0.0351701	0.544865	0.00621378	0.989056	-0.000475695	0.112599	0.0862924	0.0502095	0.168251	0.729356	0.0189634	0.500557	0.0351701	0.576325	-0.0192206	0.986915	-0.000475695	0.188922	0.0862924	0.0322961	0.168251
sp|P07602|SAP_HUMAN	0	0.196161	0.194433	0.210372	0.307648	0.137101	0.0687242	0.0582603	-0.150142	0.0667922	0.194433	0.0295915	-0.433253	0.000221279	0.37073	0.00867771	-0.478542	0.970022	0.00584699	0.873983	-0.0295632	0.969966	-0.00190157	0.873894	-0.00717396	0.331828	0.0387476	0.669605	0.0266461	0.915036	-0.0694289	0.896168	-0.177561	0.506819	0.0733254	0.0970242	-0.770562	0.000417061	0.352998	0.153515	-0.229178
sp|P07686|HEXB_HUMAN	0	0.962708	0.00373903	0.723945	-0.0933847	0.137456	0.0702736	0.0273249	-0.176088	0.481141	-0.405037	0.0209092	-0.952291	3.26356e-06	0.427332	0.00407949	-0.471331	0.203395	0.138992	0.83972	-0.054811	0.780384	-0.0212716	0.0184664	0.171747	0.228191	-0.290448	0.77756	-0.0269372	0.00435534	1.12616	0.792118	0.0743411	0.181492	-0.130415	0.0314926	-0.665557	0.179101	-0.290448	0.967264	0.0382815
sp|P07711|CATL1_HUMAN	0	0.000520299	2.39751	1	0	0.305273	0.0823548	0.0117662	-0.419459	0.00018799	2.39751	1	0	0.616484	0.0823548	0.00789867	-0.419459	0.763692	0.0401771	1	0	1	0	1	0	1	0	0.956868	0.0209457	0.880099	0.0401771	1	0	1	0	1	0	1	0	0.435284	-0.338217
sp|P07737|PROF1_HUMAN	0	0.735168	0.0314373	0.447839	0.28071	0.00949711	0.150896	0.0509841	-0.146757	0.270875	0.0928101	0.395327	0.28071	2.75922e-07	0.188516	0.0675452	-0.161391	0.622599	-0.0179029	0.909575	-0.0103248	0.705312	0.00547565	0.000434625	0.103091	0.1263	0.0771245	0.0961911	0.132459	0.889391	-0.0179029	0.866543	-0.0103248	0.574928	-0.0183268	0.000357732	0.103091	0.151563	0.0941094	0.0612919	0.132459
sp|P07738|PMGE_HUMAN	0	0.872971	-0.022456	1	0	0.363699	-0.0478307	0.844406	0.014664	0.549678	0.217958	1	0	0.174038	0.114232	0.669103	-0.164932	1	0	1	0	0.755022	0.0216665	1	0	1	0	1	0	1	0	1	0	0.862719	0.0232033	1	0	1	0	1	0
sp|P07741|APT_HUMAN	0	0.13204	-0.0724114	0.0246295	-0.256499	0.00256839	-0.110254	0.238857	0.0697798	0.11749	-0.0764724	0.0464395	-0.367467	0.00245283	-0.110254	0.496443	-0.0750152	0.93508	-0.00916882	0.795289	0.0228329	0.168966	0.0265865	0.121379	0.0553336	0.528104	0.0279566	0.645094	0.0221342	0.538452	0.107934	0.6809	-0.0984019	0.0149402	0.0991927	0.112033	-0.18936	0.794222	-0.0640685	0.0625668	-0.183855
sp|P07814|SYEP_HUMAN	0	0.0125629	0.0566211	0.713097	0.0237068	0.00279461	0.0571503	0.205735	-0.0738073	0.00175818	0.0732297	0.0271857	0.121034	5.42986e-13	0.249398	0.166128	-0.188609	0.24561	0.0300256	0.489001	0.0175563	0.00106895	0.0332333	0.210974	-0.0161764	0.15106	0.0326548	0.817387	-0.00512224	0.0122047	0.0519843	0.000501746	-0.20912	3.96246e-05	0.0332333	0.393574	-0.181901	0.310603	-0.0367344	6.38269e-05	-0.193102
sp|P07858|CATB_HUMAN	0	0.224887	0.0838947	0.00148711	-0.187724	0.309562	0.0375244	0.59891	0.0367097	0.092244	0.0838947	0.00483502	-0.187724	0.00082992	0.124568	0.420667	-0.186459	1	0	1	0	0.877751	-0.0192702	0.932999	-0.0089388	0.633312	0.0772466	0.629534	-0.0382704	1	0	1	0	0.68558	0.249504	0.0615767	0.82284	0.0285923	1.10756	0.30595	-0.271577
sp|P07900|HS90A_HUMAN	0	0.673546	0.0128739	0.212541	0.0723038	0.0558302	0.0410214	0.933123	-0.00554933	0.0105363	0.0600999	0.177791	0.0723038	7.90245e-10	0.135814	0.573085	-0.126324	0.968209	-0.00172745	0.849197	0.0189584	0.00867813	0.0249384	0.927963	-0.00288075	0.103163	0.0420042	0.373078	0.0486638	0.408676	-0.0438218	0.784648	0.0189584	0.000440754	0.0249384	0.913249	-0.00288075	0.127523	0.0420042	0.27014	0.0486638
sp|P07910|HNRPC_HUMAN	0	0.0383183	0.119062	0.33761	0.178544	0.165461	0.0708645	0.332153	-0.0605528	0.0504624	0.119062	0.294053	0.178544	2.49299e-06	0.202814	0.197739	-0.194086	0.797307	0.0198111	0.85447	0.019242	0.0698183	0.0326418	0.397685	0.0239422	0.0456764	0.0794624	0.0351322	0.147658	0.805529	0.0427836	0.789749	0.019242	0.0448705	0.0326418	0.366071	0.0239422	0.0469084	0.0794624	0.022843	0.147658
sp|P07919|QCR6_HUMAN	0	0.0714874	-0.0774737	0.0279071	-0.147871	0.0231456	-0.0723535	0.298532	0.0639807	0.00182082	-0.0794477	0.135179	-0.147871	0.0412313	-0.0723535	0.703347	0.0639807	0.800654	0.037907	0.865573	0.0235673	0.332952	0.0483592	0.237594	0.0688258	0.247124	0.204822	0.616576	-0.0779008	0.438889	0.0862343	0.806622	0.0235673	0.52951	0.0483592	0.213296	0.0688258	0.267843	0.204822	0.499898	-0.0779008
sp|P07947|YES_HUMAN	0	0.440922	0.0564596	1	0	0.901255	-0.00686494	0.890465	-0.010058	0.470766	0.0912218	0.205654	-0.680625	0.000209907	0.392676	0.207197	-0.264416	1	0	1	0	1	0	1	0	0.929549	-0.067239	0.400966	-0.202622	1	0	1	0	1	0	1	0	0.759124	0.0699828	0.294255	-0.202622
sp|P07948|LYN_HUMAN	0	0.0284716	0.252539	1	0	0.000262001	0.107151	0.0797791	-0.124314	0.000530168	0.63378	1	0	6.20698e-09	0.224159	0.0295313	-0.38254	1	0	0.287892	0.13695	3.71109e-05	-0.345345	1	0	0.0983071	0.44115	0.382047	0.0675433	1	0	0.220902	0.13695	1.20733e-13	-0.820803	1	0	0.000702681	0.504106	0.0404707	-0.539059
sp|P07954|FUMH_HUMAN	0	0.00274485	0.14801	0.954815	-0.00555882	0.0216956	0.094935	0.475675	-0.0466147	9.48909e-07	0.14801	0.272761	0.239872	3.49905e-08	0.212314	0.324257	-0.147868	0.763692	-0.0195991	0.985037	0.00132974	0.363289	0.0130972	0.106394	0.0283697	0.952829	0.00351525	0.71413	0.0271375	0.972731	-0.0195991	0.159022	-0.167921	0.355462	0.0484606	0.00522823	-0.224019	0.706935	0.0722502	0.0012211	-0.178392
sp|P07992|ERCC1_HUMAN	0	0.668337	-0.0635666	0.929287	0.0259278	0.91697	0.00759821	0.754789	-0.0316884	0.0772896	-0.571608	0.293103	-0.77568	0.738216	-0.049504	0.707119	-0.128401	1	0	1	0	1	0	1	0	1	0	1	0	1	0	1	0	1	0	1	0	1	0	1	0
sp|P07996|TSP1_HUMAN	0	0.125792	0.111318	1	0	4.10177e-05	0.217978	0.0102628	-0.227464	0.0171141	0.222026	1	0	1.108e-15	0.369021	0.00408143	-0.268374	1	0	1	0	0.0200391	-0.308117	1	0	0.275568	0.264066	1	0	1	0	1	0	3.61942e-09	1.03689	1	0	0.556718	0.264066	1	0
sp|P08047|SP1_HUMAN	0	0.589694	-0.0443216	1	0	1	0	0.78626	0.031369	0.455671	-0.0860966	0.376158	-0.201819	0.615056	-0.0887211	0.994331	0.031369	1	0	1	0	1	0	1	0	0.952178	0.00931687	0.315331	0.153196	1	0	1	0	1	0	1	0	0.980363	0.0888489	0.0230462	-0.711821
sp|P08133|ANXA6_HUMAN	0	0.269813	0.101106	1	0	0.876325	0.00544809	0.737374	-0.0231407	0.583079	0.104097	1	0	1.60739e-06	0.443056	0.352719	-0.267576	1	0	1	0	1	0	1	0	0.314604	0.329707	0.537306	-0.119737	1	0	1	0	1	0	1	0	0.000119572	0.821014	0.0162457	-0.362812
sp|P08134|RHOC_HUMAN	0	1	0	1	0	0.0262703	0.132717	0.0794045	-0.124941	1	0	1	0	2.11903e-06	0.175683	0.102603	-0.157747	1	0	1	0	0.0481101	0.229771	0.015734	0.0829726	0.231881	0.144576	0.232398	0.0665598	1	0	1	0	0.0134605	0.229771	0.0337587	-0.120631	0.268437	0.144576	0.00486612	-0.207803
sp|P08174|DAF_HUMAN	0	0.480032	0.125534	1	0	0.287523	0.183333	0.775888	-0.0326494	0.565399	0.125534	1	0	0.00814032	0.250241	0.778179	-0.133211	1	0	1	0	1	0	1	0	1	0	1	0	1	0	1	0	1	0	1	0	0.958084	0.0165038	1	0
sp|P08195|4F2_HUMAN	0	0.739543	0.0185162	0.0194242	0.26191	0.000742581	0.10395	0.132636	-0.0926522	0.142588	0.0610969	0.0240694	-0.385516	8.26455e-09	0.163861	0.14013	-0.146514	0.80386	0.0228294	0.909575	0.0136356	0.957071	0.00196835	0.411055	0.0311751	0.0440137	0.140507	0.240164	0.0474824	0.760846	-0.052923	0.886211	0.160159	0.775825	0.0620432	0.0622651	-0.242906	0.086385	0.140507	0.00328649	-0.213412
sp|P08237|PFKAM_HUMAN	0	0.778329	-0.020046	0.000204403	0.439602	0.0142986	0.0895422	0.192272	-0.076715	0.535845	0.108101	6.65213e-05	-0.675157	5.88721e-08	0.157321	0.419684	-0.09515	1	0	1	0	0.584225	0.191514	1	0	0.822568	0.0338131	0.313697	-0.106849	1	0	1	0	1.15568e-06	0.517573	1	0	0.922553	-0.19345	0.239541	-0.407824
sp|P08238|HS90B_HUMAN	0	0.284927	-0.0375064	0.26771	-0.0778367	0.135544	0.0277819	0.107634	-0.0982849	0.00283794	0.0842588	0.22885	-0.0778367	6.65089e-05	0.0748604	0.372145	-0.0982849	0.918141	0.00421333	0.196019	0.0674872	0.2421	0.00829974	0.230724	0.0309877	0.392684	0.025185	0.0491271	0.0501852	0.777014	0.02919	0.149292	0.0674872	0.0029751	0.0308804	0.207201	0.0309877	0.539396	-0.0276498	7.86141e-12	0.233305
sp|P08240|SRPRA_HUMAN	0	0.373692	0.0711778	0.515539	-0.158319	0.917929	-0.00396385	0.796449	-0.0177288	0.0246871	0.260271	0.399073	-0.575538	0.75958	-0.0263484	0.4889	-0.1662	0.894421	-0.0414056	1	0	1	0	1	0	0.821703	0.0606556	0.824083	-0.0605829	0.806975	-0.13409	1	0	1	0	1	0	0.953825	0.0779971	0.134474	-0.292515
sp|P08243|ASNS_HUMAN	0	0.0645312	0.0660137	0.824331	-0.0152836	1.4249e-05	0.107199	0.124554	-0.092754	0.015297	0.0814453	0.324487	-0.307213	2.6348e-11	0.167717	0.26778	-0.130585	0.861598	0.00791403	0.474226	-0.0288645	0.00938667	0.0366716	0.452189	-0.0129976	0.000410172	0.0984268	0.00202518	0.101977	0.949811	0.0116649	0.488781	0.0315574	0.000629069	0.0393743	0.418768	-0.070218	0.000114014	0.0984268	7.21372e-10	0.189278
sp|P08397|HEM3_HUMAN	0	0.011744	0.126538	0.096074	-0.141217	0.61251	0.0151278	0.555853	-0.0383658	0.000198678	0.126538	0.309506	-0.141217	0.00894479	0.21668	0.738619	-0.0629198	0.316927	0.0395119	0.806651	0.0200205	0.259914	0.0191438	1.28527e-05	0.0740029	0.140993	0.0478902	0.251164	0.0477966	0.0750342	0.0637257	0.170687	-0.102957	0.00336896	0.098396	2.09975e-10	-0.287361	0.424762	0.0478902	0.00218449	-0.21785
sp|P08559|ODPA_HUMAN	0	0.212066	-0.0732384	0.0213404	0.409619	0.00391147	0.088802	0.15674	-0.0858796	0.0187864	0.309296	0.016798	0.409619	1.3068e-08	0.334648	0.0312449	-0.300921	0.086815	0.552362	0.696097	0.0475875	0.00200843	-0.166012	0.00148458	-0.16938	0.735324	0.0282749	0.071698	0.142814	0.00391338	0.98329	0.592938	0.0475875	1.04186e-06	-0.233851	0.00123742	-0.16938	0.940935	0.0282749	0.0458073	0.142814
sp|P08574|CY1_HUMAN	0	0.599458	0.0214365	0.620896	-0.0771139	0.00649806	0.163812	0.3148	-0.0621075	0.215038	0.0724995	0.523886	-0.44115	1.42697e-07	0.163812	0.354937	-0.0936067	0.994068	-0.00103987	0.374658	0.106102	0.1263	0.073266	0.217994	0.123363	0.171552	0.117585	0.525141	0.0394769	0.489606	-0.221164	0.0586254	-0.216726	0.0544726	0.124688	0.0361133	-0.93823	0.185391	0.117585	0.0164566	-0.283947
sp|P08575|PTPRC_HUMAN	0	0.0866198	0.0790203	0.201896	0.164069	0.10689	0.0409905	0.628229	-0.0311617	0.00246827	0.103059	0.00856824	0.198137	0.000132061	0.0979327	0.576337	-0.0867755	0.609605	-0.0967372	0.00185901	0.232875	0.16223	-0.0876012	0.376672	-0.046322	0.455653	0.0646708	0.512902	0.0305994	0.800755	-0.122056	0.00323342	0.232875	0.0274373	0.495866	0.711287	-0.046322	0.0270722	0.239869	0.116313	-0.198863
sp|P08579|RU2B_HUMAN	0	0.107353	0.119677	0.183163	0.137192	0.141782	0.0721029	0.134295	-0.0967501	0.00737193	0.119677	0.0221058	-0.392386	0.00759195	0.110717	0.094713	-0.231104	0.738572	0.0441791	0.870675	0.0252455	0.0558125	0.0649646	0.824802	0.0114964	0.325655	0.138255	0.0869747	0.223016	0.342646	0.355108	0.317104	-0.572146	0.0683932	0.0649646	0.0748221	-0.267064	0.00764814	0.267199	1.01519e-05	-1.13658
sp|P08621|RU17_HUMAN	0	0.0280279	0.0894399	0.0496703	0.275115	0.539244	0.0252804	0.489271	-0.0433113	1.45346e-05	0.120104	0.000142948	-0.40419	0.00673413	0.0756774	0.668306	-0.0665901	0.39768	0.068362	0.759912	0.0482189	0.0198859	0.0535217	0.847663	0.00584072	0.41641	0.0526033	0.805018	0.0138299	0.446991	0.0913514	0.00603437	-0.358815	0.000444605	0.0975277	0.98717	-0.0412491	0.5267	0.0784308	0.0205111	-0.170896
sp|P08648|ITA5_HUMAN	0	0.418465	0.148611	0.22268	-0.157653	0.443049	0.0270838	0.208578	-0.0813602	0.526605	0.148611	0.413719	-0.203705	0.0872985	0.0666106	0.378059	-0.112572	1	0	1	0	1	0	1	0	0.617074	0.220029	0.600904	-0.105379	1	0	1	0	1	0	1	0	0.891988	0.309456	0.225574	-0.388999
sp|P08651|NFIC_HUMAN	0	0.858158	0.0189656	0.000330288	0.26253	0.144811	0.0563189	0.753151	-0.0234008	0.28227	0.272322	7.13589e-05	-1.43887	0.00241959	0.0904549	0.894526	-0.0488215	1	0	1	0	1	0	1	0	1	0	0.863842	-0.0426212	1	0	1	0	1	0	1	0	0.106477	-0.551086	0.892349	-0.065983
sp|P08670|VIME_HUMAN	0	0.0238986	0.0885205	0.0538072	0.771397	7.48545e-05	0.133983	0.0564234	-0.134451	9.94007e-05	0.109746	0.0428315	0.771397	1.108e-15	0.260799	0.0383418	-0.23885	0.301416	0.0491201	0.836806	0.016916	0.162131	0.0164241	0.285767	0.0278284	0.307755	0.0288476	0.268149	0.0560885	0.371449	0.0491201	0.770068	0.016916	0.271921	0.0164241	0.259302	0.0278284	0.444752	0.0583633	0.185019	0.0560885
sp|P08697|A2AP_HUMAN	0	0.228544	-0.16305	1	0	0.0138076	0.162747	0.488771	-0.0545473	0.112639	-0.237226	1	0	0.0442462	0.162747	0.164354	-0.306295	1	0	1	0	1	0	1	0	0.685845	-0.0543435	1	0	1	0	1	0	1	0	1	0	0.707298	-0.0956436	1	0
sp|P08708|RS17_HUMAN	0	0.0178887	0.0939085	0.791732	-0.0420478	0.0533859	0.0638492	0.106321	-0.102519	0.00157309	0.125744	0.857768	-0.193934	1.09096e-07	0.141259	0.0842236	-0.236835	0.403379	0.0921834	0.846451	0.0290674	0.095408	0.0393243	0.000114579	0.101526	0.332579	0.153594	0.351115	0.0943112	0.340431	0.10561	0.0713917	-0.61316	0.150856	0.0393243	1.03126e-08	-0.289514	0.169595	0.228243	0.0348064	0.182459
sp|P08727|K1C19_HUMAN	0	0.00457535	0.109742	0.11874	0.607977	0.000314673	0.141079	0.31643	-0.0600388	7.35812e-05	0.109742	0.0969666	0.607977	1.83753e-11	0.197732	0.521225	-0.0812491	0.809051	0.0492715	1	0	0.968493	-0.00145298	0.0131471	0.0963507	0.199695	0.0763098	0.232828	-0.0642059	0.43354	0.207056	1	0	0.951418	0.0302906	0.0111424	0.0963507	0.493714	0.0763098	0.157096	-0.0642059
sp|P08754|GNAI3_HUMAN	0	0.01261	0.103936	0.339788	0.111653	0.0077324	0.220749	0.00654182	-0.290156	0.000503207	0.103936	0.295916	0.111653	2.42339e-07	0.270287	0.00226566	-0.345654	0.320992	-0.172565	0.469702	-0.0802586	0.410562	0.0799495	0.0334758	0.0912505	0.349562	0.0824265	0.143253	0.0893112	0.276828	-0.172565	0.372433	-0.0802586	0.000349638	0.529294	0.00677069	0.0996403	0.684105	0.124757	0.0932093	0.0893112
sp|P08758|ANXA5_HUMAN	0	0.31525	0.0598457	0.01563	-1.1536	0.321435	0.0415909	0.49453	-0.0464432	0.575403	0.0598457	0.00651559	-1.1536	0.00597629	0.0942215	0.447559	-0.120667	0.718867	0.0224761	0.981066	-0.00160935	0.704741	0.0120637	0.033046	0.049486	0.200504	0.0767048	0.143408	0.0863732	0.517687	-0.0605467	0.0919427	-0.209223	0.0649568	0.0925109	0.00169943	-0.348072	0.506316	0.0767048	0.00729974	-0.278871
sp|P08865|RSSA_HUMAN	0	0.471961	-0.0245267	0.757451	0.036962	0.0372543	0.0686898	0.542739	-0.0391667	0.000152251	0.303655	0.705573	0.036962	0.000609942	0.124423	0.513749	-0.129163	0.457818	0.0387026	0.503805	0.0582204	0.000295089	0.0501668	0.000971129	0.0933548	0.387586	0.0487822	0.328302	0.0629339	0.708239	0.0387026	0.402612	0.0582204	0	-0.237411	0.000801212	0.0933548	0.00281876	-0.169861	0.23141	0.0629339
sp|P08962|CD63_HUMAN	0	0.398487	0.242722	1	0	0.027915	0.210023	0.000287274	0.521731	0.557254	0.242722	1	0	2.36965e-05	0.301805	5.5703e-07	0.553748	1	0	1	0	1	0	0.912917	0.0107967	0.896918	-0.0148264	0.592107	0.0425963	1	0	1	0	1	0	0.848212	-0.0957447	0.520363	-0.448185	0.295307	-0.257696
sp|P09001|RM03_HUMAN	0	0.00967682	0.125859	0.992098	0.00147465	0.508181	0.0267952	0.745215	-0.0220087	7.65278e-05	0.199316	0.0604931	-1.02777	0.440078	0.0563508	0.259293	-0.237736	1	0	1	0	0.0583332	-0.145644	1	0	0.510023	0.0777506	0.367861	-0.162638	1	0	1	0	0.077269	-0.145644	1	0	0.524266	-0.257435	0.617958	-0.162638
sp|P09012|SNRPA_HUMAN	0	0.120873	0.101527	0.00137627	0.343722	0.294927	0.0498853	0.0227751	-0.16994	0.0105094	0.126421	0.000280805	-0.429723	1.69734e-07	0.500713	0.0200594	-0.195846	0.855731	0.0255558	0.640917	-0.0590525	0.0987457	0.0487242	0.0223059	0.0788814	0.240557	0.0552272	0.49893	-0.0344089	0.605046	0.0766914	0.0369552	-0.49819	0.0220616	0.086404	0.000105855	-0.249209	0.285716	-0.071162	0.00662398	-0.123799
sp|P09104|ENOG_HUMAN	0	0.00245725	0.264516	0.678181	0.411421	0.0585131	0.0714421	0.256436	-0.0734028	1.37144e-06	0.325112	0.587441	-0.449421	0.000329492	-0.331789	0.242703	-0.159927	0.881404	-0.0393256	1	0	1	0	0.142286	0.0754313	0.0197807	0.235926	0.856818	-0.0380521	0.974389	-0.0393256	1	0	0.0995783	0.270794	0.14136	0.708788	0.00764546	0.235926	0.982682	0.0925181
sp|P09105|HBAT_HUMAN	0	0.599458	0.0606077	0.655533	0.206253	0.939177	-0.00344377	0.499141	-0.0443509	0.336845	0.175112	0.949931	0.206253	0.218996	0.0656113	0.643654	-0.0686995	1	0	1	0	1	0	1	0	0.0441627	0.223845	0.677413	0.040961	1	0	1	0	1	0	1	0	0.0125666	0.484173	0.00839097	-0.483895
sp|P09110|THIK_HUMAN	0	0.263941	0.0681692	0.122201	0.274236	0.0040106	0.0787606	0.219094	-0.0723315	0.240986	0.149985	0.159656	-0.578957	5.08377e-07	0.106924	0.373409	-0.0858401	0.925434	0.014859	0.487578	-0.082588	0.0269485	0.18667	0.851119	-0.0123485	0.461509	0.102098	0.357387	0.0947558	0.779419	0.0890945	0.638308	-0.082588	1.86311e-07	0.460886	0.930346	-0.0447859	0.627387	0.213745	0.00899087	-0.269997
sp|P09132|SRP19_HUMAN	0	0.849339	0.0292664	0.137627	0.097478	3.23088e-05	0.339102	0.0069089	-0.293386	0.882291	-0.063064	0.0893417	-0.374709	1.65555e-09	0.339102	0.00178133	-0.347262	1	0	1	0	0.850091	-0.0157135	0.0690743	-0.0860122	0.584657	0.240265	0.643304	-0.135042	1	0	1	0	0.965668	-0.0157135	0.135568	-0.0992496	0.0778842	-0.626629	0.0858113	0.292048
sp|P09211|GSTP1_HUMAN	0	0.0139946	0.153175	0.979229	-0.00696727	0.00115364	0.125755	0.0385035	-0.148915	0.00024008	0.172853	0.000478958	0.259991	1.31115e-08	0.159943	0.0545313	-0.168835	0.984361	-0.000848234	0.836806	0.012216	0.243895	0.0141657	0.758351	-0.00411865	0.489142	0.0338997	0.332008	0.0690722	0.823658	-0.0305806	0.201487	-0.193873	0.429607	0.0141657	0.348439	-0.155199	0.798076	0.0338997	0.000395363	0.215975
sp|P09234|RU1C_HUMAN	0	0.66527	0.0292664	0.887518	-0.0150046	0.881257	0.00623322	0.370916	-0.0558019	0.860994	0.0292664	0.819419	-0.125882	7.39234e-06	0.179892	0.294013	-0.159171	0.840436	-0.0346589	0.854738	0.039132	0.189591	-0.0362319	0.480659	0.0572899	0.685845	-0.25296	0.673142	0.0352632	0.997556	-0.0346589	0.273334	-0.370348	0.00887519	-0.0515052	0.1086	-0.253758	0.825053	-0.25296	0.229912	-0.164823
sp|P09327|VILI_HUMAN	0	0.907843	-0.0445972	1	0	0.95979	-0.00740012	1	0	0.488998	-0.436479	1	0	0.694406	0.0828252	1	0	1	0	1	0	1	0	1	0	1	0	1	0	1	0	1	0	1	0	1	0	1	0	1	0
sp|P09382|LEG1_HUMAN	0	0.0851242	0.114387	0.998356	-0.00132115	0.00437082	0.143985	0.617745	-0.035256	0.177755	0.114387	0.670115	0.367137	6.95338e-08	0.379204	0.548799	-0.107479	0.994068	0.000827436	0.724366	-0.0404217	0.0353817	0.0323212	0.192196	-0.0262352	0.364984	0.0806004	0.300159	0.0315767	0.900254	0.0346926	0.645912	-0.101836	6.95986e-06	0.116192	0.225099	-0.0428721	0.671059	0.0806004	1.43203e-06	-0.285102
sp|P09417|DHPR_HUMAN	0	0.0965375	0.0980014	0.000203589	0.400765	0.00109906	0.235181	0.0345135	-0.160442	0.000443875	0.19167	0.000584232	0.400765	3.57738e-10	0.450782	0.137148	-0.160442	1	0	1	0	1	0	1	0	0.886181	-0.034408	0.19236	0.143825	1	0	1	0	1	0	1	0	0.9557	0.041563	0.0557953	0.143825
sp|P09429|HMGB1_HUMAN	0	0.0243532	0.101178	0.281572	0.099724	4.3842e-06	0.158314	0.0944932	-0.100501	0.00056278	0.142218	0.241561	0.099724	0	0.238719	0.068098	-0.197141	0.812644	0.0524508	0.662352	0.0831045	0.102937	-0.0311745	0.254365	0.0376897	0.773752	0.0607347	0.597112	0.0340406	0.83945	0.10138	0.554977	0.0831045	0.0209572	0.0707809	0.229102	0.0376897	0.413104	0.12848	0.478959	0.0340406
sp|P09493|TPM1_HUMAN	0	0.0367922	-0.190534	1	0	0.0348466	0.166896	0.91221	0.00893479	0.00897875	-0.21079	1	0	1.02446e-09	0.531893	0.932543	-0.0658821	1	0	1	0	0.540716	0.0794662	1	0	0.856836	-0.0220635	1	0	1	0	1	0	0.637984	0.0794662	1	0	0.208462	0.188877	1	0
sp|P09496|CLCA_HUMAN	0	0.0866198	0.376527	0.409927	0.351549	5.05567e-06	0.703126	0.00215575	-0.363797	0.0455295	0.867095	0.13336	-0.719648	1.2155e-12	0.703126	1.75405e-05	-0.609954	0.920842	0.0161641	0.870435	0.0310402	0.105595	0.0996324	0.0112406	-0.113108	0.0989259	-0.328612	0.204988	-0.141705	0.99969	0.0161641	0.849385	-0.154312	0.0680421	0.187735	0.00598548	-0.372305	0.0371027	-0.328612	0.305988	-0.141705
sp|P09497|CLCB_HUMAN	0	0.0150308	0.309397	1	0	0.000553128	0.288141	0.016992	-0.228785	0.00189932	0.546877	1	0	9.79225e-07	0.293841	0.00393607	-0.41418	0.942488	0.0204582	0.368438	0.151973	0.0975855	0.195531	0.440679	-0.0999671	0.168285	-0.189423	0.151223	-0.130734	0.119233	-0.487053	0.213721	-0.222487	0.00699599	0.35421	4.87921e-06	-0.289271	0.080362	-0.474205	0.0439054	0.623605
sp|P09525|ANXA4_HUMAN	0	0.481717	-0.123782	1	0	0.0511341	0.0719329	0.995944	-0.000387391	0.047951	0.305152	0.807505	0.0583318	8.1293e-05	0.0913821	0.991499	-0.0215508	1	0	1	0	1	0	1	0	0.00200515	0.656762	1	0	1	0	1	0	1	0	1	0	0.000139347	0.656762	1	0
sp|P09543|CN37_HUMAN	0	0.74644	-0.0243579	0.0365725	-0.800416	0.945366	-0.00319895	0.717449	0.0240138	0.922523	0.0417632	0.0841742	-0.800416	0.00289432	0.156131	0.660013	-0.141716	0.967846	-0.00612643	0.884917	0.0241425	4.03846e-06	-0.4382	0.0709863	-0.239843	0.638815	0.0801901	0.604528	-0.0434413	0.99969	-0.00612643	0.763084	-0.0933443	1.06079e-06	-0.4382	0.125508	-0.239843	0.83237	0.179999	0.481031	0.0623179
sp|P09622|DLDH_HUMAN	0	0.697112	0.0201004	0.116253	0.108577	0.925371	-0.00430824	0.564489	-0.0397504	0.265482	0.0749097	0.053749	0.108577	0.053894	0.0848034	0.880195	-0.0397504	0.993775	0.000539423	0.244772	0.0732221	0.834049	0.007156	0.957386	0.00178252	0.36602	0.0265058	0.835521	-0.00765267	0.99969	-0.00917547	0.00415201	-0.194919	0.822847	-0.0438393	0.568198	-0.241489	0.763268	0.0265058	0.00143054	-0.218309
sp|P09651|ROA1_HUMAN	0	0.496964	-0.0281644	0.788677	0.0731409	0.989542	-0.000371538	0.6959	-0.0264386	0.837992	-0.0281644	0.743816	0.0731409	0.0104514	0.0766425	0.357073	-0.188493	0.127721	0.0418565	0.603942	0.0372231	0.0683453	0.0289283	0.00171089	0.0544753	0.26028	0.17758	0.128661	0.0940309	0.0300942	0.0535982	0.49025	0.0372231	1.2799e-07	0.0849637	1.98545e-09	-0.241213	0.23362	0.17758	1.31848e-10	0.24213
sp|P09661|RU2A_HUMAN	0	0.00862734	0.299185	0.330398	-0.217759	0.0153292	0.17182	0.0334971	-0.192738	0.000171931	0.299185	0.502764	-0.217759	7.94367e-05	0.203171	0.00102142	-0.534582	0.757285	0.0288413	0.0700359	0.103532	0.272873	0.0280535	0.00110951	-0.0977488	0.018033	0.0801138	0.032165	0.0846068	0.974389	0.0288413	0.0389773	0.103532	0.550474	0.0280535	5.25795e-05	0.106309	0.00509686	0.117381	0.000348471	-0.180306
sp|P09668|CATH_HUMAN	0	0.242612	-0.150554	1	0	0.0037165	-0.261278	0.00944109	0.307629	0.0485529	-0.262116	0.545165	-0.147657	9.50097e-07	-0.28679	0.0166621	0.307629	1	0	1	0	1	0	1	0	0.87158	-0.039467	0.215151	-0.135898	1	0	1	0	1	0	1	0	0.500238	-0.146058	0.188822	-0.136172
sp|P09669|COX6C_HUMAN	0	0.0220746	0.486844	1	0	0.0575001	0.067853	0.141955	-0.0935112	1.33773e-11	0.663858	1	0	8.07905e-06	0.105758	0.362777	-0.112699	0.764965	-0.0814224	0.909575	0.0378398	0.00934159	0.445649	1	0	0.766641	0.034681	1	0	0.599008	-0.427975	0.438498	0.312187	0	2.02156	1	0	0.412297	-0.542324	1	0
sp|P09769|FGR_HUMAN	0	1	0	1	0	1	0	1	0	1	0	1	0	1	0	1	0	1	0	1	0	1	0	1	0	1	0	1	0	1	0	1	0	1	0	1	0	1	0	1	0
sp|P09874|PARP1_HUMAN	0	0.00830374	0.0888776	0.632089	-0.044395	0.0187195	0.0538207	0.2875	-0.0623362	0.00140282	0.121347	0.675979	0.058181	1.28231e-08	0.109209	0.304438	-0.114114	0.396703	0.0277107	0.534809	-0.0339075	0.000406565	0.0539441	0.034438	0.0296841	0.00792417	0.0803952	0.202994	0.0319225	0.262986	0.0787469	0.1519	-0.203598	4.97324e-12	0.252395	0.000193736	-0.255042	0.00115683	0.0803952	1.7598e-07	-0.166347
sp|P09884|DPOLA_HUMAN	0	0.000800576	0.258886	0.00084342	0.575741	0.277961	0.0252487	0.386847	-0.0551679	0.00010079	0.258886	1.9955e-05	-0.730037	7.89724e-07	0.487562	0.272976	-0.161951	1	0	1	0	1	0	1	0	0.712819	0.164	0.875223	0.0178465	1	0	1	0	1	0	1	0	0.0244621	1.77433	0.130134	-0.515176
sp|P09958|FURIN_HUMAN	0	0.505654	0.0956927	1	0	0.903709	0.0106482	0.936444	0.00709853	0.804841	0.381322	0.386576	-0.227279	0.0621238	0.326435	0.956661	0.03942	1	0	1	0	1	0	1	0	1	0	1	0	1	0	1	0	1	0	1	0	1	0	1	0
sp|P09960|LKHA4_HUMAN	0	0.0855787	0.0623915	0.0438613	-0.241023	2.00587e-05	0.123392	0.0641307	-0.1218	0.00199562	0.345509	0.181196	-0.241023	4.18355e-12	0.245142	0.0206672	-0.307362	0.849162	0.0501023	0.832526	-0.0460827	0.333907	-0.057154	0.891576	0.0132699	0.0522637	0.0583551	0.645898	0.0203657	0.793604	0.134236	0.416321	0.403636	0.301173	-0.0603382	0.727026	-0.286802	0.185739	0.0583551	0.0101157	-0.441167
sp|P09972|ALDOC_HUMAN	0	0.664459	0.0148511	0.941317	-0.00657626	0.123254	0.0360024	0.414118	-0.0496349	0.24584	0.212165	0.582061	0.0637107	3.04293e-06	0.0858504	0.291449	-0.170335	0.0813868	0.1599	0.0176175	0.154407	0.870779	0.0026533	0.272204	0.020665	0.531883	0.0314434	0.620819	0.0274311	3.84643e-13	0.888944	3.25413e-07	-0.38146	0.937699	0.0124081	0.0467355	-0.282053	0.722984	0.0343596	0.504933	0.0274311
sp|P0C0L4|CO4A_HUMAN	0	0.144679	0.152587	1	0	0.986553	0.000822685	0.14996	-0.0905205	0.00448395	0.500437	1	0	0.000158513	0.197818	0.167589	0.34639	1	0	1	0	1	0	1	0	0.000192165	1.40062	1	0	1	0	1	0	1	0	1	0	0.000686485	1.40062	1	0
sp|P0C0S5|H2AZ_HUMAN	0	0.209308	-0.0965839	0.316574	-0.085817	1	0	1	0	0.02605	-0.124977	0.274211	-0.085817	1	0	1	0	0.496391	0.0550371	1	0	0.577477	-0.0217979	1	0	0.874887	0.0425417	1	0	0.531094	0.0639217	1	0	0.0471616	-0.0848136	1	0	0.991633	0.0425417	1	0
sp|P0C1Z6|TFPT_HUMAN	0	0.0470175	0.157056	1	0	0.271393	0.111378	1	0	7.75854e-06	0.578035	1	0	0.164124	0.190214	1	0	1	0	1	0	1	0	1	0	1	0	1	0	1	0	1	0	1	0	1	0	1	0	1	0
sp|P0C870|JMJD7_HUMAN	0	9.09757e-05	0.536943	1	0	0.559853	-0.244327	1	0	2.91228e-06	0.536943	0.555865	-0.257868	0.598032	-0.244327	1	0	1	0	1	0	1	0	1	0	1	0	1	0	1	0	1	0	1	0	1	0	1	0	1	0
sp|P0CAP2|GRL1A_HUMAN	0	0.734127	0.0357382	9.16667e-06	-0.226751	0.725523	0.0228974	0.448313	-0.0560847	0.480867	0.625224	3.74486e-05	-0.226751	0.00211644	0.274397	0.518154	-0.14553	1	0	1	0	1	0	1	0	1	0	1	0	1	0	1	0	1	0	1	0	1	0	1	0
sp|P0CG12|DERPC_HUMAN	0	0.000417369	0.215898	1	0	0.0339881	0.0831913	0.551168	-0.0423785	2.98486e-11	0.552055	0.00302223	-1.78113	5.36124e-06	0.209306	0.303139	-0.199078	1	0	1	0	1	0	1	0	0.892061	0.022309	0.387502	-0.0705278	1	0	1	0	1	0	1	0	0.91295	-0.184033	0.596795	-0.0785948
sp|P0CG13|CTF8_HUMAN	0	0.671123	-0.058278	0.957326	0.00936093	0.249069	-0.0589721	0.271455	0.0752968	0.605792	-0.0731553	0.634059	-0.233472	0.00292955	0.170461	0.478322	0.100733	1	0	1	0	1	0	1	0	1	0	1	0	1	0	1	0	1	0	1	0	1	0	1	0
sp|P0CG39|POTEJ_HUMAN	0	0.885211	-0.0124021	1	0	1	0	1	0	0.912814	-0.0348909	1	0	1	0	1	0	1	0	1	0	1	0	1	0	1	0	1	0	1	0	1	0	1	0	1	0	1	0	1	0
sp|P0CW19|LIMS3_HUMAN	0	0.00243069	-0.434936	1	0	1	0	1	0	3.46339e-05	-0.496744	1	0	1	0	1	0	1	0	1	0	1	0	1	0	1	0	1	0	1	0	1	0	1	0	1	0	1	0	1	0
sp|P0DI81|TPC2A_HUMAN	0	0.142317	0.179955	1	0	1	0	1	0	0.0723846	0.615207	1	0	1	0	1	0	1	0	1	0	1	0	1	0	1	0	1	0	1	0	1	0	1	0	1	0	1	0	1	0
sp|P0DMB2|CH088_HUMAN	0	1	0	1	0	1	0	1	0	1	0	1	0	1	0	1	0	1	0	1	0	1	0	1	0	1	0	1	0	1	0	1	0	1	0	1	0	1	0	1	0
sp|P0DMM9|ST1A3_HUMAN	0	0.481594	0.0392685	1	0	1	0	1	0	0.308994	0.14756	1	0	1	0	1	0	1	0	1	0	1	0	1	0	0.293053	0.224489	1	0	1	0	1	0	1	0	1	0	0.166996	0.224489	1	0
sp|P0DMU9|CT45A_HUMAN	0	0.426029	0.0820271	1	0	0.0157267	0.0954237	0.0128016	-0.199052	0.514513	0.0946204	1	0	3.96198e-11	0.377519	0.00233957	-0.292277	1	0	1	0	0.0539844	-0.13496	1	0	0.178936	0.115736	0.573466	0.0660691	1	0	1	0	0.0186185	0.41084	1	0	0.1322	0.271664	0.454987	0.0660691
sp|P0DMV8|HS71A_HUMAN	0	0.796731	-0.00911978	0.839515	0.0205884	1	0	1	0	0.0357967	-0.0486833	0.799692	0.0205884	1	0	1	0	0.540407	-0.0167377	1	0	0.52418	0.00601416	1	0	0.49003	0.0286265	1	0	0.00144008	-0.100924	1	0	1.38449e-08	-0.149971	1	0	0.846753	0.0286265	1	0
sp|P0DP23|CALM1_HUMAN	0	0.0194408	0.192135	1	0	1	0	1	0	7.79465e-06	0.309476	1	0	1	0	1	0	0.675959	-0.0256341	1	0	0.00122959	0.0363475	1	0	0.769255	-0.0303658	1	0	0.378584	0.0870557	1	0	8.72746e-05	0.0363475	1	0	0.779284	0.057117	1	0
sp|P0DPB6|RPAC2_HUMAN	0	0.913217	0.00530878	0.175524	0.262596	0.767301	0.0104054	0.783833	-0.0189812	0.422484	0.066966	0.463217	0.262596	0.13949	0.0544178	0.447234	-0.156238	1	0	1	0	0.229242	-0.072501	0.74623	-0.0426011	0.553281	0.396019	0.937277	0.00701621	1	0	1	0	0.0574138	-0.107312	0.525716	-0.423913	0.909641	0.396019	0.703943	-0.134672
sp|P0DPD7|EFMT4_HUMAN	0	0.742739	0.0369659	0.97931	-0.0122459	0.386078	-0.0660561	0.118494	0.112107	0.8222	-0.147262	0.819451	-0.232923	0.696986	-0.0660561	0.395013	0.112107	1	0	1	0	1	0	1	0	1	0	1	0	1	0	1	0	1	0	1	0	0.0434941	0.765373	1	0
sp|P0DPF3|NBPF9_HUMAN	0	1	0	1	0	1	0	1	0	1	0	1	0	1	0	1	0	1	0	1	0	1	0	1	0	1	0	1	0	1	0	1	0	1	0	1	0	1	0	1	0
sp|P0DTL6|ZTRF1_HUMAN	0	0.467226	-0.146099	1	0	0.407861	-0.0919692	1	0	0.71668	-0.146099	1	0	0.793364	-0.0919692	1	0	1	0	1	0	1	0	1	0	1	0	1	0	1	0	1	0	1	0	1	0	1	0	1	0
sp|P10109|ADX_HUMAN	0	0.940652	-0.0101607	1	0	0.000550453	0.208656	0.0102628	-0.265059	0.00986658	0.19827	1	0	7.18004e-11	0.275174	0.00165533	-0.333086	1	0	1	0	0.0286183	-0.166038	0.185933	-0.122195	0.138592	0.124874	1	0	1	0	1	0	0.0564033	-0.166038	0.328999	-0.122195	0.258842	0.124874	1	0
sp|P10114|RAP2A_HUMAN	0	0.328405	0.0783768	1	0	1	0	1	0	0.427025	0.0783768	1	0	1	0	1	0	1	0	1	0	1	0	1	0	1	0	1	0	1	0	1	0	1	0	1	0	1	0	1	0
sp|P10124|SRGN_HUMAN	0	0.00843408	-0.313993	1	0	0.787124	0.0267212	0.304016	-0.0866023	0.00611203	-0.313993	1	0	0.982066	0.0267212	0.526625	0.0878402	1	0	1	0	1	0	1	0	1	0	1	0	1	0	1	0	1	0	1	0	1	0	1	0
sp|P10155|RO60_HUMAN	0	0.00366731	0.151222	0.332227	0.0762198	0.00289978	0.0760461	0.31039	-0.0617583	2.08133e-05	0.151222	0.0166524	-0.204479	1.03963e-10	0.170083	0.22598	-0.163865	0.862734	-0.0184433	0.652752	-0.0353974	0.113348	0.0493344	0.611265	-0.0127216	0.282753	0.109571	0.544937	0.0326509	0.723271	-0.137262	0.598473	-0.11363	0.0160818	0.0646059	0.589078	0.0461	0.339467	0.109571	0.011513	-0.172017
sp|P10242|MYB_HUMAN	0	1	0	1	0	1.02983e-05	-0.312068	0.211226	-0.243254	1	0	1	0	1.67744e-06	-0.312068	0.253685	-0.472118	1	0	1	0	1	0	1	0	1	0	1	0	1	0	1	0	1	0	1	0	1	0	1	0
sp|P10244|MYBB_HUMAN	0	0.0770402	-1.02633	1	0	0.434181	0.0749993	0.133005	0.109039	0.000305513	-1.90293	1	0	0.0105934	0.25839	0.0399266	0.579804	1	0	1	0	1	0	1	0	1	0	1	0	1	0	1	0	1	0	1	0	1	0	1	0
sp|P10398|ARAF_HUMAN	0	0.446106	0.0402497	0.00162142	0.162682	0.000564423	0.12871	0.244284	-0.0710669	0.0403614	0.422406	0.000726138	-0.487926	1.24559e-09	0.144064	0.158219	-0.190213	0.242148	0.13818	0.919733	0.0128076	1	0	1	0	0.00621677	-1.31588	0.635524	0.0913097	0.0869684	0.152377	0.73865	-0.0892879	1	0	1	0	0.00343864	-1.31588	0.596091	-0.138932
sp|P10412|H14_HUMAN	0	0.581257	0.126075	1	0	1	0	1	0	0.722415	0.126075	1	0	1	0	1	0	0.779525	0.0421181	1	0	0.00107822	-0.0760712	1	0	0.674352	0.0426356	0.00426079	0.991927	0.883916	0.0562689	1	0	4.27972e-10	-0.107261	1	0	0.882235	0.0426356	0.00303214	0.991927
sp|P10515|ODP2_HUMAN	0	0.073587	0.121489	0.0561195	-0.55693	0.00410762	0.092455	0.0867854	-0.11123	0.0189458	-0.219401	0.0782985	-0.55693	1.81452e-09	0.185881	0.145116	-0.158713	0.0182578	-0.111167	0.884917	-0.0157614	0.471229	0.0107875	0.03526	0.0493895	0.791881	0.0279498	0.86064	-0.0194606	0.0264188	-0.111167	0.41179	-0.131438	0.793543	0.0202479	0.000411116	-0.391124	0.984953	0.0279498	0.717083	-0.185535
sp|P10588|NR2F6_HUMAN	0	0.0036799	0.340861	1	0	0.523524	0.041725	0.4361	-0.0803714	0.000403246	0.340861	1	0	0.170453	0.185806	0.417527	-0.133146	1	0	1	0	1	0	1	0	1	0	1	0	1	0	1	0	1	0	1	0	1	0	1	0
sp|P10599|THIO_HUMAN	0	0.0476695	-0.110046	0.222973	-0.0840937	0.416742	-0.0277133	0.561426	0.0384077	0.0160706	-0.110046	0.422253	-0.0840937	0.179066	0.0835652	0.81708	-0.0647486	0.212674	0.0581521	0.0343953	0.119235	0.13991	0.0243189	2.30411e-07	0.121051	0.0493722	0.105747	0.916497	-0.00748496	0.113286	0.0581521	3.78021e-06	-0.337768	0.0637473	0.0293742	6.19547e-13	-0.235139	0.00942882	0.105747	0.0101684	0.190298
sp|P10606|COX5B_HUMAN	0	0.144812	0.157915	0.0140881	-0.111354	0.715094	0.0157556	0.652803	0.031048	0.00225747	0.299347	6.52789e-05	-1.06579	0.00620968	0.176215	0.564775	-0.161995	0.582845	0.102447	0.93524	0.0343865	0.046726	0.120025	0.0222493	-0.118984	0.342609	0.0757466	0.682878	0.0338232	0.599543	0.1257	0.527703	-0.292564	0.0272645	0.313896	0.000113547	0.202027	0.234969	-0.204997	0.0154084	-0.554438
sp|P10619|PPGB_HUMAN	0	0.0508703	0.217331	0.07635	-0.199259	0.0790283	0.0984832	0.088109	-0.122022	0.00105286	0.668742	0.0127915	0.233895	7.88766e-12	0.532476	0.00384036	-0.581636	1	0	1	0	0.00930414	-0.407301	1	0	0.415378	-0.307626	0.231356	0.186946	1	0	1	0	0.00121744	-0.407301	1	0	0.660116	-0.307626	0.152723	-0.313295
sp|P10644|KAP0_HUMAN	0	0.0041654	0.176994	0.864126	0.0631518	0.116083	0.0915864	0.168792	-0.0877825	0.00173614	0.176994	0.425497	0.584952	1.68737e-06	0.197669	0.284366	-0.112922	0.45957	-0.11637	0.444964	0.184909	0.050835	-0.199499	1	0	0.129033	-0.15551	0.559772	-0.064096	0.693988	0.234324	0.0457582	-0.599603	0.0919305	-0.199499	1	0	0.0612411	-0.467003	0.573226	-0.241305
sp|P10746|HEM4_HUMAN	0	0.102283	-0.109235	1	0	0.163663	0.0782295	0.21114	-0.0822376	0.00970043	-0.14319	0.158776	-0.781062	7.83599e-05	0.247758	0.0361096	-0.34706	1	0	1	0	1	0	0.197518	-0.105807	0.019688	0.500903	0.588111	0.047955	1	0	1	0	1	0	0.372597	-0.105807	4.4075e-05	0.571662	0.0366984	-0.639632
sp|P10768|ESTD_HUMAN	0	0.000623926	0.156349	0.636946	0.0503837	0.000377121	0.154962	0.0178829	-0.210497	2.1987e-07	0.156349	0.325273	-0.334621	2.64124e-10	0.513934	0.00573021	-0.614999	0.233336	0.0833657	0.391733	0.0636642	0.01042	-0.0408406	0.0892229	0.041304	0.638639	0.0345156	0.579059	0.0203781	0.361338	0.0833657	0.0351779	-0.209967	3.70978e-05	-0.0925123	0.0430911	-0.230466	0.91699	0.0345156	0.000273158	-0.190255
sp|P10809|CH60_HUMAN	0	0.00952053	0.0893144	0.587815	0.0955622	0.00817872	0.0818312	0.63654	0.0361969	0.00108933	0.0893144	0.344319	0.131286	2.00359e-05	0.0993236	0.819749	-0.0475391	0.602302	0.0156849	0.196019	0.0278442	0.730495	0.00239112	0.0130979	0.0351179	0.00543391	0.0793275	0.0772627	0.0523437	0.710033	0.0270488	0.00576351	-0.161918	0.978968	0.00239112	1.49696e-07	-0.174806	0.00514425	0.0793275	4.79971e-08	0.222265
sp|P11021|BIP_HUMAN	0	0.218937	0.0276093	0.926249	-0.00833524	0.0574443	0.041016	0.165296	-0.0800442	0.0105094	0.109149	0.823942	-0.112018	1.92062e-05	0.0896926	0.36218	-0.0856341	0.475237	0.0289231	0.104866	0.06536	0.0759896	0.0310583	0.64788	0.00761772	0.907617	0.0061349	0.0533802	0.0487834	0.473465	0.0399055	0.00209453	-0.237904	0.0200774	0.0310583	0.353	-0.262343	0.907924	-0.0222436	2.26965e-07	-0.188391
sp|P11142|HSP7C_HUMAN	0	0.0665036	-0.0694314	0.772348	-0.016025	0.189763	0.0314508	0.451877	-0.0475886	0.0104928	-0.0694314	0.721638	-0.016025	0.000325281	0.0807926	0.515378	-0.0828734	0.295586	-0.0181181	0.5428	0.0379005	0.581667	-0.00547168	0.0892229	0.0436395	0.797467	0.00839596	0.190733	0.0762167	0.0064807	-0.0858869	0.433915	0.0379005	1.17729e-08	-0.0771735	0.079089	0.0436395	0.762228	-0.051023	0.125197	0.0762167
sp|P11166|GTR1_HUMAN	0	0.278323	0.0822445	0.0887021	0.589679	0.377661	0.0291705	0.357993	-0.0556424	0.247158	0.0946441	0.229259	0.589679	0.000245467	0.122268	0.306038	-0.131728	0.447435	-0.131988	0.88978	0.0315941	0.560504	0.0290063	0.936215	0.00543459	0.146541	0.274	0.873277	0.0123255	0.390292	-0.131988	0.622259	-0.15538	0.757214	0.0926937	0.789099	0.229035	0.235131	0.274	0.248727	-0.0990793
sp|P11169|GTR3_HUMAN	0	0.0383607	0.140156	1	0	0.00527534	0.119378	1	0	0.0208059	0.140156	1	0	3.3014e-07	0.166254	1	0	1	0	1	0	0.577986	0.0420538	1	0	1	0	1	0	1	0	1	0	0.711585	0.0420538	1	0	1	0	1	0
sp|P11171|EPB41_HUMAN	0	0.000458586	0.164236	0.0724072	0.159243	5.28464e-05	0.161427	0.0234157	-0.168585	3.17144e-11	0.172954	0.00336164	-0.316685	5.18733e-13	0.205334	0.00131672	-0.520059	0.959551	0.00741548	0.181266	0.18698	0.000748301	0.201966	0.0214204	0.0995477	0.664652	0.0219599	0.818035	-0.0148557	0.0146919	0.421582	0.137794	0.18698	0.000785586	0.201966	0.0184603	0.0995477	0.914993	0.0219599	0.732126	-0.0148557
sp|P11172|UMPS_HUMAN	0	0.275988	-0.0523446	0.371344	-0.108232	0.0276583	0.0617894	0.157095	-0.0808941	0.272911	0.0545474	0.730714	-0.108232	3.19601e-09	0.272836	0.100749	-0.23448	0.468433	-0.074745	0.965875	0.00768912	0.163717	0.0893049	0.00152878	0.238956	0.95139	0.00612831	0.42919	0.075717	0.30993	-0.233626	0.546906	0.110546	0.312837	0.296493	0.000391786	-0.711413	0.963366	0.0717936	0.318337	0.075717
sp|P11177|ODPB_HUMAN	0	0.119818	0.162648	1	0	9.31585e-05	0.145835	0.0625878	-0.129001	0.0345608	0.262435	0.0135398	0.441753	4.26194e-12	0.309196	0.233731	-0.132548	0.172699	0.255086	0.579947	0.0631739	0.694249	-0.0152816	0.255085	0.0726797	0.488243	0.0991819	0.772996	-0.0358826	0.134007	0.255086	0.159386	0.159222	0.0584071	-0.108067	0.164143	-0.713892	0.835741	0.0991819	0.622681	-0.173598
sp|P11182|ODB2_HUMAN	0	0.893973	0.00947866	0.11451	-0.309121	0.188446	-0.0415473	0.350316	0.0589006	0.558877	0.151966	0.335666	-0.309121	0.499315	-0.0415473	0.811824	0.0589006	1	0	1	0	0.0198856	-0.240112	1	0	0.156217	0.337598	0.374246	-0.110035	1	0	1	0	0.0128697	-0.342437	1	0	0.113079	0.337598	0.02482	1.07098
sp|P11216|PYGB_HUMAN	0	0.0909541	0.0909102	0.369926	-0.0715372	0.671061	-0.0146826	0.721479	-0.0238054	0.248638	0.097199	0.323262	-0.0715372	0.411817	0.0334389	0.95391	-0.0276592	1	0	1	0	1	0	1	0	0.197923	0.40002	0.000473446	0.658104	1	0	1	0	1	0	1	0	0.111609	0.510999	0.00037381	0.658104
sp|P11233|RALA_HUMAN	0	0.544384	0.0701472	1	0	0.00169161	0.272799	0.00568916	-0.30988	0.68543	0.0701472	1	0	2.14801e-09	0.34684	0.00193339	-0.379639	1	0	1	0	0.487447	0.136838	0.30164	-0.65901	0.190208	-0.214006	0.231521	-0.12659	1	0	1	0	0.397114	0.44259	0.274719	-0.65901	0.160281	-0.274063	0.310066	0.256592
sp|P11234|RALB_HUMAN	0	0.43053	-0.288695	1	0	0.000166747	0.215389	0.0168797	-0.206408	0.780074	-0.288695	1	0	2.23988e-12	0.283869	0.0159456	-0.218187	1	0	1	0	1	0	1	0	0.257068	0.163662	0.249683	0.11741	1	0	1	0	1	0	1	0	0.451569	-0.262195	0.000808595	-0.450091
sp|P11274|BCR_HUMAN	0	0.622419	0.0303695	0.645983	0.0752108	0.455523	0.0271692	0.261693	-0.0666324	0.834359	0.0803572	0.0101605	-0.260606	1.62957e-06	0.667232	0.485074	-0.0753994	1	0	1	0	0.00605397	-0.200148	1	0	0.3155	-0.153067	0.167953	-0.129407	1	0	1	0	0.00398907	-0.200148	1	0	0.615263	-0.153067	0.109487	-0.129407
sp|P11277|SPTB1_HUMAN	0	0.169204	0.0414758	0.769948	-0.0235942	0.196535	0.0257183	0.589702	-0.034303	0.0180306	0.112817	0.900402	-0.153701	2.20462e-06	-0.137098	0.139149	0.296661	0.065358	0.363631	1	0	0.165069	0.320365	0.0661237	0.20372	0.248604	0.0868942	0.90078	-0.00806127	0.0221968	0.363631	1	0	0.0368266	1.22446	0.207201	0.20372	0.0486884	0.118551	0.0621455	-0.562163
sp|P11279|LAMP1_HUMAN	0	0.0873614	0.131648	1	0	0.223709	-0.0515827	0.626988	0.035577	0.0308823	0.152379	1	0	0.456129	-0.0515827	0.855526	-0.0653743	0.439218	-0.217274	0.142089	-0.196627	0.444083	0.101581	0.542458	-0.0357176	0.0633305	0.184224	0.680181	0.0376808	0.00489575	-0.46145	0.298649	-0.196627	0.0530164	0.382501	0.577037	0.256979	0.0743746	0.187695	0.1044	-0.258341
sp|P11309|PIM1_HUMAN	0	6.26966e-10	2.12419	1	0	0.177967	0.168424	1	0	0	2.12419	1	0	0.00986888	0.215747	1	0	1	0	1	0	1	0	1	0	1	0	1	0	1	0	1	0	1	0	1	0	1	0	1	0
sp|P11310|ACADM_HUMAN	0	0.625339	0.0221211	0.0124354	0.249102	0.566477	-0.0184798	0.92827	0.00620404	0.501627	0.0479549	0.000861277	0.249102	0.0182775	0.0812601	0.909876	-0.0597556	0.470044	-0.0884173	0.83972	-0.0223265	0.187218	0.0499737	0.944913	-0.00258974	0.518541	0.0593366	0.878015	-0.00758626	0.684991	-0.131355	0.687909	-0.187822	0.00316502	0.686317	0.266884	-0.616426	0.888803	0.0593366	0.173661	-0.411197
sp|P11387|TOP1_HUMAN	0	0.170845	0.0607341	0.484527	0.0790297	0.00621752	0.081629	0.0817699	-0.11269	0.140346	0.0849078	0.383305	-0.171757	4.79566e-07	0.121439	0.0878635	-0.217268	0.342909	-0.213073	1	0	0.264841	0.110453	0.0417403	-0.164557	0.657592	0.0451788	0.772854	0.0183078	0.499819	-0.213073	1	0	0.0231009	1.639	0.0362	-0.164557	0.0919018	0.160552	0.673217	0.0183078
sp|P11388|TOP2A_HUMAN	0	0.934144	0.00766061	0.36538	0.0589355	0.0678633	0.0599997	0.127785	-0.0989191	0.744963	0.230347	0.27782	-0.497706	0.00481524	-0.162756	0.245568	-0.103909	1	0	1	0	0.013178	-0.403105	1	0	0.407463	0.305617	0.837678	0.0283915	1	0	1	0	0.0278577	-0.403105	1	0	0.413104	0.6173	0.565222	0.0930337
sp|P11413|G6PD_HUMAN	0	0.110685	0.0663674	0.00609483	0.245208	0.0639667	0.0508332	0.336549	-0.0593028	0.00647836	0.0860783	1.92242e-06	0.245208	2.71871e-08	0.150052	0.291753	-0.136572	0.104359	0.0450404	0.00589405	0.0743012	0.00220681	0.029655	0.0831149	0.0274169	0.256184	0.0258992	0.363969	0.0233952	0.00611331	0.0609185	1.84847e-05	-0.200933	4.43555e-07	0.107467	0.119425	-0.0894768	0.421483	-0.0464746	4.59586e-06	-0.256188
sp|P11441|UBL4A_HUMAN	0	0.0310897	0.176805	0.00898809	0.509095	0.0247668	0.0881364	0.141528	-0.0908411	0.0144919	0.176805	0.00449886	0.509095	0.000111993	0.136025	0.345969	-0.112704	0.0368428	-0.345656	4.62568e-05	0.651428	0.0120075	-0.168433	0.0735194	-0.195049	0.0567798	0.163111	0.0121929	0.11739	0.0101331	-0.345656	6.20193e-06	0.651428	4.55101e-08	-0.300743	0.167317	-0.195049	0.0679782	0.163111	9.38801e-05	-0.24255
sp|P11474|ERR1_HUMAN	0	0.647898	0.042285	0.914823	-0.0198544	0.179959	-0.0558939	0.0975654	0.110147	0.915407	0.042285	0.888191	-0.0198544	0.171146	-0.0558939	0.467016	0.110147	1	0	1	0	1	0	1	0	0.0360024	0.730516	1	0	1	0	1	0	1	0	1	0	0.00331464	0.842021	1	0
sp|P11498|PYC_HUMAN	0	0.614802	-0.0332768	0.0113277	-0.137886	0.992241	-0.00029762	0.647005	-0.0296779	0.909546	0.0444171	0.00812226	-0.741308	0.0457828	0.0904419	0.496551	-0.138913	0.602302	-0.0778393	0.456435	0.132874	0.341251	-0.077326	0.000581937	-0.19516	0.0886324	0.483417	0.869323	0.0237771	0.636962	-0.0778393	0.374287	-0.229155	0.368334	0.174292	0.000339305	-0.19516	0.00805122	0.654017	0.263775	0.194946
sp|P11532|DMD_HUMAN	0	0.516446	0.0552215	0.209649	0.234129	0.365854	-0.0286818	0.91044	-0.00808885	0.357944	0.0819156	0.0175431	-0.601635	0.654222	0.117142	0.595148	-0.144097	1	0	1	0	1	0	1	0	1	0	0.122752	0.410897	1	0	1	0	1	0	1	0	1	0	0.105039	0.410897
sp|P11586|C1TC_HUMAN	0	0.00179129	0.114609	0.397449	0.239141	8.64895e-06	0.104131	0.102631	-0.0994293	7.8614e-06	0.138585	0.343165	0.239141	9.617e-12	0.156376	0.193761	-0.124939	0.775621	0.0182813	0.612845	-0.0281579	0.234966	-0.0240091	0.123554	-0.0433507	0.247124	0.0377926	0.24254	0.0334696	0.519559	0.0616039	0.268649	-0.197222	0.00489973	-0.109626	0.29874	0.0506136	0.420155	-0.0916813	0.00275133	-0.146542
sp|P11717|MPRI_HUMAN	0	0.000579254	0.100514	0.357092	0.0366694	0.000635814	0.0719713	0.164635	-0.0796318	7.74961e-07	0.109575	0.0010906	-0.297994	2.02166e-09	0.110935	0.23621	-0.106786	0.934674	-0.0310236	0.0141774	-0.228735	0.606253	0.0354767	0.209001	-0.123566	0.499034	0.0409915	0.00917465	0.0775129	0.0244489	1.6032	0.0284538	-0.244091	0.104229	0.215159	0.130419	-0.356929	0.163933	0.260153	1.58488e-07	0.160154
sp|P11766|ADHX_HUMAN	0	0.0401634	0.104576	0.488276	-0.122704	0.625793	-0.0139807	0.430724	-0.0488442	0.00191564	0.10649	0.680362	-0.209623	7.30091e-08	0.531887	0.201942	-0.223854	0.965356	0.00383021	0.11061	0.0771121	0.0633741	0.0328331	0.722147	-0.0105431	0.245102	0.0550008	0.536634	0.0292831	0.693573	0.0497364	0.000217776	0.178844	0.000589392	0.140432	0.670839	-0.211664	0.564285	0.0550008	0.00363715	-0.244933
sp|P11802|CDK4_HUMAN	0	0.00408036	0.204257	0.0780809	-0.220142	0.624132	0.0140845	0.705622	-0.0253697	3.25946e-08	0.431685	0.0248947	-0.627661	0.0163209	0.0835919	0.663706	-0.0883183	1	0	1	0	1	0	1	0	1	0	0.529671	0.0995766	1	0	1	0	1	0	1	0	0.263376	0.215089	0.478959	-0.173471
sp|P11908|PRPS2_HUMAN	0	0.191078	0.0876914	0.200384	-0.134318	0.547108	-0.0298435	0.567092	0.0396334	0.273077	0.0876914	0.391353	0.141586	0.0897795	0.0866676	0.529204	-0.204888	0.816834	0.091086	1	0	0.363898	0.0808	0.375154	0.0625946	0.052254	0.0798892	0.348677	0.0285212	0.447601	-0.356872	1	0	0.146876	0.281583	0.248611	-0.161509	0.0831369	0.0798892	0.00272211	-0.168428
sp|P11940|PABP1_HUMAN	0	0.0443319	0.0978795	0.213062	0.321867	1.84867e-05	0.156786	0.0290234	-0.162494	0.00150918	0.12231	0.178183	0.321867	9.03684e-13	0.298761	0.0299762	-0.175048	0.58363	0.0253533	0.777992	0.0189643	0.000233404	0.0417989	0.0202767	0.0610769	0.0022477	0.0593706	0.722756	0.0207635	0.524345	0.0399264	0.693834	0.0189643	1.06969e-07	0.0701388	0.0173781	0.0610769	0.00263205	0.0758025	0.614379	0.0207635
sp|P12004|PCNA_HUMAN	0	0.0209679	0.210851	0.586249	0.0594484	1.35198e-05	0.225873	0.0113015	-0.208939	0.00175818	0.210851	0.346813	-0.29776	2.06499e-12	0.257626	0.00795731	-0.213715	0.766302	-0.0368059	0.887388	0.0155586	0.55136	-0.0141305	0.000176874	0.093227	0.124285	0.0464496	0.225592	0.05615	0.979914	-0.0368059	0.226393	-0.178436	0.00218571	-0.135841	1.22799e-10	-0.228631	0.312869	0.0464496	0.00193748	-0.209751
sp|P12036|NFH_HUMAN	0	0.346921	0.238695	0.157809	-0.0826089	0.00111035	0.282603	0.722338	-0.0289656	0.496897	1.10548	0.0398133	1.13035	1.13786e-07	0.398388	0.0939595	-0.442301	1	0	1	0	1	0	1	0	1	0	1	0	1	0	1	0	1	0	1	0	1	0	1	0
sp|P12074|CX6A1_HUMAN	0	0.748368	0.0181248	0.592012	0.0531759	0.087743	-0.149668	0.0520117	0.202001	0.0336372	0.0671603	0.42766	-0.101957	0.233132	-0.149668	0.230161	0.202001	0.862734	-0.0222695	0.539013	0.0588911	0.0336121	0.104113	0.114752	0.12209	0.0010494	1.05267	1	0	0.974296	-0.0222695	0.410585	-0.122028	0.0137462	0.104113	0.141576	-0.200498	1.28422e-05	1.05267	1	0
sp|P12081|HARS1_HUMAN	0	0.872967	0.0115306	0.491108	0.660887	0.00282902	0.0966794	0.0509114	-0.130724	0.595128	-0.111766	0.190504	-0.739043	5.14013e-11	0.188275	0.15527	-0.130724	0.305741	0.0523124	0.80281	-0.0203387	0.0198054	-0.0705021	0.0217804	-0.100985	0.545627	-0.023901	0.656033	-0.0259018	0.0361016	0.348793	0.73011	-0.0203387	0.00117782	0.143851	0.000132916	-0.13329	0.62257	0.0832534	0.541835	-0.0259018
sp|P12235|ADT1_HUMAN	0	0.00131737	0.117181	1	0	0.000779584	0.190881	0.0236879	-0.182506	6.85641e-05	0.117181	0.63292	-0.260523	3.23741e-11	0.342024	0.00730722	-0.3184	0.534283	0.0914098	1	0	0.216258	0.0481378	1	0	0.581165	-0.105489	0.733204	-0.0376192	0.692076	0.0914098	1	0	0.0731329	0.235026	1	0	0.836178	-0.108337	0.578641	0.193843
sp|P12236|ADT3_HUMAN	0	0.194779	0.47389	0.281019	-0.489062	0.121429	0.0641586	0.277154	-0.0820547	0.024866	0.701895	0.207041	-0.489062	2.5053e-06	0.152678	0.0311331	-0.591374	0.76889	-0.0340085	0.993709	-0.00108615	0.00459202	0.134986	0.216157	0.022404	0.329818	0.101091	0.227428	0.101355	0.912093	-0.0340085	0.990298	-0.00108615	0.000151982	0.134986	0.174178	-0.115994	0.619468	0.101091	0.0540914	-0.267472
sp|P12259|FA5_HUMAN	0	0.243055	0.161705	1	0	0.000255133	0.32972	0.00394841	-0.30217	0.0537847	0.652166	1	0	4.0279e-12	0.411868	1.05537e-05	-0.758642	0.939663	0.0197959	1	0	0.85584	0.0121641	1	0	0.888779	0.0811558	1	0	0.999219	0.0197959	1	0	0.0699055	-0.191645	1	0	0.0222926	0.771098	1	0
sp|P12268|IMDH2_HUMAN	0	0.226535	0.0255408	0.441841	0.048039	7.12497e-06	0.117834	0.1345	-0.0865816	8.13563e-07	0.200663	0.105542	0.119559	3.24702e-12	0.166295	0.203496	-0.115575	0.731776	0.0149891	0.786367	-0.0181625	0.900942	0.00284435	0.085674	0.0402595	0.184928	0.0557841	0.323836	0.0289313	0.568574	0.0371896	0.374157	-0.188675	0.088668	-0.0552058	9.63333e-05	-0.149999	0.326041	0.0557841	2.86147e-05	-0.232203
sp|P12270|TPR_HUMAN	0	0.339947	0.0250777	0.611308	0.0382808	0.00755299	0.0528282	0.126755	-0.0903098	0.0071668	0.0983263	0.840412	0.0403738	3.32559e-11	0.148793	0.0527871	-0.290957	0.339697	0.0461156	0.476161	0.043641	0.785781	0.00532808	0.168172	0.0244579	0.000255205	0.0849206	0.191036	0.0264626	0.000657623	0.198632	0.00850731	-0.206198	0.00801345	0.148162	0.0251265	-0.496683	0.000176503	0.0849206	2.06888e-05	-0.27777
sp|P12277|KCRB_HUMAN	0	0.629037	0.0215786	0.698706	0.0297717	0.245743	-0.0239727	0.670271	0.0267589	0.0706805	0.0682288	0.0435521	0.0815279	0.302726	0.026118	0.976778	0.0267589	0.804003	0.0117966	0.96224	-0.00311228	0.165069	0.020091	0.32489	0.0267384	0.415022	0.0970659	0.554406	0.045091	0.086275	-0.0503307	0.578725	-0.152894	0.0101204	0.0567396	0.297836	0.0267384	0.42526	0.0970659	0.436494	0.045091
sp|P12318|FCG2A_HUMAN	0	0.000281118	0.819014	0.253895	-0.0854929	0.00303619	0.186295	0.0379484	-0.188959	3.49399e-06	0.819014	0.116649	0.614352	1.20596e-11	0.521179	0.0238905	-0.310223	1	0	1	0	1	0	1	0	0.604156	-0.201737	1	0	1	0	1	0	1	0	1	0	0.0480466	-0.848	1	0
sp|P12429|ANXA3_HUMAN	0	0.24748	0.188485	1	0	0.00269447	0.256318	0.241465	-0.0760114	0.305831	0.455576	0.155732	-0.463861	4.34095e-09	0.482786	0.224047	-0.147549	1.08565e-06	-0.758529	1	0	1	0	1	0	1	0	1	0	7.62537e-07	-0.758529	1	0	1	0	1	0	0.00687976	-0.850419	1	0
sp|P12532|KCRU_HUMAN	0	0.00381771	0.413648	0.00709585	0.374553	1.72324e-05	0.203718	0.0546471	-0.142632	1.26669e-07	0.610305	0.00552921	0.374553	7.51539e-13	0.203718	0.0312984	-0.225101	0.48166	-0.0743622	0.111939	0.128497	0.0587801	-0.186661	6.80271e-06	0.206212	0.193096	0.238161	0.915702	-0.0122055	0.366894	0.124743	0.085369	0.128497	0.0147531	-0.198325	5.65402e-06	0.206212	0.543381	0.238161	0.869927	-0.0122055
sp|P12694|ODBA_HUMAN	0	0.322116	-0.0787402	0.533423	0.0662203	0.446318	0.0408809	0.77915	-0.0192048	0.119363	0.110568	0.00725548	-1.01486	9.89391e-07	-0.418712	0.360178	-0.228918	1	0	1	0	1	0	1	0	0.0215879	0.282969	1	0	1	0	1	0	1	0	1	0	0.0165946	0.28709	1	0
sp|P12755|SKI_HUMAN	0	0.543201	0.0544021	1	0	0.00174846	0.137281	0.119199	-0.125514	0.0110454	-2.12728	1	0	4.06874e-07	-0.706035	0.186357	-0.179156	1	0	1	0	1	0	1	0	1	0	1	0	1	0	1	0	1	0	1	0	1	0	1	0
sp|P12757|SKIL_HUMAN	0	0.0680185	-0.271736	0.00137627	-0.557144	0.292397	0.0501123	0.648358	0.0333832	0.0220473	-0.292821	0.00276895	-0.557144	0.238586	-0.232403	0.713888	0.0825108	1	0	1	0	1	0	1	0	1	0	1	0	1	0	1	0	1	0	1	0	1	0	1	0
sp|P12814|ACTN1_HUMAN	0	0.633211	0.0140734	0.579155	0.0506684	0.0195221	0.0469204	0.582367	-0.0348877	0.199379	0.0348943	0.550256	0.0716189	5.53062e-07	0.096817	0.533272	-0.0728434	0.810939	-0.0279939	0.75594	-0.0401668	0.581236	0.0158571	0.863617	-0.00998668	0.427587	0.0703854	0.301669	0.0610418	0.516402	-0.179952	0.853071	0.0789199	0.429207	0.0997356	0.842608	-0.00998668	0.509146	0.0703854	0.211152	0.0610418
sp|P12829|MYL4_HUMAN	0	0.00990669	0.148642	0.726617	0.141986	7.48284e-08	0.284046	0.0953641	-0.102976	0.00285336	0.148642	0.343912	-0.213221	0	0.311145	0.0295246	-0.337174	0.11375	0.107202	0.792412	0.036597	0.953574	0.00124322	0.276836	-0.0156299	0.55312	0.017759	0.011898	0.0726322	0.00272802	0.158485	0.719136	0.036597	0.869497	0.0207655	0.366162	-0.147826	0.0316963	0.30752	1.91161e-06	-0.17564
sp|P12955|PEPD_HUMAN	0	0.155567	-0.0942844	0.511376	0.0688634	0.734539	0.0115653	0.811364	-0.0162703	0.000337956	-0.368528	0.0371765	0.236704	0.150955	-0.0899149	0.0302011	0.456719	1	0	1	0	0.000362933	0.449263	1	0	0.711641	0.0689759	0.667105	0.0764547	1	0	1	0	0.0003812	0.523138	1	0	0.347644	-0.81174	0.681695	-0.208519
sp|P12956|XRCC6_HUMAN	0	0.313858	0.0299466	0.323476	-0.0670492	0.0514297	0.0442775	0.140043	-0.0883802	0.505919	0.0299466	0.702407	-0.0670492	4.20612e-05	-0.173147	0.345897	-0.0979199	0.670701	-0.016931	0.99382	-0.000425803	0.00012399	0.0560283	0.0199598	0.0361116	0.0422966	0.0628042	0.00283891	0.111998	0.708789	0.0200644	0.165143	-0.164094	7.80346e-05	0.0560283	1.80257e-05	-0.331614	0.0111631	0.108624	1.89097e-07	-0.250932
sp|P12980|LYL1_HUMAN	0	0.000458586	0.399974	1	0	0.234695	0.10252	0.648721	-0.0325042	2.73099e-07	0.399974	0.271961	-0.275207	0.0316886	0.110321	0.441141	-0.123108	1	0	1	0	1	0	1	0	1	0	1	0	1	0	1	0	1	0	1	0	1	0	1	0
sp|P13010|XRCC5_HUMAN	0	0.00229174	0.0926754	0.0181921	0.114123	0.0158188	0.0641506	0.386605	-0.0533846	4.90285e-05	0.0926754	9.46071e-06	0.208797	4.72336e-05	0.105908	0.482534	-0.0730019	0.709431	0.0218633	0.05629	0.0625015	0.00161862	0.0445143	2.17732e-08	0.0995292	0.324868	0.0291478	0.0812573	0.0659448	0.00160852	-0.169279	0.00111175	-0.219405	2.37395e-06	0.0445143	6.70716e-16	-0.27672	0.284395	0.0586784	8.52816e-07	-0.284173
sp|P13073|COX41_HUMAN	0	0.171	0.0964837	0.0323668	0.176525	0.00023299	0.167478	0.0284441	-0.167019	9.28988e-05	0.186526	0.00742658	-0.818005	0	0.369291	0.0164292	-0.22515	0.234661	-0.134299	0.794703	-0.0453117	0.0720028	0.0497432	0.0799711	0.0464105	0.567816	-0.0389022	0.787682	-0.0176974	0.127743	-0.143684	0.850457	0.16217	0.00950522	0.057881	0.0110703	-0.242167	0.556162	-0.0623298	0.184538	-0.260262
sp|P13196|HEM1_HUMAN	0	0.170654	-0.184699	0.0220325	-0.126245	0.0164274	0.118129	0.205691	-0.0966997	0.246495	-0.184699	0.0437869	-0.126245	0.000198024	0.147256	0.227252	0.141811	1	0	1	0	1	0	1	0	1	0	1	0	1	0	1	0	1	0	1	0	1	0	1	0
sp|P13284|GILT_HUMAN	0	0.00220965	-0.30571	0.267006	0.703887	0.93481	0.00462371	0.802634	0.0187303	3.60218e-05	-0.368551	0.237743	0.703887	0.713243	0.0317701	0.712336	-0.11952	0.931025	-0.020573	0.191793	-0.146618	1	0	1	0	0.751805	-0.106425	1	0	0.000163318	-0.920042	0.275956	-0.150406	1	0	1	0	0.93183	-0.106425	1	0
sp|P13473|LAMP2_HUMAN	0	0.0425013	0.285198	1	0	0.00411592	0.0863598	0.151833	-0.0858289	0.016177	0.285198	0.848532	0.0702114	5.08045e-10	0.16452	0.200148	-0.124494	0.547144	0.0570353	0.913055	0.0130259	0.871787	-0.0151817	0.963705	-0.00287633	0.041	0.207992	0.0265046	0.196078	0.448631	-0.0859112	0.472237	0.102271	0.631145	0.224371	0.19088	-0.646066	0.0881772	0.207992	6.33557e-05	-0.317662
sp|P13489|RINI_HUMAN	0	0.00758302	0.120079	0.849251	0.129164	0.0281803	0.0622854	0.89851	-0.00863044	0.000174717	0.125588	0.181716	-0.178145	0.00014258	0.1028	0.945583	-0.0591348	0.776963	-0.0149855	0.558282	0.0369494	0.720001	-0.00715078	0.873948	-0.00324603	0.195862	0.0455018	0.0409294	0.0639052	0.0705315	-0.142967	0.0143849	-0.280833	0.00959237	-0.0986286	0.896788	-0.10209	0.411762	0.0455018	2.66481e-05	-0.25742
sp|P13598|ICAM2_HUMAN	0	0.323472	0.218054	1	0	0.522127	-0.0542803	0.588095	0.0431548	0.349015	0.218054	1	0	0.01158	0.286832	0.912558	-0.0524124	1	0	1	0	1	0	1	0	0.761631	0.059708	1	0	1	0	1	0	1	0	1	0	0.839853	0.0844357	1	0
sp|P13639|EF2_HUMAN	0	0.172651	0.0340934	0.0330206	-0.119109	0.109933	0.0363612	0.377869	-0.0550508	0.0224321	0.046503	0.0347587	-0.119109	0.000107996	0.0896313	0.437904	-0.0782501	0.726245	-0.0122066	0.0870124	0.0608501	0.441931	0.00732852	0.624842	-0.00482656	0.263965	0.025777	0.543882	0.0189631	0.715245	0.0163503	0.00172866	-0.234303	0.732017	0.00732852	0.0159104	-0.1623	0.454652	-0.0312384	3.39242e-08	-0.214783
sp|P13645|K1C10_HUMAN	0	0.455087	0.0466316	0.552976	0.0856032	0.183864	0.0673325	0.149222	-0.0928984	0.728632	-0.159315	0.497617	0.0856032	4.6423e-05	0.232368	0.105631	-0.241615	0.621454	0.120249	0.508397	0.0605022	0.55641	0.0526143	1	0	0.495728	0.192683	0.711504	0.0405097	0.0796796	0.323675	0.407987	0.0605022	0.474343	0.713963	1	0	0.431145	0.628001	0.603618	0.0405097
sp|P13667|PDIA4_HUMAN	0	0.0417033	0.0906114	0.205925	0.242131	0.000574152	0.091513	0.21499	-0.0729328	0.00223586	0.120237	0.0540669	0.303615	4.70755e-13	0.187191	0.332529	-0.11554	0.765115	-0.0326205	0.59236	0.0707713	0.0301343	0.0570543	0.110973	0.046695	0.218028	0.059375	0.0483765	0.0744389	0.949117	-0.0326205	0.431254	0.120623	0.000278556	0.107508	0.00856164	-0.171052	0.0126859	-0.194893	0.000242525	-0.279025
sp|P13671|CO6_HUMAN	0	1	0	1	0	1	0	1	0	0.00418779	0.465503	1	0	1	0	1	0	1	0	1	0	1	0	1	0	1	0	1	0	1	0	1	0	1	0	1	0	1	0	1	0
sp|P13674|P4HA1_HUMAN	0	0.000721965	0.185745	0.000218247	0.484421	0.00343426	0.120725	0.458522	-0.0507234	0.000145625	0.185745	0.000127529	0.484421	0.000931932	0.120725	0.464399	-0.0852113	1	0	1	0	0.136428	-0.131442	0.281804	0.0668393	0.499058	-0.144958	0.0920568	0.294521	1	0	1	0	0.00905985	0.144221	0.534214	0.193281	0.626697	-0.144958	0.0012126	-0.748493
sp|P13693|TCTP_HUMAN	0	0.00913216	0.171073	0.00569735	0.600398	1.79655e-06	0.255401	0.298868	-0.0643909	0.00104538	0.171073	0.00446339	0.600398	2.18478e-15	0.255401	0.288354	-0.122206	0.774503	0.044483	0.1937	0.103947	0.896446	-0.00406119	0.395414	0.0292455	0.970048	-0.00420235	0.961801	-0.00426057	0.635999	-0.0832704	0.14751	0.103947	1.38218e-05	-0.386006	0.36332	0.0292455	0.813344	-0.0846724	0.940916	-0.00426057
sp|P13716|HEM2_HUMAN	0	0.832751	-0.029646	0.0207125	-0.227805	0.255933	-0.0911949	0.958865	0.00400099	0.803665	-0.0794166	0.0107	-1.19445	0.252576	-0.0911949	0.947916	-0.0594875	1	0	1	0	1	0	1	0	1	0	1	0	1	0	1	0	1	0	1	0	1	0	1	0
sp|P13796|PLSL_HUMAN	0	0.00548114	0.164353	0.401298	0.0522274	7.09406e-05	0.145626	0.0331467	-0.154344	2.56095e-06	0.164353	0.353551	0.0522274	3.24337e-11	0.179924	0.0326822	-0.174099	0.138599	0.0367472	0.663014	0.0280392	7.65878e-05	0.0435948	0.123869	0.0391981	0.352801	0.0319182	0.572253	-0.0363108	0.00745457	0.0497738	0.555497	0.0280392	8.56244e-08	0.0760597	0.110253	0.0391981	0.731028	0.0319182	0.453673	-0.0363108
sp|P13798|ACPH_HUMAN	0	0.0577578	0.0927646	0.302249	-0.609773	0.0570007	0.0694701	0.15622	-0.0882324	0.0216591	0.306286	0.345809	-0.609773	0.000205513	0.143834	0.38096	-0.0907823	0.904573	-0.0169367	0.597327	0.0693279	0.400783	0.0349844	0.921491	-0.00442054	0.0998584	0.0905998	0.00663712	0.107576	0.197085	-0.570641	0.0891307	-0.666941	0.0842108	0.246858	0.0797635	-0.682051	0.145302	0.0905998	1.05454e-07	-0.226972
sp|P13804|ETFA_HUMAN	0	0.0176147	0.150723	0.995767	-0.000872071	0.0654921	0.0648874	0.137148	-0.088354	0.000192268	0.163543	0.126616	-0.25252	5.27307e-09	0.141202	0.295046	-0.10481	0.697607	0.0203984	0.95115	0.0050643	0.00225908	-0.0461066	0.804393	-0.00465758	0.850697	-0.00820355	0.0279439	0.0607922	0.598694	0.0567111	0.1519	-0.281392	2.66244e-05	-0.0610339	0.577466	0.0517699	0.450309	-0.055999	1.40333e-05	-0.246618
sp|P13807|GYS1_HUMAN	0	0.643625	-0.0341787	0.841094	0.0173961	0.0124072	0.106246	0.0654927	-0.131557	0.0360761	0.180711	0.167237	0.750325	4.59301e-06	-0.386167	0.158219	-0.155798	1	0	1	0	0.170057	0.200221	0.398708	0.0767721	0.780529	-0.0642814	3.11971e-05	0.591688	1	0	1	0	0.0833343	0.21833	0.466447	-0.175934	0.000337497	1.42488	2.63435e-05	0.591688
sp|P13861|KAP2_HUMAN	0	0.0465848	0.0952717	1	0	0.339547	0.0361411	0.0142927	-0.193672	0.00803521	0.163129	0.00955692	2.37376	1.48463e-08	0.18489	0.0134995	-0.246907	0.567695	-0.0720958	0.858475	-0.0231581	0.54672	-0.0926821	0.000754385	-0.160339	0.582982	0.0350054	0.738153	-0.0224378	0.510018	0.318348	0.575743	-0.207859	0.892858	-0.0926821	5.56021e-06	0.192534	0.880791	0.0350054	0.64532	-0.211779
sp|P13929|ENOB_HUMAN	0	0.0365798	-0.83071	1	0	0.166464	0.0857407	0.176254	0.104636	1.30994e-11	-0.889708	1	0	0.0822176	0.132073	0.354313	-0.130071	1	0	1	0	0.912787	0.023174	1	0	0.946922	0.0556596	1	0	1	0	1	0	0.573565	-0.132503	1	0	5.48707e-05	1.35188	1	0
sp|P13984|T2FB_HUMAN	0	0.010793	0.113047	0.989691	0.00268909	0.13202	0.0392604	0.338014	-0.0589475	0.00385177	0.113047	0.107073	-0.495825	3.16144e-06	0.103645	0.418519	-0.0940181	0.330683	0.116399	0.807511	-0.0355578	0.415822	-0.169662	0.137415	0.0981064	0.731234	-0.0533122	0.916403	0.0242207	0.0344977	0.729093	0.349298	0.0684713	0.152659	-0.50515	0.00779275	-0.29325	0.101609	-0.605559	0.622819	0.322462
sp|P13987|CD59_HUMAN	0	0.107861	-0.0974404	0.80239	0.0564392	0.194444	-0.0529554	0.831806	-0.0146547	0.0151657	-0.0989445	0.656903	0.123791	0.327538	-0.0529554	0.731641	-0.0628684	1	0	1	0	0.0226849	0.299032	0.0653283	0.285902	0.191824	0.26666	0.853215	0.0180424	1	0	1	0	0.00256668	0.307817	0.0524851	-0.34541	0.255353	0.26666	0.0838637	-0.59248
sp|P13994|YJU2B_HUMAN	0	0.0913447	-0.248851	1	0	0.995692	-0.000487391	1	0	0.0785294	-0.301266	1	0	0.68431	-0.098111	1	0	1	0	1	0	1	0	1	0	1	0	1	0	1	0	1	0	1	0	1	0	1	0	1	0
sp|P13995|MTDC_HUMAN	0	0.935041	0.00631703	0.625329	0.163422	0.588657	0.0130069	0.314439	-0.0618327	0.689709	0.180009	0.280008	-0.204989	2.609e-05	0.0982997	0.572779	-0.0637037	0.182269	0.168857	0.433627	-0.17777	0.212554	0.0594492	0.648062	0.0260084	0.809673	0.0364875	0.267567	0.118039	0.000149831	-0.73669	4.21461e-09	-0.697999	0.547893	0.0594492	0.100918	-0.762427	0.932191	-0.170947	0.0277344	0.244473
sp|P14174|MIF_HUMAN	0	0.012897	0.393949	0.00669593	-0.152774	0.527719	0.0185848	0.88572	0.00992192	0.0360752	0.393949	0.0386651	-0.152774	0.00514779	0.0813923	0.93635	-0.0595855	0.644497	-0.0471697	0.0790543	-0.18441	0.857932	0.00692508	0.00152878	0.0867657	0.143421	0.174032	0.452218	0.0728084	0.792791	-0.0471697	0.26912	-0.18441	0.763835	-0.115993	5.74234e-06	-0.270598	0.16893	0.174032	0.00288451	0.200057
sp|P14209|CD99_HUMAN	0	0.000405616	-0.306736	0.137301	-0.0828695	0.0218775	-0.247051	0.00835655	0.32679	1.15171e-07	-0.351885	0.0777195	0.515736	0.00310349	-0.247051	0.0514785	0.32679	1	0	1	0	1	0	1	0	1	0	1	0	1	0	1	0	1	0	1	0	1	0	1	0
sp|P14314|GLU2B_HUMAN	0	0.0980406	0.0549046	0.102977	0.0966454	0.00316704	0.133441	0.0141879	-0.20293	2.50002e-05	0.179977	0.000340136	-0.463312	9.74255e-08	0.174194	0.0254019	-0.209623	0.80207	0.0307833	0.541641	0.0791074	0.675518	-0.0131381	0.0286424	-0.0562503	0.739109	-0.0322137	0.949779	0.00375553	0.898762	-0.051122	0.280945	-0.172164	0.46988	0.129203	0.0102926	-0.231287	0.677351	-0.167194	0.00967526	-0.660585
sp|P14316|IRF2_HUMAN	0	0.0602747	-0.315686	1	0	0.484788	-0.0651422	0.122289	0.174294	2.37619e-07	-1.32296	1	0	0.511097	0.138399	0.539268	0.174294	1	0	1	0	1	0	1	0	1	0	1	0	1	0	1	0	1	0	1	0	1	0	1	0
sp|P14317|HCLS1_HUMAN	0	0.366658	-0.0590629	0.0835279	0.198542	0.0709526	0.0652979	0.101454	-0.109476	0.480871	0.0808119	0.00552168	0.285492	7.17729e-07	0.169642	0.171052	0.131777	1	0	1	0	1	0	1	0	0.240322	0.446152	0.938615	0.00670603	1	0	1	0	1	0	1	0	0.594586	0.446152	0.398184	0.122217
sp|P14324|FPPS_HUMAN	0	0.709183	-0.0279177	0.299147	0.244437	0.0894284	0.0455432	0.10144	-0.106575	0.743502	0.0363067	0.252617	0.244437	0.00120956	0.0846848	0.148821	-0.164493	0.973636	0.00331908	0.722395	0.0293333	0.00074127	-0.106763	0.498765	-0.0289517	0.0432086	-0.125068	0.679312	0.0230123	0.405694	-0.155447	0.780824	-0.0999636	3.36752e-08	-0.106763	0.365673	0.389428	0.0346407	-0.140804	0.0193709	-0.217534
sp|P14373|TRI27_HUMAN	0	0.969692	-0.00263532	0.0278347	-0.103632	0.00232815	0.0869087	0.293853	-0.0647957	0.20345	0.225523	0.0192335	0.154972	2.00651e-12	0.321611	0.108779	-0.300065	1	0	1	0	1	0	1	0	0.987183	0.00741217	0.400154	-0.152548	1	0	1	0	1	0	1	0	0.104481	-0.447822	0.0681418	-0.212402
sp|P14406|CX7A2_HUMAN	0	0.253607	0.0954678	0.711459	0.0403958	0.00169108	-0.121637	0.0797791	0.1196	0.317255	0.0954678	0.563257	-0.217202	0.000708804	-0.121637	0.318782	0.1196	0.393104	0.107218	0.541641	0.151401	0.518178	0.0512625	0.963705	-0.00166017	0.182634	0.111628	0.358749	0.0808654	0.558427	0.107218	0.325157	-0.403011	0.486322	0.090087	0.115439	-0.576766	0.468212	0.111628	0.0407546	0.15535
sp|P14550|AK1A1_HUMAN	0	0.494601	-0.022155	0.594592	-0.477174	0.528135	0.0186838	0.55352	0.0381588	0.0024331	-0.153942	0.332131	-0.477174	3.88834e-06	0.346937	0.936581	0.0381588	0.493878	0.0996647	0.7812	0.0527518	0.438368	-0.0361077	0.82681	-0.0115219	0.609033	0.0315985	0.801427	0.0119872	0.360321	-0.216894	0.909753	0.110829	0.100405	0.224052	0.527004	-0.402319	0.675526	0.0968251	0.00154821	-0.215931
sp|P14618|KPYM_HUMAN	0	0.139538	0.0405075	0.892597	-0.0122516	0.000105098	0.0759194	0.137794	-0.0894324	0.105154	0.0405075	0.181716	-0.170292	9.45994e-10	0.120699	0.463318	-0.0894324	0.861598	0.00513116	0.262714	0.0318597	0.00142952	0.0233208	0.00290144	0.0294583	0.00546401	0.111125	0.0107926	0.0805211	0.599008	-0.0472539	0.00387756	-0.1481	6.27923e-05	-0.0474955	4.52319e-06	-0.178711	0.00835229	0.111125	1.93793e-06	-0.214872
sp|P14625|ENPL_HUMAN	0	0.0359884	0.0545603	0.956864	0.00411471	0.128508	0.0382744	0.307015	-0.061681	0.0423555	0.0645662	0.94407	0.00411471	4.58207e-10	0.282975	0.161103	-0.243637	0.0371199	0.0650956	0.779517	-0.019719	0.00568333	0.0348865	0.183649	0.0355786	0.000354739	0.0764173	0.54667	0.0307818	0.000413047	0.0928434	0.697423	-0.019719	0.00045443	0.0603268	0.163705	0.0355786	0.00128069	0.0764173	0.4301	0.0307818
sp|P14635|CCNB1_HUMAN	0	0.610109	0.0438965	0.99203	-0.00425868	0.0086243	0.0936795	0.088334	-0.114315	0.298522	0.15338	0.401222	0.231964	1.19213e-07	0.153355	0.378855	-0.114315	0.562553	0.122929	0.769741	0.0639639	0.624017	0.100951	0.557957	0.10641	0.527201	0.0995734	0.367404	0.352933	0.109383	0.267738	0.321738	-0.26024	0.0375172	-0.242899	0.142647	-0.559258	0.191964	0.720762	0.0353687	-0.853574
sp|P14649|MYL6B_HUMAN	0	0.576198	0.0602492	0.282404	-0.158103	0.00574947	0.212297	0.0113015	-0.21772	0.52003	0.180538	0.387425	-0.158103	0.00154086	0.212297	0.00493309	-0.300103	1	0	1	0	1	0	1	0	1	0	1	0	1	0	1	0	1	0	1	0	1	0	1	0
sp|P14678|RSMB_HUMAN	0	0.743788	0.0653163	0.939298	-0.0126052	0.00247967	0.106972	0.124958	-0.0916004	0.803897	0.133785	0.92001	-0.0126052	8.57258e-14	0.200298	0.193443	-0.13369	0.395014	-0.07861	0.906838	0.0140644	0.779188	0.00907852	0.305969	0.0173129	0.118219	0.0493678	0.645094	0.0492893	0.582065	-0.07861	0.861071	0.0140644	0.0172527	-0.195433	0.0253316	-0.0628092	0.295244	0.0493678	0.53091	0.0492893
sp|P14735|IDE_HUMAN	0	0.00959816	0.129821	0.985877	-0.00242323	5.41056e-06	0.131283	0.0519291	-0.126469	1.62688e-06	0.269272	0.844758	0.143391	9.66363e-14	0.247671	0.0157417	0.37154	0.310699	-0.135616	0.120919	-0.134715	0.108635	-0.183615	0.0593665	-0.162693	0.913037	0.0127282	0.826573	0.0132521	0.324619	-0.135616	0.323435	0.14839	0.180518	0.323147	0.0132715	-0.907947	0.732034	0.126188	0.0393822	0.105035
sp|P14854|CX6B1_HUMAN	0	0.926965	0.0101223	0.0705476	-0.336996	0.0358875	0.128707	0.988672	-0.00104682	0.270109	0.0828507	0.028723	-1.47251	0.000537814	0.128707	0.725798	-0.104261	0.802983	0.0291196	0.0345468	0.171759	0.00650524	-0.130267	0.00373811	-0.0853268	0.671801	0.0934484	0.98082	-0.0053111	0.475659	0.0909636	1.9114e-05	-0.469246	7.64542e-05	-0.130267	8.74525e-05	0.101255	0.947196	0.0934484	0.94633	-0.0887953
sp|P14859|PO2F1_HUMAN	0	0.534968	0.040704	0.0193882	0.172236	0.0631194	-0.0900363	0.683031	0.0283902	0.572415	0.0886737	0.0152123	0.172236	0.0200892	-0.0900363	0.632599	0.141035	1	0	1	0	0.57717	0.0606883	1	0	0.244186	-0.248714	0.917943	-0.018433	1	0	1	0	0.522914	0.0911724	1	0	0.210626	0.60663	0.874151	-0.018433
sp|P14866|HNRPL_HUMAN	0	0.00720671	0.0585086	0.750787	0.0393972	0.0165884	0.106983	0.227487	-0.0789225	7.72575e-05	0.0791752	0.0226168	0.164353	1.29861e-09	0.152118	0.18489	-0.209788	0.956458	-0.00461907	0.499405	0.0412492	0.00285253	0.0371783	1.48382e-05	0.0674088	0.942781	0.00793782	0.215057	0.0540905	0.997361	-0.00878878	0.00122701	-0.259491	0.000253651	0.0371783	1.63929e-10	-0.286263	0.853925	-0.024909	4.53578e-06	-0.223786
sp|P14868|SYDC_HUMAN	0	0.00275	0.097208	0.334925	0.0579302	7.53589e-06	0.126771	0.0518897	-0.129572	8.53498e-06	0.14908	0.0385325	0.103069	5.58759e-14	0.178235	0.0696327	-0.152903	0.612068	0.0443996	0.968167	0.00626072	0.483441	0.0100661	0.0791971	0.0304867	0.852946	-0.00825162	0.569468	0.0214139	0.0901895	0.144563	0.575662	-0.0925238	0.409018	-0.0214662	0.01027	-0.239268	0.112015	-0.121391	0.00011143	-0.213002
sp|P14923|PLAK_HUMAN	0	0.156809	0.138439	0.588898	0.187987	0.164952	0.0768496	0.142354	-0.0930048	0.018435	-0.363301	0.163872	-0.62654	0.00882208	0.133605	0.188868	-0.163281	1	0	1	0	1	0	1	0	0.0743426	0.727907	1	0	1	0	1	0	1	0	1	0	2.33535e-12	1.59297	1	0
sp|P14927|QCR7_HUMAN	0	0.525595	0.0339113	1	0	0.85539	0.00800456	0.762492	-0.0201283	0.783311	0.0339113	0.0342564	1.84406	0.0131037	0.0981303	0.550478	-0.141298	0.610467	0.106944	0.1937	0.262519	0.501852	-0.0514029	0.238151	0.101839	0.846118	-0.0309541	0.754801	0.0160821	0.479394	0.119203	0.160584	0.262519	1.64004e-06	-0.226203	0.00094605	0.258138	0.810611	-0.180458	0.0141977	-0.200481
sp|P15056|BRAF_HUMAN	0	0.607207	0.0815372	1	0	0.126694	0.0929689	0.109658	-0.117118	0.0016047	-0.670697	1	0	0.347483	0.0929689	0.0966184	-0.245274	1	0	1	0	1	0	1	0	0.0452595	0.320453	1	0	1	0	1	0	1	0	1	0	0.0360977	0.511107	1	0
sp|P15104|GLNA_HUMAN	0	0.000424914	0.165209	0.242569	-0.102818	0.00670365	0.128178	0.0279432	-0.175288	5.5864e-09	0.170753	0.402213	0.162526	1.26313e-12	0.598276	0.00172004	-0.49637	0.281842	0.111582	0.506272	0.0720326	0.0293203	-0.606574	0.00348948	0.15277	0.0964446	0.177444	0.0437028	0.133385	0.251218	0.221355	0.434736	-0.258381	0.000621295	-0.606574	0.000352237	0.172163	0.142953	0.177444	0.000210565	-0.24459
sp|P15121|ALDR_HUMAN	0	0.877851	0.0144301	0.00291251	-0.215817	0.00628548	0.148998	0.806368	-0.0184144	0.104957	0.562463	0.00874106	-0.215817	1.83711e-08	0.396245	0.0535749	-0.452067	1	0	1	0	1	0	1	0	0.257367	-0.376882	1	0	1	0	1	0	1	0	1	0	0.00301986	-1.39488	1	0
sp|P15151|PVR_HUMAN	0	0.696669	0.034808	1	0	0.570565	0.0567635	1	0	0.36828	-0.129366	1	0	0.522844	0.0567635	1	0	1	0	1	0	1	0	1	0	1	0	1	0	1	0	1	0	1	0	1	0	1	0	1	0
sp|P15153|RAC2_HUMAN	0	0.936821	-0.0095601	0.00367848	-0.238614	0.291932	0.0911365	0.286159	-0.0825223	0.92023	0.119399	0.00698977	-0.238614	0.0151457	0.244682	0.12788	-0.252356	0.718746	0.0622193	1	0	0.870794	0.015426	0.484448	0.067263	0.142258	0.161995	0.960129	-0.00330072	0.741836	0.0648923	1	0	0.520172	0.0851556	0.301622	-0.384125	0.0840648	0.229012	0.839303	-0.0525699
sp|P15170|ERF3A_HUMAN	0	0.134919	0.101373	0.766676	-0.0327566	0.0041969	0.0814614	0.0784276	-0.111042	0.119022	0.101373	0.239062	-0.282291	1.65776e-09	0.164733	0.09758	-0.169732	0.93688	0.00866216	0.616457	0.0652579	0.0416355	0.0493913	0.437793	0.019433	0.822707	0.0100977	0.861279	-0.00830217	0.87855	-0.06611	0.502341	0.0652579	0.00104052	0.064296	0.211203	-0.210664	0.804715	0.0336659	0.181605	-0.177356
sp|P15291|B4GT1_HUMAN	0	0.115082	0.165983	1	0	0.872062	-0.013656	0.081263	0.229547	0.00015301	0.496508	1	0	0.0699618	0.551807	0.148388	0.262319	1	0	1	0	1	0	1	0	1	0	1	0	1	0	1	0	1	0	1	0	1	0	1	0
sp|P15311|EZRI_HUMAN	0	0.0235016	0.0940161	0.709658	0.0591228	0.0290464	0.0604913	0.396574	-0.0507956	0.00014759	0.121135	0.13336	-0.199392	3.47879e-07	0.167061	0.0949187	-0.26809	0.895068	0.00658489	0.992418	-0.000683865	0.107429	-0.0366454	0.00101747	-0.0802257	0.18415	0.0318286	0.600718	-0.0435838	0.984492	0.0113862	0.311805	-0.242475	0.0698139	0.0694791	1.61253e-05	-0.151825	0.477394	0.0318286	0.188212	-0.247562
sp|P15336|ATF2_HUMAN	0	0.313326	-0.0794952	1	0	0.958187	0.003246	0.851307	-0.0136623	0.504337	-0.18982	0.7214	0.0876299	0.887691	-0.0215563	0.880766	-0.0700448	1	0	1	0	1	0	1	0	1	0	1	0	1	0	1	0	1	0	1	0	1	0	1	0
sp|P15374|UCHL3_HUMAN	0	0.128104	0.0672136	0.304463	-0.119787	0.994088	-0.000212083	0.339274	-0.0563929	0.001322	0.16782	0.611951	-0.119787	0.00022475	0.160804	0.292492	-0.148388	0.589696	0.127125	0.793315	0.0701701	0.0618437	0.110754	0.862471	-0.0104846	0.678332	0.0585951	0.64054	-0.0297927	0.626091	0.460679	0.904483	0.0701701	0.0014969	0.331524	0.656712	-0.308439	0.889489	-0.0703302	0.315571	-0.246291
sp|P15498|VAV_HUMAN	0	0.30806	0.381434	7.78513e-05	-0.285461	0.015355	0.0868291	0.484856	-0.048438	0.0485128	1.27624	0.000129646	-0.292348	2.52683e-05	0.284452	0.426994	-0.123413	1	0	1	0	1	0	1	0	1	0	1	0	1	0	1	0	1	0	1	0	1	0	1	0
sp|P15529|MCP_HUMAN	0	0.942127	0.0106764	1	0	0.796408	-0.0107738	0.738795	0.0235139	0.0344426	-0.118002	1	0	0.989643	-0.0107738	0.979237	0.0235139	1	0	1	0	1	0	1	0	0.0293564	0.432431	1	0	1	0	1	0	1	0	1	0	0.0108925	0.432431	1	0
sp|P15531|NDKA_HUMAN	0	0.466537	-0.0319863	0.611776	-0.111806	0.603494	0.0189898	0.673172	-0.0304556	0.0916793	-0.0447853	0.672891	-0.136794	0.0147393	0.0958991	0.71144	-0.0799733	0.103118	-0.0800411	0.818032	-0.0237156	0.983293	0.000622089	0.00547105	-0.0612818	0.577938	0.0635617	0.982665	-0.00306633	0.280606	-0.0800411	0.544522	-0.159848	0.688322	-0.0220975	0.000435839	-0.126281	0.678088	0.0635617	0.254837	-0.121399
sp|P15559|NQO1_HUMAN	0	0.656823	0.0271847	0.267006	0.246639	0.00215435	0.148699	0.0379484	-0.162096	0.0186699	0.166066	0.0217888	-0.473824	5.75001e-13	0.451548	0.0168151	-0.323662	0.428116	0.102937	0.357366	0.107279	0.878397	0.0184724	0.397102	0.0841721	0.717359	-0.0513727	0.141723	-0.10254	0.588038	0.102937	0.0561699	-0.41803	0.00290365	1.02661	0.207336	-0.421998	0.36559	-0.242428	0.319675	-0.10254
sp|P15586|GNS_HUMAN	0	0.0412373	0.245374	0.113992	0.172669	0.309403	0.0369258	0.73491	-0.0242531	0.00881562	0.245374	0.0602316	-0.421557	0.00366504	0.146667	0.803752	-0.0654542	1	0	1	0	1	0	1	0	0.609132	0.24111	0.874236	-0.056503	1	0	1	0	1	0	1	0	0.0432791	1.41551	0.905964	-0.0769447
sp|P15735|PHKG2_HUMAN	0	0.00291924	0.36192	0.000311271	0.3154	0.0844571	0.0856251	0.48629	-0.0483788	1.11979e-06	0.663428	7.51753e-06	-0.783168	9.31081e-06	0.241907	0.377418	-0.129854	1	0	1	0	1	0	1	0	0.96902	0.0211964	1	0	1	0	1	0	1	0	1	0	0.577684	-0.411031	1	0
sp|P15822|ZEP1_HUMAN	0	0.876217	0.100343	1	0	0.645169	0.0373869	0.699225	0.0354131	0.82693	-0.346889	1	0	0.00485412	0.666606	0.739239	-0.139758	1	0	1	0	1	0	1	0	1	0	1	0	1	0	1	0	1	0	1	0	1	0	1	0
sp|P15880|RS2_HUMAN	0	0.900227	0.00731441	0.854733	-0.0430023	0.945913	-0.00232648	0.319673	-0.0589635	0.997869	0.00731441	0.839003	-0.137428	0.100033	0.0488776	0.495885	-0.0830281	0.121972	0.0527159	0.546472	-0.0283366	0.0307682	0.0491174	0.141082	-0.0304416	0.285501	0.0368708	0.363021	0.0478352	0.0415668	0.0649171	0.331157	-0.186537	0.00605972	0.0491174	0.0671832	-0.0338054	0.674171	0.0368708	0.000106003	-0.195301
sp|P15884|ITF2_HUMAN	0	0.793189	-0.0545578	1	0	0.218757	0.189935	0.747732	0.0228915	0.49666	0.292141	1	0	0.0109019	0.220979	0.949509	0.0468889	1	0	1	0	1	0	1	0	1	0	1	0	1	0	1	0	1	0	1	0	1	0	1	0
sp|P15907|SIAT1_HUMAN	0	0.148709	0.193147	1	0	0.367739	-0.073043	0.0794045	-0.206592	0.291563	0.193147	1	0	0.221736	-0.156434	0.170812	-0.213162	1	0	1	0	1	0	1	0	1	0	1	0	1	0	1	0	1	0	1	0	1	0	1	0
sp|P15923|TFE2_HUMAN	0	0.594225	0.0324668	0.51249	-0.105767	0.00404053	-0.165532	0.978203	0.00196843	0.67197	-0.106351	0.764386	-0.105767	0.0049243	-0.165532	0.96796	-0.037809	1	0	1	0	1	0	1	0	0.00518959	0.801673	0.335585	0.208761	1	0	1	0	1	0	1	0	0.000266618	0.801673	0.000450043	-0.491446
sp|P15927|RFA2_HUMAN	0	0.133518	0.0526159	0.0341131	0.165031	0.00645079	0.104372	0.0368699	-0.165558	7.20108e-05	0.111175	0.000926276	0.278149	1.95477e-06	0.135315	0.0325893	-0.257046	0.424249	0.0784243	0.721961	0.0715889	0.000145802	0.0938367	0.0167027	0.0704366	0.589522	0.0585477	0.855657	0.0121815	0.0404656	0.197063	0.621874	-0.1185	6.55525e-08	0.104539	8.62403e-05	0.119466	0.649122	0.0585477	0.0120851	-0.163004
sp|P15976|GATA1_HUMAN	0	0.40208	0.0518946	0.388972	0.210795	0.897736	-0.0067922	0.372213	-0.059992	0.00262587	0.135036	0.369267	-0.348943	2.38077e-05	0.242534	0.10509	-0.276899	1	0	1	0	0.194722	0.130881	1	0	0.95441	0.00846212	0.473727	-0.0681962	1	0	1	0	7.75228e-05	-0.491874	1	0	0.882738	0.135029	0.357994	-0.0681962
sp|P16083|NQO2_HUMAN	0	0.703334	-0.0199683	0.104106	-0.127943	0.640526	-0.0166865	0.372064	-0.0599164	0.564503	0.0757568	0.232181	-0.22392	0.00308649	-0.286118	0.0992168	-0.30575	0.995686	0.00118324	0.794703	-0.0525423	0.888417	-0.0139565	0.882022	0.0177073	0.659677	-0.0458539	0.49537	0.0379297	0.999916	0.00118324	0.31858	-0.566039	0.41984	0.397704	0.708657	0.0817212	0.46161	-0.353252	0.0219111	-0.247421
sp|P16150|LEUK_HUMAN	0	0.0603545	0.0934214	1	0	0.00883785	0.130638	0.554988	-0.0411738	0.0249644	0.0934214	0.0530472	-1.45294	0.00110536	0.140996	0.424249	-0.19205	1	0	0.00372668	0.338859	1	0	1	0	0.0575766	0.21271	0.744005	0.0407173	1	0	0.000612832	-0.354331	1	0	1	0	0.0700507	0.21271	0.254672	-0.212391
sp|P16152|CBR1_HUMAN	0	0.375661	0.0462922	0.015147	-0.249566	0.00646685	0.0926985	0.669637	-0.0292374	0.0133198	1.00201	0.0741489	-0.249566	0.000165722	0.11269	0.890204	-0.039751	0.212925	0.157034	0.000140277	-0.240029	0.0887065	-0.116252	0.0360431	-0.198599	0.42964	0.108715	0.55228	0.0429204	0.335001	0.157034	0.000128664	-0.240029	0.000254716	0.699183	0.0831374	-0.30145	0.502264	0.265916	0.0229853	-0.298882
sp|P16157|ANK1_HUMAN	0	0.837228	0.00664515	0.879427	-0.0157012	0.00903292	0.0670149	0.587099	-0.0366536	0.789973	0.0230161	0.682133	-0.0737703	3.23614e-07	0.201356	0.449772	-0.116596	0.116325	0.12682	0.546232	0.0558305	0.96679	-0.00160194	0.0238673	0.0815997	0.266193	0.0581711	0.299301	0.040406	0.0247935	0.224381	0.252743	0.125731	0.027468	0.386037	0.000249223	-0.173829	0.0943403	0.119122	0.000303933	-0.30696
sp|P16219|ACADS_HUMAN	0	0.177204	-0.26257	1	0	0.000535572	0.180247	0.033214	-0.169306	0.0383972	-0.349741	1	0	1.29816e-10	0.215371	0.00438924	-0.406947	1	0	1	0	0.268729	0.123915	1	0	0.591874	0.107662	1	0	1	0	1	0	0.00202979	0.397649	1	0	0.645612	0.216173	1	0
sp|P16220|CREB1_HUMAN	0	0.469496	-0.20917	1	0	0.136659	0.218469	0.187192	-0.191696	0.00653051	-0.940835	1	0	0.0297499	0.245455	0.365423	-0.259342	0.514876	-0.166673	1	0	1	0	1	0	1	0	0.857479	-0.0279991	1.61101e-05	-0.518564	1	0	1	0	1	0	1	0	0.781347	-0.0279991
sp|P16278|BGAL_HUMAN	0	0.0351202	0.145448	0.883465	-0.0142094	0.124605	0.0487233	0.339005	-0.060678	0.00280712	0.171757	0.323478	0.189119	1.83813e-05	0.574294	0.341743	0.110039	0.0665239	0.549836	1	0	0.0370691	-0.10923	1	0	0.454133	0.219061	0.0928164	-0.188758	0.0239069	0.684877	1	0	0.00716451	0.315117	1	0	0.0630287	0.722172	0.0681239	-0.320804
sp|P16298|PP2BB_HUMAN	0	0.411212	0.0897586	1	0	0.168166	-0.244096	0.041415	-0.188099	0.10079	0.167063	0.73142	-0.0707892	0.0401324	-0.493249	0.00698627	-0.371125	1	0	1	0	1	0	1	0	1	0	1	0	1	0	1	0	1	0	1	0	1	0	1	0
sp|P16333|NCK1_HUMAN	0	0.0293031	0.0924042	0.961127	-0.00658878	0.140143	0.0610808	0.0712893	-0.122091	0.000537241	0.28333	0.110493	0.177936	0.000941072	0.236627	0.135721	-0.151625	1	0	1	0	1	0	1	0	0.517398	-0.45669	0.429744	-0.152018	1	0	1	0	1	0	1	0	0.102995	1.13249	0.356593	-0.226709
sp|P16383|GCFC2_HUMAN	0	0.233967	0.136172	1	0	0.676221	-0.0144526	0.527925	-0.0458601	0.224029	-0.454917	0.280089	-0.368995	0.00198717	0.262504	0.0998492	-0.339458	1	0	1	0	1	0	1	0	1	0	1	0	1	0	1	0	1	0	1	0	1	0	1	0
sp|P16401|H15_HUMAN	0	0.16618	0.55078	1	0	0.00209081	0.574583	0.0016331	-0.462309	0.165522	0.55078	1	0	3.01544e-09	0.706458	8.17584e-05	-0.520899	1	0	1	0	1	0	1	0	0.348882	0.426637	1	0	1	0	1	0	1	0	1	0	0.547658	0.426637	1	0
sp|P16422|EPCAM_HUMAN	0	0.747802	0.0287301	0.0099893	-0.145418	0.852736	-0.0110566	0.152114	0.109192	0.699107	0.172842	5.80193e-06	-0.620132	0.827291	0.0475444	0.51002	0.109192	1	0	1	0	1	0	1	0	1	0	1	0	1	0	1	0	1	0	1	0	1	0	1	0
sp|P16435|NCPR_HUMAN	0	0.656206	0.0307725	0.553206	0.178456	0.117774	0.0527373	0.672001	-0.0298733	0.922105	0.0307725	0.188752	-0.31526	6.97461e-05	0.136275	0.343811	0.254556	1	0	1	0	0.00854796	-0.308965	1	0	0.924027	0.0364402	0.481678	-0.203965	1	0	1	0	3.07432e-05	-0.593857	1	0	0.585148	0.400072	0.0537602	0.98045
sp|P16591|FER_HUMAN	0	0.629295	0.0778883	1	0	0.308815	0.0565644	0.655431	-0.0342721	0.552813	-0.33303	0.539319	-0.32905	0.0989923	0.0819955	0.360178	-0.227038	1	0	1	0	1	0	1	0	1	0	1	0	1	0	1	0	1	0	1	0	1	0	1	0
sp|P16615|AT2A2_HUMAN	0	0.709211	-0.0253611	1	0	0.167433	0.03409	0.107269	-0.104148	0.943219	-0.0263893	1	0	1.68162e-06	0.300117	0.0369946	-0.289013	1	0	1	0	1	0	1	0	0.186176	0.27208	0.397504	0.0865044	1	0	1	0	1	0	1	0	0.347191	0.320812	0.291002	0.0865044
sp|P16930|FAAA_HUMAN	0	0.000954106	0.144252	0.595998	0.0909247	0.136784	0.0361458	0.164741	-0.0799587	1.85839e-06	0.144889	0.410125	0.21606	4.36257e-05	0.11095	0.23836	-0.125277	0.882684	0.0104159	0.64583	0.0361396	0.438368	-0.0202654	0.13811	0.0528757	0.692422	0.0201922	0.245775	0.0475727	0.576277	0.0383376	0.00645138	-0.277285	0.0216181	-0.365239	0.328256	-0.0609529	0.396975	-0.1729	0.000879676	-0.158069
sp|P16949|STMN1_HUMAN	0	0.570086	-0.0557068	0.175524	-0.297964	0.240542	0.0608593	0.3284	0.0661673	0.107712	0.163517	0.446663	-0.297964	0.00246605	0.154714	0.84284	0.0661673	0.196871	0.0613017	0.883843	0.0129889	0.690047	0.0123558	0.438126	0.0207549	0.0104661	0.115856	0.0343731	0.147677	0.00423469	0.118987	0.833574	0.0129889	0.00180528	-0.0448801	0.0512732	-0.274119	0.000432868	0.115856	5.48404e-06	-0.306451
sp|P16989|YBOX3_HUMAN	0	0.0426418	0.270222	0.158454	0.271868	1.85655e-06	0.161472	0.00884285	-0.222715	0.00718884	0.270222	0.00268491	-0.852985	0	0.598103	0.00103783	-0.408967	1	0	1	0	0.0199129	0.252603	0.357201	-0.106723	0.225349	0.0804343	0.783658	0.014344	1	0	1	0	3.08766e-06	0.429533	0.160835	0.465406	0.367589	0.0804343	0.219777	-0.165612
sp|P17026|ZNF22_HUMAN	0	0.610223	-0.053167	0.00942019	-0.733373	0.144065	-0.127144	0.0910183	0.130011	0.644366	-0.0740223	0.0140824	-0.733373	0.404374	-0.127144	0.349848	0.130011	1	0	1	0	1	0	1	0	1	0	1	0	1	0	1	0	1	0	1	0	1	0	1	0
sp|P17028|ZNF24_HUMAN	0	0.0282685	-0.128247	0.0174669	0.2013	0.279986	-0.0565838	0.822037	0.019492	0.000945994	-0.128247	0.000783048	-0.512955	0.0840867	0.0866878	0.397625	-0.217162	1	0	1	0	0.189058	0.11019	0.93145	-0.00665021	0.590107	0.214964	0.916403	-0.0189206	1	0	1	0	0.249561	0.11019	0.545965	0.25498	0.752628	0.517058	0.09611	-0.419653
sp|P17029|ZKSC1_HUMAN	0	0.339424	-0.0857989	0.00115817	-0.171989	0.00822747	0.109295	0.187288	-0.0864671	0.0719219	0.224629	0.00330045	-0.171989	2.72433e-06	0.239664	0.257288	-0.126904	1	0	1	0	1	0	1	0	1	0	1	0	1	0	1	0	1	0	1	0	1	0	1	0
sp|P17050|NAGAB_HUMAN	0	0.727242	0.0337995	1	0	0.0294226	0.171452	0.0894052	-0.158747	0.922726	0.0337995	1	0	0.00157294	0.171452	0.157089	-0.186055	1	0	1	0	1	0	1	0	1	0	1	0	1	0	1	0	1	0	1	0	0.239355	0.518588	1	0
sp|P17066|HSP76_HUMAN	0	0.388924	0.421663	1	0	0.732145	-0.152499	1	0	0.373595	0.428579	1	0	0.693678	-0.152499	1	0	1	0	0.984238	0.005629	1	0	0.040267	-0.117171	1	0	0.0987104	0.299972	1	0	0.97091	0.005629	1	0	0.0349635	-0.117171	1	0	0.0629821	0.299972
sp|P17096|HMGA1_HUMAN	0	0.355205	0.0781653	0.547053	-0.035723	0.0138672	0.125334	0.187577	-0.0900571	0.635858	0.0781653	0.248918	-0.55152	8.09714e-12	0.370044	0.209801	-0.207696	0.872236	-0.0289864	0.150328	0.189252	0.238563	0.0361273	0.200718	-0.068375	0.909622	-0.0206091	0.540969	0.0405034	0.731938	-0.153793	0.0941439	0.206713	0.00990787	0.138897	0.0222942	-0.103069	0.817656	-0.146545	0.0345569	-0.197019
sp|P17152|TMM11_HUMAN	0	0.478254	-0.107196	1	0	0.00030381	0.186837	0.119481	-0.12341	0.00121823	-1.43755	1	0	5.83423e-10	0.396722	0.0331035	-0.373356	1	0	1	0	1	0	1	0	0.0434076	0.71904	0.348501	0.0952819	1	0	1	0	1	0	1	0	0.000353457	0.71904	0.0714837	-0.430635
sp|P17174|AATC_HUMAN	0	0.920428	0.00395341	0.187164	0.147304	0.000145041	0.12532	0.301241	-0.0626559	0.0864017	0.0583429	0.00201663	-0.613404	7.87075e-09	0.159911	0.518281	-0.0813933	0.534006	-0.038187	0.737632	0.0210454	0.901376	-0.00218847	0.735514	0.00744735	0.0430489	0.0612074	0.124512	0.0512206	0.58746	-0.0422955	0.622259	-0.0638847	0.428193	-0.0210838	0.456689	0.0322934	0.021909	0.0886663	0.00841571	-0.212901
sp|P17252|KPCA_HUMAN	0	0.0142359	0.40355	1	0	0.0542887	0.0804339	0.444395	-0.0488513	0.0297917	0.40355	1	0	0.00201144	0.0938376	0.67454	-0.0605528	1	0	1	0	1	0	1	0	0.128501	0.333425	1	0	1	0	1	0	1	0	1	0	0.202281	0.333425	1	0
sp|P17480|UBF1_HUMAN	0	0.888988	-0.00708939	0.445679	0.0912569	0.000113231	0.105571	0.0611033	-0.119149	0.565399	0.0444615	0.0200844	0.224112	9.55599e-11	0.131028	0.137418	-0.127348	0.172945	-0.161742	0.849291	0.0241424	0.850313	0.0152619	6.49141e-06	0.237263	0.768693	0.0590826	0.23913	0.0511598	0.0323002	-0.500615	0.482887	-0.300261	0.152829	0.410645	6.92905e-11	-0.388894	0.196036	0.143756	0.0023061	0.141464
sp|P17482|HXB9_HUMAN	0	0.136633	0.127776	1	0	0.164266	0.0861134	0.938781	0.00546791	0.12119	0.25169	0.196914	-0.425068	0.00454112	0.12667	0.477089	0.194247	1	0	1	0	1	0	1	0	0.449807	0.0983174	0.647812	0.0579212	1	0	1	0	1	0	1	0	0.227588	-0.857377	0.206068	0.11656
sp|P17483|HXB4_HUMAN	0	0.37277	-0.0895774	1	0	0.326349	0.0485541	0.520816	-0.0538838	0.768062	-0.0895774	1	0	0.536192	0.0485541	0.541226	-0.0903547	1	0	1	0	1	0	1	0	0.956232	0.00950971	0.940071	0.0157886	1	0	1	0	1	0	1	0	0.990045	-0.0201175	0.634308	-0.174933
sp|P17535|JUND_HUMAN	0	0.244843	-0.140568	1	0	0.0151047	0.189364	0.0635746	-0.226446	0.393421	0.212865	1	0	6.76399e-05	0.531904	0.0521276	-0.415266	1	0	1	0	1	0	1	0	0.928389	0.0961615	0.969451	0.00823397	1	0	1	0	1	0	1	0	0.56466	-0.494917	0.159791	-0.576985
sp|P17542|TAL1_HUMAN	0	0.232338	-0.0932395	0.0763295	-0.259634	0.784533	0.0112089	0.376421	-0.0548965	0.398188	-0.0932395	0.242844	-0.259634	0.00220115	0.126493	0.237727	-0.187785	1	0	1	0	1	0	1	0	0.93934	0.0109669	0.793089	-0.0335047	1	0	1	0	1	0	1	0	0.676803	0.209874	0.874934	0.125508
sp|P17544|ATF7_HUMAN	0	0.889937	-0.00816354	0.565819	0.110187	0.00690047	0.150135	0.263746	0.0791481	0.236336	-0.277449	0.726392	0.16921	1.11726e-07	-0.18902	0.70314	0.0791481	1	0	1	0	1	0	1	0	1	0	1	0	1	0	1	0	1	0	1	0	1	0	1	0
sp|P17568|NDUB7_HUMAN	0	0.9361	-0.00921564	0.240378	-0.0953573	0.0863774	-0.0636652	0.856922	-0.012605	0.803665	-0.0601242	0.000168192	0.54272	0.310463	-0.0636652	0.928543	-0.0631688	1	0	1	0	0.908503	-0.0313413	1	0	0.00192887	0.420308	1	0	1	0	1	0	0.938294	-0.0703834	1	0	0.000109534	0.420308	1	0
sp|P17612|KAPCA_HUMAN	0	0.63431	0.0270824	0.935112	0.0295384	0.653548	0.0184659	0.51515	-0.0418801	0.615732	0.0286294	0.915506	0.0295384	1.34639e-05	0.148956	0.6152	-0.0798881	0.603074	0.104462	0.971888	-0.00739064	0.0158239	0.125795	0.835883	-0.019973	0.0426417	0.270425	0.728522	0.0380873	0.503682	0.326057	0.946841	-0.00739064	0.00803255	-0.232965	0.813731	-0.019973	0.122451	0.270425	0.620148	0.0380873
sp|P17655|CAN2_HUMAN	0	0.0476936	0.0744409	0.51177	0.215479	0.336698	0.0272546	0.57475	-0.0358178	0.0182307	0.0744409	0.478133	-0.295904	0.00231707	0.253081	0.400888	-0.115227	0.768975	0.0632118	0.00977326	-0.207319	0.956741	0.00322299	0.0228265	0.0873599	0.502232	0.0435414	0.174706	0.0919581	0.532826	-0.0827336	0.00179852	-0.207319	0.135	0.300651	0.00464856	-0.387539	0.0340044	-0.377716	0.00140953	0.167775
sp|P17676|CEBPB_HUMAN	0	1	0	1	0	0.404749	-0.0363965	0.248403	-0.161784	1	0	1	0	0.759094	-0.060817	0.255412	-0.749578	1	0	1	0	1	0	1	0	1	0	1	0	1	0	1	0	1	0	1	0	1	0	1	0
sp|P17706|PTN2_HUMAN	0	0.102179	0.144407	1	0	0.0694286	0.0591102	0.748408	-0.022143	0.0375156	0.161094	1	0	0.000103723	0.126359	0.409473	-0.152375	1	0	1	0	1	0	1	0	0.719453	0.270318	0.87647	-0.0387283	1	0	1	0	1	0	1	0	0.000803961	1.09329	0.721537	-0.297837
sp|P17707|DCAM_HUMAN	0	0.634251	0.0632265	1	0	0.00242762	0.304402	0.735377	0.025139	0.864972	0.0632265	0.301486	-0.245753	2.07251e-06	0.304402	0.655993	-0.147226	1	0	1	0	1	0	1	0	0.254691	-0.373761	1	0	1	0	1	0	1	0	1	0	3.00343e-12	-0.609271	1	0
sp|P17812|PYRG1_HUMAN	0	0.00831701	0.111044	0.590289	-0.0261617	7.6932e-07	0.134882	0.0448335	-0.13381	1.59555e-05	0.178775	0.353036	-0.374037	1.39726e-13	0.184145	0.152387	-0.13381	0.964791	0.00369631	0.960899	-0.00458922	0.374384	0.0261183	0.145581	-0.0446924	0.0665847	0.0727314	0.0227429	0.0956312	0.889994	-0.0662404	0.924819	-0.00458922	0.396266	-0.170227	0.129033	-0.0446924	0.0257729	0.0809938	1.16228e-06	-0.257295
sp|P17844|DDX5_HUMAN	0	0.0364104	0.0929169	0.878018	-0.0186061	0.00178479	0.0960064	0.506542	-0.0419452	0.0241821	0.102907	0.848169	-0.0186061	1.54445e-08	0.142624	0.561571	-0.0925619	0.0854628	0.0573766	0.550622	0.0362283	0.506182	0.00862923	0.0885409	0.0210996	0.00623676	0.0418723	0.013517	0.0558662	0.0129449	0.0631398	0.440799	0.0362283	0.645578	0.0117565	0.00484481	-0.206161	0.00798299	0.0522944	3.60929e-08	-0.212658
sp|P17858|PFKAL_HUMAN	0	0.705838	0.0141008	0.527442	-0.129936	0.0025775	0.0828913	0.369716	-0.0539419	0.359621	0.111365	0.348033	0.347454	2.44594e-07	0.103551	0.454824	-0.0970219	0.664032	-0.0497443	0.95115	0.0102297	0.0724823	0.170364	0.233047	0.084141	0.141273	0.235688	0.875025	0.0150169	0.155937	0.345611	0.746387	-0.0918223	0.0961525	0.170364	0.0599443	0.110546	0.245902	0.235688	0.013346	-0.246372
sp|P17900|SAP3_HUMAN	0	0.270824	0.116935	1	0	1	0	1	0	0.279583	0.116935	1	0	1	0	1	0	1	0	1	0	1	0	1	0	1	0	1	0	1	0	1	0	1	0	1	0	1	0	1	0
sp|P17947|SPI1_HUMAN	0	0.137711	0.208162	1	0	0.731486	-0.0221992	1	0	0.0170632	1.15327	1	0	0.056656	0.136758	1	0	1	0	1	0	1	0	1	0	1	0	1	0	1	0	1	0	1	0	1	0	1	0	1	0
sp|P17980|PRS6A_HUMAN	0	0.676008	0.0151383	0.534367	0.0883633	0.0141776	0.0959246	0.616879	-0.0331924	0.027074	0.129514	0.39177	-0.190848	8.20521e-10	0.239398	0.457238	-0.143889	0.0109215	0.096029	0.607508	0.0352552	0.0249161	0.0413371	0.176486	0.0223259	0.25681	0.0420377	0.461578	0.0432836	1.15746e-05	0.101431	0.0675826	-0.127802	0.00454068	0.0739727	0.0958006	-0.116092	0.30066	-0.0872201	0.00539916	-0.254791
sp|P17987|TCPA_HUMAN	0	0.000210545	0.165936	0.0830852	0.207671	0.000546593	0.0863504	0.453384	-0.0467207	8.25964e-09	0.166931	0.0118555	0.207671	1.61212e-09	0.146984	0.256815	-0.149303	0.744877	0.0112036	0.289999	0.0397299	0.877521	-0.00186393	0.0594118	0.0257973	0.54192	0.0340276	0.172687	0.036704	0.946121	0.0112868	0.00315433	-0.198312	4.23738e-05	0.0583905	0.00135037	-0.198896	0.810239	0.0340276	1.8939e-07	-0.204368
sp|P18031|PTN1_HUMAN	0	0.0101397	0.132441	0.529399	0.317304	4.17943e-05	0.105798	0.15093	-0.0870054	3.98616e-07	0.283198	0.0220211	-0.819826	2.65681e-12	0.189729	0.303065	-0.103063	0.000975431	0.334698	0.699907	-0.0762373	0.182352	0.0955545	0.243147	0.105804	0.502375	0.0609699	0.581341	0.0401505	3.72674e-07	0.50626	0.599862	-0.352584	0.285289	0.161964	0.0173472	-0.787001	0.0804331	0.138151	0.295745	-0.249938
sp|P18074|ERCC2_HUMAN	0	0.925268	-0.00570015	0.387425	0.268323	0.775862	0.00577879	0.29132	-0.0622995	0.146852	0.364112	0.0629045	-0.676007	0.000311953	0.10844	0.51935	-0.0780976	1	0	1	0	1	0	1	0	0.349048	0.150199	0.801491	0.0292717	1	0	1	0	1	0	1	0	0.581384	0.150199	0.911542	-0.06187
sp|P18077|RL35A_HUMAN	0	0.420849	-0.297677	1	0	0.43413	-0.0916094	0.423866	0.0692847	0.395707	-0.345006	1	0	0.796708	-0.0916094	0.837005	0.0692847	0.544511	0.0750403	0.560236	0.0752752	0.135499	0.0737734	0.0959747	0.10506	0.542599	-0.0364844	0.284167	-0.0597987	0.648153	0.0750403	0.0185155	-0.314478	0.00128559	0.195809	0.145587	0.107099	0.233225	-0.0821401	0.540207	-0.0597987
sp|P18085|ARF4_HUMAN	0	0.0346419	0.26132	0.000333011	-0.310641	0.000431104	0.333563	0.0131611	-0.22739	0.00377709	0.26132	0.000304027	0.475251	4.08479e-10	0.366458	0.00150771	-0.358669	0.612999	0.0578382	0.861637	0.0323645	0.738464	-0.0127818	0.00223618	0.102911	0.784202	0.0349564	0.727152	0.0296307	0.826346	0.0578382	0.310025	-0.189672	0.948171	0.0162885	2.33461e-05	0.129005	0.83663	0.0812881	0.410214	-0.173135
sp|P18124|RL7_HUMAN	0	0.833775	-0.0119376	0.556131	0.0779607	0.0824949	0.0390332	0.530376	-0.0404996	0.335691	-0.0874204	0.381387	0.0788242	0.000124197	0.0779092	0.628993	-0.0615895	0.619133	0.0523385	0.359723	0.0791967	0.00862055	0.0379971	0.17408	0.0329781	0.332817	0.0407877	0.973998	-0.00195776	0.321571	0.0603416	0.00640806	-0.208174	0.000193038	0.0844287	0.0833333	-0.119145	0.558317	0.055019	0.0478537	0.113601
sp|P18206|VINC_HUMAN	0	0.00296227	0.174239	0.2531	-0.0711113	1.9666e-05	0.195664	0.0533042	-0.136025	3.63589e-08	0.272975	0.252995	-0.257465	0	0.436226	0.00841329	-0.337373	0.907614	0.0109411	0.906674	0.0146526	0.870779	-0.00315247	0.237594	-0.0183761	0.446453	0.0188251	0.797361	0.00676876	0.143909	-0.189583	0.382643	-0.132921	4.18999e-07	0.23665	0.19465	-0.287576	0.286683	0.0664022	4.51897e-06	-0.247104
sp|P18433|PTPRA_HUMAN	0	0.037837	0.433875	1	0	0.473365	-0.0344219	0.305829	-0.071829	0.140568	0.433875	1	0	0.0375041	0.161292	0.154789	-0.247705	1	0	1	0	1	0	1	0	1	0	1	0	1	0	1	0	1	0	1	0	1	0	1	0
sp|P18440|ARY1_HUMAN	0	0.549284	0.132347	0.193366	0.0678395	0.195159	-0.106566	0.905431	0.0104503	0.573308	0.162067	0.252902	-0.226627	0.401463	-0.106566	0.98013	-0.0325167	1	0	1	0	1	0	1	0	1	0	1	0	1	0	1	0	1	0	1	0	1	0	1	0
sp|P18583|SON_HUMAN	0	0.00619523	0.0973193	0.716077	0.0379668	0.00823539	0.0685898	0.182157	-0.0766919	1.52844e-05	0.120622	0.0332812	-0.607518	8.62445e-10	0.302615	0.187897	-0.15924	0.273375	0.0713518	0.426777	0.068767	0.0484189	0.0362817	0.0326586	0.06403	0.115095	0.0907771	0.215151	0.0571953	0.572524	0.0713518	0.22569	-0.161183	0.000115117	0.342838	0.000173145	-0.265792	0.15706	0.0907771	0.00231574	-0.258642
sp|P18615|NELFE_HUMAN	0	0.119484	0.0988004	1	0	0.000757907	0.105187	0.104674	-0.103942	0.0120801	0.134098	0.0189107	0.145234	1.11162e-13	-0.297516	0.122639	-0.143517	1	0	1	0	3.53049e-11	-0.614335	1	0	0.166453	-0.14667	0.599479	0.0511881	1	0	1	0	0	-0.614335	1	0	0.0126214	-1.13614	0.0635967	0.479396
sp|P18621|RL17_HUMAN	0	0.852314	0.00907408	0.44601	-0.463476	0.731052	-0.00842923	0.741168	0.0220364	0.721455	0.0287059	0.576883	-0.463476	0.00816343	0.0876063	0.960454	-0.031151	0.601638	0.0474799	0.0546686	0.122088	0.00105817	-0.11009	0.00952016	0.069883	0.977468	0.00823146	0.902797	0.0146612	0.482591	0.0821722	0.00198834	0.208738	8.75342e-15	-0.77574	1.42197e-06	-0.349774	0.969947	0.0739769	0.0308053	0.145504
sp|P18669|PGAM1_HUMAN	0	0.0242914	0.0670758	0.276454	-0.341454	0.00011766	0.117644	0.1345	-0.0883766	0.00147019	0.0670758	0.236148	-0.341454	1.47596e-13	0.26075	0.0759783	-0.283977	0.928113	-0.0102103	0.930529	-0.00982448	0.00357504	0.0664114	0.123536	0.0468545	0.978855	0.00246664	0.916403	-0.00929597	0.951425	-0.0192276	0.890476	-0.00982448	3.3868e-06	0.0664114	0.109662	0.0468545	0.619769	-0.0443179	0.87083	-0.00929597
sp|P18754|RCC1_HUMAN	0	0.00179041	0.179992	0.353398	0.149398	0.000314505	0.11216	0.0641307	-0.123849	6.89134e-07	0.194647	0.589773	-0.233103	7.01439e-12	0.198632	0.0909128	-0.161776	0.135188	0.0722614	0.0172126	0.107066	0.608894	0.00623141	0.0173104	-0.0473708	0.610894	0.0310047	0.929873	0.00523073	0.114143	0.103787	0.000522251	-0.296192	0.675974	-0.0716152	0.00211674	-0.0836763	0.795663	-0.0362124	0.000943146	-0.182372
sp|P18846|ATF1_HUMAN	0	0.660495	-0.0359744	0.119583	-0.0888492	1	0	1	0	0.596905	-0.0699207	0.207477	-0.0991005	1	0	1	0	1	0	0.879882	-0.0136064	1	0	0.00243169	-0.505037	0.0301137	0.465508	1	0	1	0	0.826974	-0.0136064	1	0	0.0020582	-0.505037	0.0455549	0.465508	1	0
sp|P18858|DNLI1_HUMAN	0	0.791676	-0.012813	0.785877	0.0589447	0.000513482	0.0852196	0.0394137	-0.140996	0.977138	0.0174198	0.0060348	0.476026	1.0531e-09	0.12582	0.107901	-0.140996	0.996256	0.000656476	0.249059	0.20941	0.698558	-0.0427668	0.433782	-0.0446045	0.803984	-0.0211161	0.90078	0.00892472	0.998706	0.032627	0.293575	0.20941	0.2198	0.473071	0.75831	0.0734182	0.75744	-0.0823103	0.186863	-0.127679
sp|P18859|ATP5J_HUMAN	0	0.000805972	0.405386	0.000616897	0.455304	0.00112325	0.317032	0.0479771	-0.153775	2.6302e-09	0.486562	0.000127237	0.455304	2.48374e-09	0.337725	0.0228763	-0.230819	0.580999	-0.0782689	0.623016	0.0862154	0.501852	-0.0276193	0.00576221	-0.081301	0.502635	0.0637904	0.825468	-0.0221864	0.0285673	-0.402548	0.548319	-0.366125	0.314038	0.197902	0.00154232	-0.0822989	0.473028	-0.31569	0.477111	-0.281915
sp|P18887|XRCC1_HUMAN	0	0.115094	0.0979118	0.0986181	0.187944	0.213247	-0.0407214	0.168767	-0.0852828	0.0473727	0.0979118	0.0313001	-0.28307	0.0234938	0.102466	0.205883	-0.144282	1	0	1	0	1	0	1	0	0.605605	0.0595446	0.164596	0.0934369	1	0	1	0	1	0	1	0	0.508097	-0.336861	0.0127761	0.146886
sp|P19174|PLCG1_HUMAN	0	0.998468	0.000133153	0.652896	0.790721	0.996346	0.000133342	0.52966	-0.0393085	0.696159	-0.0897388	0.157361	0.790721	0.0030767	0.0816442	0.547592	-0.0752842	0.167427	-0.160828	0.993166	-0.00137966	1	0	1	0	0.378526	-0.17734	0.889316	-0.0190705	0.0231039	-0.56603	0.895453	0.116262	1	0	1	0	0.469993	-0.272172	1.47166e-05	-0.461367
sp|P19338|NUCL_HUMAN	0	0.115895	0.0733962	0.742409	-0.287821	0.0281154	0.0798856	0.329175	-0.0592589	0.0209891	0.113882	0.477363	-0.439628	1.08514e-05	0.115852	0.56955	-0.067475	0.53449	0.0505877	0.736588	0.032301	0.138551	0.0268778	0.00230301	0.080742	0.0623939	0.0621824	0.000341769	0.0750956	0.682365	0.0505877	0.0351779	-0.228247	0.111528	0.030438	2.55722e-06	-0.302817	0.136848	0.0621824	2.06605e-11	-0.221634
sp|P19367|HXK1_HUMAN	0	0.156822	0.0609874	0.867107	0.0378819	0.00138819	0.0915617	0.09064	-0.105721	0.054173	0.0648911	0.633633	0.373837	1.77578e-09	0.154592	0.0532146	-0.220819	0.98358	-0.00371476	0.417231	0.0598777	0.0192992	0.115985	0.0600188	0.0484314	0.740599	0.0160952	0.715012	0.0238442	0.787222	-0.115473	0.058266	-0.263535	0.000318363	0.241562	0.00629777	0.0758246	0.492824	-0.129669	0.607874	0.0238442
sp|P19387|RPB3_HUMAN	0	0.126701	0.133433	0.779732	0.0651619	0.0482544	0.0908419	0.0500315	-0.146147	0.0228323	0.133433	0.412989	0.74783	6.73452e-07	0.220377	0.0203785	-0.250601	0.94402	-0.0103911	0.343934	0.0801792	0.089473	-0.16038	0.942986	-0.0081305	0.521149	0.0366024	0.613784	0.037103	0.98333	0.0926906	0.0158414	-0.513872	0.021756	-0.17568	0.916559	-0.17423	0.825494	0.072093	0.00982591	-0.249537
sp|P19388|RPAB1_HUMAN	0	0.0703733	0.156261	0.0238999	-0.27147	0.663355	0.0329409	0.761345	-0.0257372	0.0795522	0.156261	0.0837597	-0.27147	0.176702	0.086712	0.660259	-0.116014	0.00411526	0.153333	0.861349	0.0222206	0.049527	0.0761048	0.0195854	0.103017	0.749208	0.0441216	0.915924	-0.0145317	0.000500238	0.153333	0.309126	0.291974	0.00503814	0.27993	0.000610736	-0.535157	0.781798	0.255183	0.997235	0.0196833
sp|P19397|CD53_HUMAN	0	0.0501327	0.209916	1	0	1.85902e-05	0.30642	0.00215575	-0.322075	0.0256931	0.209916	1	0	2.57597e-11	0.392273	0.000257677	-0.366824	1	0	1	0	1	0	1	0	1	0	1	0	1	0	1	0	1	0	1	0	1	0	1	0
sp|P19404|NDUV2_HUMAN	0	0.688431	-0.0361444	0.817738	-0.0368531	0.000571762	0.172053	0.204907	-0.0823123	0.132966	-0.931875	0.920444	-0.22985	2.8935e-08	0.224422	0.328804	-0.1061	0.931025	-0.0242826	0.0724445	0.196917	0.715584	-0.0375322	0.95584	-0.00445649	0.524845	0.0642081	0.392574	0.0542688	0.0424282	-0.786738	0.140453	0.196917	0.0300534	0.879186	0.0805617	-0.952142	0.12675	-0.345898	0.0203448	-0.251209
sp|P19447|ERCC3_HUMAN	0	0.94521	0.00471044	0.601466	-0.121697	0.876491	-0.00564513	0.375083	-0.0581832	0.968663	-0.0190328	0.833907	-0.121697	0.188847	0.0506508	0.575766	-0.0796746	1	0	1	0	1.81871e-08	-0.971536	1	0	0.440435	0.454209	0.464736	0.128519	1	0	1	0	7.71318e-15	-1.01653	1	0	0.448817	0.614257	0.641814	-0.178223
sp|P19474|RO52_HUMAN	0	0.385721	-0.121682	0.973695	0.00383677	0.283464	-0.0297192	0.87763	0.0120309	0.00380377	1.22076	0.73142	-0.174983	0.111275	0.122401	0.86509	-0.0870182	1	0	1	0	1	0	1	0	1	0	1	0	1	0	1	0	1	0	1	0	1	0	1	0
sp|P19525|E2AK2_HUMAN	0	0.0585147	0.0810331	0.69589	0.0382428	0.0120499	0.0806083	0.213312	-0.0743669	0.000109436	0.216927	0.0391021	-0.398717	0.000516538	0.0806083	0.456299	-0.0874243	0.428365	-0.108084	0.476161	0.0755111	0.185429	0.0608515	0.00953	0.137187	0.198306	0.323813	0.694857	0.0378737	0.421347	-0.108084	0.288364	-0.149646	0.137525	0.105739	0.0153392	-0.198704	0.207337	0.323813	0.0321757	0.849625
sp|P19532|TFE3_HUMAN	0	0.585445	0.0848771	1	0	1	0	0.477445	0.107353	0.594205	0.112519	1	0	1	0	0.84405	0.107353	1	0	1	0	1	0	1	0	1	0	1	0	1	0	1	0	1	0	1	0	1	0	1	0
sp|P19544|WT1_HUMAN	0	0.682156	-0.0479816	1	0	0.0705778	0.0949573	0.0359832	-0.185447	0.371228	-0.434247	1	0	0.00243371	0.112082	0.174649	-0.185447	1	0	1	0	1	0	1	0	1	0	1	0	1	0	1	0	1	0	1	0	1	0	1	0
sp|P19623|SPEE_HUMAN	0	0.0472196	0.0768202	0.341787	-0.272718	0.000196415	0.116334	0.0729835	-0.115505	7.28343e-05	0.177522	0.606798	-0.272718	4.99324e-12	0.182339	0.141063	-0.134907	0.428365	0.0396718	0.955965	-0.00551029	0.0303432	0.0289849	0.0399318	0.0562601	0.880252	-0.0125519	0.931951	-0.0105718	0.0235663	0.168483	0.920133	-0.00551029	1.49856e-05	-0.101797	0.0346762	0.0562601	0.918851	-0.0403415	0.894579	-0.0105718
sp|P19784|CSK22_HUMAN	0	0.641408	0.018383	0.322492	0.110312	0.390881	0.0216934	0.83826	-0.0133596	0.611385	0.0657079	0.0516502	-0.252467	2.28528e-06	0.137086	0.823423	-0.0765295	0.493912	-0.144672	0.90142	-0.0187983	0.41822	0.0516017	0.0214752	0.084173	0.00845736	0.204366	0.505104	0.0275461	0.476499	-0.144672	0.0756194	0.172238	0.507237	0.0566698	6.78784e-07	-0.65891	0.00169101	0.204366	0.000494796	-0.253672
sp|P19823|ITIH2_HUMAN	0	0.898608	0.0282221	1	0	0.00178178	0.253882	0.056627	-0.163215	0.503354	-0.966309	1	0	1.14272e-06	0.253882	0.0479062	-0.259891	1	0	1	0	1	0	1	0	1	0	1	0	1	0	1	0	1	0	1	0	1	0	1	0
sp|P19838|NFKB1_HUMAN	0	0.486626	-0.0370435	0.00261946	-0.283538	0.00364441	-0.088427	0.48065	-0.0481805	0.0400139	0.279307	0.000451027	0.689953	0.000246552	-0.247757	0.485166	0.112134	1	0	1	0	1	0	1	0	0.456273	0.148358	0.948115	0.0150753	1	0	1	0	1	0	1	0	0.678862	0.148358	5.2705e-08	-0.399126
sp|P20020|AT2B1_HUMAN	0	0.00148928	0.187887	0.962227	-0.00979165	0.48287	0.0200818	0.289102	-0.0626174	1.42678e-06	0.36579	0.950326	-0.00979165	0.285775	0.0334322	0.469735	-0.0932144	1	0	1	0	1	0	1	0	0.0189368	0.30803	0.925798	0.0145807	1	0	1	0	1	0	1	0	0.00328293	0.30803	0.884857	0.0145807
sp|P20042|IF2B_HUMAN	0	0.878452	0.00691508	0.855906	0.0288493	0.0164577	0.0641743	0.0988035	-0.106805	0.144967	0.0889913	0.56555	-0.24897	3.09947e-05	0.0993569	0.326643	-0.108919	0.0278838	0.0851068	0.646429	-0.0321209	0.215531	0.0283779	0.0871774	0.0449796	0.677642	0.033026	0.537267	0.0192528	0.00138051	-0.141206	0.14751	-0.384936	7.5961e-05	0.25774	0.0278117	-0.180784	0.948117	0.033026	0.000578152	-0.285154
sp|P20073|ANXA7_HUMAN	0	0.00205951	0.152287	0.499738	0.139974	8.4358e-05	0.206115	0.0254335	-0.169972	1.02138e-07	0.232271	0.113825	-0.296514	2.18078e-13	0.354145	0.00396267	-0.379955	0.297632	0.06431	0.601873	0.0582388	0.762438	-0.0118681	0.861989	0.00494629	0.346018	0.0478809	0.768855	-0.0190077	0.134066	-0.166203	0.579257	-0.179633	0.507691	-0.0391832	0.252955	-0.342162	0.435886	0.0774409	0.115893	-0.440909
sp|P20226|TBP_HUMAN	0	0.378177	0.177427	0.80239	-0.0206659	0.411861	0.0615853	0.0623494	-0.209963	0.541024	0.177427	0.75829	-0.0206659	0.199243	0.139881	0.172296	-0.209963	1	0	1	0	1	0	1	0	0.0661018	0.474814	0.00552796	0.244349	1	0	1	0	1	0	1	0	0.0411354	0.70361	0.004595	-0.289181
sp|P20248|CCNA2_HUMAN	0	0.556297	0.0857181	0.438573	0.28548	0.894718	0.00726057	0.401286	-0.0544967	0.0184634	0.360653	0.479671	0.530927	0.875103	0.0290159	0.284369	-0.150363	1	0	1	0	1	0	1	0	0.625979	0.17934	0.704809	-0.0459624	1	0	1	0	1	0	1	0	0.294035	-0.317109	0.0974026	-0.522842
sp|P20290|BTF3_HUMAN	0	0.0891045	0.120325	0.442692	0.173336	0.244816	0.0459927	0.540947	-0.04165	0.101928	0.120325	0.0140288	0.280887	0.0687993	0.0738554	0.868318	-0.04165	0.203584	0.113221	0.737305	0.055437	0.756999	0.00580256	0.00236007	0.0722259	0.289758	0.0986818	0.404573	0.0476054	0.108559	0.11353	0.0797082	-0.595954	0.973753	0.00580256	4.65239e-05	-0.225661	0.354859	-0.114054	3.74559e-05	-0.280923
sp|P20333|TNR1B_HUMAN	0	0.153489	-0.162108	0.0381121	-0.29129	0.26242	-0.192401	0.175919	0.105718	0.159712	-0.162108	0.0853986	-0.29129	0.147099	-0.204095	0.218197	-0.285217	1	0	1	0	1	0	1	0	0.926409	0.0209334	1	0	1	0	1	0	1	0	1	0	0.965116	-0.0447409	1	0
sp|P20338|RAB4A_HUMAN	0	0.676008	0.0611127	1	0	0.00368225	0.131864	0.517233	-0.0463859	4.48934e-06	-0.2879	1	0	9.16546e-08	0.173195	0.447369	-0.217082	1	0	1	0	1	0	1	0	0.473485	-0.492086	0.952541	-0.0478301	1	0	1	0	1	0	1	0	0.00328293	-2.38527	0.926036	-0.0478301
sp|P20339|RAB5A_HUMAN	0	0.973708	-0.00784643	5.21321e-05	-0.783375	0.221635	-0.236845	0.147202	-0.0948843	0.0918083	0.907289	4.06223e-05	-0.783375	0.0265125	0.780156	0.223509	-0.124305	0.19121	0.342489	1	0	2.61989e-07	0.653406	1	0	0.951664	-0.0137665	0.532693	-0.146302	0.104665	0.342489	1	0	3.96529e-09	0.999155	1	0	0.769978	-0.433878	0.364102	-0.309683
sp|P20340|RAB6A_HUMAN	0	0.149936	0.1079	1	0	0.000647006	0.259816	0.111499	-0.103408	0.10633	0.150302	1	0	2.29524e-05	0.259816	0.227328	-0.116071	0.0118249	-0.282801	0.0908879	-0.166495	0.00234771	-0.232814	0.279792	-0.0916457	0.846344	0.0324531	0.696163	-0.0547716	0.0116817	-0.282801	0.0693227	-0.166495	1.74639e-05	-0.266954	0.253647	-0.0916457	0.886886	-0.114468	0.588504	-0.0547716
sp|P20585|MSH3_HUMAN	0	0.115102	-0.140995	1	0	0.72845	-0.0160075	0.540252	0.0423351	0.0553439	0.235876	0.0352615	0.649393	6.2675e-05	-0.5332	0.855831	0.0587697	1	0	1	0	1	0	1	0	1	0	0.957637	0.0122518	1	0	1	0	1	0	1	0	0.870847	0.162964	0.653572	-0.172525
sp|P20618|PSB1_HUMAN	0	0.548679	0.0258613	0.226497	0.141557	0.0492852	0.0565964	0.628328	-0.0303535	0.655574	-0.0420182	0.363605	0.301299	2.78214e-08	0.171181	0.493819	-0.115082	0.47404	0.0780364	0.00977326	0.185449	0.641558	0.012075	0.489937	0.0198235	0.969336	-0.00197078	0.329219	0.0377423	0.273138	0.0932087	0.000310124	0.185449	0.783549	-0.0250956	0.0817274	-0.329654	0.735938	-0.0320366	0.0157519	-0.237695
sp|P20645|MPRD_HUMAN	0	0.0230505	0.130541	0.866431	-0.0623787	0.0631894	0.0897967	0.213075	-0.0879226	1.68629e-09	0.524473	0.214046	0.439767	3.3848e-06	0.173609	0.136846	-0.239571	0.00589487	0.266416	0.352414	-0.113198	0.636707	0.0368713	0.879147	0.0162993	0.478104	0.0583102	0.72956	0.0353244	0.000436705	0.266416	0.49025	-0.113198	0.754104	0.0934278	0.2924	0.705795	0.266411	-0.200651	0.173853	-0.161617
sp|P20674|COX5A_HUMAN	0	0.286376	-0.0521208	0.22418	0.62458	0.729339	0.0109047	0.942755	-0.00498267	0.283874	-0.182544	0.444773	0.62458	0.714753	-0.0229095	0.985315	-0.0235175	0.613624	0.039487	0.200957	0.147317	0.0126074	0.0665358	0.395419	0.0234105	0.379215	-0.0560963	0.454635	-0.0743013	0.651906	0.0937782	0.0242495	0.195961	0.00235257	0.0732036	0.261384	-0.149578	0.060063	-0.131173	0.477073	-0.130501
sp|P20700|LMNB1_HUMAN	0	0.00207233	0.181616	0.41743	-0.0711572	0.000175785	0.117934	0.0826087	-0.114264	8.62597e-08	0.181616	0.390352	-0.248676	1.50046e-10	0.158699	0.253264	-0.126694	0.729369	-0.0330093	0.779259	0.0193368	0.607234	0.00712615	0.277286	0.0213738	0.473488	0.0233644	0.0453632	0.0489989	0.427105	-0.0703301	0.320143	-0.159947	0.0258566	0.0576679	0.00479	-0.193968	0.417567	0.0606192	6.49717e-07	-0.187493
sp|P20742|PZP_HUMAN	0	0.462575	0.0933943	1	0	0.610771	-0.0285382	0.587264	0.0381041	0.319671	0.154631	1	0	0.427974	0.0847825	0.622842	-0.152943	1	0	1	0	1	0	1	0	1	0	1	0	1	0	1	0	1	0	1	0	0.146212	0.239284	1	0
sp|P20810|ICAL_HUMAN	0	0.59524	-0.0214936	0.95825	0.00405729	0.00272565	0.217209	0.0842432	-0.118786	0.926667	-0.0214936	0.969909	-0.0885719	1.7538e-10	0.380474	0.150679	-0.132043	0.140161	0.204598	0.763176	-0.0671726	0.463954	-0.0549348	0.540052	-0.0461701	0.164983	0.111803	0.00428029	0.150795	0.182691	0.204598	0.692182	0.241425	0.0250909	0.593424	0.598386	-0.281669	0.404155	0.111803	7.83462e-06	-0.22581
sp|P20839|IMDH1_HUMAN	0	0.151216	0.0781203	0.104106	0.125919	0.326751	0.0354731	0.124171	-0.102005	0.0013216	0.364709	0.202918	-0.388119	0.00201129	0.160946	0.148491	-0.212735	0.0131762	0.177338	0.688851	0.0714415	0.955378	-0.00224985	0.0454454	0.0734735	0.455631	0.0735897	0.331738	0.0667268	0.00228968	-0.25913	0.179272	0.151056	0.0628782	-0.205102	0.00684257	-0.320728	0.688431	0.0735897	0.0171114	-0.190241
sp|P20936|RASA1_HUMAN	0	0.474477	0.0628715	1	0	0.91697	-0.00411113	0.420894	-0.0557464	0.0204911	0.981062	0.774116	-0.121247	0.0215579	0.169449	0.204333	-0.259366	1	0	1	0	1	0	1	0	1	0	1	0	1	0	1	0	1	0	1	0	1	0	1	0
sp|P21127|CD11B_HUMAN	0	0.407802	-0.0386104	1	0	0.526935	0.0510294	0.124171	-0.0972563	0.38519	0.124027	1	0	0.722989	0.0510294	0.06581	-0.282328	0.985546	0.00369014	1	0	0.535901	0.0502461	0.155141	-0.0633439	0.143632	0.0777957	0.701827	0.0263826	0.856343	-0.436841	1	0	0.0494171	0.36803	0.137653	-0.0633439	0.0168854	0.0785819	0.593874	0.0263826
sp|P21281|VATB2_HUMAN	0	0.861149	0.0125597	0.511606	-0.143433	0.0520136	0.0532411	0.592289	-0.0368725	0.33001	0.0638708	0.454899	-0.143433	5.48053e-07	0.200133	0.403113	-0.137844	0.270921	0.0753312	0.83972	-0.0219601	0.000352531	0.11815	0.110381	-0.0507773	0.680417	-0.0332423	0.543132	0.0335028	0.361338	0.0753312	0.77441	-0.0219601	2.31378e-06	0.12749	0.097139	-0.0507773	0.552748	0.120668	0.425672	0.0335028
sp|P21283|VATC1_HUMAN	0	0.00683104	0.133608	0.915966	0.0184377	0.077394	0.0661565	0.447472	-0.0508404	0.017418	0.133608	0.74302	-0.319428	0.00469824	0.0687608	0.654306	0.0616421	0.983048	-0.00511732	0.0293301	0.173947	0.11963	0.121629	0.639781	0.0374775	0.729581	-0.037552	0.860103	0.0159979	0.217206	-0.137155	0.000605708	-0.665129	0.110875	0.121629	0.0110977	1.14536	0.596632	0.251257	0.000171691	-1.00064
sp|P21291|CSRP1_HUMAN	0	0.811701	0.016882	1	0	0.00320175	0.174605	0.0521658	-0.151257	0.934846	0.0307702	0.651274	-0.122636	1.33582e-13	0.366843	0.0130317	-0.339792	1	0	1	0	1	0	1	0	0.453005	0.643553	0.705973	0.0479639	1	0	1	0	1	0	1	0	0.720838	0.643553	0.209054	0.197233
sp|P21333|FLNA_HUMAN	0	0.00125926	0.0895771	0.742409	-0.0106804	5.5598e-06	0.0994098	0.292393	-0.06214	9.62885e-05	0.0895771	0.00795025	-0.108455	1.14767e-13	0.138406	0.41017	-0.102396	0.293617	0.0590776	0.338407	0.0461269	0.52418	0.00789614	0.947657	0.00105012	0.039844	0.0581646	0.121716	0.0396291	0.127792	0.0626586	1.65245e-05	-0.248417	0.0619512	0.0689257	0.400172	-0.331186	0.156949	0.0581646	3.82347e-08	-0.222391
sp|P21359|NF1_HUMAN	0	0.0202946	0.116207	0.0128022	0.396968	0.0252292	0.0534668	0.169835	-0.084045	0.0224091	0.299356	7.28555e-07	-1.11144	0.00841139	0.0673224	0.262257	-0.121742	1	0	1	0	4.58657e-06	-0.352498	1	0	0.568148	-0.222516	1	0	1	0	1	0	4.59229e-12	0.962167	1	0	0.316418	-0.694596	1	0
sp|P21399|ACOHC_HUMAN	0	0.486919	0.0275453	0.530105	0.105534	0.0521879	0.053074	0.248985	-0.0721664	0.0707352	0.106867	0.0810285	-0.191742	3.04609e-05	0.269183	0.453933	-0.0771126	0.790623	0.0604938	0.37345	-0.0921818	0.179835	-0.0550327	0.398118	-0.0461745	0.979578	0.00277673	0.263667	0.0746961	0.511756	0.338723	0.61816	-0.151499	0.0236488	-0.0896633	0.778966	-0.0461745	0.817736	-0.211824	0.00589011	-0.29828
sp|P21675|TAF1_HUMAN	0	0.894656	0.015621	0.000131686	0.369014	0.223536	0.0483161	0.646067	-0.034773	0.17473	0.633849	0.000104174	0.369014	0.00533486	0.116585	0.453963	-0.122928	1	0	1	0	1	0	1	0	1	0	1	0	1	0	1	0	1	0	1	0	1	0	1	0
sp|P21741|MK_HUMAN	0	0.825643	-0.0248614	1	0	0.562168	0.0355763	0.104674	0.122943	0.175764	0.49233	1	0	0.00420688	-0.462364	0.326467	0.122943	1	0	1	0	1	0	1	0	1	0	1	0	1	0	1	0	1	0	1	0	1	0	1	0
sp|P21796|VDAC1_HUMAN	0	0.00888259	0.192781	0.467783	0.142304	0.00255491	0.0956547	0.141919	-0.0905187	0.00187016	0.192781	0.321133	-0.617156	6.89217e-11	0.227907	0.169417	-0.140179	0.833133	-0.0139907	0.83972	-0.0157942	0.881227	-0.0022733	0.0518095	-0.0309121	0.447835	0.0390559	0.183547	0.071948	0.995353	-0.0139907	0.00896499	-0.305428	0.692639	0.0101301	0.0392395	-0.114026	0.743585	0.0390559	0.0019575	-0.241617
sp|P21912|SDHB_HUMAN	0	0.113662	0.0620265	0.315209	-0.0810952	0.0760948	0.0434227	0.870302	-0.0108587	0.266396	0.0620265	0.554397	-0.172585	1.60337e-05	0.146554	0.616831	-0.146512	0.89976	-0.0150704	0.685737	0.0559939	0.200658	-0.0604583	0.923817	-0.00450878	0.301077	0.0968518	0.0115056	-0.130691	0.516434	-0.171897	0.112652	-0.541178	0.0226789	-0.0955976	0.990976	0.00810288	0.544507	-0.108206	0.00788539	-0.130691
sp|P21953|ODBB_HUMAN	0	0.220931	0.132745	1	0	0.031309	-0.131816	0.869828	0.0147827	0.407472	0.132745	1	0	0.0240387	-0.131816	0.949325	0.0721966	1	0	1	0	1	0	1	0	1	0	1	0	1	0	1	0	1	0	1	0	1	0	1	0
sp|P21964|COMT_HUMAN	0	0.981317	0.00175069	0.293531	0.0814899	0.427521	-0.0286178	0.642029	0.0303646	0.693239	0.0361484	0.0969666	0.17483	0.373739	-0.0622866	0.550823	0.155656	0.946308	-0.00538217	0.343944	0.0585446	0.463954	0.0211973	0.0914831	0.0358041	0.808405	0.01778	0.664495	-0.0340158	0.996797	0.0114206	0.00331839	-0.179197	0.533602	-0.0702749	0.0361465	0.191091	0.313561	-0.364293	0.162623	-0.212624
sp|P21980|TGM2_HUMAN	0	0.0126306	0.128186	0.24352	0.100778	0.00750208	0.0606632	0.157672	-0.0865331	0.000163348	0.226626	0.11586	0.118026	3.88643e-09	0.136549	0.289456	-0.0998829	0.832107	0.0213224	0.646429	-0.0447097	0.0226749	0.0478139	0.0464961	0.0832693	0.0237463	0.0591531	0.0268316	0.0855375	0.0254795	0.336669	0.16911	-0.254161	0.00233993	0.101719	0.01624	0.0832693	0.121425	0.0591531	8.2136e-06	0.102071
sp|P22033|MUTA_HUMAN	0	0.168235	-0.0930042	1	0	0.00508672	0.0921775	0.93675	-0.00534467	0.225676	-0.377307	0.488383	0.219688	7.6782e-07	-0.230835	0.587395	0.175413	1	0	1	0	1	0	1	0	0.816879	0.0402529	0.475937	0.0659517	1	0	1	0	1	0	1	0	0.00703627	1.90783	0.360493	0.0659517
sp|P22059|OSBP1_HUMAN	0	0.271016	0.0344573	0.0159582	2.08865	0.00313314	0.104616	0.12218	-0.0972942	0.220587	0.0349608	0.0124776	2.08865	4.67244e-07	0.150245	0.108683	-0.236468	0.603074	0.0996052	0.180391	-0.161697	0.701475	-0.0216462	0.518103	0.0298464	0.511186	0.0485113	0.945425	-0.00430874	0.119233	0.253697	0.137467	-0.161697	0.519766	0.0483789	0.481099	0.0298464	0.424112	-0.13004	0.301364	-0.101229
sp|P22061|PIMT_HUMAN	0	0.115518	-0.0519578	0.59531	0.0357196	0.631867	0.0154175	0.7125	-0.0235724	0.0772912	0.053331	0.0855356	-0.909564	7.16002e-06	0.137006	0.495977	-0.167553	0.675487	-0.022603	0.999279	-0.000106428	0.725254	-0.0112475	0.00402115	0.0626314	0.179885	0.068365	0.577803	0.0245034	0.307923	-0.0907358	0.306304	-0.184566	0.11712	-0.0351719	6.61717e-07	-0.204222	0.490403	0.068365	0.000342048	-0.206533
sp|P22087|FBRL_HUMAN	0	0.101172	-0.0771194	0.947181	0.00765787	0.749759	0.0117294	0.377162	-0.0535244	0.0234494	0.177482	0.931593	0.00765787	0.000660704	0.163531	0.130249	-0.262407	0.0842038	0.0912597	0.481706	0.037922	0.117866	0.0319072	0.000723342	0.0881169	0.290006	0.0872884	0.878015	0.00932176	0.000727107	0.123714	0.0913818	-0.216884	0.000857202	0.109013	1.92166e-07	-0.219657	0.689572	0.0872884	0.00315056	-0.176427
sp|P22102|PUR2_HUMAN	0	0.475101	0.0262608	0.992098	0.00101885	0.00961295	0.059092	0.327624	-0.0591325	0.260108	0.0426472	0.797311	-0.0740594	2.13264e-06	0.0901147	0.464375	0.102526	0.861598	0.00660404	0.869411	0.00560226	0.373571	0.00684756	0.653166	-0.00553443	0.11453	0.0495926	0.573466	0.0179652	0.79679	0.0197234	0.0302579	-0.160152	0.119935	0.0271757	0.542872	-0.190925	0.205542	0.0495926	4.63436e-06	-0.203638
sp|P22105|TENX_HUMAN	0	6.19305e-08	-0.617027	1	0	0.912652	0.258465	0	0.725277	2.10287e-07	-0.617027	1	0	0.892746	0.258465	1.72323e-11	0.725277	1	0	1	0	1	0	1	0	1	0	1	0	1	0	1	0	1	0	1	0	1	0	1	0
sp|P22234|PUR6_HUMAN	0	0.0735111	0.100931	0.217059	-0.140431	0.000217928	0.237755	0.0483393	-0.140226	0.0346457	0.100931	0.478081	-0.140431	2.31153e-11	0.270012	0.0291345	-0.240062	0.987988	0.000693012	0.747059	-0.0129781	0.157748	0.0135375	0.510794	-0.00832367	0.71839	-0.0283169	0.665454	-0.0289513	0.67892	0.0568354	0.288505	-0.129737	0.0872999	-0.0229406	0.737313	-0.123127	0.7095	-0.055855	0.189387	-0.192528
sp|P22307|SCP2_HUMAN	0	0.000545054	0.214328	0.325042	0.155212	0.0237112	0.0848348	0.106398	-0.112715	1.29749e-08	0.214328	0.258759	0.562189	1.92212e-05	0.117632	0.260437	-0.121279	0.0616512	0.243285	1	0	0.270631	-0.121964	0.91985	0.00621835	0.929549	0.0183545	0.0168898	0.106137	0.11194	0.243285	1	0	0.48316	-0.121964	0.278944	-0.38203	0.248709	0.116963	0.00393112	-0.366614
sp|P22314|UBA1_HUMAN	0	0.0270666	0.0596392	0.817175	0.0294422	0.0251076	0.0616944	0.486291	-0.0423964	0.00612129	0.0600582	0.477637	0.0920569	1.1606e-05	0.101749	0.532082	-0.0790939	0.959551	0.00325958	0.908326	-0.00955116	0.0153179	0.0338403	0.799664	-0.00501098	0.439994	0.028261	0.412874	0.0330319	0.354871	-0.0691305	0.800667	0.0665296	0.00965504	0.0338403	0.913374	-0.0448639	0.531464	-0.0540505	0.000559783	-0.181875
sp|P22352|GPX3_HUMAN	0	0.121184	-0.263775	0.685062	0.0190327	0.00592216	0.158435	0.00955494	-0.236565	0.00599549	0.695403	0.198706	-1.17616	2.22482e-10	0.319121	0.00119501	-0.405683	1	0	1	0	0.000308114	-0.383942	0.141076	0.0736426	0.000672677	-1.49585	1	0	1	0	1	0	2.85627e-08	-0.383942	0.266021	0.0736426	0.00151131	-1.49585	1	0
sp|P22392|NDKB_HUMAN	0	0.0276135	-0.137763	0.58343	-0.0493539	0.457291	0.0179045	0.923642	0.00632569	0.0515429	-0.137763	0.640049	0.152725	0.221155	0.0271391	0.985634	-0.0269381	0.552115	0.0298883	0.908232	0.0149598	0.0634147	0.037732	0.336172	0.0272698	0.722537	0.0298759	0.224241	0.0779153	0.814614	0.0298883	0.86431	0.0149598	0.137742	0.037732	0.308054	0.0272698	0.168406	0.0562305	0.150473	0.0779153
sp|P22415|USF1_HUMAN	0	0.132176	0.236572	1	0	0.315387	0.0478807	0.82305	-0.0162113	0.1002	0.236572	1	0	0.081251	0.164429	0.713092	-0.121588	1	0	1	0	0.0588193	-0.137999	1	0	1	0	1	0	1	0	1	0	0.0443239	-0.137999	1	0	1	0	1	0
sp|P22570|ADRO_HUMAN	0	0.0592798	0.084272	0.410612	-0.148598	0.743954	0.00781624	0.334648	-0.0587763	0.00701215	0.184986	0.568845	-0.178011	0.0492364	0.0653478	0.264753	-0.178159	0.6004	-0.114375	0.00848688	-0.427249	0.400692	-0.0435201	0.423395	-0.0446744	0.407662	0.0504651	0.240574	0.064972	0.568574	0.175497	0.0129888	-0.427249	0.0171879	-0.104135	0.322702	-0.176559	0.315918	0.0504651	0.0604258	-0.227945
sp|P22626|ROA2_HUMAN	0	0.0549108	-0.0566248	0.0799045	-0.174256	0.00200936	0.0690606	0.329175	-0.0599637	0.00118467	-0.0762274	0.060711	-0.174256	3.14782e-09	0.159238	0.29644	-0.183006	0.352964	0.0820901	0.603556	0.0379792	0.0224958	0.0332714	0.0112484	0.0437262	0.984271	-0.00129909	0.190997	0.0774348	0.163562	0.0820901	0.00996259	-0.194208	0.00873662	0.0332714	1.69962e-08	-0.260236	0.651329	0.0444516	1.89339e-12	0.21992
sp|P22670|RFX1_HUMAN	0	0.177222	0.252677	0.000507656	0.290626	0.999181	-3.98518e-05	0.155327	0.104304	0.290346	0.295974	0.000169045	-0.508697	0.938711	0.0457323	0.47976	0.104304	1	0	1	0	1	0	1	0	1	0	1	0	1	0	1	0	1	0	1	0	1	0	1	0
sp|P22681|CBL_HUMAN	0	0.770621	-0.0293112	1	0	0.294206	0.0375575	0.864565	-0.0126042	0.703099	0.0627555	1.21731e-05	-3.03552	0.0344578	0.0863391	0.895203	-0.0494484	0.162433	-0.122032	1	0	1	0	1	0	0.0276232	0.484025	0.684368	-0.0513247	0.00223027	-0.228801	1	0	1	0	1	0	0.0541017	0.484025	0.652624	-0.213378
[truncated: 11,480 more rows]
