# Supplementary material for: Optimizing differential expression analysis for proteomics data via high-performing rules and ensemble inference
Source: Nat Commun. 2024 May 9;15:3922. doi: 10.1038/s41467-024-47899-w (PMC11082229; doi:10.1038/s41467-024-47899-w)
Supplement: Supplementary file 16 — Source Data [file 41467_2024_47899_MOESM16_ESM.xlsx]

## Sheet: Fig. 2a
Fig. 2a
	idx	metrics	performance	type
	1	pAUC(0.01)	0.71329	mean
	2	pAUC(0.01)	0.715904	mean
	3	pAUC(0.01)	0.707427	mean
	4	pAUC(0.01)	0.711476	mean
	5	pAUC(0.01)	0.684646	mean
	6	pAUC(0.01)	0.701773	mean
	7	pAUC(0.01)	0.698567	mean
	8	pAUC(0.01)	0.703931	mean
	9	pAUC(0.01)	0.69432	mean
	10	pAUC(0.01)	0.708077	mean
	11	pAUC(0.01)	0.697659	mean
	12	pAUC(0.01)	0.692404	mean
	13	pAUC(0.01)	0.692821	mean
	14	pAUC(0.01)	0.673939	mean
	15	pAUC(0.01)	0.673102	mean
	16	pAUC(0.01)	0.694256	mean
	17	pAUC(0.01)	0.667747	mean
	18	pAUC(0.01)	0.722493	mean
	19	pAUC(0.01)	0.691725	mean
	20	pAUC(0.01)	0.731507	mean
	21	pAUC(0.01)	0.690601	mean
	22	pAUC(0.01)	0.679245	mean
	23	pAUC(0.01)	0.698848	mean
	24	pAUC(0.01)	0.724055	mean
	25	pAUC(0.01)	0.709193	mean
	26	pAUC(0.01)	0.69005	mean
	27	pAUC(0.01)	0.70651	mean
	28	pAUC(0.01)	0.661392	mean
	29	pAUC(0.01)	0.70349	mean
	30	pAUC(0.01)	0.702706	mean
	31	pAUC(0.01)	0.659336	mean
	32	pAUC(0.01)	0.6879	mean
	33	pAUC(0.01)	0.660104	mean
	34	pAUC(0.01)	0.708824	mean
	35	pAUC(0.01)	0.727707	mean
	36	pAUC(0.01)	0.687291	mean
	37	pAUC(0.01)	0.707156	mean
	38	pAUC(0.01)	0.660887	mean
	39	pAUC(0.01)	0.723236	mean
	40	pAUC(0.01)	0.71816	mean
	41	pAUC(0.01)	0.685431	mean
	42	pAUC(0.01)	0.694989	mean
	43	pAUC(0.01)	0.669406	mean
	44	pAUC(0.01)	0.667	mean
	45	pAUC(0.01)	0.691387	mean
	46	pAUC(0.01)	0.688133	mean
	47	pAUC(0.01)	0.696311	mean
	48	pAUC(0.01)	0.703752	mean
	49	pAUC(0.01)	0.667839	mean
	50	pAUC(0.01)	0.698101	mean
	51	pAUC(0.01)	0.69676	mean
	52	pAUC(0.01)	0.707023	mean
	53	pAUC(0.01)	0.704065	mean
	54	pAUC(0.01)	0.671916	mean
	55	pAUC(0.01)	0.692067	mean
	56	pAUC(0.01)	0.679514	mean
	57	pAUC(0.01)	0.717456	mean
	58	pAUC(0.01)	0.660945	mean
	59	pAUC(0.01)	0.70432	mean
	60	pAUC(0.01)	0.685892	mean
	61	pAUC(0.01)	0.716181	mean
	62	pAUC(0.01)	0.663771	mean
	63	pAUC(0.01)	0.678032	mean
	64	pAUC(0.01)	0.665523	mean
	65	pAUC(0.01)	0.712469	mean
	66	pAUC(0.01)	0.694662	mean
	67	pAUC(0.01)	0.702319	mean
	68	pAUC(0.01)	0.703813	mean
	69	pAUC(0.01)	0.702363	mean
	70	pAUC(0.01)	0.680849	mean
	71	pAUC(0.01)	0.64304	mean
	72	pAUC(0.01)	0.726436	mean
	73	pAUC(0.01)	0.710796	mean
	74	pAUC(0.01)	0.683567	mean
	75	pAUC(0.01)	0.656594	mean
	76	pAUC(0.01)	0.677564	mean
	77	pAUC(0.01)	0.642883	mean
	78	pAUC(0.01)	0.693873	mean
	79	pAUC(0.01)	0.652375	mean
	80	pAUC(0.01)	0.694541	mean
	81	pAUC(0.01)	0.675456	mean
	82	pAUC(0.01)	0.691046	mean
	83	pAUC(0.01)	0.724092	mean
	84	pAUC(0.01)	0.659994	mean
	85	pAUC(0.01)	0.64081	mean
	86	pAUC(0.01)	0.694236	mean
	87	pAUC(0.01)	0.67664	mean
	88	pAUC(0.01)	0.679313	mean
	89	pAUC(0.01)	0.693026	mean
	90	pAUC(0.01)	0.70661	mean
	91	pAUC(0.01)	0.650424	mean
	92	pAUC(0.01)	0.693636	mean
	93	pAUC(0.01)	0.698923	mean
	94	pAUC(0.01)	0.689647	mean
	95	pAUC(0.01)	0.692626	mean
	96	pAUC(0.01)	0.699941	mean
	97	pAUC(0.01)	0.675241	mean
	98	pAUC(0.01)	0.701933	mean
	99	pAUC(0.01)	0.65063	mean
	100	pAUC(0.01)	0.676996	mean
	101	pAUC(0.01)	0.686121	mean
	102	pAUC(0.01)	0.651364	mean
	103	pAUC(0.01)	0.660139	mean
	104	pAUC(0.01)	0.670161	mean
	105	pAUC(0.01)	0.648446	mean
	106	pAUC(0.01)	0.688638	mean
	107	pAUC(0.01)	0.718563	mean
	108	pAUC(0.01)	0.698713	mean
	109	pAUC(0.01)	0.677575	mean
	110	pAUC(0.01)	0.677034	mean
	111	pAUC(0.01)	0.637735	mean
	112	pAUC(0.01)	0.700145	mean
	113	pAUC(0.01)	0.665156	mean
	114	pAUC(0.01)	0.691697	mean
	115	pAUC(0.01)	0.693483	mean
	116	pAUC(0.01)	0.676929	mean
	117	pAUC(0.01)	0.720283	mean
	118	pAUC(0.01)	0.702268	mean
	119	pAUC(0.01)	0.683633	mean
	120	pAUC(0.01)	0.7042	mean
	121	pAUC(0.01)	0.696678	mean
	122	pAUC(0.01)	0.648884	mean
	123	pAUC(0.01)	0.689374	mean
	124	pAUC(0.01)	0.699965	mean
	125	pAUC(0.01)	0.682489	mean
	126	pAUC(0.01)	0.714042	mean
	127	pAUC(0.01)	0.680546	mean
	128	pAUC(0.01)	0.675945	mean
	129	pAUC(0.01)	0.635406	mean
	130	pAUC(0.01)	0.720857	mean
	131	pAUC(0.01)	0.723665	mean
	132	pAUC(0.01)	0.6904	mean
	133	pAUC(0.01)	0.679185	mean
	134	pAUC(0.01)	0.697546	mean
	135	pAUC(0.01)	0.714682	mean
	136	pAUC(0.01)	0.679232	mean
	137	pAUC(0.01)	0.690372	mean
	138	pAUC(0.01)	0.631136	mean
	139	pAUC(0.01)	0.691804	mean
	140	pAUC(0.01)	0.670618	mean
	141	pAUC(0.01)	0.657569	mean
	142	pAUC(0.01)	0.649672	mean
	143	pAUC(0.01)	0.679885	mean
	144	pAUC(0.01)	0.679768	mean
	145	pAUC(0.01)	0.638505	mean
	146	pAUC(0.01)	0.655369	mean
	147	pAUC(0.01)	0.679088	mean
	148	pAUC(0.01)	0.686345	mean
	149	pAUC(0.01)	0.711701	mean
	150	pAUC(0.01)	0.65041	mean
	151	pAUC(0.01)	0.683714	mean
	152	pAUC(0.01)	0.693481	mean
	153	pAUC(0.01)	0.694769	mean
	154	pAUC(0.01)	0.686807	mean
	155	pAUC(0.01)	0.705788	mean
	156	pAUC(0.01)	0.636607	mean
	157	pAUC(0.01)	0.715822	mean
	158	pAUC(0.01)	0.674652	mean
	159	pAUC(0.01)	0.648845	mean
	160	pAUC(0.01)	0.701066	mean
	161	pAUC(0.01)	0.681312	mean
	162	pAUC(0.01)	0.627892	mean
	163	pAUC(0.01)	0.695933	mean
	164	pAUC(0.01)	0.723124	mean
	165	pAUC(0.01)	0.69129	mean
	166	pAUC(0.01)	0.700065	mean
	167	pAUC(0.01)	0.706183	mean
	168	pAUC(0.01)	0.679474	mean
	169	pAUC(0.01)	0.67955	mean
	170	pAUC(0.01)	0.694432	mean
	171	pAUC(0.01)	0.645729	mean
	172	pAUC(0.01)	0.637045	mean
	173	pAUC(0.01)	0.71155	mean
	174	pAUC(0.01)	0.646685	mean
	175	pAUC(0.01)	0.703657	mean
	176	pAUC(0.01)	0.634719	mean
	177	pAUC(0.01)	0.655542	mean
	178	pAUC(0.01)	0.693445	mean
	179	pAUC(0.01)	0.681767	mean
	180	pAUC(0.01)	0.710613	mean
	181	pAUC(0.01)	0.664752	mean
	182	pAUC(0.01)	0.634991	mean
	183	pAUC(0.01)	0.67176	mean
	184	pAUC(0.01)	0.713182	mean
	185	pAUC(0.01)	0.657571	mean
	186	pAUC(0.01)	0.694179	mean
	187	pAUC(0.01)	0.700842	mean
	188	pAUC(0.01)	0.700672	mean
	189	pAUC(0.01)	0.669748	mean
	190	pAUC(0.01)	0.712782	mean
	191	pAUC(0.01)	0.680604	mean
	192	pAUC(0.01)	0.685175	mean
	193	pAUC(0.01)	0.643653	mean
	194	pAUC(0.01)	0.660529	mean
	195	pAUC(0.01)	0.631995	mean
	196	pAUC(0.01)	0.693072	mean
	197	pAUC(0.01)	0.674246	mean
	198	pAUC(0.01)	0.652009	mean
	199	pAUC(0.01)	0.682614	mean
	200	pAUC(0.01)	0.655126	mean
	201	pAUC(0.01)	0.687978	mean
	202	pAUC(0.01)	0.698649	mean
	203	pAUC(0.01)	0.677114	mean
	204	pAUC(0.01)	0.665842	mean
	205	pAUC(0.01)	0.633586	mean
	206	pAUC(0.01)	0.678115	mean
	207	pAUC(0.01)	0.692941	mean
	208	pAUC(0.01)	0.695907	mean
	209	pAUC(0.01)	0.679106	mean
	210	pAUC(0.01)	0.717193	mean
	211	pAUC(0.01)	0.657494	mean
	212	pAUC(0.01)	0.675431	mean
	213	pAUC(0.01)	0.671196	mean
	214	pAUC(0.01)	0.700648	mean
	215	pAUC(0.01)	0.715468	mean
	216	pAUC(0.01)	0.712749	mean
	217	pAUC(0.01)	0.64253	mean
	218	pAUC(0.01)	0.653854	mean
	219	pAUC(0.01)	0.693693	mean
	220	pAUC(0.01)	0.704832	mean
	221	pAUC(0.01)	0.676992	mean
	222	pAUC(0.01)	0.651084	mean
	223	pAUC(0.01)	0.708863	mean
	224	pAUC(0.01)	0.622312	mean
	225	pAUC(0.01)	0.642649	mean
	226	pAUC(0.01)	0.650791	mean
	227	pAUC(0.01)	0.658518	mean
	228	pAUC(0.01)	0.701574	mean
	229	pAUC(0.01)	0.675249	mean
	230	pAUC(0.01)	0.677178	mean
	231	pAUC(0.01)	0.70839	mean
	232	pAUC(0.01)	0.62818	mean
	233	pAUC(0.01)	0.695561	mean
	234	pAUC(0.01)	0.661649	mean
	235	pAUC(0.01)	0.674398	mean
	236	pAUC(0.01)	0.664026	mean
	237	pAUC(0.01)	0.628716	mean
	238	pAUC(0.01)	0.695682	mean
	239	pAUC(0.01)	0.641205	mean
	240	pAUC(0.01)	0.622178	mean
	241	pAUC(0.01)	0.701046	mean
	242	pAUC(0.01)	0.638331	mean
	243	pAUC(0.01)	0.637555	mean
	244	pAUC(0.01)	0.699192	mean
	245	pAUC(0.01)	0.678049	mean
	246	pAUC(0.01)	0.678429	mean
	247	pAUC(0.01)	0.702559	mean
	248	pAUC(0.01)	0.676799	mean
	249	pAUC(0.01)	0.626679	mean
	250	pAUC(0.01)	0.650842	mean
	251	pAUC(0.01)	0.692588	mean
	252	pAUC(0.01)	0.680104	mean
	253	pAUC(0.01)	0.692836	mean
	254	pAUC(0.01)	0.694916	mean
	255	pAUC(0.01)	0.64879	mean
	256	pAUC(0.01)	0.647188	mean
	257	pAUC(0.01)	0.628328	mean
	258	pAUC(0.01)	0.690048	mean
	259	pAUC(0.01)	0.628667	mean
	260	pAUC(0.01)	0.63531	mean
	261	pAUC(0.01)	0.701791	mean
	262	pAUC(0.01)	0.651603	mean
	263	pAUC(0.01)	0.646988	mean
	264	pAUC(0.01)	0.647167	mean
	265	pAUC(0.01)	0.698398	mean
	266	pAUC(0.01)	0.713737	mean
	267	pAUC(0.01)	0.651552	mean
	268	pAUC(0.01)	0.624422	mean
	269	pAUC(0.01)	0.668933	mean
	270	pAUC(0.01)	0.677046	mean
	271	pAUC(0.01)	0.693218	mean
	272	pAUC(0.01)	0.676091	mean
	273	pAUC(0.01)	0.668123	mean
	274	pAUC(0.01)	0.678319	mean
	275	pAUC(0.01)	0.668438	mean
	276	pAUC(0.01)	0.659699	mean
	277	pAUC(0.01)	0.680352	mean
	278	pAUC(0.01)	0.627421	mean
	279	pAUC(0.01)	0.681453	mean
	280	pAUC(0.01)	0.659696	mean
	281	pAUC(0.01)	0.691731	mean
	282	pAUC(0.01)	0.711722	mean
	283	pAUC(0.01)	0.623952	mean
	284	pAUC(0.01)	0.69608	mean
	285	pAUC(0.01)	0.694656	mean
	286	pAUC(0.01)	0.676361	mean
	287	pAUC(0.01)	0.678465	mean
	288	pAUC(0.01)	0.713312	mean
	289	pAUC(0.01)	0.677986	mean
	290	pAUC(0.01)	0.681644	mean
	291	pAUC(0.01)	0.623079	mean
	292	pAUC(0.01)	0.691103	mean
	293	pAUC(0.01)	0.691789	mean
	294	pAUC(0.01)	0.694506	mean
	295	pAUC(0.01)	0.641127	mean
	296	pAUC(0.01)	0.626555	mean
	297	pAUC(0.01)	0.659096	mean
	298	pAUC(0.01)	0.63225	mean
	299	pAUC(0.01)	0.656631	mean
	300	pAUC(0.01)	0.647752	mean
	301	pAUC(0.01)	0.692338	mean
	302	pAUC(0.01)	0.630392	mean
	303	pAUC(0.01)	0.648619	mean
	304	pAUC(0.01)	0.658165	mean
	305	pAUC(0.01)	0.688648	mean
	306	pAUC(0.01)	0.659945	mean
	307	pAUC(0.01)	0.678301	mean
	308	pAUC(0.01)	0.663015	mean
	309	pAUC(0.01)	0.645936	mean
	310	pAUC(0.01)	0.696703	mean
	311	pAUC(0.01)	0.681108	mean
	312	pAUC(0.01)	0.648455	mean
	313	pAUC(0.01)	0.672086	mean
	314	pAUC(0.01)	0.68751	mean
	315	pAUC(0.01)	0.708793	mean
	316	pAUC(0.01)	0.699501	mean
	317	pAUC(0.01)	0.686824	mean
	318	pAUC(0.01)	0.681967	mean
	319	pAUC(0.01)	0.649474	mean
	320	pAUC(0.01)	0.645833	mean
	321	pAUC(0.01)	0.645645	mean
	322	pAUC(0.01)	0.66487	mean
	323	pAUC(0.01)	0.654291	mean
	324	pAUC(0.01)	0.677834	mean
	325	pAUC(0.01)	0.700946	mean
	326	pAUC(0.01)	0.622286	mean
	327	pAUC(0.01)	0.669669	mean
	328	pAUC(0.01)	0.705341	mean
	329	pAUC(0.01)	0.641587	mean
	330	pAUC(0.01)	0.714249	mean
	331	pAUC(0.01)	0.679896	mean
	332	pAUC(0.01)	0.690616	mean
	333	pAUC(0.01)	0.658092	mean
	334	pAUC(0.01)	0.636352	mean
	335	pAUC(0.01)	0.677022	mean
	336	pAUC(0.01)	0.644347	mean
	337	pAUC(0.01)	0.678416	mean
	338	pAUC(0.01)	0.691706	mean
	339	pAUC(0.01)	0.669416	mean
	340	pAUC(0.01)	0.657237	mean
	341	pAUC(0.01)	0.647778	mean
	342	pAUC(0.01)	0.676593	mean
	343	pAUC(0.01)	0.617499	mean
	344	pAUC(0.01)	0.698561	mean
	345	pAUC(0.01)	0.696409	mean
	346	pAUC(0.01)	0.624011	mean
	347	pAUC(0.01)	0.653186	mean
	348	pAUC(0.01)	0.620596	mean
	349	pAUC(0.01)	0.64379	mean
	350	pAUC(0.01)	0.660386	mean
	351	pAUC(0.01)	0.695011	mean
	352	pAUC(0.01)	0.673224	mean
	353	pAUC(0.01)	0.676402	mean
	354	pAUC(0.01)	0.674683	mean
	355	pAUC(0.01)	0.682995	mean
	356	pAUC(0.01)	0.660265	mean
	357	pAUC(0.01)	0.679779	mean
	358	pAUC(0.01)	0.652596	mean
	359	pAUC(0.01)	0.712908	mean
	360	pAUC(0.01)	0.699088	mean
	361	pAUC(0.01)	0.665178	mean
	362	pAUC(0.01)	0.64521	mean
	363	pAUC(0.01)	0.685468	mean
	364	pAUC(0.01)	0.696024	mean
	365	pAUC(0.01)	0.700095	mean
	366	pAUC(0.01)	0.643106	mean
	367	pAUC(0.01)	0.667455	mean
	368	pAUC(0.01)	0.652066	mean
	369	pAUC(0.01)	0.694649	mean
	370	pAUC(0.01)	0.63927	mean
	371	pAUC(0.01)	0.649833	mean
	372	pAUC(0.01)	0.652969	mean
	373	pAUC(0.01)	0.677537	mean
	374	pAUC(0.01)	0.711634	mean
	375	pAUC(0.01)	0.677599	mean
	376	pAUC(0.01)	0.660741	mean
	377	pAUC(0.01)	0.628207	mean
	378	pAUC(0.01)	0.686707	mean
	379	pAUC(0.01)	0.635152	mean
	380	pAUC(0.01)	0.694331	mean
	381	pAUC(0.01)	0.67455	mean
	382	pAUC(0.01)	0.693957	mean
	383	pAUC(0.01)	0.692505	mean
	384	pAUC(0.01)	0.63532	mean
	385	pAUC(0.01)	0.692451	mean
	386	pAUC(0.01)	0.644498	mean
	387	pAUC(0.01)	0.657276	mean
	388	pAUC(0.01)	0.698932	mean
	389	pAUC(0.01)	0.679849	mean
	390	pAUC(0.01)	0.652486	mean
	391	pAUC(0.01)	0.637737	mean
	392	pAUC(0.01)	0.65448	mean
	393	pAUC(0.01)	0.64163	mean
	394	pAUC(0.01)	0.69321	mean
	395	pAUC(0.01)	0.672868	mean
	396	pAUC(0.01)	0.673403	mean
	397	pAUC(0.01)	0.631214	mean
	398	pAUC(0.01)	0.688549	mean
	399	pAUC(0.01)	0.642009	mean
	400	pAUC(0.01)	0.668774	mean
	401	pAUC(0.01)	0.61981	mean
	402	pAUC(0.01)	0.69364	mean
	403	pAUC(0.01)	0.69409	mean
	404	pAUC(0.01)	0.679851	mean
	405	pAUC(0.01)	0.645451	mean
	406	pAUC(0.01)	0.648379	mean
	407	pAUC(0.01)	0.68635	mean
	408	pAUC(0.01)	0.608273	mean
	409	pAUC(0.01)	0.711484	mean
	410	pAUC(0.01)	0.636988	mean
	411	pAUC(0.01)	0.649125	mean
	412	pAUC(0.01)	0.691708	mean
	413	pAUC(0.01)	0.658669	mean
	414	pAUC(0.01)	0.684464	mean
	415	pAUC(0.01)	0.677212	mean
	416	pAUC(0.01)	0.656517	mean
	417	pAUC(0.01)	0.636043	mean
	418	pAUC(0.01)	0.658326	mean
	419	pAUC(0.01)	0.653533	mean
	420	pAUC(0.01)	0.641329	mean
	421	pAUC(0.01)	0.647022	mean
	422	pAUC(0.01)	0.66229	mean
	423	pAUC(0.01)	0.653051	mean
	424	pAUC(0.01)	0.621565	mean
	425	pAUC(0.01)	0.708076	mean
	426	pAUC(0.01)	0.643712	mean
	427	pAUC(0.01)	0.670939	mean
	428	pAUC(0.01)	0.648717	mean
	429	pAUC(0.01)	0.632759	mean
	430	pAUC(0.01)	0.631697	mean
	431	pAUC(0.01)	0.672152	mean
	432	pAUC(0.01)	0.669407	mean
	433	pAUC(0.01)	0.658414	mean
	434	pAUC(0.01)	0.62425	mean
	435	pAUC(0.01)	0.617575	mean
	436	pAUC(0.01)	0.623407	mean
	437	pAUC(0.01)	0.610914	mean
	438	pAUC(0.01)	0.686135	mean
	439	pAUC(0.01)	0.641736	mean
	440	pAUC(0.01)	0.679968	mean
	441	pAUC(0.01)	0.690101	mean
	442	pAUC(0.01)	0.672569	mean
	443	pAUC(0.01)	0.692101	mean
	444	pAUC(0.01)	0.700296	mean
	445	pAUC(0.01)	0.642987	mean
	446	pAUC(0.01)	0.645447	mean
	447	pAUC(0.01)	0.706377	mean
	448	pAUC(0.01)	0.633224	mean
	449	pAUC(0.01)	0.64713	mean
	450	pAUC(0.01)	0.692811	mean
	451	pAUC(0.01)	0.632198	mean
	452	pAUC(0.01)	0.607753	mean
	453	pAUC(0.01)	0.670123	mean
	454	pAUC(0.01)	0.64785	mean
	455	pAUC(0.01)	0.665134	mean
	456	pAUC(0.01)	0.629915	mean
	457	pAUC(0.01)	0.62018	mean
	458	pAUC(0.01)	0.617986	mean
	459	pAUC(0.01)	0.684897	mean
	460	pAUC(0.01)	0.640329	mean
	461	pAUC(0.01)	0.662138	mean
	462	pAUC(0.01)	0.673228	mean
	463	pAUC(0.01)	0.669085	mean
	464	pAUC(0.01)	0.617714	mean
	465	pAUC(0.01)	0.694501	mean
	466	pAUC(0.01)	0.676348	mean
	467	pAUC(0.01)	0.625266	mean
	468	pAUC(0.01)	0.706799	mean
	469	pAUC(0.01)	0.672069	mean
	470	pAUC(0.01)	0.617118	mean
	471	pAUC(0.01)	0.644898	mean
	472	pAUC(0.01)	0.644516	mean
	473	pAUC(0.01)	0.674518	mean
	474	pAUC(0.01)	0.656018	mean
	475	pAUC(0.01)	0.707383	mean
	476	pAUC(0.01)	0.640464	mean
	477	pAUC(0.01)	0.610417	mean
	478	pAUC(0.01)	0.687488	mean
	479	pAUC(0.01)	0.668605	mean
	480	pAUC(0.01)	0.629521	mean
	481	pAUC(0.01)	0.612559	mean
	482	pAUC(0.01)	0.685877	mean
	483	pAUC(0.01)	0.671856	mean
	484	pAUC(0.01)	0.640461	mean
	485	pAUC(0.01)	0.637349	mean
	486	pAUC(0.01)	0.643607	mean
	487	pAUC(0.01)	0.651853	mean
	488	pAUC(0.01)	0.673475	mean
	489	pAUC(0.01)	0.620997	mean
	490	pAUC(0.01)	0.643498	mean
	491	pAUC(0.01)	0.64608	mean
	492	pAUC(0.01)	0.641704	mean
	493	pAUC(0.01)	0.68808	mean
	494	pAUC(0.01)	0.631555	mean
	495	pAUC(0.01)	0.617049	mean
	496	pAUC(0.01)	0.657156	mean
	497	pAUC(0.01)	0.651522	mean
	498	pAUC(0.01)	0.694761	mean
	499	pAUC(0.01)	0.680483	mean
	500	pAUC(0.01)	0.676545	mean
	501	pAUC(0.01)	0.637459	mean
	502	pAUC(0.01)	0.684438	mean
	503	pAUC(0.01)	0.676659	mean
	504	pAUC(0.01)	0.678784	mean
	505	pAUC(0.01)	0.646598	mean
	506	pAUC(0.01)	0.66277	mean
	507	pAUC(0.01)	0.636986	mean
	508	pAUC(0.01)	0.65336	mean
	509	pAUC(0.01)	0.647249	mean
	510	pAUC(0.01)	0.695017	mean
	511	pAUC(0.01)	0.614871	mean
	512	pAUC(0.01)	0.688859	mean
	513	pAUC(0.01)	0.650942	mean
	514	pAUC(0.01)	0.648652	mean
	515	pAUC(0.01)	0.693842	mean
	516	pAUC(0.01)	0.619171	mean
	517	pAUC(0.01)	0.641493	mean
	518	pAUC(0.01)	0.674908	mean
	519	pAUC(0.01)	0.611216	mean
	520	pAUC(0.01)	0.673427	mean
	521	pAUC(0.01)	0.644088	mean
	522	pAUC(0.01)	0.683079	mean
	523	pAUC(0.01)	0.686597	mean
	524	pAUC(0.01)	0.632652	mean
	525	pAUC(0.01)	0.686068	mean
	526	pAUC(0.01)	0.679811	mean
	527	pAUC(0.01)	0.616296	mean
	528	pAUC(0.01)	0.691574	mean
	529	pAUC(0.01)	0.6451	mean
	530	pAUC(0.01)	0.647178	mean
	531	pAUC(0.01)	0.677037	mean
	532	pAUC(0.01)	0.684663	mean
	533	pAUC(0.01)	0.642807	mean
	534	pAUC(0.01)	0.6466	mean
	535	pAUC(0.01)	0.678282	mean
	536	pAUC(0.01)	0.628745	mean
	537	pAUC(0.01)	0.643814	mean
	538	pAUC(0.01)	0.649638	mean
	539	pAUC(0.01)	0.664236	mean
	540	pAUC(0.01)	0.642965	mean
	541	pAUC(0.01)	0.66178	mean
	542	pAUC(0.01)	0.636716	mean
	543	pAUC(0.01)	0.66752	mean
	544	pAUC(0.01)	0.666185	mean
	545	pAUC(0.01)	0.646741	mean
	546	pAUC(0.01)	0.634697	mean
	547	pAUC(0.01)	0.675376	mean
	548	pAUC(0.01)	0.611472	mean
	549	pAUC(0.01)	0.680102	mean
	550	pAUC(0.01)	0.619864	mean
	551	pAUC(0.01)	0.609817	mean
	552	pAUC(0.01)	0.686105	mean
	553	pAUC(0.01)	0.638099	mean
	554	pAUC(0.01)	0.657126	mean
	555	pAUC(0.01)	0.68709	mean
	556	pAUC(0.01)	0.618383	mean
	557	pAUC(0.01)	0.704825	mean
	558	pAUC(0.01)	0.649874	mean
	559	pAUC(0.01)	0.676921	mean
	560	pAUC(0.01)	0.667874	mean
	561	pAUC(0.01)	0.704638	mean
	562	pAUC(0.01)	0.692189	mean
	563	pAUC(0.01)	0.634019	mean
	564	pAUC(0.01)	0.676189	mean
	565	pAUC(0.01)	0.651013	mean
	566	pAUC(0.01)	0.6195	mean
	567	pAUC(0.01)	0.682822	mean
	568	pAUC(0.01)	0.658166	mean
	569	pAUC(0.01)	0.638662	mean
	570	pAUC(0.01)	0.651391	mean
	571	pAUC(0.01)	0.683918	mean
	572	pAUC(0.01)	0.67706	mean
	573	pAUC(0.01)	0.663055	mean
	574	pAUC(0.01)	0.64616	mean
	575	pAUC(0.01)	0.682329	mean
	576	pAUC(0.01)	0.709108	mean
	577	pAUC(0.01)	0.637183	mean
	578	pAUC(0.01)	0.675783	mean
	579	pAUC(0.01)	0.712416	mean
	580	pAUC(0.01)	0.644695	mean
	581	pAUC(0.01)	0.642013	mean
	582	pAUC(0.01)	0.613826	mean
	583	pAUC(0.01)	0.661733	mean
	584	pAUC(0.01)	0.672804	mean
	585	pAUC(0.01)	0.677402	mean
	586	pAUC(0.01)	0.685623	mean
	587	pAUC(0.01)	0.666567	mean
	588	pAUC(0.01)	0.697581	mean
	589	pAUC(0.01)	0.611609	mean
	590	pAUC(0.01)	0.6867	mean
	591	pAUC(0.01)	0.663306	mean
	592	pAUC(0.01)	0.64047	mean
	593	pAUC(0.01)	0.650427	mean
	594	pAUC(0.01)	0.679997	mean
	595	pAUC(0.01)	0.687796	mean
	596	pAUC(0.01)	0.642545	mean
	597	pAUC(0.01)	0.650951	mean
	598	pAUC(0.01)	0.638434	mean
	599	pAUC(0.01)	0.639042	mean
	600	pAUC(0.01)	0.613616	mean
	601	pAUC(0.01)	0.653179	mean
	602	pAUC(0.01)	0.628402	mean
	603	pAUC(0.01)	0.668833	mean
	604	pAUC(0.01)	0.627333	mean
	605	pAUC(0.01)	0.675623	mean
	606	pAUC(0.01)	0.615828	mean
	607	pAUC(0.01)	0.655955	mean
	608	pAUC(0.01)	0.674237	mean
	609	pAUC(0.01)	0.682553	mean
	610	pAUC(0.01)	0.63756	mean
	611	pAUC(0.01)	0.628285	mean
	612	pAUC(0.01)	0.642854	mean
	613	pAUC(0.01)	0.621147	mean
	614	pAUC(0.01)	0.689651	mean
	615	pAUC(0.01)	0.687255	mean
	616	pAUC(0.01)	0.627307	mean
	617	pAUC(0.01)	0.682524	mean
	618	pAUC(0.01)	0.639814	mean
	619	pAUC(0.01)	0.632149	mean
	620	pAUC(0.01)	0.643019	mean
	621	pAUC(0.01)	0.635963	mean
	622	pAUC(0.01)	0.651707	mean
	623	pAUC(0.01)	0.643354	mean
	624	pAUC(0.01)	0.634312	mean
	625	pAUC(0.01)	0.705528	mean
	626	pAUC(0.01)	0.661959	mean
	627	pAUC(0.01)	0.664527	mean
	628	pAUC(0.01)	0.642697	mean
	629	pAUC(0.01)	0.676481	mean
	630	pAUC(0.01)	0.642695	mean
	631	pAUC(0.01)	0.600464	mean
	632	pAUC(0.01)	0.684456	mean
	633	pAUC(0.01)	0.613716	mean
	634	pAUC(0.01)	0.614314	mean
	635	pAUC(0.01)	0.632274	mean
	636	pAUC(0.01)	0.703716	mean
	637	pAUC(0.01)	0.704142	mean
	638	pAUC(0.01)	0.630323	mean
	639	pAUC(0.01)	0.673796	mean
	640	pAUC(0.01)	0.692066	mean
	641	pAUC(0.01)	0.639435	mean
	642	pAUC(0.01)	0.670666	mean
	643	pAUC(0.01)	0.617439	mean
	644	pAUC(0.01)	0.669004	mean
	645	pAUC(0.01)	0.675888	mean
	646	pAUC(0.01)	0.68506	mean
	647	pAUC(0.01)	0.618165	mean
	648	pAUC(0.01)	0.670187	mean
	649	pAUC(0.01)	0.669139	mean
	650	pAUC(0.01)	0.635645	mean
	651	pAUC(0.01)	0.685311	mean
	652	pAUC(0.01)	0.601699	mean
	653	pAUC(0.01)	0.630253	mean
	654	pAUC(0.01)	0.654413	mean
	655	pAUC(0.01)	0.647497	mean
	656	pAUC(0.01)	0.673138	mean
	657	pAUC(0.01)	0.682191	mean
	658	pAUC(0.01)	0.615539	mean
	659	pAUC(0.01)	0.675127	mean
	660	pAUC(0.01)	0.612657	mean
	661	pAUC(0.01)	0.643797	mean
	662	pAUC(0.01)	0.674663	mean
	663	pAUC(0.01)	0.638514	mean
	664	pAUC(0.01)	0.64273	mean
	665	pAUC(0.01)	0.687708	mean
	666	pAUC(0.01)	0.629292	mean
	667	pAUC(0.01)	0.688075	mean
	668	pAUC(0.01)	0.65391	mean
	669	pAUC(0.01)	0.60974	mean
	670	pAUC(0.01)	0.649193	mean
	671	pAUC(0.01)	0.642851	mean
	672	pAUC(0.01)	0.672077	mean
	673	pAUC(0.01)	0.639659	mean
	674	pAUC(0.01)	0.706378	mean
	675	pAUC(0.01)	0.638896	mean
	676	pAUC(0.01)	0.628372	mean
	677	pAUC(0.01)	0.646843	mean
	678	pAUC(0.01)	0.673868	mean
	679	pAUC(0.01)	0.631195	mean
	680	pAUC(0.01)	0.682127	mean
	681	pAUC(0.01)	0.683817	mean
	682	pAUC(0.01)	0.641975	mean
	683	pAUC(0.01)	0.624843	mean
	684	pAUC(0.01)	0.629588	mean
	685	pAUC(0.01)	0.615479	mean
	686	pAUC(0.01)	0.603198	mean
	687	pAUC(0.01)	0.642864	mean
	688	pAUC(0.01)	0.638391	mean
	689	pAUC(0.01)	0.630148	mean
	690	pAUC(0.01)	0.626954	mean
	691	pAUC(0.01)	0.666688	mean
	692	pAUC(0.01)	0.631904	mean
	693	pAUC(0.01)	0.61019	mean
	694	pAUC(0.01)	0.640858	mean
	695	pAUC(0.01)	0.642624	mean
	696	pAUC(0.01)	0.685487	mean
	697	pAUC(0.01)	0.624497	mean
	698	pAUC(0.01)	0.679254	mean
	699	pAUC(0.01)	0.680723	mean
	700	pAUC(0.01)	0.667463	mean
	701	pAUC(0.01)	0.681551	mean
	702	pAUC(0.01)	0.640499	mean
	703	pAUC(0.01)	0.708098	mean
	704	pAUC(0.01)	0.696459	mean
	705	pAUC(0.01)	0.616388	mean
	706	pAUC(0.01)	0.685333	mean
	707	pAUC(0.01)	0.630902	mean
	708	pAUC(0.01)	0.64747	mean
	709	pAUC(0.01)	0.598594	mean
	710	pAUC(0.01)	0.631061	mean
	711	pAUC(0.01)	0.641337	mean
	712	pAUC(0.01)	0.638209	mean
	713	pAUC(0.01)	0.611154	mean
	714	pAUC(0.01)	0.63253	mean
	715	pAUC(0.01)	0.680959	mean
	716	pAUC(0.01)	0.649653	mean
	717	pAUC(0.01)	0.668567	mean
	718	pAUC(0.01)	0.692344	mean
	719	pAUC(0.01)	0.613037	mean
	720	pAUC(0.01)	0.63626	mean
	721	pAUC(0.01)	0.665439	mean
	722	pAUC(0.01)	0.634508	mean
	723	pAUC(0.01)	0.659718	mean
	724	pAUC(0.01)	0.66512	mean
	725	pAUC(0.01)	0.670831	mean
	726	pAUC(0.01)	0.679953	mean
	727	pAUC(0.01)	0.708449	mean
	728	pAUC(0.01)	0.6843	mean
	729	pAUC(0.01)	0.641289	mean
	730	pAUC(0.01)	0.63173	mean
	731	pAUC(0.01)	0.694516	mean
	732	pAUC(0.01)	0.646364	mean
	733	pAUC(0.01)	0.666123	mean
	734	pAUC(0.01)	0.639607	mean
	735	pAUC(0.01)	0.704334	mean
	736	pAUC(0.01)	0.640084	mean
	737	pAUC(0.01)	0.695579	mean
	738	pAUC(0.01)	0.609604	mean
	739	pAUC(0.01)	0.691347	mean
	740	pAUC(0.01)	0.683774	mean
	741	pAUC(0.01)	0.640823	mean
	742	pAUC(0.01)	0.641173	mean
	743	pAUC(0.01)	0.59871	mean
	744	pAUC(0.01)	0.613027	mean
	745	pAUC(0.01)	0.643348	mean
	746	pAUC(0.01)	0.648901	mean
	747	pAUC(0.01)	0.60295	mean
	748	pAUC(0.01)	0.643392	mean
	749	pAUC(0.01)	0.623899	mean
	750	pAUC(0.01)	0.674587	mean
	751	pAUC(0.01)	0.638764	mean
	752	pAUC(0.01)	0.617005	mean
	753	pAUC(0.01)	0.645597	mean
	754	pAUC(0.01)	0.63969	mean
	755	pAUC(0.01)	0.6311	mean
	756	pAUC(0.01)	0.644497	mean
	757	pAUC(0.01)	0.639725	mean
	758	pAUC(0.01)	0.634542	mean
	759	pAUC(0.01)	0.702478	mean
	760	pAUC(0.01)	0.609668	mean
	761	pAUC(0.01)	0.627589	mean
	762	pAUC(0.01)	0.667631	mean
	763	pAUC(0.01)	0.614207	mean
	764	pAUC(0.01)	0.632187	mean
	765	pAUC(0.01)	0.62771	mean
	766	pAUC(0.01)	0.664439	mean
	767	pAUC(0.01)	0.652781	mean
	768	pAUC(0.01)	0.59492	mean
	769	pAUC(0.01)	0.598204	mean
	770	pAUC(0.01)	0.636248	mean
	771	pAUC(0.01)	0.65826	mean
	772	pAUC(0.01)	0.629813	mean
	773	pAUC(0.01)	0.631483	mean
	774	pAUC(0.01)	0.693402	mean
	775	pAUC(0.01)	0.629301	mean
	776	pAUC(0.01)	0.625156	mean
	777	pAUC(0.01)	0.693256	mean
	778	pAUC(0.01)	0.646066	mean
	779	pAUC(0.01)	0.631514	mean
	780	pAUC(0.01)	0.630668	mean
	781	pAUC(0.01)	0.644206	mean
	782	pAUC(0.01)	0.634575	mean
	783	pAUC(0.01)	0.607065	mean
	784	pAUC(0.01)	0.638308	mean
	785	pAUC(0.01)	0.634736	mean
	786	pAUC(0.01)	0.694098	mean
	787	pAUC(0.01)	0.609046	mean
	788	pAUC(0.01)	0.640444	mean
	789	pAUC(0.01)	0.700883	mean
	790	pAUC(0.01)	0.674663	mean
	791	pAUC(0.01)	0.600521	mean
	792	pAUC(0.01)	0.639017	mean
	793	pAUC(0.01)	0.695846	mean
	794	pAUC(0.01)	0.646197	mean
	795	pAUC(0.01)	0.667767	mean
	796	pAUC(0.01)	0.692733	mean
	797	pAUC(0.01)	0.625516	mean
	798	pAUC(0.01)	0.62738	mean
	799	pAUC(0.01)	0.598574	mean
	800	pAUC(0.01)	0.628726	mean
	801	pAUC(0.01)	0.687212	mean
	802	pAUC(0.01)	0.633862	mean
	803	pAUC(0.01)	0.594456	mean
	804	pAUC(0.01)	0.626182	mean
	805	pAUC(0.01)	0.631404	mean
	806	pAUC(0.01)	0.674791	mean
	807	pAUC(0.01)	0.635254	mean
	808	pAUC(0.01)	0.63904	mean
	809	pAUC(0.01)	0.637083	mean
	810	pAUC(0.01)	0.619076	mean
	811	pAUC(0.01)	0.626642	mean
	812	pAUC(0.01)	0.624211	mean
	813	pAUC(0.01)	0.628874	mean
	814	pAUC(0.01)	0.631921	mean
	815	pAUC(0.01)	0.654228	mean
	816	pAUC(0.01)	0.637226	mean
	817	pAUC(0.01)	0.653068	mean
	818	pAUC(0.01)	0.661126	mean
	819	pAUC(0.01)	0.640568	mean
	820	pAUC(0.01)	0.635884	mean
	821	pAUC(0.01)	0.6357	mean
	822	pAUC(0.01)	0.664963	mean
	823	pAUC(0.01)	0.651339	mean
	824	pAUC(0.01)	0.597447	mean
	825	pAUC(0.01)	0.63226	mean
	826	pAUC(0.01)	0.618186	mean
	827	pAUC(0.01)	0.691379	mean
	828	pAUC(0.01)	0.644657	mean
	829	pAUC(0.01)	0.662657	mean
	830	pAUC(0.01)	0.634582	mean
	831	pAUC(0.01)	0.607648	mean
	832	pAUC(0.01)	0.612912	mean
	833	pAUC(0.01)	0.676982	mean
	834	pAUC(0.01)	0.635874	mean
	835	pAUC(0.01)	0.707882	mean
	836	pAUC(0.01)	0.692613	mean
	837	pAUC(0.01)	0.629162	mean
	838	pAUC(0.01)	0.67678	mean
	839	pAUC(0.01)	0.638327	mean
	840	pAUC(0.01)	0.665775	mean
	841	pAUC(0.01)	0.635037	mean
	842	pAUC(0.01)	0.594909	mean
	843	pAUC(0.01)	0.644043	mean
	844	pAUC(0.01)	0.690773	mean
	845	pAUC(0.01)	0.631621	mean
	846	pAUC(0.01)	0.632428	mean
	847	pAUC(0.01)	0.63905	mean
	848	pAUC(0.01)	0.655601	mean
	849	pAUC(0.01)	0.604798	mean
	850	pAUC(0.01)	0.648221	mean
	851	pAUC(0.01)	0.625782	mean
	852	pAUC(0.01)	0.697967	mean
	853	pAUC(0.01)	0.703702	mean
	854	pAUC(0.01)	0.629492	mean
	855	pAUC(0.01)	0.650001	mean
	856	pAUC(0.01)	0.633272	mean
	857	pAUC(0.01)	0.591426	mean
	858	pAUC(0.01)	0.680361	mean
	859	pAUC(0.01)	0.631414	mean
	860	pAUC(0.01)	0.644241	mean
	861	pAUC(0.01)	0.5996	mean
	862	pAUC(0.01)	0.65416	mean
	863	pAUC(0.01)	0.635323	mean
	864	pAUC(0.01)	0.636259	mean
	865	pAUC(0.01)	0.625813	mean
	866	pAUC(0.01)	0.622762	mean
	867	pAUC(0.01)	0.626174	mean
	868	pAUC(0.01)	0.634603	mean
	869	pAUC(0.01)	0.681601	mean
	870	pAUC(0.01)	0.695102	mean
	871	pAUC(0.01)	0.632869	mean
	872	pAUC(0.01)	0.609431	mean
	873	pAUC(0.01)	0.627613	mean
	874	pAUC(0.01)	0.634859	mean
	875	pAUC(0.01)	0.636152	mean
	876	pAUC(0.01)	0.678497	mean
	877	pAUC(0.01)	0.686371	mean
	878	pAUC(0.01)	0.692913	mean
	879	pAUC(0.01)	0.64145	mean
	880	pAUC(0.01)	0.629128	mean
	881	pAUC(0.01)	0.636203	mean
	882	pAUC(0.01)	0.599425	mean
	883	pAUC(0.01)	0.621147	mean
	884	pAUC(0.01)	0.623591	mean
	885	pAUC(0.01)	0.595742	mean
	886	pAUC(0.01)	0.637735	mean
	887	pAUC(0.01)	0.619047	mean
	888	pAUC(0.01)	0.663477	mean
	889	pAUC(0.01)	0.629321	mean
	890	pAUC(0.01)	0.634632	mean
	891	pAUC(0.01)	0.687194	mean
	892	pAUC(0.01)	0.633725	mean
	893	pAUC(0.01)	0.623976	mean
	894	pAUC(0.01)	0.63512	mean
	895	pAUC(0.01)	0.618697	mean
	896	pAUC(0.01)	0.634792	mean
	897	pAUC(0.01)	0.645925	mean
	898	pAUC(0.01)	0.594303	mean
	899	pAUC(0.01)	0.639754	mean
	900	pAUC(0.01)	0.62482	mean
	901	pAUC(0.01)	0.684549	mean
	902	pAUC(0.01)	0.592788	mean
	903	pAUC(0.01)	0.636246	mean
	904	pAUC(0.01)	0.677764	mean
	905	pAUC(0.01)	0.62697	mean
	906	pAUC(0.01)	0.623459	mean
	907	pAUC(0.01)	0.596506	mean
	908	pAUC(0.01)	0.627139	mean
	909	pAUC(0.01)	0.630186	mean
	910	pAUC(0.01)	0.635143	mean
	911	pAUC(0.01)	0.634602	mean
	912	pAUC(0.01)	0.676893	mean
	913	pAUC(0.01)	0.641907	mean
	914	pAUC(0.01)	0.638499	mean
	915	pAUC(0.01)	0.625372	mean
	916	pAUC(0.01)	0.624613	mean
	917	pAUC(0.01)	0.61859	mean
	918	pAUC(0.01)	0.626017	mean
	919	pAUC(0.01)	0.632414	mean
	920	pAUC(0.01)	0.594109	mean
	921	pAUC(0.01)	0.61037	mean
	922	pAUC(0.01)	0.600578	mean
	923	pAUC(0.01)	0.62663	mean
	924	pAUC(0.01)	0.665514	mean
	925	pAUC(0.01)	0.624105	mean
	926	pAUC(0.01)	0.684673	mean
	927	pAUC(0.01)	0.629615	mean
	928	pAUC(0.01)	0.690063	mean
	929	pAUC(0.01)	0.634015	mean
	930	pAUC(0.01)	0.636503	mean
	931	pAUC(0.01)	0.686752	mean
	932	pAUC(0.01)	0.615288	mean
	933	pAUC(0.01)	0.619962	mean
	934	pAUC(0.01)	0.64726	mean
	935	pAUC(0.01)	0.633839	mean
	936	pAUC(0.01)	0.632986	mean
	937	pAUC(0.01)	0.678355	mean
	938	pAUC(0.01)	0.601653	mean
	939	pAUC(0.01)	0.653201	mean
	940	pAUC(0.01)	0.62967	mean
	941	pAUC(0.01)	0.611687	mean
	942	pAUC(0.01)	0.698574	mean
	943	pAUC(0.01)	0.642702	mean
	944	pAUC(0.01)	0.63619	mean
	945	pAUC(0.01)	0.63029	mean
	946	pAUC(0.01)	0.630305	mean
	947	pAUC(0.01)	0.666745	mean
	948	pAUC(0.01)	0.629555	mean
	949	pAUC(0.01)	0.594786	mean
	950	pAUC(0.01)	0.624511	mean
	951	pAUC(0.01)	0.63573	mean
	952	pAUC(0.01)	0.607164	mean
	953	pAUC(0.01)	0.639617	mean
	954	pAUC(0.01)	0.640239	mean
	955	pAUC(0.01)	0.642106	mean
	956	pAUC(0.01)	0.603041	mean
	957	pAUC(0.01)	0.624624	mean
	958	pAUC(0.01)	0.620502	mean
	959	pAUC(0.01)	0.658877	mean
	960	pAUC(0.01)	0.651958	mean
	961	pAUC(0.01)	0.630606	mean
	962	pAUC(0.01)	0.629224	mean
	963	pAUC(0.01)	0.620012	mean
	964	pAUC(0.01)	0.686011	mean
	965	pAUC(0.01)	0.621854	mean
	966	pAUC(0.01)	0.612805	mean
	967	pAUC(0.01)	0.623101	mean
	968	pAUC(0.01)	0.634223	mean
	969	pAUC(0.01)	0.63535	mean
	970	pAUC(0.01)	0.684884	mean
	971	pAUC(0.01)	0.631323	mean
	972	pAUC(0.01)	0.636226	mean
	973	pAUC(0.01)	0.587812	mean
	974	pAUC(0.01)	0.639591	mean
	975	pAUC(0.01)	0.638185	mean
	976	pAUC(0.01)	0.681922	mean
	977	pAUC(0.01)	0.63634	mean
	978	pAUC(0.01)	0.635534	mean
	979	pAUC(0.01)	0.60035	mean
	980	pAUC(0.01)	0.608925	mean
	981	pAUC(0.01)	0.649291	mean
	982	pAUC(0.01)	0.61836	mean
	983	pAUC(0.01)	0.629102	mean
	984	pAUC(0.01)	0.638728	mean
	985	pAUC(0.01)	0.603393	mean
	986	pAUC(0.01)	0.632673	mean
	987	pAUC(0.01)	0.598549	mean
	988	pAUC(0.01)	0.630704	mean
	989	pAUC(0.01)	0.629586	mean
	990	pAUC(0.01)	0.633425	mean
	991	pAUC(0.01)	0.630246	mean
	992	pAUC(0.01)	0.627308	mean
	993	pAUC(0.01)	0.634635	mean
	994	pAUC(0.01)	0.670502	mean
	995	pAUC(0.01)	0.600652	mean
	996	pAUC(0.01)	0.67099	mean
	997	pAUC(0.01)	0.627348	mean
	998	pAUC(0.01)	0.590808	mean
	999	pAUC(0.01)	0.648308	mean
	1000	pAUC(0.01)	0.655024	mean
	1001	pAUC(0.01)	0.651126	mean
	1002	pAUC(0.01)	0.621035	mean
	1003	pAUC(0.01)	0.682576	mean
	1004	pAUC(0.01)	0.662392	mean
	1005	pAUC(0.01)	0.6361	mean
	1006	pAUC(0.01)	0.631502	mean
	1007	pAUC(0.01)	0.587754	mean
	1008	pAUC(0.01)	0.632251	mean
	1009	pAUC(0.01)	0.663956	mean
	1010	pAUC(0.01)	0.626148	mean
	1011	pAUC(0.01)	0.602911	mean
	1012	pAUC(0.01)	0.636446	mean
	1013	pAUC(0.01)	0.639129	mean
	1014	pAUC(0.01)	0.635345	mean
	1015	pAUC(0.01)	0.605674	mean
	1016	pAUC(0.01)	0.602874	mean
	1017	pAUC(0.01)	0.628531	mean
	1018	pAUC(0.01)	0.608542	mean
	1019	pAUC(0.01)	0.624998	mean
	1020	pAUC(0.01)	0.633434	mean
	1021	pAUC(0.01)	0.625184	mean
	1022	pAUC(0.01)	0.647991	mean
	1023	pAUC(0.01)	0.640308	mean
	1024	pAUC(0.01)	0.673787	mean
	1025	pAUC(0.01)	0.605698	mean
	1026	pAUC(0.01)	0.664918	mean
	1027	pAUC(0.01)	0.597631	mean
	1028	pAUC(0.01)	0.591202	mean
	1029	pAUC(0.01)	0.626909	mean
	1030	pAUC(0.01)	0.644554	mean
	1031	pAUC(0.01)	0.625469	mean
	1032	pAUC(0.01)	0.626214	mean
	1033	pAUC(0.01)	0.634481	mean
	1034	pAUC(0.01)	0.628315	mean
	1035	pAUC(0.01)	0.630688	mean
	1036	pAUC(0.01)	0.628221	mean
	1037	pAUC(0.01)	0.625458	mean
	1038	pAUC(0.01)	0.631104	mean
	1039	pAUC(0.01)	0.68176	mean
	1040	pAUC(0.01)	0.630111	mean
	1041	pAUC(0.01)	0.625377	mean
	1042	pAUC(0.01)	0.682489	mean
	1043	pAUC(0.01)	0.622767	mean
	1044	pAUC(0.01)	0.682286	mean
	1045	pAUC(0.01)	0.600767	mean
	1046	pAUC(0.01)	0.605711	mean
	1047	pAUC(0.01)	0.624999	mean
	1048	pAUC(0.01)	0.626727	mean
	1049	pAUC(0.01)	0.639413	mean
	1050	pAUC(0.01)	0.591002	mean
	1051	pAUC(0.01)	0.607005	mean
	1052	pAUC(0.01)	0.600022	mean
	1053	pAUC(0.01)	0.677347	mean
	1054	pAUC(0.01)	0.637942	mean
	1055	pAUC(0.01)	0.684225	mean
	1056	pAUC(0.01)	0.659054	mean
	1057	pAUC(0.01)	0.668014	mean
	1058	pAUC(0.01)	0.634128	mean
	1059	pAUC(0.01)	0.634198	mean
	1060	pAUC(0.01)	0.624303	mean
	1061	pAUC(0.01)	0.631232	mean
	1062	pAUC(0.01)	0.60334	mean
	1063	pAUC(0.01)	0.645286	mean
	1064	pAUC(0.01)	0.662549	mean
	1065	pAUC(0.01)	0.627283	mean
	1066	pAUC(0.01)	0.624822	mean
	1067	pAUC(0.01)	0.622041	mean
	1068	pAUC(0.01)	0.672795	mean
	1069	pAUC(0.01)	0.622622	mean
	1070	pAUC(0.01)	0.664974	mean
	1071	pAUC(0.01)	0.625889	mean
	1072	pAUC(0.01)	0.668691	mean
	1073	pAUC(0.01)	0.666708	mean
	1074	pAUC(0.01)	0.620969	mean
	1075	pAUC(0.01)	0.626258	mean
	1076	pAUC(0.01)	0.66818	mean
	1077	pAUC(0.01)	0.680982	mean
	1078	pAUC(0.01)	0.628427	mean
	1079	pAUC(0.01)	0.616806	mean
	1080	pAUC(0.01)	0.62356	mean
	1081	pAUC(0.01)	0.612244	mean
	1082	pAUC(0.01)	0.633484	mean
	1083	pAUC(0.01)	0.628845	mean
	1084	pAUC(0.01)	0.625309	mean
	1085	pAUC(0.01)	0.630428	mean
	1086	pAUC(0.01)	0.621785	mean
	1087	pAUC(0.01)	0.680183	mean
	1088	pAUC(0.01)	0.618765	mean
	1089	pAUC(0.01)	0.63864	mean
	1090	pAUC(0.01)	0.673602	mean
	1091	pAUC(0.01)	0.694939	mean
	1092	pAUC(0.01)	0.69177	mean
	1093	pAUC(0.01)	0.627	mean
	1094	pAUC(0.01)	0.645218	mean
	1095	pAUC(0.01)	0.617259	mean
	1096	pAUC(0.01)	0.641654	mean
	1097	pAUC(0.01)	0.679725	mean
	1098	pAUC(0.01)	0.658949	mean
	1099	pAUC(0.01)	0.617351	mean
	1100	pAUC(0.01)	0.585172	mean
	1101	pAUC(0.01)	0.622341	mean
	1102	pAUC(0.01)	0.617298	mean
	1103	pAUC(0.01)	0.623804	mean
	1104	pAUC(0.01)	0.624687	mean
	1105	pAUC(0.01)	0.618324	mean
	1106	pAUC(0.01)	0.618891	mean
	1107	pAUC(0.01)	0.646577	mean
	1108	pAUC(0.01)	0.664265	mean
	1109	pAUC(0.01)	0.615554	mean
	1110	pAUC(0.01)	0.63068	mean
	1111	pAUC(0.01)	0.629142	mean
	1112	pAUC(0.01)	0.678032	mean
	1113	pAUC(0.01)	0.634153	mean
	1114	pAUC(0.01)	0.628934	mean
	1115	pAUC(0.01)	0.679565	mean
	1116	pAUC(0.01)	0.677584	mean
	1117	pAUC(0.01)	0.674722	mean
	1118	pAUC(0.01)	0.663246	mean
	1119	pAUC(0.01)	0.619735	mean
	1120	pAUC(0.01)	0.628948	mean
	1121	pAUC(0.01)	0.61373	mean
	1122	pAUC(0.01)	0.639857	mean
	1123	pAUC(0.01)	0.65701	mean
	1124	pAUC(0.01)	0.642049	mean
	1125	pAUC(0.01)	0.6432	mean
	1126	pAUC(0.01)	0.622508	mean
	1127	pAUC(0.01)	0.694839	mean
	1128	pAUC(0.01)	0.637304	mean
	1129	pAUC(0.01)	0.628273	mean
	1130	pAUC(0.01)	0.617893	mean
	1131	pAUC(0.01)	0.680046	mean
	1132	pAUC(0.01)	0.633968	mean
	1133	pAUC(0.01)	0.624312	mean
	1134	pAUC(0.01)	0.625762	mean
	1135	pAUC(0.01)	0.650684	mean
	1136	pAUC(0.01)	0.622434	mean
	1137	pAUC(0.01)	0.619512	mean
	1138	pAUC(0.01)	0.6572	mean
	1139	pAUC(0.01)	0.628145	mean
	1140	pAUC(0.01)	0.662276	mean
	1141	pAUC(0.01)	0.626788	mean
	1142	pAUC(0.01)	0.650019	mean
	1143	pAUC(0.01)	0.620175	mean
	1144	pAUC(0.01)	0.625355	mean
	1145	pAUC(0.01)	0.655207	mean
	1146	pAUC(0.01)	0.627599	mean
	1147	pAUC(0.01)	0.608826	mean
	1148	pAUC(0.01)	0.633014	mean
	1149	pAUC(0.01)	0.628562	mean
	1150	pAUC(0.01)	0.639423	mean
	1151	pAUC(0.01)	0.635596	mean
	1152	pAUC(0.01)	0.635479	mean
	1153	pAUC(0.01)	0.624692	mean
	1154	pAUC(0.01)	0.588567	mean
	1155	pAUC(0.01)	0.626804	mean
	1156	pAUC(0.01)	0.629839	mean
	1157	pAUC(0.01)	0.622619	mean
	1158	pAUC(0.01)	0.649865	mean
	1159	pAUC(0.01)	0.654315	mean
	1160	pAUC(0.01)	0.620073	mean
	1161	pAUC(0.01)	0.674288	mean
	1162	pAUC(0.01)	0.636199	mean
	1163	pAUC(0.01)	0.624828	mean
	1164	pAUC(0.01)	0.595363	mean
	1165	pAUC(0.01)	0.607519	mean
	1166	pAUC(0.01)	0.618605	mean
	1167	pAUC(0.01)	0.623833	mean
	1168	pAUC(0.01)	0.636604	mean
	1169	pAUC(0.01)	0.625972	mean
	1170	pAUC(0.01)	0.690417	mean
	1171	pAUC(0.01)	0.625291	mean
	1172	pAUC(0.01)	0.593084	mean
	1173	pAUC(0.01)	0.587045	mean
	1174	pAUC(0.01)	0.649332	mean
	1175	pAUC(0.01)	0.633166	mean
	1176	pAUC(0.01)	0.605111	mean
	1177	pAUC(0.01)	0.625845	mean
	1178	pAUC(0.01)	0.62356	mean
	1179	pAUC(0.01)	0.617724	mean
	1180	pAUC(0.01)	0.622985	mean
	1181	pAUC(0.01)	0.625145	mean
	1182	pAUC(0.01)	0.623198	mean
	1183	pAUC(0.01)	0.638614	mean
	1184	pAUC(0.01)	0.62101	mean
	1185	pAUC(0.01)	0.626564	mean
	1186	pAUC(0.01)	0.642804	mean
	1187	pAUC(0.01)	0.620936	mean
	1188	pAUC(0.01)	0.629301	mean
	1189	pAUC(0.01)	0.598938	mean
	1190	pAUC(0.01)	0.632577	mean
	1191	pAUC(0.01)	0.671478	mean
	1192	pAUC(0.01)	0.592139	mean
	1193	pAUC(0.01)	0.641393	mean
	1194	pAUC(0.01)	0.587622	mean
	1195	pAUC(0.01)	0.647398	mean
	1196	pAUC(0.01)	0.634245	mean
	1197	pAUC(0.01)	0.620511	mean
	1198	pAUC(0.01)	0.586625	mean
	1199	pAUC(0.01)	0.641497	mean
	1200	pAUC(0.01)	0.624009	mean
	1201	pAUC(0.01)	0.62388	mean
	1202	pAUC(0.01)	0.641103	mean
	1203	pAUC(0.01)	0.626201	mean
	1204	pAUC(0.01)	0.618351	mean
	1205	pAUC(0.01)	0.673243	mean
	1206	pAUC(0.01)	0.619643	mean
	1207	pAUC(0.01)	0.591998	mean
	1208	pAUC(0.01)	0.616551	mean
	1209	pAUC(0.01)	0.614698	mean
	1210	pAUC(0.01)	0.594821	mean
	1211	pAUC(0.01)	0.630474	mean
	1212	pAUC(0.01)	0.587659	mean
	1213	pAUC(0.01)	0.660632	mean
	1214	pAUC(0.01)	0.593799	mean
	1215	pAUC(0.01)	0.621462	mean
	1216	pAUC(0.01)	0.624449	mean
	1217	pAUC(0.01)	0.623474	mean
	1218	pAUC(0.01)	0.606931	mean
	1219	pAUC(0.01)	0.662039	mean
	1220	pAUC(0.01)	0.604862	mean
	1221	pAUC(0.01)	0.593494	mean
	1222	pAUC(0.01)	0.638013	mean
	1223	pAUC(0.01)	0.630623	mean
	1224	pAUC(0.01)	0.618659	mean
	1225	pAUC(0.01)	0.693328	mean
	1226	pAUC(0.01)	0.626105	mean
	1227	pAUC(0.01)	0.692831	mean
	1228	pAUC(0.01)	0.693394	mean
	1229	pAUC(0.01)	0.665909	mean
	1230	pAUC(0.01)	0.601077	mean
	1231	pAUC(0.01)	0.626229	mean
	1232	pAUC(0.01)	0.65432	mean
	1233	pAUC(0.01)	0.603741	mean
	1234	pAUC(0.01)	0.636493	mean
	1235	pAUC(0.01)	0.590779	mean
	1236	pAUC(0.01)	0.621155	mean
	1237	pAUC(0.01)	0.617346	mean
	1238	pAUC(0.01)	0.625863	mean
	1239	pAUC(0.01)	0.689804	mean
	1240	pAUC(0.01)	0.629863	mean
	1241	pAUC(0.01)	0.61636	mean
	1242	pAUC(0.01)	0.66174	mean
	1243	pAUC(0.01)	0.61164	mean
	1244	pAUC(0.01)	0.663519	mean
	1245	pAUC(0.01)	0.618169	mean
	1246	pAUC(0.01)	0.623074	mean
	1247	pAUC(0.01)	0.601763	mean
	1248	pAUC(0.01)	0.61804	mean
	1249	pAUC(0.01)	0.595783	mean
	1250	pAUC(0.01)	0.61362	mean
	1251	pAUC(0.01)	0.6499	mean
	1252	pAUC(0.01)	0.600986	mean
	1253	pAUC(0.01)	0.613832	mean
	1254	pAUC(0.01)	0.6757	mean
	1255	pAUC(0.01)	0.622632	mean
	1256	pAUC(0.01)	0.612844	mean
	1257	pAUC(0.01)	0.659578	mean
	1258	pAUC(0.01)	0.602574	mean
	1259	pAUC(0.01)	0.611809	mean
	1260	pAUC(0.01)	0.63331	mean
	1261	pAUC(0.01)	0.654839	mean
	1262	pAUC(0.01)	0.618348	mean
	1263	pAUC(0.01)	0.648151	mean
	1264	pAUC(0.01)	0.61909	mean
	1265	pAUC(0.01)	0.628904	mean
	1266	pAUC(0.01)	0.607846	mean
	1267	pAUC(0.01)	0.624643	mean
	1268	pAUC(0.01)	0.661394	mean
	1269	pAUC(0.01)	0.63258	mean
	1270	pAUC(0.01)	0.611292	mean
	1271	pAUC(0.01)	0.650714	mean
	1272	pAUC(0.01)	0.644057	mean
	1273	pAUC(0.01)	0.621327	mean
	1274	pAUC(0.01)	0.621447	mean
	1275	pAUC(0.01)	0.659411	mean
	1276	pAUC(0.01)	0.635055	mean
	1277	pAUC(0.01)	0.623913	mean
	1278	pAUC(0.01)	0.674364	mean
	1279	pAUC(0.01)	0.670298	mean
	1280	pAUC(0.01)	0.627248	mean
	1281	pAUC(0.01)	0.59081	mean
	1282	pAUC(0.01)	0.668103	mean
	1283	pAUC(0.01)	0.605378	mean
	1284	pAUC(0.01)	0.593445	mean
	1285	pAUC(0.01)	0.626139	mean
	1286	pAUC(0.01)	0.604964	mean
	1287	pAUC(0.01)	0.62624	mean
	1288	pAUC(0.01)	0.625492	mean
	1289	pAUC(0.01)	0.615857	mean
	1290	pAUC(0.01)	0.602698	mean
	1291	pAUC(0.01)	0.650584	mean
	1292	pAUC(0.01)	0.621888	mean
	1293	pAUC(0.01)	0.644137	mean
	1294	pAUC(0.01)	0.622216	mean
	1295	pAUC(0.01)	0.638823	mean
	1296	pAUC(0.01)	0.653079	mean
	1297	pAUC(0.01)	0.627402	mean
	1298	pAUC(0.01)	0.629155	mean
	1299	pAUC(0.01)	0.616965	mean
	1300	pAUC(0.01)	0.637936	mean
	1301	pAUC(0.01)	0.633485	mean
	1302	pAUC(0.01)	0.630517	mean
	1303	pAUC(0.01)	0.633336	mean
	1304	pAUC(0.01)	0.61667	mean
	1305	pAUC(0.01)	0.653018	mean
	1306	pAUC(0.01)	0.61981	mean
	1307	pAUC(0.01)	0.630188	mean
	1308	pAUC(0.01)	0.604234	mean
	1309	pAUC(0.01)	0.652776	mean
	1310	pAUC(0.01)	0.652344	mean
	1311	pAUC(0.01)	0.675907	mean
	1312	pAUC(0.01)	0.630735	mean
	1313	pAUC(0.01)	0.635596	mean
	1314	pAUC(0.01)	0.63455	mean
	1315	pAUC(0.01)	0.630031	mean
	1316	pAUC(0.01)	0.629031	mean
	1317	pAUC(0.01)	0.680746	mean
	1318	pAUC(0.01)	0.659528	mean
	1319	pAUC(0.01)	0.670853	mean
	1320	pAUC(0.01)	0.626687	mean
	1321	pAUC(0.01)	0.64022	mean
	1322	pAUC(0.01)	0.638399	mean
	1323	pAUC(0.01)	0.630246	mean
	1324	pAUC(0.01)	0.617371	mean
	1325	pAUC(0.01)	0.601608	mean
	1326	pAUC(0.01)	0.625358	mean
	1327	pAUC(0.01)	0.618921	mean
	1328	pAUC(0.01)	0.614229	mean
	1329	pAUC(0.01)	0.631936	mean
	1330	pAUC(0.01)	0.668143	mean
	1331	pAUC(0.01)	0.64603	mean
	1332	pAUC(0.01)	0.594098	mean
	1333	pAUC(0.01)	0.611394	mean
	1334	pAUC(0.01)	0.618287	mean
	1335	pAUC(0.01)	0.635026	mean
	1336	pAUC(0.01)	0.635776	mean
	1337	pAUC(0.01)	0.616432	mean
	1338	pAUC(0.01)	0.671445	mean
	1339	pAUC(0.01)	0.644692	mean
	1340	pAUC(0.01)	0.635911	mean
	1341	pAUC(0.01)	0.64187	mean
	1342	pAUC(0.01)	0.630243	mean
	1343	pAUC(0.01)	0.585023	mean
	1344	pAUC(0.01)	0.628314	mean
	1345	pAUC(0.01)	0.610475	mean
	1346	pAUC(0.01)	0.631509	mean
	1347	pAUC(0.01)	0.620934	mean
	1348	pAUC(0.01)	0.636386	mean
	1349	pAUC(0.01)	0.630445	mean
	1350	pAUC(0.01)	0.637068	mean
	1351	pAUC(0.01)	0.62831	mean
	1352	pAUC(0.01)	0.622371	mean
	1353	pAUC(0.01)	0.606842	mean
	1354	pAUC(0.01)	0.612801	mean
	1355	pAUC(0.01)	0.617965	mean
	1356	pAUC(0.01)	0.632599	mean
	1357	pAUC(0.01)	0.621711	mean
	1358	pAUC(0.01)	0.631026	mean
	1359	pAUC(0.01)	0.629189	mean
	1360	pAUC(0.01)	0.641991	mean
	1361	pAUC(0.01)	0.619677	mean
	1362	pAUC(0.01)	0.626129	mean
	1363	pAUC(0.01)	0.615015	mean
	1364	pAUC(0.01)	0.618949	mean
	1365	pAUC(0.01)	0.617296	mean
	1366	pAUC(0.01)	0.647894	mean
	1367	pAUC(0.01)	0.626752	mean
	1368	pAUC(0.01)	0.639845	mean
	1369	pAUC(0.01)	0.623943	mean
	1370	pAUC(0.01)	0.622717	mean
	1371	pAUC(0.01)	0.581143	mean
	1372	pAUC(0.01)	0.618691	mean
	1373	pAUC(0.01)	0.643176	mean
	1374	pAUC(0.01)	0.630047	mean
	1375	pAUC(0.01)	0.607564	mean
	1376	pAUC(0.01)	0.622814	mean
	1377	pAUC(0.01)	0.641885	mean
	1378	pAUC(0.01)	0.63603	mean
	1379	pAUC(0.01)	0.604897	mean
	1380	pAUC(0.01)	0.617626	mean
	1381	pAUC(0.01)	0.62268	mean
	1382	pAUC(0.01)	0.604919	mean
	1383	pAUC(0.01)	0.597352	mean
	1384	pAUC(0.01)	0.600386	mean
	1385	pAUC(0.01)	0.59217	mean
	1386	pAUC(0.01)	0.614768	mean
	1387	pAUC(0.01)	0.639134	mean
	1388	pAUC(0.01)	0.602808	mean
	1389	pAUC(0.01)	0.633613	mean
	1390	pAUC(0.01)	0.614357	mean
	1391	pAUC(0.01)	0.612505	mean
	1392	pAUC(0.01)	0.584112	mean
	1393	pAUC(0.01)	0.612811	mean
	1394	pAUC(0.01)	0.645495	mean
	1395	pAUC(0.01)	0.625826	mean
	1396	pAUC(0.01)	0.632881	mean
	1397	pAUC(0.01)	0.613292	mean
	1398	pAUC(0.01)	0.615965	mean
	1399	pAUC(0.01)	0.62149	mean
	1400	pAUC(0.01)	0.623785	mean
	1401	pAUC(0.01)	0.62681	mean
	1402	pAUC(0.01)	0.621642	mean
	1403	pAUC(0.01)	0.622274	mean
	1404	pAUC(0.01)	0.635979	mean
	1405	pAUC(0.01)	0.625094	mean
	1406	pAUC(0.01)	0.622209	mean
	1407	pAUC(0.01)	0.626102	mean
	1408	pAUC(0.01)	0.63083	mean
	1409	pAUC(0.01)	0.612974	mean
	1410	pAUC(0.01)	0.638973	mean
	1411	pAUC(0.01)	0.635094	mean
	1412	pAUC(0.01)	0.63056	mean
	1413	pAUC(0.01)	0.625528	mean
	1414	pAUC(0.01)	0.637077	mean
	1415	pAUC(0.01)	0.6055	mean
	1416	pAUC(0.01)	0.730628	mean
	1417	pAUC(0.01)	0.647317	mean
	1418	pAUC(0.01)	0.614145	mean
	1419	pAUC(0.01)	0.637072	mean
	1420	pAUC(0.01)	0.633213	mean
	1421	pAUC(0.01)	0.623878	mean
	1422	pAUC(0.01)	0.598834	mean
	1423	pAUC(0.01)	0.600492	mean
	1424	pAUC(0.01)	0.618682	mean
	1425	pAUC(0.01)	0.651467	mean
	1426	pAUC(0.01)	0.587919	mean
	1427	pAUC(0.01)	0.636633	mean
	1428	pAUC(0.01)	0.600919	mean
	1429	pAUC(0.01)	0.657978	mean
	1430	pAUC(0.01)	0.61783	mean
	1431	pAUC(0.01)	0.613073	mean
	1432	pAUC(0.01)	0.608299	mean
	1433	pAUC(0.01)	0.628987	mean
	1434	pAUC(0.01)	0.611605	mean
	1435	pAUC(0.01)	0.614741	mean
	1436	pAUC(0.01)	0.626088	mean
	1437	pAUC(0.01)	0.65101	mean
	1438	pAUC(0.01)	0.625807	mean
	1439	pAUC(0.01)	0.608253	mean
	1440	pAUC(0.01)	0.633024	mean
	1441	pAUC(0.01)	0.584782	mean
	1442	pAUC(0.01)	0.617826	mean
	1443	pAUC(0.01)	0.615021	mean
	1444	pAUC(0.01)	0.637097	mean
	1445	pAUC(0.01)	0.626459	mean
	1446	pAUC(0.01)	0.624917	mean
	1447	pAUC(0.01)	0.63709	mean
	1448	pAUC(0.01)	0.620427	mean
	1449	pAUC(0.01)	0.633244	mean
	1450	pAUC(0.01)	0.612819	mean
	1451	pAUC(0.01)	0.613171	mean
	1452	pAUC(0.01)	0.598833	mean
	1453	pAUC(0.01)	0.62888	mean
	1454	pAUC(0.01)	0.627352	mean
	1455	pAUC(0.01)	0.624591	mean
	1456	pAUC(0.01)	0.710628	mean
	1457	pAUC(0.01)	0.62341	mean
	1458	pAUC(0.01)	0.674279	mean
	1459	pAUC(0.01)	0.629815	mean
	1460	pAUC(0.01)	0.600835	mean
	1461	pAUC(0.01)	0.637866	mean
	1462	pAUC(0.01)	0.617502	mean
	1463	pAUC(0.01)	0.613616	mean
	1464	pAUC(0.01)	0.608517	mean
	1465	pAUC(0.01)	0.699129	mean
	1466	pAUC(0.01)	0.632307	mean
	1467	pAUC(0.01)	0.615535	mean
	1468	pAUC(0.01)	0.640473	mean
	1469	pAUC(0.01)	0.649626	mean
	1470	pAUC(0.01)	0.708395	mean
	1471	pAUC(0.01)	0.637031	mean
	1472	pAUC(0.01)	0.704948	mean
	1473	pAUC(0.01)	0.633739	mean
	1474	pAUC(0.01)	0.623477	mean
	1475	pAUC(0.01)	0.642677	mean
	1476	pAUC(0.01)	0.632458	mean
	1477	pAUC(0.01)	0.6429	mean
	1478	pAUC(0.01)	0.606422	mean
	1479	pAUC(0.01)	0.622026	mean
	1480	pAUC(0.01)	0.593659	mean
	1481	pAUC(0.01)	0.618167	mean
	1482	pAUC(0.01)	0.653196	mean
	1483	pAUC(0.01)	0.638852	mean
	1484	pAUC(0.01)	0.637487	mean
	1485	pAUC(0.01)	0.615475	mean
	1486	pAUC(0.01)	0.719074	mean
	1487	pAUC(0.01)	0.601317	mean
	1488	pAUC(0.01)	0.59896	mean
	1489	pAUC(0.01)	0.615743	mean
	1490	pAUC(0.01)	0.700083	mean
	1491	pAUC(0.01)	0.61443	mean
	1492	pAUC(0.01)	0.642304	mean
	1493	pAUC(0.01)	0.696288	mean
	1494	pAUC(0.01)	0.655606	mean
	1495	pAUC(0.01)	0.666011	mean
	1496	pAUC(0.01)	0.654949	mean
	1497	pAUC(0.01)	0.633107	mean
	1498	pAUC(0.01)	0.703	mean
	1499	pAUC(0.01)	0.697758	mean
	1500	pAUC(0.01)	0.619591	mean
	1501	pAUC(0.01)	0.704245	mean
	1502	pAUC(0.01)	0.665881	mean
	1503	pAUC(0.01)	0.604399	mean
	1504	pAUC(0.01)	0.686188	mean
	1505	pAUC(0.01)	0.597259	mean
	1506	pAUC(0.01)	0.638775	mean
	1507	pAUC(0.01)	0.624013	mean
	1508	pAUC(0.01)	0.608287	mean
	1509	pAUC(0.01)	0.600275	mean
	1510	pAUC(0.01)	0.621954	mean
	1511	pAUC(0.01)	0.643723	mean
	1512	pAUC(0.01)	0.688959	mean
	1513	pAUC(0.01)	0.65814	mean
	1514	pAUC(0.01)	0.613365	mean
	1515	pAUC(0.01)	0.593415	mean
	1516	pAUC(0.01)	0.643631	mean
	1517	pAUC(0.01)	0.593556	mean
	1518	pAUC(0.01)	0.60814	mean
	1519	pAUC(0.01)	0.681686	mean
	1520	pAUC(0.01)	0.613363	mean
	1521	pAUC(0.01)	0.651299	mean
	1522	pAUC(0.01)	0.603048	mean
	1523	pAUC(0.01)	0.600061	mean
	1524	pAUC(0.01)	0.628628	mean
	1525	pAUC(0.01)	0.657926	mean
	1526	pAUC(0.01)	0.612574	mean
	1527	pAUC(0.01)	0.637201	mean
	1528	pAUC(0.01)	0.61598	mean
	1529	pAUC(0.01)	0.620441	mean
	1530	pAUC(0.01)	0.607926	mean
	1531	pAUC(0.01)	0.646882	mean
	1532	pAUC(0.01)	0.613587	mean
	1533	pAUC(0.01)	0.629026	mean
	1534	pAUC(0.01)	0.692972	mean
	1535	pAUC(0.01)	0.686665	mean
	1536	pAUC(0.01)	0.626452	mean
	1537	pAUC(0.01)	0.605547	mean
	1538	pAUC(0.01)	0.676008	mean
	1539	pAUC(0.01)	0.607027	mean
	1540	pAUC(0.01)	0.639781	mean
	1541	pAUC(0.01)	0.619185	mean
	1542	pAUC(0.01)	0.62988	mean
	1543	pAUC(0.01)	0.647189	mean
	1544	pAUC(0.01)	0.597408	mean
	1545	pAUC(0.01)	0.615185	mean
	1546	pAUC(0.01)	0.625603	mean
	1547	pAUC(0.01)	0.630094	mean
	1548	pAUC(0.01)	0.609474	mean
	1549	pAUC(0.01)	0.692413	mean
	1550	pAUC(0.01)	0.629951	mean
	1551	pAUC(0.01)	0.610574	mean
	1552	pAUC(0.01)	0.630006	mean
	1553	pAUC(0.01)	0.650809	mean
	1554	pAUC(0.01)	0.651191	mean
	1555	pAUC(0.01)	0.626198	mean
	1556	pAUC(0.01)	0.635381	mean
	1557	pAUC(0.01)	0.689367	mean
	1558	pAUC(0.01)	0.613282	mean
	1559	pAUC(0.01)	0.636321	mean
	1560	pAUC(0.01)	0.619311	mean
	1561	pAUC(0.01)	0.609888	mean
	1562	pAUC(0.01)	0.610531	mean
	1563	pAUC(0.01)	0.607332	mean
	1564	pAUC(0.01)	0.645913	mean
	1565	pAUC(0.01)	0.63081	mean
	1566	pAUC(0.01)	0.614326	mean
	1567	pAUC(0.01)	0.624994	mean
	1568	pAUC(0.01)	0.630368	mean
	1569	pAUC(0.01)	0.628839	mean
	1570	pAUC(0.01)	0.615752	mean
	1571	pAUC(0.01)	0.59834	mean
	1572	pAUC(0.01)	0.611051	mean
	1573	pAUC(0.01)	0.602632	mean
	1574	pAUC(0.01)	0.626151	mean
	1575	pAUC(0.01)	0.641889	mean
	1576	pAUC(0.01)	0.627707	mean
	1577	pAUC(0.01)	0.598438	mean
	1578	pAUC(0.01)	0.624719	mean
	1579	pAUC(0.01)	0.649433	mean
	1580	pAUC(0.01)	0.680085	mean
	1581	pAUC(0.01)	0.699778	mean
	1582	pAUC(0.01)	0.594334	mean
	1583	pAUC(0.01)	0.632087	mean
	1584	pAUC(0.01)	0.617374	mean
	1585	pAUC(0.01)	0.582515	mean
	1586	pAUC(0.01)	0.644469	mean
	1587	pAUC(0.01)	0.621977	mean
	1588	pAUC(0.01)	0.62608	mean
	1589	pAUC(0.01)	0.616602	mean
	1590	pAUC(0.01)	0.626672	mean
	1591	pAUC(0.01)	0.71138	mean
	1592	pAUC(0.01)	0.652926	mean
	1593	pAUC(0.01)	0.706581	mean
	1594	pAUC(0.01)	0.625151	mean
	1595	pAUC(0.01)	0.696525	mean
	1596	pAUC(0.01)	0.730279	mean
	1597	pAUC(0.01)	0.632204	mean
	1598	pAUC(0.01)	0.661418	mean
	1599	pAUC(0.01)	0.61462	mean
	1600	pAUC(0.01)	0.65212	mean
	1601	pAUC(0.01)	0.624284	mean
	1602	pAUC(0.01)	0.630203	mean
	1603	pAUC(0.01)	0.677581	mean
	1604	pAUC(0.01)	0.692012	mean
	1605	pAUC(0.01)	0.629266	mean
	1606	pAUC(0.01)	0.630518	mean
	1607	pAUC(0.01)	0.713139	mean
	1608	pAUC(0.01)	0.707289	mean
	1609	pAUC(0.01)	0.702964	mean
	1610	pAUC(0.01)	0.62891	mean
	1611	pAUC(0.01)	0.610498	mean
	1612	pAUC(0.01)	0.650201	mean
	1613	pAUC(0.01)	0.614107	mean
	1614	pAUC(0.01)	0.677426	mean
	1615	pAUC(0.01)	0.620289	mean
	1616	pAUC(0.01)	0.594686	mean
	1617	pAUC(0.01)	0.695108	mean
	1618	pAUC(0.01)	0.623029	mean
	1619	pAUC(0.01)	0.620886	mean
	1620	pAUC(0.01)	0.591485	mean
	1621	pAUC(0.01)	0.645673	mean
	1622	pAUC(0.01)	0.624393	mean
	1623	pAUC(0.01)	0.637995	mean
	1624	pAUC(0.01)	0.629766	mean
	1625	pAUC(0.01)	0.613589	mean
	1626	pAUC(0.01)	0.608094	mean
	1627	pAUC(0.01)	0.610519	mean
	1628	pAUC(0.01)	0.608538	mean
	1629	pAUC(0.01)	0.634913	mean
	1630	pAUC(0.01)	0.630046	mean
	1631	pAUC(0.01)	0.647108	mean
	1632	pAUC(0.01)	0.677307	mean
	1633	pAUC(0.01)	0.589616	mean
	1634	pAUC(0.01)	0.628882	mean
	1635	pAUC(0.01)	0.600225	mean
	1636	pAUC(0.01)	0.593359	mean
	1637	pAUC(0.01)	0.62208	mean
	1638	pAUC(0.01)	0.621318	mean
	1639	pAUC(0.01)	0.63448	mean
	1640	pAUC(0.01)	0.612313	mean
	1641	pAUC(0.01)	0.629265	mean
	1642	pAUC(0.01)	0.625598	mean
	1643	pAUC(0.01)	0.621185	mean
	1644	pAUC(0.01)	0.618704	mean
	1645	pAUC(0.01)	0.580828	mean
	1646	pAUC(0.01)	0.616649	mean
	1647	pAUC(0.01)	0.650314	mean
	1648	pAUC(0.01)	0.635552	mean
	1649	pAUC(0.01)	0.676962	mean
	1650	pAUC(0.01)	0.606872	mean
	1651	pAUC(0.01)	0.706446	mean
	1652	pAUC(0.01)	0.708453	mean
	1653	pAUC(0.01)	0.67336	mean
	1654	pAUC(0.01)	0.682334	mean
	1655	pAUC(0.01)	0.70216	mean
	1656	pAUC(0.01)	0.698793	mean
	1657	pAUC(0.01)	0.616604	mean
	1658	pAUC(0.01)	0.623322	mean
	1659	pAUC(0.01)	0.616429	mean
	1660	pAUC(0.01)	0.621723	mean
	1661	pAUC(0.01)	0.700608	mean
	1662	pAUC(0.01)	0.605885	mean
	1663	pAUC(0.01)	0.672796	mean
	1664	pAUC(0.01)	0.633397	mean
	1665	pAUC(0.01)	0.607629	mean
	1666	pAUC(0.01)	0.598107	mean
	1667	pAUC(0.01)	0.591652	mean
	1668	pAUC(0.01)	0.713761	mean
	1669	pAUC(0.01)	0.617942	mean
	1670	pAUC(0.01)	0.69721	mean
	1671	pAUC(0.01)	0.627872	mean
	1672	pAUC(0.01)	0.611666	mean
	1673	pAUC(0.01)	0.646248	mean
	1674	pAUC(0.01)	0.697855	mean
	1675	pAUC(0.01)	0.703937	mean
	1676	pAUC(0.01)	0.6122	mean
	1677	pAUC(0.01)	0.647726	mean
	1678	pAUC(0.01)	0.622132	mean
	1679	pAUC(0.01)	0.703253	mean
	1680	pAUC(0.01)	0.651464	mean
	1681	pAUC(0.01)	0.63113	mean
	1682	pAUC(0.01)	0.704567	mean
	1683	pAUC(0.01)	0.609101	mean
	1684	pAUC(0.01)	0.600129	mean
	1685	pAUC(0.01)	0.625598	mean
	1686	pAUC(0.01)	0.718153	mean
	1687	pAUC(0.01)	0.634877	mean
	1688	pAUC(0.01)	0.618687	mean
	1689	pAUC(0.01)	0.616114	mean
	1690	pAUC(0.01)	0.622586	mean
	1691	pAUC(0.01)	0.623911	mean
	1692	pAUC(0.01)	0.633676	mean
	1693	pAUC(0.01)	0.615527	mean
	1694	pAUC(0.01)	0.699207	mean
	1695	pAUC(0.01)	0.695442	mean
	1696	pAUC(0.01)	0.696983	mean
	1697	pAUC(0.01)	0.627137	mean
	1698	pAUC(0.01)	0.618893	mean
	1699	pAUC(0.01)	0.609419	mean
	1700	pAUC(0.01)	0.610644	mean
	1701	pAUC(0.01)	0.616026	mean
	1702	pAUC(0.01)	0.606972	mean
	1703	pAUC(0.01)	0.666109	mean
	1704	pAUC(0.01)	0.667092	mean
	1705	pAUC(0.01)	0.604482	mean
	1706	pAUC(0.01)	0.611552	mean
	1707	pAUC(0.01)	0.646303	mean
	1708	pAUC(0.01)	0.631266	mean
	1709	pAUC(0.01)	0.683148	mean
	1710	pAUC(0.01)	0.687144	mean
	1711	pAUC(0.01)	0.603744	mean
	1712	pAUC(0.01)	0.615525	mean
	1713	pAUC(0.01)	0.680234	mean
	1714	pAUC(0.01)	0.67888	mean
	1715	pAUC(0.01)	0.697442	mean
	1716	pAUC(0.01)	0.611735	mean
	1717	pAUC(0.01)	0.616346	mean
	1718	pAUC(0.01)	0.624532	mean
	1719	pAUC(0.01)	0.685167	mean
	1720	pAUC(0.01)	0.649526	mean
	1721	pAUC(0.01)	0.706328	mean
	1722	pAUC(0.01)	0.627694	mean
	1723	pAUC(0.01)	0.599266	mean
	1724	pAUC(0.01)	0.647202	mean
	1725	pAUC(0.01)	0.604063	mean
	1726	pAUC(0.01)	0.585252	mean
	1727	pAUC(0.01)	0.590386	mean
	1728	pAUC(0.01)	0.629047	mean
	1729	pAUC(0.01)	0.619838	mean
	1730	pAUC(0.01)	0.588584	mean
	1731	pAUC(0.01)	0.609415	mean
	1732	pAUC(0.01)	0.608993	mean
	1733	pAUC(0.01)	0.603244	mean
	1734	pAUC(0.01)	0.633948	mean
	1735	pAUC(0.01)	0.622183	mean
	1736	pAUC(0.01)	0.606024	mean
	1737	pAUC(0.01)	0.685021	mean
	1738	pAUC(0.01)	0.690714	mean
	1739	pAUC(0.01)	0.64072	mean
	1740	pAUC(0.01)	0.640091	mean
	1741	pAUC(0.01)	0.606601	mean
	1742	pAUC(0.01)	0.67483	mean
	1743	pAUC(0.01)	0.615439	mean
	1744	pAUC(0.01)	0.689874	mean
	1745	pAUC(0.01)	0.615248	mean
	1746	pAUC(0.01)	0.641123	mean
	1747	pAUC(0.01)	0.631031	mean
	1748	pAUC(0.01)	0.689316	mean
	1749	pAUC(0.01)	0.608308	mean
	1750	pAUC(0.01)	0.62431	mean
	1751	pAUC(0.01)	0.684542	mean
	1752	pAUC(0.01)	0.622082	mean
	1753	pAUC(0.01)	0.607324	mean
	1754	pAUC(0.01)	0.629569	mean
	1755	pAUC(0.01)	0.614101	mean
	1756	pAUC(0.01)	0.613968	mean
	1757	pAUC(0.01)	0.656607	mean
	1758	pAUC(0.01)	0.689477	mean
	1759	pAUC(0.01)	0.629793	mean
	1760	pAUC(0.01)	0.636747	mean
	1761	pAUC(0.01)	0.669724	mean
	1762	pAUC(0.01)	0.633255	mean
	1763	pAUC(0.01)	0.695031	mean
	1764	pAUC(0.01)	0.625994	mean
	1765	pAUC(0.01)	0.691119	mean
	1766	pAUC(0.01)	0.598683	mean
	1767	pAUC(0.01)	0.667676	mean
	1768	pAUC(0.01)	0.626223	mean
	1769	pAUC(0.01)	0.630946	mean
	1770	pAUC(0.01)	0.656617	mean
	1771	pAUC(0.01)	0.626733	mean
	1772	pAUC(0.01)	0.614987	mean
	1773	pAUC(0.01)	0.609983	mean
	1774	pAUC(0.01)	0.706455	mean
	1775	pAUC(0.01)	0.624823	mean
	1776	pAUC(0.01)	0.629914	mean
	1777	pAUC(0.01)	0.5978	mean
	1778	pAUC(0.01)	0.640944	mean
	1779	pAUC(0.01)	0.665538	mean
	1780	pAUC(0.01)	0.69993	mean
	1781	pAUC(0.01)	0.603955	mean
	1782	pAUC(0.01)	0.696828	mean
	1783	pAUC(0.01)	0.61444	mean
	1784	pAUC(0.01)	0.617683	mean
	1785	pAUC(0.01)	0.619371	mean
	1786	pAUC(0.01)	0.606736	mean
	1787	pAUC(0.01)	0.6041	mean
	1788	pAUC(0.01)	0.623582	mean
	1789	pAUC(0.01)	0.600358	mean
	1790	pAUC(0.01)	0.592735	mean
	1791	pAUC(0.01)	0.593292	mean
	1792	pAUC(0.01)	0.613758	mean
	1793	pAUC(0.01)	0.679011	mean
	1794	pAUC(0.01)	0.668192	mean
	1795	pAUC(0.01)	0.615565	mean
	1796	pAUC(0.01)	0.679677	mean
	1797	pAUC(0.01)	0.686142	mean
	1798	pAUC(0.01)	0.61672	mean
	1799	pAUC(0.01)	0.659392	mean
	1800	pAUC(0.01)	0.608267	mean
	1801	pAUC(0.01)	0.63433	mean
	1802	pAUC(0.01)	0.600466	mean
	1803	pAUC(0.01)	0.613702	mean
	1804	pAUC(0.01)	0.632537	mean
	1805	pAUC(0.01)	0.634823	mean
	1806	pAUC(0.01)	0.709128	mean
	1807	pAUC(0.01)	0.623291	mean
	1808	pAUC(0.01)	0.674073	mean
	1809	pAUC(0.01)	0.602036	mean
	1810	pAUC(0.01)	0.618287	mean
	1811	pAUC(0.01)	0.705172	mean
	1812	pAUC(0.01)	0.678798	mean
	1813	pAUC(0.01)	0.615049	mean
	1814	pAUC(0.01)	0.644924	mean
	1815	pAUC(0.01)	0.595769	mean
	1816	pAUC(0.01)	0.651943	mean
	1817	pAUC(0.01)	0.596545	mean
	1818	pAUC(0.01)	0.615525	mean
	1819	pAUC(0.01)	0.613773	mean
	1820	pAUC(0.01)	0.695168	mean
	1821	pAUC(0.01)	0.69418	mean
	1822	pAUC(0.01)	0.71234	mean
	1823	pAUC(0.01)	0.69114	mean
	1824	pAUC(0.01)	0.644741	mean
	1825	pAUC(0.01)	0.615713	mean
	1826	pAUC(0.01)	0.70683	mean
	1827	pAUC(0.01)	0.597656	mean
	1828	pAUC(0.01)	0.587056	mean
	1829	pAUC(0.01)	0.614571	mean
	1830	pAUC(0.01)	0.701612	mean
	1831	pAUC(0.01)	0.624952	mean
	1832	pAUC(0.01)	0.596484	mean
	1833	pAUC(0.01)	0.675291	mean
	1834	pAUC(0.01)	0.589597	mean
	1835	pAUC(0.01)	0.613691	mean
	1836	pAUC(0.01)	0.606478	mean
	1837	pAUC(0.01)	0.694565	mean
	1838	pAUC(0.01)	0.640043	mean
	1839	pAUC(0.01)	0.676266	mean
	1840	pAUC(0.01)	0.608311	mean
	1841	pAUC(0.01)	0.648701	mean
	1842	pAUC(0.01)	0.61197	mean
	1843	pAUC(0.01)	0.683149	mean
	1844	pAUC(0.01)	0.652832	mean
	1845	pAUC(0.01)	0.627646	mean
	1846	pAUC(0.01)	0.665634	mean
	1847	pAUC(0.01)	0.624333	mean
	1848	pAUC(0.01)	0.604795	mean
	1849	pAUC(0.01)	0.616741	mean
	1850	pAUC(0.01)	0.6263	mean
	1851	pAUC(0.01)	0.675707	mean
	1852	pAUC(0.01)	0.606222	mean
	1853	pAUC(0.01)	0.602318	mean
	1854	pAUC(0.01)	0.613609	mean
	1855	pAUC(0.01)	0.6908	mean
	1856	pAUC(0.01)	0.58527	mean
	1857	pAUC(0.01)	0.674931	mean
	1858	pAUC(0.01)	0.62859	mean
	1859	pAUC(0.01)	0.706081	mean
	1860	pAUC(0.01)	0.610599	mean
	1861	pAUC(0.01)	0.646628	mean
	1862	pAUC(0.01)	0.673624	mean
	1863	pAUC(0.01)	0.625013	mean
	1864	pAUC(0.01)	0.670105	mean
	1865	pAUC(0.01)	0.606409	mean
	1866	pAUC(0.01)	0.675519	mean
	1867	pAUC(0.01)	0.601841	mean
	1868	pAUC(0.01)	0.671761	mean
	1869	pAUC(0.01)	0.638594	mean
	1870	pAUC(0.01)	0.600896	mean
	1871	pAUC(0.01)	0.60188	mean
	1872	pAUC(0.01)	0.60385	mean
	1873	pAUC(0.01)	0.628994	mean
	1874	pAUC(0.01)	0.587476	mean
	1875	pAUC(0.01)	0.597389	mean
	1876	pAUC(0.01)	0.671597	mean
	1877	pAUC(0.01)	0.616657	mean
	1878	pAUC(0.01)	0.710719	mean
	1879	pAUC(0.01)	0.599079	mean
	1880	pAUC(0.01)	0.644695	mean
	1881	pAUC(0.01)	0.631561	mean
	1882	pAUC(0.01)	0.610555	mean
	1883	pAUC(0.01)	0.697001	mean
	1884	pAUC(0.01)	0.626074	mean
	1885	pAUC(0.01)	0.617018	mean
	1886	pAUC(0.01)	0.64427	mean
	1887	pAUC(0.01)	0.693393	mean
	1888	pAUC(0.01)	0.59597	mean
	1889	pAUC(0.01)	0.654946	mean
	1890	pAUC(0.01)	0.610211	mean
	1891	pAUC(0.01)	0.63758	mean
	1892	pAUC(0.01)	0.62895	mean
	1893	pAUC(0.01)	0.638381	mean
	1894	pAUC(0.01)	0.681537	mean
	1895	pAUC(0.01)	0.654202	mean
	1896	pAUC(0.01)	0.634315	mean
	1897	pAUC(0.01)	0.607696	mean
	1898	pAUC(0.01)	0.633733	mean
	1899	pAUC(0.01)	0.620789	mean
	1900	pAUC(0.01)	0.649025	mean
	1901	pAUC(0.01)	0.60778	mean
	1902	pAUC(0.01)	0.65744	mean
	1903	pAUC(0.01)	0.620524	mean
	1904	pAUC(0.01)	0.582589	mean
	1905	pAUC(0.01)	0.584442	mean
	1906	pAUC(0.01)	0.626405	mean
	1907	pAUC(0.01)	0.643842	mean
	1908	pAUC(0.01)	0.687158	mean
	1909	pAUC(0.01)	0.603396	mean
	1910	pAUC(0.01)	0.628274	mean
	1911	pAUC(0.01)	0.584407	mean
	1912	pAUC(0.01)	0.617423	mean
	1913	pAUC(0.01)	0.614556	mean
	1914	pAUC(0.01)	0.597632	mean
	1915	pAUC(0.01)	0.631937	mean
	1916	pAUC(0.01)	0.70562	mean
	1917	pAUC(0.01)	0.637172	mean
	1918	pAUC(0.01)	0.642893	mean
	1919	pAUC(0.01)	0.638254	mean
	1920	pAUC(0.01)	0.605162	mean
	1921	pAUC(0.01)	0.582878	mean
	1922	pAUC(0.01)	0.67694	mean
	1923	pAUC(0.01)	0.641364	mean
	1924	pAUC(0.01)	0.616769	mean
	1925	pAUC(0.01)	0.599887	mean
	1926	pAUC(0.01)	0.628446	mean
	1927	pAUC(0.01)	0.65462	mean
	1928	pAUC(0.01)	0.631898	mean
	1929	pAUC(0.01)	0.628446	mean
	1930	pAUC(0.01)	0.605584	mean
	1931	pAUC(0.01)	0.607813	mean
	1932	pAUC(0.01)	0.628446	mean
	1933	pAUC(0.01)	0.585044	mean
	1934	pAUC(0.01)	0.592828	mean
	1935	pAUC(0.01)	0.620009	mean
	1936	pAUC(0.01)	0.68255	mean
	1937	pAUC(0.01)	0.608088	mean
	1938	pAUC(0.01)	0.594499	mean
	1939	pAUC(0.01)	0.617184	mean
	1940	pAUC(0.01)	0.618258	mean
	1941	pAUC(0.01)	0.602548	mean
	1942	pAUC(0.01)	0.689676	mean
	1943	pAUC(0.01)	0.614849	mean
	1944	pAUC(0.01)	0.633306	mean
	1945	pAUC(0.01)	0.639435	mean
	1946	pAUC(0.01)	0.601025	mean
	1947	pAUC(0.01)	0.692543	mean
	1948	pAUC(0.01)	0.561948	mean
	1949	pAUC(0.01)	0.647117	mean
	1950	pAUC(0.01)	0.599297	mean
	1951	pAUC(0.01)	0.600644	mean
	1952	pAUC(0.01)	0.610184	mean
	1953	pAUC(0.01)	0.603953	mean
	1954	pAUC(0.01)	0.619701	mean
	1955	pAUC(0.01)	0.608248	mean
	1956	pAUC(0.01)	0.600993	mean
	1957	pAUC(0.01)	0.690214	mean
	1958	pAUC(0.01)	0.607308	mean
	1959	pAUC(0.01)	0.585057	mean
	1960	pAUC(0.01)	0.654825	mean
	1961	pAUC(0.01)	0.687717	mean
	1962	pAUC(0.01)	0.66573	mean
	1963	pAUC(0.01)	0.599611	mean
	1964	pAUC(0.01)	0.672643	mean
	1965	pAUC(0.01)	0.630632	mean
	1966	pAUC(0.01)	0.636908	mean
	1967	pAUC(0.01)	0.60853	mean
	1968	pAUC(0.01)	0.689554	mean
	1969	pAUC(0.01)	0.608932	mean
	1970	pAUC(0.01)	0.586447	mean
	1971	pAUC(0.01)	0.655638	mean
	1972	pAUC(0.01)	0.634018	mean
	1973	pAUC(0.01)	0.646513	mean
	1974	pAUC(0.01)	0.598702	mean
	1975	pAUC(0.01)	0.700005	mean
	1976	pAUC(0.01)	0.595156	mean
	1977	pAUC(0.01)	0.584319	mean
	1978	pAUC(0.01)	0.609264	mean
	1979	pAUC(0.01)	0.669849	mean
	1980	pAUC(0.01)	0.705517	mean
	1981	pAUC(0.01)	0.582748	mean
	1982	pAUC(0.01)	0.667031	mean
	1983	pAUC(0.01)	0.595104	mean
	1984	pAUC(0.01)	0.579728	mean
	1985	pAUC(0.01)	0.614378	mean
	1986	pAUC(0.01)	0.63935	mean
	1987	pAUC(0.01)	0.599295	mean
	1988	pAUC(0.01)	0.633294	mean
	1989	pAUC(0.01)	0.583948	mean
	1990	pAUC(0.01)	0.619179	mean
	1991	pAUC(0.01)	0.617046	mean
	1992	pAUC(0.01)	0.678001	mean
	1993	pAUC(0.01)	0.676514	mean
	1994	pAUC(0.01)	0.636297	mean
	1995	pAUC(0.01)	0.600729	mean
	1996	pAUC(0.01)	0.623164	mean
	1997	pAUC(0.01)	0.593781	mean
	1998	pAUC(0.01)	0.578122	mean
[truncated: 35,502 more rows]

## Sheet: Fig. 2b
Fig. 2b	*new means new coming dataset's average ranking of five metric-based ranks
	new	bechmarking	method
	2961.4	2682	mean
	3965.8	4993	mean
	3963.4	4984	mean
	3950.4	3273	mean
	3852.4	3124	mean
	4959.8	5536	mean
	4872.4	5393	mean
	3816.8	3597	mean
	4660.2	6137	mean
	5284.6	5762	mean
	4387.2	3250	mean
	5391.4	5759	mean
	4267.6	3332	mean
	4210.2	4452	mean
	1659.8	122	mean
	3260.4	2167	mean
	3750.8	1891	mean
	2365.6	485	mean
	2298.8	285	mean
	4197	1939	mean
	4133.6	1810	mean
	2334.6	718	mean
	4260.4	5453	mean
	4923	2001	mean
	3589.2	337	mean
	5055	2885	mean
	3177	338	mean
	3338.2	1460	mean
	1289.4	1046	mean
	3126	2759	mean
	3112.2	2767	mean
	2177.8	1462	mean
	2065.8	1384	mean
	3928.8	3417	mean
	3807.2	3275	mean
	2080.4	1796	mean
	2729.4	5654	mean
	4699.2	4233	mean
	3466.8	1424	mean
	5149.6	4296	mean
	3046.4	1429	mean
	3199.8	2694	mean
	2193.6	396	mean
	4181	2685	mean
	3868	2014	mean
	2933.6	739	mean
	2829.4	617	mean
	4480.2	2326	mean
	4390	2161	mean
	2929.4	1067	mean
	4653.6	6714	mean
	5163.6	2625	mean
	4051	826	mean
	5182.2	3165	mean
	3729.6	728	mean
	3827.8	2244	mean
	1475.8	701	mean
	3283.2	2305	mean
	3433	1901	mean
	2487.6	1165	mean
	2303.4	1092	mean
	4221.8	3170	mean
	4095	3024	mean
	2341.6	1438	mean
	4344	5672	mean
	4912	4376	mean
	3658	1191	mean
	5145.6	3974	mean
	3303.4	1206	mean
	3347.4	2504	mean
	1454.6	360	mean
	3624.6	3882	mean
	3107.4	2039	mean
	2450.4	866	mean
	2333.2	744	mean
	4343.4	2439	mean
	4224.4	2267	mean
	2309	1174	mean
	4235.8	6021	mean
	4947.6	3319	mean
	3502	806	mean
	5115.8	3316	mean
	3133.6	831	mean
	3319.2	1909	mean
	1121.2	266	mean
	3339	3272	mean
	3114.8	2665	mean
	1959.2	819	mean
	1850	606	mean
	3948	2513	mean
	3839.4	2366	mean
	1870.4	1102	mean
	4298.2	5804	mean
	4689.6	3263	mean
	3180.2	633	mean
	4967	2805	mean
	2749	746	mean
	2922.2	1835	mean
	1202.6	222	mean
	3343.8	3420	mean
	3129.8	2581	mean
	2081.4	629	mean
	1960.8	529	mean
	4008.2	2269	mean
	3895.6	2116	mean
	1964	985	mean
	3867.2	5595	mean
	4750	3160	mean
	3252.4	603	mean
	5010	3091	mean
	2841.2	643	mean
	3020	1764	mean
	1496.4	959	mean
	3610	3770	mean
	3476.4	3527	mean
	2460	1305	mean
	2354.4	1234	mean
	4415.8	3591	mean
	4316	3397	mean
	2081	1388	mean
	4319.8	5844	mean
	4953.8	3810	mean
	3369.2	1369	mean
	5049	4070	mean
	3056.6	1421	mean
	3188.6	2673	mean
	2085.8	1497	mean
	3744.8	4224	mean
	3486	3284	mean
	3407.2	1981	mean
	3323.6	1790	mean
	4481.8	3873	mean
	4389.2	3681	mean
	2937.8	2234	mean
	4563.2	5942	mean
	5039.8	4613	mean
	3811.2	1919	mean
	5175.8	4670	mean
	3558.4	1957	mean
	3678.2	3303	mean
	1411.6	187	mean
	3465	1985	mean
	3360.8	1896	mean
	2280.8	612	mean
	2175.2	473	mean
	4160	2103	mean
	4053.4	1979	mean
	2070.6	882	mean
	4177.2	5515	mean
	4795.2	1999	mean
	3396.8	533	mean
	5074	3229	mean
	3016.2	549	mean
	3238	1586	mean
	1725	506	mean
	3648	2713	mean
	3639.6	2199	mean
	2345.6	915	mean
	2327.6	755	mean
	4260.4	2877	mean
	4163	2649	mean
	2402.2	1255	mean
	4596.4	5658	mean
	5152.8	4035	mean
	3529	860	mean
	5067.6	3865	mean
	3031	951	mean
	3428.8	2163	mean
	2190.2	211	mean
	7142	7564	mean
	3899.4	1842	mean
	2924.2	570	mean
	2821.4	409	mean
	4487.2	2045	mean
	4402.2	1924	mean
	2909.2	796	mean
	4969.2	7165	mean
	5182.6	2346	mean
	4064.4	484	mean
	5189.2	2832	mean
	3727	518	mean
	3828.6	1953	mean
	2013.6	799	mean
	7143.8	7565	mean
	3757	2451	mean
	2761.4	1296	mean
	2656.2	1200	mean
	4332.8	3297	mean
	4237.6	3139	mean
	2699	1536	mean
	4698	7024	mean
	5079.2	3295	mean
	3958.8	1152	mean
	5168.4	3869	mean
	3584	1180	mean
	3690.8	2339	mean
	2012.8	6428	mean
	3516.4	7234	mean
	3507.4	7206	mean
	2793.2	6735	mean
	2705	6741	mean
	4243.6	7337	mean
	4115.8	7294	mean
	2842.8	7208	mean
	7146.2	7567	mean
	4991.2	7324	mean
	3891.8	6470	mean
	5198.6	7003	mean
	3521.2	6451	mean
	3708.8	6781	mean
	1762.8	233	mean
	3438.4	2810	mean
	3578.4	1662	mean
	2529.8	658	mean
	2430.8	530	mean
	4193.4	2314	mean
	4094.8	2127	mean
	2463	993	mean
	4197.4	5610	mean
	4906.6	2478	mean
	3720.4	514	mean
	5144.2	3336	mean
	3336.2	528	mean
	3509.8	1599	mean
	2997.2	2953	mean
	3964.2	5140	mean
	3962.6	5134	mean
	3858.2	3491	mean
	3698.2	3427	mean
	4781.2	5627	mean
	4630	5522	mean
	3905	3884	mean
	5481.2	6009	mean
	5266	5834	mean
	4394	3479	mean
	5598.4	5946	mean
	4265	3474	mean
	4253.4	4662	mean
	1406.6	310	mean
	3265.8	2549	mean
	3629.4	2482	mean
	2210.6	770	mean
	2095.6	608	mean
	4027	2334	mean
	3904.4	2192	mean
	2289.8	1037	mean
	4728	4374	mean
	4850	2393	mean
	3469.6	555	mean
	5238.8	3594	mean
	2956	614	mean
	3425	1831	mean
	1312.4	1166	mean
	3135.8	2995	mean
	3120.4	2982	mean
	2264.2	1689	mean
	2031.2	1577	mean
	3878.8	3845	mean
	3676.4	3595	mean
	2331.4	2101	mean
	4386.2	5192	mean
	4770.2	3676	mean
	3517.4	1579	mean
	5414.2	4774	mean
	3153.8	1532	mean
	3287.6	3030	mean
	2106	704	mean
	4078	3041	mean
	3752.6	2548	mean
	2982.6	1107	mean
	2765.4	1010	mean
	4393	3079	mean
	4218.6	2861	mean
	3024.2	1417	mean
	4674	6216	mean
	5115.8	3133	mean
	3998.8	1082	mean
	5375.6	3951	mean
	3673.2	1048	mean
	3901.2	2657	mean
	1453	829	mean
	3350.8	2550	mean
	3455.4	2151	mean
	2507.6	1283	mean
	2293.6	1188	mean
	4160.4	3441	mean
	3939.6	3138	mean
	2558.6	1620	mean
	4610.6	4696	mean
	4965	3994	mean
	3650.8	1250	mean
	5387.8	4398	mean
	3278	1248	mean
	3457.8	2760	mean
	1396.6	446	mean
	3654.2	4103	mean
	3154.6	2230	mean
	2452	1057	mean
	2203.6	948	mean
	4278.6	2863	mean
	4053.2	2630	mean
	2518.8	1399	mean
	5271	5533	mean
	5005.6	2903	mean
	3539.2	965	mean
	5354.4	3733	mean
	3192	960	mean
	3392.8	2148	mean
	1103	418	mean
	3365.4	3620	mean
	3095	2875	mean
	2000.6	910	mean
	1769.8	772	mean
	3900.4	2965	mean
	3704.6	2672	mean
	2032.4	1357	mean
	5323.4	5304	mean
	4757.4	3002	mean
	3181.6	933	mean
	5189	3352	mean
	2826	844	mean
	3028.2	2033	mean
	1167.4	386	mean
	3363.6	3718	mean
	3101.4	2887	mean
	2074.4	917	mean
	1834.2	791	mean
	3953.4	2823	mean
	3754.4	2569	mean
	2116.6	1224	mean
	5164	4899	mean
	4799.6	2850	mean
	3242.6	871	mean
	5230	3653	mean
	2888.2	835	mean
	3072.4	2025	mean
	1506.2	1093	mean
	3633	4022	mean
	3493.6	3830	mean
	2512	1492	mean
	2282.2	1396	mean
	4390.4	4835	mean
	4193.4	3684	mean
	2349	1636	mean
	5389.8	5335	mean
	5038.2	4104	mean
	3446.4	1520	mean
	5301	4534	mean
	3144.4	1524	mean
	3336	2951	mean
	2148.4	1644	mean
	3756	4468	mean
	3461	3452	mean
	3479	2158	mean
	3323.4	1940	mean
	4378.2	4064	mean
	4203.8	3852	mean
	3163.2	2472	mean
	5382	5508	mean
	5028	4777	mean
	3857	2084	mean
	5394	5009	mean
	3642.6	2089	mean
	3784.6	3569	mean
	1382.8	258	mean
	3447	2057	mean
	3344.6	1962	mean
	2296.2	814	mean
	2075.6	676	mean
	4105.4	2476	mean
	3904.8	2134	mean
	2222	1089	mean
	4884	4676	mean
	4853.8	2054	mean
	3436.8	638	mean
	5295.2	3717	mean
	3093	620	mean
	3323.8	1791	mean
	1624.8	661	mean
	3809	3051	mean
	3569.4	2878	mean
	2474.2	1196	mean
	2306.2	1073	mean
	4133.6	3292	mean
	3958	3070	mean
	2478.8	1608	mean
	4767	4933	mean
	5188.8	4119	mean
	3520.6	1036	mean
	5266.4	4338	mean
	3151.4	1106	mean
	3455.2	2578	mean
	2112.6	444	mean
	7158.6	7571	mean
	3788	2010	mean
	2967	947	mean
	2763.4	795	mean
	4413.6	2807	mean
	4244.6	2509	mean
	3010.2	1232	mean
	4820.4	6859	mean
	5138.2	2855	mean
	3999.6	801	mean
	5388	3666	mean
	3674.2	807	mean
	3901.8	2303	mean
	1890.8	912	mean
	7160.4	7574	mean
	3650.8	2782	mean
	2756	1389	mean
	2532.6	1291	mean
	4183	3636	mean
	4010	3347	mean
	2785.8	1799	mean
	4830.8	6274	mean
	4984.2	3322	mean
	3851.2	1280	mean
	5381	4361	mean
	3505.2	1252	mean
	3737.8	2742	mean
	1942.6	6617	mean
	3453.6	7238	mean
	3443	7197	mean
	2837.8	6740	mean
	2619.6	6743	mean
	4156.6	7338	mean
	3907	7366	mean
	2841	7282	mean
	7162.8	7575	mean
	4872.2	7276	mean
	3866.4	6679	mean
	5405.4	7059	mean
	3553.8	6651	mean
	3712.4	6829	mean
	1628.8	325	mean
	3470	3215	mean
	3473.4	1846	mean
	2529.8	822	mean
	2316	738	mean
	4101.4	2401	mean
	3920.8	2233	mean
	2597.4	1214	mean
	4821.4	4454	mean
	4913.8	2225	mean
	3713.4	631	mean
	5362.6	3916	mean
	3345.4	579	mean
	3596.2	1626	mean
	2215.2	2063	mean
	3239.6	4110	mean
	3234.4	4086	mean
	2716.8	2806	mean
	2715.4	2654	mean
	3718.4	4781	mean
	3714.6	4678	mean
	2894.2	3307	mean
	5793.6	6085	mean
	4504.8	5131	mean
	2854.4	2241	mean
	6293.4	5888	mean
	2921.6	2532	mean
	3155.2	4457	mean
	171.2	165	mean
	2288	1619	mean
	2240.2	1607	mean
	368	662	mean
	371.2	488	mean
	2298.4	1813	mean
	2315.6	1732	mean
	476	955	mean
	5017.4	5108	mean
	2702.6	1775	mean
	559	151	mean
	6035.4	3914	mean
	495.4	198	mean
	1751.8	1591	mean
	128	810	mean
	2215.8	2142	mean
	2210.6	2093	mean
	364.8	1302	mean
	374.6	1178	mean
	2355.2	2937	mean
	2356.2	2746	mean
	457	1589	mean
	4847.2	5603	mean
	2805.2	2942	mean
	540.6	839	mean
	6145.2	4782	mean
	509.2	961	mean
	1490.8	2444	mean
	537.4	114	mean
	3343.2	1691	mean
	2420.4	1459	mean
	965.4	565	mean
	974.2	429	mean
	2636.6	1930	mean
	2638.4	1853	mean
	1106	1033	mean
	5063	7157	mean
	3019.6	1991	mean
	1196.4	193	mean
	6096.6	3667	mean
	1096.4	268	mean
	2291	2440	mean
	315	237	mean
	2382.8	1717	mean
	2418.8	1588	mean
	765.2	720	mean
	771	587	mean
	2639.2	2190	mean
	2637.4	2068	mean
	916.4	1060	mean
	4873	5209	mean
	3575.8	2473	mean
	900	308	mean
	6185.2	3837	mean
	955.2	434	mean
	1764.4	2222	mean
	572.4	230	mean
	3146.6	2932	mean
	2208.2	1485	mean
	1242	864	mean
	1242.4	751	mean
	3379.4	2520	mean
	3375	2363	mean
	1456.6	1238	mean
	5502.4	5798	mean
	4105.2	2450	mean
	1455.4	351	mean
	5675.4	3739	mean
	1493.4	563	mean
	2045.8	1855	mean
	204	120	mean
	2791.8	2587	mean
	2248.2	1483	mean
	695.2	610	mean
	702.2	538	mean
	2809	2018	mean
	2808	1977	mean
	865.6	1159	mean
	5741.4	5661	mean
	3458.8	2197	mean
	899	219	mean
	5986.6	2973	mean
	913	361	mean
	1617.4	1698	mean
	217.2	145	mean
	2792	2645	mean
	2249.8	1484	mean
	716	641	mean
	721.2	525	mean
	2833	2098	mean
	2834.4	1995	mean
	889	1005	mean
	5555.8	5425	mean
	3498.6	2317	mean
	922	250	mean
	6038.6	3699	mean
	926.6	388	mean
	1636.2	1681	mean
	760.4	653	mean
	3023.6	2927	mean
	2923.8	2566	mean
	1344.6	1181	mean
	1339	1064	mean
	3464.6	3306	mean
	3460.4	3110	mean
	1257.4	1430	mean
	5753.2	5731	mean
	4086.6	3342	mean
	1497.2	856	mean
	5589.8	4287	mean
	1564.2	1024	mean
	1952.6	2514	mean
	1567.2	1173	mean
	3174	3391	mean
	2839.2	2496	mean
	2297	1503	mean
	2254.8	1325	mean
	3419.4	3343	mean
	3411.6	3201	mean
	2224.2	2086	mean
	5520	5876	mean
	4100.4	3702	mean
	2196.2	1346	mean
	5713.2	5019	mean
	2258.8	1538	mean
	2664.8	3182	mean
	307	32	mean
	2534.8	1576	mean
	2461.8	1480	mean
	702.8	411	mean
	704.8	253	mean
	2785.2	1899	mean
	2787	1738	mean
	672	757	mean
	5404.4	5415	mean
	3344.8	1746	mean
	865.8	59	mean
	6069.6	3749	mean
	863.2	109	mean
	1806	1446	mean
	1337.6	352	mean
	2928.8	2425	mean
	2281.8	1616	mean
	1816	1009	mean
	1744.4	828	mean
	3134.6	2833	mean
	3138	2656	mean
	1918.8	1240	mean
	5110.8	5504	mean
	4396.8	3429	mean
	2057.8	364	mean
	6250.8	4150	mean
	2001.8	646	mean
	1903.2	1998	mean
	572.2	39	mean
	7175.4	7579	mean
	2442.6	1447	mean
	938.4	363	mean
	941.2	259	mean
	2644.6	1699	mean
	2641	1639	mean
	1061.2	706	mean
	5231.8	7312	mean
	3094	1718	mean
	1268.6	52	mean
	6102.8	3494	mean
	1161.6	100	mean
	2329	2399	mean
	491.2	467	mean
	7177.2	7580	mean
	2294	1753	mean
	866.8	1113	mean
	876.2	1008	mean
	2539.6	2659	mean
	2542.8	2528	mean
	985.2	1318	mean
	5391.2	7072	mean
	2966.2	2526	mean
	1128.8	495	mean
	6118.8	4236	mean
	1044.4	671	mean
	2187.6	2281	mean
	712.6	6312	mean
	2361.8	7033	mean
	2352.2	6994	mean
	1047	6774	mean
	1058.4	6528	mean
	2472	7303	mean
	2579.2	7275	mean
	1177	7048	mean
	7179.6	7582	mean
	2999.8	7180	mean
	1194.4	6292	mean
	6163.2	7107	mean
	1162.4	6389	mean
	2132	6805	mean
	345.6	30	mean
	2502.4	2335	mean
	2244	1408	mean
	580.8	306	mean
	590.4	217	mean
	2385.8	1663	mean
	2387	1605	mean
	697	616	mean
	5080.6	5271	mean
	2753	1624	mean
	745.8	42	mean
	6074	3533	mean
	715.8	65	mean
	1771	1471	mean
	2143.6	1259	mean
	3191.2	2961	mean
	3191.8	2960	mean
	2347.4	1823	mean
	2356.8	1716	mean
	3374.2	3721	mean
	3368.8	3572	mean
	2747.8	2223	mean
	5876.2	5259	mean
	4618.2	4260	mean
	3602.8	1609	mean
	5684.4	5249	mean
	3259.2	1679	mean
	3283.8	3550	mean
	495.8	8	mean
	2423.8	1477	mean
	2724.2	1478	mean
	618.8	76	mean
	648.6	53	mean
	2547.2	1468	mean
	2553	1505	mean
	679.8	372	mean
	5170.6	3259	mean
	3538.4	1493	mean
	2030.8	9	mean
	5277.4	2410	mean
	1473.8	15	mean
	2095.8	1345	mean
	352.6	265	mean
	2347.4	1669	mean
	2332	1655	mean
	490.6	877	mean
	505.6	820	mean
	2406.4	2186	mean
	2409.4	2110	mean
	611.8	1134	mean
	5314.8	4051	mean
	3427.4	2030	mean
	2050.2	578	mean
	5476.6	3757	mean
	1475.2	589	mean
	1963.6	1992	mean
	977.8	19	mean
	3970.2	1825	mean
	2873.6	1500	mean
	1199.4	199	mean
	1222.2	141	mean
	2915.8	1627	mean
	2926.8	1594	mean
	1256.8	439	mean
	5311.4	5337	mean
	3980	1632	mean
	2599	107	mean
	5371.8	2453	mean
	2077.2	112	mean
	2740.2	1545	mean
	519.6	89	mean
	2589.8	1684	mean
	2582	1456	mean
	769.8	380	mean
	740	294	mean
	2621	1836	mean
	2629.4	1784	mean
	905.6	741	mean
	4972	4208	mean
	3893.8	2177	mean
	2514.8	316	mean
	5513	3525	mean
	1891.2	329	mean
	2307.8	2016	mean
	886	38	mean
	3108.8	3106	mean
	2351.4	1452	mean
	1083.2	315	mean
	1099.2	252	mean
	3022	1824	mean
	3026.4	1774	mean
	1377.8	691	mean
	5866.4	4608	mean
	4181.6	1676	mean
	2661.8	221	mean
	5489.8	3161	mean
	2136	244	mean
	2457	1602	mean
	442.4	95	mean
	2817.8	2741	mean
	2373.8	1646	mean
	608.2	368	mean
	626.6	295	mean
	2695.6	1938	mean
	2702.6	1879	mean
	806.6	747	mean
	5883.6	5031	mean
	3772.4	1902	mean
	2127.6	305	mean
	5285.2	2565	mean
	1554.4	343	mean
	1971	1780	mean
	453.2	55	mean
	2816.4	2796	mean
	2382.2	1633	mean
	615.4	245	mean
	633.6	201	mean
	2704.2	1804	mean
	2711.6	1749	mean
	799	554	mean
	5792.4	4188	mean
	3803	1779	mean
	2144.6	231	mean
	5320.2	2764	mean
	1567.6	247	mean
	1999	1677	mean
	869.8	681	mean
	3091.6	3203	mean
	2928	2959	mean
	1052.8	1074	mean
	1070.6	963	mean
	3049	3722	mean
	3054.8	3471	mean
	1219.2	1235	mean
	5852.8	5171	mean
	4165.8	3265	mean
	2530.8	1077	mean
	5366.6	4200	mean
	2015.2	1122	mean
	2394	2816	mean
	1528.6	1126	mean
	3162.6	3587	mean
	2820.8	2609	mean
	2093.2	1488	mean
	2107	1274	mean
	3028.2	3153	mean
	3025.6	2934	mean
	2090.6	1883	mean
	5859.8	5366	mean
	4268.8	4158	mean
	3080.8	1453	mean
	5499	4714	mean
	2641.4	1507	mean
	2844.2	3278	mean
	1934.4	588	mean
	3262	2071	mean
	3202.6	1917	mean
	2111.6	1161	mean
	2130.2	1123	mean
	3332	2838	mean
	3339.4	2738	mean
	2341.2	1434	mean
	5871	5200	mean
	4372.2	2639	mean
	3398.8	954	mean
	5767	4295	mean
	3011	972	mean
	3220	2571	mean
	827	64	mean
	3028.4	2108	mean
	2593.4	1518	mean
	1060	297	mean
	1004.2	362	mean
	2988.8	2245	mean
	3010.4	2180	mean
	975.4	840	mean
	5459.2	4466	mean
	4495.2	2530	mean
	2333.8	228	mean
	5272.4	3268	mean
	1749.4	209	mean
	2659.8	1743	mean
	986.6	14	mean
	7192.2	7587	mean
	2899.8	1466	mean
	1153.6	173	mean
	1170.6	128	mean
	2909.2	1583	mean
	2911.8	1565	mean
	1192.8	336	mean
	5443.2	6293	mean
	3999.2	1581	mean
	2626.4	50	mean
	5368.6	2575	mean
	2093.4	74	mean
	2710.8	1352	mean
	828.4	16	mean
	7194	7588	mean
	2683.2	1499	mean
	996	447	mean
	1014.6	353	mean
	2707.4	1852	mean
	2713.2	1794	mean
	1074.4	776	mean
	5512.2	4872	mean
	3740	1714	mean
	2471.8	102	mean
	5387.8	2777	mean
	1935.6	121	mean
	2492.6	1729	mean
	982.6	6267	mean
	2601.8	7019	mean
	2580.2	7008	mean
	1056.6	6495	mean
	1101	6425	mean
	2677	7318	mean
	2667.8	7228	mean
	1199.6	7295	mean
	7196.6	7589	mean
	3580.2	7105	mean
	2428.2	6371	mean
	5445.2	6945	mean
	1880.6	6375	mean
	2457.6	6759	mean
	588.4	12	mean
	2535.8	1750	mean
	2640	1475	mean
	711	180	mean
	737.6	144	mean
	2530.8	1610	mean
	2534.6	1590	mean
	812	426	mean
	5284	4221	mean
	3515.8	1567	mean
	2153	56	mean
	5378.8	2758	mean
	1634.2	73	mean
	2189.2	1287	mean
	3473.6	4024	mean
	4364.6	5663	mean
	4365.6	5664	mean
	4375	4411	mean
	4306.4	4226	mean
	5266.2	6011	mean
	5194.6	5893	mean
	4287.2	4737	mean
	4872.8	6288	mean
	5569.6	6135	mean
	4676.6	4510	mean
	5526.8	6090	mean
	4577.8	4561	mean
	4486.6	5213	mean
	2113.6	2007	mean
	3860	4619	mean
	4266.2	4634	mean
	3334.6	2610	mean
	3232.6	2055	mean
	5287.8	5353	mean
	5199.2	4631	mean
	3155.4	3233	mean
	4639	6114	mean
	5511.8	5390	mean
	4130.8	2628	mean
	5214.8	5740	mean
	3847.6	2761	mean
	3773.4	3687	mean
	2179.4	2986	mean
	3890.4	5093	mean
	3891.4	5097	mean
	3695.8	3586	mean
	3563.6	3219	mean
	5351	5827	mean
	5240	5481	mean
	3562	4248	mean
	3966	7068	mean
	5483.4	6283	mean
	4356.8	3936	mean
	5392.8	6087	mean
	4134	3956	mean
	4014.2	4688	mean
	2649.6	2493	mean
	4550.6	5193	mean
	4360.6	4680	mean
	3771.8	2836	mean
	3662.2	2344	mean
	5410	5596	mean
	5331.2	5110	mean
	3690.4	3377	mean
	4882.2	7040	mean
	5626.8	5540	mean
	4502	3092	mean
	5324.2	5854	mean
	4267.8	3082	mean
	4217	4238	mean
	2258.6	2522	mean
	3894.6	4217	mean
	4149.8	4592	mean
	3743.4	2980	mean
	3574.2	2669	mean
	5427.8	5675	mean
	5338.2	5269	mean
	3592.6	3847	mean
	4172	6049	mean
	5551.4	6188	mean
	4372.8	3378	mean
	5348	5966	mean
	4180.4	3476	mean
	4042.8	4215	mean
	2367.2	2538	mean
	4370.2	5403	mean
	3831	4522	mean
	3634.8	3137	mean
	3545.4	2744	mean
	5483.4	5633	mean
	5406.4	5127	mean
	3562.2	4025	mean
	4740.2	6269	mean
	5580.6	5751	mean
	4267	3506	mean
	5354.8	5799	mean
	4024.2	3689	mean
	4033.2	4329	mean
	1868.2	1792	mean
	4151	5126	mean
	3875	4548	mean
	3398	2715	mean
	3266.4	2114	mean
	5383.8	5521	mean
	5285.2	5033	mean
	3206.4	3341	mean
	4534.6	6197	mean
	5507.4	6091	mean
	4061.2	2824	mean
	5216.6	5434	mean
	3779.6	3069	mean
	3714	3838	mean
	1905.6	1972	mean
	4150.2	5010	mean
	3870.6	4612	mean
	3429.8	2505	mean
	3309.8	2211	mean
	5402.4	5330	mean
	5309	4787	mean
	3234.4	3280	mean
	4544.4	6104	mean
	5521.4	6015	mean
	4092	2908	mean
	5252	5607	mean
	3836.8	3038	mean
	3759.2	3920	mean
	2492	2338	mean
	4378.2	5228	mean
	4304.6	5042	mean
	3660	2910	mean
	3568	2602	mean
	5450.4	5463	mean
	5378	5063	mean
	3438.2	3457	mean
	4572.2	6193	mean
	5543.8	5549	mean
	4227	3285	mean
	5275.6	5688	mean
	3998	3329	mean
	4015.2	4101	mean
	3175.2	3068	mean
	4426.2	5275	mean
	4427.8	5276	mean
	4406.6	3685	mean
	4327	3304	mean
	5481.4	5959	mean
	5407.6	5652	mean
	4130.2	4288	mean
	4507.2	6231	mean
	5577.2	6057	mean
	4588.4	3922	mean
	5483	6035	mean
	4460.4	4000	mean
	4381.6	4649	mean
	2318	2171	mean
	3997.6	4414	mean
	4012	4450	mean
	3735.6	2626	mean
	3595.8	2293	mean
	5368	5383	mean
	5262.6	4834	mean
	3524.4	3460	mean
	4538.4	6353	mean
	5497.4	5043	mean
	4344.8	3116	mean
	5358.4	5758	mean
	4146.2	3154	mean
	4015.4	3919	mean
	2270.4	2582	mean
	4159.2	4945	mean
	4296.8	4897	mean
	3494.8	2901	mean
	3415.4	2491	mean
	5432	5694	mean
	5340.4	5233	mean
	3374	3677	mean
	4661.4	6134	mean
	5612.6	6062	mean
	4193.2	3193	mean
	5271	5907	mean
	3871	3631	mean
	3944.6	4277	mean
	2632.6	2187	mean
	7210	7593	mean
	4386	4268	mean
	3764.6	2343	mean
	3664.4	1983	mean
	5426.4	5288	mean
	5348	4675	mean
	3695.6	3019	mean
	5110.6	7301	mean
	5651.8	5636	mean
	4495.8	2749	mean
	5325.6	5640	mean
	4258.6	2835	mean
	4219	4097	mean
	2527	3025	mean
	7211.8	7594	mean
	4338	5107	mean
	3708.2	3539	mean
	3581.8	3129	mean
	5380.4	5890	mean
	5293.8	5563	mean
	3604.4	4046	mean
	4911.2	7133	mean
	5605.4	5924	mean
	4457.6	3776	mean
	5316.4	6048	mean
	4211.4	3931	mean
	4130.4	4596	mean
	2556.6	6894	mean
	4125	7396	mean
	4126	7348	mean
	3884	6929	mean
	3749.4	6890	mean
	5398.6	7436	mean
	5161.6	7360	mean
	3795.8	7284	mean
	7214.2	7595	mean
	5575.8	7438	mean
	4484.2	6935	mean
	5368.6	7302	mean
	4282.2	6974	mean
	4178.4	7010	mean
	2268	2454	mean
	4069.8	4906	mean
	4162	4274	mean
	3626.6	3020	mean
	3475.2	2577	mean
	5380.4	5506	mean
	5275.6	4969	mean
	3458	3738	mean
	4694.2	6241	mean
	5534.6	5568	mean
	4324.8	3189	mean
	5320.2	6018	mean
	4087.2	3468	mean
	4018.2	3957	mean
	3449.6	4080	mean
	4322.2	5699	mean
	4323.2	5702	mean
	4227.4	4478	mean
	4094.8	4384	mean
	5063.8	6022	mean
	4940	5957	mean
	4246.6	4805	mean
	5604	6201	mean
	5397.4	6145	mean
	4628.4	4542	mean
	5664.6	6175	mean
	4532.6	4559	mean
	4490.2	5311	mean
	1847.2	2064	mean
	3852.4	4930	mean
	4169	5048	mean
	3048.4	2791	mean
	2813	2462	mean
	4985.2	5552	mean
	4780	5296	mean
	3081.4	3237	mean
	5064	5947	mean
	5459.4	5464	mean
	4075.6	2931	mean
	5395.6	5968	mean
	3694.6	2794	mean
	3811.8	4020	mean
	2229.8	3140	mean
	3885.8	5373	mean
	3886.8	5374	mean
	3555.6	3647	mean
	3316.2	3464	mean
	5089.2	5904	mean
	4869.4	5783	mean
	3598.4	4241	mean
	4887.4	6571	mean
	5490.8	5929	mean
	4336	3979	mean
	5623.8	6199	mean
	4114	3879	mean
	4074.4	4791	mean
	2573	2486	mean
	4466.6	5354	mean
	4208.2	5175	mean
	3666	3040	mean
	3471.6	2830	mean
	5219.8	5744	mean
	5057	5617	mean
	3685.6	3490	mean
	4986.8	6358	mean
	5607.2	5618	mean
	4455.2	3101	mean
	5526	6051	mean
	4203.2	3168	mean
	4238.6	4469	mean
	2223	2422	mean
	3936.8	4418	mean
	4176.4	4780	mean
	3567.4	3073	mean
	3320.8	2879	mean
	5209	5683	mean
	4993.2	5550	mean
	3619.6	3740	mean
	4972.8	5644	mean
	5560	5727	mean
	4315.6	3422	mean
	5566	6016	mean
	4092.6	3409	mean
	4091.6	4403	mean
	2232	2666	mean
	4325	5538	mean
	3889	4666	mean
	3500	3270	mean
	3277.4	3093	mean
	5299.8	5678	mean
	5137.4	5486	mean
	3539.4	3988	mean
	5563	6173	mean
	5591.2	5647	mean
	4190.4	3465	mean
	5526.4	5969	mean
	3958.4	3555	mean
	4057.6	4443	mean
	1833.8	1861	mean
	4119	5257	mean
	3812.6	4730	mean
	3176.4	2499	mean
	2933.6	2535	mean
	5130.8	5622	mean
	4893.8	5407	mean
	3204.2	3410	mean
	5521.8	5836	mean
	5516.8	5628	mean
	4016.6	2990	mean
	5416.2	5780	mean
	3736.8	2972	mean
	3776.4	3678	mean
	1857.8	2004	mean
	4110.8	5225	mean
	3804.6	4751	mean
	3193.6	2646	mean
	2945.4	2405	mean
	5162.8	5424	mean
	4925	5229	mean
	3209.8	3223	mean
	5513.4	5815	mean
	5528.2	5471	mean
	4016.6	2902	mean
	5445.4	5788	mean
	3738	2913	mean
	3770	4017	mean
	2510.6	2322	mean
	4331.6	5282	mean
	4260.8	5198	mean
	3594	2924	mean
	3397.8	2763	mean
	5271.2	6152	mean
	5105	5262	mean
	3471	3487	mean
	5571.6	5865	mean
	5613	5307	mean
	4194.2	3220	mean
	5463.6	5800	mean
	3984.6	3247	mean
	4073.8	4249	mean
	3127.8	3166	mean
	4399	5468	mean
	4398.8	5472	mean
	4252.6	3744	mean
	4093.8	3559	mean
	5296.4	5981	mean
	5155.2	5847	mean
	4093.2	4349	mean
	5479.4	6128	mean
	5576	5974	mean
	4533.6	3859	mean
	5686	6170	mean
	4409	3825	mean
	4385.6	4794	mean
	2331.6	2154	mean
	3986.4	4511	mean
	3984	4636	mean
	3572.8	2735	mean
	3332.6	2501	mean
	5112.2	5451	mean
	4883.2	4875	mean
	3523.2	3369	mean
	5137.4	6174	mean
	5514.6	4892	mean
	4320	2947	mean
	5593.8	5911	mean
	4119.4	2922	mean
	4051.4	4063	mean
	2157.2	2420	mean
	4267.4	5189	mean
	4255.4	5274	mean
	3368.4	3142	mean
	3170.6	2853	mean
	5174	5686	mean
	4957	5551	mean
	3379.6	3765	mean
	5058.6	5921	mean
	5620.6	5982	mean
	4179.8	3251	mean
	5481	6047	mean
	3911.8	3400	mean
	3979.8	4497	mean
	2577.4	2185	mean
	7227.4	7598	mean
	4239.8	4690	mean
	3670	2711	mean
	3456.2	2519	mean
	5241.6	5577	mean
	5078.4	5435	mean
	3686.8	3216	mean
	4978.6	7113	mean
	5632.6	5820	mean
	4447.4	2915	mean
	5533.2	5992	mean
	4189	3063	mean
	4243.2	4257	mean
	2415.2	2762	mean
	7229.2	7599	mean
	4189.4	5252	mean
	3558.8	3385	mean
	3340	3211	mean
	5142	5906	mean
	4953.8	5778	mean
	3594.2	3990	mean
	5098.2	6509	mean
	5567.2	5887	mean
	4398	3602	mean
	5544.6	6156	mean
	4162	3693	mean
	4160.2	4710	mean
	2469.4	6880	mean
	4029.2	7416	mean
	4030.2	7355	mean
	3703.8	6879	mean
	3472.8	6878	mean
	5153.8	7374	mean
	4761	7453	mean
	3703.2	7334	mean
	7231.6	7600	mean
	5511.4	7440	mean
	4438	6940	mean
	5564.2	7325	mean
	4226	6957	mean
	4166	7032	mean
	2131.4	2278	mean
	4100.2	5190	mean
	4023.8	4656	mean
	3406.8	2845	mean
	3169.8	2675	mean
	5109.4	5587	mean
	4880	5441	mean
	3467.2	3453	mean
	5100	5961	mean
	5529.8	5574	mean
	4297.2	3021	mean
	5530.8	5986	mean
	4043.2	3008	mean
	4042.8	3831	mean
	2533.2	3204	mean
	3492.4	4817	mean
	3487	4811	mean
	3028	3756	mean
	3029.2	3760	mean
	3958.6	5597	mean
	3953.8	5529	mean
	3176.2	4353	mean
	5863.6	6200	mean
	4827.6	5753	mean
	3131.2	3289	mean
	6300.2	6102	mean
	3185	3590	mean
	3493.8	5081	mean
	238	1334	mean
	2500	3269	mean
	2416.6	3071	mean
	792	1882	mean
	780.2	1755	mean
	2823.2	4258	mean
	2889.8	4013	mean
	1017.4	2748	mean
	5430	5746	mean
	3773	4160	mean
	1036.4	1322	mean
	6072.2	6108	mean
	1084.4	1547	mean
	1997.6	3090	mean
	561.4	1845	mean
	2589.6	3851	mean
	2590.6	3853	mean
	1243.4	2474	mean
	1238.2	2407	mean
	3183	4978	mean
	3173.4	4840	mean
	1479	3558	mean
	5288	7138	mean
	4126.6	5201	mean
	1451.2	1903	mean
	6319.6	6220	mean
	1528.6	2153	mean
	2365.6	4105	mean
	775.4	1329	mean
	3283.2	3196	mean
	2738.4	2596	mean
	1435.8	1920	mean
	1446.4	1850	mean
	3236.6	4768	mean
	3243	4728	mean
	1659	3085	mean
	5381	7233	mean
	4049.6	4628	mean
	1624.6	1355	mean
	6152.4	6111	mean
	1646.2	1515	mean
	2622	4004	mean
	607.4	1356	mean
	2628.4	2489	mean
	2795.8	3035	mean
	1359.2	1554	mean
	1353.6	1638	mean
	3274.4	4391	mean
	3261.2	4196	mean
	1647.6	2755	mean
	5358.8	5728	mean
	4151.6	4633	mean
	1533.8	1476	mean
	6273.8	5972	mean
	1727.2	1542	mean
	2253.4	3629	mean
	1206.8	1571	mean
	3546.6	4140	mean
	2476.6	2543	mean
	2082.8	2061	mean
	2081.4	2047	mean
	4199	4832	mean
	4189.4	4639	mean
	2271.6	3172	mean
	5871.8	6171	mean
	4918.6	4547	mean
	2252.2	1694	mean
	5843.2	5840	mean
	2305.2	2012	mean
	2773.6	3630	mean
	590.4	942	mean
	3339.2	3748	mean
	2497.4	2319	mean
	1396.8	1574	mean
	1391	1544	mean
	3584.2	4036	mean
	3572.2	3969	mean
	1624.6	2224	mean
	5843.4	5918	mean
	4498.6	4382	mean
	1604.2	1147	mean
	6134	5703	mean
	1703.8	1337	mean
	2163.6	2983	mean
	599.4	1111	mean
	3346	3727	mean
	2513	2557	mean
	1434.6	1692	mean
	1430.2	1707	mean
	3616.8	4357	mean
	3606.8	4247	mean
	1641	2693	mean
	5830.4	5995	mean
	4534	4558	mean
	1644.2	1227	mean
	6221.8	5936	mean
	1736.8	1461	mean
	2196.8	3185	mean
	1520.2	1387	mean
	3503.6	3944	mean
	3436.2	3601	mean
	2167.4	1947	mean
	2164	1874	mean
	4092	4851	mean
	4087.2	4642	mean
	2012.6	2795	mean
	5850.8	5958	mean
	4941.2	4465	mean
	2300.6	1564	mean
	5693	5771	mean
	2368.6	1837	mean
	2693.4	3323	mean
	2206.4	2183	mean
	3560	4334	mean
	3561.4	4339	mean
	2813.2	2854	mean
	2751.8	2883	mean
	4132.2	5462	mean
	4128.4	5345	mean
	2906.6	3909	mean
	5845.2	6097	mean
	4736	5539	mean
	2854.2	2175	mean
	6418.8	6183	mean
	2918.8	2579	mean
	3288.8	4394	mean
	940.6	1271	mean
	2784	2852	mean
	2781.6	2886	mean
	1585	1617	mean
	1579.4	1549	mean
	3343.4	4044	mean
	3328.4	3917	mean
	1678	2641	mean
	5573	5754	mean
	4323.2	3735	mean
	1792.8	1151	mean
	6290.2	5870	mean
	1876.6	1394	mean
	2521.6	3018	mean
	1641	1534	mean
	3331.2	4003	mean
	2532.4	3403	mean
	2383	2092	mean
	2329	2078	mean
	3805.4	5078	mean
	3796.4	4964	mean
	2552.2	3162	mean
	5413.4	5997	mean
	4954.4	5480	mean
	2625.6	1618	mean
	6320.4	6153	mean
	2678.2	1989	mean
	2353.6	3732	mean
	830.8	1300	mean
	7245	7603	mean
	2756.4	2662	mean
	1392.6	1776	mean
	1379.8	1710	mean
	3244.4	4537	mean
	3223.4	4417	mean
	1608	2483	mean
	5450.6	7352	mean
	4220	4575	mean
	1669.8	1265	mean
	6158.8	6040	mean
	1689.8	1464	mean
	2708	4076	mean
	701.2	1959	mean
	7246.8	7604	mean
	2594.4	3784	mean
	1347.4	2539	mean
	1336.6	2359	mean
	3154.6	5111	mean
	3136.2	4995	mean
	1557.2	3408	mean
	5519.6	7181	mean
	4068.4	4980	mean
	1611.2	1893	mean
	6174.8	6179	mean
	1634.6	2169	mean
	2551.2	3971	mean
	844.4	6823	mean
	2588.2	7373	mean
	2589.2	7370	mean
	1453.2	6874	mean
	1452	6810	mean
	2860.4	7354	mean
	3095.2	7331	mean
	1730.2	7139	mean
	7249.2	7606	mean
	4035.6	7300	mean
	1654.8	6819	mean
	6247.2	7321	mean
	1709.6	6835	mean
	2440	7014	mean
	432.4	1110	mean
	2769.4	3811	mean
	2421.2	2132	mean
	1049	1523	mean
	1053.2	1489	mean
	2992.8	3772	mean
	2981.2	3725	mean
	1283.2	2311	mean
	5460.6	5919	mean
	3887.8	4034	mean
	1247.6	1053	mean
	6147.6	6129	mean
	1327.4	1343	mean
	2074.2	3026	mean
	2598.8	2277	mean
	3543.8	4033	mean
	3544.2	3976	mean
	2800.6	2936	mean
	2806.6	2778	mean
	3713.6	4767	mean
	3707	4551	mean
	3174.6	3493	mean
	5961.8	5790	mean
	4987	5285	mean
	3948.4	2831	mean
	5709.6	5825	mean
	3647.8	2923	mean
	3630.4	4380	mean
	782	1163	mean
	2822	2840	mean
	3066	2601	mean
	993.8	1611	mean
	985.8	1431	mean
	2995	3645	mean
	3029.8	3375	mean
	1280.8	2534	mean
	5589.6	5406	mean
	4463.8	4010	mean
	2850	1596	mean
	5454.2	5925	mean
	2240.6	1719	mean
	2587.6	3335	mean
	1215.6	1748	mean
	3039.2	3512	mean
	3040.2	3515	mean
	1506	2202	mean
	1526.4	1944	mean
	3235.4	4527	mean
	3232	4174	mean
	1943.4	3261	mean
	5576.6	5938	mean
	4581.2	4803	mean
	3296	2448	mean
	5717.8	6154	mean
	2793.2	2546	mean
	2912.4	3955	mean
	1319	1155	mean
	4165.6	3393	mean
	3206.6	2523	mean
	1523.2	1788	mean
	1553	1614	mean
	3339.6	4270	mean
	3354.2	3906	mean
	1882.8	2606	mean
	5608.8	5899	mean
	4856.8	4059	mean
	3435.2	1661	mean
	5531.6	5971	mean
	2901	1772	mean
	3062.4	3680	mean
	1049.6	1254	mean
	3039.4	2494	mean
	3135.2	2756	mean
	1432	1761	mean
	1391.4	1481	mean
	3244	4011	mean
	3233.4	3584	mean
	1826.6	2664	mean
	5487.8	5438	mean
	4606.4	4373	mean
	3399	1915	mean
	5663	5967	mean
	2895.8	1929	mean
	2902.6	3688	mean
	1724.2	1451	mean
	3658.8	4273	mean
	2937.8	2411	mean
	1995.2	2094	mean
	2003.2	1769	mean
	3791.8	4354	mean
	3778.2	3943	mean
	2480.2	3098	mean
	5928.4	5931	mean
	4991.6	4089	mean
	3572.8	2176	mean
	5637.2	5730	mean
	3145.4	2353	mean
	3194.8	3794	mean
	1089.8	1130	mean
	3501.6	3947	mean
	2906.4	2651	mean
	1345.8	1621	mean
	1355.6	1479	mean
	3412.6	4144	mean
	3399.2	3888	mean
	1807	2252	mean
	5927.2	5700	mean
	4745	4069	mean
	3148.2	1705	mean
	5488.8	5449	mean
	2635.6	1876	mean
	2705	3407	mean
	1081.4	1068	mean
	3507.6	4065	mean
	2923.2	2642	mean
	1345.2	1529	mean
	1356.2	1361	mean
	3416.6	3938	mean
	3399.8	3573	mean
	1798	2351	mean
	5927.8	5677	mean
	4757.4	4047	mean
	3167.2	1650	mean
	5523.4	5518	mean
	2658	1722	mean
	2715.4	3363	mean
	1770.6	1445	mean
	3670.6	4201	mean
	3584	3942	mean
	2025.4	2035	mean
	2033.2	1858	mean
	3760	5467	mean
	3747.8	5168	mean
	2315.8	2629	mean
	5925.6	5756	mean
	4914	4540	mean
	3460	2050	mean
	5505	5657	mean
	3065.2	2166	mean
	3178	3816	mean
	2261.4	1768	mean
	3644.2	3910	mean
	3645.2	3912	mean
	2722.8	2498	mean
	2724	2138	mean
	3862.6	4966	mean
	3850	4579	mean
	2929.4	3428	mean
	5933	5719	mean
	4925.4	5052	mean
	3773.8	2284	mean
	5775.6	5970	mean
	3435.6	2413	mean
	3459	4088	mean
	2472.4	2022	mean
	3737	3985	mean
	3737.2	3933	mean
	2700.6	2678	mean
	2709.8	2301	mean
	3929.6	4939	mean
	3923.8	4583	mean
	3100.6	3604	mean
	5924.4	6333	mean
	4984.4	5122	mean
	3977.8	2698	mean
	5815.4	6236	mean
	3643.6	2849	mean
	3614.4	4234	mean
	1161.4	1381	mean
	3538.6	3983	mean
	3098.2	2897	mean
	1393.2	1715	mean
	1300.6	1756	mean
	3467.4	4957	mean
	3474	4515	mean
	1709.8	3013	mean
	5635.8	5671	mean
	5068.2	4825	mean
	3235.2	2123	mean
	5459.8	6031	mean
	2706.4	2140	mean
	2946.4	3771	mean
	1308.8	1150	mean
	7262.6	7607	mean
	3222.2	2485	mean
	1497.6	1486	mean
	1517.2	1335	mean
	3349	3802	mean
	3355	3426	mean
	1811.4	2218	mean
	5665.6	6550	mean
	4860.4	4161	mean
	3422	1634	mean
	5528	5726	mean
	2899.6	1725	mean
	3068	3462	mean
	1242.2	1416	mean
	7264.4	7609	mean
	3133	3017	mean
	1438.6	2155	mean
	1446.8	1851	mean
	3256.6	4603	mean
	3251.2	4173	mean
	1759.2	3127	mean
	5607.6	5792	mean
	4747	4667	mean
	3392.8	2011	mean
	5556.4	6083	mean
	2787	2188	mean
	3003.4	3982	mean
	1346.4	6849	mean
	3030.8	7380	mean
	3031.8	7391	mean
	1490.4	6853	mean
	1518.4	6803	mean
	3204.4	7426	mean
	3171.6	7390	mean
	1910.2	7388	mean
	7267	7610	mean
	4520	7414	mean
	3231.4	6918	mean
	5609.4	7327	mean
	2702.4	6931	mean
	2902.4	7050	mean
	972.8	1199	mean
	3040	3158	mean
	3068.8	2564	mean
	1160.4	1741	mean
	1187.2	1559	mean
	3072.8	3891	mean
	3068.4	3513	mean
	1575.6	2709	mean
	5629.2	5575	mean
	4511.6	4048	mean
	3067.8	1731	mean
	5589	6139	mean
	2496.6	1872	mean
	2660.6	3383	mean
	3481.8	2576	mean
	4070.6	4833	mean
	4072.8	4831	mean
	4437.2	3351	mean
	4324.4	3209	mean
	5065.6	5448	mean
	4978.8	5293	mean
	4234.4	3774	mean
	4801.6	6112	mean
	5517	5616	mean
	4799.2	3325	mean
	5717.6	5655	mean
	4714.8	3334	mean
	4603.8	4419	mean
	2927	181	mean
	3489.8	2492	mean
	3982.6	2100	mean
	3633.6	611	mean
	3562	318	mean
	4429.2	2182	mean
	4364	2005	mean
	3503	809	mean
	4664.2	5227	mean
	5152.8	2302	mean
	4357.4	501	mean
	5055.6	2825	mean
	4213.2	508	mean
	4213.8	1506	mean
	2436.8	1043	mean
	3353.6	3088	mean
	3339.8	3043	mean
	3281	1455	mean
	3167.6	1363	mean
	4104.2	3737	mean
	3999.2	3502	mean
	3064.6	1906	mean
	3215.4	5599	mean
	4914.6	4332	mean
	4099.6	1556	mean
	5149.4	5082	mean
	3919.2	1537	mean
	3889.6	2692	mean
	3231.4	542	mean
	4413.2	3039	mean
	4099	2341	mean
	3952.6	943	mean
	3850.2	732	mean
	4711	2699	mean
	4620	2503	mean
	3802	1158	mean
	5013.4	6749	mean
	5394.4	2979	mean
	4638.8	1050	mean
	5183.2	4180	mean
	4403.6	969	mean
	4484.4	2412	mean
	2707.4	837	mean
	3513.2	2529	mean
	3664.2	2157	mean
	3626.4	1281	mean
	3498	1120	mean
	4438.4	3396	mean
	4311.2	3294	mean
	3433.2	1513	mean
	3901.8	5412	mean
	5143.2	4526	mean
	4434.4	1371	mean
	5147.2	4092	mean
	4273.6	1391	mean
	4211.6	2727	mean
	2823.2	515	mean
	3856.2	4112	mean
	3339.2	2362	mean
	3839.4	1061	mean
	3712.2	919	mean
	4574.6	2429	mean
	4456.4	2264	mean
	3560.2	1393	mean
	4565.6	5945	mean
	5180.2	3509	mean
	4484.2	1059	mean
	5117.6	3388	mean
	4342	1047	mean
	4312.2	2102	mean
	2507.4	369	mean
	3569.4	3609	mean
	3346.6	2987	mean
	3377	937	mean
	3276.6	825	mean
	4178.6	2868	mean
	4069.2	2632	mean
	3164	1406	mean
	4587.6	6326	mean
	4921.8	3475	mean
	4136.2	979	mean
	4968.4	2997	mean
	3917.2	978	mean
	3954	2031	mean
	2535.6	312	mean
	3574.4	3628	mean
	3361.2	2970	mean
	3442	754	mean
	3330.4	709	mean
	4238.8	2540	mean
	4127.4	2547	mean
	3215.8	1091	mean
	4175.6	5546	mean
	4982.2	3312	mean
	4194.2	852	mean
	5011.8	3131	mean
	4034.2	888	mean
	4028.2	1913	mean
	2905.2	1138	mean
	3838.8	4098	mean
	3707.2	3768	mean
	3897	1490	mean
	3794.6	1426	mean
	4647	3589	mean
	4548.6	3327	mean
	3475.4	1726	mean
	4698.8	6335	mean
	5186.4	3968	mean
	4459	1751	mean
	5051	3596	mean
	4298.4	1838	mean
	4222.2	3132	mean
	2587.4	1171	mean
	3614.4	4539	mean
	3516.2	3644	mean
	3451.4	2360	mean
	3339.8	2800	mean
	4277.4	4577	mean
	4167.6	4823	mean
	3263.2	2506	mean
	3543.8	6310	mean
	5058.4	4704	mean
	4227.2	1664	mean
	6542.8	5774	mean
	4069	1647	mean
	4084.8	3058	mean
	2677.6	299	mean
	3723	2310	mean
	3617	2146	mean
	3544.6	792	mean
	3431.4	645	mean
	4408.6	2495	mean
	4295.4	2286	mean
	3253.4	1007	mean
	4486	6845	mean
	5046.8	1997	mean
	4217	808	mean
	5074.8	3510	mean
	4034	793	mean
	4025	1649	mean
	2948.4	634	mean
	3876.8	3125	mean
	3871.8	2521	mean
	3623	1072	mean
	3587.6	874	mean
	4492	3205	mean
	4395.2	3000	mean
	3579.6	1501	mean
	5256.2	5789	mean
	5385.6	4413	mean
	4351.4	1105	mean
	5069.8	4041	mean
	4101.4	1217	mean
	4241.4	2352	mean
	3230.8	264	mean
	7280.6	7612	mean
	4132.2	2021	mean
	3930.4	572	mean
	3836.8	400	mean
	4720.6	2374	mean
	4635	2179	mean
	3792	841	mean
	5193.8	7226	mean
	5414.8	2674	mean
	4648.8	667	mean
	5190.8	3274	mean
	4445.4	688	mean
	4481.6	2006	mean
	3053.8	936	mean
	7282.4	7614	mean
	3989.8	2779	mean
	3751.4	1353	mean
	3665.6	1243	mean
	4566	3641	mean
	4469.4	3499	mean
	3539.8	1623	mean
	4828.2	7094	mean
	5312.2	3649	mean
	4543.2	1331	mean
	5169	3792	mean
	4335.8	1358	mean
	4305.4	2490	mean
	2793.8	6627	mean
	3747.8	7290	mean
	3736	7213	mean
	3536.4	6825	mean
	3451.8	6811	mean
	4475.6	7429	mean
	4115.6	7418	mean
	3444.2	7254	mean
	7284.8	7617	mean
	5223.8	7403	mean
[truncated: 5,854 more rows]

## Sheet: Fig. 2c
Fig. 2c
	spearman	setting	method
	0.724982	FG_DDA	mean
	0.531712	FG_DDA	mean
	0.70156	FG_DDA	mean
	0.717044	FG_DDA	mean
	0.694196	FG_DDA	mean
	0.799533	FG_DDA	mean
	0.631194	FG_DDA	mean
	0.75178	FG_DDA	mean
	0.799562	FG_DDA	mean
	0.769258	FG_DDA	mean
	0.665267	FG_DDA	mean
	0.590676	FG_DDA	mean
	0.377948	FG_DDA	mean
	0.688476	FG_DDA	mean
	0.26518	FG_DDA	mean
	0.473909	FG_DDA	mean
	0.640814	FG_DDA	mean
	0.660948	FG_DDA	mean
	0.698418	FG_DDA	mean
	0.652903	FG_DDA	mean
	0.740858	FG_DDA	mean
	0.782332	FG_DDA	mean
	0.725846	MQ_DDA	mean
	0.578347	MQ_DDA	mean
	0.667459	MQ_DDA	mean
	0.700528	MQ_DDA	mean
	0.536253	MQ_DDA	mean
	0.665103	MQ_DDA	mean
	0.645957	MQ_DDA	mean
	0.671858	MQ_DDA	mean
	0.784906	MQ_DDA	mean
	0.737297	MQ_DDA	mean
	0.695282	MQ_DDA	mean
	0.684615	MQ_DDA	mean
	0.499045	MQ_DDA	mean
	0.725815	MQ_DDA	mean
	0.429068	MQ_DDA	mean
	0.556126	MQ_DDA	mean
	0.593794	MQ_DDA	mean
	0.652808	MQ_DDA	mean
	0.761113	MQ_DDA	mean
	0.749365	MQ_DDA	mean
	0.680372	MQ_DDA	mean
	0.76733	MQ_DDA	mean
	0.790886	FG_TMT	mean
	0.876789	FG_TMT	mean
	0.745323	FG_TMT	mean
	0.877592	FG_TMT	mean
	0.817817	FG_TMT	mean
	0.795942	FG_TMT	mean
	0.812633	FG_TMT	mean
	0.852399	FG_TMT	mean
	0.866399	FG_TMT	mean
	0.825459	FG_TMT	mean
	0.819437	FG_TMT	mean
	0.77324	FG_TMT	mean
	0.764118	FG_TMT	mean
	0.747388	FG_TMT	mean
	0.742556	FG_TMT	mean
	0.85386	MQ_TMT	mean
	0.799663	MQ_TMT	mean
	0.516681	MQ_TMT	mean
	0.882843	MQ_TMT	mean
	0.834955	MQ_TMT	mean
	0.871466	MQ_TMT	mean
	0.752981	MQ_TMT	mean
	0.833723	MQ_TMT	mean
	0.885369	MQ_TMT	mean
	0.861996	MQ_TMT	mean
	0.855072	MQ_TMT	mean
	0.785146	MQ_TMT	mean
	0.746201	MQ_TMT	mean
	0.721423	MQ_TMT	mean
	0.869893	MQ_TMT	mean
	0.602447	DIANN_DIA	mean
	0.339527	DIANN_DIA	mean
	0.296603	DIANN_DIA	mean
	0.198542	DIANN_DIA	mean
	0.601473	DIANN_DIA	mean
	0.694241	DIANN_DIA	mean
	0.670861	DIANN_DIA	mean
	0.244197	DIANN_DIA	mean
	0.510524	DIANN_DIA	mean
	0.732171	DIANN_DIA	mean
	0.721167	DIANN_DIA	mean
	0.803218	DIANN_DIA	mean
	0.659815	DIANN_DIA	mean
	0.760703	DIANN_DIA	mean
	0.819295	DIANN_DIA	mean
	0.791164	DIANN_DIA	mean
	0.694658	DIANN_DIA	mean
	0.64438	spt_DIA	mean
	0.262841	spt_DIA	mean
	0.236675	spt_DIA	mean
	0.184588	spt_DIA	mean
	0.562159	spt_DIA	mean
	0.669412	spt_DIA	mean
	0.721799	spt_DIA	mean
	0.183418	spt_DIA	mean
	0.512782	spt_DIA	mean
	0.778039	spt_DIA	mean
	0.680911	spt_DIA	mean
	0.761908	spt_DIA	mean
	0.568673	spt_DIA	mean
	0.706634	spt_DIA	mean
	0.772447	spt_DIA	mean
	0.732231	spt_DIA	mean
	0.681541	spt_DIA	mean

## Sheet: Fig. 2d
Fig. 2d
	workflow	pvalue	rank	setting	method	log10p	stable	label
	limma|FragPipe|LFQ|nbavg|blank	0.979248941119034	25	FG_DDA	mean	0.00910689	STABLE
	limma|FragPipe|LFQ|SeqKNN|blank	0.340845313535969	24	FG_DDA	mean	0.467443	STABLE
	limma|FragPipe|dlfq|missForest|blank	0.996994322040018	8	FG_DDA	mean	0.00130732	STABLE
	limma|FragPipe|dlfq|missForest|lossf	0.469866755950435	9	FG_DDA	mean	0.328025	STABLE
	limma|FragPipe|dlfq|missForest|Rlr	0.0707448767469809	16	FG_DDA	mean	1.15031	STABLE
	limma|FragPipe|dlfq|bpca|blank	0.420412517637153	19	FG_DDA	mean	0.376324	STABLE
	limma|FragPipe|dlfq|Impseq|blank	0.529665182029976	12	FG_DDA	mean	0.275999	STABLE
	limma|FragPipe|dlfq|Impseqrob|blank	0.639931392055739	13	FG_DDA	mean	0.193867	STABLE
	limma|FragPipe|dlfq|SeqKNN|blank	0.148572284706745	10	FG_DDA	mean	0.828062	STABLE
	ROTS|FragPipe|dlfq|missForest|blank	0.644299346746392	17	FG_DDA	mean	0.190912	STABLE
	ROTS|FragPipe|dlfq|Impseqrob|blank	0.0660066198084459	28	FG_DDA	mean	1.18041	STABLE
	ROTS|FragPipe|dlfq|SeqKNN|blank	0.703574412971703	5	FG_DDA	mean	0.15269	STABLE
	ROTS|FragPipe|dlfq|SeqKNN|lossf	0.614661435915126	15	FG_DDA	mean	0.211364	STABLE
	ROTS|FragPipe|dlfq|SeqKNN|Rlr	0.262554678822081	14	FG_DDA	mean	0.58078	STABLE
	proDA|FragPipe|dlfq|missForest|blank	0.962786184576322	30	FG_DDA	mean	0.0164702	STABLE
	proDA|FragPipe|dlfq|Impseq|blank	0.0719185204769558	21	FG_DDA	mean	1.14316	STABLE
	DEqMS|FragPipe|LFQ|nbavg|blank	0.898397321348071	27	FG_DDA	mean	0.0465316	STABLE
	DEqMS|FragPipe|LFQ|Impseq|blank	0.0614494240099465	18	FG_DDA	mean	1.21148	STABLE
	DEqMS|FragPipe|LFQ|SeqKNN|blank	0.741423217153361	20	FG_DDA	mean	0.129934	STABLE
	DEqMS|FragPipe|dlfq|missForest|blank	0.878498730593416	1	FG_DDA	mean	0.0562589	STABLE
	DEqMS|FragPipe|dlfq|missForest|center.median	0.947161450281241	29	FG_DDA	mean	0.023576	STABLE
	DEqMS|FragPipe|dlfq|missForest|lossf	0.615917127891349	7	FG_DDA	mean	0.210478	STABLE
	DEqMS|FragPipe|dlfq|missForest|Rlr	0.871221738560894	11	FG_DDA	mean	0.0598713	STABLE
	DEqMS|FragPipe|dlfq|bpca|blank	0.602244459778653	3	FG_DDA	mean	0.220227	STABLE
	DEqMS|FragPipe|dlfq|MinProb|blank	0.477820371880284	22	FG_DDA	mean	0.320735	STABLE
	DEqMS|FragPipe|dlfq|mice|blank	0.309292023730938	26	FG_DDA	mean	0.509631	STABLE
	DEqMS|FragPipe|dlfq|Impseq|blank	0.669124114067629	4	FG_DDA	mean	0.174493	STABLE
	DEqMS|FragPipe|dlfq|Impseq|lossf	0.512182387341549	23	FG_DDA	mean	0.290575	STABLE
	DEqMS|FragPipe|dlfq|Impseqrob|blank	0.842577609088266	6	FG_DDA	mean	0.0743901	STABLE
	DEqMS|FragPipe|dlfq|SeqKNN|blank	0.876707704240721	2	FG_DDA	mean	0.0571452	STABLE
	limma|Maxquant|LFQ|SeqKNN|lossf	0.23058335451019	22	MQ_DDA	mean	0.637172	STABLE
	limma|Maxquant|dlfq|missForest|blank	0.448779102104564	9	MQ_DDA	mean	0.347967	STABLE
	limma|Maxquant|dlfq|missForest|lossf	0.741985252761736	27	MQ_DDA	mean	0.129605	STABLE
	limma|Maxquant|dlfq|missForest|Rlr	0.669124114067629	28	MQ_DDA	mean	0.174493	STABLE
	limma|Maxquant|dlfq|bpca|blank	0.509000580251488	12	MQ_DDA	mean	0.293282	STABLE
	limma|Maxquant|dlfq|nbavg|blank	0.34455201806878	24	MQ_DDA	mean	0.462745	STABLE
	limma|Maxquant|dlfq|Impseq|blank	0.296440110587603	2	MQ_DDA	mean	0.528063	STABLE
	limma|Maxquant|dlfq|Impseq|lossf	0.171387786849292	8	MQ_DDA	mean	0.76602	STABLE
	limma|Maxquant|dlfq|Impseq|Rlr	0.356788451776273	11	MQ_DDA	mean	0.447589	STABLE
	limma|Maxquant|dlfq|Impseqrob|blank	0.836522753041061	14	MQ_DDA	mean	0.0775222	STABLE
	limma|Maxquant|dlfq|SeqKNN|blank	0.831740576497219	5	MQ_DDA	mean	0.0800121	STABLE
	limma|Maxquant|dlfq|SeqKNN|lossf	0.701960916491028	17	MQ_DDA	mean	0.153687	STABLE
	limma|Maxquant|dlfq|SeqKNN|Rlr	0.323181622080526	23	MQ_DDA	mean	0.490553	STABLE
	DEP|Maxquant|dlfq|bpca|blank	0.0488410723560113	30	MQ_DDA	mean	1.31121	Non-STABLE	MQ_DDA|30
	DEP|Maxquant|dlfq|Impseq|blank	0.137149504632806	16	MQ_DDA	mean	0.862806	STABLE
	ROTS|Maxquant|dlfq|missForest|blank	0.455087452364475	21	MQ_DDA	mean	0.341905	STABLE
	ROTS|Maxquant|dlfq|SeqKNN|blank	0.448779102104564	15	MQ_DDA	mean	0.347967	STABLE
	ROTS|Maxquant|dlfq|SeqKNN|lossf	0.216635119790891	26	MQ_DDA	mean	0.664271	STABLE
	ROTS|Maxquant|dlfq|SeqKNN|Rlr	0.60594298120821	29	MQ_DDA	mean	0.217568	STABLE
	proDA|Maxquant|dlfq|Impseq|blank	0.0804549365435041	20	MQ_DDA	mean	1.09445	STABLE
	DEqMS|Maxquant|LFQ|SeqKNN|lossf	0.257671070354246	18	MQ_DDA	mean	0.588934	STABLE
	DEqMS|Maxquant|dlfq|missForest|blank	0.379392619987469	7	MQ_DDA	mean	0.420911	STABLE
	DEqMS|Maxquant|dlfq|bpca|blank	0.427436739389317	4	MQ_DDA	mean	0.369128	STABLE
	DEqMS|Maxquant|dlfq|Impseq|blank	0.850623461468037	1	MQ_DDA	mean	0.0702626	STABLE
	DEqMS|Maxquant|dlfq|Impseq|lossf	0.30828373766943	6	MQ_DDA	mean	0.511049	STABLE
	DEqMS|Maxquant|dlfq|Impseq|Rlr	0.970891248618215	10	MQ_DDA	mean	0.0128294	STABLE
	DEqMS|Maxquant|dlfq|Impseqrob|blank	0.456166246987067	13	MQ_DDA	mean	0.340877	STABLE
	DEqMS|Maxquant|dlfq|SeqKNN|blank	0.22845185694838	3	MQ_DDA	mean	0.641205	STABLE
	DEqMS|Maxquant|dlfq|SeqKNN|lossf	0.481147389540587	19	MQ_DDA	mean	0.317722	STABLE
	DEqMS|Maxquant|dlfq|SeqKNN|Rlr	0.433452553388025	25	MQ_DDA	mean	0.363058	STABLE
	limma|DIANN|LFQ|MinDet|blank	0.434967160614429	23	DIANN_DIA	mean	0.361544	STABLE
	limma|DIANN|LFQ|MinProb|blank	1	27	DIANN_DIA	mean	0	STABLE
	limma|DIANN|LFQ|Impseq|blank	0.696270340114017	3	DIANN_DIA	mean	0.157222	STABLE
	limma|DIANN|dlfq|missForest|blank	0.922257859652048	14	DIANN_DIA	mean	0.0351476	STABLE
	limma|DIANN|dlfq|bpca|blank	0.625585231524328	21	DIANN_DIA	mean	0.203714	STABLE
	limma|DIANN|dlfq|QRILC|blank	0.329113985978607	25	DIANN_DIA	mean	0.482654	STABLE
	limma|DIANN|dlfq|MinDet|blank	0.00248394646768522	1	DIANN_DIA	mean	2.60486	Non-STABLE	DIANN_DIA|1
	limma|DIANN|dlfq|MinProb|blank	0.0316901752297011	4	DIANN_DIA	mean	1.49908	Non-STABLE	DIANN_DIA|4
	limma|DIANN|dlfq|min|blank	0.329113985978607	26	DIANN_DIA	mean	0.482654	STABLE
	limma|DIANN|dlfq|Impseq|blank	0.142989710620136	20	DIANN_DIA	mean	0.844695	STABLE
	limma|DIANN|dlfq|Impseqrob|blank	0.283051287051883	2	DIANN_DIA	mean	0.548135	STABLE
	limma|DIANN|dlfq|SeqKNN|blank	0.463940353705743	18	DIANN_DIA	mean	0.333538	STABLE
	ROTS|DIANN|LFQ|missForest|blank	0.0971097222590358	30	DIANN_DIA	mean	1.01274	STABLE
	ROTS|DIANN|LFQ|bpca|blank	0.0635466417851397	15	DIANN_DIA	mean	1.19691	STABLE
	ROTS|DIANN|LFQ|MinDet|blank	0.434967160614429	24	DIANN_DIA	mean	0.361544	STABLE
	ROTS|DIANN|LFQ|MinProb|blank	0.434967160614429	28	DIANN_DIA	mean	0.361544	STABLE
	ROTS|DIANN|LFQ|mice|blank	0.118419942708125	22	DIANN_DIA	mean	0.926575	STABLE
	ROTS|DIANN|LFQ|Impseq|blank	0.0568877516512281	7	DIANN_DIA	mean	1.24498	STABLE
	ROTS|DIANN|dlfq|missForest|blank	0.696270340114017	13	DIANN_DIA	mean	0.157222	STABLE
	ROTS|DIANN|dlfq|bpca|blank	0.379775474840949	12	DIANN_DIA	mean	0.420473	STABLE
	ROTS|DIANN|dlfq|QRILC|blank	0.769697943781286	6	DIANN_DIA	mean	0.11368	STABLE
	ROTS|DIANN|dlfq|MinDet|blank	0.241566586968974	11	DIANN_DIA	mean	0.616963	STABLE
	ROTS|DIANN|dlfq|MinProb|blank	0.0111698353100141	8	DIANN_DIA	mean	1.95195	Non-STABLE	DIANN_DIA|8
	ROTS|DIANN|dlfq|nbavg|blank	0.118419942708125	16	DIANN_DIA	mean	0.926575	STABLE
	ROTS|DIANN|dlfq|Impseq|blank	0.769697943781286	5	DIANN_DIA	mean	0.11368	STABLE
	ROTS|DIANN|dlfq|Impseqrob|blank	1	10	DIANN_DIA	mean	0	STABLE
	proDA|DIANN|dlfq|missForest|blank	0.0971097222590358	29	DIANN_DIA	mean	1.01274	STABLE
	proDA|DIANN|dlfq|MinDet|blank	0.0317948611038061	9	DIANN_DIA	mean	1.49764	Non-STABLE	DIANN_DIA|9
	proDA|DIANN|dlfq|MinProb|blank	0.0509619369677633	19	DIANN_DIA	mean	1.29275	STABLE
	proDA|DIANN|dlfq|Impseqrob|blank	0.696270340114017	17	DIANN_DIA	mean	0.157222	STABLE
	limma|spt|LFQ|bpca|blank	0.558184649422654	21	spt_DIA	mean	0.253222	STABLE
	limma|spt|LFQ|Impseq|blank	0.625585231524328	20	spt_DIA	mean	0.203714	STABLE
	limma|spt|LFQ|Impseqrob|blank	0.118419942708125	26	spt_DIA	mean	0.926575	STABLE
	ROTS|spt|LFQ|bpca|blank	0.379775474840949	10	spt_DIA	mean	0.420473	STABLE
	ROTS|spt|LFQ|knn|blank	0.591216340207096	28	spt_DIA	mean	0.228254	STABLE
	ROTS|spt|LFQ|QRILC|blank	0.1718573390628	18	spt_DIA	mean	0.764832	STABLE
	ROTS|spt|LFQ|MinDet|blank	0.696270340114017	13	spt_DIA	mean	0.157222	STABLE
	ROTS|spt|LFQ|MinProb|blank	0.00246874962058016	25	spt_DIA	mean	2.60752	Non-STABLE	spt_DIA|25
	ROTS|spt|LFQ|min|blank	0.696270340114017	29	spt_DIA	mean	0.157222	STABLE
	ROTS|spt|LFQ|nbavg|blank	0.204558752720553	15	spt_DIA	mean	0.689182	STABLE
	ROTS|spt|LFQ|mice|blank	0.187412238651886	14	spt_DIA	mean	0.727202	STABLE
	ROTS|spt|LFQ|Impseq|blank	0.204558752720553	9	spt_DIA	mean	0.689182	STABLE
	ROTS|spt|LFQ|Impseqrob|blank	0.494524667883866	11	spt_DIA	mean	0.305812	STABLE
	ROTS|spt|LFQ|SeqKNN|blank	0.696270340114017	24	spt_DIA	mean	0.157222	STABLE
	ROTS|spt|dlfq|missForest|blank	0.625585231524328	4	spt_DIA	mean	0.203714	STABLE
	ROTS|spt|dlfq|blank|blank	0.660354071143072	30	spt_DIA	mean	0.180223	STABLE
	ROTS|spt|dlfq|bpca|blank	0.494524667883866	6	spt_DIA	mean	0.305812	STABLE
	ROTS|spt|dlfq|knn|blank	0.0637091021643567	16	spt_DIA	mean	1.1958	STABLE
	ROTS|spt|dlfq|QRILC|blank	0.625585231524328	12	spt_DIA	mean	0.203714	STABLE
	ROTS|spt|dlfq|MinDet|blank	0.625373267959601	1	spt_DIA	mean	0.203861	STABLE
	ROTS|spt|dlfq|MinProb|blank	0.625373267959601	3	spt_DIA	mean	0.203861	STABLE
	ROTS|spt|dlfq|min|blank	0.557943281391591	22	spt_DIA	mean	0.25341	STABLE
	ROTS|spt|dlfq|zero|blank	0.1718573390628	23	spt_DIA	mean	0.764832	STABLE
	ROTS|spt|dlfq|nbavg|blank	0.845252024219666	8	spt_DIA	mean	0.0730138	STABLE
	ROTS|spt|dlfq|nbavg|center.mean	0.329113985978607	27	spt_DIA	mean	0.482654	STABLE
	ROTS|spt|dlfq|mice|blank	0.143234907524669	5	spt_DIA	mean	0.843951	STABLE
	ROTS|spt|dlfq|Impseq|blank	1	2	spt_DIA	mean	0	STABLE
	ROTS|spt|dlfq|Impseqrob|blank	0.379775474840949	17	spt_DIA	mean	0.420473	STABLE
	ROTS|spt|dlfq|GMS|blank	0.769560690774858	7	spt_DIA	mean	0.113757	STABLE
	ROTS|spt|dlfq|SeqKNN|blank	0.922257859652048	19	spt_DIA	mean	0.0351476	STABLE

## Sheet: Fig. 2e
Fig. 2e top left (FG_DDA)
	workflow	DEA	Platform	Matrix	Imput	normalization	pAUC(0.01)	G-mean	setting	rank	label
	DEqMS|FragPipe|dlfq|missForest|blank	DEqMS	FragPipe	dlfq	missForest	none	0.71329	0.694024	FG_DDA	top1	DEqMS|none|missForest(1)
	DEqMS|FragPipe|dlfq|SeqKNN|blank	DEqMS	FragPipe	dlfq	SeqKNN	none	0.715904	0.678705	FG_DDA	top2	DEqMS|none|SeqKNN(2)
	DEqMS|FragPipe|LFQ|Impseq|blank	DEqMS	FragPipe	LFQ	Impseq	none	0.722493	0.648863	FG_DDA	top1	DEqMS|none|Impseq(18)
	DEqMS|FragPipe|LFQ|SeqKNN|blank	DEqMS	FragPipe	LFQ	SeqKNN	none	0.731507	0.636596	FG_DDA	top2	DEqMS|none|SeqKNN(20)
	DEqMS|FragPipe|top0|missForest|blank	DEqMS	FragPipe	top0	missForest	none	0.660139	0.714571	FG_DDA	top1	DEqMS|none|missForest(103)
	ROTS|FragPipe|top0|nbavg|blank	ROTS	FragPipe	top0	nbavg	none	0.635406	0.700297	FG_DDA	top2	ROTS|none|nbavg(129)
	DEqMS|FragPipe|top3|SeqKNN|blank	DEqMS	FragPipe	top3	SeqKNN	none	0.655126	0.668574	FG_DDA	top1	DEqMS|none|SeqKNN(200)
	DEqMS|FragPipe|top3|nbavg|blank	DEqMS	FragPipe	top3	nbavg	none	0.651084	0.681706	FG_DDA	top2	DEqMS|none|nbavg(222)
	plgem|FragPipe|count|blank|blank	plgem	FragPipe	count	none	none	0.628446	0.546688	FG_DDA	top1	plgem|none|none(1926)
	plgem|FragPipe|count|QRILC|blank	plgem	FragPipe	count	QRILC	none	0.628446	0.546688	FG_DDA	top2	plgem|none|QRILC(1929)
Fig. 2e bottom left (MQ_DDA)
	workflow	DEA	Platform	Matrix	Imput	normalization	pAUC(0.01)	G-mean	setting	rank	label
	DEqMS|Maxquant|dlfq|Impseq|blank	DEqMS	Maxquant	dlfq	Impseq	none	0.7188	0.682631	MQ_DDA	top1	DEqMS|none|Impseq(1)
	limma|Maxquant|dlfq|Impseq|blank	limma	Maxquant	dlfq	Impseq	none	0.714728	0.680888	MQ_DDA	top2	limma|none|Impseq(2)
	DEqMS|Maxquant|LFQ|SeqKNN|lossf	DEqMS	Maxquant	LFQ	SeqKNN	lossf	0.727645	0.648287	MQ_DDA	top1	DEqMS|lossf|SeqKNN(18)
	limma|Maxquant|LFQ|SeqKNN|lossf	limma	Maxquant	LFQ	SeqKNN	lossf	0.725862	0.644785	MQ_DDA	top2	limma|lossf|SeqKNN(22)
	limma|Maxquant|top3|Impseq|Rlr	limma	Maxquant	top3	Impseq	Rlr	0.675141	0.640714	MQ_DDA	top1	limma|Rlr|Impseq(97)
	ROTS|Maxquant|top3|SeqKNN|Rlr	ROTS	Maxquant	top3	SeqKNN	Rlr	0.64958	0.663565	MQ_DDA	top2	ROTS|Rlr|SeqKNN(99)
	ROTS|Maxquant|top0|SeqKNN|Rlr	ROTS	Maxquant	top0	SeqKNN	Rlr	0.649348	0.622708	MQ_DDA	top1	ROTS|Rlr|SeqKNN(233)
	ROTS|Maxquant|top0|missForest|Rlr	ROTS	Maxquant	top0	missForest	Rlr	0.64403	0.630597	MQ_DDA	top2	ROTS|Rlr|missForest(259)
	plgem|Maxquant|count|blank|blank	plgem	Maxquant	count	none	none	0.604386	0.412527	MQ_DDA	top1	plgem|none|none(3341)
	plgem|Maxquant|count|QRILC|blank	plgem	Maxquant	count	QRILC	none	0.604386	0.412527	MQ_DDA	top2	plgem|none|QRILC(3344)
Fig. 2e top right (DIANN_DIA)
	workflow	DEA	Platform	Matrix	Imput	normalization	pAUC(0.01)	G-mean	setting	rank	label
	limma|DIANN|dlfq|MinDet|blank	limma	DIANN	dlfq	MinDet	none	0.767055	0.651141	DIANN_DIA	top1	limma|none|MinDet(1)
	limma|DIANN|dlfq|Impseqrob|blank	limma	DIANN	dlfq	Impseqrob	none	0.761513	0.647139	DIANN_DIA	top2	limma|none|Impseqrob(2)
	limma|DIANN|LFQ|Impseq|blank	limma	DIANN	LFQ	Impseq	none	0.768031	0.634018	DIANN_DIA	top1	limma|none|Impseq(3)
	ROTS|DIANN|LFQ|Impseq|blank	ROTS	DIANN	LFQ	Impseq	none	0.735061	0.647114	DIANN_DIA	top2	ROTS|none|Impseq(7)
	limma|DIANN|top3|Impseq|blank	limma	DIANN	top3	Impseq	none	0.689608	0.621379	DIANN_DIA	top1	limma|none|Impseq(316)
	ROTS|DIANN|top3|Impseq|blank	ROTS	DIANN	top3	Impseq	none	0.654259	0.621066	DIANN_DIA	top2	ROTS|none|Impseq(380)
	limma|DIANN|top1|Impseq|blank	limma	DIANN	top1	Impseq	none	0.632089	0.592486	DIANN_DIA	top1	limma|none|Impseq(788)
	limma|DIANN|top1|bpca|blank	limma	DIANN	top1	bpca	none	0.626507	0.581016	DIANN_DIA	top2	limma|none|bpca(883)
Fig. 2e bottom right (spt_DIA)
	workflow	DEA	Platform	Matrix	Imput	normalization	pAUC(0.01)	G-mean	setting	rank	label
	ROTS|spt|dlfq|MinDet|blank	ROTS	spt	dlfq	MinDet	none	0.742607	0.652352	spt_DIA	top1	ROTS|none|MinDet(1)
	ROTS|spt|dlfq|Impseq|blank	ROTS	spt	dlfq	Impseq	none	0.745626	0.645348	spt_DIA	top2	ROTS|none|Impseq(2)
	ROTS|spt|LFQ|Impseq|blank	ROTS	spt	LFQ	Impseq	none	0.720693	0.659277	spt_DIA	top1	ROTS|none|Impseq(9)
	ROTS|spt|LFQ|bpca|blank	ROTS	spt	LFQ	bpca	none	0.720544	0.658691	spt_DIA	top2	ROTS|none|bpca(10)
	ROTS|spt|top3|nbavg|blank	ROTS	spt	top3	nbavg	none	0.692741	0.648935	spt_DIA	top1	ROTS|none|nbavg(68)
	ROTS|spt|top3|MinDet|blank	ROTS	spt	top3	MinDet	none	0.693977	0.625524	spt_DIA	top2	ROTS|none|MinDet(90)
	limma|spt|top1|Impseq|blank	limma	spt	top1	Impseq	none	0.663883	0.627803	spt_DIA	top1	limma|none|Impseq(411)
	DEP|spt|top1|Impseq|blank	DEP	spt	top1	Impseq	none	0.65544	0.584718	spt_DIA	top2	DEP|none|Impseq(585)

## Sheet: Fig. 3a
Fig. 3a
	setting	metric	value
	MQ_TMT	F1	0.93
	MQ_TMT	F1	0.94
	MQ_TMT	F1	0.92
	MQ_TMT	F1	0.95
	MQ_TMT	F1	0.93
	MQ_TMT	F1	0.97
	MQ_TMT	F1	0.91
	MQ_TMT	F1	0.95
	MQ_TMT	F1	0.91
	MQ_TMT	F1	0.96
	MQ_TMT	Mcc	0.9
	MQ_TMT	Mcc	0.89
	MQ_TMT	Mcc	0.9
	MQ_TMT	Mcc	0.92
	MQ_TMT	Mcc	0.94
	MQ_TMT	Mcc	0.95
	MQ_TMT	Mcc	0.89
	MQ_TMT	Mcc	0.93
	MQ_TMT	Mcc	0.91
	MQ_TMT	Mcc	0.95
	FG_TMT	F1	0.97
	FG_TMT	F1	0.95
	FG_TMT	F1	0.97
	FG_TMT	F1	0.95
	FG_TMT	F1	0.94
	FG_TMT	F1	0.96
	FG_TMT	F1	0.97
	FG_TMT	F1	0.96
	FG_TMT	F1	0.96
	FG_TMT	F1	0.96
	FG_TMT	Mcc	0.95
	FG_TMT	Mcc	0.92
	FG_TMT	Mcc	0.95
	FG_TMT	Mcc	0.93
	FG_TMT	Mcc	0.93
	FG_TMT	Mcc	0.95
	FG_TMT	Mcc	0.96
	FG_TMT	Mcc	0.93
	FG_TMT	Mcc	0.94
	FG_TMT	Mcc	0.95
	FG_DDA	F1	0.87
	FG_DDA	F1	0.86
	FG_DDA	F1	0.89
	FG_DDA	F1	0.89
	FG_DDA	F1	0.88
	FG_DDA	F1	0.88
	FG_DDA	F1	0.9
	FG_DDA	F1	0.88
	FG_DDA	F1	0.9
	FG_DDA	F1	0.86
	FG_DDA	Mcc	0.84
	FG_DDA	Mcc	0.85
	FG_DDA	Mcc	0.87
	FG_DDA	Mcc	0.87
	FG_DDA	Mcc	0.86
	FG_DDA	Mcc	0.85
	FG_DDA	Mcc	0.86
	FG_DDA	Mcc	0.87
	FG_DDA	Mcc	0.86
	FG_DDA	Mcc	0.85
	MQ_DDA	F1	0.89
	MQ_DDA	F1	0.89
	MQ_DDA	F1	0.89
	MQ_DDA	F1	0.86
	MQ_DDA	F1	0.89
	MQ_DDA	F1	0.87
	MQ_DDA	F1	0.88
	MQ_DDA	F1	0.85
	MQ_DDA	F1	0.88
	MQ_DDA	F1	0.88
	MQ_DDA	Mcc	0.85
	MQ_DDA	Mcc	0.86
	MQ_DDA	Mcc	0.86
	MQ_DDA	Mcc	0.85
	MQ_DDA	Mcc	0.87
	MQ_DDA	Mcc	0.85
	MQ_DDA	Mcc	0.86
	MQ_DDA	Mcc	0.83
	MQ_DDA	Mcc	0.85
	MQ_DDA	Mcc	0.86
	DIANN_DIA	F1	0.91
	DIANN_DIA	F1	0.88
	DIANN_DIA	F1	0.88
	DIANN_DIA	F1	0.87
	DIANN_DIA	F1	0.91
	DIANN_DIA	F1	0.9
	DIANN_DIA	F1	0.91
	DIANN_DIA	F1	0.9
	DIANN_DIA	F1	0.88
	DIANN_DIA	F1	0.9
	DIANN_DIA	Mcc	0.88
	DIANN_DIA	Mcc	0.84
	DIANN_DIA	Mcc	0.86
	DIANN_DIA	Mcc	0.84
	DIANN_DIA	Mcc	0.88
	DIANN_DIA	Mcc	0.87
	DIANN_DIA	Mcc	0.86
	DIANN_DIA	Mcc	0.87
	DIANN_DIA	Mcc	0.85
	DIANN_DIA	Mcc	0.87
	spt_DIA	F1	0.91
	spt_DIA	F1	0.88
	spt_DIA	F1	0.9
	spt_DIA	F1	0.91
	spt_DIA	F1	0.92
	spt_DIA	F1	0.91
	spt_DIA	F1	0.9
	spt_DIA	F1	0.92
	spt_DIA	F1	0.92
	spt_DIA	F1	0.92
	spt_DIA	Mcc	0.88
	spt_DIA	Mcc	0.86
	spt_DIA	Mcc	0.88
	spt_DIA	Mcc	0.88
	spt_DIA	Mcc	0.89
	spt_DIA	Mcc	0.85
	spt_DIA	Mcc	0.87
	spt_DIA	Mcc	0.89
	spt_DIA	Mcc	0.88
	spt_DIA	Mcc	0.88

## Sheet: Fig. 3b
Fig. 3b
	setting	feature	FeatureImportance	l_y	importance
	MQ_TMT	DEA	40.9877	79.51	40.99
	MQ_TMT	Matrix	0	59.01	0
	MQ_TMT	MVI	13.7963	52.11	13.8
	MQ_TMT	norm	45.216	22.61	45.22
	FG_TMT	DEA	28.4582	85.77	28.46
	FG_TMT	Matrix	23.736	59.67	23.74
	FG_TMT	MVI	9.4914	43.06	9.49
	FG_TMT	norm	38.3144	19.16	38.31
	FG_DDA	DEA	29.0152	85.49	29.02
	FG_DDA	Matrix	15.6502	63.16	15.65
	FG_DDA	MVI	21.6276	44.52	21.63
	FG_DDA	norm	33.707	16.85	33.71
	MQ_DDA	DEA	29.4992	85.25	29.5
	MQ_DDA	Matrix	13.9466	63.53	13.95
	MQ_DDA	MVI	23.3918	44.86	23.39
	MQ_DDA	norm	33.1625	16.58	33.16
	DIANN_DIA	DEA	25.6778	87.16	25.68
	DIANN_DIA	Matrix	25.356	61.64	25.36
	DIANN_DIA	MVI	20.3497	38.79	20.35
	DIANN_DIA	norm	28.6165	14.31	28.62
	spt_DIA	DEA	30.8379	84.58	30.84
	spt_DIA	Matrix	21.727	58.3	21.73
	spt_DIA	MVI	15.968	39.45	15.97
	spt_DIA	norm	31.4671	15.73	31.47

## Sheet: Fig. 3c
Fig. 3c
	Estimate	Std. Error	t value	Pr(>|t|)	variable	log10Est	log10p	effection	label
	4358.51	640.708	6.80266	1.10293e-11	(Intercept)	3.63934	10.9575	positive	(Intercept)
	-922.891	641.552	-1.43853	0.150324	DEAbeta_binomial	-2.96515	0.822971	NA
	3145.52	52.0332	60.4522	0	DEADEP	3.49769	307.998	positive	DEADEP
	2932.64	52.0332	56.361	0	DEADEqMS	3.46726	307.998	positive	DEADEqMS
	-352.056	641.552	-0.548757	0.583188	DEAedgeR	-2.54661	0.234191	NA
	3365.18	52.0332	64.6738	0	DEAlimma	3.52701	307.998	positive	DEAlimma
	1306.07	715.251	1.82603	0.067884	DEAMSstats	3.11597	1.16823	NA
	-571.123	641.552	-0.890221	0.373375	DEAplgem	-2.75673	0.427855	NA
	1538.54	52.0332	29.5684	3.19023e-182	DEAproDA	3.18711	181.496	positive	DEAproDA
	2730.11	52.0332	52.4686	0	DEAROTS	3.43618	307.998	positive	DEAROTS
	1577.5	52.0332	30.3172	5.76058e-191	DEASAM	3.19797	190.24	positive	DEASAM
	1752.12	52.0332	33.6732	3.20504e-232	DEAttest	3.24356	231.494	positive	DEAttest
	-192.167	635.856	-0.302217	0.762495	ImputFALSE	-2.28368	0.117763	NA
	-3637.47	70.3617	-51.6968	0	ImputGMS	-3.5608	307.998	negative	ImputGMS
	-126.322	70.3617	-1.79533	0.0726399	ImputImpseq	-2.10148	1.13882	NA
	-433.341	70.3617	-6.15876	7.69478e-10	ImputImpseqrob	-2.63683	9.1138	negative	ImputImpseqrob
	-72.4837	70.3617	-1.03016	0.302968	Imputknn	-1.86024	0.518604	NA
	-92.6102	70.3617	-1.3162	0.188145	Imputmice	-1.96666	0.725507	NA
	-797.243	70.3617	-11.3306	1.5726e-29	Imputmin	-2.90159	28.8034	negative	Imputmin
	54.0898	70.3617	0.768739	0.442071	ImputMinDet	1.73312	0.354507	NA
	216.435	70.3617	3.07603	0.00210503	ImputMinProb	2.33533	2.67674	positive	ImputMinProb
	401.178	70.3617	5.70165	1.22982e-08	ImputmissForest	2.60334	7.91016	positive	ImputmissForest
	-1544.57	70.3617	-21.9519	1.0859e-103	ImputMLE	-3.18881	102.964	negative	ImputMLE
	-15.0714	70.3617	-0.214199	0.830397	Imputnbavg	-1.17815	0.0807141	NA
	-216.449	70.3617	-3.07623	0.0021036	Imputno_imp	-2.33536	2.67704	negative	Imputno_imp
	135.5	70.3617	1.92576	0.0541702	ImputQRILC	2.13194	1.26624	NA
	315.908	70.3617	4.48977	7.23229e-06	ImputSeqKNN	2.49956	5.14072	positive	ImputSeqKNN
	-771.473	70.3617	-10.9644	9.03097e-28	Imputzero	-2.88732	27.0443	negative	Imputzero
	165.589	65.8174	2.51589	0.0118931	normalizationcenter.median	2.21903	1.92471	NA
	-1878.11	65.8174	-28.5352	1.91474e-170	normalizationdiv.mean	-3.27372	169.718	negative	normalizationdiv.mean
	-1687.22	65.8174	-25.6348	3.18178e-139	normalizationdiv.median	-3.22717	138.497	negative	normalizationdiv.median
	245.5	778.761	0.315244	0.752585	normalizationequalizeMedians	2.39005	0.123445	NA
	1581	778.761	2.03015	0.0423755	normalizationFALSE	3.19893	1.37289	NA
	227.416	65.8174	3.45526	0.000552687	normalizationlossf	2.35682	3.25752	positive	normalizationlossf
	-1761.51	65.8174	-26.7636	4.79747e-151	normalizationmax	-3.24588	150.319	negative	normalizationmax
	-970.48	65.8174	-14.7451	1.48409e-48	normalizationMBQN	-2.98699	47.8285	negative	normalizationMBQN
	575.139	65.8174	8.73841	2.85987e-18	normalizationno_norm	2.75977	17.5437	positive	normalizationno_norm
	-524.807	65.8174	-7.97369	1.7588e-15	normalizationquantiles	-2.72	14.7548	negative	normalizationquantiles
	-3574.53	65.8174	-54.3098	0	normalizationquantiles.robust	-3.55322	307.998	negative	normalizationquantiles.robust
	246.084	65.8174	3.73889	0.000186156	normalizationRlr	2.39108	3.73012	positive	normalizationRlr
	-2588.15	65.8174	-39.3232	0	normalizationsum	-3.41299	307.998	negative	normalizationsum
	-2357.9	65.8174	-35.8249	2.313e-260	normalizationTIC	-3.37253	259.636	negative	normalizationTIC
	-2460.43	65.8174	-37.3827	1.63435e-281	normalizationvsn	-3.39101	280.787	negative	normalizationvsn
	-395.495	636.92	-0.62095	0.534651	Matrixdlfq	-2.59714	0.27193	NA
	-656.886	636.92	-1.03135	0.30241	MatrixLFQ	-2.81749	0.519404	NA
	-1001.48	636.92	-1.57238	0.115902	Matrixtop0	-3.00064	0.935909	NA
	-1157.5	635.856	-1.82038	0.0687393	Matrixtop3	-3.06352	1.16279	NA

## Sheet: Fig. 3d
Fig. 3d
	support_ratio	pattern	setting	idx
	0.65	ROTS	spt_DIA	1
	0.6	dlfq	DIANN_DIA	2
	0.56	No_norm	MQ_TMT	3
	0.54	No_norm	FG_TMT	4
	0.52	dlfq	MQ_DDA	5
	0.52	dlfq	FG_DDA	6
	0.48	LFQ	spt_DIA	7
	0.43	No_norm	spt_DIA	8
	0.43	limma	FG_TMT	9
	0.42	ROTS	DIANN_DIA	10
	0.42	dlfq	spt_DIA	11
	0.4	LFQ	DIANN_DIA	12
	0.38	proDA	MQ_TMT	13
	0.38	limma	MQ_TMT	14
	0.36	abd	FG_TMT	15
	0.36	LFQ	FG_DDA	16
	0.36	lossf	MQ_TMT	17
	0.36	No_norm	FG_DDA	18
	0.35	No_norm	DIANN_DIA	19
	0.33	phi	FG_TMT	20

## Sheet: Fig. 4a
Fig. 4a
	contrast	diff	setting
	dlfq-LFQ	0.0758535	DIANN_DIA
	dlfq-LFQ	-0.0425186	DIANN_DIA
	dlfq-LFQ	-0.0957488	DIANN_DIA
	dlfq-LFQ	0.0547124	DIANN_DIA
	dlfq-LFQ	-0.00656136	DIANN_DIA
	dlfq-LFQ	-0.0243597	DIANN_DIA
	dlfq-LFQ	0.00413123	DIANN_DIA
	dlfq-LFQ	-0.000372362	DIANN_DIA
	dlfq-LFQ	-0.0330567	DIANN_DIA
	dlfq-LFQ	0.00013789	DIANN_DIA
	dlfq-LFQ	0.00731118	DIANN_DIA
	dlfq-LFQ	0.0386637	DIANN_DIA
	dlfq-LFQ	0.0335847	DIANN_DIA
	dlfq-LFQ	-0.0252819	DIANN_DIA
	dlfq-LFQ	0.0410634	DIANN_DIA
	dlfq-LFQ	0.0600657	DIANN_DIA
	dlfq-LFQ	0.0583201	DIANN_DIA
	dlfq-LFQ	0.0757464	DIANN_DIA
	dlfq-LFQ	-0.040205	DIANN_DIA
	dlfq-LFQ	-0.0925609	DIANN_DIA
	dlfq-LFQ	0.0636173	DIANN_DIA
	dlfq-LFQ	-0.00461725	DIANN_DIA
	dlfq-LFQ	-0.0248457	DIANN_DIA
	dlfq-LFQ	0.00388821	DIANN_DIA
	dlfq-LFQ	-0.000836097	DIANN_DIA
	dlfq-LFQ	-0.0243836	DIANN_DIA
	dlfq-LFQ	0.000403062	DIANN_DIA
	dlfq-LFQ	0.00676475	DIANN_DIA
	dlfq-LFQ	0.030715	DIANN_DIA
	dlfq-LFQ	0.0371639	DIANN_DIA
	dlfq-LFQ	-0.024998	DIANN_DIA
	dlfq-LFQ	0.0409454	DIANN_DIA
	dlfq-LFQ	0.0625328	DIANN_DIA
	dlfq-LFQ	0.057583	DIANN_DIA
	dlfq-LFQ	0.0757798	DIANN_DIA
	dlfq-LFQ	-0.0405664	DIANN_DIA
	dlfq-LFQ	-0.0927647	DIANN_DIA
	dlfq-LFQ	0.063769	DIANN_DIA
	dlfq-LFQ	-0.00607533	DIANN_DIA
	dlfq-LFQ	-0.0250887	DIANN_DIA
	dlfq-LFQ	0.00388821	DIANN_DIA
	dlfq-LFQ	-0.000836097	DIANN_DIA
	dlfq-LFQ	-0.0241184	DIANN_DIA
	dlfq-LFQ	0.00013789	DIANN_DIA
	dlfq-LFQ	0.00669965	DIANN_DIA
	dlfq-LFQ	0.0316101	DIANN_DIA
	dlfq-LFQ	0.0372253	DIANN_DIA
	dlfq-LFQ	-0.0249616	DIANN_DIA
	dlfq-LFQ	0.0395472	DIANN_DIA
	dlfq-LFQ	0.0609701	DIANN_DIA
	dlfq-LFQ	0.0575284	DIANN_DIA
	dlfq-LFQ	-0.0120386	DIANN_DIA
	dlfq-LFQ	0.0837771	DIANN_DIA
	dlfq-LFQ	0.154319	DIANN_DIA
	dlfq-LFQ	0.0356423	DIANN_DIA
	dlfq-LFQ	-0.0150863	DIANN_DIA
	dlfq-LFQ	-0.00730984	DIANN_DIA
	dlfq-LFQ	0.00631835	DIANN_DIA
	dlfq-LFQ	0	DIANN_DIA
	dlfq-LFQ	0.000737254	DIANN_DIA
	dlfq-LFQ	0.0147073	DIANN_DIA
	dlfq-LFQ	-0.00744769	DIANN_DIA
	dlfq-LFQ	0.00757371	DIANN_DIA
	dlfq-LFQ	0.0287006	DIANN_DIA
	dlfq-LFQ	0.0106255	DIANN_DIA
	dlfq-LFQ	0.0160609	DIANN_DIA
	dlfq-LFQ	0.0118569	DIANN_DIA
	dlfq-LFQ	0.0369885	DIANN_DIA
	dlfq-LFQ	-0.0528791	DIANN_DIA
	dlfq-LFQ	0.0563824	DIANN_DIA
	dlfq-LFQ	0.084746	DIANN_DIA
	dlfq-LFQ	7.99909e-05	DIANN_DIA
	dlfq-LFQ	-0.0116852	DIANN_DIA
	dlfq-LFQ	-0.0114411	DIANN_DIA
	dlfq-LFQ	0.00510328	DIANN_DIA
	dlfq-LFQ	0	DIANN_DIA
	dlfq-LFQ	0.00428954	DIANN_DIA
	dlfq-LFQ	0.0026898	DIANN_DIA
	dlfq-LFQ	-0.00782975	DIANN_DIA
	dlfq-LFQ	0.0249205	DIANN_DIA
	dlfq-LFQ	0.0386982	DIANN_DIA
	dlfq-LFQ	-0.00512129	DIANN_DIA
	dlfq-LFQ	0.00476638	DIANN_DIA
	dlfq-LFQ	0.0208583	DIANN_DIA
	dlfq-LFQ	0.0132426	DIANN_DIA
	dlfq-LFQ	-0.0348286	DIANN_DIA
	dlfq-LFQ	0.081795	DIANN_DIA
	dlfq-LFQ	0.172098	DIANN_DIA
	dlfq-LFQ	0.0304931	DIANN_DIA
	dlfq-LFQ	-0.0141142	DIANN_DIA
	dlfq-LFQ	-0.00343877	DIANN_DIA
	dlfq-LFQ	0.00631835	DIANN_DIA
	dlfq-LFQ	0	DIANN_DIA
	dlfq-LFQ	-0.00615723	DIANN_DIA
	dlfq-LFQ	0.0180211	DIANN_DIA
	dlfq-LFQ	-0.0125296	DIANN_DIA
	dlfq-LFQ	0.000458501	DIANN_DIA
	dlfq-LFQ	0.0276479	DIANN_DIA
	dlfq-LFQ	0.0110929	DIANN_DIA
	dlfq-LFQ	0.00651771	DIANN_DIA
	dlfq-LFQ	0.00455644	DIANN_DIA
	dlfq-LFQ	0.00662327	DIANN_DIA
	dlfq-LFQ	-0.0793452	DIANN_DIA
	dlfq-LFQ	0.065589	DIANN_DIA
	dlfq-LFQ	0.0958758	DIANN_DIA
	dlfq-LFQ	-0.00290495	DIANN_DIA
	dlfq-LFQ	-0.0121701	DIANN_DIA
	dlfq-LFQ	-0.00609477	DIANN_DIA
	dlfq-LFQ	0.00486027	DIANN_DIA
	dlfq-LFQ	0	DIANN_DIA
	dlfq-LFQ	0.00299694	DIANN_DIA
	dlfq-LFQ	0.00516556	DIANN_DIA
	dlfq-LFQ	-0.0125187	DIANN_DIA
	dlfq-LFQ	0.0227654	DIANN_DIA
	dlfq-LFQ	0.0388696	DIANN_DIA
	dlfq-LFQ	-0.00405447	DIANN_DIA
	dlfq-LFQ	-0.0063197	DIANN_DIA
	dlfq-LFQ	0.0149675	DIANN_DIA
	dlfq-LFQ	-0.0164259	DIANN_DIA
	dlfq-LFQ	-0.0219006	DIANN_DIA
	dlfq-LFQ	0.0574181	DIANN_DIA
	dlfq-LFQ	0.0713236	DIANN_DIA
	dlfq-LFQ	0.017111	DIANN_DIA
	dlfq-LFQ	-0.0216671	DIANN_DIA
	dlfq-LFQ	-0.04939	DIANN_DIA
	dlfq-LFQ	0.0201895	DIANN_DIA
	dlfq-LFQ	0	DIANN_DIA
	dlfq-LFQ	-0.00409426	DIANN_DIA
	dlfq-LFQ	-0.000668235	DIANN_DIA
	dlfq-LFQ	-0.00696887	DIANN_DIA
	dlfq-LFQ	0.0115764	DIANN_DIA
	dlfq-LFQ	0.028067	DIANN_DIA
	dlfq-LFQ	0.0164157	DIANN_DIA
	dlfq-LFQ	0.00734726	DIANN_DIA
	dlfq-LFQ	0.0203111	DIANN_DIA
	dlfq-LFQ	0.110048	DIANN_DIA
	dlfq-LFQ	-0.0101048	DIANN_DIA
	dlfq-LFQ	-0.000485831	DIANN_DIA
	dlfq-LFQ	-0.000443937	DIANN_DIA
	dlfq-LFQ	-0.00273957	DIANN_DIA
	dlfq-LFQ	-0.0128991	DIANN_DIA
	dlfq-LFQ	-0.0159125	DIANN_DIA
	dlfq-LFQ	-0.108795	DIANN_DIA
	dlfq-LFQ	0	DIANN_DIA
	dlfq-LFQ	-0.000265173	DIANN_DIA
	dlfq-LFQ	0.146482	DIANN_DIA
	dlfq-LFQ	-0.0145004	DIANN_DIA
	dlfq-LFQ	0.00810126	DIANN_DIA
	dlfq-LFQ	0.0189684	DIANN_DIA
	dlfq-LFQ	-0.00110236	DIANN_DIA
	dlfq-LFQ	-0.0223114	DIANN_DIA
	dlfq-LFQ	-0.0124471	DIANN_DIA
	dlfq-LFQ	0.10302	DIANN_DIA
	dlfq-LFQ	0.0606739	DIANN_DIA
	dlfq-LFQ	0.00808259	DIANN_DIA
	dlfq-LFQ	7.30851e-05	DIANN_DIA
	dlfq-LFQ	-0.000255825	DIANN_DIA
	dlfq-LFQ	-0.0121273	DIANN_DIA
	dlfq-LFQ	-0.0290334	DIANN_DIA
	dlfq-LFQ	0.00486027	DIANN_DIA
	dlfq-LFQ	0	DIANN_DIA
	dlfq-LFQ	-0.00141105	DIANN_DIA
	dlfq-LFQ	-0.00145315	DIANN_DIA
	dlfq-LFQ	-0.0105811	DIANN_DIA
	dlfq-LFQ	0.00597392	DIANN_DIA
	dlfq-LFQ	0.0279808	DIANN_DIA
	dlfq-LFQ	-0.005594	DIANN_DIA
	dlfq-LFQ	-0.0172478	DIANN_DIA
	dlfq-LFQ	-0.0160369	DIANN_DIA
	dlfq-LFQ	0.0610574	DIANN_DIA
	dlfq-LFQ	0.0489018	DIANN_DIA
	dlfq-LFQ	0.00227525	DIANN_DIA
	dlfq-LFQ	0.00158939	DIANN_DIA
	dlfq-LFQ	-0.00139323	DIANN_DIA
	dlfq-LFQ	-0.0136282	DIANN_DIA
	dlfq-LFQ	-0.0362479	DIANN_DIA
	dlfq-LFQ	0.00486027	DIANN_DIA
	dlfq-LFQ	0	DIANN_DIA
	dlfq-LFQ	-0.00548541	DIANN_DIA
	dlfq-LFQ	0.00185621	DIANN_DIA
	dlfq-LFQ	-0.0200321	DIANN_DIA
	dlfq-LFQ	-0.0123697	DIANN_DIA
	dlfq-LFQ	0.0221914	DIANN_DIA
	dlfq-LFQ	-0.0136312	DIANN_DIA
	dlfq-LFQ	-0.00599692	DIANN_DIA
	dlfq-LFQ	-0.0100332	DIANN_DIA
	dlfq-LFQ	0.0636604	DIANN_DIA
	dlfq-LFQ	0.0136627	DIANN_DIA
	dlfq-LFQ	0.000108795	DIANN_DIA
	dlfq-LFQ	-0.000212934	DIANN_DIA
	dlfq-LFQ	0	DIANN_DIA
	dlfq-LFQ	0.0121492	DIANN_DIA
	dlfq-LFQ	0.0413351	DIANN_DIA
	dlfq-LFQ	0.00534629	DIANN_DIA
	dlfq-LFQ	-8.54168e-06	DIANN_DIA
	dlfq-LFQ	0.0192014	DIANN_DIA
	dlfq-LFQ	0.0151148	DIANN_DIA
	dlfq-LFQ	-0.052522	DIANN_DIA
	dlfq-LFQ	-0.0866117	DIANN_DIA
	dlfq-LFQ	-0.0336366	DIANN_DIA
	dlfq-LFQ	-0.0918946	DIANN_DIA
	dlfq-LFQ	-0.0778858	DIANN_DIA
	dlfq-LFQ	-0.0650471	DIANN_DIA
	dlfq-LFQ	-0.107517	DIANN_DIA
	dlfq-LFQ	0.0617355	DIANN_DIA
	dlfq-LFQ	-0.000262825	DIANN_DIA
	dlfq-LFQ	-0.00151069	DIANN_DIA
	dlfq-LFQ	-0.00309342	DIANN_DIA
	dlfq-LFQ	-0.0126561	DIANN_DIA
	dlfq-LFQ	-0.0350682	DIANN_DIA
	dlfq-LFQ	0.00534629	DIANN_DIA
	dlfq-LFQ	0	DIANN_DIA
	dlfq-LFQ	-0.000503775	DIANN_DIA
	dlfq-LFQ	0.00238655	DIANN_DIA
	dlfq-LFQ	-0.0153005	DIANN_DIA
	dlfq-LFQ	-0.0067456	DIANN_DIA
	dlfq-LFQ	0.0206701	DIANN_DIA
	dlfq-LFQ	-0.0187492	DIANN_DIA
	dlfq-LFQ	-0.00869142	DIANN_DIA
	dlfq-LFQ	-0.0026676	DIANN_DIA
	dlfq-LFQ	0.0705903	DIANN_DIA
	dlfq-LFQ	0.0169764	DIANN_DIA
	dlfq-LFQ	-0.00473366	DIANN_DIA
	dlfq-LFQ	-0.0142763	DIANN_DIA
	dlfq-LFQ	-0.0116086	DIANN_DIA
	dlfq-LFQ	-0.00415067	DIANN_DIA
	dlfq-LFQ	0.0168339	DIANN_DIA
	dlfq-LFQ	0.00871437	DIANN_DIA
	dlfq-LFQ	0	DIANN_DIA
	dlfq-LFQ	-0.0153845	DIANN_DIA
	dlfq-LFQ	0.0142981	DIANN_DIA
	dlfq-LFQ	-0.0106513	DIANN_DIA
	dlfq-LFQ	-0.00946435	DIANN_DIA
	dlfq-LFQ	0.0162374	DIANN_DIA
	dlfq-LFQ	0.00774214	DIANN_DIA
	dlfq-LFQ	-0.0159163	DIANN_DIA
	dlfq-LFQ	-0.0148156	DIANN_DIA
	dlfq-LFQ	0.0047801	DIANN_DIA
	dlfq-LFQ	0.0504968	DIANN_DIA
	dlfq-LFQ	-0.0184619	DIANN_DIA
	dlfq-LFQ	-0.0920144	DIANN_DIA
	dlfq-LFQ	0.109496	DIANN_DIA
	dlfq-LFQ	0.0636209	DIANN_DIA
	dlfq-LFQ	-0.0311446	DIANN_DIA
	dlfq-LFQ	0.00291616	DIANN_DIA
	dlfq-LFQ	-0.0249123	DIANN_DIA
	dlfq-LFQ	-0.0775364	DIANN_DIA
	dlfq-LFQ	0.00622625	DIANN_DIA
	dlfq-LFQ	0.00353862	DIANN_DIA
	dlfq-LFQ	0.0395022	DIANN_DIA
	dlfq-LFQ	0.0266182	DIANN_DIA
	dlfq-LFQ	-0.0213777	DIANN_DIA
	dlfq-LFQ	0.0443017	DIANN_DIA
	dlfq-LFQ	0.0305037	DIANN_DIA
	dlfq-LFQ	0.069851	DIANN_DIA
	dlfq-LFQ	0.0538407	DIANN_DIA
	dlfq-LFQ	-0.0291468	DIANN_DIA
	dlfq-LFQ	-0.0958091	DIANN_DIA
	dlfq-LFQ	0.103802	DIANN_DIA
	dlfq-LFQ	0.00684325	DIANN_DIA
	dlfq-LFQ	-0.0226197	DIANN_DIA
	dlfq-LFQ	0.00340219	DIANN_DIA
	dlfq-LFQ	-0.00967349	DIANN_DIA
	dlfq-LFQ	-0.0681175	DIANN_DIA
	dlfq-LFQ	-0.0302191	DIANN_DIA
	dlfq-LFQ	0.00366916	DIANN_DIA
	dlfq-LFQ	0.0255204	DIANN_DIA
	dlfq-LFQ	0.0315151	DIANN_DIA
	dlfq-LFQ	-0.0273507	DIANN_DIA
	dlfq-LFQ	0.0543314	DIANN_DIA
	dlfq-LFQ	0.0472248	DIANN_DIA
	dlfq-LFQ	0.0674632	DIANN_DIA
	dlfq-LFQ	0.0439748	DIANN_DIA
	dlfq-LFQ	-0.0195381	DIANN_DIA
	dlfq-LFQ	-0.0926069	DIANN_DIA
	dlfq-LFQ	0.107634	DIANN_DIA
	dlfq-LFQ	-0.0229016	DIANN_DIA
	dlfq-LFQ	-0.0221336	DIANN_DIA
	dlfq-LFQ	0.00340219	DIANN_DIA
	dlfq-LFQ	-0.0285206	DIANN_DIA
	dlfq-LFQ	-0.0188213	DIANN_DIA
	dlfq-LFQ	-0.0143193	DIANN_DIA
	dlfq-LFQ	-0.0015222	DIANN_DIA
	dlfq-LFQ	0.0122398	DIANN_DIA
	dlfq-LFQ	0.0340185	DIANN_DIA
	dlfq-LFQ	-0.0214094	DIANN_DIA
	dlfq-LFQ	0.0531135	DIANN_DIA
	dlfq-LFQ	0.0433452	DIANN_DIA
	dlfq-LFQ	0.049946	DIANN_DIA
	dlfq-LFQ	0.000365151	DIANN_DIA
	dlfq-LFQ	0.132056	DIANN_DIA
	dlfq-LFQ	0.195907	DIANN_DIA
	dlfq-LFQ	0.0464016	DIANN_DIA
	dlfq-LFQ	0.0696768	DIANN_DIA
	dlfq-LFQ	-0.0102969	DIANN_DIA
	dlfq-LFQ	0.00461725	DIANN_DIA
	dlfq-LFQ	0.00198349	DIANN_DIA
	dlfq-LFQ	-0.0528246	DIANN_DIA
	dlfq-LFQ	0.0197501	DIANN_DIA
	dlfq-LFQ	-0.0182063	DIANN_DIA
	dlfq-LFQ	0.02723	DIANN_DIA
	dlfq-LFQ	0.0281638	DIANN_DIA
	dlfq-LFQ	0.0103458	DIANN_DIA
	dlfq-LFQ	0.0395989	DIANN_DIA
	dlfq-LFQ	0.0116175	DIANN_DIA
	dlfq-LFQ	0.0712724	DIANN_DIA
	dlfq-LFQ	-0.0346934	DIANN_DIA
	dlfq-LFQ	0.105494	DIANN_DIA
	dlfq-LFQ	0.129095	DIANN_DIA
	dlfq-LFQ	-0.00242167	DIANN_DIA
	dlfq-LFQ	-0.00966221	DIANN_DIA
	dlfq-LFQ	-0.00932481	DIANN_DIA
	dlfq-LFQ	0.00291616	DIANN_DIA
	dlfq-LFQ	0	DIANN_DIA
	dlfq-LFQ	-0.0296871	DIANN_DIA
	dlfq-LFQ	0.0173635	DIANN_DIA
	dlfq-LFQ	-0.0146643	DIANN_DIA
	dlfq-LFQ	0.0388601	DIANN_DIA
	dlfq-LFQ	0.0361769	DIANN_DIA
	dlfq-LFQ	-0.00186075	DIANN_DIA
	dlfq-LFQ	0.0321139	DIANN_DIA
	dlfq-LFQ	0.0132807	DIANN_DIA
	dlfq-LFQ	0.0478934	DIANN_DIA
	dlfq-LFQ	-0.0188909	DIANN_DIA
	dlfq-LFQ	0.131131	DIANN_DIA
	dlfq-LFQ	0.221068	DIANN_DIA
	dlfq-LFQ	0.0432153	DIANN_DIA
	dlfq-LFQ	0.0774921	DIANN_DIA
	dlfq-LFQ	-0.00661623	DIANN_DIA
	dlfq-LFQ	0.00388821	DIANN_DIA
	dlfq-LFQ	0.000200709	DIANN_DIA
	dlfq-LFQ	-0.0513181	DIANN_DIA
	dlfq-LFQ	0.0189545	DIANN_DIA
	dlfq-LFQ	-0.0257471	DIANN_DIA
	dlfq-LFQ	0.0308417	DIANN_DIA
	dlfq-LFQ	0.0278845	DIANN_DIA
	dlfq-LFQ	0.00939253	DIANN_DIA
	dlfq-LFQ	0.0362442	DIANN_DIA
	dlfq-LFQ	0.0086847	DIANN_DIA
	dlfq-LFQ	0.055603	DIANN_DIA
	dlfq-LFQ	-0.0568569	DIANN_DIA
	dlfq-LFQ	0.113325	DIANN_DIA
	dlfq-LFQ	0.148159	DIANN_DIA
	dlfq-LFQ	-0.00887325	DIANN_DIA
	dlfq-LFQ	0.00177359	DIANN_DIA
	dlfq-LFQ	0.00996354	DIANN_DIA
	dlfq-LFQ	0.00243013	DIANN_DIA
	dlfq-LFQ	0	DIANN_DIA
	dlfq-LFQ	-0.0350517	DIANN_DIA
	dlfq-LFQ	0.0155073	DIANN_DIA
	dlfq-LFQ	-0.0206762	DIANN_DIA
	dlfq-LFQ	0.035856	DIANN_DIA
	dlfq-LFQ	0.0302839	DIANN_DIA
	dlfq-LFQ	0.000471277	DIANN_DIA
	dlfq-LFQ	0.0285718	DIANN_DIA
	dlfq-LFQ	0.011554	DIANN_DIA
	dlfq-LFQ	0.0318809	DIANN_DIA
	dlfq-LFQ	-0.0104891	DIANN_DIA
	dlfq-LFQ	0.122766	DIANN_DIA
	dlfq-LFQ	0.130714	DIANN_DIA
	dlfq-LFQ	0.0255346	DIANN_DIA
	dlfq-LFQ	0.00370352	DIANN_DIA
	dlfq-LFQ	-0.0474459	DIANN_DIA
	dlfq-LFQ	0.0138712	DIANN_DIA
	dlfq-LFQ	0.00343664	DIANN_DIA
	dlfq-LFQ	-0.00740362	DIANN_DIA
	dlfq-LFQ	0.0181411	DIANN_DIA
	dlfq-LFQ	-0.0132994	DIANN_DIA
	dlfq-LFQ	0.024792	DIANN_DIA
	dlfq-LFQ	0.0313595	DIANN_DIA
	dlfq-LFQ	0.0214839	DIANN_DIA
	dlfq-LFQ	0.0259657	DIANN_DIA
	dlfq-LFQ	0.000905072	DIANN_DIA
	dlfq-LFQ	0.118122	DIANN_DIA
	dlfq-LFQ	-0.0233022	DIANN_DIA
	dlfq-LFQ	-0.0120837	DIANN_DIA
	dlfq-LFQ	-0.00884806	DIANN_DIA
	dlfq-LFQ	-0.00564322	DIANN_DIA
	dlfq-LFQ	-0.000963064	DIANN_DIA
	dlfq-LFQ	-0.28349	DIANN_DIA
	dlfq-LFQ	-0.00340219	DIANN_DIA
	dlfq-LFQ	0.00301512	DIANN_DIA
	dlfq-LFQ	-0.0993761	DIANN_DIA
	dlfq-LFQ	0.0107236	DIANN_DIA
	dlfq-LFQ	-0.0129091	DIANN_DIA
	dlfq-LFQ	0.0100571	DIANN_DIA
	dlfq-LFQ	0.018159	DIANN_DIA
	dlfq-LFQ	0.00161459	DIANN_DIA
	dlfq-LFQ	-0.0232538	DIANN_DIA
	dlfq-LFQ	-0.020326	DIANN_DIA
	dlfq-LFQ	0.0630476	DIANN_DIA
	dlfq-LFQ	0.0467703	DIANN_DIA
	dlfq-LFQ	0.0105764	DIANN_DIA
	dlfq-LFQ	0.00785775	DIANN_DIA
	dlfq-LFQ	-0.000271075	DIANN_DIA
	dlfq-LFQ	0.075305	DIANN_DIA
	dlfq-LFQ	-0.018712	DIANN_DIA
	dlfq-LFQ	0.00413123	DIANN_DIA
	dlfq-LFQ	0	DIANN_DIA
	dlfq-LFQ	-0.0304842	DIANN_DIA
	dlfq-LFQ	-0.00715966	DIANN_DIA
	dlfq-LFQ	-0.0120634	DIANN_DIA
	dlfq-LFQ	0.00855476	DIANN_DIA
	dlfq-LFQ	0.0224565	DIANN_DIA
	dlfq-LFQ	-0.000819436	DIANN_DIA
	dlfq-LFQ	0.00706393	DIANN_DIA
	dlfq-LFQ	-0.0221995	DIANN_DIA
	dlfq-LFQ	0.0480937	DIANN_DIA
	dlfq-LFQ	0.0189218	DIANN_DIA
	dlfq-LFQ	0.00287616	DIANN_DIA
	dlfq-LFQ	0.000132091	DIANN_DIA
	dlfq-LFQ	-0.00485046	DIANN_DIA
	dlfq-LFQ	0.0692102	DIANN_DIA
	dlfq-LFQ	-0.0218712	DIANN_DIA
	dlfq-LFQ	0.00437424	DIANN_DIA
	dlfq-LFQ	0	DIANN_DIA
	dlfq-LFQ	-0.014857	DIANN_DIA
	dlfq-LFQ	0.00834763	DIANN_DIA
	dlfq-LFQ	-0.0219561	DIANN_DIA
	dlfq-LFQ	-0.000866726	DIANN_DIA
	dlfq-LFQ	0.0166283	DIANN_DIA
	dlfq-LFQ	-0.0104593	DIANN_DIA
	dlfq-LFQ	0.0104518	DIANN_DIA
	dlfq-LFQ	-0.0135197	DIANN_DIA
	dlfq-LFQ	0.0546747	DIANN_DIA
	dlfq-LFQ	-0.00794705	DIANN_DIA
	dlfq-LFQ	0.000121254	DIANN_DIA
	dlfq-LFQ	0	DIANN_DIA
	dlfq-LFQ	0	DIANN_DIA
	dlfq-LFQ	0.0960694	DIANN_DIA
	dlfq-LFQ	0.0462308	DIANN_DIA
	dlfq-LFQ	0.00388821	DIANN_DIA
	dlfq-LFQ	0.00198349	DIANN_DIA
	dlfq-LFQ	0.0105982	DIANN_DIA
	dlfq-LFQ	0.0133859	DIANN_DIA
	dlfq-LFQ	-0.0538979	DIANN_DIA
	dlfq-LFQ	-0.0645359	DIANN_DIA
	dlfq-LFQ	-0.0283898	DIANN_DIA
	dlfq-LFQ	-0.13579	DIANN_DIA
	dlfq-LFQ	-0.010774	DIANN_DIA
	dlfq-LFQ	-0.042104	DIANN_DIA
	dlfq-LFQ	-0.109018	DIANN_DIA
	dlfq-LFQ	0.0339707	DIANN_DIA
	dlfq-LFQ	-0.000167133	DIANN_DIA
	dlfq-LFQ	-0.000326413	DIANN_DIA
	dlfq-LFQ	-0.00468449	DIANN_DIA
	dlfq-LFQ	0.0828384	DIANN_DIA
	dlfq-LFQ	-0.0204326	DIANN_DIA
	dlfq-LFQ	0.00510328	DIANN_DIA
	dlfq-LFQ	0	DIANN_DIA
	dlfq-LFQ	-0.0058338	DIANN_DIA
	dlfq-LFQ	0.010469	DIANN_DIA
	dlfq-LFQ	-0.0194288	DIANN_DIA
	dlfq-LFQ	0.00176287	DIANN_DIA
	dlfq-LFQ	0.0135954	DIANN_DIA
	dlfq-LFQ	-0.014797	DIANN_DIA
	dlfq-LFQ	0.0135849	DIANN_DIA
	dlfq-LFQ	-0.00717824	DIANN_DIA
	dlfq-LFQ	0.0652896	DIANN_DIA
	dlfq-LFQ	0.0180105	DIANN_DIA
	dlfq-LFQ	-0.00737072	DIANN_DIA
	dlfq-LFQ	-0.0184098	DIANN_DIA
	dlfq-LFQ	-0.0173507	DIANN_DIA
	dlfq-LFQ	0.00856379	DIANN_DIA
	dlfq-LFQ	0.0296476	DIANN_DIA
	dlfq-LFQ	0.00661922	DIANN_DIA
	dlfq-LFQ	0	DIANN_DIA
	dlfq-LFQ	0.0190758	DIANN_DIA
	dlfq-LFQ	0.0148497	DIANN_DIA
	dlfq-LFQ	-0.0206291	DIANN_DIA
	dlfq-LFQ	0.01526	DIANN_DIA
	dlfq-LFQ	0.000255198	DIANN_DIA
	dlfq-LFQ	0.00322684	DIANN_DIA
	dlfq-LFQ	-0.0016035	DIANN_DIA
	dlfq-LFQ	-0.025884	DIANN_DIA
	dlfq-LFQ	0.0340825	DIANN_DIA
	dlfq-LFQ	0.0609538	DIANN_DIA
	dlfq-LFQ	-0.0306786	DIANN_DIA
	dlfq-LFQ	-0.0853307	DIANN_DIA
	dlfq-LFQ	0.11394	DIANN_DIA
	dlfq-LFQ	-0.00973997	DIANN_DIA
	dlfq-LFQ	-0.00560875	DIANN_DIA
	dlfq-LFQ	0.00291616	DIANN_DIA
	dlfq-LFQ	0	DIANN_DIA
	dlfq-LFQ	-0.0223961	DIANN_DIA
	dlfq-LFQ	0.000530345	DIANN_DIA
	dlfq-LFQ	0.00840191	DIANN_DIA
	dlfq-LFQ	0.0444967	DIANN_DIA
	dlfq-LFQ	0.0345763	DIANN_DIA
	dlfq-LFQ	-0.023023	DIANN_DIA
	dlfq-LFQ	0.0454125	DIANN_DIA
	dlfq-LFQ	0.040667	DIANN_DIA
	dlfq-LFQ	0.0640683	DIANN_DIA
	dlfq-LFQ	0.0577607	DIANN_DIA
	dlfq-LFQ	-0.0342341	DIANN_DIA
	dlfq-LFQ	-0.0892479	DIANN_DIA
	dlfq-LFQ	0.110821	DIANN_DIA
	dlfq-LFQ	-0.00828189	DIANN_DIA
	dlfq-LFQ	-0.00852491	DIANN_DIA
	dlfq-LFQ	0.00340219	DIANN_DIA
	dlfq-LFQ	0	DIANN_DIA
	dlfq-LFQ	-0.0223356	DIANN_DIA
	dlfq-LFQ	-0.00530345	DIANN_DIA
	dlfq-LFQ	0.00841	DIANN_DIA
	dlfq-LFQ	0.033764	DIANN_DIA
	dlfq-LFQ	0.0407279	DIANN_DIA
	dlfq-LFQ	-0.026721	DIANN_DIA
	dlfq-LFQ	0.0424866	DIANN_DIA
	dlfq-LFQ	0.041581	DIANN_DIA
	dlfq-LFQ	0.0607221	DIANN_DIA
	dlfq-LFQ	0.0568852	DIANN_DIA
	dlfq-LFQ	-0.0312317	DIANN_DIA
	dlfq-LFQ	-0.0883788	DIANN_DIA
	dlfq-LFQ	0.113639	DIANN_DIA
	dlfq-LFQ	-0.00876792	DIANN_DIA
	dlfq-LFQ	-0.00828189	DIANN_DIA
	dlfq-LFQ	0.00340219	DIANN_DIA
	dlfq-LFQ	0	DIANN_DIA
	dlfq-LFQ	-0.0228337	DIANN_DIA
	dlfq-LFQ	-0.00530345	DIANN_DIA
	dlfq-LFQ	0.00866797	DIANN_DIA
	dlfq-LFQ	0.0346561	DIANN_DIA
	dlfq-LFQ	0.042167	DIANN_DIA
	dlfq-LFQ	-0.0259923	DIANN_DIA
	dlfq-LFQ	0.0423254	DIANN_DIA
	dlfq-LFQ	0.0406225	DIANN_DIA
	dlfq-LFQ	0.06113	DIANN_DIA
	dlfq-LFQ	-0.000296382	DIANN_DIA
	dlfq-LFQ	0.165272	DIANN_DIA
	dlfq-LFQ	0.219857	DIANN_DIA
	dlfq-LFQ	0.049022	DIANN_DIA
	dlfq-LFQ	-0.00315917	DIANN_DIA
	dlfq-LFQ	0.00555387	DIANN_DIA
	dlfq-LFQ	0.00461725	DIANN_DIA
	dlfq-LFQ	0	DIANN_DIA
	dlfq-LFQ	-0.00235147	DIANN_DIA
	dlfq-LFQ	0.00689449	DIANN_DIA
	dlfq-LFQ	-0.0170354	DIANN_DIA
	dlfq-LFQ	0.0330284	DIANN_DIA
	dlfq-LFQ	0.0370934	DIANN_DIA
	dlfq-LFQ	0.00717043	DIANN_DIA
	dlfq-LFQ	0.0374402	DIANN_DIA
	dlfq-LFQ	0.0117959	DIANN_DIA
	dlfq-LFQ	0.0578679	DIANN_DIA
	dlfq-LFQ	-0.0341961	DIANN_DIA
	dlfq-LFQ	0.12913	DIANN_DIA
	dlfq-LFQ	0.150336	DIANN_DIA
	dlfq-LFQ	-0.00145	DIANN_DIA
	dlfq-LFQ	-0.00583232	DIANN_DIA
	dlfq-LFQ	-0.00296131	DIANN_DIA
	dlfq-LFQ	0.00291616	DIANN_DIA
	dlfq-LFQ	0	DIANN_DIA
	dlfq-LFQ	-0.00013789	DIANN_DIA
	dlfq-LFQ	0.00662931	DIANN_DIA
	dlfq-LFQ	-0.0113203	DIANN_DIA
	dlfq-LFQ	0.0434311	DIANN_DIA
	dlfq-LFQ	0.0409388	DIANN_DIA
	dlfq-LFQ	-0.0042184	DIANN_DIA
	dlfq-LFQ	0.0322088	DIANN_DIA
	dlfq-LFQ	0.0180044	DIANN_DIA
	dlfq-LFQ	0.0342859	DIANN_DIA
	dlfq-LFQ	-0.0211207	DIANN_DIA
	dlfq-LFQ	0.171189	DIANN_DIA
	dlfq-LFQ	0.247862	DIANN_DIA
	dlfq-LFQ	0.0453903	DIANN_DIA
	dlfq-LFQ	-0.00388821	DIANN_DIA
	dlfq-LFQ	0.00774099	DIANN_DIA
	dlfq-LFQ	0.00388821	DIANN_DIA
	dlfq-LFQ	0	DIANN_DIA
	dlfq-LFQ	-0.00182113	DIANN_DIA
	dlfq-LFQ	0.0108721	DIANN_DIA
	dlfq-LFQ	-0.0220355	DIANN_DIA
	dlfq-LFQ	0.0343993	DIANN_DIA
	dlfq-LFQ	0.0329337	DIANN_DIA
	dlfq-LFQ	0.00705983	DIANN_DIA
	dlfq-LFQ	0.0355666	DIANN_DIA
	dlfq-LFQ	0.0134656	DIANN_DIA
	dlfq-LFQ	0.0401689	DIANN_DIA
	dlfq-LFQ	-0.0581253	DIANN_DIA
	dlfq-LFQ	0.147519	DIANN_DIA
	dlfq-LFQ	0.172689	DIANN_DIA
	dlfq-LFQ	-0.0084407	DIANN_DIA
	dlfq-LFQ	-0.00534629	DIANN_DIA
	dlfq-LFQ	-0.00269259	DIANN_DIA
	dlfq-LFQ	0.00243013	DIANN_DIA
	dlfq-LFQ	0	DIANN_DIA
	dlfq-LFQ	0.00145315	DIANN_DIA
	dlfq-LFQ	0.00530345	DIANN_DIA
	dlfq-LFQ	-0.0163529	DIANN_DIA
	dlfq-LFQ	0.0455646	DIANN_DIA
	dlfq-LFQ	0.040352	DIANN_DIA
	dlfq-LFQ	-0.00360484	DIANN_DIA
	dlfq-LFQ	0.0285959	DIANN_DIA
	dlfq-LFQ	0.0191428	DIANN_DIA
	dlfq-LFQ	0.016451	DIANN_DIA
	dlfq-LFQ	-0.00762229	DIANN_DIA
	dlfq-LFQ	0.129692	DIANN_DIA
	dlfq-LFQ	0.135509	DIANN_DIA
	dlfq-LFQ	0.0273766	DIANN_DIA
	dlfq-LFQ	-0.0223412	DIANN_DIA
	dlfq-LFQ	-0.0173048	DIANN_DIA
	dlfq-LFQ	0.0138712	DIANN_DIA
	dlfq-LFQ	0	DIANN_DIA
	dlfq-LFQ	-0.00514633	DIANN_DIA
	dlfq-LFQ	-0.000795518	DIANN_DIA
	dlfq-LFQ	-0.0129353	DIANN_DIA
	dlfq-LFQ	0.0294598	DIANN_DIA
	dlfq-LFQ	0.0399615	DIANN_DIA
	dlfq-LFQ	0.0187693	DIANN_DIA
	dlfq-LFQ	0.0302896	DIANN_DIA
	dlfq-LFQ	0.00730982	DIANN_DIA
	dlfq-LFQ	0.108219	DIANN_DIA
	dlfq-LFQ	-0.00398144	DIANN_DIA
	dlfq-LFQ	-0.0193809	DIANN_DIA
	dlfq-LFQ	-0.0235562	DIANN_DIA
	dlfq-LFQ	-0.0180033	DIANN_DIA
	dlfq-LFQ	0.0265468	DIANN_DIA
	dlfq-LFQ	-0.017497	DIANN_DIA
	dlfq-LFQ	-0.0150863	DIANN_DIA
	dlfq-LFQ	0.000587162	DIANN_DIA
	dlfq-LFQ	-0.00185621	DIANN_DIA
	dlfq-LFQ	0.182608	DIANN_DIA
	dlfq-LFQ	-0.0132449	DIANN_DIA
	dlfq-LFQ	0.0124901	DIANN_DIA
	dlfq-LFQ	0.0138596	DIANN_DIA
	dlfq-LFQ	-0.00284482	DIANN_DIA
	dlfq-LFQ	-0.0123212	DIANN_DIA
	dlfq-LFQ	-0.0169208	DIANN_DIA
	dlfq-LFQ	0.070975	DIANN_DIA
	dlfq-LFQ	0.0482249	DIANN_DIA
	dlfq-LFQ	0.0209362	DIANN_DIA
	dlfq-LFQ	0.0133021	DIANN_DIA
	dlfq-LFQ	0.00151256	DIANN_DIA
	dlfq-LFQ	-0.00388821	DIANN_DIA
	dlfq-LFQ	-0.00949696	DIANN_DIA
	dlfq-LFQ	0.00413123	DIANN_DIA
	dlfq-LFQ	0	DIANN_DIA
	dlfq-LFQ	-0.000933407	DIANN_DIA
	dlfq-LFQ	-0.00132586	DIANN_DIA
	dlfq-LFQ	-0.0110108	DIANN_DIA
	dlfq-LFQ	0.0153167	DIANN_DIA
	dlfq-LFQ	0.0292	DIANN_DIA
	dlfq-LFQ	-0.00395841	DIANN_DIA
	dlfq-LFQ	0.0123856	DIANN_DIA
	dlfq-LFQ	-0.0116	DIANN_DIA
	dlfq-LFQ	0.0441924	DIANN_DIA
	dlfq-LFQ	0.0228645	DIANN_DIA
	dlfq-LFQ	0.00559378	DIANN_DIA
	dlfq-LFQ	0.000708841	DIANN_DIA
	dlfq-LFQ	-0.00439163	DIANN_DIA
	dlfq-LFQ	-0.00709541	DIANN_DIA
	dlfq-LFQ	-0.0131422	DIANN_DIA
	dlfq-LFQ	0.00437424	DIANN_DIA
	dlfq-LFQ	0	DIANN_DIA
	dlfq-LFQ	-0.00212138	DIANN_DIA
	dlfq-LFQ	0.00212138	DIANN_DIA
	dlfq-LFQ	-0.0230006	DIANN_DIA
	dlfq-LFQ	0.0035587	DIANN_DIA
	dlfq-LFQ	0.0216701	DIANN_DIA
	dlfq-LFQ	-0.0100252	DIANN_DIA
	dlfq-LFQ	0.0158529	DIANN_DIA
	dlfq-LFQ	-0.00617412	DIANN_DIA
	dlfq-LFQ	0.0441731	DIANN_DIA
	dlfq-LFQ	0.00745785	DIANN_DIA
	dlfq-LFQ	0.000286346	DIANN_DIA
	dlfq-LFQ	0	DIANN_DIA
	dlfq-LFQ	0	DIANN_DIA
	dlfq-LFQ	0.0240559	DIANN_DIA
	dlfq-LFQ	0.0396112	DIANN_DIA
	dlfq-LFQ	0.00388821	DIANN_DIA
	dlfq-LFQ	0	DIANN_DIA
	dlfq-LFQ	0.0102785	DIANN_DIA
	dlfq-LFQ	0.00344724	DIANN_DIA
	dlfq-LFQ	-0.0525755	DIANN_DIA
	dlfq-LFQ	-0.0631964	DIANN_DIA
	dlfq-LFQ	-0.02288	DIANN_DIA
	dlfq-LFQ	-0.136804	DIANN_DIA
	dlfq-LFQ	-0.0148186	DIANN_DIA
	dlfq-LFQ	-0.0379738	DIANN_DIA
	dlfq-LFQ	-0.114247	DIANN_DIA
	dlfq-LFQ	0.039295	DIANN_DIA
	dlfq-LFQ	-0.000620909	DIANN_DIA
	dlfq-LFQ	4.54798e-05	DIANN_DIA
	dlfq-LFQ	-0.0041819	DIANN_DIA
	dlfq-LFQ	-0.00704738	DIANN_DIA
	dlfq-LFQ	-0.00901093	DIANN_DIA
	dlfq-LFQ	0.00510328	DIANN_DIA
	dlfq-LFQ	0	DIANN_DIA
	dlfq-LFQ	-0.00146791	DIANN_DIA
	dlfq-LFQ	0.000795518	DIANN_DIA
	dlfq-LFQ	-0.0185008	DIANN_DIA
	dlfq-LFQ	0.00880772	DIANN_DIA
	dlfq-LFQ	0.0212866	DIANN_DIA
	dlfq-LFQ	-0.0165781	DIANN_DIA
	dlfq-LFQ	0.0118492	DIANN_DIA
	dlfq-LFQ	-4.88884e-05	DIANN_DIA
	dlfq-LFQ	0.0558455	DIANN_DIA
	dlfq-LFQ	0.0226753	DIANN_DIA
	dlfq-LFQ	-0.00784024	DIANN_DIA
	dlfq-LFQ	-0.0176363	DIANN_DIA
	dlfq-LFQ	-0.0165248	DIANN_DIA
	dlfq-LFQ	-0.00706683	DIANN_DIA
	dlfq-LFQ	0.0384544	DIANN_DIA
	dlfq-LFQ	0.00631455	DIANN_DIA
	dlfq-LFQ	0	DIANN_DIA
	dlfq-LFQ	-0.0178938	DIANN_DIA
	dlfq-LFQ	0.0226669	DIANN_DIA
	dlfq-LFQ	-0.0178159	DIANN_DIA
	dlfq-LFQ	0.0242283	DIANN_DIA
	dlfq-LFQ	0.00553879	DIANN_DIA
	dlfq-LFQ	0.00290317	DIANN_DIA
	dlfq-LFQ	0.00588006	DIANN_DIA
	dlfq-LFQ	-0.0172822	DIANN_DIA
	dlfq-LFQ	0.0287601	DIANN_DIA
	dlfq-LFQ	0.0460122	DIANN_DIA
	dlfq-LFQ	-0.0244268	DIANN_DIA
	dlfq-LFQ	-0.0941349	DIANN_DIA
	dlfq-LFQ	0.10697	DIANN_DIA
	dlfq-LFQ	-0.0561555	DIANN_DIA
	dlfq-LFQ	-0.0207145	DIANN_DIA
	dlfq-LFQ	0.00291616	DIANN_DIA
	dlfq-LFQ	-0.040401	DIANN_DIA
	dlfq-LFQ	-0.014055	DIANN_DIA
	dlfq-LFQ	0.00344724	DIANN_DIA
	dlfq-LFQ	0.00858772	DIANN_DIA
	dlfq-LFQ	0.0323604	DIANN_DIA
	dlfq-LFQ	0.0310095	DIANN_DIA
	dlfq-LFQ	-0.0271053	DIANN_DIA
	dlfq-LFQ	0.034775	DIANN_DIA
	dlfq-LFQ	0.0361924	DIANN_DIA
	dlfq-LFQ	0.0399682	DIANN_DIA
	dlfq-LFQ	0.0344507	DIANN_DIA
	dlfq-LFQ	-0.0377389	DIANN_DIA
	dlfq-LFQ	-0.129654	DIANN_DIA
	dlfq-LFQ	0.104279	DIANN_DIA
	dlfq-LFQ	-0.0257788	DIANN_DIA
	dlfq-LFQ	-0.021424	DIANN_DIA
	dlfq-LFQ	0.00291616	DIANN_DIA
	dlfq-LFQ	-0.168139	DIANN_DIA
	dlfq-LFQ	-0.309965	DIANN_DIA
	dlfq-LFQ	-0.00252444	DIANN_DIA
	dlfq-LFQ	0.0119055	DIANN_DIA
	dlfq-LFQ	0.0250215	DIANN_DIA
	dlfq-LFQ	0.0341438	DIANN_DIA
	dlfq-LFQ	-0.0172947	DIANN_DIA
	dlfq-LFQ	0.0459514	DIANN_DIA
	dlfq-LFQ	0.0562552	DIANN_DIA
	dlfq-LFQ	0.0461084	DIANN_DIA
	dlfq-LFQ	0.0420104	DIANN_DIA
	dlfq-LFQ	-0.027018	DIANN_DIA
	dlfq-LFQ	-0.095017	DIANN_DIA
	dlfq-LFQ	0.106095	DIANN_DIA
	dlfq-LFQ	-0.0476407	DIANN_DIA
	dlfq-LFQ	-0.0216865	DIANN_DIA
	dlfq-LFQ	0.00340219	DIANN_DIA
	dlfq-LFQ	-0.0280654	DIANN_DIA
	dlfq-LFQ	-0.0136743	DIANN_DIA
	dlfq-LFQ	-0.00385031	DIANN_DIA
	dlfq-LFQ	0.00895535	DIANN_DIA
	dlfq-LFQ	0.0277168	DIANN_DIA
	dlfq-LFQ	0.0325142	DIANN_DIA
	dlfq-LFQ	-0.0272577	DIANN_DIA
	dlfq-LFQ	0.0411061	DIANN_DIA
	dlfq-LFQ	0.0408211	DIANN_DIA
	dlfq-LFQ	0.047101	DIANN_DIA
	dlfq-LFQ	-0.0022736	DIANN_DIA
	dlfq-LFQ	0.123089	DIANN_DIA
	dlfq-LFQ	0.189957	DIANN_DIA
	dlfq-LFQ	0.0466848	DIANN_DIA
	dlfq-LFQ	-0.0454629	DIANN_DIA
	dlfq-LFQ	-0.010955	DIANN_DIA
	dlfq-LFQ	0.00461725	DIANN_DIA
	dlfq-LFQ	0	DIANN_DIA
	dlfq-LFQ	-0.00267675	DIANN_DIA
	dlfq-LFQ	0.00993867	DIANN_DIA
	dlfq-LFQ	-0.0149495	DIANN_DIA
	dlfq-LFQ	0.0236385	DIANN_DIA
	dlfq-LFQ	0.0332312	DIANN_DIA
	dlfq-LFQ	0.00697942	DIANN_DIA
	dlfq-LFQ	0.0355483	DIANN_DIA
	dlfq-LFQ	0.00907572	DIANN_DIA
	dlfq-LFQ	0.054676	DIANN_DIA
	dlfq-LFQ	-0.0374971	DIANN_DIA
	dlfq-LFQ	0.0986227	DIANN_DIA
	dlfq-LFQ	0.12704	DIANN_DIA
	dlfq-LFQ	-0.00197613	DIANN_DIA
	dlfq-LFQ	-0.0515383	DIANN_DIA
	dlfq-LFQ	-0.0138712	DIANN_DIA
	dlfq-LFQ	0.00291616	DIANN_DIA
	dlfq-LFQ	0	DIANN_DIA
	dlfq-LFQ	-0.00289767	DIANN_DIA
	dlfq-LFQ	0.00808246	DIANN_DIA
	dlfq-LFQ	-0.00956544	DIANN_DIA
	dlfq-LFQ	0.0313462	DIANN_DIA
	dlfq-LFQ	0.0363719	DIANN_DIA
	dlfq-LFQ	-0.00528245	DIANN_DIA
	dlfq-LFQ	0.0307194	DIANN_DIA
	dlfq-LFQ	0.0163773	DIANN_DIA
	dlfq-LFQ	0.0330927	DIANN_DIA
	dlfq-LFQ	-0.0217917	DIANN_DIA
	dlfq-LFQ	0.122474	DIANN_DIA
	dlfq-LFQ	0.217013	DIANN_DIA
	dlfq-LFQ	0.0435199	DIANN_DIA
	dlfq-LFQ	-0.0520243	DIANN_DIA
	dlfq-LFQ	-0.00828189	DIANN_DIA
	dlfq-LFQ	0.00388821	DIANN_DIA
	dlfq-LFQ	0	DIANN_DIA
	dlfq-LFQ	-0.0019923	DIANN_DIA
	dlfq-LFQ	0.0149769	DIANN_DIA
	dlfq-LFQ	-0.020181	DIANN_DIA
	dlfq-LFQ	0.025962	DIANN_DIA
	dlfq-LFQ	0.0293841	DIANN_DIA
	dlfq-LFQ	0.00671771	DIANN_DIA
	dlfq-LFQ	0.0344264	DIANN_DIA
	dlfq-LFQ	0.0118405	DIANN_DIA
	dlfq-LFQ	0.0429903	DIANN_DIA
	dlfq-LFQ	-0.0602	DIANN_DIA
	dlfq-LFQ	0.107058	DIANN_DIA
	dlfq-LFQ	0.149394	DIANN_DIA
	dlfq-LFQ	-0.00852447	DIANN_DIA
	dlfq-LFQ	-0.0520243	DIANN_DIA
	dlfq-LFQ	-0.0119271	DIANN_DIA
	dlfq-LFQ	0.00243013	DIANN_DIA
	dlfq-LFQ	0	DIANN_DIA
	dlfq-LFQ	-0.00285027	DIANN_DIA
	dlfq-LFQ	0.00887798	DIANN_DIA
	dlfq-LFQ	-0.0160552	DIANN_DIA
	dlfq-LFQ	0.0333852	DIANN_DIA
	dlfq-LFQ	0.0353835	DIANN_DIA
	dlfq-LFQ	-0.0045777	DIANN_DIA
	dlfq-LFQ	0.0291822	DIANN_DIA
	dlfq-LFQ	0.018038	DIANN_DIA
	dlfq-LFQ	0.0200083	DIANN_DIA
	dlfq-LFQ	-0.0135504	DIANN_DIA
	dlfq-LFQ	0.108696	DIANN_DIA
	dlfq-LFQ	0.128211	DIANN_DIA
	dlfq-LFQ	0.0261742	DIANN_DIA
	dlfq-LFQ	-0.0449963	DIANN_DIA
	dlfq-LFQ	-0.0480023	DIANN_DIA
	dlfq-LFQ	0.0138712	DIANN_DIA
	dlfq-LFQ	0	DIANN_DIA
	dlfq-LFQ	-0.0180211	DIANN_DIA
	dlfq-LFQ	0.00106069	DIANN_DIA
	dlfq-LFQ	-0.0107619	DIANN_DIA
	dlfq-LFQ	0.0200746	DIANN_DIA
	dlfq-LFQ	0.0373553	DIANN_DIA
	dlfq-LFQ	0.0223707	DIANN_DIA
	dlfq-LFQ	0.0280914	DIANN_DIA
	dlfq-LFQ	0.00530758	DIANN_DIA
	dlfq-LFQ	0.0987345	DIANN_DIA
	dlfq-LFQ	-0.0285118	DIANN_DIA
	dlfq-LFQ	-0.00873662	DIANN_DIA
	dlfq-LFQ	-0.00676461	DIANN_DIA
	dlfq-LFQ	-0.00300137	DIANN_DIA
	dlfq-LFQ	0.00200467	DIANN_DIA
	dlfq-LFQ	-0.0293384	DIANN_DIA
	dlfq-LFQ	-0.119572	DIANN_DIA
	dlfq-LFQ	-0.00521145	DIANN_DIA
	dlfq-LFQ	0.0124523	DIANN_DIA
	dlfq-LFQ	0.0177935	DIANN_DIA
	dlfq-LFQ	-0.0331491	DIANN_DIA
	dlfq-LFQ	0.00747884	DIANN_DIA
	dlfq-LFQ	-0.0230199	DIANN_DIA
	dlfq-LFQ	-0.0759621	DIANN_DIA
	dlfq-LFQ	0.0428894	DIANN_DIA
	dlfq-LFQ	0.0128203	DIANN_DIA
	dlfq-LFQ	0.00658531	DIANN_DIA
	dlfq-LFQ	-1.89396e-05	DIANN_DIA
	dlfq-LFQ	-0.0867752	DIANN_DIA
	dlfq-LFQ	-0.0194799	DIANN_DIA
	dlfq-LFQ	0.00413123	DIANN_DIA
	dlfq-LFQ	0	DIANN_DIA
	dlfq-LFQ	-0.004911	DIANN_DIA
	dlfq-LFQ	-0.000668235	DIANN_DIA
	dlfq-LFQ	-0.00903825	DIANN_DIA
	dlfq-LFQ	0.0040281	DIANN_DIA
	dlfq-LFQ	0.0275562	DIANN_DIA
	dlfq-LFQ	-0.00795846	DIANN_DIA
	dlfq-LFQ	0.00335305	DIANN_DIA
	dlfq-LFQ	-0.0185052	DIANN_DIA
	dlfq-LFQ	0.0193267	DIANN_DIA
	dlfq-LFQ	0.0144701	DIANN_DIA
	dlfq-LFQ	0.00433814	DIANN_DIA
	dlfq-LFQ	0.000597775	DIANN_DIA
	dlfq-LFQ	-0.00469927	DIANN_DIA
	dlfq-LFQ	-0.0437618	DIANN_DIA
	dlfq-LFQ	-0.0236112	DIANN_DIA
	dlfq-LFQ	0.00437424	DIANN_DIA
	dlfq-LFQ	0	DIANN_DIA
	dlfq-LFQ	-0.00464224	DIANN_DIA
	dlfq-LFQ	0.00410487	DIANN_DIA
	dlfq-LFQ	-0.0197467	DIANN_DIA
	dlfq-LFQ	-0.00810032	DIANN_DIA
	dlfq-LFQ	0.0178985	DIANN_DIA
	dlfq-LFQ	-0.0129948	DIANN_DIA
	dlfq-LFQ	0.0105396	DIANN_DIA
	dlfq-LFQ	-0.0128744	DIANN_DIA
	dlfq-LFQ	0.032038	DIANN_DIA
	dlfq-LFQ	-0.0105421	DIANN_DIA
	dlfq-LFQ	0.000188373	DIANN_DIA
	dlfq-LFQ	0	DIANN_DIA
	dlfq-LFQ	0	DIANN_DIA
	dlfq-LFQ	0.0470775	DIANN_DIA
	dlfq-LFQ	0.0265079	DIANN_DIA
	dlfq-LFQ	0.00388821	DIANN_DIA
	dlfq-LFQ	-0.0124976	DIANN_DIA
	dlfq-LFQ	0.010317	DIANN_DIA
	dlfq-LFQ	0.0129935	DIANN_DIA
	dlfq-LFQ	-0.0530632	DIANN_DIA
	dlfq-LFQ	-0.0659594	DIANN_DIA
	dlfq-LFQ	-0.0263592	DIANN_DIA
	dlfq-LFQ	-0.140255	DIANN_DIA
	dlfq-LFQ	-0.00705829	DIANN_DIA
	dlfq-LFQ	-0.0382217	DIANN_DIA
	dlfq-LFQ	-0.123495	DIANN_DIA
	dlfq-LFQ	0.0298895	DIANN_DIA
	dlfq-LFQ	0.0010682	DIANN_DIA
	dlfq-LFQ	0.000269287	DIANN_DIA
	dlfq-LFQ	-0.00448885	DIANN_DIA
	dlfq-LFQ	-0.0493511	DIANN_DIA
	dlfq-LFQ	-0.0209575	DIANN_DIA
	dlfq-LFQ	0.00510328	DIANN_DIA
	dlfq-LFQ	0	DIANN_DIA
	dlfq-LFQ	-0.00355112	DIANN_DIA
	dlfq-LFQ	0.00330935	DIANN_DIA
	dlfq-LFQ	-0.0155754	DIANN_DIA
	dlfq-LFQ	-0.00133164	DIANN_DIA
	dlfq-LFQ	0.0187612	DIANN_DIA
	dlfq-LFQ	-0.0199018	DIANN_DIA
	dlfq-LFQ	0.00774099	DIANN_DIA
	dlfq-LFQ	-0.00681185	DIANN_DIA
	dlfq-LFQ	0.0403735	DIANN_DIA
	dlfq-LFQ	0.0163217	DIANN_DIA
	dlfq-LFQ	-0.000147458	DIANN_DIA
	dlfq-LFQ	-0.0174649	DIANN_DIA
	dlfq-LFQ	-0.0171722	DIANN_DIA
	dlfq-LFQ	0.0207145	DIANN_DIA
	dlfq-LFQ	0.0323596	DIANN_DIA
	dlfq-LFQ	0.00652812	DIANN_DIA
	dlfq-LFQ	0	DIANN_DIA
	dlfq-LFQ	-0.0139073	DIANN_DIA
	dlfq-LFQ	0.0198879	DIANN_DIA
	dlfq-LFQ	-0.0146696	DIANN_DIA
	dlfq-LFQ	0.00821952	DIANN_DIA
	dlfq-LFQ	0.000656627	DIANN_DIA
	dlfq-LFQ	0.00261652	DIANN_DIA
	dlfq-LFQ	-0.00535628	DIANN_DIA
	dlfq-LFQ	-0.0206731	DIANN_DIA
	dlfq-LFQ	0.0110537	DIANN_DIA
	dlfq-LFQ	0.0606682	DIANN_DIA
	dlfq-LFQ	-0.0326688	DIANN_DIA
	dlfq-LFQ	-0.0914157	DIANN_DIA
	dlfq-LFQ	0.09872	DIANN_DIA
	dlfq-LFQ	-0.0101225	DIANN_DIA
	dlfq-LFQ	-0.0267898	DIANN_DIA
	dlfq-LFQ	0.00291616	DIANN_DIA
	dlfq-LFQ	0.00410487	DIANN_DIA
	dlfq-LFQ	-0.0470416	DIANN_DIA
	dlfq-LFQ	-0.00834763	DIANN_DIA
	dlfq-LFQ	-0.00326663	DIANN_DIA
	dlfq-LFQ	0.0124228	DIANN_DIA
	dlfq-LFQ	0.0266352	DIANN_DIA
	dlfq-LFQ	-0.0236383	DIANN_DIA
	dlfq-LFQ	0.0472708	DIANN_DIA
	dlfq-LFQ	0.0435974	DIANN_DIA
	dlfq-LFQ	0.0659367	DIANN_DIA
	dlfq-LFQ	0.0596694	DIANN_DIA
	dlfq-LFQ	-0.0386527	DIANN_DIA
	dlfq-LFQ	-0.0949352	DIANN_DIA
	dlfq-LFQ	0.0911106	DIANN_DIA
	dlfq-LFQ	-0.0131422	DIANN_DIA
	dlfq-LFQ	-0.0284909	DIANN_DIA
	dlfq-LFQ	0.00315917	DIANN_DIA
	dlfq-LFQ	0.00277901	DIANN_DIA
	dlfq-LFQ	-0.047572	DIANN_DIA
	dlfq-LFQ	-0.0327435	DIANN_DIA
	dlfq-LFQ	0.00179576	DIANN_DIA
	dlfq-LFQ	0.00624452	DIANN_DIA
	dlfq-LFQ	0.0343752	DIANN_DIA
	dlfq-LFQ	-0.0297943	DIANN_DIA
	dlfq-LFQ	0.0412086	DIANN_DIA
	dlfq-LFQ	0.0480472	DIANN_DIA
	dlfq-LFQ	0.0611907	DIANN_DIA
	dlfq-LFQ	0.048972	DIANN_DIA
	dlfq-LFQ	-0.0248771	DIANN_DIA
	dlfq-LFQ	-0.0936739	DIANN_DIA
	dlfq-LFQ	0.109444	DIANN_DIA
	dlfq-LFQ	-0.0108967	DIANN_DIA
	dlfq-LFQ	-0.0233682	DIANN_DIA
	dlfq-LFQ	0.00340219	DIANN_DIA
	dlfq-LFQ	-0.00622625	DIANN_DIA
	dlfq-LFQ	-0.000800149	DIANN_DIA
	dlfq-LFQ	-0.00901587	DIANN_DIA
	dlfq-LFQ	0.00416259	DIANN_DIA
	dlfq-LFQ	0.0269869	DIANN_DIA
	dlfq-LFQ	0.0328693	DIANN_DIA
	dlfq-LFQ	-0.0288924	DIANN_DIA
	dlfq-LFQ	0.0460358	DIANN_DIA
	dlfq-LFQ	0.0351742	DIANN_DIA
	dlfq-LFQ	0.0620123	DIANN_DIA
	dlfq-LFQ	-0.00608268	DIANN_DIA
	dlfq-LFQ	0.0987736	DIANN_DIA
	dlfq-LFQ	0.175154	DIANN_DIA
	dlfq-LFQ	0.0413579	DIANN_DIA
	dlfq-LFQ	-0.0559708	DIANN_DIA
	dlfq-LFQ	-0.0172441	DIANN_DIA
	dlfq-LFQ	0.00461725	DIANN_DIA
	dlfq-LFQ	-0.0188166	DIANN_DIA
	dlfq-LFQ	0.00151761	DIANN_DIA
	dlfq-LFQ	0.01206	DIANN_DIA
	dlfq-LFQ	-0.02437	DIANN_DIA
	dlfq-LFQ	0.00375672	DIANN_DIA
	dlfq-LFQ	0.0304598	DIANN_DIA
	dlfq-LFQ	0.00720678	DIANN_DIA
	dlfq-LFQ	0.0331186	DIANN_DIA
	dlfq-LFQ	0.0101868	DIANN_DIA
	dlfq-LFQ	0.0588451	DIANN_DIA
	dlfq-LFQ	-0.0421113	DIANN_DIA
	dlfq-LFQ	0.0798867	DIANN_DIA
	dlfq-LFQ	0.108787	DIANN_DIA
	dlfq-LFQ	-0.00392952	DIANN_DIA
	dlfq-LFQ	-0.0493192	DIANN_DIA
	dlfq-LFQ	-0.00956155	DIANN_DIA
	dlfq-LFQ	0.00291616	DIANN_DIA
	dlfq-LFQ	-0.019347	DIANN_DIA
	dlfq-LFQ	0.000663603	DIANN_DIA
	dlfq-LFQ	0.00848552	DIANN_DIA
	dlfq-LFQ	-0.0202488	DIANN_DIA
	dlfq-LFQ	0.0121926	DIANN_DIA
	dlfq-LFQ	0.0311874	DIANN_DIA
	dlfq-LFQ	-0.00366881	DIANN_DIA
	dlfq-LFQ	0.0258322	DIANN_DIA
	dlfq-LFQ	0.0150911	DIANN_DIA
	dlfq-LFQ	0.0354968	DIANN_DIA
	dlfq-LFQ	-0.025519	DIANN_DIA
	dlfq-LFQ	0.10046	DIANN_DIA
	dlfq-LFQ	0.199849	DIANN_DIA
	dlfq-LFQ	0.0382004	DIANN_DIA
	dlfq-LFQ	-0.00798056	DIANN_DIA
	dlfq-LFQ	-0.00469157	DIANN_DIA
	dlfq-LFQ	0.00388821	DIANN_DIA
	dlfq-LFQ	0.00357453	DIANN_DIA
	dlfq-LFQ	-0.0127177	DIANN_DIA
	dlfq-LFQ	0.0168332	DIANN_DIA
	dlfq-LFQ	-0.0296357	DIANN_DIA
	dlfq-LFQ	0.00790096	DIANN_DIA
	dlfq-LFQ	0.0286139	DIANN_DIA
	dlfq-LFQ	0.00638928	DIANN_DIA
	dlfq-LFQ	0.0314649	DIANN_DIA
	dlfq-LFQ	0.0138854	DIANN_DIA
	dlfq-LFQ	0.0407893	DIANN_DIA
	dlfq-LFQ	-0.0635651	DIANN_DIA
	dlfq-LFQ	0.0885582	DIANN_DIA
	dlfq-LFQ	0.127548	DIANN_DIA
	dlfq-LFQ	-0.00936185	DIANN_DIA
	dlfq-LFQ	-0.0110859	DIANN_DIA
	dlfq-LFQ	-0.0139101	DIANN_DIA
	dlfq-LFQ	0.00194411	DIANN_DIA
	dlfq-LFQ	0.00463522	DIANN_DIA
	dlfq-LFQ	-0.0172256	DIANN_DIA
	dlfq-LFQ	0.00795518	DIANN_DIA
	dlfq-LFQ	-0.0263832	DIANN_DIA
	dlfq-LFQ	0.0183596	DIANN_DIA
	dlfq-LFQ	0.0347872	DIANN_DIA
	dlfq-LFQ	-0.00382529	DIANN_DIA
	dlfq-LFQ	0.0220037	DIANN_DIA
	dlfq-LFQ	0.0183466	DIANN_DIA
	dlfq-LFQ	0.0164793	DIANN_DIA
	dlfq-LFQ	-0.00880658	DIANN_DIA
	dlfq-LFQ	0.0765784	DIANN_DIA
	dlfq-LFQ	0.0953358	DIANN_DIA
	dlfq-LFQ	0.0217008	DIANN_DIA
	dlfq-LFQ	-0.0464933	DIANN_DIA
	dlfq-LFQ	-0.0532782	DIANN_DIA
	dlfq-LFQ	0.0143572	DIANN_DIA
	dlfq-LFQ	0.00198349	DIANN_DIA
	dlfq-LFQ	-0.0166847	DIANN_DIA
	dlfq-LFQ	-0.00159104	DIANN_DIA
	dlfq-LFQ	-0.0238541	DIANN_DIA
	dlfq-LFQ	0.00151342	DIANN_DIA
	dlfq-LFQ	0.036757	DIANN_DIA
	dlfq-LFQ	0.0194337	DIANN_DIA
	dlfq-LFQ	0.0273014	DIANN_DIA
	dlfq-LFQ	0.00742287	DIANN_DIA
	dlfq-LFQ	0.111478	DIANN_DIA
	dlfq-LFQ	-0.0330936	DIANN_DIA
	dlfq-LFQ	-0.0154732	DIANN_DIA
	dlfq-LFQ	-0.0151298	DIANN_DIA
	dlfq-LFQ	-0.0158582	DIANN_DIA
	dlfq-LFQ	0.00609477	DIANN_DIA
	dlfq-LFQ	-0.152907	DIANN_DIA
	dlfq-LFQ	-0.0559125	DIANN_DIA
	dlfq-LFQ	0.00124812	DIANN_DIA
	dlfq-LFQ	0.00344724	DIANN_DIA
	dlfq-LFQ	0.08389	DIANN_DIA
	dlfq-LFQ	-0.0270055	DIANN_DIA
	dlfq-LFQ	-0.021045	DIANN_DIA
	dlfq-LFQ	0.015929	DIANN_DIA
	dlfq-LFQ	-2.85334e-05	DIANN_DIA
	dlfq-LFQ	-0.0281096	DIANN_DIA
	dlfq-LFQ	-0.02589	DIANN_DIA
	dlfq-LFQ	0.0484407	DIANN_DIA
	dlfq-LFQ	0.0484606	DIANN_DIA
	dlfq-LFQ	0.0113803	DIANN_DIA
	dlfq-LFQ	0.00257689	DIANN_DIA
	dlfq-LFQ	-0.00189923	DIANN_DIA
	dlfq-LFQ	-0.0547384	DIANN_DIA
	dlfq-LFQ	-0.0263038	DIANN_DIA
	dlfq-LFQ	0.00413123	DIANN_DIA
	dlfq-LFQ	0.00304418	DIANN_DIA
	dlfq-LFQ	0.0139163	DIANN_DIA
	dlfq-LFQ	0.00370181	DIANN_DIA
	dlfq-LFQ	-0.0194571	DIANN_DIA
	dlfq-LFQ	-0.000753359	DIANN_DIA
	dlfq-LFQ	0.0168796	DIANN_DIA
	dlfq-LFQ	-0.00454063	DIANN_DIA
	dlfq-LFQ	-0.00182432	DIANN_DIA
	dlfq-LFQ	-0.0166031	DIANN_DIA
	dlfq-LFQ	0.082368	DIANN_DIA
	dlfq-LFQ	0.0221797	DIANN_DIA
	dlfq-LFQ	0.00603405	DIANN_DIA
	dlfq-LFQ	-0.000475108	DIANN_DIA
	dlfq-LFQ	-0.00492575	DIANN_DIA
	dlfq-LFQ	-0.0201701	DIANN_DIA
	dlfq-LFQ	-0.0282479	DIANN_DIA
	dlfq-LFQ	0.00437424	DIANN_DIA
	dlfq-LFQ	0.00490039	DIANN_DIA
	dlfq-LFQ	-0.00900227	DIANN_DIA
	dlfq-LFQ	0.00185621	DIANN_DIA
	dlfq-LFQ	-0.0319952	DIANN_DIA
	dlfq-LFQ	-0.0301863	DIANN_DIA
	dlfq-LFQ	0.0126547	DIANN_DIA
	dlfq-LFQ	-0.0106246	DIANN_DIA
	dlfq-LFQ	0.0136077	DIANN_DIA
	dlfq-LFQ	-0.00543661	DIANN_DIA
	dlfq-LFQ	0.0490532	DIANN_DIA
	dlfq-LFQ	0.00272158	DIANN_DIA
	dlfq-LFQ	0.000125624	DIANN_DIA
	dlfq-LFQ	0	DIANN_DIA
	dlfq-LFQ	7.84563e-05	DIANN_DIA
	dlfq-LFQ	0.00737834	DIANN_DIA
	dlfq-LFQ	0.0363982	DIANN_DIA
	dlfq-LFQ	0.00388821	DIANN_DIA
	dlfq-LFQ	0.00755211	DIANN_DIA
	dlfq-LFQ	0.0101554	DIANN_DIA
	dlfq-LFQ	0.00464582	DIANN_DIA
	dlfq-LFQ	-0.0560368	DIANN_DIA
	dlfq-LFQ	-0.0815283	DIANN_DIA
	dlfq-LFQ	-0.0279691	DIANN_DIA
	dlfq-LFQ	-0.133353	DIANN_DIA
	dlfq-LFQ	-0.0244057	DIANN_DIA
	dlfq-LFQ	-0.0433883	DIANN_DIA
	dlfq-LFQ	-0.119303	DIANN_DIA
	dlfq-LFQ	0.0384367	DIANN_DIA
	dlfq-LFQ	0.00280748	DIANN_DIA
	dlfq-LFQ	-0.00176919	DIANN_DIA
	dlfq-LFQ	-0.00470677	DIANN_DIA
	dlfq-LFQ	-0.0140753	DIANN_DIA
	dlfq-LFQ	-0.0269619	DIANN_DIA
	dlfq-LFQ	0.00510328	DIANN_DIA
	dlfq-LFQ	0.00437004	DIANN_DIA
	dlfq-LFQ	-0.00105008	DIANN_DIA
	dlfq-LFQ	0.00185621	DIANN_DIA
	dlfq-LFQ	-0.0284859	DIANN_DIA
	dlfq-LFQ	-0.0210559	DIANN_DIA
	dlfq-LFQ	0.0143401	DIANN_DIA
	dlfq-LFQ	-0.0167098	DIANN_DIA
	dlfq-LFQ	0.0100241	DIANN_DIA
	dlfq-LFQ	0.00140232	DIANN_DIA
	dlfq-LFQ	0.060131	DIANN_DIA
	dlfq-LFQ	0.0204561	DIANN_DIA
	dlfq-LFQ	-0.00106577	DIANN_DIA
	dlfq-LFQ	-0.0191664	DIANN_DIA
	dlfq-LFQ	-0.0172464	DIANN_DIA
	dlfq-LFQ	0.00920252	DIANN_DIA
	dlfq-LFQ	0.028209	DIANN_DIA
	dlfq-LFQ	0.00491813	DIANN_DIA
	dlfq-LFQ	0	DIANN_DIA
	dlfq-LFQ	-0.0300812	DIANN_DIA
	dlfq-LFQ	0.0251702	DIANN_DIA
	dlfq-LFQ	-0.0231375	DIANN_DIA
	dlfq-LFQ	-0.0074835	DIANN_DIA
	dlfq-LFQ	0.00343514	DIANN_DIA
	dlfq-LFQ	0.00411831	DIANN_DIA
	dlfq-LFQ	0.00416188	DIANN_DIA
	dlfq-LFQ	-0.0211946	DIANN_DIA
	dlfq-LFQ	0.0321166	DIANN_DIA
	dlfq-LFQ	0.0569324	DIANN_DIA
	dlfq-LFQ	-0.0349339	DIANN_DIA
	dlfq-LFQ	-0.0892396	DIANN_DIA
	dlfq-LFQ	0.0921127	DIANN_DIA
	dlfq-LFQ	-0.0618031	DIANN_DIA
	dlfq-LFQ	-0.051616	DIANN_DIA
	dlfq-LFQ	0.00291616	DIANN_DIA
	dlfq-LFQ	0.0180211	DIANN_DIA
	dlfq-LFQ	-0.0409426	DIANN_DIA
	dlfq-LFQ	-0.0251702	DIANN_DIA
	dlfq-LFQ	0.00245714	DIANN_DIA
	dlfq-LFQ	0.0227795	DIANN_DIA
	dlfq-LFQ	0.0259421	DIANN_DIA
	dlfq-LFQ	-0.0278839	DIANN_DIA
	dlfq-LFQ	0.0405443	DIANN_DIA
	dlfq-LFQ	0.0433717	DIANN_DIA
	dlfq-LFQ	0.0523584	DIANN_DIA
	dlfq-LFQ	0.0555176	DIANN_DIA
	dlfq-LFQ	-0.0308049	DIANN_DIA
	dlfq-LFQ	-0.0911209	DIANN_DIA
	dlfq-LFQ	0.078533	DIANN_DIA
	dlfq-LFQ	-0.0369575	DIANN_DIA
	dlfq-LFQ	-0.0374629	DIANN_DIA
	dlfq-LFQ	0.00291616	DIANN_DIA
	dlfq-LFQ	-0.00875069	DIANN_DIA
	dlfq-LFQ	-0.0516874	DIANN_DIA
	dlfq-LFQ	-0.00569591	DIANN_DIA
	dlfq-LFQ	-0.00536375	DIANN_DIA
	dlfq-LFQ	0.00643966	DIANN_DIA
	dlfq-LFQ	0.0340553	DIANN_DIA
	dlfq-LFQ	-0.0372615	DIANN_DIA
	dlfq-LFQ	0.0279161	DIANN_DIA
	dlfq-LFQ	0.0347764	DIANN_DIA
	dlfq-LFQ	0.0381653	DIANN_DIA
	dlfq-LFQ	0.0582302	DIANN_DIA
	dlfq-LFQ	-0.026897	DIANN_DIA
	dlfq-LFQ	-0.105387	DIANN_DIA
	dlfq-LFQ	0.110728	DIANN_DIA
	dlfq-LFQ	-0.0649429	DIANN_DIA
	dlfq-LFQ	-0.0406244	DIANN_DIA
	dlfq-LFQ	0.00340219	DIANN_DIA
	dlfq-LFQ	-0.00967349	DIANN_DIA
	dlfq-LFQ	-0.0345997	DIANN_DIA
	dlfq-LFQ	-0.00238655	DIANN_DIA
	dlfq-LFQ	-0.0058371	DIANN_DIA
	dlfq-LFQ	0.0176211	DIANN_DIA
	dlfq-LFQ	0.0358867	DIANN_DIA
	dlfq-LFQ	-0.0264964	DIANN_DIA
	dlfq-LFQ	0.043603	DIANN_DIA
	dlfq-LFQ	0.0405945	DIANN_DIA
	dlfq-LFQ	0.0708154	DIANN_DIA
	dlfq-LFQ	-0.0137961	DIANN_DIA
	dlfq-LFQ	0.0907101	DIANN_DIA
	dlfq-LFQ	0.170034	DIANN_DIA
	dlfq-LFQ	0.0411721	DIANN_DIA
	dlfq-LFQ	-0.0644763	DIANN_DIA
	dlfq-LFQ	-0.0416906	DIANN_DIA
	dlfq-LFQ	0.00461725	DIANN_DIA
	dlfq-LFQ	0.0188166	DIANN_DIA
	dlfq-LFQ	-0.00317146	DIANN_DIA
	dlfq-LFQ	-0.00156982	DIANN_DIA
	dlfq-LFQ	-0.0188151	DIANN_DIA
	dlfq-LFQ	0.00990089	DIANN_DIA
	dlfq-LFQ	0.0288025	DIANN_DIA
	dlfq-LFQ	0.002805	DIANN_DIA
	dlfq-LFQ	0.0249831	DIANN_DIA
	dlfq-LFQ	0.011809	DIANN_DIA
	dlfq-LFQ	0.033795	DIANN_DIA
	dlfq-LFQ	-0.0486835	DIANN_DIA
	dlfq-LFQ	0.0720346	DIANN_DIA
	dlfq-LFQ	0.106361	DIANN_DIA
	dlfq-LFQ	-0.00251106	DIANN_DIA
	dlfq-LFQ	-0.0618031	DIANN_DIA
	dlfq-LFQ	-0.0452782	DIANN_DIA
	dlfq-LFQ	0.00291616	DIANN_DIA
	dlfq-LFQ	0.0185515	DIANN_DIA
	dlfq-LFQ	-0.000802518	DIANN_DIA
	dlfq-LFQ	-0.0161543	DIANN_DIA
	dlfq-LFQ	-0.0161815	DIANN_DIA
	dlfq-LFQ	0.0197581	DIANN_DIA
	dlfq-LFQ	0.0318146	DIANN_DIA
	dlfq-LFQ	-0.00920393	DIANN_DIA
	dlfq-LFQ	0.0206938	DIANN_DIA
	dlfq-LFQ	0.0179364	DIANN_DIA
	dlfq-LFQ	0.0103348	DIANN_DIA
	dlfq-LFQ	-0.0363506	DIANN_DIA
	dlfq-LFQ	0.0943991	DIANN_DIA
	dlfq-LFQ	0.194525	DIANN_DIA
	dlfq-LFQ	0.0370238	DIANN_DIA
	dlfq-LFQ	-0.0617677	DIANN_DIA
	dlfq-LFQ	-0.040418	DIANN_DIA
	dlfq-LFQ	0.00388821	DIANN_DIA
	dlfq-LFQ	0.0188166	DIANN_DIA
	dlfq-LFQ	-0.00237595	DIANN_DIA
	dlfq-LFQ	0.00558984	DIANN_DIA
	dlfq-LFQ	-0.0228982	DIANN_DIA
	dlfq-LFQ	0.00996749	DIANN_DIA
	dlfq-LFQ	0.027665	DIANN_DIA
	dlfq-LFQ	0.00252732	DIANN_DIA
	dlfq-LFQ	0.0207308	DIANN_DIA
	dlfq-LFQ	0.0113819	DIANN_DIA
	dlfq-LFQ	0.0137518	DIANN_DIA
	dlfq-LFQ	-0.074096	DIANN_DIA
	dlfq-LFQ	0.0824891	DIANN_DIA
	dlfq-LFQ	0.124439	DIANN_DIA
	dlfq-LFQ	-0.00774548	DIANN_DIA
	dlfq-LFQ	-0.0620461	DIANN_DIA
	dlfq-LFQ	-0.0445492	DIANN_DIA
	dlfq-LFQ	0.00243013	DIANN_DIA
	dlfq-LFQ	0.0185515	DIANN_DIA
	dlfq-LFQ	-0.000272173	DIANN_DIA
	dlfq-LFQ	-0.0137678	DIANN_DIA
	dlfq-LFQ	-0.0199181	DIANN_DIA
	dlfq-LFQ	0.0213209	DIANN_DIA
	dlfq-LFQ	0.0332482	DIANN_DIA
	dlfq-LFQ	-0.00848605	DIANN_DIA
	dlfq-LFQ	0.01472	DIANN_DIA
	dlfq-LFQ	0.0162875	DIANN_DIA
	dlfq-LFQ	-0.00964593	DIANN_DIA
	dlfq-LFQ	-0.0202704	DIANN_DIA
	dlfq-LFQ	0.0647006	DIANN_DIA
	dlfq-LFQ	0.0891421	DIANN_DIA
	dlfq-LFQ	0.0210644	DIANN_DIA
	dlfq-LFQ	-0.0764228	DIANN_DIA
	dlfq-LFQ	-0.0669259	DIANN_DIA
	dlfq-LFQ	0.0155723	DIANN_DIA
	dlfq-LFQ	0.017756	DIANN_DIA
	dlfq-LFQ	-0.00131526	DIANN_DIA
	dlfq-LFQ	0.004911	DIANN_DIA
	dlfq-LFQ	-0.0146977	DIANN_DIA
	dlfq-LFQ	0.00736248	DIANN_DIA
	dlfq-LFQ	0.0340893	DIANN_DIA
	dlfq-LFQ	0.0144893	DIANN_DIA
	dlfq-LFQ	0.0194319	DIANN_DIA
	dlfq-LFQ	0.0101228	DIANN_DIA
	dlfq-LFQ	0.0907237	DIANN_DIA
	dlfq-LFQ	-0.0159678	DIANN_DIA
	dlfq-LFQ	-0.0214437	DIANN_DIA
	dlfq-LFQ	-0.0255972	DIANN_DIA
	dlfq-LFQ	-0.0188826	DIANN_DIA
	dlfq-LFQ	-0.166801	DIANN_DIA
	dlfq-LFQ	-0.188034	DIANN_DIA
	dlfq-LFQ	-0.0778809	DIANN_DIA
	dlfq-LFQ	0.000940328	DIANN_DIA
	dlfq-LFQ	-0.0623049	DIANN_DIA
	dlfq-LFQ	-0.0303357	DIANN_DIA
	dlfq-LFQ	-0.00653177	DIANN_DIA
	dlfq-LFQ	-0.00170027	DIANN_DIA
	dlfq-LFQ	0.0277239	DIANN_DIA
	dlfq-LFQ	-0.00265124	DIANN_DIA
	dlfq-LFQ	-0.0111484	DIANN_DIA
	dlfq-LFQ	-0.016614	DIANN_DIA
	dlfq-LFQ	0.066357	DIANN_DIA
	dlfq-LFQ	0.0428883	DIANN_DIA
	dlfq-LFQ	0.00754043	DIANN_DIA
	dlfq-LFQ	0.00177495	DIANN_DIA
	dlfq-LFQ	-0.00155359	DIANN_DIA
	dlfq-LFQ	-0.0615212	DIANN_DIA
	dlfq-LFQ	-0.0589064	DIANN_DIA
	dlfq-LFQ	0.00437424	DIANN_DIA
	dlfq-LFQ	0.0188166	DIANN_DIA
	dlfq-LFQ	-0.00198349	DIANN_DIA
	dlfq-LFQ	-0.0307388	DIANN_DIA
	dlfq-LFQ	-0.0179178	DIANN_DIA
	dlfq-LFQ	-0.00679853	DIANN_DIA
	dlfq-LFQ	0.0213538	DIANN_DIA
	dlfq-LFQ	-0.00729611	DIANN_DIA
	dlfq-LFQ	-0.000181594	DIANN_DIA
	dlfq-LFQ	-0.0121595	DIANN_DIA
	dlfq-LFQ	0.0363775	DIANN_DIA
	dlfq-LFQ	0.0220278	DIANN_DIA
	dlfq-LFQ	0.00246868	DIANN_DIA
	dlfq-LFQ	-3.0618e-05	DIANN_DIA
	dlfq-LFQ	-0.00407483	DIANN_DIA
	dlfq-LFQ	-0.0673924	DIANN_DIA
	dlfq-LFQ	-0.0584204	DIANN_DIA
	dlfq-LFQ	0.00437424	DIANN_DIA
	dlfq-LFQ	0.0190818	DIANN_DIA
	dlfq-LFQ	-0.00118797	DIANN_DIA
	dlfq-LFQ	-0.0113812	DIANN_DIA
	dlfq-LFQ	-0.026747	DIANN_DIA
	dlfq-LFQ	-0.0194731	DIANN_DIA
	dlfq-LFQ	0.0134116	DIANN_DIA
	dlfq-LFQ	-0.0165806	DIANN_DIA
	dlfq-LFQ	0.00637939	DIANN_DIA
	dlfq-LFQ	-0.00591706	DIANN_DIA
	dlfq-LFQ	0.0338822	DIANN_DIA
	dlfq-LFQ	0.00236762	DIANN_DIA
	dlfq-LFQ	5.18312e-05	DIANN_DIA
	dlfq-LFQ	0	DIANN_DIA
	dlfq-LFQ	0	DIANN_DIA
	dlfq-LFQ	0.025739	DIANN_DIA
	dlfq-LFQ	-0.00172053	DIANN_DIA
	dlfq-LFQ	0.00388821	DIANN_DIA
	dlfq-LFQ	0.0201425	DIANN_DIA
	dlfq-LFQ	0.0415779	DIANN_DIA
	dlfq-LFQ	-0.0278219	DIANN_DIA
	dlfq-LFQ	-0.0545766	DIANN_DIA
	dlfq-LFQ	-0.087196	DIANN_DIA
	dlfq-LFQ	-0.0299774	DIANN_DIA
	dlfq-LFQ	-0.124589	DIANN_DIA
	dlfq-LFQ	-0.0354192	DIANN_DIA
	dlfq-LFQ	-0.0456564	DIANN_DIA
	dlfq-LFQ	-0.131351	DIANN_DIA
	dlfq-LFQ	0.0355128	DIANN_DIA
	dlfq-LFQ	-0.000330317	DIANN_DIA
	dlfq-LFQ	-0.00170591	DIANN_DIA
	dlfq-LFQ	-0.00411213	DIANN_DIA
	dlfq-LFQ	-0.0649623	DIANN_DIA
	dlfq-LFQ	-0.0562333	DIANN_DIA
	dlfq-LFQ	0.00534629	DIANN_DIA
	dlfq-LFQ	0.017756	DIANN_DIA
	dlfq-LFQ	-0.00251384	DIANN_DIA
	dlfq-LFQ	-0.0164195	DIANN_DIA
	dlfq-LFQ	-0.0222465	DIANN_DIA
	dlfq-LFQ	-0.013085	DIANN_DIA
	dlfq-LFQ	0.0140647	DIANN_DIA
	dlfq-LFQ	-0.0202169	DIANN_DIA
	dlfq-LFQ	0.00262372	DIANN_DIA
	dlfq-LFQ	0.0001503	DIANN_DIA
	dlfq-LFQ	0.0438915	DIANN_DIA
	dlfq-LFQ	0.0162572	DIANN_DIA
	dlfq-LFQ	-0.00682073	DIANN_DIA
	dlfq-LFQ	-0.0190404	DIANN_DIA
	dlfq-LFQ	-0.0161174	DIANN_DIA
	dlfq-LFQ	-0.00486027	DIANN_DIA
	dlfq-LFQ	0.0335942	DIANN_DIA
	dlfq-LFQ	0.00560875	DIANN_DIA
	dlfq-LFQ	0.00477311	DIANN_DIA
	dlfq-LFQ	0.0253293	DIANN_DIA
	dlfq-LFQ	0.0337846	DIANN_DIA
	dlfq-LFQ	-0.0206189	DIANN_DIA
	dlfq-LFQ	-0.0071436	DIANN_DIA
	dlfq-LFQ	0.00298054	DIANN_DIA
	dlfq-LFQ	0.00546785	DIANN_DIA
	dlfq-LFQ	-0.00276483	DIANN_DIA
	dlfq-LFQ	-0.0138398	DIANN_DIA
	dlfq-LFQ	0.0144954	DIANN_DIA
	dlfq-LFQ	0.0634267	DIANN_DIA
	dlfq-LFQ	-0.0306962	DIANN_DIA
	dlfq-LFQ	-0.0932243	DIANN_DIA
	dlfq-LFQ	0.100908	DIANN_DIA
	dlfq-LFQ	-0.0435771	DIANN_DIA
	dlfq-LFQ	-0.0204714	DIANN_DIA
	dlfq-LFQ	-0.00437424	DIANN_DIA
	dlfq-LFQ	0.00808246	DIANN_DIA
	dlfq-LFQ	-0.0606927	DIANN_DIA
	dlfq-LFQ	-0.0366999	DIANN_DIA
	dlfq-LFQ	-0.00389944	DIANN_DIA
	dlfq-LFQ	0.02057	DIANN_DIA
	dlfq-LFQ	0.0324378	DIANN_DIA
	dlfq-LFQ	-0.0295717	DIANN_DIA
	dlfq-LFQ	0.0344787	DIANN_DIA
	dlfq-LFQ	0.0431076	DIANN_DIA
	dlfq-LFQ	0.0640462	DIANN_DIA
	dlfq-LFQ	0.057044	DIANN_DIA
	dlfq-LFQ	-0.0345188	DIANN_DIA
	dlfq-LFQ	-0.094004	DIANN_DIA
	dlfq-LFQ	0.0830822	DIANN_DIA
	dlfq-LFQ	-0.0362479	DIANN_DIA
	dlfq-LFQ	-0.038192	DIANN_DIA
	dlfq-LFQ	0.00291616	DIANN_DIA
	dlfq-LFQ	-0.00967349	DIANN_DIA
	dlfq-LFQ	-0.0522178	DIANN_DIA
	dlfq-LFQ	-0.00887798	DIANN_DIA
	dlfq-LFQ	-0.0053848	DIANN_DIA
	dlfq-LFQ	0.00645509	DIANN_DIA
	dlfq-LFQ	0.03532	DIANN_DIA
	dlfq-LFQ	-0.0310347	DIANN_DIA
	dlfq-LFQ	0.0263892	DIANN_DIA
	dlfq-LFQ	0.0342061	DIANN_DIA
	dlfq-LFQ	0.045209	DIANN_DIA
	dlfq-LFQ	0.0606201	DIANN_DIA
	dlfq-LFQ	-0.0306998	DIANN_DIA
	dlfq-LFQ	-0.102313	DIANN_DIA
	dlfq-LFQ	0.106959	DIANN_DIA
	dlfq-LFQ	-0.190406	DIANN_DIA
	dlfq-LFQ	-0.0401555	DIANN_DIA
	dlfq-LFQ	0.00340219	DIANN_DIA
	dlfq-LFQ	-0.0086128	DIANN_DIA
	dlfq-LFQ	-0.0499797	DIANN_DIA
	dlfq-LFQ	-0.00862341	DIANN_DIA
	dlfq-LFQ	-0.00469148	DIANN_DIA
	dlfq-LFQ	0.0166284	DIANN_DIA
	dlfq-LFQ	0.0381861	DIANN_DIA
	dlfq-LFQ	-0.025104	DIANN_DIA
	dlfq-LFQ	0.0355486	DIANN_DIA
	dlfq-LFQ	0.0384545	DIANN_DIA
	dlfq-LFQ	0.0728939	DIANN_DIA
	dlfq-LFQ	-0.00411263	DIANN_DIA
	dlfq-LFQ	0.123013	DIANN_DIA
	dlfq-LFQ	0.17881	DIANN_DIA
	dlfq-LFQ	0.0434493	DIANN_DIA
	dlfq-LFQ	-0.041633	DIANN_DIA
	dlfq-LFQ	-0.00441312	DIANN_DIA
	dlfq-LFQ	0	DIANN_DIA
	dlfq-LFQ	0.00994599	DIANN_DIA
	dlfq-LFQ	-0.0336557	DIANN_DIA
	dlfq-LFQ	-0.0288826	DIANN_DIA
	dlfq-LFQ	-0.0250411	DIANN_DIA
	dlfq-LFQ	0.00791754	DIANN_DIA
	dlfq-LFQ	0.033918	DIANN_DIA
	dlfq-LFQ	0.000374518	DIANN_DIA
	dlfq-LFQ	0.0226467	DIANN_DIA
	dlfq-LFQ	0.0135574	DIANN_DIA
	dlfq-LFQ	0.0460836	DIANN_DIA
	dlfq-LFQ	-0.0385907	DIANN_DIA
	dlfq-LFQ	0.100421	DIANN_DIA
	dlfq-LFQ	0.115997	DIANN_DIA
	dlfq-LFQ	-0.00235065	DIANN_DIA
	dlfq-LFQ	-0.0389599	DIANN_DIA
	dlfq-LFQ	-0.010955	DIANN_DIA
	dlfq-LFQ	-0.00437424	DIANN_DIA
	dlfq-LFQ	0.00887798	DIANN_DIA
	dlfq-LFQ	-0.0333905	DIANN_DIA
	dlfq-LFQ	-0.0323298	DIANN_DIA
	dlfq-LFQ	-0.020555	DIANN_DIA
	dlfq-LFQ	0.0174651	DIANN_DIA
	dlfq-LFQ	0.0392673	DIANN_DIA
	dlfq-LFQ	-0.0107715	DIANN_DIA
	dlfq-LFQ	0.0173512	DIANN_DIA
	dlfq-LFQ	0.0199193	DIANN_DIA
	dlfq-LFQ	0.0236937	DIANN_DIA
	dlfq-LFQ	-0.0261905	DIANN_DIA
	dlfq-LFQ	0.125835	DIANN_DIA
	dlfq-LFQ	0.204373	DIANN_DIA
	dlfq-LFQ	0.0397851	DIANN_DIA
	dlfq-LFQ	-0.041147	DIANN_DIA
	dlfq-LFQ	-0.00101094	DIANN_DIA
	dlfq-LFQ	-0.000972053	DIANN_DIA
	dlfq-LFQ	0.00994599	DIANN_DIA
	dlfq-LFQ	-0.0333905	DIANN_DIA
	dlfq-LFQ	-0.0254353	DIANN_DIA
	dlfq-LFQ	-0.0287544	DIANN_DIA
	dlfq-LFQ	0.00858902	DIANN_DIA
	dlfq-LFQ	0.0322293	DIANN_DIA
	dlfq-LFQ	-3.05144e-05	DIANN_DIA
	dlfq-LFQ	0.0185732	DIANN_DIA
	dlfq-LFQ	0.0138574	DIANN_DIA
	dlfq-LFQ	0.0267082	DIANN_DIA
	dlfq-LFQ	-0.06424	DIANN_DIA
	dlfq-LFQ	0.112965	DIANN_DIA
	dlfq-LFQ	0.13508	DIANN_DIA
	dlfq-LFQ	-0.00838274	DIANN_DIA
	dlfq-LFQ	-0.040418	DIANN_DIA
	dlfq-LFQ	-0.0102649	DIANN_DIA
	dlfq-LFQ	-0.00558931	DIANN_DIA
	dlfq-LFQ	0.00914315	DIANN_DIA
	dlfq-LFQ	-0.0328566	DIANN_DIA
	dlfq-LFQ	-0.0320647	DIANN_DIA
	dlfq-LFQ	-0.0248156	DIANN_DIA
	dlfq-LFQ	0.019213	DIANN_DIA
	dlfq-LFQ	0.039111	DIANN_DIA
	dlfq-LFQ	-0.0101865	DIANN_DIA
	dlfq-LFQ	0.0118953	DIANN_DIA
	dlfq-LFQ	0.0193313	DIANN_DIA
	dlfq-LFQ	0.00326577	DIANN_DIA
	dlfq-LFQ	-0.0111536	DIANN_DIA
	dlfq-LFQ	0.103133	DIANN_DIA
	dlfq-LFQ	0.0995906	DIANN_DIA
	dlfq-LFQ	0.0233277	DIANN_DIA
	dlfq-LFQ	-0.0672078	DIANN_DIA
	dlfq-LFQ	-0.0358264	DIANN_DIA
	dlfq-LFQ	0.010712	DIANN_DIA
	dlfq-LFQ	0.0166953	DIANN_DIA
	dlfq-LFQ	-0.0345785	DIANN_DIA
	dlfq-LFQ	-0.0336557	DIANN_DIA
	dlfq-LFQ	-0.0196704	DIANN_DIA
	dlfq-LFQ	0.00599456	DIANN_DIA
	dlfq-LFQ	0.0372563	DIANN_DIA
	dlfq-LFQ	0.0106007	DIANN_DIA
	dlfq-LFQ	0.0173801	DIANN_DIA
	dlfq-LFQ	0.00984467	DIANN_DIA
	dlfq-LFQ	0.0985078	DIANN_DIA
	dlfq-LFQ	-0.0247083	DIANN_DIA
	dlfq-LFQ	-0.0027548	DIANN_DIA
	dlfq-LFQ	-0.00304467	DIANN_DIA
	dlfq-LFQ	-0.0033282	DIANN_DIA
	dlfq-LFQ	-0.297604	DIANN_DIA
	dlfq-LFQ	-0.320282	DIANN_DIA
	dlfq-LFQ	-0.0914702	DIANN_DIA
	dlfq-LFQ	0.000643898	DIANN_DIA
	dlfq-LFQ	-0.0752772	DIANN_DIA
	dlfq-LFQ	-0.073421	DIANN_DIA
	dlfq-LFQ	-0.0154632	DIANN_DIA
	dlfq-LFQ	-0.00783865	DIANN_DIA
	dlfq-LFQ	0.0203953	DIANN_DIA
	dlfq-LFQ	-0.00886807	DIANN_DIA
	dlfq-LFQ	-0.00958195	DIANN_DIA
	dlfq-LFQ	-0.0085184	DIANN_DIA
	dlfq-LFQ	0.0344618	DIANN_DIA
	dlfq-LFQ	0.0502392	DIANN_DIA
	dlfq-LFQ	0.0192565	DIANN_DIA
	dlfq-LFQ	0.0064681	DIANN_DIA
	dlfq-LFQ	-0.000473258	DIANN_DIA
	dlfq-LFQ	-0.0394631	DIANN_DIA
	dlfq-LFQ	-0.0187509	DIANN_DIA
	dlfq-LFQ	0.000243013	DIANN_DIA
	dlfq-LFQ	0.0102038	DIANN_DIA
	dlfq-LFQ	-0.0372408	DIANN_DIA
	dlfq-LFQ	-0.0373681	DIANN_DIA
	dlfq-LFQ	-0.0228255	DIANN_DIA
	dlfq-LFQ	-0.00687176	DIANN_DIA
	dlfq-LFQ	0.0266419	DIANN_DIA
	dlfq-LFQ	-0.0081952	DIANN_DIA
	dlfq-LFQ	-0.00209221	DIANN_DIA
	dlfq-LFQ	-0.00887734	DIANN_DIA
	dlfq-LFQ	0.0417285	DIANN_DIA
	dlfq-LFQ	0.0269231	DIANN_DIA
	dlfq-LFQ	0.0119611	DIANN_DIA
	dlfq-LFQ	0.00196408	DIANN_DIA
	dlfq-LFQ	-0.00443423	DIANN_DIA
	dlfq-LFQ	-0.041876	DIANN_DIA
	dlfq-LFQ	-0.0216671	DIANN_DIA
	dlfq-LFQ	-0.000972053	DIANN_DIA
	dlfq-LFQ	0.00940832	DIANN_DIA
	dlfq-LFQ	-0.0335284	DIANN_DIA
	dlfq-LFQ	-0.0320647	DIANN_DIA
	dlfq-LFQ	-0.0322394	DIANN_DIA
	dlfq-LFQ	-0.020062	DIANN_DIA
	dlfq-LFQ	0.0186802	DIANN_DIA
	dlfq-LFQ	-0.0171848	DIANN_DIA
	dlfq-LFQ	0.00257128	DIANN_DIA
	dlfq-LFQ	-0.00292622	DIANN_DIA
	dlfq-LFQ	0.041428	DIANN_DIA
	dlfq-LFQ	0.0108454	DIANN_DIA
	dlfq-LFQ	5.43852e-05	DIANN_DIA
	dlfq-LFQ	0	DIANN_DIA
	dlfq-LFQ	0	DIANN_DIA
	dlfq-LFQ	0.0475515	DIANN_DIA
	dlfq-LFQ	0.0257788	DIANN_DIA
	dlfq-LFQ	-0.00753341	DIANN_DIA
	dlfq-LFQ	-0.0110904	DIANN_DIA
	dlfq-LFQ	0.023471	DIANN_DIA
	dlfq-LFQ	-0.00715966	DIANN_DIA
	dlfq-LFQ	-0.0551157	DIANN_DIA
	dlfq-LFQ	-0.0841861	DIANN_DIA
	dlfq-LFQ	-0.0252895	DIANN_DIA
	dlfq-LFQ	-0.126641	DIANN_DIA
	dlfq-LFQ	-0.0329588	DIANN_DIA
	dlfq-LFQ	-0.0398783	DIANN_DIA
	dlfq-LFQ	-0.122808	DIANN_DIA
	dlfq-LFQ	0.0417428	DIANN_DIA
	dlfq-LFQ	0.00574955	DIANN_DIA
	dlfq-LFQ	0.00036485	DIANN_DIA
	dlfq-LFQ	-0.00421246	DIANN_DIA
	dlfq-LFQ	-0.040904	DIANN_DIA
	dlfq-LFQ	-0.0194799	DIANN_DIA
	dlfq-LFQ	0.000972053	DIANN_DIA
	dlfq-LFQ	0.00967349	DIANN_DIA
	dlfq-LFQ	-0.0328602	DIANN_DIA
	dlfq-LFQ	-0.0360423	DIANN_DIA
	dlfq-LFQ	-0.0283801	DIANN_DIA
	dlfq-LFQ	-0.0144624	DIANN_DIA
	dlfq-LFQ	0.0189677	DIANN_DIA
	dlfq-LFQ	-0.0213595	DIANN_DIA
	dlfq-LFQ	-0.0014901	DIANN_DIA
	dlfq-LFQ	0.00196917	DIANN_DIA
	dlfq-LFQ	0.0515871	DIANN_DIA
	dlfq-LFQ	0.0214359	DIANN_DIA
	dlfq-LFQ	0.00434262	DIANN_DIA
	dlfq-LFQ	-0.0174398	DIANN_DIA
	dlfq-LFQ	-0.0165742	DIANN_DIA
	dlfq-LFQ	0.0183981	DIANN_DIA
	dlfq-LFQ	0.0394265	DIANN_DIA
	dlfq-LFQ	0.00589018	DIANN_DIA
	dlfq-LFQ	0.143755	DIANN_DIA
	dlfq-LFQ	-0.0145739	DIANN_DIA
	dlfq-LFQ	0.0439974	DIANN_DIA
	dlfq-LFQ	-0.0212058	DIANN_DIA
	dlfq-LFQ	0.00151873	DIANN_DIA
	dlfq-LFQ	0.00810931	DIANN_DIA
	dlfq-LFQ	0.00421712	DIANN_DIA
	dlfq-LFQ	-0.00963484	DIANN_DIA
	dlfq-LFQ	-0.0130499	DIANN_DIA
	dlfq-LFQ	0.0225549	DIANN_DIA
	dlfq-LFQ	0.0636862	DIANN_DIA
	dlfq-LFQ	-0.0278856	DIANN_DIA
	dlfq-LFQ	-0.0874592	DIANN_DIA
	dlfq-LFQ	0.0988562	DIANN_DIA
	dlfq-LFQ	-0.0248457	DIANN_DIA
	dlfq-LFQ	-0.0255942	DIANN_DIA
	dlfq-LFQ	0	DIANN_DIA
	dlfq-LFQ	0.00808246	DIANN_DIA
	dlfq-LFQ	-0.0553892	DIANN_DIA
	dlfq-LFQ	-0.0366999	DIANN_DIA
	dlfq-LFQ	-0.00362457	DIANN_DIA
	dlfq-LFQ	0.0218662	DIANN_DIA
	dlfq-LFQ	0.0330491	DIANN_DIA
	dlfq-LFQ	-0.0302941	DIANN_DIA
	dlfq-LFQ	0.0354781	DIANN_DIA
	dlfq-LFQ	0.0417651	DIANN_DIA
	dlfq-LFQ	0.0630415	DIANN_DIA
	dlfq-LFQ	0.0569866	DIANN_DIA
	dlfq-LFQ	-0.0346345	DIANN_DIA
	dlfq-LFQ	-0.0917599	DIANN_DIA
	dlfq-LFQ	0.0832303	DIANN_DIA
	dlfq-LFQ	-0.0372199	DIANN_DIA
	dlfq-LFQ	-0.038192	DIANN_DIA
	dlfq-LFQ	0.00291616	DIANN_DIA
	dlfq-LFQ	-0.00967349	DIANN_DIA
	dlfq-LFQ	-0.0522178	DIANN_DIA
	dlfq-LFQ	-0.00887798	DIANN_DIA
	dlfq-LFQ	-0.00531763	DIANN_DIA
	dlfq-LFQ	0.00562711	DIANN_DIA
	dlfq-LFQ	0.0351474	DIANN_DIA
	dlfq-LFQ	-0.0363301	DIANN_DIA
	dlfq-LFQ	0.027457	DIANN_DIA
	dlfq-LFQ	0.0347786	DIANN_DIA
	dlfq-LFQ	0.0451434	DIANN_DIA
	dlfq-LFQ	0.062518	DIANN_DIA
	dlfq-LFQ	-0.030398	DIANN_DIA
	dlfq-LFQ	-0.0953244	DIANN_DIA
	dlfq-LFQ	0.105088	DIANN_DIA
	dlfq-LFQ	-0.171917	DIANN_DIA
	dlfq-LFQ	-0.0357813	DIANN_DIA
	dlfq-LFQ	0.00340219	DIANN_DIA
	dlfq-LFQ	-0.013248	DIANN_DIA
	dlfq-LFQ	-0.0636308	DIANN_DIA
	dlfq-LFQ	-0.00756272	DIANN_DIA
	dlfq-LFQ	-0.0048878	DIANN_DIA
	dlfq-LFQ	0.0248833	DIANN_DIA
	dlfq-LFQ	0.0375543	DIANN_DIA
	dlfq-LFQ	-0.0281977	DIANN_DIA
	dlfq-LFQ	0.0411619	DIANN_DIA
	dlfq-LFQ	0.0398766	DIANN_DIA
	dlfq-LFQ	0.0704248	DIANN_DIA
	dlfq-LFQ	-0.0042414	DIANN_DIA
	dlfq-LFQ	0.108256	DIANN_DIA
	dlfq-LFQ	0.177314	DIANN_DIA
	dlfq-LFQ	0.0430448	DIANN_DIA
	dlfq-LFQ	-0.0319125	DIANN_DIA
	dlfq-LFQ	-0.00635723	DIANN_DIA
	dlfq-LFQ	0.00243013	DIANN_DIA
	dlfq-LFQ	0.00515297	DIANN_DIA
	dlfq-LFQ	-0.026496	DIANN_DIA
	dlfq-LFQ	-0.0286174	DIANN_DIA
	dlfq-LFQ	-0.024574	DIANN_DIA
	dlfq-LFQ	0.00913347	DIANN_DIA
	dlfq-LFQ	0.0344533	DIANN_DIA
	dlfq-LFQ	-0.000356991	DIANN_DIA
	dlfq-LFQ	0.0242642	DIANN_DIA
	dlfq-LFQ	0.0123172	DIANN_DIA
	dlfq-LFQ	0.046234	DIANN_DIA
	dlfq-LFQ	-0.0386188	DIANN_DIA
	dlfq-LFQ	0.0876851	DIANN_DIA
	dlfq-LFQ	0.115207	DIANN_DIA
	dlfq-LFQ	-0.00251601	DIANN_DIA
	dlfq-LFQ	-0.0321555	DIANN_DIA
	dlfq-LFQ	-0.0121701	DIANN_DIA
	dlfq-LFQ	0	DIANN_DIA
	dlfq-LFQ	0.0067566	DIANN_DIA
	dlfq-LFQ	-0.0288826	DIANN_DIA
	dlfq-LFQ	-0.0323298	DIANN_DIA
	dlfq-LFQ	-0.020599	DIANN_DIA
	dlfq-LFQ	0.0187894	DIANN_DIA
	dlfq-LFQ	0.0397939	DIANN_DIA
	dlfq-LFQ	-0.0116484	DIANN_DIA
	dlfq-LFQ	0.0193887	DIANN_DIA
	dlfq-LFQ	0.0190082	DIANN_DIA
	dlfq-LFQ	0.0231999	DIANN_DIA
	dlfq-LFQ	-0.0267361	DIANN_DIA
	dlfq-LFQ	0.11002	DIANN_DIA
	dlfq-LFQ	0.202719	DIANN_DIA
	dlfq-LFQ	0.0392928	DIANN_DIA
	dlfq-LFQ	-0.0311835	DIANN_DIA
	dlfq-LFQ	-0.00344107	DIANN_DIA
	dlfq-LFQ	0.00145808	DIANN_DIA
	dlfq-LFQ	0.006744	DIANN_DIA
	dlfq-LFQ	-0.0278219	DIANN_DIA
	dlfq-LFQ	-0.0251702	DIANN_DIA
	dlfq-LFQ	-0.0283855	DIANN_DIA
	dlfq-LFQ	0.00984495	DIANN_DIA
	dlfq-LFQ	0.0330355	DIANN_DIA
	dlfq-LFQ	-0.000795141	DIANN_DIA
	dlfq-LFQ	0.0201951	DIANN_DIA
	dlfq-LFQ	0.012799	DIANN_DIA
	dlfq-LFQ	0.0267355	DIANN_DIA
	dlfq-LFQ	-0.0648091	DIANN_DIA
	dlfq-LFQ	0.0977665	DIANN_DIA
	dlfq-LFQ	0.134456	DIANN_DIA
	dlfq-LFQ	-0.00841267	DIANN_DIA
	dlfq-LFQ	-0.0316695	DIANN_DIA
	dlfq-LFQ	-0.0109939	DIANN_DIA
	dlfq-LFQ	-0.000486027	DIANN_DIA
	dlfq-LFQ	0.00530345	DIANN_DIA
	dlfq-LFQ	-0.0275567	DIANN_DIA
	dlfq-LFQ	-0.0323298	DIANN_DIA
	dlfq-LFQ	-0.0243144	DIANN_DIA
	dlfq-LFQ	0.0202863	DIANN_DIA
	dlfq-LFQ	0.0395137	DIANN_DIA
	dlfq-LFQ	-0.0110294	DIANN_DIA
	dlfq-LFQ	0.013949	DIANN_DIA
	dlfq-LFQ	0.0184657	DIANN_DIA
	dlfq-LFQ	0.00289462	DIANN_DIA
	dlfq-LFQ	-0.0111312	DIANN_DIA
	dlfq-LFQ	0.089651	DIANN_DIA
	dlfq-LFQ	0.100553	DIANN_DIA
	dlfq-LFQ	0.0229176	DIANN_DIA
	dlfq-LFQ	-0.0528311	DIANN_DIA
	dlfq-LFQ	-0.0447922	DIANN_DIA
	dlfq-LFQ	0.0136282	DIANN_DIA
	dlfq-LFQ	0.017756	DIANN_DIA
	dlfq-LFQ	-0.0255732	DIANN_DIA
	dlfq-LFQ	-0.0333905	DIANN_DIA
	dlfq-LFQ	-0.0197566	DIANN_DIA
	dlfq-LFQ	0.00811988	DIANN_DIA
	dlfq-LFQ	0.0386083	DIANN_DIA
	dlfq-LFQ	0.0107284	DIANN_DIA
	dlfq-LFQ	0.0181569	DIANN_DIA
	dlfq-LFQ	0.00971091	DIANN_DIA
	dlfq-LFQ	0.0983943	DIANN_DIA
	dlfq-LFQ	-0.0176793	DIANN_DIA
	dlfq-LFQ	-0.0196279	DIANN_DIA
	dlfq-LFQ	-0.0263347	DIANN_DIA
	dlfq-LFQ	-0.0189155	DIANN_DIA
	dlfq-LFQ	-0.292222	DIANN_DIA
	dlfq-LFQ	-0.318375	DIANN_DIA
	dlfq-LFQ	-0.0820121	DIANN_DIA
	dlfq-LFQ	0.00134092	DIANN_DIA
	dlfq-LFQ	-0.081111	DIANN_DIA
	dlfq-LFQ	-0.0600351	DIANN_DIA
	dlfq-LFQ	-0.0162394	DIANN_DIA
	dlfq-LFQ	-0.00850616	DIANN_DIA
	dlfq-LFQ	0.0163657	DIANN_DIA
	dlfq-LFQ	-0.00297983	DIANN_DIA
	dlfq-LFQ	-0.0093984	DIANN_DIA
	dlfq-LFQ	-0.0125731	DIANN_DIA
	dlfq-LFQ	0.0808367	DIANN_DIA
	dlfq-LFQ	0.0502938	DIANN_DIA
	dlfq-LFQ	0.0102165	DIANN_DIA
	dlfq-LFQ	0.00519848	DIANN_DIA
	dlfq-LFQ	-0.000680663	DIANN_DIA
	dlfq-LFQ	-0.0360243	DIANN_DIA
	dlfq-LFQ	-0.0187509	DIANN_DIA
	dlfq-LFQ	0.00145808	DIANN_DIA
	dlfq-LFQ	0.00437363	DIANN_DIA
	dlfq-LFQ	-0.0299433	DIANN_DIA
	dlfq-LFQ	-0.0373681	DIANN_DIA
	dlfq-LFQ	-0.0226292	DIANN_DIA
	dlfq-LFQ	-0.00606218	DIANN_DIA
	dlfq-LFQ	0.0273346	DIANN_DIA
	dlfq-LFQ	-0.00880712	DIANN_DIA
	dlfq-LFQ	-0.000949599	DIANN_DIA
	dlfq-LFQ	-0.0095725	DIANN_DIA
	dlfq-LFQ	0.0420354	DIANN_DIA
	dlfq-LFQ	0.0267355	DIANN_DIA
	dlfq-LFQ	0.00352917	DIANN_DIA
	dlfq-LFQ	0.000564354	DIANN_DIA
	dlfq-LFQ	-0.00446962	DIANN_DIA
	dlfq-LFQ	-0.0353147	DIANN_DIA
	dlfq-LFQ	-0.0243597	DIANN_DIA
	dlfq-LFQ	0.00145808	DIANN_DIA
	dlfq-LFQ	0.00477311	DIANN_DIA
	dlfq-LFQ	-0.0275567	DIANN_DIA
	dlfq-LFQ	-0.032595	DIANN_DIA
	dlfq-LFQ	-0.0320595	DIANN_DIA
	dlfq-LFQ	-0.0188463	DIANN_DIA
	dlfq-LFQ	0.0183084	DIANN_DIA
	dlfq-LFQ	-0.0180116	DIANN_DIA
	dlfq-LFQ	0.00371625	DIANN_DIA
	dlfq-LFQ	-0.00487994	DIANN_DIA
	dlfq-LFQ	0.0410493	DIANN_DIA
	dlfq-LFQ	0.0107004	DIANN_DIA
	dlfq-LFQ	4.74609e-05	DIANN_DIA
	dlfq-LFQ	0	DIANN_DIA
	dlfq-LFQ	0	DIANN_DIA
	dlfq-LFQ	0.0964592	DIANN_DIA
	dlfq-LFQ	0.0330304	DIANN_DIA
	dlfq-LFQ	0.00340219	DIANN_DIA
	dlfq-LFQ	0.0109994	DIANN_DIA
	dlfq-LFQ	0.143637	DIANN_DIA
	dlfq-LFQ	-0.0067672	DIANN_DIA
	dlfq-LFQ	-0.0549765	DIANN_DIA
	dlfq-LFQ	-0.0837469	DIANN_DIA
	dlfq-LFQ	-0.0251991	DIANN_DIA
	dlfq-LFQ	-0.127384	DIANN_DIA
	dlfq-LFQ	-0.0288103	DIANN_DIA
	dlfq-LFQ	-0.0415096	DIANN_DIA
	dlfq-LFQ	-0.123075	DIANN_DIA
	dlfq-LFQ	0.0417665	DIANN_DIA
	dlfq-LFQ	0.000349103	DIANN_DIA
	dlfq-LFQ	-0.000818576	DIANN_DIA
	dlfq-LFQ	-0.00421627	DIANN_DIA
	dlfq-LFQ	-0.0326221	DIANN_DIA
	dlfq-LFQ	-0.0226586	DIANN_DIA
	dlfq-LFQ	0.00291616	DIANN_DIA
	dlfq-LFQ	0.00636414	DIANN_DIA
	dlfq-LFQ	-0.0267612	DIANN_DIA
	dlfq-LFQ	-0.0360423	DIANN_DIA
	dlfq-LFQ	-0.0280552	DIANN_DIA
	dlfq-LFQ	-0.0130673	DIANN_DIA
	dlfq-LFQ	0.0191437	DIANN_DIA
	dlfq-LFQ	-0.0219796	DIANN_DIA
	dlfq-LFQ	-0.000638094	DIANN_DIA
	dlfq-LFQ	0.0010332	DIANN_DIA
	dlfq-LFQ	0.050827	DIANN_DIA
	dlfq-LFQ	0.0213425	DIANN_DIA
	dlfq-LFQ	-0.00220809	DIANN_DIA
	dlfq-LFQ	-0.017967	DIANN_DIA
	dlfq-LFQ	-0.0165582	DIANN_DIA
	dlfq-LFQ	0.0245055	DIANN_DIA
	dlfq-LFQ	0.0420996	DIANN_DIA
	dlfq-LFQ	0.00643578	DIANN_DIA
	dlfq-LFQ	0.0490145	DIANN_DIA
	dlfq-LFQ	-0.0100113	DIANN_DIA
	dlfq-LFQ	0.0439974	DIANN_DIA
	dlfq-LFQ	-0.0209792	DIANN_DIA
	dlfq-LFQ	0.00232418	DIANN_DIA
	dlfq-LFQ	0.00776861	DIANN_DIA
	dlfq-LFQ	0.00434966	DIANN_DIA
	dlfq-LFQ	-0.00856693	DIANN_DIA
	dlfq-LFQ	-0.0146289	DIANN_DIA
	dlfq-LFQ	0.0223986	DIANN_DIA
	dlfq-LFQ	0.0576434	DIANN_DIA
	dlfq-LFQ	-0.031705	DIANN_DIA
	dlfq-LFQ	-0.0933134	DIANN_DIA
	dlfq-LFQ	0.0810242	DIANN_DIA
	dlfq-LFQ	-0.0467009	DIANN_DIA
	dlfq-LFQ	-0.0352952	DIANN_DIA
	dlfq-LFQ	0.00340219	DIANN_DIA
	dlfq-LFQ	0.000795518	DIANN_DIA
	dlfq-LFQ	-0.0328708	DIANN_DIA
	dlfq-LFQ	0.00318207	DIANN_DIA
	dlfq-LFQ	-0.0048581	DIANN_DIA
	dlfq-LFQ	0.0123176	DIANN_DIA
	dlfq-LFQ	0.0287651	DIANN_DIA
	dlfq-LFQ	-0.0344961	DIANN_DIA
	dlfq-LFQ	0.0324292	DIANN_DIA
	dlfq-LFQ	0.0420373	DIANN_DIA
	dlfq-LFQ	0.0404439	DIANN_DIA
	dlfq-LFQ	0.057272	DIANN_DIA
	dlfq-LFQ	-0.0363794	DIANN_DIA
	dlfq-LFQ	-0.0909311	DIANN_DIA
	dlfq-LFQ	0.0785983	DIANN_DIA
	dlfq-LFQ	-0.0214046	DIANN_DIA
	dlfq-LFQ	-0.0357618	DIANN_DIA
	dlfq-LFQ	0.00291616	DIANN_DIA
	dlfq-LFQ	-0.000795518	DIANN_DIA
	dlfq-LFQ	-0.0355225	DIANN_DIA
	dlfq-LFQ	0.00265173	DIANN_DIA
	dlfq-LFQ	-0.00427339	DIANN_DIA
	dlfq-LFQ	0.00735984	DIANN_DIA
	dlfq-LFQ	0.0308958	DIANN_DIA
	dlfq-LFQ	-0.0365432	DIANN_DIA
	dlfq-LFQ	0.0283382	DIANN_DIA
	dlfq-LFQ	0.0359488	DIANN_DIA
	dlfq-LFQ	0.0425834	DIANN_DIA
	dlfq-LFQ	0.0558881	DIANN_DIA
	dlfq-LFQ	-0.0320024	DIANN_DIA
	dlfq-LFQ	-0.0901508	DIANN_DIA
	dlfq-LFQ	0.0882988	DIANN_DIA
	dlfq-LFQ	-0.0189745	DIANN_DIA
	dlfq-LFQ	-0.0418566	DIANN_DIA
	dlfq-LFQ	0.00315917	DIANN_DIA
	dlfq-LFQ	-0.00344724	DIANN_DIA
	dlfq-LFQ	-0.0259763	DIANN_DIA
	dlfq-LFQ	0.00344724	DIANN_DIA
	dlfq-LFQ	-0.00376114	DIANN_DIA
	dlfq-LFQ	0.00970074	DIANN_DIA
	dlfq-LFQ	0.0319605	DIANN_DIA
	dlfq-LFQ	-0.0373007	DIANN_DIA
	dlfq-LFQ	0.0297076	DIANN_DIA
	dlfq-LFQ	0.0394361	DIANN_DIA
	dlfq-LFQ	0.0491205	DIANN_DIA
	dlfq-LFQ	-0.0152658	DIANN_DIA
	dlfq-LFQ	0.101505	DIANN_DIA
	dlfq-LFQ	0.15938	DIANN_DIA
	dlfq-LFQ	0.0384796	DIANN_DIA
	dlfq-LFQ	-0.0467169	DIANN_DIA
	dlfq-LFQ	-0.0249752	DIANN_DIA
	dlfq-LFQ	0.00437424	DIANN_DIA
	dlfq-LFQ	0.00159104	DIANN_DIA
	dlfq-LFQ	-0.0299539	DIANN_DIA
	dlfq-LFQ	0.0173393	DIANN_DIA
	dlfq-LFQ	-0.021246	DIANN_DIA
	dlfq-LFQ	-0.00239349	DIANN_DIA
	dlfq-LFQ	0.0313508	DIANN_DIA
	dlfq-LFQ	-0.00367863	DIANN_DIA
	dlfq-LFQ	0.0184927	DIANN_DIA
	dlfq-LFQ	0.0109775	DIANN_DIA
	dlfq-LFQ	0.0253324	DIANN_DIA
	dlfq-LFQ	-0.0501347	DIANN_DIA
	dlfq-LFQ	0.081828	DIANN_DIA
	dlfq-LFQ	0.09411	DIANN_DIA
	dlfq-LFQ	-0.00255672	DIANN_DIA
	dlfq-LFQ	-0.0472029	DIANN_DIA
	dlfq-LFQ	-0.0289769	DIANN_DIA
	dlfq-LFQ	0.00291616	DIANN_DIA
	dlfq-LFQ	0.00212138	DIANN_DIA
	dlfq-LFQ	-0.0271969	DIANN_DIA
	dlfq-LFQ	0.00769	DIANN_DIA
	dlfq-LFQ	-0.0185378	DIANN_DIA
	dlfq-LFQ	0.00802936	DIANN_DIA
	dlfq-LFQ	0.034587	DIANN_DIA
	dlfq-LFQ	-0.0158966	DIANN_DIA
	dlfq-LFQ	0.014126	DIANN_DIA
	dlfq-LFQ	0.0171235	DIANN_DIA
	dlfq-LFQ	0.00213495	DIANN_DIA
	dlfq-LFQ	-0.0378296	DIANN_DIA
	dlfq-LFQ	0.110323	DIANN_DIA
	dlfq-LFQ	0.181593	DIANN_DIA
	dlfq-LFQ	0.0342098	DIANN_DIA
	dlfq-LFQ	-0.0467169	DIANN_DIA
	dlfq-LFQ	-0.0224667	DIANN_DIA
	dlfq-LFQ	0.00388821	DIANN_DIA
	dlfq-LFQ	0.00132586	DIANN_DIA
	dlfq-LFQ	-0.0291584	DIANN_DIA
	dlfq-LFQ	0.0188166	DIANN_DIA
	dlfq-LFQ	-0.0249689	DIANN_DIA
	dlfq-LFQ	-0.00337034	DIANN_DIA
[truncated: 291,192+ more rows]

[truncated: 16 more sheets: Fig. 4b, Fig. 4c, Fig. 4d, Fig. 4e, Fig. 5a, Fig. 5b, Fig. 5c, Fig. 5d, supp. Fig. 1, supp. Fig. 2, supp. Fig. 3, supp. Fig. 4, supp. Fig. 5, supp. Fig. 6, supp. Fig. 7, supp. Fig. 8]
